# Supplementary material for: Five autism-associated transcriptional regulators target shared loci proximal to brain-expressed genes
Source: Cell Rep. Author manuscript; Available in PMC 2024 Jul 10. (PMC11235582; doi:10.1016/j.celrep.2024.114329)
Supplement: 2 [file NIHMS2005245-supplement-2.xlsx]

## Sheet: Key
Gene/Modality	Developmental_Stage	Genome_Build	Sheet	Proximal_Coding	Proximal_Non-Coding	Distal_Coding	Distal_Non-Coding
ARID1B	GW23	hg38	ARID1B_GW23_hg38	14252	6789	7641	10405
BCL11A	GW23	hg38	BCL11A_GW23_hg38	13930	5913	5968	7376
FOXP1	GW23	hg38	FOXP1_GW23_hg38	11782	3867	2965	2175
TBR1	GW23	hg38	TBR1_GW23_hg38	14874	8168	9121	14166
TCF7L2	GW23	hg38	TCF7L2_GW23_hg38	14532	6735	6937	9398
ARID1B	E15.5	mm10	ARID1B_E15_mm10	12244	3822	6619	9404
BCL11A	E15.5	mm10	BCL11A_E15_mm10	13181	3781	5597	5747
FOXP1	E15.5	mm10	FOXP1_E15_mm10	12956	3783	6394	7340
TBR1	E15.5	mm10	TBR1_E15_mm10	13351	4687	8246	10999
TCF7L2	E15.5	mm10	TCF7L2_E15_mm10	12059	2972	3881	3335
ARID1B	E18.5	mm10	ARID1B_E18_mm10	11572	3310	5946	8399
BCL11A	E18.5	mm10	BCL11A_E18_mm10	13998	5030	8783	11176
FOXP1	E18.5	mm10	FOXP1_E18_mm10	10663	2087	1964	1772
TBR1	E18.5	mm10	TBR1_E18_mm10	13172	4410	7842	11416
TCF7L2	E18.5	mm10	TCF7L2_E18_mm10	12604	3366	4846	4329
ATAC	GW18_GW19	hg38	ATAC_GW18_GW19_hg38	14291	6412	7108	10466
ATAC	E15_E18	mm10	ATAC_E15_E18_mm10	12228	4000	7652	11448

## Sheet: ARID1B_GW23_hg38
chromosome	start_coord	end_coord	name	score	strand	signalValue	pValue	qValue	peak
chr1	778497	778918	ChIP_hs_GW23_ARID1B_peak_1	189	.	5.77334	21.9152	18.935	188
chr1	870057	870298	ChIP_hs_GW23_ARID1B_peak_2	76	.	3.76522	10.0476	7.66192	172
chr1	903703	905784	ChIP_hs_GW23_ARID1B_peak_3	189	.	5.77334	21.9152	18.935	1151
chr1	905853	906420	ChIP_hs_GW23_ARID1B_peak_4	38	.	2.88667	5.90128	3.84449	64
chr1	907646	907849	ChIP_hs_GW23_ARID1B_peak_5	70	.	3.63971	9.40948	7.06527	66
chr1	910105	910642	ChIP_hs_GW23_ARID1B_peak_6	53	.	3.26319	7.58352	5.37244	151
chr1	910718	910971	ChIP_hs_GW23_ARID1B_peak_7	43	.	3.01218	6.44508	4.33386	128
chr1	916055	916313	ChIP_hs_GW23_ARID1B_peak_8	43	.	3.01218	6.44508	4.33386	190
chr1	919903	922278	ChIP_hs_GW23_ARID1B_peak_9	151	.	5.1458	17.9055	15.1083	984
chr1	923669	924545	ChIP_hs_GW23_ARID1B_peak_10	166	.	5.39681	19.4799	16.6092	308
chr1	924763	925274	ChIP_hs_GW23_ARID1B_peak_11	101	.	4.26725	12.7355	10.1939	343
chr1	925601	925924	ChIP_hs_GW23_ARID1B_peak_12	43	.	3.01218	6.44508	4.33386	152
chr1	926148	926400	ChIP_hs_GW23_ARID1B_peak_13	59	.	3.3887	8.17694	5.91964	122
chr1	935670	935870	ChIP_hs_GW23_ARID1B_peak_14	38	.	2.88667	5.90128	3.84449	77
chr1	935970	936182	ChIP_hs_GW23_ARID1B_peak_15	43	.	3.01218	6.44508	4.33386	61
chr1	936553	936759	ChIP_hs_GW23_ARID1B_peak_16	48	.	3.13768	7.00604	4.84357	166
chr1	939399	939718	ChIP_hs_GW23_ARID1B_peak_17	64	.	3.51421	8.78576	6.48422	198
chr1	939944	942174	ChIP_hs_GW23_ARID1B_peak_18	122	.	4.64377	14.8831	12.2309	283
chr1	942391	942894	ChIP_hs_GW23_ARID1B_peak_19	53	.	3.26319	7.58352	5.37244	159
chr1	943719	943988	ChIP_hs_GW23_ARID1B_peak_20	48	.	3.13768	7.00604	4.84357	107
chr1	958418	958703	ChIP_hs_GW23_ARID1B_peak_21	95	.	4.14174	12.044	9.54025	177
chr1	958814	959560	ChIP_hs_GW23_ARID1B_peak_22	229	.	6.40087	26.1569	22.9931	371
chr1	959737	961935	ChIP_hs_GW23_ARID1B_peak_23	238	.	6.52638	27.0311	23.8301	959
chr1	975877	976428	ChIP_hs_GW23_ARID1B_peak_24	82	.	3.89073	10.6997	8.27363	400
chr1	984090	984439	ChIP_hs_GW23_ARID1B_peak_25	43	.	3.01218	6.44508	4.33386	197
chr1	997192	1002395	ChIP_hs_GW23_ARID1B_peak_26	299	.	7.40493	33.3724	29.9193	2909
chr1	1003170	1003453	ChIP_hs_GW23_ARID1B_peak_27	38	.	2.88667	5.90128	3.84449	115
chr1	1011404	1011786	ChIP_hs_GW23_ARID1B_peak_28	82	.	3.89073	10.6997	8.27363	268
chr1	1013487	1013701	ChIP_hs_GW23_ARID1B_peak_29	33	.	2.76116	5.37529	3.37665	30
chr1	1019116	1021822	ChIP_hs_GW23_ARID1B_peak_30	238	.	6.52638	27.0311	23.8301	280
chr1	1023667	1024009	ChIP_hs_GW23_ARID1B_peak_31	53	.	3.26319	7.58352	5.37244	153
chr1	1024120	1024345	ChIP_hs_GW23_ARID1B_peak_32	53	.	3.26319	7.58352	5.37244	48
chr1	1024534	1024763	ChIP_hs_GW23_ARID1B_peak_33	43	.	3.01218	6.44508	4.33386	172
chr1	1024919	1025216	ChIP_hs_GW23_ARID1B_peak_34	82	.	3.89073	10.6997	8.27363	128
chr1	1031953	1032725	ChIP_hs_GW23_ARID1B_peak_35	64	.	3.51421	8.78576	6.48422	632
chr1	1032857	1035460	ChIP_hs_GW23_ARID1B_peak_36	308	.	7.53044	34.3084	30.8211	314
chr1	1036724	1037132	ChIP_hs_GW23_ARID1B_peak_37	48	.	3.13768	7.00604	4.84357	180
chr1	1038659	1038863	ChIP_hs_GW23_ARID1B_peak_38	48	.	3.13768	7.00604	4.84357	72
chr1	1039164	1039523	ChIP_hs_GW23_ARID1B_peak_39	95	.	4.14174	12.044	9.54025	177
chr1	1039735	1041058	ChIP_hs_GW23_ARID1B_peak_40	158	.	5.27131	18.6876	15.8537	982
chr1	1041129	1041652	ChIP_hs_GW23_ARID1B_peak_41	82	.	3.89073	10.6997	8.27363	427
chr1	1042303	1042586	ChIP_hs_GW23_ARID1B_peak_42	53	.	3.26319	7.58352	5.37244	159
chr1	1058762	1059154	ChIP_hs_GW23_ARID1B_peak_43	48	.	3.13768	7.00604	4.84357	89
chr1	1059430	1060071	ChIP_hs_GW23_ARID1B_peak_44	64	.	3.51421	8.78576	6.48422	225
chr1	1062536	1062748	ChIP_hs_GW23_ARID1B_peak_45	43	.	3.01218	6.44508	4.33386	103
chr1	1064063	1064326	ChIP_hs_GW23_ARID1B_peak_46	59	.	3.3887	8.17694	5.91964	124
chr1	1066762	1067031	ChIP_hs_GW23_ARID1B_peak_47	33	.	2.76116	5.37529	3.37665	94
chr1	1067768	1068248	ChIP_hs_GW23_ARID1B_peak_48	53	.	3.26319	7.58352	5.37244	311
chr1	1068650	1070144	ChIP_hs_GW23_ARID1B_peak_49	158	.	5.27131	18.6876	15.8537	560
chr1	1079609	1079809	ChIP_hs_GW23_ARID1B_peak_50	33	.	2.76116	5.37529	3.37665	14
chr1	1080118	1080402	ChIP_hs_GW23_ARID1B_peak_51	53	.	3.26319	7.58352	5.37244	114
chr1	1114837	1116752	ChIP_hs_GW23_ARID1B_peak_52	299	.	7.40493	33.3724	29.9193	1357
chr1	1117358	1117582	ChIP_hs_GW23_ARID1B_peak_53	53	.	3.26319	7.58352	5.37244	70
chr1	1122350	1122912	ChIP_hs_GW23_ARID1B_peak_54	53	.	3.26319	7.58352	5.37244	449
chr1	1123389	1124274	ChIP_hs_GW23_ARID1B_peak_55	136	.	4.89479	16.3725	13.6478	684
chr1	1135579	1136399	ChIP_hs_GW23_ARID1B_peak_56	43	.	3.01218	6.44508	4.33386	265
chr1	1136906	1137171	ChIP_hs_GW23_ARID1B_peak_57	25	.	2.51015	4.37971	2.51203	170
chr1	1137709	1138255	ChIP_hs_GW23_ARID1B_peak_58	48	.	3.13768	7.00604	4.84357	296
chr1	1145042	1145311	ChIP_hs_GW23_ARID1B_peak_59	38	.	2.88667	5.90128	3.84449	114
chr1	1145392	1145910	ChIP_hs_GW23_ARID1B_peak_60	64	.	3.51421	8.78576	6.48422	379
chr1	1157055	1159099	ChIP_hs_GW23_ARID1B_peak_61	129	.	4.76928	15.6222	12.9338	638
chr1	1161488	1161704	ChIP_hs_GW23_ARID1B_peak_62	70	.	3.63971	9.40948	7.06527	120
chr1	1161831	1162107	ChIP_hs_GW23_ARID1B_peak_63	38	.	2.88667	5.90128	3.84449	97
chr1	1183542	1183774	ChIP_hs_GW23_ARID1B_peak_64	43	.	3.01218	6.44508	4.33386	146
chr1	1200770	1201667	ChIP_hs_GW23_ARID1B_peak_65	82	.	3.89073	10.6997	8.27363	148
chr1	1208190	1208606	ChIP_hs_GW23_ARID1B_peak_66	53	.	3.26319	7.58352	5.37244	223
chr1	1229726	1230086	ChIP_hs_GW23_ARID1B_peak_67	38	.	2.88667	5.90128	3.84449	245
chr1	1231086	1233086	ChIP_hs_GW23_ARID1B_peak_68	299	.	7.40493	33.3724	29.9193	898
chr1	1272175	1275456	ChIP_hs_GW23_ARID1B_peak_69	205	.	6.02435	23.5854	20.5326	1716
chr1	1290286	1290491	ChIP_hs_GW23_ARID1B_peak_70	43	.	3.01218	6.44508	4.33386	107
chr1	1291498	1291795	ChIP_hs_GW23_ARID1B_peak_71	43	.	3.01218	6.44508	4.33386	162
chr1	1292482	1292928	ChIP_hs_GW23_ARID1B_peak_72	38	.	2.88667	5.90128	3.84449	143
chr1	1293823	1294071	ChIP_hs_GW23_ARID1B_peak_73	48	.	3.13768	7.00604	4.84357	175
chr1	1294500	1294845	ChIP_hs_GW23_ARID1B_peak_74	43	.	3.01218	6.44508	4.33386	180
chr1	1296360	1296595	ChIP_hs_GW23_ARID1B_peak_75	48	.	3.13768	7.00604	4.84357	98
chr1	1297863	1298694	ChIP_hs_GW23_ARID1B_peak_76	48	.	3.13768	7.00604	4.84357	681
chr1	1301954	1302160	ChIP_hs_GW23_ARID1B_peak_77	53	.	3.26319	7.58352	5.37244	185
chr1	1302354	1302735	ChIP_hs_GW23_ARID1B_peak_78	38	.	2.88667	5.90128	3.84449	343
chr1	1302908	1303208	ChIP_hs_GW23_ARID1B_peak_79	76	.	3.76522	10.0476	7.66192	140
chr1	1303793	1306027	ChIP_hs_GW23_ARID1B_peak_80	263	.	6.9029	29.7024	26.3914	1174
chr1	1306412	1306621	ChIP_hs_GW23_ARID1B_peak_81	48	.	3.13768	7.00604	4.84357	137
chr1	1306768	1307204	ChIP_hs_GW23_ARID1B_peak_82	88	.	4.01623	11.3653	8.89998	343
chr1	1307297	1309807	ChIP_hs_GW23_ARID1B_peak_83	472	.	9.66406	51.2296	47.2391	988
chr1	1310027	1310325	ChIP_hs_GW23_ARID1B_peak_84	33	.	2.76116	5.37529	3.37665	147
chr1	1313048	1313261	ChIP_hs_GW23_ARID1B_peak_85	38	.	2.88667	5.90128	3.84449	141
chr1	1324303	1325704	ChIP_hs_GW23_ARID1B_peak_86	197	.	5.89884	22.7457	19.7293	494
chr1	1331517	1331717	ChIP_hs_GW23_ARID1B_peak_87	33	.	2.76116	5.37529	3.37665	174
chr1	1333124	1333361	ChIP_hs_GW23_ARID1B_peak_88	29	.	2.63565	4.86785	2.93188	45
chr1	1346262	1346617	ChIP_hs_GW23_ARID1B_peak_89	38	.	2.88667	5.90128	3.84449	45
chr1	1348147	1348955	ChIP_hs_GW23_ARID1B_peak_90	82	.	3.89073	10.6997	8.27363	650
chr1	1349535	1349980	ChIP_hs_GW23_ARID1B_peak_91	308	.	7.53044	34.3084	30.8211	192
chr1	1351751	1352054	ChIP_hs_GW23_ARID1B_peak_92	70	.	3.63971	9.40948	7.06527	141
chr1	1352415	1352624	ChIP_hs_GW23_ARID1B_peak_93	43	.	3.01218	6.44508	4.33386	55
chr1	1352820	1353138	ChIP_hs_GW23_ARID1B_peak_94	53	.	3.26319	7.58352	5.37244	182
chr1	1355284	1355912	ChIP_hs_GW23_ARID1B_peak_95	59	.	3.3887	8.17694	5.91964	491
chr1	1356029	1356546	ChIP_hs_GW23_ARID1B_peak_96	53	.	3.26319	7.58352	5.37244	149
chr1	1373469	1373696	ChIP_hs_GW23_ARID1B_peak_97	64	.	3.51421	8.78576	6.48422	95
chr1	1374471	1374678	ChIP_hs_GW23_ARID1B_peak_98	53	.	3.26319	7.58352	5.37244	101
chr1	1374894	1375857	ChIP_hs_GW23_ARID1B_peak_99	281	.	7.15392	31.5224	28.1393	491
chr1	1376062	1376277	ChIP_hs_GW23_ARID1B_peak_100	64	.	3.51421	8.78576	6.48422	61
chr1	1398071	1400765	ChIP_hs_GW23_ARID1B_peak_101	166	.	5.39681	19.4799	16.6092	1428
chr1	1405213	1405669	ChIP_hs_GW23_ARID1B_peak_102	43	.	3.01218	6.44508	4.33386	140
chr1	1405803	1406016	ChIP_hs_GW23_ARID1B_peak_103	33	.	2.76116	5.37529	3.37665	27
chr1	1406146	1406355	ChIP_hs_GW23_ARID1B_peak_104	33	.	2.76116	5.37529	3.37665	143
chr1	1406631	1407735	ChIP_hs_GW23_ARID1B_peak_105	143	.	5.02029	17.1337	14.3729	707
chr1	1407936	1408163	ChIP_hs_GW23_ARID1B_peak_106	33	.	2.76116	5.37529	3.37665	90
chr1	1408574	1408835	ChIP_hs_GW23_ARID1B_peak_107	25	.	2.51015	4.37971	2.51203	68
chr1	1420325	1420527	ChIP_hs_GW23_ARID1B_peak_108	43	.	3.01218	6.44508	4.33386	46
chr1	1420611	1420955	ChIP_hs_GW23_ARID1B_peak_109	33	.	2.76116	5.37529	3.37665	172
chr1	1422599	1422837	ChIP_hs_GW23_ARID1B_peak_110	48	.	3.13768	7.00604	4.84357	163
chr1	1425641	1426098	ChIP_hs_GW23_ARID1B_peak_111	43	.	3.01218	6.44508	4.33386	320
chr1	1426446	1427100	ChIP_hs_GW23_ARID1B_peak_112	76	.	3.76522	10.0476	7.66192	501
chr1	1427184	1428165	ChIP_hs_GW23_ARID1B_peak_113	363	.	8.28348	40.0705	36.388	189
chr1	1430553	1430842	ChIP_hs_GW23_ARID1B_peak_114	53	.	3.26319	7.58352	5.37244	80
chr1	1431148	1431688	ChIP_hs_GW23_ARID1B_peak_115	38	.	2.88667	5.90128	3.84449	115
chr1	1432665	1433002	ChIP_hs_GW23_ARID1B_peak_116	53	.	3.26319	7.58352	5.37244	184
chr1	1433519	1433919	ChIP_hs_GW23_ARID1B_peak_117	43	.	3.01218	6.44508	4.33386	274
chr1	1434348	1436624	ChIP_hs_GW23_ARID1B_peak_118	101	.	4.26725	12.7355	10.1939	1569
chr1	1436918	1437257	ChIP_hs_GW23_ARID1B_peak_119	43	.	3.01218	6.44508	4.33386	101
chr1	1471372	1471813	ChIP_hs_GW23_ARID1B_peak_120	238	.	6.52638	27.0311	23.8301	269
chr1	1511373	1512222	ChIP_hs_GW23_ARID1B_peak_121	934	.	14.8099	98.1862	93.4453	597
chr1	1539138	1541638	ChIP_hs_GW23_ARID1B_peak_122	197	.	5.89884	22.7457	19.7293	1353
chr1	1551332	1551574	ChIP_hs_GW23_ARID1B_peak_123	33	.	2.76116	5.37529	3.37665	188
chr1	1574067	1575680	ChIP_hs_GW23_ARID1B_peak_124	354	.	8.15798	39.0933	35.4416	807
chr1	1598949	1599196	ChIP_hs_GW23_ARID1B_peak_125	64	.	3.51421	8.78576	6.48422	110
chr1	1599335	1599904	ChIP_hs_GW23_ARID1B_peak_126	122	.	4.64377	14.8831	12.2309	420
chr1	1600229	1600741	ChIP_hs_GW23_ARID1B_peak_127	101	.	4.26725	12.7355	10.1939	307
chr1	1601550	1601774	ChIP_hs_GW23_ARID1B_peak_128	53	.	3.26319	7.58352	5.37244	123
chr1	1614829	1616371	ChIP_hs_GW23_ARID1B_peak_129	238	.	6.52638	27.0311	23.8301	1043
chr1	1616481	1617037	ChIP_hs_GW23_ARID1B_peak_130	76	.	3.76522	10.0476	7.66192	188
chr1	1620155	1620403	ChIP_hs_GW23_ARID1B_peak_131	33	.	2.76116	5.37529	3.37665	65
chr1	1625599	1625904	ChIP_hs_GW23_ARID1B_peak_132	38	.	2.88667	5.90128	3.84449	49
chr1	1629077	1629290	ChIP_hs_GW23_ARID1B_peak_133	29	.	2.63565	4.86785	2.93188	124
chr1	1629458	1631542	ChIP_hs_GW23_ARID1B_peak_134	122	.	4.64377	14.8831	12.2309	1086
chr1	1631659	1632293	ChIP_hs_GW23_ARID1B_peak_135	48	.	3.13768	7.00604	4.84357	247
chr1	1658921	1659250	ChIP_hs_GW23_ARID1B_peak_136	129	.	4.76928	15.6222	12.9338	143
chr1	1694172	1694525	ChIP_hs_GW23_ARID1B_peak_137	59	.	3.3887	8.17694	5.91964	267
chr1	1724223	1724571	ChIP_hs_GW23_ARID1B_peak_138	166	.	5.39681	19.4799	16.6092	166
chr1	1777965	1779466	ChIP_hs_GW23_ARID1B_peak_139	158	.	5.27131	18.6876	15.8537	542
chr1	1782049	1782740	ChIP_hs_GW23_ARID1B_peak_140	53	.	3.26319	7.58352	5.37244	177
chr1	1782952	1783248	ChIP_hs_GW23_ARID1B_peak_141	33	.	2.76116	5.37529	3.37665	128
chr1	1889978	1892280	ChIP_hs_GW23_ARID1B_peak_142	281	.	7.15392	31.5224	28.1393	1145
chr1	1892517	1892757	ChIP_hs_GW23_ARID1B_peak_143	59	.	3.3887	8.17694	5.91964	145
chr1	1906246	1906697	ChIP_hs_GW23_ARID1B_peak_144	48	.	3.13768	7.00604	4.84357	104
chr1	1908389	1909497	ChIP_hs_GW23_ARID1B_peak_145	263	.	6.9029	29.7024	26.3914	762
chr1	1909820	1910376	ChIP_hs_GW23_ARID1B_peak_146	48	.	3.13768	7.00604	4.84357	148
chr1	1917062	1917280	ChIP_hs_GW23_ARID1B_peak_147	43	.	3.01218	6.44508	4.33386	104
chr1	1918553	1920451	ChIP_hs_GW23_ARID1B_peak_148	246	.	6.65189	27.9135	24.6756	1034
chr1	1920864	1921227	ChIP_hs_GW23_ARID1B_peak_149	38	.	2.88667	5.90128	3.84449	35
chr1	1943415	1943889	ChIP_hs_GW23_ARID1B_peak_150	64	.	3.51421	8.78576	6.48422	294
chr1	1960273	1960686	ChIP_hs_GW23_ARID1B_peak_151	48	.	3.13768	7.00604	4.84357	246
chr1	1971132	1971332	ChIP_hs_GW23_ARID1B_peak_152	70	.	3.63971	9.40948	7.06527	99
chr1	2003573	2004225	ChIP_hs_GW23_ARID1B_peak_153	64	.	3.51421	8.78576	6.48422	277
chr1	2013781	2013981	ChIP_hs_GW23_ARID1B_peak_154	53	.	3.26319	7.58352	5.37244	181
chr1	2018740	2019094	ChIP_hs_GW23_ARID1B_peak_155	59	.	3.3887	8.17694	5.91964	156
chr1	2019346	2019834	ChIP_hs_GW23_ARID1B_peak_156	70	.	3.63971	9.40948	7.06527	65
chr1	2043268	2043542	ChIP_hs_GW23_ARID1B_peak_157	53	.	3.26319	7.58352	5.37244	171
chr1	2044393	2045256	ChIP_hs_GW23_ARID1B_peak_158	136	.	4.89479	16.3725	13.6478	448
chr1	2045710	2045975	ChIP_hs_GW23_ARID1B_peak_159	43	.	3.01218	6.44508	4.33386	181
chr1	2046149	2046384	ChIP_hs_GW23_ARID1B_peak_160	29	.	2.63565	4.86785	2.93188	118
chr1	2050172	2050691	ChIP_hs_GW23_ARID1B_peak_161	53	.	3.26319	7.58352	5.37244	428
chr1	2072215	2072477	ChIP_hs_GW23_ARID1B_peak_162	59	.	3.3887	8.17694	5.91964	129
chr1	2072690	2072919	ChIP_hs_GW23_ARID1B_peak_163	43	.	3.01218	6.44508	4.33386	102
chr1	2073111	2074663	ChIP_hs_GW23_ARID1B_peak_164	246	.	6.65189	27.9135	24.6756	641
chr1	2075045	2075422	ChIP_hs_GW23_ARID1B_peak_165	33	.	2.76116	5.37529	3.37665	185
chr1	2075862	2076210	ChIP_hs_GW23_ARID1B_peak_166	53	.	3.26319	7.58352	5.37244	164
chr1	2082278	2082685	ChIP_hs_GW23_ARID1B_peak_167	43	.	3.01218	6.44508	4.33386	262
chr1	2099132	2099414	ChIP_hs_GW23_ARID1B_peak_168	70	.	3.63971	9.40948	7.06527	116
chr1	2099948	2100532	ChIP_hs_GW23_ARID1B_peak_169	101	.	4.26725	12.7355	10.1939	297
chr1	2103168	2103401	ChIP_hs_GW23_ARID1B_peak_170	33	.	2.76116	5.37529	3.37665	8
chr1	2107821	2108173	ChIP_hs_GW23_ARID1B_peak_171	33	.	2.76116	5.37529	3.37665	76
chr1	2108633	2109368	ChIP_hs_GW23_ARID1B_peak_172	43	.	3.01218	6.44508	4.33386	671
chr1	2126505	2126798	ChIP_hs_GW23_ARID1B_peak_173	38	.	2.88667	5.90128	3.84449	104
chr1	2127836	2128846	ChIP_hs_GW23_ARID1B_peak_174	129	.	4.76928	15.6222	12.9338	671
chr1	2128955	2129465	ChIP_hs_GW23_ARID1B_peak_175	43	.	3.01218	6.44508	4.33386	150
chr1	2132537	2134239	ChIP_hs_GW23_ARID1B_peak_176	197	.	5.89884	22.7457	19.7293	891
chr1	2155393	2155614	ChIP_hs_GW23_ARID1B_peak_177	43	.	3.01218	6.44508	4.33386	76
chr1	2173963	2174613	ChIP_hs_GW23_ARID1B_peak_178	59	.	3.3887	8.17694	5.91964	336
chr1	2175691	2175913	ChIP_hs_GW23_ARID1B_peak_179	38	.	2.88667	5.90128	3.84449	102
chr1	2189305	2190518	ChIP_hs_GW23_ARID1B_peak_180	229	.	6.40087	26.1569	22.9931	221
chr1	2190701	2191029	ChIP_hs_GW23_ARID1B_peak_181	53	.	3.26319	7.58352	5.37244	262
chr1	2192543	2192860	ChIP_hs_GW23_ARID1B_peak_182	53	.	3.26319	7.58352	5.37244	192
chr1	2193501	2193909	ChIP_hs_GW23_ARID1B_peak_183	88	.	4.01623	11.3653	8.89998	236
chr1	2194031	2196123	ChIP_hs_GW23_ARID1B_peak_184	205	.	6.02435	23.5854	20.5326	823
chr1	2196386	2196607	ChIP_hs_GW23_ARID1B_peak_185	38	.	2.88667	5.90128	3.84449	162
chr1	2199000	2199613	ChIP_hs_GW23_ARID1B_peak_186	64	.	3.51421	8.78576	6.48422	305
chr1	2203342	2203597	ChIP_hs_GW23_ARID1B_peak_187	33	.	2.76116	5.37529	3.37665	152
chr1	2203805	2206340	ChIP_hs_GW23_ARID1B_peak_188	335	.	7.90696	37.1588	33.5703	1587
chr1	2208593	2208846	ChIP_hs_GW23_ARID1B_peak_189	29	.	2.63565	4.86785	2.93188	93
chr1	2210753	2210962	ChIP_hs_GW23_ARID1B_peak_190	53	.	3.26319	7.58352	5.37244	80
chr1	2212187	2215130	ChIP_hs_GW23_ARID1B_peak_191	197	.	5.89884	22.7457	19.7293	2118
chr1	2215340	2215548	ChIP_hs_GW23_ARID1B_peak_192	43	.	3.01218	6.44508	4.33386	79
chr1	2216046	2216273	ChIP_hs_GW23_ARID1B_peak_193	53	.	3.26319	7.58352	5.37244	72
chr1	2226208	2228054	ChIP_hs_GW23_ARID1B_peak_194	255	.	6.7774	28.804	25.5293	1571
chr1	2229128	2231705	ChIP_hs_GW23_ARID1B_peak_195	173	.	5.52232	20.282	17.3748	253
chr1	2231850	2233282	ChIP_hs_GW23_ARID1B_peak_196	82	.	3.89073	10.6997	8.27363	1255
chr1	2233584	2233823	ChIP_hs_GW23_ARID1B_peak_197	70	.	3.63971	9.40948	7.06527	72
chr1	2234313	2234631	ChIP_hs_GW23_ARID1B_peak_198	59	.	3.3887	8.17694	5.91964	173
chr1	2237179	2237539	ChIP_hs_GW23_ARID1B_peak_199	53	.	3.26319	7.58352	5.37244	114
chr1	2238222	2239222	ChIP_hs_GW23_ARID1B_peak_200	70	.	3.63971	9.40948	7.06527	825
chr1	2239397	2239628	ChIP_hs_GW23_ARID1B_peak_201	53	.	3.26319	7.58352	5.37244	136
chr1	2240313	2240527	ChIP_hs_GW23_ARID1B_peak_202	53	.	3.26319	7.58352	5.37244	104
chr1	2243549	2243749	ChIP_hs_GW23_ARID1B_peak_203	33	.	2.76116	5.37529	3.37665	165
chr1	2246448	2246832	ChIP_hs_GW23_ARID1B_peak_204	43	.	3.01218	6.44508	4.33386	45
chr1	2247323	2247717	ChIP_hs_GW23_ARID1B_peak_205	53	.	3.26319	7.58352	5.37244	126
chr1	2254631	2254865	ChIP_hs_GW23_ARID1B_peak_206	38	.	2.88667	5.90128	3.84449	108
chr1	2256170	2256370	ChIP_hs_GW23_ARID1B_peak_207	43	.	3.01218	6.44508	4.33386	158
chr1	2259615	2260390	ChIP_hs_GW23_ARID1B_peak_208	88	.	4.01623	11.3653	8.89998	218
chr1	2266994	2267213	ChIP_hs_GW23_ARID1B_peak_209	38	.	2.88667	5.90128	3.84449	130
chr1	2271135	2271890	ChIP_hs_GW23_ARID1B_peak_210	70	.	3.63971	9.40948	7.06527	573
chr1	2274728	2274934	ChIP_hs_GW23_ARID1B_peak_211	29	.	2.63565	4.86785	2.93188	18
chr1	2277952	2278295	ChIP_hs_GW23_ARID1B_peak_212	38	.	2.88667	5.90128	3.84449	53
chr1	2279227	2279824	ChIP_hs_GW23_ARID1B_peak_213	136	.	4.89479	16.3725	13.6478	295
chr1	2283774	2284096	ChIP_hs_GW23_ARID1B_peak_214	53	.	3.26319	7.58352	5.37244	181
chr1	2288749	2289435	ChIP_hs_GW23_ARID1B_peak_215	38	.	2.88667	5.90128	3.84449	530
chr1	2289583	2291083	ChIP_hs_GW23_ARID1B_peak_216	95	.	4.14174	12.044	9.54025	1316
chr1	2291159	2291560	ChIP_hs_GW23_ARID1B_peak_217	48	.	3.13768	7.00604	4.84357	218
chr1	2303477	2303683	ChIP_hs_GW23_ARID1B_peak_218	53	.	3.26319	7.58352	5.37244	134
chr1	2305524	2305919	ChIP_hs_GW23_ARID1B_peak_219	48	.	3.13768	7.00604	4.84357	256
chr1	2306153	2306425	ChIP_hs_GW23_ARID1B_peak_220	53	.	3.26319	7.58352	5.37244	191
chr1	2310300	2310644	ChIP_hs_GW23_ARID1B_peak_221	53	.	3.26319	7.58352	5.37244	237
chr1	2312257	2313384	ChIP_hs_GW23_ARID1B_peak_222	88	.	4.01623	11.3653	8.89998	641
chr1	2313780	2316088	ChIP_hs_GW23_ARID1B_peak_223	229	.	6.40087	26.1569	22.9931	1229
chr1	2316397	2316715	ChIP_hs_GW23_ARID1B_peak_224	43	.	3.01218	6.44508	4.33386	164
chr1	2317027	2317368	ChIP_hs_GW23_ARID1B_peak_225	48	.	3.13768	7.00604	4.84357	154
chr1	2318212	2318412	ChIP_hs_GW23_ARID1B_peak_226	29	.	2.63565	4.86785	2.93188	173
chr1	2319109	2319323	ChIP_hs_GW23_ARID1B_peak_227	43	.	3.01218	6.44508	4.33386	93
chr1	2319961	2320161	ChIP_hs_GW23_ARID1B_peak_228	38	.	2.88667	5.90128	3.84449	77
chr1	2320974	2323019	ChIP_hs_GW23_ARID1B_peak_229	88	.	4.01623	11.3653	8.89998	1931
chr1	2329340	2329689	ChIP_hs_GW23_ARID1B_peak_230	43	.	3.01218	6.44508	4.33386	247
chr1	2330490	2330801	ChIP_hs_GW23_ARID1B_peak_231	38	.	2.88667	5.90128	3.84449	76
chr1	2332393	2332613	ChIP_hs_GW23_ARID1B_peak_232	53	.	3.26319	7.58352	5.37244	75
chr1	2348787	2349287	ChIP_hs_GW23_ARID1B_peak_233	53	.	3.26319	7.58352	5.37244	53
chr1	2350355	2350613	ChIP_hs_GW23_ARID1B_peak_234	53	.	3.26319	7.58352	5.37244	151
chr1	2350880	2351284	ChIP_hs_GW23_ARID1B_peak_235	59	.	3.3887	8.17694	5.91964	329
chr1	2351535	2351739	ChIP_hs_GW23_ARID1B_peak_236	33	.	2.76116	5.37529	3.37665	13
chr1	2351821	2352021	ChIP_hs_GW23_ARID1B_peak_237	29	.	2.63565	4.86785	2.93188	35
chr1	2377669	2377883	ChIP_hs_GW23_ARID1B_peak_238	38	.	2.88667	5.90128	3.84449	149
chr1	2382466	2382678	ChIP_hs_GW23_ARID1B_peak_239	48	.	3.13768	7.00604	4.84357	121
chr1	2391059	2392346	ChIP_hs_GW23_ARID1B_peak_240	513	.	10.1661	55.4607	51.3722	620
chr1	2401351	2401555	ChIP_hs_GW23_ARID1B_peak_241	38	.	2.88667	5.90128	3.84449	52
chr1	2401647	2401982	ChIP_hs_GW23_ARID1B_peak_242	82	.	3.89073	10.6997	8.27363	195
chr1	2411812	2414835	ChIP_hs_GW23_ARID1B_peak_243	299	.	7.40493	33.3724	29.9193	782
chr1	2416057	2416638	ChIP_hs_GW23_ARID1B_peak_244	48	.	3.13768	7.00604	4.84357	291
chr1	2418215	2418424	ChIP_hs_GW23_ARID1B_peak_245	29	.	2.63565	4.86785	2.93188	69
chr1	2426418	2426721	ChIP_hs_GW23_ARID1B_peak_246	33	.	2.76116	5.37529	3.37665	124
chr1	2426846	2427131	ChIP_hs_GW23_ARID1B_peak_247	48	.	3.13768	7.00604	4.84357	118
chr1	2428880	2429420	ChIP_hs_GW23_ARID1B_peak_248	43	.	3.01218	6.44508	4.33386	84
chr1	2430254	2430775	ChIP_hs_GW23_ARID1B_peak_249	38	.	2.88667	5.90128	3.84449	367
chr1	2431435	2432856	ChIP_hs_GW23_ARID1B_peak_250	122	.	4.64377	14.8831	12.2309	852
chr1	2435348	2435548	ChIP_hs_GW23_ARID1B_peak_251	38	.	2.88667	5.90128	3.84449	144
chr1	2435697	2435897	ChIP_hs_GW23_ARID1B_peak_252	53	.	3.26319	7.58352	5.37244	102
chr1	2437825	2439448	ChIP_hs_GW23_ARID1B_peak_253	173	.	5.52232	20.282	17.3748	383
chr1	2439783	2440148	ChIP_hs_GW23_ARID1B_peak_254	88	.	4.01623	11.3653	8.89998	170
chr1	2442094	2444644	ChIP_hs_GW23_ARID1B_peak_255	205	.	6.02435	23.5854	20.5326	1668
chr1	2444742	2444956	ChIP_hs_GW23_ARID1B_peak_256	48	.	3.13768	7.00604	4.84357	149
chr1	2445837	2446133	ChIP_hs_GW23_ARID1B_peak_257	33	.	2.76116	5.37529	3.37665	119
chr1	2446453	2446708	ChIP_hs_GW23_ARID1B_peak_258	59	.	3.3887	8.17694	5.91964	166
chr1	2447085	2447562	ChIP_hs_GW23_ARID1B_peak_259	48	.	3.13768	7.00604	4.84357	86
chr1	2452591	2452791	ChIP_hs_GW23_ARID1B_peak_260	25	.	2.51015	4.37971	2.51203	162
chr1	2460056	2460393	ChIP_hs_GW23_ARID1B_peak_261	59	.	3.3887	8.17694	5.91964	192
chr1	2461716	2461961	ChIP_hs_GW23_ARID1B_peak_262	53	.	3.26319	7.58352	5.37244	132
chr1	2465634	2466038	ChIP_hs_GW23_ARID1B_peak_263	48	.	3.13768	7.00604	4.84357	169
chr1	2466346	2468524	ChIP_hs_GW23_ARID1B_peak_264	129	.	4.76928	15.6222	12.9338	899
chr1	2468850	2469094	ChIP_hs_GW23_ARID1B_peak_265	43	.	3.01218	6.44508	4.33386	104
chr1	2469308	2469682	ChIP_hs_GW23_ARID1B_peak_266	76	.	3.76522	10.0476	7.66192	198
chr1	2470168	2471559	ChIP_hs_GW23_ARID1B_peak_267	173	.	5.52232	20.282	17.3748	644
chr1	2473010	2473291	ChIP_hs_GW23_ARID1B_peak_268	38	.	2.88667	5.90128	3.84449	130
chr1	2525233	2527534	ChIP_hs_GW23_ARID1B_peak_269	335	.	7.90696	37.1588	33.5703	1214
chr1	2527629	2527829	ChIP_hs_GW23_ARID1B_peak_270	43	.	3.01218	6.44508	4.33386	112
chr1	2527960	2528525	ChIP_hs_GW23_ARID1B_peak_271	64	.	3.51421	8.78576	6.48422	268
chr1	2528879	2529122	ChIP_hs_GW23_ARID1B_peak_272	25	.	2.51015	4.37971	2.51203	17
chr1	2529250	2531713	ChIP_hs_GW23_ARID1B_peak_273	181	.	5.64783	21.0939	18.15	1045
chr1	2531826	2532460	ChIP_hs_GW23_ARID1B_peak_274	59	.	3.3887	8.17694	5.91964	441
chr1	2532646	2533539	ChIP_hs_GW23_ARID1B_peak_275	151	.	5.1458	17.9055	15.1083	364
chr1	2533785	2533993	ChIP_hs_GW23_ARID1B_peak_276	38	.	2.88667	5.90128	3.84449	65
chr1	2534343	2534920	ChIP_hs_GW23_ARID1B_peak_277	70	.	3.63971	9.40948	7.06527	195
chr1	2535428	2535684	ChIP_hs_GW23_ARID1B_peak_278	38	.	2.88667	5.90128	3.84449	72
chr1	2535890	2536107	ChIP_hs_GW23_ARID1B_peak_279	48	.	3.13768	7.00604	4.84357	143
chr1	2538350	2538894	ChIP_hs_GW23_ARID1B_peak_280	53	.	3.26319	7.58352	5.37244	131
chr1	2539503	2539708	ChIP_hs_GW23_ARID1B_peak_281	48	.	3.13768	7.00604	4.84357	80
chr1	2540236	2540569	ChIP_hs_GW23_ARID1B_peak_282	95	.	4.14174	12.044	9.54025	193
chr1	2540900	2541236	ChIP_hs_GW23_ARID1B_peak_283	82	.	3.89073	10.6997	8.27363	161
chr1	2542095	2542547	ChIP_hs_GW23_ARID1B_peak_284	53	.	3.26319	7.58352	5.37244	143
chr1	2542743	2544702	ChIP_hs_GW23_ARID1B_peak_285	143	.	5.02029	17.1337	14.3729	1265
chr1	2545445	2545652	ChIP_hs_GW23_ARID1B_peak_286	43	.	3.01218	6.44508	4.33386	75
chr1	2545792	2546047	ChIP_hs_GW23_ARID1B_peak_287	53	.	3.26319	7.58352	5.37244	161
chr1	2546269	2548546	ChIP_hs_GW23_ARID1B_peak_288	129	.	4.76928	15.6222	12.9338	2133
chr1	2548800	2549309	ChIP_hs_GW23_ARID1B_peak_289	64	.	3.51421	8.78576	6.48422	173
chr1	2555753	2556325	ChIP_hs_GW23_ARID1B_peak_290	53	.	3.26319	7.58352	5.37244	115
chr1	2556569	2556849	ChIP_hs_GW23_ARID1B_peak_291	38	.	2.88667	5.90128	3.84449	114
chr1	2585054	2585561	ChIP_hs_GW23_ARID1B_peak_292	64	.	3.51421	8.78576	6.48422	110
chr1	2585745	2586033	ChIP_hs_GW23_ARID1B_peak_293	64	.	3.51421	8.78576	6.48422	137
chr1	2586112	2588253	ChIP_hs_GW23_ARID1B_peak_294	317	.	7.65595	35.2515	31.7302	387
chr1	2589013	2589249	ChIP_hs_GW23_ARID1B_peak_295	53	.	3.26319	7.58352	5.37244	159
chr1	2589747	2590056	ChIP_hs_GW23_ARID1B_peak_296	38	.	2.88667	5.90128	3.84449	149
chr1	2606776	2607046	ChIP_hs_GW23_ARID1B_peak_297	38	.	2.88667	5.90128	3.84449	197
chr1	2608339	2608546	ChIP_hs_GW23_ARID1B_peak_298	38	.	2.88667	5.90128	3.84449	193
chr1	2611111	2611822	ChIP_hs_GW23_ARID1B_peak_299	48	.	3.13768	7.00604	4.84357	363
chr1	2639741	2639941	ChIP_hs_GW23_ARID1B_peak_300	38	.	2.88667	5.90128	3.84449	102
chr1	2642029	2643629	ChIP_hs_GW23_ARID1B_peak_301	255	.	6.7774	28.804	25.5293	1223
chr1	2643998	2644201	ChIP_hs_GW23_ARID1B_peak_302	38	.	2.88667	5.90128	3.84449	194
chr1	2654224	2654992	ChIP_hs_GW23_ARID1B_peak_303	95	.	4.14174	12.044	9.54025	612
chr1	2777630	2777830	ChIP_hs_GW23_ARID1B_peak_304	38	.	2.88667	5.90128	3.84449	82
chr1	2802206	2802548	ChIP_hs_GW23_ARID1B_peak_305	43	.	3.01218	6.44508	4.33386	89
chr1	2820714	2821132	ChIP_hs_GW23_ARID1B_peak_306	48	.	3.13768	7.00604	4.84357	333
chr1	2822163	2822378	ChIP_hs_GW23_ARID1B_peak_307	59	.	3.3887	8.17694	5.91964	46
chr1	2855393	2856052	ChIP_hs_GW23_ARID1B_peak_308	48	.	3.13768	7.00604	4.84357	161
chr1	2856465	2856773	ChIP_hs_GW23_ARID1B_peak_309	53	.	3.26319	7.58352	5.37244	126
chr1	2870764	2870999	ChIP_hs_GW23_ARID1B_peak_310	43	.	3.01218	6.44508	4.33386	184
chr1	2892450	2892697	ChIP_hs_GW23_ARID1B_peak_311	33	.	2.76116	5.37529	3.37665	134
chr1	2909915	2910177	ChIP_hs_GW23_ARID1B_peak_312	43	.	3.01218	6.44508	4.33386	87
chr1	2911385	2912077	ChIP_hs_GW23_ARID1B_peak_313	88	.	4.01623	11.3653	8.89998	394
chr1	2912163	2912444	ChIP_hs_GW23_ARID1B_peak_314	38	.	2.88667	5.90128	3.84449	150
chr1	2913326	2913650	ChIP_hs_GW23_ARID1B_peak_315	76	.	3.76522	10.0476	7.66192	142
chr1	2983154	2983387	ChIP_hs_GW23_ARID1B_peak_316	38	.	2.88667	5.90128	3.84449	98
chr1	3009093	3009580	ChIP_hs_GW23_ARID1B_peak_317	64	.	3.51421	8.78576	6.48422	337
chr1	3011369	3012185	ChIP_hs_GW23_ARID1B_peak_318	64	.	3.51421	8.78576	6.48422	382
chr1	3012274	3013048	ChIP_hs_GW23_ARID1B_peak_319	101	.	4.26725	12.7355	10.1939	172
chr1	3013324	3013526	ChIP_hs_GW23_ARID1B_peak_320	38	.	2.88667	5.90128	3.84449	84
chr1	3025970	3026261	ChIP_hs_GW23_ARID1B_peak_321	38	.	2.88667	5.90128	3.84449	165
chr1	3051614	3051846	ChIP_hs_GW23_ARID1B_peak_322	59	.	3.3887	8.17694	5.91964	85
chr1	3063361	3063612	ChIP_hs_GW23_ARID1B_peak_323	59	.	3.3887	8.17694	5.91964	78
chr1	3064081	3064439	ChIP_hs_GW23_ARID1B_peak_324	38	.	2.88667	5.90128	3.84449	183
chr1	3064619	3064871	ChIP_hs_GW23_ARID1B_peak_325	53	.	3.26319	7.58352	5.37244	163
chr1	3065684	3066882	ChIP_hs_GW23_ARID1B_peak_326	76	.	3.76522	10.0476	7.66192	369
chr1	3066971	3067187	ChIP_hs_GW23_ARID1B_peak_327	48	.	3.13768	7.00604	4.84357	130
chr1	3067446	3069162	ChIP_hs_GW23_ARID1B_peak_328	143	.	5.02029	17.1337	14.3729	1546
chr1	3069536	3071327	ChIP_hs_GW23_ARID1B_peak_329	101	.	4.26725	12.7355	10.1939	316
chr1	3072160	3072461	ChIP_hs_GW23_ARID1B_peak_330	48	.	3.13768	7.00604	4.84357	159
chr1	3072566	3073037	ChIP_hs_GW23_ARID1B_peak_331	76	.	3.76522	10.0476	7.66192	232
chr1	3073236	3073679	ChIP_hs_GW23_ARID1B_peak_332	53	.	3.26319	7.58352	5.37244	318
chr1	3073882	3074472	ChIP_hs_GW23_ARID1B_peak_333	59	.	3.3887	8.17694	5.91964	404
chr1	3075856	3076075	ChIP_hs_GW23_ARID1B_peak_334	53	.	3.26319	7.58352	5.37244	61
chr1	3077598	3078548	ChIP_hs_GW23_ARID1B_peak_335	76	.	3.76522	10.0476	7.66192	683
chr1	3078704	3079411	ChIP_hs_GW23_ARID1B_peak_336	70	.	3.63971	9.40948	7.06527	164
chr1	3079866	3081074	ChIP_hs_GW23_ARID1B_peak_337	108	.	4.39276	13.4394	10.8606	190
chr1	3082435	3082784	ChIP_hs_GW23_ARID1B_peak_338	53	.	3.26319	7.58352	5.37244	184
chr1	3085674	3085891	ChIP_hs_GW23_ARID1B_peak_339	29	.	2.63565	4.86785	2.93188	46
chr1	3101922	3102177	ChIP_hs_GW23_ARID1B_peak_340	38	.	2.88667	5.90128	3.84449	45
chr1	3103982	3104476	ChIP_hs_GW23_ARID1B_peak_341	82	.	3.89073	10.6997	8.27363	180
chr1	3104566	3104839	ChIP_hs_GW23_ARID1B_peak_342	43	.	3.01218	6.44508	4.33386	189
chr1	3104999	3106152	ChIP_hs_GW23_ARID1B_peak_343	108	.	4.39276	13.4394	10.8606	551
chr1	3106316	3106516	ChIP_hs_GW23_ARID1B_peak_344	53	.	3.26319	7.58352	5.37244	62
chr1	3111215	3111590	ChIP_hs_GW23_ARID1B_peak_345	48	.	3.13768	7.00604	4.84357	216
chr1	3112422	3112946	ChIP_hs_GW23_ARID1B_peak_346	64	.	3.51421	8.78576	6.48422	347
chr1	3113483	3113909	ChIP_hs_GW23_ARID1B_peak_347	33	.	2.76116	5.37529	3.37665	88
chr1	3115147	3115369	ChIP_hs_GW23_ARID1B_peak_348	43	.	3.01218	6.44508	4.33386	135
chr1	3115753	3116182	ChIP_hs_GW23_ARID1B_peak_349	64	.	3.51421	8.78576	6.48422	160
chr1	3116451	3116676	ChIP_hs_GW23_ARID1B_peak_350	33	.	2.76116	5.37529	3.37665	84
chr1	3119001	3119756	ChIP_hs_GW23_ARID1B_peak_351	59	.	3.3887	8.17694	5.91964	264
chr1	3119827	3120169	ChIP_hs_GW23_ARID1B_peak_352	59	.	3.3887	8.17694	5.91964	180
chr1	3121429	3122145	ChIP_hs_GW23_ARID1B_peak_353	48	.	3.13768	7.00604	4.84357	390
chr1	3122278	3122649	ChIP_hs_GW23_ARID1B_peak_354	33	.	2.76116	5.37529	3.37665	44
chr1	3124385	3125580	ChIP_hs_GW23_ARID1B_peak_355	173	.	5.52232	20.282	17.3748	785
chr1	3125708	3126480	ChIP_hs_GW23_ARID1B_peak_356	95	.	4.14174	12.044	9.54025	546
chr1	3126656	3127418	ChIP_hs_GW23_ARID1B_peak_357	53	.	3.26319	7.58352	5.37244	669
chr1	3127555	3128810	ChIP_hs_GW23_ARID1B_peak_358	88	.	4.01623	11.3653	8.89998	166
chr1	3134866	3135263	ChIP_hs_GW23_ARID1B_peak_359	76	.	3.76522	10.0476	7.66192	161
chr1	3135374	3135952	ChIP_hs_GW23_ARID1B_peak_360	53	.	3.26319	7.58352	5.37244	187
chr1	3139101	3139319	ChIP_hs_GW23_ARID1B_peak_361	33	.	2.76116	5.37529	3.37665	101
chr1	3139395	3139952	ChIP_hs_GW23_ARID1B_peak_362	53	.	3.26319	7.58352	5.37244	418
chr1	3140121	3140379	ChIP_hs_GW23_ARID1B_peak_363	76	.	3.76522	10.0476	7.66192	101
chr1	3142169	3142449	ChIP_hs_GW23_ARID1B_peak_364	38	.	2.88667	5.90128	3.84449	195
chr1	3145623	3146002	ChIP_hs_GW23_ARID1B_peak_365	48	.	3.13768	7.00604	4.84357	37
chr1	3146319	3146519	ChIP_hs_GW23_ARID1B_peak_366	48	.	3.13768	7.00604	4.84357	94
chr1	3146770	3147281	ChIP_hs_GW23_ARID1B_peak_367	48	.	3.13768	7.00604	4.84357	94
chr1	3149667	3149964	ChIP_hs_GW23_ARID1B_peak_368	48	.	3.13768	7.00604	4.84357	140
chr1	3152800	3153081	ChIP_hs_GW23_ARID1B_peak_369	59	.	3.3887	8.17694	5.91964	141
chr1	3153481	3154687	ChIP_hs_GW23_ARID1B_peak_370	115	.	4.51826	14.1554	11.5397	643
chr1	3154987	3155300	ChIP_hs_GW23_ARID1B_peak_371	53	.	3.26319	7.58352	5.37244	150
chr1	3155374	3155643	ChIP_hs_GW23_ARID1B_peak_372	59	.	3.3887	8.17694	5.91964	88
chr1	3155818	3156199	ChIP_hs_GW23_ARID1B_peak_373	76	.	3.76522	10.0476	7.66192	98
chr1	3156747	3156947	ChIP_hs_GW23_ARID1B_peak_374	53	.	3.26319	7.58352	5.37244	66
chr1	3157040	3157362	ChIP_hs_GW23_ARID1B_peak_375	64	.	3.51421	8.78576	6.48422	148
chr1	3157437	3157673	ChIP_hs_GW23_ARID1B_peak_376	53	.	3.26319	7.58352	5.37244	54
chr1	3157898	3158191	ChIP_hs_GW23_ARID1B_peak_377	38	.	2.88667	5.90128	3.84449	21
chr1	3160367	3160652	ChIP_hs_GW23_ARID1B_peak_378	38	.	2.88667	5.90128	3.84449	86
chr1	3160783	3161191	ChIP_hs_GW23_ARID1B_peak_379	82	.	3.89073	10.6997	8.27363	182
chr1	3161279	3161509	ChIP_hs_GW23_ARID1B_peak_380	59	.	3.3887	8.17694	5.91964	145
chr1	3161957	3162464	ChIP_hs_GW23_ARID1B_peak_381	53	.	3.26319	7.58352	5.37244	332
chr1	3168674	3169021	ChIP_hs_GW23_ARID1B_peak_382	76	.	3.76522	10.0476	7.66192	157
chr1	3169146	3169944	ChIP_hs_GW23_ARID1B_peak_383	53	.	3.26319	7.58352	5.37244	452
chr1	3170042	3172428	ChIP_hs_GW23_ARID1B_peak_384	189	.	5.77334	21.9152	18.935	934
chr1	3172516	3173635	ChIP_hs_GW23_ARID1B_peak_385	76	.	3.76522	10.0476	7.66192	912
chr1	3173922	3174613	ChIP_hs_GW23_ARID1B_peak_386	59	.	3.3887	8.17694	5.91964	324
chr1	3174681	3175329	ChIP_hs_GW23_ARID1B_peak_387	59	.	3.3887	8.17694	5.91964	330
chr1	3175509	3176989	ChIP_hs_GW23_ARID1B_peak_388	88	.	4.01623	11.3653	8.89998	625
chr1	3182169	3182679	ChIP_hs_GW23_ARID1B_peak_389	43	.	3.01218	6.44508	4.33386	51
chr1	3183076	3183333	ChIP_hs_GW23_ARID1B_peak_390	38	.	2.88667	5.90128	3.84449	117
chr1	3185786	3186097	ChIP_hs_GW23_ARID1B_peak_391	53	.	3.26319	7.58352	5.37244	60
chr1	3192131	3192605	ChIP_hs_GW23_ARID1B_peak_392	38	.	2.88667	5.90128	3.84449	332
chr1	3197491	3197798	ChIP_hs_GW23_ARID1B_peak_393	48	.	3.13768	7.00604	4.84357	196
chr1	3197982	3199604	ChIP_hs_GW23_ARID1B_peak_394	95	.	4.14174	12.044	9.54025	670
chr1	3200054	3200312	ChIP_hs_GW23_ARID1B_peak_395	53	.	3.26319	7.58352	5.37244	167
chr1	3205677	3205887	ChIP_hs_GW23_ARID1B_peak_396	33	.	2.76116	5.37529	3.37665	58
chr1	3211723	3212551	ChIP_hs_GW23_ARID1B_peak_397	95	.	4.14174	12.044	9.54025	186
chr1	3212793	3213570	ChIP_hs_GW23_ARID1B_peak_398	129	.	4.76928	15.6222	12.9338	369
chr1	3214417	3215457	ChIP_hs_GW23_ARID1B_peak_399	82	.	3.89073	10.6997	8.27363	161
chr1	3215668	3217218	ChIP_hs_GW23_ARID1B_peak_400	82	.	3.89073	10.6997	8.27363	1351
chr1	3217363	3218046	ChIP_hs_GW23_ARID1B_peak_401	43	.	3.01218	6.44508	4.33386	265
chr1	3218276	3219863	ChIP_hs_GW23_ARID1B_peak_402	166	.	5.39681	19.4799	16.6092	1062
chr1	3220706	3221882	ChIP_hs_GW23_ARID1B_peak_403	76	.	3.76522	10.0476	7.66192	678
chr1	3221978	3222178	ChIP_hs_GW23_ARID1B_peak_404	43	.	3.01218	6.44508	4.33386	155
chr1	3222248	3222536	ChIP_hs_GW23_ARID1B_peak_405	48	.	3.13768	7.00604	4.84357	199
chr1	3222608	3222915	ChIP_hs_GW23_ARID1B_peak_406	43	.	3.01218	6.44508	4.33386	146
chr1	3224400	3224673	ChIP_hs_GW23_ARID1B_peak_407	43	.	3.01218	6.44508	4.33386	173
chr1	3226202	3226580	ChIP_hs_GW23_ARID1B_peak_408	59	.	3.3887	8.17694	5.91964	144
chr1	3226661	3227330	ChIP_hs_GW23_ARID1B_peak_409	82	.	3.89073	10.6997	8.27363	567
chr1	3227534	3227747	ChIP_hs_GW23_ARID1B_peak_410	43	.	3.01218	6.44508	4.33386	38
chr1	3227827	3228140	ChIP_hs_GW23_ARID1B_peak_411	33	.	2.76116	5.37529	3.37665	234
chr1	3228455	3228724	ChIP_hs_GW23_ARID1B_peak_412	48	.	3.13768	7.00604	4.84357	140
chr1	3228996	3229200	ChIP_hs_GW23_ARID1B_peak_413	43	.	3.01218	6.44508	4.33386	117
chr1	3231885	3232123	ChIP_hs_GW23_ARID1B_peak_414	43	.	3.01218	6.44508	4.33386	184
chr1	3244608	3244959	ChIP_hs_GW23_ARID1B_peak_415	53	.	3.26319	7.58352	5.37244	109
chr1	3248754	3249367	ChIP_hs_GW23_ARID1B_peak_416	48	.	3.13768	7.00604	4.84357	460
chr1	3249797	3250077	ChIP_hs_GW23_ARID1B_peak_417	43	.	3.01218	6.44508	4.33386	132
chr1	3250318	3250708	ChIP_hs_GW23_ARID1B_peak_418	53	.	3.26319	7.58352	5.37244	127
chr1	3259626	3259922	ChIP_hs_GW23_ARID1B_peak_419	43	.	3.01218	6.44508	4.33386	117
chr1	3260403	3260747	ChIP_hs_GW23_ARID1B_peak_420	38	.	2.88667	5.90128	3.84449	85
chr1	3275050	3276512	ChIP_hs_GW23_ARID1B_peak_421	59	.	3.3887	8.17694	5.91964	405
chr1	3282652	3282852	ChIP_hs_GW23_ARID1B_peak_422	25	.	2.51015	4.37971	2.51203	3
chr1	3288743	3289275	ChIP_hs_GW23_ARID1B_peak_423	76	.	3.76522	10.0476	7.66192	388
chr1	3289935	3290309	ChIP_hs_GW23_ARID1B_peak_424	43	.	3.01218	6.44508	4.33386	260
chr1	3311652	3311912	ChIP_hs_GW23_ARID1B_peak_425	43	.	3.01218	6.44508	4.33386	121
chr1	3312533	3312733	ChIP_hs_GW23_ARID1B_peak_426	59	.	3.3887	8.17694	5.91964	110
chr1	3312918	3313906	ChIP_hs_GW23_ARID1B_peak_427	82	.	3.89073	10.6997	8.27363	815
chr1	3313986	3315977	ChIP_hs_GW23_ARID1B_peak_428	166	.	5.39681	19.4799	16.6092	1238
chr1	3316309	3316604	ChIP_hs_GW23_ARID1B_peak_429	59	.	3.3887	8.17694	5.91964	101
chr1	3319418	3319658	ChIP_hs_GW23_ARID1B_peak_430	38	.	2.88667	5.90128	3.84449	153
chr1	3320264	3320636	ChIP_hs_GW23_ARID1B_peak_431	53	.	3.26319	7.58352	5.37244	194
chr1	3322367	3323051	ChIP_hs_GW23_ARID1B_peak_432	59	.	3.3887	8.17694	5.91964	194
chr1	3323729	3323984	ChIP_hs_GW23_ARID1B_peak_433	48	.	3.13768	7.00604	4.84357	171
chr1	3325329	3325759	ChIP_hs_GW23_ARID1B_peak_434	53	.	3.26319	7.58352	5.37244	171
chr1	3329402	3329602	ChIP_hs_GW23_ARID1B_peak_435	43	.	3.01218	6.44508	4.33386	43
chr1	3331480	3331878	ChIP_hs_GW23_ARID1B_peak_436	43	.	3.01218	6.44508	4.33386	158
chr1	3332304	3332504	ChIP_hs_GW23_ARID1B_peak_437	38	.	2.88667	5.90128	3.84449	67
chr1	3334005	3334279	ChIP_hs_GW23_ARID1B_peak_438	48	.	3.13768	7.00604	4.84357	113
chr1	3334625	3334907	ChIP_hs_GW23_ARID1B_peak_439	29	.	2.63565	4.86785	2.93188	32
chr1	3345057	3345268	ChIP_hs_GW23_ARID1B_peak_440	38	.	2.88667	5.90128	3.84449	64
chr1	3345816	3346570	ChIP_hs_GW23_ARID1B_peak_441	59	.	3.3887	8.17694	5.91964	193
chr1	3349825	3353730	ChIP_hs_GW23_ARID1B_peak_442	189	.	5.77334	21.9152	18.935	2891
chr1	3359320	3360436	ChIP_hs_GW23_ARID1B_peak_443	95	.	4.14174	12.044	9.54025	517
chr1	3360821	3361021	ChIP_hs_GW23_ARID1B_peak_444	59	.	3.3887	8.17694	5.91964	117
chr1	3362488	3362926	ChIP_hs_GW23_ARID1B_peak_445	53	.	3.26319	7.58352	5.37244	125
chr1	3370790	3371022	ChIP_hs_GW23_ARID1B_peak_446	33	.	2.76116	5.37529	3.37665	86
chr1	3371234	3371618	ChIP_hs_GW23_ARID1B_peak_447	48	.	3.13768	7.00604	4.84357	274
chr1	3383817	3384079	ChIP_hs_GW23_ARID1B_peak_448	48	.	3.13768	7.00604	4.84357	95
chr1	3393330	3394676	ChIP_hs_GW23_ARID1B_peak_449	95	.	4.14174	12.044	9.54025	764
chr1	3394902	3395495	ChIP_hs_GW23_ARID1B_peak_450	48	.	3.13768	7.00604	4.84357	422
chr1	3402796	3403198	ChIP_hs_GW23_ARID1B_peak_451	38	.	2.88667	5.90128	3.84449	278
chr1	3404149	3404500	ChIP_hs_GW23_ARID1B_peak_452	48	.	3.13768	7.00604	4.84357	305
chr1	3409872	3410297	ChIP_hs_GW23_ARID1B_peak_453	158	.	5.27131	18.6876	15.8537	199
chr1	3410948	3411176	ChIP_hs_GW23_ARID1B_peak_454	53	.	3.26319	7.58352	5.37244	123
chr1	3422160	3422503	ChIP_hs_GW23_ARID1B_peak_455	64	.	3.51421	8.78576	6.48422	180
chr1	3424469	3425058	ChIP_hs_GW23_ARID1B_peak_456	64	.	3.51421	8.78576	6.48422	176
chr1	3425585	3425831	ChIP_hs_GW23_ARID1B_peak_457	48	.	3.13768	7.00604	4.84357	69
chr1	3442094	3442372	ChIP_hs_GW23_ARID1B_peak_458	43	.	3.01218	6.44508	4.33386	145
chr1	3452706	3453203	ChIP_hs_GW23_ARID1B_peak_459	48	.	3.13768	7.00604	4.84357	71
chr1	3453353	3455190	ChIP_hs_GW23_ARID1B_peak_460	115	.	4.51826	14.1554	11.5397	919
chr1	3455258	3455458	ChIP_hs_GW23_ARID1B_peak_461	43	.	3.01218	6.44508	4.33386	141
chr1	3474453	3474777	ChIP_hs_GW23_ARID1B_peak_462	53	.	3.26319	7.58352	5.37244	146
chr1	3489550	3489835	ChIP_hs_GW23_ARID1B_peak_463	33	.	2.76116	5.37529	3.37665	65
chr1	3490679	3491799	ChIP_hs_GW23_ARID1B_peak_464	115	.	4.51826	14.1554	11.5397	666
chr1	3491956	3492368	ChIP_hs_GW23_ARID1B_peak_465	76	.	3.76522	10.0476	7.66192	239
chr1	3492612	3492916	ChIP_hs_GW23_ARID1B_peak_466	43	.	3.01218	6.44508	4.33386	145
chr1	3494595	3494855	ChIP_hs_GW23_ARID1B_peak_467	29	.	2.63565	4.86785	2.93188	67
chr1	3501882	3502238	ChIP_hs_GW23_ARID1B_peak_468	363	.	8.28348	40.0705	36.388	180
chr1	3517327	3517536	ChIP_hs_GW23_ARID1B_peak_469	53	.	3.26319	7.58352	5.37244	90
chr1	3517666	3518235	ChIP_hs_GW23_ARID1B_peak_470	59	.	3.3887	8.17694	5.91964	104
chr1	3518317	3518574	ChIP_hs_GW23_ARID1B_peak_471	29	.	2.63565	4.86785	2.93188	157
chr1	3521096	3521434	ChIP_hs_GW23_ARID1B_peak_472	33	.	2.76116	5.37529	3.37665	178
chr1	3524511	3524746	ChIP_hs_GW23_ARID1B_peak_473	38	.	2.88667	5.90128	3.84449	82
chr1	3527916	3528138	ChIP_hs_GW23_ARID1B_peak_474	43	.	3.01218	6.44508	4.33386	168
chr1	3529003	3529485	ChIP_hs_GW23_ARID1B_peak_475	48	.	3.13768	7.00604	4.84357	353
chr1	3529669	3529919	ChIP_hs_GW23_ARID1B_peak_476	53	.	3.26319	7.58352	5.37244	71
chr1	3530180	3530708	ChIP_hs_GW23_ARID1B_peak_477	70	.	3.63971	9.40948	7.06527	370
chr1	3530927	3531127	ChIP_hs_GW23_ARID1B_peak_478	38	.	2.88667	5.90128	3.84449	27
chr1	3531342	3531959	ChIP_hs_GW23_ARID1B_peak_479	115	.	4.51826	14.1554	11.5397	199
chr1	3532040	3532240	ChIP_hs_GW23_ARID1B_peak_480	33	.	2.76116	5.37529	3.37665	79
chr1	3538303	3538526	ChIP_hs_GW23_ARID1B_peak_481	43	.	3.01218	6.44508	4.33386	122
chr1	3541081	3541327	ChIP_hs_GW23_ARID1B_peak_482	29	.	2.63565	4.86785	2.93188	131
chr1	3548347	3548700	ChIP_hs_GW23_ARID1B_peak_483	48	.	3.13768	7.00604	4.84357	170
chr1	3565147	3565608	ChIP_hs_GW23_ARID1B_peak_484	43	.	3.01218	6.44508	4.33386	96
chr1	3576222	3576447	ChIP_hs_GW23_ARID1B_peak_485	29	.	2.63565	4.86785	2.93188	88
chr1	3577265	3577839	ChIP_hs_GW23_ARID1B_peak_486	129	.	4.76928	15.6222	12.9338	148
chr1	3597200	3597713	ChIP_hs_GW23_ARID1B_peak_487	59	.	3.3887	8.17694	5.91964	366
chr1	3598020	3599680	ChIP_hs_GW23_ARID1B_peak_488	115	.	4.51826	14.1554	11.5397	643
chr1	3600331	3600596	ChIP_hs_GW23_ARID1B_peak_489	25	.	2.51015	4.37971	2.51203	56
chr1	3607641	3607974	ChIP_hs_GW23_ARID1B_peak_490	129	.	4.76928	15.6222	12.9338	151
chr1	3608647	3608879	ChIP_hs_GW23_ARID1B_peak_491	64	.	3.51421	8.78576	6.48422	113
chr1	3610271	3610991	ChIP_hs_GW23_ARID1B_peak_492	213	.	6.14986	24.4339	21.3442	444
chr1	3611105	3611701	ChIP_hs_GW23_ARID1B_peak_493	64	.	3.51421	8.78576	6.48422	423
chr1	3611798	3612370	ChIP_hs_GW23_ARID1B_peak_494	59	.	3.3887	8.17694	5.91964	404
chr1	3618761	3619423	ChIP_hs_GW23_ARID1B_peak_495	136	.	4.89479	16.3725	13.6478	504
chr1	3623241	3626002	ChIP_hs_GW23_ARID1B_peak_496	181	.	5.64783	21.0939	18.15	1618
chr1	3649510	3650361	ChIP_hs_GW23_ARID1B_peak_497	88	.	4.01623	11.3653	8.89998	89
chr1	3650439	3651097	ChIP_hs_GW23_ARID1B_peak_498	76	.	3.76522	10.0476	7.66192	239
chr1	3651182	3651520	ChIP_hs_GW23_ARID1B_peak_499	64	.	3.51421	8.78576	6.48422	138
chr1	3651855	3652328	ChIP_hs_GW23_ARID1B_peak_500	43	.	3.01218	6.44508	4.33386	105
chr1	3652409	3652688	ChIP_hs_GW23_ARID1B_peak_501	43	.	3.01218	6.44508	4.33386	94
chr1	3653281	3653630	ChIP_hs_GW23_ARID1B_peak_502	70	.	3.63971	9.40948	7.06527	159
chr1	3678673	3678893	ChIP_hs_GW23_ARID1B_peak_503	53	.	3.26319	7.58352	5.37244	125
chr1	3683739	3683967	ChIP_hs_GW23_ARID1B_peak_504	59	.	3.3887	8.17694	5.91964	108
chr1	3684826	3685113	ChIP_hs_GW23_ARID1B_peak_505	43	.	3.01218	6.44508	4.33386	162
chr1	3695016	3695216	ChIP_hs_GW23_ARID1B_peak_506	53	.	3.26319	7.58352	5.37244	122
chr1	3708872	3709072	ChIP_hs_GW23_ARID1B_peak_507	38	.	2.88667	5.90128	3.84449	49
chr1	3716946	3717498	ChIP_hs_GW23_ARID1B_peak_508	76	.	3.76522	10.0476	7.66192	357
chr1	3717733	3718124	ChIP_hs_GW23_ARID1B_peak_509	53	.	3.26319	7.58352	5.37244	236
chr1	3719146	3719554	ChIP_hs_GW23_ARID1B_peak_510	64	.	3.51421	8.78576	6.48422	305
chr1	3720452	3720700	ChIP_hs_GW23_ARID1B_peak_511	38	.	2.88667	5.90128	3.84449	50
chr1	3723022	3723313	ChIP_hs_GW23_ARID1B_peak_512	33	.	2.76116	5.37529	3.37665	154
chr1	3724514	3724747	ChIP_hs_GW23_ARID1B_peak_513	43	.	3.01218	6.44508	4.33386	111
chr1	3726354	3726748	ChIP_hs_GW23_ARID1B_peak_514	76	.	3.76522	10.0476	7.66192	251
chr1	3746463	3748109	ChIP_hs_GW23_ARID1B_peak_515	122	.	4.64377	14.8831	12.2309	872
chr1	3769717	3770166	ChIP_hs_GW23_ARID1B_peak_516	43	.	3.01218	6.44508	4.33386	356
chr1	3770972	3771391	ChIP_hs_GW23_ARID1B_peak_517	70	.	3.63971	9.40948	7.06527	315
chr1	3771578	3773156	ChIP_hs_GW23_ARID1B_peak_518	173	.	5.52232	20.282	17.3748	693
chr1	3795586	3797164	ChIP_hs_GW23_ARID1B_peak_519	166	.	5.39681	19.4799	16.6092	945
chr1	3820999	3821479	ChIP_hs_GW23_ARID1B_peak_520	43	.	3.01218	6.44508	4.33386	129
chr1	3856783	3858156	ChIP_hs_GW23_ARID1B_peak_521	290	.	7.27943	32.4437	29.0252	543
chr1	3899406	3901591	ChIP_hs_GW23_ARID1B_peak_522	452	.	9.41305	49.1474	45.2085	1114
chr1	3910161	3910396	ChIP_hs_GW23_ARID1B_peak_523	82	.	3.89073	10.6997	8.27363	84
chr1	3910545	3912215	ChIP_hs_GW23_ARID1B_peak_524	101	.	4.26725	12.7355	10.1939	225
chr1	3940868	3941249	ChIP_hs_GW23_ARID1B_peak_525	53	.	3.26319	7.58352	5.37244	197
chr1	3943622	3943822	ChIP_hs_GW23_ARID1B_peak_526	43	.	3.01218	6.44508	4.33386	113
chr1	3944189	3944500	ChIP_hs_GW23_ARID1B_peak_527	38	.	2.88667	5.90128	3.84449	60
chr1	3944735	3945138	ChIP_hs_GW23_ARID1B_peak_528	129	.	4.76928	15.6222	12.9338	260
chr1	3945254	3945469	ChIP_hs_GW23_ARID1B_peak_529	33	.	2.76116	5.37529	3.37665	108
chr1	4083560	4083919	ChIP_hs_GW23_ARID1B_peak_530	38	.	2.88667	5.90128	3.84449	172
chr1	4144424	4144818	ChIP_hs_GW23_ARID1B_peak_531	70	.	3.63971	9.40948	7.06527	135
chr1	4166269	4166671	ChIP_hs_GW23_ARID1B_peak_532	43	.	3.01218	6.44508	4.33386	67
chr1	4171310	4172140	ChIP_hs_GW23_ARID1B_peak_533	88	.	4.01623	11.3653	8.89998	214
chr1	4172534	4172756	ChIP_hs_GW23_ARID1B_peak_534	59	.	3.3887	8.17694	5.91964	147
chr1	4172961	4173427	ChIP_hs_GW23_ARID1B_peak_535	43	.	3.01218	6.44508	4.33386	172
chr1	4270954	4271373	ChIP_hs_GW23_ARID1B_peak_536	59	.	3.3887	8.17694	5.91964	199
chr1	4320938	4321186	ChIP_hs_GW23_ARID1B_peak_537	48	.	3.13768	7.00604	4.84357	205
chr1	4321692	4322041	ChIP_hs_GW23_ARID1B_peak_538	29	.	2.63565	4.86785	2.93188	194
chr1	4397211	4397430	ChIP_hs_GW23_ARID1B_peak_539	43	.	3.01218	6.44508	4.33386	159
chr1	4398097	4398299	ChIP_hs_GW23_ARID1B_peak_540	88	.	4.01623	11.3653	8.89998	88
chr1	4398927	4399186	ChIP_hs_GW23_ARID1B_peak_541	33	.	2.76116	5.37529	3.37665	238
chr1	4414600	4414809	ChIP_hs_GW23_ARID1B_peak_542	43	.	3.01218	6.44508	4.33386	41
chr1	4421617	4422366	ChIP_hs_GW23_ARID1B_peak_543	82	.	3.89073	10.6997	8.27363	546
chr1	4424178	4424509	ChIP_hs_GW23_ARID1B_peak_544	59	.	3.3887	8.17694	5.91964	241
chr1	4430713	4431843	ChIP_hs_GW23_ARID1B_peak_545	281	.	7.15392	31.5224	28.1393	570
chr1	4432242	4432682	ChIP_hs_GW23_ARID1B_peak_546	64	.	3.51421	8.78576	6.48422	173
chr1	4447974	4448260	ChIP_hs_GW23_ARID1B_peak_547	53	.	3.26319	7.58352	5.37244	225
chr1	4485175	4485811	ChIP_hs_GW23_ARID1B_peak_548	59	.	3.3887	8.17694	5.91964	292
chr1	4487853	4488148	ChIP_hs_GW23_ARID1B_peak_549	33	.	2.76116	5.37529	3.37665	186
chr1	4512122	4512542	ChIP_hs_GW23_ARID1B_peak_550	64	.	3.51421	8.78576	6.48422	115
chr1	4512667	4513718	ChIP_hs_GW23_ARID1B_peak_551	136	.	4.89479	16.3725	13.6478	350
chr1	4513969	4514798	ChIP_hs_GW23_ARID1B_peak_552	76	.	3.76522	10.0476	7.66192	710
chr1	4517360	4517653	ChIP_hs_GW23_ARID1B_peak_553	38	.	2.88667	5.90128	3.84449	236
chr1	4526114	4526381	ChIP_hs_GW23_ARID1B_peak_554	38	.	2.88667	5.90128	3.84449	70
chr1	4527730	4528261	ChIP_hs_GW23_ARID1B_peak_555	48	.	3.13768	7.00604	4.84357	383
chr1	4532245	4533130	ChIP_hs_GW23_ARID1B_peak_556	255	.	6.7774	28.804	25.5293	620
chr1	4571344	4571566	ChIP_hs_GW23_ARID1B_peak_557	64	.	3.51421	8.78576	6.48422	114
chr1	4584188	4584577	ChIP_hs_GW23_ARID1B_peak_558	43	.	3.01218	6.44508	4.33386	68
chr1	4602800	4603000	ChIP_hs_GW23_ARID1B_peak_559	25	.	2.51015	4.37971	2.51203	55
chr1	4611124	4611324	ChIP_hs_GW23_ARID1B_peak_560	33	.	2.76116	5.37529	3.37665	170
chr1	4647158	4647379	ChIP_hs_GW23_ARID1B_peak_561	48	.	3.13768	7.00604	4.84357	163
chr1	4652524	4653628	ChIP_hs_GW23_ARID1B_peak_562	76	.	3.76522	10.0476	7.66192	444
chr1	4654125	4654589	ChIP_hs_GW23_ARID1B_peak_563	88	.	4.01623	11.3653	8.89998	262
chr1	4654781	4657000	ChIP_hs_GW23_ARID1B_peak_564	136	.	4.89479	16.3725	13.6478	1364
chr1	4658344	4658620	ChIP_hs_GW23_ARID1B_peak_565	76	.	3.76522	10.0476	7.66192	132
chr1	4659298	4659510	ChIP_hs_GW23_ARID1B_peak_566	33	.	2.76116	5.37529	3.37665	44
chr1	4663472	4663672	ChIP_hs_GW23_ARID1B_peak_567	43	.	3.01218	6.44508	4.33386	120
chr1	4674679	4675081	ChIP_hs_GW23_ARID1B_peak_568	101	.	4.26725	12.7355	10.1939	186
chr1	4694007	4694208	ChIP_hs_GW23_ARID1B_peak_569	43	.	3.01218	6.44508	4.33386	37
chr1	4708830	4709215	ChIP_hs_GW23_ARID1B_peak_570	59	.	3.3887	8.17694	5.91964	242
chr1	4709460	4709668	ChIP_hs_GW23_ARID1B_peak_571	43	.	3.01218	6.44508	4.33386	130
chr1	4733892	4734107	ChIP_hs_GW23_ARID1B_peak_572	76	.	3.76522	10.0476	7.66192	80
chr1	4734532	4734775	ChIP_hs_GW23_ARID1B_peak_573	33	.	2.76116	5.37529	3.37665	103
chr1	4739226	4739753	ChIP_hs_GW23_ARID1B_peak_574	76	.	3.76522	10.0476	7.66192	421
chr1	5000847	5001479	ChIP_hs_GW23_ARID1B_peak_575	88	.	4.01623	11.3653	8.89998	457
chr1	5028980	5029959	ChIP_hs_GW23_ARID1B_peak_576	503	.	10.0406	54.3948	50.331	373
chr1	5084567	5085076	ChIP_hs_GW23_ARID1B_peak_577	173	.	5.52232	20.282	17.3748	274
chr1	5098876	5099150	ChIP_hs_GW23_ARID1B_peak_578	43	.	3.01218	6.44508	4.33386	82
chr1	5145091	5145312	ChIP_hs_GW23_ARID1B_peak_579	70	.	3.63971	9.40948	7.06527	97
chr1	5146866	5147213	ChIP_hs_GW23_ARID1B_peak_580	59	.	3.3887	8.17694	5.91964	281
chr1	5147615	5148412	ChIP_hs_GW23_ARID1B_peak_581	534	.	10.4171	57.6083	53.4725	385
chr1	5151640	5151966	ChIP_hs_GW23_ARID1B_peak_582	76	.	3.76522	10.0476	7.66192	177
chr1	5155993	5156224	ChIP_hs_GW23_ARID1B_peak_583	64	.	3.51421	8.78576	6.48422	112
chr1	5156556	5157831	ChIP_hs_GW23_ARID1B_peak_584	221	.	6.27537	25.2911	22.1644	272
chr1	5220684	5221275	ChIP_hs_GW23_ARID1B_peak_585	158	.	5.27131	18.6876	15.8537	215
chr1	5231651	5231949	ChIP_hs_GW23_ARID1B_peak_586	53	.	3.26319	7.58352	5.37244	130
chr1	5232022	5232385	ChIP_hs_GW23_ARID1B_peak_587	76	.	3.76522	10.0476	7.66192	187
chr1	5238585	5238816	ChIP_hs_GW23_ARID1B_peak_588	48	.	3.13768	7.00604	4.84357	93
chr1	5265494	5265939	ChIP_hs_GW23_ARID1B_peak_589	95	.	4.14174	12.044	9.54025	276
chr1	5266458	5266662	ChIP_hs_GW23_ARID1B_peak_590	59	.	3.3887	8.17694	5.91964	53
chr1	5296663	5297180	ChIP_hs_GW23_ARID1B_peak_591	76	.	3.76522	10.0476	7.66192	110
chr1	5297975	5298363	ChIP_hs_GW23_ARID1B_peak_592	53	.	3.26319	7.58352	5.37244	283
chr1	5386759	5387106	ChIP_hs_GW23_ARID1B_peak_593	38	.	2.88667	5.90128	3.84449	179
chr1	5440841	5441253	ChIP_hs_GW23_ARID1B_peak_594	53	.	3.26319	7.58352	5.37244	87
chr1	5443788	5444034	ChIP_hs_GW23_ARID1B_peak_595	33	.	2.76116	5.37529	3.37665	89
chr1	5444133	5445000	ChIP_hs_GW23_ARID1B_peak_596	255	.	6.7774	28.804	25.5293	265
chr1	5485257	5485463	ChIP_hs_GW23_ARID1B_peak_597	59	.	3.3887	8.17694	5.91964	132
chr1	5486066	5486664	ChIP_hs_GW23_ARID1B_peak_598	115	.	4.51826	14.1554	11.5397	269
chr1	5492879	5493079	ChIP_hs_GW23_ARID1B_peak_599	33	.	2.76116	5.37529	3.37665	102
chr1	5493970	5494698	ChIP_hs_GW23_ARID1B_peak_600	43	.	3.01218	6.44508	4.33386	174
chr1	5502498	5502755	ChIP_hs_GW23_ARID1B_peak_601	76	.	3.76522	10.0476	7.66192	115
chr1	5508876	5509258	ChIP_hs_GW23_ARID1B_peak_602	48	.	3.13768	7.00604	4.84357	47
chr1	5509636	5510330	ChIP_hs_GW23_ARID1B_peak_603	64	.	3.51421	8.78576	6.48422	317
chr1	5526779	5527030	ChIP_hs_GW23_ARID1B_peak_604	29	.	2.63565	4.86785	2.93188	73
chr1	5744407	5744656	ChIP_hs_GW23_ARID1B_peak_605	76	.	3.76522	10.0476	7.66192	137
chr1	5744844	5746605	ChIP_hs_GW23_ARID1B_peak_606	255	.	6.7774	28.804	25.5293	377
chr1	5757293	5757502	ChIP_hs_GW23_ARID1B_peak_607	53	.	3.26319	7.58352	5.37244	143
chr1	5757575	5757932	ChIP_hs_GW23_ARID1B_peak_608	33	.	2.76116	5.37529	3.37665	169
chr1	5770829	5772065	ChIP_hs_GW23_ARID1B_peak_609	246	.	6.65189	27.9135	24.6756	495
chr1	5840569	5840965	ChIP_hs_GW23_ARID1B_peak_610	53	.	3.26319	7.58352	5.37244	166
chr1	5849337	5849724	ChIP_hs_GW23_ARID1B_peak_611	53	.	3.26319	7.58352	5.37244	194
chr1	5990997	5991386	ChIP_hs_GW23_ARID1B_peak_612	82	.	3.89073	10.6997	8.27363	152
chr1	5991480	5993781	ChIP_hs_GW23_ARID1B_peak_613	263	.	6.9029	29.7024	26.3914	667
chr1	5994017	5994369	ChIP_hs_GW23_ARID1B_peak_614	38	.	2.88667	5.90128	3.84449	297
chr1	6001645	6001932	ChIP_hs_GW23_ARID1B_peak_615	33	.	2.76116	5.37529	3.37665	219
chr1	6003885	6004085	ChIP_hs_GW23_ARID1B_peak_616	33	.	2.76116	5.37529	3.37665	93
chr1	6033848	6034103	ChIP_hs_GW23_ARID1B_peak_617	53	.	3.26319	7.58352	5.37244	61
chr1	6034220	6034580	ChIP_hs_GW23_ARID1B_peak_618	48	.	3.13768	7.00604	4.84357	165
chr1	6034666	6034886	ChIP_hs_GW23_ARID1B_peak_619	43	.	3.01218	6.44508	4.33386	154
chr1	6035078	6035775	ChIP_hs_GW23_ARID1B_peak_620	53	.	3.26319	7.58352	5.37244	409
chr1	6053180	6053453	ChIP_hs_GW23_ARID1B_peak_621	88	.	4.01623	11.3653	8.89998	190
chr1	6058254	6059009	ChIP_hs_GW23_ARID1B_peak_622	59	.	3.3887	8.17694	5.91964	427
chr1	6074483	6074700	ChIP_hs_GW23_ARID1B_peak_623	38	.	2.88667	5.90128	3.84449	146
chr1	6077150	6077372	ChIP_hs_GW23_ARID1B_peak_624	53	.	3.26319	7.58352	5.37244	49
chr1	6078383	6078628	ChIP_hs_GW23_ARID1B_peak_625	33	.	2.76116	5.37529	3.37665	145
chr1	6078869	6079240	ChIP_hs_GW23_ARID1B_peak_626	43	.	3.01218	6.44508	4.33386	218
chr1	6080029	6081215	ChIP_hs_GW23_ARID1B_peak_627	272	.	7.02841	30.6085	27.2613	663
chr1	6081868	6082262	ChIP_hs_GW23_ARID1B_peak_628	59	.	3.3887	8.17694	5.91964	289
chr1	6082619	6083375	ChIP_hs_GW23_ARID1B_peak_629	59	.	3.3887	8.17694	5.91964	102
chr1	6083683	6084504	ChIP_hs_GW23_ARID1B_peak_630	373	.	8.40899	41.0543	37.3417	438
chr1	6085456	6085656	ChIP_hs_GW23_ARID1B_peak_631	53	.	3.26319	7.58352	5.37244	101
chr1	6095279	6095504	ChIP_hs_GW23_ARID1B_peak_632	48	.	3.13768	7.00604	4.84357	116
chr1	6127600	6127845	ChIP_hs_GW23_ARID1B_peak_633	38	.	2.88667	5.90128	3.84449	50
chr1	6149753	6149966	ChIP_hs_GW23_ARID1B_peak_634	59	.	3.3887	8.17694	5.91964	90
chr1	6161798	6162043	ChIP_hs_GW23_ARID1B_peak_635	48	.	3.13768	7.00604	4.84357	172
chr1	6163869	6164180	ChIP_hs_GW23_ARID1B_peak_636	53	.	3.26319	7.58352	5.37244	174
chr1	6175409	6175609	ChIP_hs_GW23_ARID1B_peak_637	43	.	3.01218	6.44508	4.33386	38
chr1	6178405	6179064	ChIP_hs_GW23_ARID1B_peak_638	43	.	3.01218	6.44508	4.33386	439
chr1	6179197	6181281	ChIP_hs_GW23_ARID1B_peak_639	246	.	6.65189	27.9135	24.6756	1043
chr1	6198969	6200290	ChIP_hs_GW23_ARID1B_peak_640	335	.	7.90696	37.1588	33.5703	707
chr1	6200364	6200587	ChIP_hs_GW23_ARID1B_peak_641	38	.	2.88667	5.90128	3.84449	87
chr1	6205107	6205457	ChIP_hs_GW23_ARID1B_peak_642	43	.	3.01218	6.44508	4.33386	195
chr1	6205719	6206040	ChIP_hs_GW23_ARID1B_peak_643	38	.	2.88667	5.90128	3.84449	157
chr1	6207836	6208159	ChIP_hs_GW23_ARID1B_peak_644	43	.	3.01218	6.44508	4.33386	146
chr1	6208448	6209185	ChIP_hs_GW23_ARID1B_peak_645	122	.	4.64377	14.8831	12.2309	233
chr1	6209252	6209458	ChIP_hs_GW23_ARID1B_peak_646	43	.	3.01218	6.44508	4.33386	29
chr1	6209539	6209964	ChIP_hs_GW23_ARID1B_peak_647	38	.	2.88667	5.90128	3.84449	248
chr1	6210208	6210646	ChIP_hs_GW23_ARID1B_peak_648	38	.	2.88667	5.90128	3.84449	392
chr1	6235017	6235222	ChIP_hs_GW23_ARID1B_peak_649	38	.	2.88667	5.90128	3.84449	126
chr1	6235428	6236516	ChIP_hs_GW23_ARID1B_peak_650	213	.	6.14986	24.4339	21.3442	640
chr1	6241292	6243128	ChIP_hs_GW23_ARID1B_peak_651	115	.	4.51826	14.1554	11.5397	754
chr1	6243232	6243782	ChIP_hs_GW23_ARID1B_peak_652	48	.	3.13768	7.00604	4.84357	359
chr1	6243889	6247453	ChIP_hs_GW23_ARID1B_peak_653	181	.	5.64783	21.0939	18.15	2350
chr1	6247711	6247958	ChIP_hs_GW23_ARID1B_peak_654	70	.	3.63971	9.40948	7.06527	142
chr1	6249167	6249513	ChIP_hs_GW23_ARID1B_peak_655	33	.	2.76116	5.37529	3.37665	273
chr1	6249768	6250207	ChIP_hs_GW23_ARID1B_peak_656	59	.	3.3887	8.17694	5.91964	260
chr1	6251617	6251854	ChIP_hs_GW23_ARID1B_peak_657	43	.	3.01218	6.44508	4.33386	58
chr1	6258904	6259131	ChIP_hs_GW23_ARID1B_peak_658	53	.	3.26319	7.58352	5.37244	119
chr1	6259406	6260874	ChIP_hs_GW23_ARID1B_peak_659	181	.	5.64783	21.0939	18.15	886
chr1	6261035	6262385	ChIP_hs_GW23_ARID1B_peak_660	136	.	4.89479	16.3725	13.6478	257
chr1	6262899	6263147	ChIP_hs_GW23_ARID1B_peak_661	88	.	4.01623	11.3653	8.89998	92
chr1	6263719	6263962	ChIP_hs_GW23_ARID1B_peak_662	33	.	2.76116	5.37529	3.37665	89
chr1	6265045	6265251	ChIP_hs_GW23_ARID1B_peak_663	29	.	2.63565	4.86785	2.93188	85
chr1	6268749	6268949	ChIP_hs_GW23_ARID1B_peak_664	38	.	2.88667	5.90128	3.84449	126
chr1	6269603	6271276	ChIP_hs_GW23_ARID1B_peak_665	101	.	4.26725	12.7355	10.1939	954
chr1	6271509	6271935	ChIP_hs_GW23_ARID1B_peak_666	64	.	3.51421	8.78576	6.48422	299
chr1	6273014	6273888	ChIP_hs_GW23_ARID1B_peak_667	70	.	3.63971	9.40948	7.06527	653
chr1	6273955	6274253	ChIP_hs_GW23_ARID1B_peak_668	59	.	3.3887	8.17694	5.91964	170
chr1	6276261	6276665	ChIP_hs_GW23_ARID1B_peak_669	101	.	4.26725	12.7355	10.1939	208
chr1	6276916	6277130	ChIP_hs_GW23_ARID1B_peak_670	59	.	3.3887	8.17694	5.91964	149
chr1	6284675	6284953	ChIP_hs_GW23_ARID1B_peak_671	33	.	2.76116	5.37529	3.37665	83
chr1	6287369	6287949	ChIP_hs_GW23_ARID1B_peak_672	221	.	6.27537	25.2911	22.1644	360
chr1	6289800	6290090	ChIP_hs_GW23_ARID1B_peak_673	38	.	2.88667	5.90128	3.84449	186
chr1	6291435	6291745	ChIP_hs_GW23_ARID1B_peak_674	53	.	3.26319	7.58352	5.37244	173
chr1	6318216	6318417	ChIP_hs_GW23_ARID1B_peak_675	53	.	3.26319	7.58352	5.37244	161
chr1	6322040	6322305	ChIP_hs_GW23_ARID1B_peak_676	48	.	3.13768	7.00604	4.84357	157
chr1	6326391	6326591	ChIP_hs_GW23_ARID1B_peak_677	38	.	2.88667	5.90128	3.84449	93
chr1	6328048	6328488	ChIP_hs_GW23_ARID1B_peak_678	43	.	3.01218	6.44508	4.33386	126
chr1	6328941	6329201	ChIP_hs_GW23_ARID1B_peak_679	70	.	3.63971	9.40948	7.06527	117
chr1	6329433	6331301	ChIP_hs_GW23_ARID1B_peak_680	432	.	9.16203	47.0881	43.2018	1058
chr1	6331523	6332529	ChIP_hs_GW23_ARID1B_peak_681	82	.	3.89073	10.6997	8.27363	589
chr1	6333981	6334404	ChIP_hs_GW23_ARID1B_peak_682	43	.	3.01218	6.44508	4.33386	121
chr1	6335485	6336126	ChIP_hs_GW23_ARID1B_peak_683	129	.	4.76928	15.6222	12.9338	447
chr1	6336679	6337283	ChIP_hs_GW23_ARID1B_peak_684	48	.	3.13768	7.00604	4.84357	457
chr1	6337510	6337797	ChIP_hs_GW23_ARID1B_peak_685	48	.	3.13768	7.00604	4.84357	140
chr1	6338149	6338555	ChIP_hs_GW23_ARID1B_peak_686	38	.	2.88667	5.90128	3.84449	368
chr1	6338623	6338872	ChIP_hs_GW23_ARID1B_peak_687	33	.	2.76116	5.37529	3.37665	58
chr1	6338967	6339225	ChIP_hs_GW23_ARID1B_peak_688	53	.	3.26319	7.58352	5.37244	152
chr1	6342489	6342736	ChIP_hs_GW23_ARID1B_peak_689	43	.	3.01218	6.44508	4.33386	71
chr1	6343389	6343878	ChIP_hs_GW23_ARID1B_peak_690	70	.	3.63971	9.40948	7.06527	183
chr1	6347919	6348276	ChIP_hs_GW23_ARID1B_peak_691	48	.	3.13768	7.00604	4.84357	188
chr1	6348361	6348789	ChIP_hs_GW23_ARID1B_peak_692	38	.	2.88667	5.90128	3.84449	15
chr1	6349978	6350261	ChIP_hs_GW23_ARID1B_peak_693	29	.	2.63565	4.86785	2.93188	26
chr1	6358680	6359222	ChIP_hs_GW23_ARID1B_peak_694	53	.	3.26319	7.58352	5.37244	106
chr1	6362481	6362922	ChIP_hs_GW23_ARID1B_peak_695	48	.	3.13768	7.00604	4.84357	337
chr1	6385010	6385414	ChIP_hs_GW23_ARID1B_peak_696	59	.	3.3887	8.17694	5.91964	176
chr1	6392119	6392392	ChIP_hs_GW23_ARID1B_peak_697	48	.	3.13768	7.00604	4.84357	160
chr1	6392688	6394551	ChIP_hs_GW23_ARID1B_peak_698	412	.	8.91102	45.0524	41.2212	990
chr1	6418762	6418986	ChIP_hs_GW23_ARID1B_peak_699	48	.	3.13768	7.00604	4.84357	138
chr1	6419688	6420303	ChIP_hs_GW23_ARID1B_peak_700	76	.	3.76522	10.0476	7.66192	417
chr1	6420375	6420667	ChIP_hs_GW23_ARID1B_peak_701	43	.	3.01218	6.44508	4.33386	102
chr1	6421262	6421550	ChIP_hs_GW23_ARID1B_peak_702	48	.	3.13768	7.00604	4.84357	165
chr1	6423228	6423658	ChIP_hs_GW23_ARID1B_peak_703	48	.	3.13768	7.00604	4.84357	56
chr1	6424734	6425845	ChIP_hs_GW23_ARID1B_peak_704	38	.	2.88667	5.90128	3.84449	394
chr1	6437042	6437464	ChIP_hs_GW23_ARID1B_peak_705	88	.	4.01623	11.3653	8.89998	269
chr1	6437919	6438212	ChIP_hs_GW23_ARID1B_peak_706	43	.	3.01218	6.44508	4.33386	199
chr1	6446939	6447347	ChIP_hs_GW23_ARID1B_peak_707	43	.	3.01218	6.44508	4.33386	308
chr1	6448013	6448214	ChIP_hs_GW23_ARID1B_peak_708	59	.	3.3887	8.17694	5.91964	37
chr1	6454495	6454832	ChIP_hs_GW23_ARID1B_peak_709	43	.	3.01218	6.44508	4.33386	166
chr1	6455043	6455591	ChIP_hs_GW23_ARID1B_peak_710	53	.	3.26319	7.58352	5.37244	149
chr1	6459807	6460372	ChIP_hs_GW23_ARID1B_peak_711	53	.	3.26319	7.58352	5.37244	424
chr1	6460485	6461340	ChIP_hs_GW23_ARID1B_peak_712	88	.	4.01623	11.3653	8.89998	669
chr1	6461412	6462438	ChIP_hs_GW23_ARID1B_peak_713	59	.	3.3887	8.17694	5.91964	964
chr1	6464490	6464739	ChIP_hs_GW23_ARID1B_peak_714	59	.	3.3887	8.17694	5.91964	100
chr1	6465315	6465580	ChIP_hs_GW23_ARID1B_peak_715	33	.	2.76116	5.37529	3.37665	241
chr1	6472384	6472632	ChIP_hs_GW23_ARID1B_peak_716	64	.	3.51421	8.78576	6.48422	161
chr1	6474748	6475030	ChIP_hs_GW23_ARID1B_peak_717	64	.	3.51421	8.78576	6.48422	123
chr1	6475590	6476211	ChIP_hs_GW23_ARID1B_peak_718	70	.	3.63971	9.40948	7.06527	278
chr1	6483041	6483269	ChIP_hs_GW23_ARID1B_peak_719	38	.	2.88667	5.90128	3.84449	43
chr1	6484208	6486308	ChIP_hs_GW23_ARID1B_peak_720	122	.	4.64377	14.8831	12.2309	942
chr1	6486426	6487084	ChIP_hs_GW23_ARID1B_peak_721	59	.	3.3887	8.17694	5.91964	171
chr1	6489272	6489981	ChIP_hs_GW23_ARID1B_peak_722	64	.	3.51421	8.78576	6.48422	571
chr1	6490087	6490683	ChIP_hs_GW23_ARID1B_peak_723	64	.	3.51421	8.78576	6.48422	130
chr1	6490946	6491146	ChIP_hs_GW23_ARID1B_peak_724	25	.	2.51015	4.37971	2.51203	25
chr1	6491236	6491816	ChIP_hs_GW23_ARID1B_peak_725	43	.	3.01218	6.44508	4.33386	431
chr1	6495046	6495300	ChIP_hs_GW23_ARID1B_peak_726	48	.	3.13768	7.00604	4.84357	88
chr1	6495384	6496149	ChIP_hs_GW23_ARID1B_peak_727	101	.	4.26725	12.7355	10.1939	600
chr1	6496279	6498413	ChIP_hs_GW23_ARID1B_peak_728	166	.	5.39681	19.4799	16.6092	1131
chr1	6499187	6499555	ChIP_hs_GW23_ARID1B_peak_729	43	.	3.01218	6.44508	4.33386	131
chr1	6500352	6500604	ChIP_hs_GW23_ARID1B_peak_730	29	.	2.63565	4.86785	2.93188	72
chr1	6501712	6501930	ChIP_hs_GW23_ARID1B_peak_731	33	.	2.76116	5.37529	3.37665	76
chr1	6502013	6502400	ChIP_hs_GW23_ARID1B_peak_732	43	.	3.01218	6.44508	4.33386	152
chr1	6507266	6508102	ChIP_hs_GW23_ARID1B_peak_733	76	.	3.76522	10.0476	7.66192	347
chr1	6508716	6508987	ChIP_hs_GW23_ARID1B_peak_734	64	.	3.51421	8.78576	6.48422	91
chr1	6511083	6511844	ChIP_hs_GW23_ARID1B_peak_735	48	.	3.13768	7.00604	4.84357	305
chr1	6519264	6519482	ChIP_hs_GW23_ARID1B_peak_736	38	.	2.88667	5.90128	3.84449	158
chr1	6519824	6520208	ChIP_hs_GW23_ARID1B_peak_737	48	.	3.13768	7.00604	4.84357	309
chr1	6553872	6554978	ChIP_hs_GW23_ARID1B_peak_738	255	.	6.7774	28.804	25.5293	663
chr1	6578609	6578935	ChIP_hs_GW23_ARID1B_peak_739	43	.	3.01218	6.44508	4.33386	99
chr1	6579120	6580686	ChIP_hs_GW23_ARID1B_peak_740	246	.	6.65189	27.9135	24.6756	852
chr1	6580826	6581080	ChIP_hs_GW23_ARID1B_peak_741	53	.	3.26319	7.58352	5.37244	99
chr1	6599432	6599634	ChIP_hs_GW23_ARID1B_peak_742	59	.	3.3887	8.17694	5.91964	77
chr1	6601240	6603609	ChIP_hs_GW23_ARID1B_peak_743	221	.	6.27537	25.2911	22.1644	1537
chr1	6612494	6615333	ChIP_hs_GW23_ARID1B_peak_744	402	.	8.78551	44.0435	40.2411	960
chr1	6624813	6625562	ChIP_hs_GW23_ARID1B_peak_745	101	.	4.26725	12.7355	10.1939	560
chr1	6626000	6626452	ChIP_hs_GW23_ARID1B_peak_746	38	.	2.88667	5.90128	3.84449	168
chr1	6628206	6628438	ChIP_hs_GW23_ARID1B_peak_747	48	.	3.13768	7.00604	4.84357	39
chr1	6632236	6632473	ChIP_hs_GW23_ARID1B_peak_748	29	.	2.63565	4.86785	2.93188	147
chr1	6638154	6638711	ChIP_hs_GW23_ARID1B_peak_749	64	.	3.51421	8.78576	6.48422	239
chr1	6700856	6702160	ChIP_hs_GW23_ARID1B_peak_750	402	.	8.78551	44.0435	40.2411	1098
chr1	6702414	6702673	ChIP_hs_GW23_ARID1B_peak_751	53	.	3.26319	7.58352	5.37244	78
chr1	6735753	6735990	ChIP_hs_GW23_ARID1B_peak_752	43	.	3.01218	6.44508	4.33386	119
chr1	6784126	6785555	ChIP_hs_GW23_ARID1B_peak_753	534	.	10.4171	57.6083	53.4725	1148
chr1	6785810	6786426	ChIP_hs_GW23_ARID1B_peak_754	59	.	3.3887	8.17694	5.91964	424
chr1	6786522	6786840	ChIP_hs_GW23_ARID1B_peak_755	48	.	3.13768	7.00604	4.84357	190
chr1	6827871	6828140	ChIP_hs_GW23_ARID1B_peak_756	101	.	4.26725	12.7355	10.1939	133
chr1	6924470	6924881	ChIP_hs_GW23_ARID1B_peak_757	38	.	2.88667	5.90128	3.84449	146
chr1	6932299	6932624	ChIP_hs_GW23_ARID1B_peak_758	43	.	3.01218	6.44508	4.33386	204
chr1	6933899	6934197	ChIP_hs_GW23_ARID1B_peak_759	64	.	3.51421	8.78576	6.48422	163
chr1	6958287	6958494	ChIP_hs_GW23_ARID1B_peak_760	43	.	3.01218	6.44508	4.33386	67
chr1	6962314	6963172	ChIP_hs_GW23_ARID1B_peak_761	76	.	3.76522	10.0476	7.66192	748
chr1	6984655	6985291	ChIP_hs_GW23_ARID1B_peak_762	70	.	3.63971	9.40948	7.06527	489
chr1	7039879	7040445	ChIP_hs_GW23_ARID1B_peak_763	173	.	5.52232	20.282	17.3748	232
chr1	7042498	7042798	ChIP_hs_GW23_ARID1B_peak_764	88	.	4.01623	11.3653	8.89998	177
chr1	7060407	7060611	ChIP_hs_GW23_ARID1B_peak_765	53	.	3.26319	7.58352	5.37244	141
chr1	7060815	7061776	ChIP_hs_GW23_ARID1B_peak_766	151	.	5.1458	17.9055	15.1083	179
chr1	7070511	7070818	ChIP_hs_GW23_ARID1B_peak_767	59	.	3.3887	8.17694	5.91964	127
chr1	7077088	7077341	ChIP_hs_GW23_ARID1B_peak_768	64	.	3.51421	8.78576	6.48422	108
chr1	7077471	7078489	ChIP_hs_GW23_ARID1B_peak_769	158	.	5.27131	18.6876	15.8537	764
chr1	7150743	7151256	ChIP_hs_GW23_ARID1B_peak_770	64	.	3.51421	8.78576	6.48422	353
chr1	7209134	7209635	ChIP_hs_GW23_ARID1B_peak_771	76	.	3.76522	10.0476	7.66192	331
chr1	7245610	7245889	ChIP_hs_GW23_ARID1B_peak_772	48	.	3.13768	7.00604	4.84357	121
chr1	7247108	7247529	ChIP_hs_GW23_ARID1B_peak_773	43	.	3.01218	6.44508	4.33386	344
chr1	7247800	7248526	ChIP_hs_GW23_ARID1B_peak_774	76	.	3.76522	10.0476	7.66192	467
chr1	7248733	7249120	ChIP_hs_GW23_ARID1B_peak_775	101	.	4.26725	12.7355	10.1939	170
chr1	7262786	7263413	ChIP_hs_GW23_ARID1B_peak_776	122	.	4.64377	14.8831	12.2309	465
chr1	7265796	7266079	ChIP_hs_GW23_ARID1B_peak_777	33	.	2.76116	5.37529	3.37665	184
chr1	7334721	7334940	ChIP_hs_GW23_ARID1B_peak_778	70	.	3.63971	9.40948	7.06527	61
chr1	7340015	7340370	ChIP_hs_GW23_ARID1B_peak_779	43	.	3.01218	6.44508	4.33386	37
chr1	7341086	7342059	ChIP_hs_GW23_ARID1B_peak_780	354	.	8.15798	39.0933	35.4416	540
chr1	7342488	7342719	ChIP_hs_GW23_ARID1B_peak_781	33	.	2.76116	5.37529	3.37665	57
chr1	7386679	7387043	ChIP_hs_GW23_ARID1B_peak_782	48	.	3.13768	7.00604	4.84357	169
chr1	7470979	7471526	ChIP_hs_GW23_ARID1B_peak_783	59	.	3.3887	8.17694	5.91964	196
chr1	7491451	7492430	ChIP_hs_GW23_ARID1B_peak_784	136	.	4.89479	16.3725	13.6478	262
chr1	7494265	7494518	ChIP_hs_GW23_ARID1B_peak_785	64	.	3.51421	8.78576	6.48422	151
chr1	7494810	7495022	ChIP_hs_GW23_ARID1B_peak_786	38	.	2.88667	5.90128	3.84449	138
chr1	7496628	7496828	ChIP_hs_GW23_ARID1B_peak_787	59	.	3.3887	8.17694	5.91964	92
chr1	7497958	7498168	ChIP_hs_GW23_ARID1B_peak_788	59	.	3.3887	8.17694	5.91964	141
chr1	7554197	7555162	ChIP_hs_GW23_ARID1B_peak_789	158	.	5.27131	18.6876	15.8537	765
chr1	7556495	7556903	ChIP_hs_GW23_ARID1B_peak_790	76	.	3.76522	10.0476	7.66192	105
chr1	7557360	7558062	ChIP_hs_GW23_ARID1B_peak_791	64	.	3.51421	8.78576	6.48422	333
chr1	7558507	7559279	ChIP_hs_GW23_ARID1B_peak_792	76	.	3.76522	10.0476	7.66192	103
chr1	7581312	7582236	ChIP_hs_GW23_ARID1B_peak_793	64	.	3.51421	8.78576	6.48422	303
chr1	7613829	7614136	ChIP_hs_GW23_ARID1B_peak_794	33	.	2.76116	5.37529	3.37665	125
chr1	7623796	7624260	ChIP_hs_GW23_ARID1B_peak_795	238	.	6.52638	27.0311	23.8301	264
chr1	7638637	7638868	ChIP_hs_GW23_ARID1B_peak_796	33	.	2.76116	5.37529	3.37665	146
chr1	7641033	7641241	ChIP_hs_GW23_ARID1B_peak_797	53	.	3.26319	7.58352	5.37244	168
chr1	7645307	7645916	ChIP_hs_GW23_ARID1B_peak_798	95	.	4.14174	12.044	9.54025	482
chr1	7647026	7647558	ChIP_hs_GW23_ARID1B_peak_799	82	.	3.89073	10.6997	8.27363	373
chr1	7648453	7648665	ChIP_hs_GW23_ARID1B_peak_800	59	.	3.3887	8.17694	5.91964	146
chr1	7657452	7658399	ChIP_hs_GW23_ARID1B_peak_801	221	.	6.27537	25.2911	22.1644	374
chr1	7660774	7661512	ChIP_hs_GW23_ARID1B_peak_802	48	.	3.13768	7.00604	4.84357	564
chr1	7667212	7670867	ChIP_hs_GW23_ARID1B_peak_803	513	.	10.1661	55.4607	51.3722	1460
chr1	7672709	7672909	ChIP_hs_GW23_ARID1B_peak_804	43	.	3.01218	6.44508	4.33386	103
chr1	7673596	7674023	ChIP_hs_GW23_ARID1B_peak_805	53	.	3.26319	7.58352	5.37244	145
chr1	7675526	7675776	ChIP_hs_GW23_ARID1B_peak_806	29	.	2.63565	4.86785	2.93188	170
chr1	7678068	7678398	ChIP_hs_GW23_ARID1B_peak_807	70	.	3.63971	9.40948	7.06527	155
chr1	7679360	7681636	ChIP_hs_GW23_ARID1B_peak_808	503	.	10.0406	54.3948	50.331	1217
chr1	7681747	7682216	ChIP_hs_GW23_ARID1B_peak_809	76	.	3.76522	10.0476	7.66192	171
chr1	7683409	7683642	ChIP_hs_GW23_ARID1B_peak_810	43	.	3.01218	6.44508	4.33386	53
chr1	7702528	7702866	ChIP_hs_GW23_ARID1B_peak_811	48	.	3.13768	7.00604	4.84357	151
chr1	7703339	7703701	ChIP_hs_GW23_ARID1B_peak_812	43	.	3.01218	6.44508	4.33386	184
chr1	7703855	7706023	ChIP_hs_GW23_ARID1B_peak_813	290	.	7.27943	32.4437	29.0252	877
chr1	7716514	7717134	ChIP_hs_GW23_ARID1B_peak_814	189	.	5.77334	21.9152	18.935	306
chr1	7720880	7721080	ChIP_hs_GW23_ARID1B_peak_815	38	.	2.88667	5.90128	3.84449	161
chr1	7728014	7728237	ChIP_hs_GW23_ARID1B_peak_816	25	.	2.51015	4.37971	2.51203	136
chr1	7729790	7729994	ChIP_hs_GW23_ARID1B_peak_817	33	.	2.76116	5.37529	3.37665	89
chr1	7752677	7753335	ChIP_hs_GW23_ARID1B_peak_818	59	.	3.3887	8.17694	5.91964	388
chr1	7770692	7772249	ChIP_hs_GW23_ARID1B_peak_819	205	.	6.02435	23.5854	20.5326	498
chr1	7772398	7772598	ChIP_hs_GW23_ARID1B_peak_820	43	.	3.01218	6.44508	4.33386	25
chr1	7782973	7784601	ChIP_hs_GW23_ARID1B_peak_821	299	.	7.40493	33.3724	29.9193	1141
chr1	7784744	7785118	ChIP_hs_GW23_ARID1B_peak_822	43	.	3.01218	6.44508	4.33386	217
chr1	7953702	7954869	ChIP_hs_GW23_ARID1B_peak_823	317	.	7.65595	35.2515	31.7302	602
chr1	7961111	7962416	ChIP_hs_GW23_ARID1B_peak_824	363	.	8.28348	40.0705	36.388	560
chr1	8025684	8027231	ChIP_hs_GW23_ARID1B_peak_825	383	.	8.5345	42.0444	38.3014	590
chr1	8027391	8027795	ChIP_hs_GW23_ARID1B_peak_826	64	.	3.51421	8.78576	6.48422	70
chr1	8113892	8114114	ChIP_hs_GW23_ARID1B_peak_827	33	.	2.76116	5.37529	3.37665	186
chr1	8165493	8165764	ChIP_hs_GW23_ARID1B_peak_828	38	.	2.88667	5.90128	3.84449	117
chr1	8166314	8166935	ChIP_hs_GW23_ARID1B_peak_829	115	.	4.51826	14.1554	11.5397	247
chr1	8169333	8170280	ChIP_hs_GW23_ARID1B_peak_830	143	.	5.02029	17.1337	14.3729	523
chr1	8218326	8218548	ChIP_hs_GW23_ARID1B_peak_831	64	.	3.51421	8.78576	6.48422	112
chr1	8313755	8314146	ChIP_hs_GW23_ARID1B_peak_832	53	.	3.26319	7.58352	5.37244	135
chr1	8316673	8316892	ChIP_hs_GW23_ARID1B_peak_833	48	.	3.13768	7.00604	4.84357	148
chr1	8317326	8317552	ChIP_hs_GW23_ARID1B_peak_834	43	.	3.01218	6.44508	4.33386	98
chr1	8317637	8318939	ChIP_hs_GW23_ARID1B_peak_835	166	.	5.39681	19.4799	16.6092	488
chr1	8356896	8357157	ChIP_hs_GW23_ARID1B_peak_836	43	.	3.01218	6.44508	4.33386	81
chr1	8357654	8358005	ChIP_hs_GW23_ARID1B_peak_837	33	.	2.76116	5.37529	3.37665	292
chr1	8366004	8366238	ChIP_hs_GW23_ARID1B_peak_838	38	.	2.88667	5.90128	3.84449	137
chr1	8370226	8371826	ChIP_hs_GW23_ARID1B_peak_839	82	.	3.89073	10.6997	8.27363	1371
chr1	8373481	8373783	ChIP_hs_GW23_ARID1B_peak_840	38	.	2.88667	5.90128	3.84449	122
chr1	8423227	8423744	ChIP_hs_GW23_ARID1B_peak_841	95	.	4.14174	12.044	9.54025	331
chr1	8423901	8424444	ChIP_hs_GW23_ARID1B_peak_842	38	.	2.88667	5.90128	3.84449	69
chr1	8424533	8425096	ChIP_hs_GW23_ARID1B_peak_843	59	.	3.3887	8.17694	5.91964	221
chr1	8460734	8461123	ChIP_hs_GW23_ARID1B_peak_844	48	.	3.13768	7.00604	4.84357	74
chr1	8510425	8510795	ChIP_hs_GW23_ARID1B_peak_845	101	.	4.26725	12.7355	10.1939	189
chr1	8525405	8526305	ChIP_hs_GW23_ARID1B_peak_846	412	.	8.91102	45.0524	41.2212	661
chr1	8597989	8598376	ChIP_hs_GW23_ARID1B_peak_847	101	.	4.26725	12.7355	10.1939	226
chr1	8629305	8629520	ChIP_hs_GW23_ARID1B_peak_848	53	.	3.26319	7.58352	5.37244	113
chr1	8639174	8639496	ChIP_hs_GW23_ARID1B_peak_849	115	.	4.51826	14.1554	11.5397	142
chr1	8641002	8641263	ChIP_hs_GW23_ARID1B_peak_850	76	.	3.76522	10.0476	7.66192	125
chr1	8660144	8661101	ChIP_hs_GW23_ARID1B_peak_851	1146	.	16.9435	119.616	114.695	413
chr1	8680046	8680326	ChIP_hs_GW23_ARID1B_peak_852	38	.	2.88667	5.90128	3.84449	121
chr1	8700418	8700670	ChIP_hs_GW23_ARID1B_peak_853	59	.	3.3887	8.17694	5.91964	73
chr1	8701707	8702007	ChIP_hs_GW23_ARID1B_peak_854	38	.	2.88667	5.90128	3.84449	199
chr1	8702851	8704022	ChIP_hs_GW23_ARID1B_peak_855	238	.	6.52638	27.0311	23.8301	561
chr1	8748501	8748712	ChIP_hs_GW23_ARID1B_peak_856	48	.	3.13768	7.00604	4.84357	72
chr1	8753771	8754195	ChIP_hs_GW23_ARID1B_peak_857	70	.	3.63971	9.40948	7.06527	239
chr1	8815654	8816162	ChIP_hs_GW23_ARID1B_peak_858	64	.	3.51421	8.78576	6.48422	187
chr1	8816685	8818773	ChIP_hs_GW23_ARID1B_peak_859	290	.	7.27943	32.4437	29.0252	988
chr1	8848678	8849192	ChIP_hs_GW23_ARID1B_peak_860	70	.	3.63971	9.40948	7.06527	397
chr1	8859362	8859791	ChIP_hs_GW23_ARID1B_peak_861	53	.	3.26319	7.58352	5.37244	313
chr1	8876970	8877312	ChIP_hs_GW23_ARID1B_peak_862	59	.	3.3887	8.17694	5.91964	159
chr1	8877935	8879676	ChIP_hs_GW23_ARID1B_peak_863	189	.	5.77334	21.9152	18.935	908
chr1	8918283	8918571	ChIP_hs_GW23_ARID1B_peak_864	76	.	3.76522	10.0476	7.66192	132
chr1	8924917	8925166	ChIP_hs_GW23_ARID1B_peak_865	38	.	2.88667	5.90128	3.84449	185
chr1	8925538	8925867	ChIP_hs_GW23_ARID1B_peak_866	108	.	4.39276	13.4394	10.8606	181
chr1	8929958	8930595	ChIP_hs_GW23_ARID1B_peak_867	756	.	12.9273	80.1537	75.623	353
chr1	8986188	8986545	ChIP_hs_GW23_ARID1B_peak_868	82	.	3.89073	10.6997	8.27363	181
chr1	8986781	8986981	ChIP_hs_GW23_ARID1B_peak_869	48	.	3.13768	7.00604	4.84357	96
chr1	9046142	9046508	ChIP_hs_GW23_ARID1B_peak_870	48	.	3.13768	7.00604	4.84357	197
chr1	9069153	9069522	ChIP_hs_GW23_ARID1B_peak_871	29	.	2.63565	4.86785	2.93188	95
chr1	9129209	9129706	ChIP_hs_GW23_ARID1B_peak_872	48	.	3.13768	7.00604	4.84357	127
chr1	9196506	9196759	ChIP_hs_GW23_ARID1B_peak_873	43	.	3.01218	6.44508	4.33386	184
chr1	9197909	9198221	ChIP_hs_GW23_ARID1B_peak_874	48	.	3.13768	7.00604	4.84357	173
chr1	9198346	9198554	ChIP_hs_GW23_ARID1B_peak_875	43	.	3.01218	6.44508	4.33386	98
chr1	9198861	9199519	ChIP_hs_GW23_ARID1B_peak_876	48	.	3.13768	7.00604	4.84357	155
chr1	9234091	9235633	ChIP_hs_GW23_ARID1B_peak_877	181	.	5.64783	21.0939	18.15	847
chr1	9235792	9236067	ChIP_hs_GW23_ARID1B_peak_878	64	.	3.51421	8.78576	6.48422	97
chr1	9267225	9267472	ChIP_hs_GW23_ARID1B_peak_879	48	.	3.13768	7.00604	4.84357	114
chr1	9291812	9292066	ChIP_hs_GW23_ARID1B_peak_880	48	.	3.13768	7.00604	4.84357	83
chr1	9292235	9293768	ChIP_hs_GW23_ARID1B_peak_881	158	.	5.27131	18.6876	15.8537	778
chr1	9294720	9295227	ChIP_hs_GW23_ARID1B_peak_882	33	.	2.76116	5.37529	3.37665	439
chr1	9308075	9308275	ChIP_hs_GW23_ARID1B_peak_883	33	.	2.76116	5.37529	3.37665	190
chr1	9308644	9309090	ChIP_hs_GW23_ARID1B_peak_884	48	.	3.13768	7.00604	4.84357	318
chr1	9318107	9318521	ChIP_hs_GW23_ARID1B_peak_885	53	.	3.26319	7.58352	5.37244	162
chr1	9323380	9323580	ChIP_hs_GW23_ARID1B_peak_886	33	.	2.76116	5.37529	3.37665	31
chr1	9346838	9347075	ChIP_hs_GW23_ARID1B_peak_887	48	.	3.13768	7.00604	4.84357	188
chr1	9428352	9429377	ChIP_hs_GW23_ARID1B_peak_888	238	.	6.52638	27.0311	23.8301	689
chr1	9429527	9429821	ChIP_hs_GW23_ARID1B_peak_889	70	.	3.63971	9.40948	7.06527	149
chr1	9491035	9491399	ChIP_hs_GW23_ARID1B_peak_890	76	.	3.76522	10.0476	7.66192	236
chr1	9530227	9530475	ChIP_hs_GW23_ARID1B_peak_891	29	.	2.63565	4.86785	2.93188	146
chr1	9538717	9539641	ChIP_hs_GW23_ARID1B_peak_892	205	.	6.02435	23.5854	20.5326	575
chr1	9539714	9540524	ChIP_hs_GW23_ARID1B_peak_893	59	.	3.3887	8.17694	5.91964	430
chr1	9561518	9561734	ChIP_hs_GW23_ARID1B_peak_894	43	.	3.01218	6.44508	4.33386	29
chr1	9588236	9589487	ChIP_hs_GW23_ARID1B_peak_895	272	.	7.02841	30.6085	27.2613	529
chr1	9589663	9590057	ChIP_hs_GW23_ARID1B_peak_896	88	.	4.01623	11.3653	8.89998	143
chr1	9590608	9590809	ChIP_hs_GW23_ARID1B_peak_897	43	.	3.01218	6.44508	4.33386	115
chr1	9591337	9591762	ChIP_hs_GW23_ARID1B_peak_898	38	.	2.88667	5.90128	3.84449	380
chr1	9593403	9593603	ChIP_hs_GW23_ARID1B_peak_899	38	.	2.88667	5.90128	3.84449	141
chr1	9594018	9594316	ChIP_hs_GW23_ARID1B_peak_900	43	.	3.01218	6.44508	4.33386	140
chr1	9601353	9601572	ChIP_hs_GW23_ARID1B_peak_901	48	.	3.13768	7.00604	4.84357	38
chr1	9603006	9603299	ChIP_hs_GW23_ARID1B_peak_902	38	.	2.88667	5.90128	3.84449	144
chr1	9603449	9604493	ChIP_hs_GW23_ARID1B_peak_903	642	.	11.6722	68.6488	64.2962	654
chr1	9604996	9605234	ChIP_hs_GW23_ARID1B_peak_904	43	.	3.01218	6.44508	4.33386	147
chr1	9626943	9627556	ChIP_hs_GW23_ARID1B_peak_905	70	.	3.63971	9.40948	7.06527	332
chr1	9648049	9648292	ChIP_hs_GW23_ARID1B_peak_906	53	.	3.26319	7.58352	5.37244	123
chr1	9648844	9649050	ChIP_hs_GW23_ARID1B_peak_907	38	.	2.88667	5.90128	3.84449	92
chr1	9649343	9649858	ChIP_hs_GW23_ARID1B_peak_908	70	.	3.63971	9.40948	7.06527	356
chr1	9651640	9652811	ChIP_hs_GW23_ARID1B_peak_909	70	.	3.63971	9.40948	7.06527	787
chr1	9687281	9688000	ChIP_hs_GW23_ARID1B_peak_910	59	.	3.3887	8.17694	5.91964	537
chr1	9688275	9688588	ChIP_hs_GW23_ARID1B_peak_911	59	.	3.3887	8.17694	5.91964	76
chr1	9688817	9690486	ChIP_hs_GW23_ARID1B_peak_912	166	.	5.39681	19.4799	16.6092	904
chr1	9690601	9690864	ChIP_hs_GW23_ARID1B_peak_913	64	.	3.51421	8.78576	6.48422	152
chr1	9721535	9721871	ChIP_hs_GW23_ARID1B_peak_914	33	.	2.76116	5.37529	3.37665	318
chr1	9722893	9723477	ChIP_hs_GW23_ARID1B_peak_915	48	.	3.13768	7.00604	4.84357	394
chr1	9724987	9725220	ChIP_hs_GW23_ARID1B_peak_916	33	.	2.76116	5.37529	3.37665	52
chr1	9796728	9797473	ChIP_hs_GW23_ARID1B_peak_917	383	.	8.5345	42.0444	38.3014	184
chr1	9810907	9811129	ChIP_hs_GW23_ARID1B_peak_918	53	.	3.26319	7.58352	5.37244	54
chr1	9820586	9820881	ChIP_hs_GW23_ARID1B_peak_919	70	.	3.63971	9.40948	7.06527	160
chr1	9822562	9825202	ChIP_hs_GW23_ARID1B_peak_920	2666	.	30.3728	272.362	266.647	1376
chr1	9835657	9835870	ChIP_hs_GW23_ARID1B_peak_921	48	.	3.13768	7.00604	4.84357	76
chr1	9835975	9837207	ChIP_hs_GW23_ARID1B_peak_922	166	.	5.39681	19.4799	16.6092	1070
chr1	9840098	9840320	ChIP_hs_GW23_ARID1B_peak_923	48	.	3.13768	7.00604	4.84357	69
chr1	9841368	9841596	ChIP_hs_GW23_ARID1B_peak_924	43	.	3.01218	6.44508	4.33386	138
chr1	9842841	9843299	ChIP_hs_GW23_ARID1B_peak_925	95	.	4.14174	12.044	9.54025	193
chr1	9843829	9844465	ChIP_hs_GW23_ARID1B_peak_926	64	.	3.51421	8.78576	6.48422	445
chr1	9844590	9844814	ChIP_hs_GW23_ARID1B_peak_927	43	.	3.01218	6.44508	4.33386	142
chr1	9844918	9845143	ChIP_hs_GW23_ARID1B_peak_928	53	.	3.26319	7.58352	5.37244	111
chr1	9850026	9850467	ChIP_hs_GW23_ARID1B_peak_929	166	.	5.39681	19.4799	16.6092	264
chr1	9850981	9851367	ChIP_hs_GW23_ARID1B_peak_930	64	.	3.51421	8.78576	6.48422	214
chr1	9851845	9853173	ChIP_hs_GW23_ARID1B_peak_931	577	.	10.9191	61.9655	57.7401	790
chr1	9866867	9867307	ChIP_hs_GW23_ARID1B_peak_932	48	.	3.13768	7.00604	4.84357	325
chr1	9867448	9867964	ChIP_hs_GW23_ARID1B_peak_933	48	.	3.13768	7.00604	4.84357	92
chr1	9871881	9872253	ChIP_hs_GW23_ARID1B_peak_934	38	.	2.88667	5.90128	3.84449	246
chr1	9873240	9873501	ChIP_hs_GW23_ARID1B_peak_935	53	.	3.26319	7.58352	5.37244	116
chr1	9874674	9875828	ChIP_hs_GW23_ARID1B_peak_936	95	.	4.14174	12.044	9.54025	575
chr1	9909262	9911001	ChIP_hs_GW23_ARID1B_peak_937	442	.	9.28754	48.1148	44.2022	1091
chr1	9911110	9911310	ChIP_hs_GW23_ARID1B_peak_938	29	.	2.63565	4.86785	2.93188	95
chr1	9912246	9912446	ChIP_hs_GW23_ARID1B_peak_939	43	.	3.01218	6.44508	4.33386	175
chr1	9942755	9943725	ChIP_hs_GW23_ARID1B_peak_940	255	.	6.7774	28.804	25.5293	697
chr1	9950468	9950714	ChIP_hs_GW23_ARID1B_peak_941	64	.	3.51421	8.78576	6.48422	107
chr1	10032384	10033716	ChIP_hs_GW23_ARID1B_peak_942	238	.	6.52638	27.0311	23.8301	481
chr1	10161077	10161521	ChIP_hs_GW23_ARID1B_peak_943	115	.	4.51826	14.1554	11.5397	254
chr1	10209687	10211738	ChIP_hs_GW23_ARID1B_peak_944	354	.	8.15798	39.0933	35.4416	519
chr1	10211809	10212052	ChIP_hs_GW23_ARID1B_peak_945	48	.	3.13768	7.00604	4.84357	101
chr1	10398434	10400004	ChIP_hs_GW23_ARID1B_peak_946	173	.	5.52232	20.282	17.3748	521
chr1	10427945	10428406	ChIP_hs_GW23_ARID1B_peak_947	76	.	3.76522	10.0476	7.66192	157
chr1	10428620	10428832	ChIP_hs_GW23_ARID1B_peak_948	38	.	2.88667	5.90128	3.84449	127
chr1	10429650	10431421	ChIP_hs_GW23_ARID1B_peak_949	412	.	8.91102	45.0524	41.2212	866
chr1	10449505	10450240	ChIP_hs_GW23_ARID1B_peak_950	101	.	4.26725	12.7355	10.1939	400
chr1	10450397	10450642	ChIP_hs_GW23_ARID1B_peak_951	59	.	3.3887	8.17694	5.91964	131
chr1	10450799	10451119	ChIP_hs_GW23_ARID1B_peak_952	33	.	2.76116	5.37529	3.37665	259
chr1	10451201	10451586	ChIP_hs_GW23_ARID1B_peak_953	101	.	4.26725	12.7355	10.1939	161
chr1	10471587	10472794	ChIP_hs_GW23_ARID1B_peak_954	166	.	5.39681	19.4799	16.6092	936
chr1	10474682	10475605	ChIP_hs_GW23_ARID1B_peak_955	246	.	6.65189	27.9135	24.6756	347
chr1	10494435	10495309	ChIP_hs_GW23_ARID1B_peak_956	70	.	3.63971	9.40948	7.06527	170
chr1	10530443	10530706	ChIP_hs_GW23_ARID1B_peak_957	38	.	2.88667	5.90128	3.84449	175
chr1	10530981	10531276	ChIP_hs_GW23_ARID1B_peak_958	43	.	3.01218	6.44508	4.33386	100
chr1	10532324	10532524	ChIP_hs_GW23_ARID1B_peak_959	38	.	2.88667	5.90128	3.84449	139
chr1	10590994	10591364	ChIP_hs_GW23_ARID1B_peak_960	108	.	4.39276	13.4394	10.8606	189
chr1	10612378	10612783	ChIP_hs_GW23_ARID1B_peak_961	43	.	3.01218	6.44508	4.33386	248
chr1	10615553	10615804	ChIP_hs_GW23_ARID1B_peak_962	70	.	3.63971	9.40948	7.06527	82
chr1	10635809	10636199	ChIP_hs_GW23_ARID1B_peak_963	48	.	3.13768	7.00604	4.84357	153
chr1	10638189	10638709	ChIP_hs_GW23_ARID1B_peak_964	88	.	4.01623	11.3653	8.89998	87
chr1	10639446	10640031	ChIP_hs_GW23_ARID1B_peak_965	64	.	3.51421	8.78576	6.48422	237
chr1	10640146	10640866	ChIP_hs_GW23_ARID1B_peak_966	76	.	3.76522	10.0476	7.66192	336
chr1	10646701	10647011	ChIP_hs_GW23_ARID1B_peak_967	53	.	3.26319	7.58352	5.37244	127
chr1	10647862	10648085	ChIP_hs_GW23_ARID1B_peak_968	48	.	3.13768	7.00604	4.84357	129
chr1	10649491	10649870	ChIP_hs_GW23_ARID1B_peak_969	88	.	4.01623	11.3653	8.89998	250
chr1	10651456	10651891	ChIP_hs_GW23_ARID1B_peak_970	48	.	3.13768	7.00604	4.84357	121
chr1	10660097	10660355	ChIP_hs_GW23_ARID1B_peak_971	59	.	3.3887	8.17694	5.91964	130
chr1	10664834	10665188	ChIP_hs_GW23_ARID1B_peak_972	48	.	3.13768	7.00604	4.84357	167
chr1	10671518	10671818	ChIP_hs_GW23_ARID1B_peak_973	38	.	2.88667	5.90128	3.84449	171
chr1	10673989	10674255	ChIP_hs_GW23_ARID1B_peak_974	43	.	3.01218	6.44508	4.33386	75
chr1	10677179	10677424	ChIP_hs_GW23_ARID1B_peak_975	38	.	2.88667	5.90128	3.84449	69
chr1	10678325	10678672	ChIP_hs_GW23_ARID1B_peak_976	53	.	3.26319	7.58352	5.37244	73
chr1	10681989	10682334	ChIP_hs_GW23_ARID1B_peak_977	33	.	2.76116	5.37529	3.37665	59
chr1	10682760	10683189	ChIP_hs_GW23_ARID1B_peak_978	59	.	3.3887	8.17694	5.91964	333
chr1	10693889	10694398	ChIP_hs_GW23_ARID1B_peak_979	88	.	4.01623	11.3653	8.89998	316
chr1	10695056	10695439	ChIP_hs_GW23_ARID1B_peak_980	82	.	3.89073	10.6997	8.27363	199
chr1	10695697	10696109	ChIP_hs_GW23_ARID1B_peak_981	53	.	3.26319	7.58352	5.37244	93
chr1	10696326	10697821	ChIP_hs_GW23_ARID1B_peak_982	70	.	3.63971	9.40948	7.06527	592
chr1	10698665	10698865	ChIP_hs_GW23_ARID1B_peak_983	29	.	2.63565	4.86785	2.93188	89
chr1	10710004	10710229	ChIP_hs_GW23_ARID1B_peak_984	70	.	3.63971	9.40948	7.06527	133
chr1	10713209	10713497	ChIP_hs_GW23_ARID1B_peak_985	38	.	2.88667	5.90128	3.84449	243
chr1	10714991	10715307	ChIP_hs_GW23_ARID1B_peak_986	48	.	3.13768	7.00604	4.84357	124
chr1	10721459	10721909	ChIP_hs_GW23_ARID1B_peak_987	43	.	3.01218	6.44508	4.33386	172
chr1	10721997	10722223	ChIP_hs_GW23_ARID1B_peak_988	48	.	3.13768	7.00604	4.84357	98
chr1	10722808	10723032	ChIP_hs_GW23_ARID1B_peak_989	53	.	3.26319	7.58352	5.37244	79
chr1	10723505	10723780	ChIP_hs_GW23_ARID1B_peak_990	76	.	3.76522	10.0476	7.66192	164
chr1	10723872	10724223	ChIP_hs_GW23_ARID1B_peak_991	64	.	3.51421	8.78576	6.48422	111
chr1	10724372	10724839	ChIP_hs_GW23_ARID1B_peak_992	53	.	3.26319	7.58352	5.37244	340
chr1	10724952	10725839	ChIP_hs_GW23_ARID1B_peak_993	335	.	7.90696	37.1588	33.5703	557
chr1	10725972	10727066	ChIP_hs_GW23_ARID1B_peak_994	101	.	4.26725	12.7355	10.1939	566
chr1	10727774	10728436	ChIP_hs_GW23_ARID1B_peak_995	101	.	4.26725	12.7355	10.1939	488
chr1	10728700	10729225	ChIP_hs_GW23_ARID1B_peak_996	53	.	3.26319	7.58352	5.37244	53
chr1	10729374	10729830	ChIP_hs_GW23_ARID1B_peak_997	64	.	3.51421	8.78576	6.48422	366
chr1	10732836	10733079	ChIP_hs_GW23_ARID1B_peak_998	48	.	3.13768	7.00604	4.84357	159
chr1	10734366	10735808	ChIP_hs_GW23_ARID1B_peak_999	136	.	4.89479	16.3725	13.6478	835
chr1	10736392	10736671	ChIP_hs_GW23_ARID1B_peak_1000	64	.	3.51421	8.78576	6.48422	156
chr1	10737401	10737621	ChIP_hs_GW23_ARID1B_peak_1001	25	.	2.51015	4.37971	2.51203	121
chr1	10737746	10739038	ChIP_hs_GW23_ARID1B_peak_1002	88	.	4.01623	11.3653	8.89998	650
chr1	10739124	10739789	ChIP_hs_GW23_ARID1B_peak_1003	76	.	3.76522	10.0476	7.66192	500
chr1	10740214	10740447	ChIP_hs_GW23_ARID1B_peak_1004	88	.	4.01623	11.3653	8.89998	146
chr1	10746409	10746789	ChIP_hs_GW23_ARID1B_peak_1005	43	.	3.01218	6.44508	4.33386	257
chr1	10752298	10752594	ChIP_hs_GW23_ARID1B_peak_1006	38	.	2.88667	5.90128	3.84449	110
chr1	10754675	10755082	ChIP_hs_GW23_ARID1B_peak_1007	48	.	3.13768	7.00604	4.84357	145
chr1	10787063	10787609	ChIP_hs_GW23_ARID1B_peak_1008	76	.	3.76522	10.0476	7.66192	173
chr1	10789054	10789433	ChIP_hs_GW23_ARID1B_peak_1009	64	.	3.51421	8.78576	6.48422	238
chr1	10792531	10793008	ChIP_hs_GW23_ARID1B_peak_1010	38	.	2.88667	5.90128	3.84449	353
chr1	10793267	10793540	ChIP_hs_GW23_ARID1B_peak_1011	48	.	3.13768	7.00604	4.84357	113
chr1	10794060	10794705	ChIP_hs_GW23_ARID1B_peak_1012	64	.	3.51421	8.78576	6.48422	164
chr1	10794973	10795244	ChIP_hs_GW23_ARID1B_peak_1013	48	.	3.13768	7.00604	4.84357	150
chr1	10795861	10797654	ChIP_hs_GW23_ARID1B_peak_1014	308	.	7.53044	34.3084	30.8211	910
chr1	10797936	10798256	ChIP_hs_GW23_ARID1B_peak_1015	82	.	3.89073	10.6997	8.27363	228
chr1	10798698	10798915	ChIP_hs_GW23_ARID1B_peak_1016	48	.	3.13768	7.00604	4.84357	185
chr1	10808765	10809107	ChIP_hs_GW23_ARID1B_peak_1017	48	.	3.13768	7.00604	4.84357	73
chr1	10830676	10830929	ChIP_hs_GW23_ARID1B_peak_1018	33	.	2.76116	5.37529	3.37665	229
chr1	10835734	10836366	ChIP_hs_GW23_ARID1B_peak_1019	53	.	3.26319	7.58352	5.37244	186
chr1	10837501	10837715	ChIP_hs_GW23_ARID1B_peak_1020	33	.	2.76116	5.37529	3.37665	86
chr1	10866963	10867732	ChIP_hs_GW23_ARID1B_peak_1021	82	.	3.89073	10.6997	8.27363	381
chr1	10868383	10868850	ChIP_hs_GW23_ARID1B_peak_1022	38	.	2.88667	5.90128	3.84449	329
chr1	10869378	10869780	ChIP_hs_GW23_ARID1B_peak_1023	64	.	3.51421	8.78576	6.48422	174
chr1	10870763	10870969	ChIP_hs_GW23_ARID1B_peak_1024	53	.	3.26319	7.58352	5.37244	135
chr1	10941815	10942015	ChIP_hs_GW23_ARID1B_peak_1025	33	.	2.76116	5.37529	3.37665	152
chr1	10942422	10942753	ChIP_hs_GW23_ARID1B_peak_1026	53	.	3.26319	7.58352	5.37244	79
chr1	10945882	10946148	ChIP_hs_GW23_ARID1B_peak_1027	48	.	3.13768	7.00604	4.84357	179
chr1	10960900	10961556	ChIP_hs_GW23_ARID1B_peak_1028	82	.	3.89073	10.6997	8.27363	158
chr1	11011801	11013517	ChIP_hs_GW23_ARID1B_peak_1029	363	.	8.28348	40.0705	36.388	705
chr1	11037665	11038113	ChIP_hs_GW23_ARID1B_peak_1030	59	.	3.3887	8.17694	5.91964	296
chr1	11040675	11040982	ChIP_hs_GW23_ARID1B_peak_1031	38	.	2.88667	5.90128	3.84449	156
chr1	11052164	11052399	ChIP_hs_GW23_ARID1B_peak_1032	64	.	3.51421	8.78576	6.48422	109
chr1	11053444	11053740	ChIP_hs_GW23_ARID1B_peak_1033	29	.	2.63565	4.86785	2.93188	99
chr1	11057671	11057899	ChIP_hs_GW23_ARID1B_peak_1034	29	.	2.63565	4.86785	2.93188	145
chr1	11059330	11061198	ChIP_hs_GW23_ARID1B_peak_1035	205	.	6.02435	23.5854	20.5326	1374
chr1	11062267	11062481	ChIP_hs_GW23_ARID1B_peak_1036	33	.	2.76116	5.37529	3.37665	171
chr1	11099454	11100485	ChIP_hs_GW23_ARID1B_peak_1037	189	.	5.77334	21.9152	18.935	540
chr1	11142879	11143334	ChIP_hs_GW23_ARID1B_peak_1038	43	.	3.01218	6.44508	4.33386	73
chr1	11144432	11145270	ChIP_hs_GW23_ARID1B_peak_1039	290	.	7.27943	32.4437	29.0252	411
chr1	11150458	11150676	ChIP_hs_GW23_ARID1B_peak_1040	64	.	3.51421	8.78576	6.48422	173
chr1	11153177	11153845	ChIP_hs_GW23_ARID1B_peak_1041	189	.	5.77334	21.9152	18.935	248
chr1	11157428	11158005	ChIP_hs_GW23_ARID1B_peak_1042	76	.	3.76522	10.0476	7.66192	190
chr1	11176141	11176466	ChIP_hs_GW23_ARID1B_peak_1043	53	.	3.26319	7.58352	5.37244	140
chr1	11176903	11177223	ChIP_hs_GW23_ARID1B_peak_1044	38	.	2.88667	5.90128	3.84449	192
chr1	11178029	11178581	ChIP_hs_GW23_ARID1B_peak_1045	33	.	2.76116	5.37529	3.37665	310
chr1	11182588	11183197	ChIP_hs_GW23_ARID1B_peak_1046	101	.	4.26725	12.7355	10.1939	421
chr1	11187372	11188217	ChIP_hs_GW23_ARID1B_peak_1047	158	.	5.27131	18.6876	15.8537	399
chr1	11199166	11199774	ChIP_hs_GW23_ARID1B_peak_1048	392	.	8.66001	43.0409	39.2679	320
chr1	11225692	11225938	ChIP_hs_GW23_ARID1B_peak_1049	48	.	3.13768	7.00604	4.84357	169
chr1	11241865	11242247	ChIP_hs_GW23_ARID1B_peak_1050	59	.	3.3887	8.17694	5.91964	250
chr1	11261699	11263286	ChIP_hs_GW23_ARID1B_peak_1051	326	.	7.78145	36.2017	32.6463	1089
chr1	11272452	11273814	ChIP_hs_GW23_ARID1B_peak_1052	383	.	8.5345	42.0444	38.3014	851
chr1	11284394	11284638	ChIP_hs_GW23_ARID1B_peak_1053	43	.	3.01218	6.44508	4.33386	124
chr1	11285938	11286274	ChIP_hs_GW23_ARID1B_peak_1054	64	.	3.51421	8.78576	6.48422	92
chr1	11286474	11286686	ChIP_hs_GW23_ARID1B_peak_1055	64	.	3.51421	8.78576	6.48422	101
chr1	11286810	11287125	ChIP_hs_GW23_ARID1B_peak_1056	48	.	3.13768	7.00604	4.84357	146
chr1	11301336	11301536	ChIP_hs_GW23_ARID1B_peak_1057	38	.	2.88667	5.90128	3.84449	52
chr1	11312723	11312926	ChIP_hs_GW23_ARID1B_peak_1058	53	.	3.26319	7.58352	5.37244	45
chr1	11325723	11326059	ChIP_hs_GW23_ARID1B_peak_1059	38	.	2.88667	5.90128	3.84449	191
chr1	11337628	11337968	ChIP_hs_GW23_ARID1B_peak_1060	82	.	3.89073	10.6997	8.27363	195
chr1	11338141	11338345	ChIP_hs_GW23_ARID1B_peak_1061	53	.	3.26319	7.58352	5.37244	109
chr1	11338472	11338938	ChIP_hs_GW23_ARID1B_peak_1062	76	.	3.76522	10.0476	7.66192	157
chr1	11339343	11340352	ChIP_hs_GW23_ARID1B_peak_1063	95	.	4.14174	12.044	9.54025	233
chr1	11340494	11340755	ChIP_hs_GW23_ARID1B_peak_1064	76	.	3.76522	10.0476	7.66192	85
chr1	11341210	11341459	ChIP_hs_GW23_ARID1B_peak_1065	38	.	2.88667	5.90128	3.84449	141
chr1	11342960	11343262	ChIP_hs_GW23_ARID1B_peak_1066	43	.	3.01218	6.44508	4.33386	175
chr1	11354561	11356445	ChIP_hs_GW23_ARID1B_peak_1067	263	.	6.9029	29.7024	26.3914	1296
chr1	11357977	11358323	ChIP_hs_GW23_ARID1B_peak_1068	33	.	2.76116	5.37529	3.37665	267
chr1	11358729	11360092	ChIP_hs_GW23_ARID1B_peak_1069	263	.	6.9029	29.7024	26.3914	456
chr1	11373492	11374197	ChIP_hs_GW23_ARID1B_peak_1070	43	.	3.01218	6.44508	4.33386	52
chr1	11374760	11375008	ChIP_hs_GW23_ARID1B_peak_1071	48	.	3.13768	7.00604	4.84357	106
chr1	11376959	11377228	ChIP_hs_GW23_ARID1B_peak_1072	59	.	3.3887	8.17694	5.91964	142
chr1	11382965	11383209	ChIP_hs_GW23_ARID1B_peak_1073	48	.	3.13768	7.00604	4.84357	158
chr1	11383283	11384869	ChIP_hs_GW23_ARID1B_peak_1074	1121	.	16.6925	117.045	112.143	712
chr1	11391612	11392368	ChIP_hs_GW23_ARID1B_peak_1075	76	.	3.76522	10.0476	7.66192	153
chr1	11411976	11412821	ChIP_hs_GW23_ARID1B_peak_1076	122	.	4.64377	14.8831	12.2309	530
chr1	11413345	11414526	ChIP_hs_GW23_ARID1B_peak_1077	221	.	6.27537	25.2911	22.1644	199
chr1	11415233	11415716	ChIP_hs_GW23_ARID1B_peak_1078	59	.	3.3887	8.17694	5.91964	420
chr1	11434924	11435148	ChIP_hs_GW23_ARID1B_peak_1079	48	.	3.13768	7.00604	4.84357	104
chr1	11436096	11436332	ChIP_hs_GW23_ARID1B_peak_1080	53	.	3.26319	7.58352	5.37244	96
chr1	11437085	11437446	ChIP_hs_GW23_ARID1B_peak_1081	48	.	3.13768	7.00604	4.84357	113
chr1	11438325	11439734	ChIP_hs_GW23_ARID1B_peak_1082	197	.	5.89884	22.7457	19.7293	913
chr1	11440474	11440744	ChIP_hs_GW23_ARID1B_peak_1083	43	.	3.01218	6.44508	4.33386	100
chr1	11442199	11442438	ChIP_hs_GW23_ARID1B_peak_1084	82	.	3.89073	10.6997	8.27363	131
chr1	11442870	11443070	ChIP_hs_GW23_ARID1B_peak_1085	53	.	3.26319	7.58352	5.37244	80
chr1	11448511	11449618	ChIP_hs_GW23_ARID1B_peak_1086	272	.	7.02841	30.6085	27.2613	541
chr1	11451872	11452187	ChIP_hs_GW23_ARID1B_peak_1087	38	.	2.88667	5.90128	3.84449	177
chr1	11452658	11453301	ChIP_hs_GW23_ARID1B_peak_1088	48	.	3.13768	7.00604	4.84357	120
chr1	11453945	11454983	ChIP_hs_GW23_ARID1B_peak_1089	136	.	4.89479	16.3725	13.6478	347
chr1	11455473	11455949	ChIP_hs_GW23_ARID1B_peak_1090	53	.	3.26319	7.58352	5.37244	103
chr1	11456119	11456434	ChIP_hs_GW23_ARID1B_peak_1091	64	.	3.51421	8.78576	6.48422	180
chr1	11458634	11459490	ChIP_hs_GW23_ARID1B_peak_1092	76	.	3.76522	10.0476	7.66192	331
chr1	11461080	11462848	ChIP_hs_GW23_ARID1B_peak_1093	299	.	7.40493	33.3724	29.9193	657
chr1	11463074	11463676	ChIP_hs_GW23_ARID1B_peak_1094	48	.	3.13768	7.00604	4.84357	235
chr1	11471893	11472162	ChIP_hs_GW23_ARID1B_peak_1095	43	.	3.01218	6.44508	4.33386	98
chr1	11472821	11473213	ChIP_hs_GW23_ARID1B_peak_1096	48	.	3.13768	7.00604	4.84357	268
chr1	11473525	11473790	ChIP_hs_GW23_ARID1B_peak_1097	43	.	3.01218	6.44508	4.33386	114
chr1	11473884	11474181	ChIP_hs_GW23_ARID1B_peak_1098	48	.	3.13768	7.00604	4.84357	147
chr1	11474673	11476375	ChIP_hs_GW23_ARID1B_peak_1099	181	.	5.64783	21.0939	18.15	1346
chr1	11476907	11477289	ChIP_hs_GW23_ARID1B_peak_1100	70	.	3.63971	9.40948	7.06527	190
chr1	11477755	11477965	ChIP_hs_GW23_ARID1B_peak_1101	33	.	2.76116	5.37529	3.37665	49
chr1	11478212	11480175	ChIP_hs_GW23_ARID1B_peak_1102	599	.	11.1702	64.174	59.9056	792
chr1	11480267	11480580	ChIP_hs_GW23_ARID1B_peak_1103	59	.	3.3887	8.17694	5.91964	253
chr1	11481182	11481482	ChIP_hs_GW23_ARID1B_peak_1104	43	.	3.01218	6.44508	4.33386	114
chr1	11482271	11483514	ChIP_hs_GW23_ARID1B_peak_1105	238	.	6.52638	27.0311	23.8301	696
chr1	11483921	11484215	ChIP_hs_GW23_ARID1B_peak_1106	38	.	2.88667	5.90128	3.84449	173
chr1	11494341	11494550	ChIP_hs_GW23_ARID1B_peak_1107	33	.	2.76116	5.37529	3.37665	59
chr1	11498771	11499067	ChIP_hs_GW23_ARID1B_peak_1108	64	.	3.51421	8.78576	6.48422	128
chr1	11499741	11500290	ChIP_hs_GW23_ARID1B_peak_1109	64	.	3.51421	8.78576	6.48422	352
chr1	11500923	11501193	ChIP_hs_GW23_ARID1B_peak_1110	53	.	3.26319	7.58352	5.37244	150
chr1	11501415	11502239	ChIP_hs_GW23_ARID1B_peak_1111	70	.	3.63971	9.40948	7.06527	308
chr1	11507243	11507743	ChIP_hs_GW23_ARID1B_peak_1112	221	.	6.27537	25.2911	22.1644	339
chr1	11513545	11514119	ChIP_hs_GW23_ARID1B_peak_1113	136	.	4.89479	16.3725	13.6478	393
chr1	11514497	11514778	ChIP_hs_GW23_ARID1B_peak_1114	76	.	3.76522	10.0476	7.66192	146
chr1	11515035	11515436	ChIP_hs_GW23_ARID1B_peak_1115	59	.	3.3887	8.17694	5.91964	259
chr1	11523096	11523376	ChIP_hs_GW23_ARID1B_peak_1116	38	.	2.88667	5.90128	3.84449	125
chr1	11525335	11525661	ChIP_hs_GW23_ARID1B_peak_1117	59	.	3.3887	8.17694	5.91964	234
chr1	11531656	11531932	ChIP_hs_GW23_ARID1B_peak_1118	43	.	3.01218	6.44508	4.33386	114
chr1	11597937	11598156	ChIP_hs_GW23_ARID1B_peak_1119	29	.	2.63565	4.86785	2.93188	82
chr1	11599997	11600318	ChIP_hs_GW23_ARID1B_peak_1120	48	.	3.13768	7.00604	4.84357	156
chr1	11601113	11601650	ChIP_hs_GW23_ARID1B_peak_1121	59	.	3.3887	8.17694	5.91964	381
chr1	11642207	11642840	ChIP_hs_GW23_ARID1B_peak_1122	59	.	3.3887	8.17694	5.91964	490
chr1	11645445	11646038	ChIP_hs_GW23_ARID1B_peak_1123	64	.	3.51421	8.78576	6.48422	151
chr1	11646513	11646750	ChIP_hs_GW23_ARID1B_peak_1124	43	.	3.01218	6.44508	4.33386	150
chr1	11647783	11647983	ChIP_hs_GW23_ARID1B_peak_1125	48	.	3.13768	7.00604	4.84357	108
chr1	11650238	11650893	ChIP_hs_GW23_ARID1B_peak_1126	108	.	4.39276	13.4394	10.8606	471
chr1	11653852	11655606	ChIP_hs_GW23_ARID1B_peak_1127	129	.	4.76928	15.6222	12.9338	1040
chr1	11656043	11656302	ChIP_hs_GW23_ARID1B_peak_1128	53	.	3.26319	7.58352	5.37244	99
chr1	11656798	11657038	ChIP_hs_GW23_ARID1B_peak_1129	48	.	3.13768	7.00604	4.84357	153
chr1	11657796	11658147	ChIP_hs_GW23_ARID1B_peak_1130	76	.	3.76522	10.0476	7.66192	170
chr1	11664082	11665066	ChIP_hs_GW23_ARID1B_peak_1131	115	.	4.51826	14.1554	11.5397	413
chr1	11680400	11681986	ChIP_hs_GW23_ARID1B_peak_1132	452	.	9.41305	49.1474	45.2085	640
chr1	11689726	11690068	ChIP_hs_GW23_ARID1B_peak_1133	64	.	3.51421	8.78576	6.48422	184
chr1	11690139	11692424	ChIP_hs_GW23_ARID1B_peak_1134	354	.	8.15798	39.0933	35.4416	1327
chr1	11692536	11692857	ChIP_hs_GW23_ARID1B_peak_1135	53	.	3.26319	7.58352	5.37244	106
chr1	11692958	11693568	ChIP_hs_GW23_ARID1B_peak_1136	70	.	3.63971	9.40948	7.06527	299
chr1	11700403	11702800	ChIP_hs_GW23_ARID1B_peak_1137	482	.	9.78957	52.2792	48.264	1455
chr1	11702984	11704667	ChIP_hs_GW23_ARID1B_peak_1138	95	.	4.14174	12.044	9.54025	1111
chr1	11705116	11705463	ChIP_hs_GW23_ARID1B_peak_1139	48	.	3.13768	7.00604	4.84357	157
chr1	11705747	11706282	ChIP_hs_GW23_ARID1B_peak_1140	38	.	2.88667	5.90128	3.84449	191
chr1	11706462	11706826	ChIP_hs_GW23_ARID1B_peak_1141	59	.	3.3887	8.17694	5.91964	255
chr1	11707352	11708112	ChIP_hs_GW23_ARID1B_peak_1142	64	.	3.51421	8.78576	6.48422	369
chr1	11708399	11708803	ChIP_hs_GW23_ARID1B_peak_1143	64	.	3.51421	8.78576	6.48422	122
chr1	11709038	11709305	ChIP_hs_GW23_ARID1B_peak_1144	29	.	2.63565	4.86785	2.93188	252
chr1	11711156	11711480	ChIP_hs_GW23_ARID1B_peak_1145	48	.	3.13768	7.00604	4.84357	194
chr1	11714771	11715925	ChIP_hs_GW23_ARID1B_peak_1146	513	.	10.1661	55.4607	51.3722	635
chr1	11719658	11720219	ChIP_hs_GW23_ARID1B_peak_1147	82	.	3.89073	10.6997	8.27363	149
chr1	11722472	11722777	ChIP_hs_GW23_ARID1B_peak_1148	76	.	3.76522	10.0476	7.66192	165
chr1	11731684	11732136	ChIP_hs_GW23_ARID1B_peak_1149	53	.	3.26319	7.58352	5.37244	341
chr1	11735677	11736276	ChIP_hs_GW23_ARID1B_peak_1150	53	.	3.26319	7.58352	5.37244	480
chr1	11741301	11741503	ChIP_hs_GW23_ARID1B_peak_1151	43	.	3.01218	6.44508	4.33386	139
chr1	11803418	11803625	ChIP_hs_GW23_ARID1B_peak_1152	33	.	2.76116	5.37529	3.37665	17
chr1	11804683	11804943	ChIP_hs_GW23_ARID1B_peak_1153	43	.	3.01218	6.44508	4.33386	118
chr1	11805144	11806495	ChIP_hs_GW23_ARID1B_peak_1154	166	.	5.39681	19.4799	16.6092	981
chr1	11838685	11839126	ChIP_hs_GW23_ARID1B_peak_1155	53	.	3.26319	7.58352	5.37244	321
chr1	11850066	11850474	ChIP_hs_GW23_ARID1B_peak_1156	43	.	3.01218	6.44508	4.33386	245
chr1	11907160	11907611	ChIP_hs_GW23_ARID1B_peak_1157	53	.	3.26319	7.58352	5.37244	336
chr1	11907688	11909335	ChIP_hs_GW23_ARID1B_peak_1158	354	.	8.15798	39.0933	35.4416	558
chr1	11909571	11909838	ChIP_hs_GW23_ARID1B_peak_1159	64	.	3.51421	8.78576	6.48422	78
chr1	11909906	11910128	ChIP_hs_GW23_ARID1B_peak_1160	48	.	3.13768	7.00604	4.84357	88
chr1	11926230	11926780	ChIP_hs_GW23_ARID1B_peak_1161	95	.	4.14174	12.044	9.54025	403
chr1	11929911	11930147	ChIP_hs_GW23_ARID1B_peak_1162	33	.	2.76116	5.37529	3.37665	80
chr1	11934170	11935016	ChIP_hs_GW23_ARID1B_peak_1163	255	.	6.7774	28.804	25.5293	486
chr1	11979484	11979709	ChIP_hs_GW23_ARID1B_peak_1164	38	.	2.88667	5.90128	3.84449	63
chr1	11979811	11980811	ChIP_hs_GW23_ARID1B_peak_1165	317	.	7.65595	35.2515	31.7302	449
chr1	12019112	12020187	ChIP_hs_GW23_ARID1B_peak_1166	281	.	7.15392	31.5224	28.1393	250
chr1	12121693	12122050	ChIP_hs_GW23_ARID1B_peak_1167	59	.	3.3887	8.17694	5.91964	193
chr1	12124892	12125092	ChIP_hs_GW23_ARID1B_peak_1168	43	.	3.01218	6.44508	4.33386	59
chr1	12189216	12189416	ChIP_hs_GW23_ARID1B_peak_1169	38	.	2.88667	5.90128	3.84449	32
chr1	12208866	12209268	ChIP_hs_GW23_ARID1B_peak_1170	64	.	3.51421	8.78576	6.48422	209
chr1	12229705	12230324	ChIP_hs_GW23_ARID1B_peak_1171	246	.	6.65189	27.9135	24.6756	414
chr1	12230425	12231204	ChIP_hs_GW23_ARID1B_peak_1172	53	.	3.26319	7.58352	5.37244	347
chr1	12478333	12478657	ChIP_hs_GW23_ARID1B_peak_1173	33	.	2.76116	5.37529	3.37665	138
chr1	12553470	12553916	ChIP_hs_GW23_ARID1B_peak_1174	59	.	3.3887	8.17694	5.91964	188
chr1	12565219	12565419	ChIP_hs_GW23_ARID1B_peak_1175	43	.	3.01218	6.44508	4.33386	132
chr1	12594975	12595644	ChIP_hs_GW23_ARID1B_peak_1176	70	.	3.63971	9.40948	7.06527	130
chr1	12595740	12596485	ChIP_hs_GW23_ARID1B_peak_1177	64	.	3.51421	8.78576	6.48422	603
chr1	12617940	12619162	ChIP_hs_GW23_ARID1B_peak_1178	108	.	4.39276	13.4394	10.8606	135
chr1	12619356	12620204	ChIP_hs_GW23_ARID1B_peak_1179	76	.	3.76522	10.0476	7.66192	224
chr1	12622826	12623032	ChIP_hs_GW23_ARID1B_peak_1180	38	.	2.88667	5.90128	3.84449	46
chr1	12659035	12659274	ChIP_hs_GW23_ARID1B_peak_1181	53	.	3.26319	7.58352	5.37244	99
chr1	13543891	13544381	ChIP_hs_GW23_ARID1B_peak_1182	95	.	4.14174	12.044	9.54025	240
chr1	13583822	13584721	ChIP_hs_GW23_ARID1B_peak_1183	95	.	4.14174	12.044	9.54025	183
chr1	13584823	13585225	ChIP_hs_GW23_ARID1B_peak_1184	82	.	3.89073	10.6997	8.27363	241
chr1	13585375	13586020	ChIP_hs_GW23_ARID1B_peak_1185	108	.	4.39276	13.4394	10.8606	497
chr1	13617186	13617512	ChIP_hs_GW23_ARID1B_peak_1186	48	.	3.13768	7.00604	4.84357	185
chr1	13665765	13666065	ChIP_hs_GW23_ARID1B_peak_1187	95	.	4.14174	12.044	9.54025	164
chr1	13693743	13693943	ChIP_hs_GW23_ARID1B_peak_1188	29	.	2.63565	4.86785	2.93188	17
chr1	13699392	13700699	ChIP_hs_GW23_ARID1B_peak_1189	101	.	4.26725	12.7355	10.1939	843
chr1	13748361	13748645	ChIP_hs_GW23_ARID1B_peak_1190	48	.	3.13768	7.00604	4.84357	181
chr1	13748797	13750244	ChIP_hs_GW23_ARID1B_peak_1191	246	.	6.65189	27.9135	24.6756	439
chr1	13792363	13792640	ChIP_hs_GW23_ARID1B_peak_1192	88	.	4.01623	11.3653	8.89998	125
chr1	13800936	13801181	ChIP_hs_GW23_ARID1B_peak_1193	38	.	2.88667	5.90128	3.84449	167
chr1	13892543	13893125	ChIP_hs_GW23_ARID1B_peak_1194	70	.	3.63971	9.40948	7.06527	124
chr1	13893330	13893546	ChIP_hs_GW23_ARID1B_peak_1195	43	.	3.01218	6.44508	4.33386	92
chr1	13954094	13954835	ChIP_hs_GW23_ARID1B_peak_1196	363	.	8.28348	40.0705	36.388	251
chr1	13960345	13960724	ChIP_hs_GW23_ARID1B_peak_1197	38	.	2.88667	5.90128	3.84449	185
chr1	13965590	13966025	ChIP_hs_GW23_ARID1B_peak_1198	82	.	3.89073	10.6997	8.27363	190
chr1	14015883	14016499	ChIP_hs_GW23_ARID1B_peak_1199	88	.	4.01623	11.3653	8.89998	234
chr1	14027069	14027440	ChIP_hs_GW23_ARID1B_peak_1200	59	.	3.3887	8.17694	5.91964	222
chr1	14065554	14066126	ChIP_hs_GW23_ARID1B_peak_1201	129	.	4.76928	15.6222	12.9338	411
chr1	14098238	14098723	ChIP_hs_GW23_ARID1B_peak_1202	48	.	3.13768	7.00604	4.84357	291
chr1	14103895	14104157	ChIP_hs_GW23_ARID1B_peak_1203	29	.	2.63565	4.86785	2.93188	153
chr1	14108175	14109157	ChIP_hs_GW23_ARID1B_peak_1204	588	.	11.0446	63.0673	58.8206	616
chr1	14138582	14139091	ChIP_hs_GW23_ARID1B_peak_1205	136	.	4.89479	16.3725	13.6478	196
chr1	14140722	14141784	ChIP_hs_GW23_ARID1B_peak_1206	115	.	4.51826	14.1554	11.5397	246
chr1	14142427	14143094	ChIP_hs_GW23_ARID1B_peak_1207	88	.	4.01623	11.3653	8.89998	162
chr1	14144612	14144818	ChIP_hs_GW23_ARID1B_peak_1208	59	.	3.3887	8.17694	5.91964	139
chr1	14180779	14181277	ChIP_hs_GW23_ARID1B_peak_1209	101	.	4.26725	12.7355	10.1939	253
chr1	14181469	14181683	ChIP_hs_GW23_ARID1B_peak_1210	38	.	2.88667	5.90128	3.84449	79
chr1	14184110	14185133	ChIP_hs_GW23_ARID1B_peak_1211	308	.	7.53044	34.3084	30.8211	374
chr1	14186696	14186900	ChIP_hs_GW23_ARID1B_peak_1212	48	.	3.13768	7.00604	4.84357	127
chr1	14194601	14194931	ChIP_hs_GW23_ARID1B_peak_1213	59	.	3.3887	8.17694	5.91964	143
chr1	14263300	14263578	ChIP_hs_GW23_ARID1B_peak_1214	48	.	3.13768	7.00604	4.84357	93
chr1	14273724	14274675	ChIP_hs_GW23_ARID1B_peak_1215	1134	.	16.818	118.329	113.417	351
chr1	14275784	14276392	ChIP_hs_GW23_ARID1B_peak_1216	665	.	11.9232	70.9141	66.523	282
chr1	14301215	14301901	ChIP_hs_GW23_ARID1B_peak_1217	263	.	6.9029	29.7024	26.3914	439
chr1	14365951	14366756	ChIP_hs_GW23_ARID1B_peak_1218	115	.	4.51826	14.1554	11.5397	373
chr1	14369371	14369755	ChIP_hs_GW23_ARID1B_peak_1219	64	.	3.51421	8.78576	6.48422	194
chr1	14369988	14370211	ChIP_hs_GW23_ARID1B_peak_1220	53	.	3.26319	7.58352	5.37244	121
chr1	14370486	14370864	ChIP_hs_GW23_ARID1B_peak_1221	53	.	3.26319	7.58352	5.37244	185
chr1	14371492	14372077	ChIP_hs_GW23_ARID1B_peak_1222	64	.	3.51421	8.78576	6.48422	409
chr1	14372948	14373808	ChIP_hs_GW23_ARID1B_peak_1223	363	.	8.28348	40.0705	36.388	384
chr1	14374684	14374943	ChIP_hs_GW23_ARID1B_peak_1224	29	.	2.63565	4.86785	2.93188	130
chr1	14404860	14405633	ChIP_hs_GW23_ARID1B_peak_1225	158	.	5.27131	18.6876	15.8537	354
chr1	14424508	14425177	ChIP_hs_GW23_ARID1B_peak_1226	402	.	8.78551	44.0435	40.2411	258
chr1	14459436	14459679	ChIP_hs_GW23_ARID1B_peak_1227	38	.	2.88667	5.90128	3.84449	156
chr1	14496094	14496432	ChIP_hs_GW23_ARID1B_peak_1228	59	.	3.3887	8.17694	5.91964	147
chr1	14497734	14498062	ChIP_hs_GW23_ARID1B_peak_1229	143	.	5.02029	17.1337	14.3729	193
chr1	14506143	14506343	ChIP_hs_GW23_ARID1B_peak_1230	48	.	3.13768	7.00604	4.84357	119
chr1	14506551	14507815	ChIP_hs_GW23_ARID1B_peak_1231	1382	.	19.2026	143.316	138.255	648
chr1	14524848	14525677	ChIP_hs_GW23_ARID1B_peak_1232	229	.	6.40087	26.1569	22.9931	185
chr1	14552220	14552829	ChIP_hs_GW23_ARID1B_peak_1233	76	.	3.76522	10.0476	7.66192	312
chr1	14576485	14576730	ChIP_hs_GW23_ARID1B_peak_1234	53	.	3.26319	7.58352	5.37244	148
chr1	14577434	14577779	ChIP_hs_GW23_ARID1B_peak_1235	115	.	4.51826	14.1554	11.5397	186
chr1	14597237	14597437	ChIP_hs_GW23_ARID1B_peak_1236	33	.	2.76116	5.37529	3.37665	122
chr1	14597904	14599765	ChIP_hs_GW23_ARID1B_peak_1237	166	.	5.39681	19.4799	16.6092	944
chr1	14602023	14602683	ChIP_hs_GW23_ARID1B_peak_1238	136	.	4.89479	16.3725	13.6478	415
chr1	14603163	14603535	ChIP_hs_GW23_ARID1B_peak_1239	82	.	3.89073	10.6997	8.27363	180
chr1	14620114	14620353	ChIP_hs_GW23_ARID1B_peak_1240	53	.	3.26319	7.58352	5.37244	83
chr1	14620486	14620711	ChIP_hs_GW23_ARID1B_peak_1241	64	.	3.51421	8.78576	6.48422	115
chr1	14625549	14625935	ChIP_hs_GW23_ARID1B_peak_1242	38	.	2.88667	5.90128	3.84449	352
chr1	14627113	14627449	ChIP_hs_GW23_ARID1B_peak_1243	53	.	3.26319	7.58352	5.37244	160
chr1	14627786	14628392	ChIP_hs_GW23_ARID1B_peak_1244	76	.	3.76522	10.0476	7.66192	474
chr1	14629162	14629411	ChIP_hs_GW23_ARID1B_peak_1245	59	.	3.3887	8.17694	5.91964	76
chr1	14629615	14629858	ChIP_hs_GW23_ARID1B_peak_1246	59	.	3.3887	8.17694	5.91964	89
chr1	14667048	14667337	ChIP_hs_GW23_ARID1B_peak_1247	38	.	2.88667	5.90128	3.84449	115
chr1	14670697	14670919	ChIP_hs_GW23_ARID1B_peak_1248	43	.	3.01218	6.44508	4.33386	85
chr1	14731929	14732176	ChIP_hs_GW23_ARID1B_peak_1249	33	.	2.76116	5.37529	3.37665	132
chr1	14738182	14738382	ChIP_hs_GW23_ARID1B_peak_1250	48	.	3.13768	7.00604	4.84357	87
chr1	14738982	14739210	ChIP_hs_GW23_ARID1B_peak_1251	43	.	3.01218	6.44508	4.33386	117
chr1	14745302	14745724	ChIP_hs_GW23_ARID1B_peak_1252	136	.	4.89479	16.3725	13.6478	239
chr1	14773969	14774257	ChIP_hs_GW23_ARID1B_peak_1253	64	.	3.51421	8.78576	6.48422	41
chr1	14787848	14788241	ChIP_hs_GW23_ARID1B_peak_1254	43	.	3.01218	6.44508	4.33386	145
chr1	14844357	14844637	ChIP_hs_GW23_ARID1B_peak_1255	70	.	3.63971	9.40948	7.06527	164
chr1	14845004	14845282	ChIP_hs_GW23_ARID1B_peak_1256	59	.	3.3887	8.17694	5.91964	86
chr1	14894818	14895859	ChIP_hs_GW23_ARID1B_peak_1257	88	.	4.01623	11.3653	8.89998	812
chr1	14915812	14916012	ChIP_hs_GW23_ARID1B_peak_1258	38	.	2.88667	5.90128	3.84449	143
chr1	14923499	14923866	ChIP_hs_GW23_ARID1B_peak_1259	70	.	3.63971	9.40948	7.06527	180
chr1	14924513	14925051	ChIP_hs_GW23_ARID1B_peak_1260	70	.	3.63971	9.40948	7.06527	348
chr1	14925254	14925478	ChIP_hs_GW23_ARID1B_peak_1261	43	.	3.01218	6.44508	4.33386	105
chr1	14944546	14946018	ChIP_hs_GW23_ARID1B_peak_1262	272	.	7.02841	30.6085	27.2613	954
chr1	14947515	14947885	ChIP_hs_GW23_ARID1B_peak_1263	43	.	3.01218	6.44508	4.33386	183
chr1	14967726	14967959	ChIP_hs_GW23_ARID1B_peak_1264	33	.	2.76116	5.37529	3.37665	34
chr1	14975253	14975566	ChIP_hs_GW23_ARID1B_peak_1265	70	.	3.63971	9.40948	7.06527	179
chr1	15027592	15027887	ChIP_hs_GW23_ARID1B_peak_1266	48	.	3.13768	7.00604	4.84357	109
chr1	15037769	15038054	ChIP_hs_GW23_ARID1B_peak_1267	33	.	2.76116	5.37529	3.37665	120
chr1	15046415	15046952	ChIP_hs_GW23_ARID1B_peak_1268	48	.	3.13768	7.00604	4.84357	387
chr1	15072946	15073358	ChIP_hs_GW23_ARID1B_peak_1269	33	.	2.76116	5.37529	3.37665	21
chr1	15080475	15080720	ChIP_hs_GW23_ARID1B_peak_1270	59	.	3.3887	8.17694	5.91964	110
chr1	15100141	15100388	ChIP_hs_GW23_ARID1B_peak_1271	38	.	2.88667	5.90128	3.84449	182
chr1	15128362	15129288	ChIP_hs_GW23_ARID1B_peak_1272	48	.	3.13768	7.00604	4.84357	587
chr1	15141801	15142200	ChIP_hs_GW23_ARID1B_peak_1273	64	.	3.51421	8.78576	6.48422	270
chr1	15151817	15152083	ChIP_hs_GW23_ARID1B_peak_1274	43	.	3.01218	6.44508	4.33386	129
chr1	15152175	15152851	ChIP_hs_GW23_ARID1B_peak_1275	59	.	3.3887	8.17694	5.91964	534
chr1	15153006	15154490	ChIP_hs_GW23_ARID1B_peak_1276	101	.	4.26725	12.7355	10.1939	324
chr1	15154561	15155109	ChIP_hs_GW23_ARID1B_peak_1277	43	.	3.01218	6.44508	4.33386	181
chr1	15155181	15155787	ChIP_hs_GW23_ARID1B_peak_1278	88	.	4.01623	11.3653	8.89998	189
chr1	15183020	15183308	ChIP_hs_GW23_ARID1B_peak_1279	82	.	3.89073	10.6997	8.27363	141
chr1	15206911	15207150	ChIP_hs_GW23_ARID1B_peak_1280	33	.	2.76116	5.37529	3.37665	62
chr1	15245804	15246011	ChIP_hs_GW23_ARID1B_peak_1281	25	.	2.51015	4.37971	2.51203	163
chr1	15246770	15246983	ChIP_hs_GW23_ARID1B_peak_1282	38	.	2.88667	5.90128	3.84449	49
chr1	15247077	15247306	ChIP_hs_GW23_ARID1B_peak_1283	33	.	2.76116	5.37529	3.37665	96
chr1	15323121	15323451	ChIP_hs_GW23_ARID1B_peak_1284	53	.	3.26319	7.58352	5.37244	155
chr1	15324876	15325248	ChIP_hs_GW23_ARID1B_peak_1285	82	.	3.89073	10.6997	8.27363	181
chr1	15325557	15326513	ChIP_hs_GW23_ARID1B_peak_1286	70	.	3.63971	9.40948	7.06527	860
chr1	15326668	15327839	ChIP_hs_GW23_ARID1B_peak_1287	577	.	10.9191	61.9655	57.7401	750
chr1	15328117	15329994	ChIP_hs_GW23_ARID1B_peak_1288	482	.	9.78957	52.2792	48.264	754
chr1	15330198	15330522	ChIP_hs_GW23_ARID1B_peak_1289	43	.	3.01218	6.44508	4.33386	162
chr1	15331194	15331474	ChIP_hs_GW23_ARID1B_peak_1290	43	.	3.01218	6.44508	4.33386	145
chr1	15334633	15334901	ChIP_hs_GW23_ARID1B_peak_1291	43	.	3.01218	6.44508	4.33386	160
chr1	15342081	15342689	ChIP_hs_GW23_ARID1B_peak_1292	221	.	6.27537	25.2911	22.1644	240
chr1	15370638	15371026	ChIP_hs_GW23_ARID1B_peak_1293	48	.	3.13768	7.00604	4.84357	271
chr1	15372057	15372316	ChIP_hs_GW23_ARID1B_peak_1294	53	.	3.26319	7.58352	5.37244	184
chr1	15376887	15377285	ChIP_hs_GW23_ARID1B_peak_1295	38	.	2.88667	5.90128	3.84449	174
chr1	15383086	15383347	ChIP_hs_GW23_ARID1B_peak_1296	76	.	3.76522	10.0476	7.66192	64
chr1	15384028	15384595	ChIP_hs_GW23_ARID1B_peak_1297	76	.	3.76522	10.0476	7.66192	134
chr1	15386045	15386481	ChIP_hs_GW23_ARID1B_peak_1298	59	.	3.3887	8.17694	5.91964	157
chr1	15408885	15410974	ChIP_hs_GW23_ARID1B_peak_1299	213	.	6.14986	24.4339	21.3442	951
chr1	15412044	15412773	ChIP_hs_GW23_ARID1B_peak_1300	76	.	3.76522	10.0476	7.66192	413
chr1	15412893	15413093	ChIP_hs_GW23_ARID1B_peak_1301	38	.	2.88667	5.90128	3.84449	148
chr1	15413661	15413961	ChIP_hs_GW23_ARID1B_peak_1302	59	.	3.3887	8.17694	5.91964	141
chr1	15414750	15415103	ChIP_hs_GW23_ARID1B_peak_1303	59	.	3.3887	8.17694	5.91964	66
chr1	15419112	15419884	ChIP_hs_GW23_ARID1B_peak_1304	59	.	3.3887	8.17694	5.91964	424
chr1	15421747	15421992	ChIP_hs_GW23_ARID1B_peak_1305	70	.	3.63971	9.40948	7.06527	170
chr1	15431109	15431762	ChIP_hs_GW23_ARID1B_peak_1306	76	.	3.76522	10.0476	7.66192	238
chr1	15445299	15445866	ChIP_hs_GW23_ARID1B_peak_1307	70	.	3.63971	9.40948	7.06527	444
chr1	15451376	15451670	ChIP_hs_GW23_ARID1B_peak_1308	59	.	3.3887	8.17694	5.91964	117
chr1	15452047	15452676	ChIP_hs_GW23_ARID1B_peak_1309	64	.	3.51421	8.78576	6.48422	158
chr1	15453028	15453618	ChIP_hs_GW23_ARID1B_peak_1310	631	.	11.5467	67.523	63.1909	312
chr1	15467369	15467621	ChIP_hs_GW23_ARID1B_peak_1311	53	.	3.26319	7.58352	5.37244	87
chr1	15468814	15469058	ChIP_hs_GW23_ARID1B_peak_1312	25	.	2.51015	4.37971	2.51203	94
chr1	15469520	15470268	ChIP_hs_GW23_ARID1B_peak_1313	108	.	4.39276	13.4394	10.8606	148
chr1	15489167	15489379	ChIP_hs_GW23_ARID1B_peak_1314	48	.	3.13768	7.00604	4.84357	183
chr1	15523779	15525548	ChIP_hs_GW23_ARID1B_peak_1315	363	.	8.28348	40.0705	36.388	1039
chr1	15526432	15527505	ChIP_hs_GW23_ARID1B_peak_1316	452	.	9.41305	49.1474	45.2085	341
chr1	15573448	15573653	ChIP_hs_GW23_ARID1B_peak_1317	53	.	3.26319	7.58352	5.37244	26
chr1	15603139	15604032	ChIP_hs_GW23_ARID1B_peak_1318	115	.	4.51826	14.1554	11.5397	497
chr1	15616691	15618160	ChIP_hs_GW23_ARID1B_peak_1319	534	.	10.4171	57.6083	53.4725	685
chr1	15622638	15622859	ChIP_hs_GW23_ARID1B_peak_1320	43	.	3.01218	6.44508	4.33386	83
chr1	15683352	15684322	ChIP_hs_GW23_ARID1B_peak_1321	129	.	4.76928	15.6222	12.9338	687
chr1	15684610	15685172	ChIP_hs_GW23_ARID1B_peak_1322	43	.	3.01218	6.44508	4.33386	407
chr1	15757576	15759855	ChIP_hs_GW23_ARID1B_peak_1323	108	.	4.39276	13.4394	10.8606	943
chr1	15833167	15833407	ChIP_hs_GW23_ARID1B_peak_1324	64	.	3.51421	8.78576	6.48422	87
chr1	15833620	15833820	ChIP_hs_GW23_ARID1B_peak_1325	38	.	2.88667	5.90128	3.84449	26
chr1	15834103	15836503	ChIP_hs_GW23_ARID1B_peak_1326	524	.	10.2916	56.5319	52.4202	1881
chr1	15837336	15837627	ChIP_hs_GW23_ARID1B_peak_1327	33	.	2.76116	5.37529	3.37665	97
chr1	15843828	15844075	ChIP_hs_GW23_ARID1B_peak_1328	108	.	4.39276	13.4394	10.8606	102
chr1	15846788	15846988	ChIP_hs_GW23_ARID1B_peak_1329	38	.	2.88667	5.90128	3.84449	45
chr1	15847093	15850688	ChIP_hs_GW23_ARID1B_peak_1330	452	.	9.41305	49.1474	45.2085	463
chr1	15886070	15886600	ChIP_hs_GW23_ARID1B_peak_1331	82	.	3.89073	10.6997	8.27363	280
chr1	15886719	15886926	ChIP_hs_GW23_ARID1B_peak_1332	70	.	3.63971	9.40948	7.06527	152
chr1	15929354	15930101	ChIP_hs_GW23_ARID1B_peak_1333	101	.	4.26725	12.7355	10.1939	386
chr1	15937561	15937806	ChIP_hs_GW23_ARID1B_peak_1334	53	.	3.26319	7.58352	5.37244	120
chr1	15943838	15944141	ChIP_hs_GW23_ARID1B_peak_1335	38	.	2.88667	5.90128	3.84449	113
chr1	15975407	15976659	ChIP_hs_GW23_ARID1B_peak_1336	238	.	6.52638	27.0311	23.8301	717
chr1	16009050	16009299	ChIP_hs_GW23_ARID1B_peak_1337	48	.	3.13768	7.00604	4.84357	174
chr1	16012390	16013175	ChIP_hs_GW23_ARID1B_peak_1338	101	.	4.26725	12.7355	10.1939	274
chr1	16013350	16013732	ChIP_hs_GW23_ARID1B_peak_1339	48	.	3.13768	7.00604	4.84357	286
chr1	16048636	16048953	ChIP_hs_GW23_ARID1B_peak_1340	48	.	3.13768	7.00604	4.84357	74
chr1	16056386	16056656	ChIP_hs_GW23_ARID1B_peak_1341	33	.	2.76116	5.37529	3.37665	53
chr1	16072744	16073986	ChIP_hs_GW23_ARID1B_peak_1342	64	.	3.51421	8.78576	6.48422	463
chr1	16074090	16074385	ChIP_hs_GW23_ARID1B_peak_1343	48	.	3.13768	7.00604	4.84357	136
chr1	16075917	16076282	ChIP_hs_GW23_ARID1B_peak_1344	53	.	3.26319	7.58352	5.37244	179
chr1	16078919	16079278	ChIP_hs_GW23_ARID1B_peak_1345	64	.	3.51421	8.78576	6.48422	208
chr1	16124606	16124890	ChIP_hs_GW23_ARID1B_peak_1346	43	.	3.01218	6.44508	4.33386	98
chr1	16153660	16153902	ChIP_hs_GW23_ARID1B_peak_1347	43	.	3.01218	6.44508	4.33386	129
chr1	16154252	16154504	ChIP_hs_GW23_ARID1B_peak_1348	33	.	2.76116	5.37529	3.37665	74
chr1	16155683	16156570	ChIP_hs_GW23_ARID1B_peak_1349	64	.	3.51421	8.78576	6.48422	721
chr1	16166440	16166648	ChIP_hs_GW23_ARID1B_peak_1350	43	.	3.01218	6.44508	4.33386	23
chr1	16167235	16168369	ChIP_hs_GW23_ARID1B_peak_1351	151	.	5.1458	17.9055	15.1083	621
chr1	16173912	16174635	ChIP_hs_GW23_ARID1B_peak_1352	59	.	3.3887	8.17694	5.91964	388
chr1	16174848	16175290	ChIP_hs_GW23_ARID1B_peak_1353	53	.	3.26319	7.58352	5.37244	283
chr1	16175491	16176773	ChIP_hs_GW23_ARID1B_peak_1354	76	.	3.76522	10.0476	7.66192	120
chr1	16187739	16188038	ChIP_hs_GW23_ARID1B_peak_1355	38	.	2.88667	5.90128	3.84449	176
chr1	16189400	16189616	ChIP_hs_GW23_ARID1B_peak_1356	48	.	3.13768	7.00604	4.84357	44
chr1	16190351	16190582	ChIP_hs_GW23_ARID1B_peak_1357	53	.	3.26319	7.58352	5.37244	82
chr1	16205015	16205626	ChIP_hs_GW23_ARID1B_peak_1358	70	.	3.63971	9.40948	7.06527	254
chr1	16206199	16207917	ChIP_hs_GW23_ARID1B_peak_1359	281	.	7.15392	31.5224	28.1393	654
chr1	16209991	16210419	ChIP_hs_GW23_ARID1B_peak_1360	43	.	3.01218	6.44508	4.33386	379
chr1	16216037	16216810	ChIP_hs_GW23_ARID1B_peak_1361	101	.	4.26725	12.7355	10.1939	284
chr1	16217030	16217933	ChIP_hs_GW23_ARID1B_peak_1362	143	.	5.02029	17.1337	14.3729	615
chr1	16226591	16227237	ChIP_hs_GW23_ARID1B_peak_1363	48	.	3.13768	7.00604	4.84357	141
chr1	16236258	16237886	ChIP_hs_GW23_ARID1B_peak_1364	221	.	6.27537	25.2911	22.1644	827
chr1	16243743	16244093	ChIP_hs_GW23_ARID1B_peak_1365	64	.	3.51421	8.78576	6.48422	235
chr1	16244302	16245017	ChIP_hs_GW23_ARID1B_peak_1366	88	.	4.01623	11.3653	8.89998	139
chr1	16246914	16247440	ChIP_hs_GW23_ARID1B_peak_1367	59	.	3.3887	8.17694	5.91964	134
chr1	16247603	16247848	ChIP_hs_GW23_ARID1B_peak_1368	25	.	2.51015	4.37971	2.51203	140
chr1	16248485	16249198	ChIP_hs_GW23_ARID1B_peak_1369	363	.	8.28348	40.0705	36.388	328
chr1	16276737	16277033	ChIP_hs_GW23_ARID1B_peak_1370	95	.	4.14174	12.044	9.54025	105
chr1	16351671	16353223	ChIP_hs_GW23_ARID1B_peak_1371	317	.	7.65595	35.2515	31.7302	730
chr1	16363249	16363467	ChIP_hs_GW23_ARID1B_peak_1372	38	.	2.88667	5.90128	3.84449	185
chr1	16366786	16368005	ChIP_hs_GW23_ARID1B_peak_1373	363	.	8.28348	40.0705	36.388	332
chr1	16368226	16368426	ChIP_hs_GW23_ARID1B_peak_1374	53	.	3.26319	7.58352	5.37244	67
chr1	16440325	16441359	ChIP_hs_GW23_ARID1B_peak_1375	221	.	6.27537	25.2911	22.1644	461
chr1	16498660	16500058	ChIP_hs_GW23_ARID1B_peak_1376	363	.	8.28348	40.0705	36.388	515
chr1	16511528	16511728	ChIP_hs_GW23_ARID1B_peak_1377	64	.	3.51421	8.78576	6.48422	31
chr1	16513923	16514462	ChIP_hs_GW23_ARID1B_peak_1378	373	.	8.40899	41.0543	37.3417	152
chr1	16566610	16566838	ChIP_hs_GW23_ARID1B_peak_1379	82	.	3.89073	10.6997	8.27363	165
chr1	16597785	16597993	ChIP_hs_GW23_ARID1B_peak_1380	48	.	3.13768	7.00604	4.84357	30
chr1	16600861	16601170	ChIP_hs_GW23_ARID1B_peak_1381	95	.	4.14174	12.044	9.54025	183
chr1	16603519	16603756	ChIP_hs_GW23_ARID1B_peak_1382	48	.	3.13768	7.00604	4.84357	126
chr1	16605011	16605868	ChIP_hs_GW23_ARID1B_peak_1383	82	.	3.89073	10.6997	8.27363	110
chr1	16605938	16606289	ChIP_hs_GW23_ARID1B_peak_1384	64	.	3.51421	8.78576	6.48422	193
chr1	16607340	16607889	ChIP_hs_GW23_ARID1B_peak_1385	129	.	4.76928	15.6222	12.9338	220
chr1	16608210	16608854	ChIP_hs_GW23_ARID1B_peak_1386	115	.	4.51826	14.1554	11.5397	180
chr1	16608936	16609681	ChIP_hs_GW23_ARID1B_peak_1387	108	.	4.39276	13.4394	10.8606	197
chr1	16612116	16616210	ChIP_hs_GW23_ARID1B_peak_1388	1276	.	18.1986	132.663	127.661	1342
chr1	16616655	16618969	ChIP_hs_GW23_ARID1B_peak_1389	205	.	6.02435	23.5854	20.5326	164
chr1	16621058	16621290	ChIP_hs_GW23_ARID1B_peak_1390	82	.	3.89073	10.6997	8.27363	83
chr1	16621385	16621873	ChIP_hs_GW23_ARID1B_peak_1391	64	.	3.51421	8.78576	6.48422	168
chr1	16622185	16622726	ChIP_hs_GW23_ARID1B_peak_1392	82	.	3.89073	10.6997	8.27363	375
chr1	16624131	16624611	ChIP_hs_GW23_ARID1B_peak_1393	151	.	5.1458	17.9055	15.1083	160
chr1	16624969	16625238	ChIP_hs_GW23_ARID1B_peak_1394	101	.	4.26725	12.7355	10.1939	183
chr1	16625572	16626394	ChIP_hs_GW23_ARID1B_peak_1395	101	.	4.26725	12.7355	10.1939	343
chr1	16628754	16629151	ChIP_hs_GW23_ARID1B_peak_1396	76	.	3.76522	10.0476	7.66192	39
chr1	16629459	16630192	ChIP_hs_GW23_ARID1B_peak_1397	173	.	5.52232	20.282	17.3748	351
chr1	16630301	16632184	ChIP_hs_GW23_ARID1B_peak_1398	326	.	7.78145	36.2017	32.6463	651
chr1	16632671	16633455	ChIP_hs_GW23_ARID1B_peak_1399	151	.	5.1458	17.9055	15.1083	597
chr1	16633718	16634068	ChIP_hs_GW23_ARID1B_peak_1400	64	.	3.51421	8.78576	6.48422	174
chr1	16634798	16635578	ChIP_hs_GW23_ARID1B_peak_1401	82	.	3.89073	10.6997	8.27363	694
chr1	16636013	16636431	ChIP_hs_GW23_ARID1B_peak_1402	59	.	3.3887	8.17694	5.91964	234
chr1	16636734	16637332	ChIP_hs_GW23_ARID1B_peak_1403	88	.	4.01623	11.3653	8.89998	212
chr1	16641390	16641592	ChIP_hs_GW23_ARID1B_peak_1404	53	.	3.26319	7.58352	5.37244	34
chr1	16643832	16645036	ChIP_hs_GW23_ARID1B_peak_1405	654	.	11.7977	69.7792	65.4069	847
chr1	16645271	16645581	ChIP_hs_GW23_ARID1B_peak_1406	95	.	4.14174	12.044	9.54025	146
chr1	16688678	16688878	ChIP_hs_GW23_ARID1B_peak_1407	33	.	2.76116	5.37529	3.37665	27
chr1	16691493	16691727	ChIP_hs_GW23_ARID1B_peak_1408	48	.	3.13768	7.00604	4.84357	118
chr1	16692665	16694038	ChIP_hs_GW23_ARID1B_peak_1409	129	.	4.76928	15.6222	12.9338	419
chr1	16695431	16696257	ChIP_hs_GW23_ARID1B_peak_1410	59	.	3.3887	8.17694	5.91964	630
chr1	16696438	16696678	ChIP_hs_GW23_ARID1B_peak_1411	25	.	2.51015	4.37971	2.51203	119
chr1	16696764	16696983	ChIP_hs_GW23_ARID1B_peak_1412	48	.	3.13768	7.00604	4.84357	94
chr1	16697266	16697656	ChIP_hs_GW23_ARID1B_peak_1413	70	.	3.63971	9.40948	7.06527	140
chr1	16698273	16698602	ChIP_hs_GW23_ARID1B_peak_1414	38	.	2.88667	5.90128	3.84449	168
chr1	16698837	16699146	ChIP_hs_GW23_ARID1B_peak_1415	48	.	3.13768	7.00604	4.84357	151
chr1	16699428	16700170	ChIP_hs_GW23_ARID1B_peak_1416	101	.	4.26725	12.7355	10.1939	145
chr1	16700447	16700940	ChIP_hs_GW23_ARID1B_peak_1417	173	.	5.52232	20.282	17.3748	293
chr1	16701208	16701967	ChIP_hs_GW23_ARID1B_peak_1418	173	.	5.52232	20.282	17.3748	223
chr1	16703267	16703946	ChIP_hs_GW23_ARID1B_peak_1419	108	.	4.39276	13.4394	10.8606	182
chr1	16704024	16704811	ChIP_hs_GW23_ARID1B_peak_1420	48	.	3.13768	7.00604	4.84357	159
chr1	16706470	16707240	ChIP_hs_GW23_ARID1B_peak_1421	115	.	4.51826	14.1554	11.5397	577
chr1	16707416	16708316	ChIP_hs_GW23_ARID1B_peak_1422	76	.	3.76522	10.0476	7.66192	425
chr1	16708583	16709380	ChIP_hs_GW23_ARID1B_peak_1423	88	.	4.01623	11.3653	8.89998	517
chr1	16709571	16712167	ChIP_hs_GW23_ARID1B_peak_1424	205	.	6.02435	23.5854	20.5326	1292
chr1	16713411	16713749	ChIP_hs_GW23_ARID1B_peak_1425	53	.	3.26319	7.58352	5.37244	210
chr1	16714077	16714277	ChIP_hs_GW23_ARID1B_peak_1426	33	.	2.76116	5.37529	3.37665	32
chr1	16715571	16715922	ChIP_hs_GW23_ARID1B_peak_1427	64	.	3.51421	8.78576	6.48422	247
chr1	16717078	16717417	ChIP_hs_GW23_ARID1B_peak_1428	53	.	3.26319	7.58352	5.37244	166
chr1	16717625	16718061	ChIP_hs_GW23_ARID1B_peak_1429	53	.	3.26319	7.58352	5.37244	154
chr1	16718923	16719389	ChIP_hs_GW23_ARID1B_peak_1430	76	.	3.76522	10.0476	7.66192	373
chr1	16724129	16724972	ChIP_hs_GW23_ARID1B_peak_1431	64	.	3.51421	8.78576	6.48422	690
chr1	16725056	16725256	ChIP_hs_GW23_ARID1B_peak_1432	38	.	2.88667	5.90128	3.84449	52
chr1	16725376	16725683	ChIP_hs_GW23_ARID1B_peak_1433	43	.	3.01218	6.44508	4.33386	120
chr1	16727298	16727890	ChIP_hs_GW23_ARID1B_peak_1434	136	.	4.89479	16.3725	13.6478	242
chr1	16888861	16889166	ChIP_hs_GW23_ARID1B_peak_1435	108	.	4.39276	13.4394	10.8606	105
chr1	16896070	16896281	ChIP_hs_GW23_ARID1B_peak_1436	129	.	4.76928	15.6222	12.9338	130
chr1	16903521	16904003	ChIP_hs_GW23_ARID1B_peak_1437	64	.	3.51421	8.78576	6.48422	306
chr1	16904148	16905927	ChIP_hs_GW23_ARID1B_peak_1438	363	.	8.28348	40.0705	36.388	1015
chr1	16906196	16906481	ChIP_hs_GW23_ARID1B_peak_1439	82	.	3.89073	10.6997	8.27363	114
chr1	16913430	16914609	ChIP_hs_GW23_ARID1B_peak_1440	492	.	9.91508	53.3343	49.2948	722
chr1	16915031	16915288	ChIP_hs_GW23_ARID1B_peak_1441	101	.	4.26725	12.7355	10.1939	118
chr1	16921974	16922204	ChIP_hs_GW23_ARID1B_peak_1442	59	.	3.3887	8.17694	5.91964	140
chr1	16922297	16922692	ChIP_hs_GW23_ARID1B_peak_1443	53	.	3.26319	7.58352	5.37244	232
chr1	16926608	16926816	ChIP_hs_GW23_ARID1B_peak_1444	43	.	3.01218	6.44508	4.33386	18
chr1	16951639	16952243	ChIP_hs_GW23_ARID1B_peak_1445	82	.	3.89073	10.6997	8.27363	141
chr1	16960546	16961412	ChIP_hs_GW23_ARID1B_peak_1446	136	.	4.89479	16.3725	13.6478	492
chr1	16963586	16963786	ChIP_hs_GW23_ARID1B_peak_1447	33	.	2.76116	5.37529	3.37665	75
chr1	16967248	16967607	ChIP_hs_GW23_ARID1B_peak_1448	88	.	4.01623	11.3653	8.89998	182
chr1	16968705	16969251	ChIP_hs_GW23_ARID1B_peak_1449	64	.	3.51421	8.78576	6.48422	375
chr1	16969372	16969601	ChIP_hs_GW23_ARID1B_peak_1450	48	.	3.13768	7.00604	4.84357	95
chr1	16969895	16970139	ChIP_hs_GW23_ARID1B_peak_1451	33	.	2.76116	5.37529	3.37665	187
chr1	16972288	16972503	ChIP_hs_GW23_ARID1B_peak_1452	48	.	3.13768	7.00604	4.84357	146
chr1	16973386	16973683	ChIP_hs_GW23_ARID1B_peak_1453	38	.	2.88667	5.90128	3.84449	192
chr1	16978613	16978813	ChIP_hs_GW23_ARID1B_peak_1454	29	.	2.63565	4.86785	2.93188	101
chr1	16978936	16979180	ChIP_hs_GW23_ARID1B_peak_1455	64	.	3.51421	8.78576	6.48422	156
chr1	16979365	16979665	ChIP_hs_GW23_ARID1B_peak_1456	43	.	3.01218	6.44508	4.33386	165
chr1	16980191	16981170	ChIP_hs_GW23_ARID1B_peak_1457	136	.	4.89479	16.3725	13.6478	156
chr1	16987148	16987371	ChIP_hs_GW23_ARID1B_peak_1458	29	.	2.63565	4.86785	2.93188	95
chr1	17010949	17011194	ChIP_hs_GW23_ARID1B_peak_1459	48	.	3.13768	7.00604	4.84357	150
chr1	17011294	17012912	ChIP_hs_GW23_ARID1B_peak_1460	151	.	5.1458	17.9055	15.1083	702
chr1	17012999	17013293	ChIP_hs_GW23_ARID1B_peak_1461	53	.	3.26319	7.58352	5.37244	117
chr1	17052797	17054490	ChIP_hs_GW23_ARID1B_peak_1462	373	.	8.40899	41.0543	37.3417	1363
chr1	17059323	17060791	ChIP_hs_GW23_ARID1B_peak_1463	143	.	5.02029	17.1337	14.3729	1277
chr1	17119112	17120685	ChIP_hs_GW23_ARID1B_peak_1464	101	.	4.26725	12.7355	10.1939	526
chr1	17125741	17126207	ChIP_hs_GW23_ARID1B_peak_1465	59	.	3.3887	8.17694	5.91964	418
chr1	17141940	17142230	ChIP_hs_GW23_ARID1B_peak_1466	82	.	3.89073	10.6997	8.27363	138
chr1	17419613	17420325	ChIP_hs_GW23_ARID1B_peak_1467	197	.	5.89884	22.7457	19.7293	324
chr1	17422276	17422676	ChIP_hs_GW23_ARID1B_peak_1468	59	.	3.3887	8.17694	5.91964	213
chr1	17424360	17425033	ChIP_hs_GW23_ARID1B_peak_1469	70	.	3.63971	9.40948	7.06527	179
chr1	17437300	17438354	ChIP_hs_GW23_ARID1B_peak_1470	151	.	5.1458	17.9055	15.1083	271
chr1	17439021	17439444	ChIP_hs_GW23_ARID1B_peak_1471	48	.	3.13768	7.00604	4.84357	179
chr1	17439916	17440557	ChIP_hs_GW23_ARID1B_peak_1472	143	.	5.02029	17.1337	14.3729	87
chr1	17502478	17502922	ChIP_hs_GW23_ARID1B_peak_1473	48	.	3.13768	7.00604	4.84357	162
chr1	17538138	17539625	ChIP_hs_GW23_ARID1B_peak_1474	88	.	4.01623	11.3653	8.89998	1214
chr1	17539865	17541484	ChIP_hs_GW23_ARID1B_peak_1475	129	.	4.76928	15.6222	12.9338	1442
chr1	17547004	17547206	ChIP_hs_GW23_ARID1B_peak_1476	48	.	3.13768	7.00604	4.84357	169
chr1	17589153	17589357	ChIP_hs_GW23_ARID1B_peak_1477	43	.	3.01218	6.44508	4.33386	132
chr1	17606750	17607165	ChIP_hs_GW23_ARID1B_peak_1478	43	.	3.01218	6.44508	4.33386	366
chr1	17643765	17644113	ChIP_hs_GW23_ARID1B_peak_1479	33	.	2.76116	5.37529	3.37665	315
chr1	17644726	17645716	ChIP_hs_GW23_ARID1B_peak_1480	129	.	4.76928	15.6222	12.9338	531
chr1	17653127	17653327	ChIP_hs_GW23_ARID1B_peak_1481	38	.	2.88667	5.90128	3.84449	59
chr1	17653735	17653942	ChIP_hs_GW23_ARID1B_peak_1482	38	.	2.88667	5.90128	3.84449	130
chr1	17657344	17657594	ChIP_hs_GW23_ARID1B_peak_1483	53	.	3.26319	7.58352	5.37244	119
chr1	17661635	17661960	ChIP_hs_GW23_ARID1B_peak_1484	64	.	3.51421	8.78576	6.48422	154
chr1	17663981	17664246	ChIP_hs_GW23_ARID1B_peak_1485	29	.	2.63565	4.86785	2.93188	102
chr1	17669309	17669634	ChIP_hs_GW23_ARID1B_peak_1486	53	.	3.26319	7.58352	5.37244	193
chr1	17669718	17669923	ChIP_hs_GW23_ARID1B_peak_1487	43	.	3.01218	6.44508	4.33386	24
chr1	17670865	17671618	ChIP_hs_GW23_ARID1B_peak_1488	76	.	3.76522	10.0476	7.66192	522
chr1	17671711	17673083	ChIP_hs_GW23_ARID1B_peak_1489	136	.	4.89479	16.3725	13.6478	757
chr1	17673366	17673876	ChIP_hs_GW23_ARID1B_peak_1490	43	.	3.01218	6.44508	4.33386	177
chr1	17675170	17676362	ChIP_hs_GW23_ARID1B_peak_1491	101	.	4.26725	12.7355	10.1939	436
chr1	17676550	17676854	ChIP_hs_GW23_ARID1B_peak_1492	70	.	3.63971	9.40948	7.06527	180
chr1	17687970	17688822	ChIP_hs_GW23_ARID1B_peak_1493	95	.	4.14174	12.044	9.54025	521
chr1	17688895	17689150	ChIP_hs_GW23_ARID1B_peak_1494	48	.	3.13768	7.00604	4.84357	76
chr1	17689378	17689578	ChIP_hs_GW23_ARID1B_peak_1495	43	.	3.01218	6.44508	4.33386	46
chr1	17696640	17696844	ChIP_hs_GW23_ARID1B_peak_1496	53	.	3.26319	7.58352	5.37244	13
chr1	17735342	17735695	ChIP_hs_GW23_ARID1B_peak_1497	48	.	3.13768	7.00604	4.84357	97
chr1	17743797	17744083	ChIP_hs_GW23_ARID1B_peak_1498	53	.	3.26319	7.58352	5.37244	225
chr1	17745135	17745981	ChIP_hs_GW23_ARID1B_peak_1499	136	.	4.89479	16.3725	13.6478	368
chr1	17750792	17751146	ChIP_hs_GW23_ARID1B_peak_1500	38	.	2.88667	5.90128	3.84449	298
chr1	17766982	17767187	ChIP_hs_GW23_ARID1B_peak_1501	43	.	3.01218	6.44508	4.33386	176
chr1	17769075	17769313	ChIP_hs_GW23_ARID1B_peak_1502	64	.	3.51421	8.78576	6.48422	172
chr1	17770711	17771481	ChIP_hs_GW23_ARID1B_peak_1503	238	.	6.52638	27.0311	23.8301	373
chr1	17773826	17774103	ChIP_hs_GW23_ARID1B_peak_1504	33	.	2.76116	5.37529	3.37665	160
chr1	17776389	17776715	ChIP_hs_GW23_ARID1B_peak_1505	38	.	2.88667	5.90128	3.84449	142
chr1	17777259	17777724	ChIP_hs_GW23_ARID1B_peak_1506	53	.	3.26319	7.58352	5.37244	175
chr1	17790630	17790956	ChIP_hs_GW23_ARID1B_peak_1507	64	.	3.51421	8.78576	6.48422	179
chr1	17791524	17792292	ChIP_hs_GW23_ARID1B_peak_1508	82	.	3.89073	10.6997	8.27363	587
chr1	17804119	17804319	ChIP_hs_GW23_ARID1B_peak_1509	38	.	2.88667	5.90128	3.84449	171
chr1	17808777	17809271	ChIP_hs_GW23_ARID1B_peak_1510	173	.	5.52232	20.282	17.3748	251
chr1	17810446	17810724	ChIP_hs_GW23_ARID1B_peak_1511	59	.	3.3887	8.17694	5.91964	130
chr1	17844274	17845007	ChIP_hs_GW23_ARID1B_peak_1512	76	.	3.76522	10.0476	7.66192	397
chr1	17914281	17914538	ChIP_hs_GW23_ARID1B_peak_1513	43	.	3.01218	6.44508	4.33386	127
chr1	17920928	17921370	ChIP_hs_GW23_ARID1B_peak_1514	246	.	6.65189	27.9135	24.6756	221
chr1	17923064	17923510	ChIP_hs_GW23_ARID1B_peak_1515	43	.	3.01218	6.44508	4.33386	312
chr1	17947409	17947689	ChIP_hs_GW23_ARID1B_peak_1516	38	.	2.88667	5.90128	3.84449	142
chr1	17963105	17963608	ChIP_hs_GW23_ARID1B_peak_1517	76	.	3.76522	10.0476	7.66192	246
chr1	17963877	17964440	ChIP_hs_GW23_ARID1B_peak_1518	70	.	3.63971	9.40948	7.06527	138
chr1	17965836	17966049	ChIP_hs_GW23_ARID1B_peak_1519	59	.	3.3887	8.17694	5.91964	67
chr1	17966305	17966584	ChIP_hs_GW23_ARID1B_peak_1520	53	.	3.26319	7.58352	5.37244	106
chr1	17967718	17968353	ChIP_hs_GW23_ARID1B_peak_1521	88	.	4.01623	11.3653	8.89998	455
chr1	17968565	17968765	ChIP_hs_GW23_ARID1B_peak_1522	59	.	3.3887	8.17694	5.91964	105
chr1	17987521	17987733	ChIP_hs_GW23_ARID1B_peak_1523	53	.	3.26319	7.58352	5.37244	179
chr1	18004397	18004647	ChIP_hs_GW23_ARID1B_peak_1524	48	.	3.13768	7.00604	4.84357	175
chr1	18008099	18008604	ChIP_hs_GW23_ARID1B_peak_1525	122	.	4.64377	14.8831	12.2309	172
chr1	18012816	18013018	ChIP_hs_GW23_ARID1B_peak_1526	29	.	2.63565	4.86785	2.93188	128
chr1	18048922	18049169	ChIP_hs_GW23_ARID1B_peak_1527	38	.	2.88667	5.90128	3.84449	133
chr1	18052523	18052975	ChIP_hs_GW23_ARID1B_peak_1528	70	.	3.63971	9.40948	7.06527	300
chr1	18060486	18060784	ChIP_hs_GW23_ARID1B_peak_1529	29	.	2.63565	4.86785	2.93188	28
chr1	18081945	18082218	ChIP_hs_GW23_ARID1B_peak_1530	33	.	2.76116	5.37529	3.37665	139
chr1	18090670	18090958	ChIP_hs_GW23_ARID1B_peak_1531	48	.	3.13768	7.00604	4.84357	172
chr1	18104497	18104697	ChIP_hs_GW23_ARID1B_peak_1532	29	.	2.63565	4.86785	2.93188	81
chr1	18105522	18105727	ChIP_hs_GW23_ARID1B_peak_1533	38	.	2.88667	5.90128	3.84449	73
chr1	18107318	18107591	ChIP_hs_GW23_ARID1B_peak_1534	48	.	3.13768	7.00604	4.84357	186
chr1	18107769	18108967	ChIP_hs_GW23_ARID1B_peak_1535	122	.	4.64377	14.8831	12.2309	461
chr1	18109202	18111279	ChIP_hs_GW23_ARID1B_peak_1536	82	.	3.89073	10.6997	8.27363	1082
chr1	18114109	18114369	ChIP_hs_GW23_ARID1B_peak_1537	33	.	2.76116	5.37529	3.37665	83
chr1	18116298	18116537	ChIP_hs_GW23_ARID1B_peak_1538	38	.	2.88667	5.90128	3.84449	103
chr1	18117304	18117596	ChIP_hs_GW23_ARID1B_peak_1539	48	.	3.13768	7.00604	4.84357	120
chr1	18117917	18118189	ChIP_hs_GW23_ARID1B_peak_1540	70	.	3.63971	9.40948	7.06527	108
chr1	18132400	18132721	ChIP_hs_GW23_ARID1B_peak_1541	48	.	3.13768	7.00604	4.84357	192
chr1	18133475	18133711	ChIP_hs_GW23_ARID1B_peak_1542	33	.	2.76116	5.37529	3.37665	192
chr1	18144239	18144529	ChIP_hs_GW23_ARID1B_peak_1543	29	.	2.63565	4.86785	2.93188	127
chr1	18173956	18174417	ChIP_hs_GW23_ARID1B_peak_1544	238	.	6.52638	27.0311	23.8301	268
chr1	18190727	18192691	ChIP_hs_GW23_ARID1B_peak_1545	402	.	8.78551	44.0435	40.2411	915
chr1	18198095	18199227	ChIP_hs_GW23_ARID1B_peak_1546	101	.	4.26725	12.7355	10.1939	440
chr1	18199464	18199797	ChIP_hs_GW23_ARID1B_peak_1547	76	.	3.76522	10.0476	7.66192	181
chr1	18211808	18212211	ChIP_hs_GW23_ARID1B_peak_1548	64	.	3.51421	8.78576	6.48422	263
chr1	18239352	18239700	ChIP_hs_GW23_ARID1B_peak_1549	76	.	3.76522	10.0476	7.66192	167
chr1	18255638	18255838	ChIP_hs_GW23_ARID1B_peak_1550	53	.	3.26319	7.58352	5.37244	75
chr1	18319128	18319335	ChIP_hs_GW23_ARID1B_peak_1551	53	.	3.26319	7.58352	5.37244	83
chr1	18326307	18327060	ChIP_hs_GW23_ARID1B_peak_1552	143	.	5.02029	17.1337	14.3729	459
chr1	18343606	18343998	ChIP_hs_GW23_ARID1B_peak_1553	88	.	4.01623	11.3653	8.89998	180
chr1	18344103	18344465	ChIP_hs_GW23_ARID1B_peak_1554	53	.	3.26319	7.58352	5.37244	171
chr1	18344831	18345260	ChIP_hs_GW23_ARID1B_peak_1555	43	.	3.01218	6.44508	4.33386	306
chr1	18385533	18385860	ChIP_hs_GW23_ARID1B_peak_1556	64	.	3.51421	8.78576	6.48422	153
chr1	18511413	18511689	ChIP_hs_GW23_ARID1B_peak_1557	48	.	3.13768	7.00604	4.84357	129
chr1	18549528	18550375	ChIP_hs_GW23_ARID1B_peak_1558	122	.	4.64377	14.8831	12.2309	592
chr1	18551049	18551381	ChIP_hs_GW23_ARID1B_peak_1559	33	.	2.76116	5.37529	3.37665	143
chr1	18557483	18557711	ChIP_hs_GW23_ARID1B_peak_1560	70	.	3.63971	9.40948	7.06527	83
chr1	18557817	18558039	ChIP_hs_GW23_ARID1B_peak_1561	38	.	2.88667	5.90128	3.84449	31
chr1	18571500	18571700	ChIP_hs_GW23_ARID1B_peak_1562	48	.	3.13768	7.00604	4.84357	66
chr1	18572608	18572848	ChIP_hs_GW23_ARID1B_peak_1563	64	.	3.51421	8.78576	6.48422	143
chr1	18574776	18574976	ChIP_hs_GW23_ARID1B_peak_1564	53	.	3.26319	7.58352	5.37244	122
chr1	18575381	18576107	ChIP_hs_GW23_ARID1B_peak_1565	64	.	3.51421	8.78576	6.48422	278
chr1	18580672	18581165	ChIP_hs_GW23_ARID1B_peak_1566	115	.	4.51826	14.1554	11.5397	326
chr1	18584648	18585260	ChIP_hs_GW23_ARID1B_peak_1567	422	.	9.03653	46.0672	42.2083	327
chr1	18597324	18597548	ChIP_hs_GW23_ARID1B_peak_1568	53	.	3.26319	7.58352	5.37244	104
chr1	18630749	18631963	ChIP_hs_GW23_ARID1B_peak_1569	101	.	4.26725	12.7355	10.1939	166
chr1	18633127	18634259	ChIP_hs_GW23_ARID1B_peak_1570	53	.	3.26319	7.58352	5.37244	364
chr1	18634831	18635070	ChIP_hs_GW23_ARID1B_peak_1571	53	.	3.26319	7.58352	5.37244	121
chr1	18639816	18640594	ChIP_hs_GW23_ARID1B_peak_1572	59	.	3.3887	8.17694	5.91964	491
chr1	18640909	18641955	ChIP_hs_GW23_ARID1B_peak_1573	108	.	4.39276	13.4394	10.8606	184
chr1	18642586	18642845	ChIP_hs_GW23_ARID1B_peak_1574	48	.	3.13768	7.00604	4.84357	103
chr1	18643438	18643706	ChIP_hs_GW23_ARID1B_peak_1575	53	.	3.26319	7.58352	5.37244	78
chr1	18643820	18644068	ChIP_hs_GW23_ARID1B_peak_1576	70	.	3.63971	9.40948	7.06527	165
chr1	18644670	18644883	ChIP_hs_GW23_ARID1B_peak_1577	43	.	3.01218	6.44508	4.33386	77
chr1	18646474	18646763	ChIP_hs_GW23_ARID1B_peak_1578	53	.	3.26319	7.58352	5.37244	165
chr1	18647041	18647358	ChIP_hs_GW23_ARID1B_peak_1579	48	.	3.13768	7.00604	4.84357	191
chr1	18654122	18654457	ChIP_hs_GW23_ARID1B_peak_1580	33	.	2.76116	5.37529	3.37665	153
chr1	18655442	18656133	ChIP_hs_GW23_ARID1B_peak_1581	64	.	3.51421	8.78576	6.48422	362
chr1	18658256	18658481	ChIP_hs_GW23_ARID1B_peak_1582	33	.	2.76116	5.37529	3.37665	143
chr1	18716693	18717425	ChIP_hs_GW23_ARID1B_peak_1583	129	.	4.76928	15.6222	12.9338	231
chr1	18717884	18718084	ChIP_hs_GW23_ARID1B_peak_1584	29	.	2.63565	4.86785	2.93188	56
chr1	18719729	18720028	ChIP_hs_GW23_ARID1B_peak_1585	43	.	3.01218	6.44508	4.33386	120
chr1	18723539	18724518	ChIP_hs_GW23_ARID1B_peak_1586	59	.	3.3887	8.17694	5.91964	625
chr1	18725154	18725623	ChIP_hs_GW23_ARID1B_peak_1587	143	.	5.02029	17.1337	14.3729	292
chr1	18725747	18726675	ChIP_hs_GW23_ARID1B_peak_1588	53	.	3.26319	7.58352	5.37244	139
chr1	18737246	18737464	ChIP_hs_GW23_ARID1B_peak_1589	43	.	3.01218	6.44508	4.33386	114
chr1	18739777	18739977	ChIP_hs_GW23_ARID1B_peak_1590	29	.	2.63565	4.86785	2.93188	27
chr1	18740067	18740478	ChIP_hs_GW23_ARID1B_peak_1591	64	.	3.51421	8.78576	6.48422	195
chr1	18747089	18747373	ChIP_hs_GW23_ARID1B_peak_1592	33	.	2.76116	5.37529	3.37665	120
chr1	18747597	18748020	ChIP_hs_GW23_ARID1B_peak_1593	129	.	4.76928	15.6222	12.9338	195
chr1	18794502	18794914	ChIP_hs_GW23_ARID1B_peak_1594	70	.	3.63971	9.40948	7.06527	145
chr1	18796904	18797174	ChIP_hs_GW23_ARID1B_peak_1595	48	.	3.13768	7.00604	4.84357	127
chr1	18800999	18801233	ChIP_hs_GW23_ARID1B_peak_1596	48	.	3.13768	7.00604	4.84357	107
chr1	18803061	18803658	ChIP_hs_GW23_ARID1B_peak_1597	392	.	8.66001	43.0409	39.2679	222
chr1	18805175	18805421	ChIP_hs_GW23_ARID1B_peak_1598	48	.	3.13768	7.00604	4.84357	87
chr1	18817409	18817870	ChIP_hs_GW23_ARID1B_peak_1599	43	.	3.01218	6.44508	4.33386	341
chr1	18818190	18818816	ChIP_hs_GW23_ARID1B_peak_1600	33	.	2.76116	5.37529	3.37665	110
chr1	18820414	18821176	ChIP_hs_GW23_ARID1B_peak_1601	70	.	3.63971	9.40948	7.06527	135
chr1	18875543	18875745	ChIP_hs_GW23_ARID1B_peak_1602	38	.	2.88667	5.90128	3.84449	145
chr1	18883882	18884146	ChIP_hs_GW23_ARID1B_peak_1603	48	.	3.13768	7.00604	4.84357	189
chr1	18901872	18903261	ChIP_hs_GW23_ARID1B_peak_1604	281	.	7.15392	31.5224	28.1393	845
chr1	18905824	18906101	ChIP_hs_GW23_ARID1B_peak_1605	33	.	2.76116	5.37529	3.37665	187
chr1	18906906	18907424	ChIP_hs_GW23_ARID1B_peak_1606	64	.	3.51421	8.78576	6.48422	427
chr1	18907953	18908210	ChIP_hs_GW23_ARID1B_peak_1607	48	.	3.13768	7.00604	4.84357	136
chr1	18946862	18947096	ChIP_hs_GW23_ARID1B_peak_1608	59	.	3.3887	8.17694	5.91964	137
chr1	18954383	18954799	ChIP_hs_GW23_ARID1B_peak_1609	43	.	3.01218	6.44508	4.33386	99
chr1	18955116	18957124	ChIP_hs_GW23_ARID1B_peak_1610	272	.	7.02841	30.6085	27.2613	1439
chr1	18957226	18957665	ChIP_hs_GW23_ARID1B_peak_1611	64	.	3.51421	8.78576	6.48422	117
chr1	19062167	19062433	ChIP_hs_GW23_ARID1B_peak_1612	38	.	2.88667	5.90128	3.84449	168
chr1	19065620	19065820	ChIP_hs_GW23_ARID1B_peak_1613	38	.	2.88667	5.90128	3.84449	145
chr1	19091186	19091945	ChIP_hs_GW23_ARID1B_peak_1614	122	.	4.64377	14.8831	12.2309	462
chr1	19209491	19210887	ChIP_hs_GW23_ARID1B_peak_1615	213	.	6.14986	24.4339	21.3442	957
chr1	19251120	19252397	ChIP_hs_GW23_ARID1B_peak_1616	492	.	9.91508	53.3343	49.2948	565
chr1	19252481	19252840	ChIP_hs_GW23_ARID1B_peak_1617	43	.	3.01218	6.44508	4.33386	239
chr1	19311149	19312805	ChIP_hs_GW23_ARID1B_peak_1618	263	.	6.9029	29.7024	26.3914	928
chr1	19313014	19313476	ChIP_hs_GW23_ARID1B_peak_1619	70	.	3.63971	9.40948	7.06527	276
chr1	19317411	19317725	ChIP_hs_GW23_ARID1B_peak_1620	43	.	3.01218	6.44508	4.33386	85
chr1	19325975	19326195	ChIP_hs_GW23_ARID1B_peak_1621	29	.	2.63565	4.86785	2.93188	46
chr1	19341957	19342161	ChIP_hs_GW23_ARID1B_peak_1622	33	.	2.76116	5.37529	3.37665	81
chr1	19391284	19391527	ChIP_hs_GW23_ARID1B_peak_1623	33	.	2.76116	5.37529	3.37665	105
chr1	19404913	19405116	ChIP_hs_GW23_ARID1B_peak_1624	38	.	2.88667	5.90128	3.84449	20
chr1	19405568	19406533	ChIP_hs_GW23_ARID1B_peak_1625	166	.	5.39681	19.4799	16.6092	168
chr1	19414357	19414735	ChIP_hs_GW23_ARID1B_peak_1626	43	.	3.01218	6.44508	4.33386	184
chr1	19419784	19420111	ChIP_hs_GW23_ARID1B_peak_1627	43	.	3.01218	6.44508	4.33386	246
chr1	19427253	19427453	ChIP_hs_GW23_ARID1B_peak_1628	38	.	2.88667	5.90128	3.84449	29
chr1	19453862	19454219	ChIP_hs_GW23_ARID1B_peak_1629	38	.	2.88667	5.90128	3.84449	245
chr1	19484135	19484370	ChIP_hs_GW23_ARID1B_peak_1630	33	.	2.76116	5.37529	3.37665	193
chr1	19484627	19486402	ChIP_hs_GW23_ARID1B_peak_1631	383	.	8.5345	42.0444	38.3014	1047
chr1	19596429	19597496	ChIP_hs_GW23_ARID1B_peak_1632	151	.	5.1458	17.9055	15.1083	398
chr1	19643370	19645465	ChIP_hs_GW23_ARID1B_peak_1633	166	.	5.39681	19.4799	16.6092	802
chr1	19653652	19653869	ChIP_hs_GW23_ARID1B_peak_1634	38	.	2.88667	5.90128	3.84449	98
chr1	19656013	19656276	ChIP_hs_GW23_ARID1B_peak_1635	43	.	3.01218	6.44508	4.33386	146
chr1	19656983	19657413	ChIP_hs_GW23_ARID1B_peak_1636	48	.	3.13768	7.00604	4.84357	289
chr1	19659722	19659972	ChIP_hs_GW23_ARID1B_peak_1637	48	.	3.13768	7.00604	4.84357	117
chr1	19661716	19662105	ChIP_hs_GW23_ARID1B_peak_1638	38	.	2.88667	5.90128	3.84449	112
chr1	19664286	19664753	ChIP_hs_GW23_ARID1B_peak_1639	33	.	2.76116	5.37529	3.37665	348
chr1	19665260	19665617	ChIP_hs_GW23_ARID1B_peak_1640	43	.	3.01218	6.44508	4.33386	232
chr1	19704215	19704685	ChIP_hs_GW23_ARID1B_peak_1641	64	.	3.51421	8.78576	6.48422	338
chr1	19735456	19735678	ChIP_hs_GW23_ARID1B_peak_1642	29	.	2.63565	4.86785	2.93188	107
chr1	19881840	19883451	ChIP_hs_GW23_ARID1B_peak_1643	246	.	6.65189	27.9135	24.6756	505
chr1	19917886	19918105	ChIP_hs_GW23_ARID1B_peak_1644	33	.	2.76116	5.37529	3.37665	31
chr1	19941191	19941576	ChIP_hs_GW23_ARID1B_peak_1645	70	.	3.63971	9.40948	7.06527	241
chr1	20152068	20153156	ChIP_hs_GW23_ARID1B_peak_1646	108	.	4.39276	13.4394	10.8606	290
chr1	20185949	20186509	ChIP_hs_GW23_ARID1B_peak_1647	59	.	3.3887	8.17694	5.91964	270
chr1	20186647	20186861	ChIP_hs_GW23_ARID1B_peak_1648	53	.	3.26319	7.58352	5.37244	102
chr1	20213000	20213218	ChIP_hs_GW23_ARID1B_peak_1649	59	.	3.3887	8.17694	5.91964	94
chr1	20222259	20222470	ChIP_hs_GW23_ARID1B_peak_1650	33	.	2.76116	5.37529	3.37665	162
chr1	20223129	20223455	ChIP_hs_GW23_ARID1B_peak_1651	33	.	2.76116	5.37529	3.37665	152
chr1	20228444	20228776	ChIP_hs_GW23_ARID1B_peak_1652	64	.	3.51421	8.78576	6.48422	154
chr1	20229129	20229394	ChIP_hs_GW23_ARID1B_peak_1653	59	.	3.3887	8.17694	5.91964	135
chr1	20233890	20234362	ChIP_hs_GW23_ARID1B_peak_1654	136	.	4.89479	16.3725	13.6478	123
chr1	20282467	20282954	ChIP_hs_GW23_ARID1B_peak_1655	115	.	4.51826	14.1554	11.5397	170
chr1	20324550	20324750	ChIP_hs_GW23_ARID1B_peak_1656	33	.	2.76116	5.37529	3.37665	14
chr1	20325854	20326401	ChIP_hs_GW23_ARID1B_peak_1657	158	.	5.27131	18.6876	15.8537	189
chr1	20339583	20340475	ChIP_hs_GW23_ARID1B_peak_1658	308	.	7.53044	34.3084	30.8211	738
chr1	20342416	20342935	ChIP_hs_GW23_ARID1B_peak_1659	43	.	3.01218	6.44508	4.33386	84
chr1	20343045	20344453	ChIP_hs_GW23_ARID1B_peak_1660	205	.	6.02435	23.5854	20.5326	297
chr1	20361316	20361562	ChIP_hs_GW23_ARID1B_peak_1661	53	.	3.26319	7.58352	5.37244	165
chr1	20361750	20362551	ChIP_hs_GW23_ARID1B_peak_1662	108	.	4.39276	13.4394	10.8606	149
chr1	20365748	20365948	ChIP_hs_GW23_ARID1B_peak_1663	43	.	3.01218	6.44508	4.33386	47
chr1	20366128	20367965	ChIP_hs_GW23_ARID1B_peak_1664	115	.	4.51826	14.1554	11.5397	679
chr1	20369084	20369365	ChIP_hs_GW23_ARID1B_peak_1665	33	.	2.76116	5.37529	3.37665	19
chr1	20373290	20373490	ChIP_hs_GW23_ARID1B_peak_1666	64	.	3.51421	8.78576	6.48422	106
chr1	20375232	20375679	ChIP_hs_GW23_ARID1B_peak_1667	59	.	3.3887	8.17694	5.91964	330
chr1	20376669	20377303	ChIP_hs_GW23_ARID1B_peak_1668	88	.	4.01623	11.3653	8.89998	163
chr1	20382902	20383159	ChIP_hs_GW23_ARID1B_peak_1669	53	.	3.26319	7.58352	5.37244	116
chr1	20384037	20384265	ChIP_hs_GW23_ARID1B_peak_1670	43	.	3.01218	6.44508	4.33386	159
chr1	20384523	20385406	ChIP_hs_GW23_ARID1B_peak_1671	64	.	3.51421	8.78576	6.48422	489
chr1	20385483	20388142	ChIP_hs_GW23_ARID1B_peak_1672	402	.	8.78551	44.0435	40.2411	1425
chr1	20388374	20388608	ChIP_hs_GW23_ARID1B_peak_1673	29	.	2.63565	4.86785	2.93188	60
chr1	20402080	20402310	ChIP_hs_GW23_ARID1B_peak_1674	59	.	3.3887	8.17694	5.91964	141
chr1	20404718	20405053	ChIP_hs_GW23_ARID1B_peak_1675	70	.	3.63971	9.40948	7.06527	175
chr1	20410159	20410366	ChIP_hs_GW23_ARID1B_peak_1676	33	.	2.76116	5.37529	3.37665	180
chr1	20410671	20410937	ChIP_hs_GW23_ARID1B_peak_1677	64	.	3.51421	8.78576	6.48422	109
chr1	20411187	20411583	ChIP_hs_GW23_ARID1B_peak_1678	59	.	3.3887	8.17694	5.91964	227
chr1	20413825	20414075	ChIP_hs_GW23_ARID1B_peak_1679	38	.	2.88667	5.90128	3.84449	134
chr1	20430275	20431760	ChIP_hs_GW23_ARID1B_peak_1680	122	.	4.64377	14.8831	12.2309	1064
chr1	20447748	20447961	ChIP_hs_GW23_ARID1B_peak_1681	53	.	3.26319	7.58352	5.37244	44
chr1	20448119	20449750	ChIP_hs_GW23_ARID1B_peak_1682	317	.	7.65595	35.2515	31.7302	886
chr1	20475181	20475409	ChIP_hs_GW23_ARID1B_peak_1683	25	.	2.51015	4.37971	2.51203	35
chr1	20476593	20476970	ChIP_hs_GW23_ARID1B_peak_1684	48	.	3.13768	7.00604	4.84357	185
chr1	20483361	20487715	ChIP_hs_GW23_ARID1B_peak_1685	272	.	7.02841	30.6085	27.2613	2693
chr1	20493407	20494806	ChIP_hs_GW23_ARID1B_peak_1686	129	.	4.76928	15.6222	12.9338	325
chr1	20507041	20507313	ChIP_hs_GW23_ARID1B_peak_1687	76	.	3.76522	10.0476	7.66192	195
chr1	20507627	20508729	ChIP_hs_GW23_ARID1B_peak_1688	197	.	5.89884	22.7457	19.7293	425
chr1	20530852	20531347	ChIP_hs_GW23_ARID1B_peak_1689	59	.	3.3887	8.17694	5.91964	103
chr1	20553085	20553957	ChIP_hs_GW23_ARID1B_peak_1690	64	.	3.51421	8.78576	6.48422	524
chr1	20616043	20616811	ChIP_hs_GW23_ARID1B_peak_1691	326	.	7.78145	36.2017	32.6463	259
chr1	20633043	20634041	ChIP_hs_GW23_ARID1B_peak_1692	166	.	5.39681	19.4799	16.6092	470
chr1	20634141	20634399	ChIP_hs_GW23_ARID1B_peak_1693	53	.	3.26319	7.58352	5.37244	149
chr1	20660555	20662023	ChIP_hs_GW23_ARID1B_peak_1694	472	.	9.66406	51.2296	47.2391	1078
chr1	20696064	20697485	ChIP_hs_GW23_ARID1B_peak_1695	166	.	5.39681	19.4799	16.6092	709
chr1	20711342	20712307	ChIP_hs_GW23_ARID1B_peak_1696	82	.	3.89073	10.6997	8.27363	447
chr1	20717389	20718440	ChIP_hs_GW23_ARID1B_peak_1697	115	.	4.51826	14.1554	11.5397	410
chr1	20727020	20727350	ChIP_hs_GW23_ARID1B_peak_1698	38	.	2.88667	5.90128	3.84449	34
chr1	20730813	20731013	ChIP_hs_GW23_ARID1B_peak_1699	38	.	2.88667	5.90128	3.84449	47
chr1	20731327	20733172	ChIP_hs_GW23_ARID1B_peak_1700	101	.	4.26725	12.7355	10.1939	956
chr1	20740834	20741182	ChIP_hs_GW23_ARID1B_peak_1701	129	.	4.76928	15.6222	12.9338	165
chr1	20786037	20787935	ChIP_hs_GW23_ARID1B_peak_1702	412	.	8.91102	45.0524	41.2212	1146
chr1	21149369	21149627	ChIP_hs_GW23_ARID1B_peak_1703	48	.	3.13768	7.00604	4.84357	142
chr1	21175869	21177754	ChIP_hs_GW23_ARID1B_peak_1704	205	.	6.02435	23.5854	20.5326	791
chr1	21178116	21178316	ChIP_hs_GW23_ARID1B_peak_1705	38	.	2.88667	5.90128	3.84449	60
chr1	21193055	21193347	ChIP_hs_GW23_ARID1B_peak_1706	70	.	3.63971	9.40948	7.06527	127
chr1	21194843	21195643	ChIP_hs_GW23_ARID1B_peak_1707	64	.	3.51421	8.78576	6.48422	555
chr1	21217029	21217284	ChIP_hs_GW23_ARID1B_peak_1708	48	.	3.13768	7.00604	4.84357	84
chr1	21239511	21239745	ChIP_hs_GW23_ARID1B_peak_1709	76	.	3.76522	10.0476	7.66192	95
chr1	21254297	21254497	ChIP_hs_GW23_ARID1B_peak_1710	53	.	3.26319	7.58352	5.37244	132
chr1	21255283	21255748	ChIP_hs_GW23_ARID1B_peak_1711	64	.	3.51421	8.78576	6.48422	52
chr1	21263669	21264034	ChIP_hs_GW23_ARID1B_peak_1712	38	.	2.88667	5.90128	3.84449	234
chr1	21278233	21278771	ChIP_hs_GW23_ARID1B_peak_1713	115	.	4.51826	14.1554	11.5397	126
chr1	21289324	21290828	ChIP_hs_GW23_ARID1B_peak_1714	129	.	4.76928	15.6222	12.9338	693
chr1	21293890	21294142	ChIP_hs_GW23_ARID1B_peak_1715	43	.	3.01218	6.44508	4.33386	140
chr1	21327126	21327326	ChIP_hs_GW23_ARID1B_peak_1716	43	.	3.01218	6.44508	4.33386	66
chr1	21332883	21333112	ChIP_hs_GW23_ARID1B_peak_1717	70	.	3.63971	9.40948	7.06527	125
chr1	21335923	21336171	ChIP_hs_GW23_ARID1B_peak_1718	53	.	3.26319	7.58352	5.37244	81
chr1	21344207	21344598	ChIP_hs_GW23_ARID1B_peak_1719	43	.	3.01218	6.44508	4.33386	244
chr1	21344712	21346239	ChIP_hs_GW23_ARID1B_peak_1720	373	.	8.40899	41.0543	37.3417	749
chr1	21346600	21346880	ChIP_hs_GW23_ARID1B_peak_1721	53	.	3.26319	7.58352	5.37244	156
chr1	21362125	21362354	ChIP_hs_GW23_ARID1B_peak_1722	43	.	3.01218	6.44508	4.33386	185
chr1	21368505	21369072	ChIP_hs_GW23_ARID1B_peak_1723	48	.	3.13768	7.00604	4.84357	510
chr1	21439483	21440539	ChIP_hs_GW23_ARID1B_peak_1724	221	.	6.27537	25.2911	22.1644	555
chr1	21509210	21509597	ChIP_hs_GW23_ARID1B_peak_1725	33	.	2.76116	5.37529	3.37665	259
chr1	21509710	21510001	ChIP_hs_GW23_ARID1B_peak_1726	38	.	2.88667	5.90128	3.84449	105
chr1	21525409	21525609	ChIP_hs_GW23_ARID1B_peak_1727	43	.	3.01218	6.44508	4.33386	84
chr1	21558402	21558671	ChIP_hs_GW23_ARID1B_peak_1728	33	.	2.76116	5.37529	3.37665	250
chr1	21573800	21574018	ChIP_hs_GW23_ARID1B_peak_1729	48	.	3.13768	7.00604	4.84357	62
chr1	21574105	21574575	ChIP_hs_GW23_ARID1B_peak_1730	53	.	3.26319	7.58352	5.37244	280
chr1	21587270	21587503	ChIP_hs_GW23_ARID1B_peak_1731	38	.	2.88667	5.90128	3.84449	193
chr1	21590083	21590389	ChIP_hs_GW23_ARID1B_peak_1732	70	.	3.63971	9.40948	7.06527	128
chr1	21590487	21590867	ChIP_hs_GW23_ARID1B_peak_1733	59	.	3.3887	8.17694	5.91964	231
chr1	21590976	21591221	ChIP_hs_GW23_ARID1B_peak_1734	38	.	2.88667	5.90128	3.84449	101
chr1	21596315	21596603	ChIP_hs_GW23_ARID1B_peak_1735	53	.	3.26319	7.58352	5.37244	133
chr1	21619088	21619357	ChIP_hs_GW23_ARID1B_peak_1736	59	.	3.3887	8.17694	5.91964	158
chr1	21620561	21621007	ChIP_hs_GW23_ARID1B_peak_1737	59	.	3.3887	8.17694	5.91964	299
chr1	21621239	21621460	ChIP_hs_GW23_ARID1B_peak_1738	48	.	3.13768	7.00604	4.84357	115
chr1	21621529	21621771	ChIP_hs_GW23_ARID1B_peak_1739	43	.	3.01218	6.44508	4.33386	168
chr1	21622014	21622521	ChIP_hs_GW23_ARID1B_peak_1740	64	.	3.51421	8.78576	6.48422	354
chr1	21622651	21623238	ChIP_hs_GW23_ARID1B_peak_1741	53	.	3.26319	7.58352	5.37244	209
chr1	21623380	21623951	ChIP_hs_GW23_ARID1B_peak_1742	82	.	3.89073	10.6997	8.27363	483
chr1	21624377	21625385	ChIP_hs_GW23_ARID1B_peak_1743	108	.	4.39276	13.4394	10.8606	749
chr1	21625587	21626098	ChIP_hs_GW23_ARID1B_peak_1744	59	.	3.3887	8.17694	5.91964	180
chr1	21626673	21627089	ChIP_hs_GW23_ARID1B_peak_1745	38	.	2.88667	5.90128	3.84449	330
chr1	21641402	21641721	ChIP_hs_GW23_ARID1B_peak_1746	33	.	2.76116	5.37529	3.37665	184
chr1	21650132	21651094	ChIP_hs_GW23_ARID1B_peak_1747	70	.	3.63971	9.40948	7.06527	578
chr1	21651204	21652839	ChIP_hs_GW23_ARID1B_peak_1748	272	.	7.02841	30.6085	27.2613	737
chr1	21658873	21659898	ChIP_hs_GW23_ARID1B_peak_1749	363	.	8.28348	40.0705	36.388	375
chr1	21662717	21662955	ChIP_hs_GW23_ARID1B_peak_1750	33	.	2.76116	5.37529	3.37665	167
chr1	21667367	21667568	ChIP_hs_GW23_ARID1B_peak_1751	33	.	2.76116	5.37529	3.37665	104
chr1	21668451	21670139	ChIP_hs_GW23_ARID1B_peak_1752	158	.	5.27131	18.6876	15.8537	781
chr1	21672894	21673241	ChIP_hs_GW23_ARID1B_peak_1753	48	.	3.13768	7.00604	4.84357	106
chr1	21782816	21784347	ChIP_hs_GW23_ARID1B_peak_1754	354	.	8.15798	39.0933	35.4416	581
chr1	21910517	21910902	ChIP_hs_GW23_ARID1B_peak_1755	64	.	3.51421	8.78576	6.48422	192
chr1	21935770	21936068	ChIP_hs_GW23_ARID1B_peak_1756	48	.	3.13768	7.00604	4.84357	117
chr1	21936217	21936637	ChIP_hs_GW23_ARID1B_peak_1757	59	.	3.3887	8.17694	5.91964	231
chr1	21936722	21937827	ChIP_hs_GW23_ARID1B_peak_1758	166	.	5.39681	19.4799	16.6092	886
chr1	21963569	21963980	ChIP_hs_GW23_ARID1B_peak_1759	59	.	3.3887	8.17694	5.91964	244
chr1	22024333	22026156	ChIP_hs_GW23_ARID1B_peak_1760	151	.	5.1458	17.9055	15.1083	1226
chr1	22044658	22045208	ChIP_hs_GW23_ARID1B_peak_1761	48	.	3.13768	7.00604	4.84357	428
chr1	22051627	22053963	ChIP_hs_GW23_ARID1B_peak_1762	492	.	9.91508	53.3343	49.2948	1153
chr1	22105665	22105868	ChIP_hs_GW23_ARID1B_peak_1763	53	.	3.26319	7.58352	5.37244	141
chr1	22105954	22106160	ChIP_hs_GW23_ARID1B_peak_1764	38	.	2.88667	5.90128	3.84449	115
chr1	22114035	22114391	ChIP_hs_GW23_ARID1B_peak_1765	43	.	3.01218	6.44508	4.33386	167
chr1	22127876	22128118	ChIP_hs_GW23_ARID1B_peak_1766	38	.	2.88667	5.90128	3.84449	88
chr1	22131765	22132212	ChIP_hs_GW23_ARID1B_peak_1767	59	.	3.3887	8.17694	5.91964	192
chr1	22141363	22142500	ChIP_hs_GW23_ARID1B_peak_1768	101	.	4.26725	12.7355	10.1939	649
chr1	22143302	22143806	ChIP_hs_GW23_ARID1B_peak_1769	70	.	3.63971	9.40948	7.06527	195
chr1	22205285	22205556	ChIP_hs_GW23_ARID1B_peak_1770	48	.	3.13768	7.00604	4.84357	135
chr1	22207774	22208414	ChIP_hs_GW23_ARID1B_peak_1771	129	.	4.76928	15.6222	12.9338	143
chr1	22209082	22209328	ChIP_hs_GW23_ARID1B_peak_1772	38	.	2.88667	5.90128	3.84449	69
chr1	22318366	22319192	ChIP_hs_GW23_ARID1B_peak_1773	70	.	3.63971	9.40948	7.06527	142
chr1	22341629	22342861	ChIP_hs_GW23_ARID1B_peak_1774	255	.	6.7774	28.804	25.5293	631
chr1	22344898	22345098	ChIP_hs_GW23_ARID1B_peak_1775	43	.	3.01218	6.44508	4.33386	54
chr1	22349282	22349638	ChIP_hs_GW23_ARID1B_peak_1776	48	.	3.13768	7.00604	4.84357	80
chr1	22349754	22350912	ChIP_hs_GW23_ARID1B_peak_1777	76	.	3.76522	10.0476	7.66192	113
chr1	22351378	22351621	ChIP_hs_GW23_ARID1B_peak_1778	48	.	3.13768	7.00604	4.84357	140
chr1	22352497	22352706	ChIP_hs_GW23_ARID1B_peak_1779	43	.	3.01218	6.44508	4.33386	106
chr1	22416573	22417002	ChIP_hs_GW23_ARID1B_peak_1780	88	.	4.01623	11.3653	8.89998	278
chr1	22450911	22451475	ChIP_hs_GW23_ARID1B_peak_1781	108	.	4.39276	13.4394	10.8606	400
chr1	22451605	22452877	ChIP_hs_GW23_ARID1B_peak_1782	326	.	7.78145	36.2017	32.6463	401
chr1	22518509	22518770	ChIP_hs_GW23_ARID1B_peak_1783	64	.	3.51421	8.78576	6.48422	175
chr1	22530205	22530416	ChIP_hs_GW23_ARID1B_peak_1784	53	.	3.26319	7.58352	5.37244	96
chr1	22547941	22548380	ChIP_hs_GW23_ARID1B_peak_1785	33	.	2.76116	5.37529	3.37665	17
chr1	22641730	22642828	ChIP_hs_GW23_ARID1B_peak_1786	82	.	3.89073	10.6997	8.27363	238
chr1	22665807	22666341	ChIP_hs_GW23_ARID1B_peak_1787	48	.	3.13768	7.00604	4.84357	250
chr1	22667197	22667488	ChIP_hs_GW23_ARID1B_peak_1788	70	.	3.63971	9.40948	7.06527	141
chr1	22672966	22673321	ChIP_hs_GW23_ARID1B_peak_1789	43	.	3.01218	6.44508	4.33386	156
chr1	22673460	22673927	ChIP_hs_GW23_ARID1B_peak_1790	70	.	3.63971	9.40948	7.06527	283
chr1	22674005	22674423	ChIP_hs_GW23_ARID1B_peak_1791	48	.	3.13768	7.00604	4.84357	305
chr1	22677096	22677317	ChIP_hs_GW23_ARID1B_peak_1792	53	.	3.26319	7.58352	5.37244	51
chr1	22689703	22689961	ChIP_hs_GW23_ARID1B_peak_1793	33	.	2.76116	5.37529	3.37665	121
chr1	22700235	22700442	ChIP_hs_GW23_ARID1B_peak_1794	48	.	3.13768	7.00604	4.84357	66
chr1	22704379	22705048	ChIP_hs_GW23_ARID1B_peak_1795	43	.	3.01218	6.44508	4.33386	155
chr1	22707195	22707503	ChIP_hs_GW23_ARID1B_peak_1796	53	.	3.26319	7.58352	5.37244	156
chr1	22707718	22708151	ChIP_hs_GW23_ARID1B_peak_1797	59	.	3.3887	8.17694	5.91964	146
chr1	22708378	22708615	ChIP_hs_GW23_ARID1B_peak_1798	29	.	2.63565	4.86785	2.93188	127
chr1	22709051	22709550	ChIP_hs_GW23_ARID1B_peak_1799	70	.	3.63971	9.40948	7.06527	149
chr1	22709714	22712078	ChIP_hs_GW23_ARID1B_peak_1800	272	.	7.02841	30.6085	27.2613	1018
chr1	22712165	22712843	ChIP_hs_GW23_ARID1B_peak_1801	64	.	3.51421	8.78576	6.48422	354
chr1	22713216	22713961	ChIP_hs_GW23_ARID1B_peak_1802	33	.	2.76116	5.37529	3.37665	539
chr1	22753110	22753349	ChIP_hs_GW23_ARID1B_peak_1803	48	.	3.13768	7.00604	4.84357	70
chr1	22754806	22755047	ChIP_hs_GW23_ARID1B_peak_1804	33	.	2.76116	5.37529	3.37665	160
chr1	22758662	22758996	ChIP_hs_GW23_ARID1B_peak_1805	33	.	2.76116	5.37529	3.37665	177
chr1	22759355	22759788	ChIP_hs_GW23_ARID1B_peak_1806	48	.	3.13768	7.00604	4.84357	245
chr1	22760090	22760441	ChIP_hs_GW23_ARID1B_peak_1807	64	.	3.51421	8.78576	6.48422	158
chr1	22760612	22760859	ChIP_hs_GW23_ARID1B_peak_1808	43	.	3.01218	6.44508	4.33386	143
chr1	22760979	22762800	ChIP_hs_GW23_ARID1B_peak_1809	373	.	8.40899	41.0543	37.3417	1006
chr1	22774245	22774445	ChIP_hs_GW23_ARID1B_peak_1810	53	.	3.26319	7.58352	5.37244	86
chr1	22778973	22779339	ChIP_hs_GW23_ARID1B_peak_1811	33	.	2.76116	5.37529	3.37665	64
chr1	22780262	22780627	ChIP_hs_GW23_ARID1B_peak_1812	38	.	2.88667	5.90128	3.84449	184
chr1	22791943	22792194	ChIP_hs_GW23_ARID1B_peak_1813	64	.	3.51421	8.78576	6.48422	95
chr1	22800228	22800596	ChIP_hs_GW23_ARID1B_peak_1814	59	.	3.3887	8.17694	5.91964	290
chr1	22801715	22802357	ChIP_hs_GW23_ARID1B_peak_1815	88	.	4.01623	11.3653	8.89998	176
chr1	22804065	22804327	ChIP_hs_GW23_ARID1B_peak_1816	48	.	3.13768	7.00604	4.84357	130
chr1	22804865	22805187	ChIP_hs_GW23_ARID1B_peak_1817	53	.	3.26319	7.58352	5.37244	154
chr1	22805402	22806119	ChIP_hs_GW23_ARID1B_peak_1818	64	.	3.51421	8.78576	6.48422	195
chr1	22806706	22806955	ChIP_hs_GW23_ARID1B_peak_1819	115	.	4.51826	14.1554	11.5397	131
chr1	22807263	22807480	ChIP_hs_GW23_ARID1B_peak_1820	33	.	2.76116	5.37529	3.37665	152
chr1	22814743	22815245	ChIP_hs_GW23_ARID1B_peak_1821	76	.	3.76522	10.0476	7.66192	162
chr1	22819018	22819514	ChIP_hs_GW23_ARID1B_peak_1822	88	.	4.01623	11.3653	8.89998	237
chr1	22824563	22825313	ChIP_hs_GW23_ARID1B_peak_1823	59	.	3.3887	8.17694	5.91964	176
chr1	22825627	22825886	ChIP_hs_GW23_ARID1B_peak_1824	38	.	2.88667	5.90128	3.84449	186
chr1	22829219	22829821	ChIP_hs_GW23_ARID1B_peak_1825	88	.	4.01623	11.3653	8.89998	455
chr1	22829973	22830590	ChIP_hs_GW23_ARID1B_peak_1826	64	.	3.51421	8.78576	6.48422	121
chr1	22830831	22831100	ChIP_hs_GW23_ARID1B_peak_1827	33	.	2.76116	5.37529	3.37665	168
chr1	22831960	22832219	ChIP_hs_GW23_ARID1B_peak_1828	48	.	3.13768	7.00604	4.84357	84
chr1	22841945	22842621	ChIP_hs_GW23_ARID1B_peak_1829	76	.	3.76522	10.0476	7.66192	147
chr1	22850333	22850633	ChIP_hs_GW23_ARID1B_peak_1830	48	.	3.13768	7.00604	4.84357	110
chr1	22856013	22856422	ChIP_hs_GW23_ARID1B_peak_1831	64	.	3.51421	8.78576	6.48422	155
chr1	22875752	22876154	ChIP_hs_GW23_ARID1B_peak_1832	59	.	3.3887	8.17694	5.91964	223
chr1	22953394	22953640	ChIP_hs_GW23_ARID1B_peak_1833	38	.	2.88667	5.90128	3.84449	188
chr1	22969345	22969611	ChIP_hs_GW23_ARID1B_peak_1834	95	.	4.14174	12.044	9.54025	145
chr1	23018885	23020425	ChIP_hs_GW23_ARID1B_peak_1835	272	.	7.02841	30.6085	27.2613	646
chr1	23098838	23099263	ChIP_hs_GW23_ARID1B_peak_1836	48	.	3.13768	7.00604	4.84357	135
chr1	23167530	23167874	ChIP_hs_GW23_ARID1B_peak_1837	59	.	3.3887	8.17694	5.91964	100
chr1	23168434	23169159	ChIP_hs_GW23_ARID1B_peak_1838	136	.	4.89479	16.3725	13.6478	250
chr1	23169582	23170123	ChIP_hs_GW23_ARID1B_peak_1839	48	.	3.13768	7.00604	4.84357	470
chr1	23176849	23177345	ChIP_hs_GW23_ARID1B_peak_1840	53	.	3.26319	7.58352	5.37244	97
chr1	23177520	23178270	ChIP_hs_GW23_ARID1B_peak_1841	197	.	5.89884	22.7457	19.7293	324
chr1	23216901	23217734	ChIP_hs_GW23_ARID1B_peak_1842	76	.	3.76522	10.0476	7.66192	664
chr1	23249733	23250058	ChIP_hs_GW23_ARID1B_peak_1843	122	.	4.64377	14.8831	12.2309	174
chr1	23343298	23345436	ChIP_hs_GW23_ARID1B_peak_1844	412	.	8.91102	45.0524	41.2212	1125
chr1	23345762	23346199	ChIP_hs_GW23_ARID1B_peak_1845	48	.	3.13768	7.00604	4.84357	136
chr1	23362120	23362484	ChIP_hs_GW23_ARID1B_peak_1846	38	.	2.88667	5.90128	3.84449	93
chr1	23367641	23370194	ChIP_hs_GW23_ARID1B_peak_1847	246	.	6.65189	27.9135	24.6756	1085
chr1	23394756	23395050	ChIP_hs_GW23_ARID1B_peak_1848	59	.	3.3887	8.17694	5.91964	161
chr1	23403599	23404257	ChIP_hs_GW23_ARID1B_peak_1849	88	.	4.01623	11.3653	8.89998	462
chr1	23407137	23407454	ChIP_hs_GW23_ARID1B_peak_1850	59	.	3.3887	8.17694	5.91964	156
chr1	23483305	23485005	ChIP_hs_GW23_ARID1B_peak_1851	151	.	5.1458	17.9055	15.1083	1038
chr1	23530321	23531251	ChIP_hs_GW23_ARID1B_peak_1852	151	.	5.1458	17.9055	15.1083	753
chr1	23531366	23531786	ChIP_hs_GW23_ARID1B_peak_1853	136	.	4.89479	16.3725	13.6478	220
chr1	23544960	23545498	ChIP_hs_GW23_ARID1B_peak_1854	59	.	3.3887	8.17694	5.91964	134
chr1	23554298	23555700	ChIP_hs_GW23_ARID1B_peak_1855	205	.	6.02435	23.5854	20.5326	565
chr1	23558667	23559488	ChIP_hs_GW23_ARID1B_peak_1856	59	.	3.3887	8.17694	5.91964	670
chr1	23559681	23559994	ChIP_hs_GW23_ARID1B_peak_1857	108	.	4.39276	13.4394	10.8606	140
chr1	23562384	23562584	ChIP_hs_GW23_ARID1B_peak_1858	33	.	2.76116	5.37529	3.37665	145
chr1	23567770	23567973	ChIP_hs_GW23_ARID1B_peak_1859	38	.	2.88667	5.90128	3.84449	11
chr1	23568096	23568590	ChIP_hs_GW23_ARID1B_peak_1860	95	.	4.14174	12.044	9.54025	295
chr1	23568843	23569149	ChIP_hs_GW23_ARID1B_peak_1861	48	.	3.13768	7.00604	4.84357	162
chr1	23594207	23594462	ChIP_hs_GW23_ARID1B_peak_1862	48	.	3.13768	7.00604	4.84357	199
chr1	23637458	23637852	ChIP_hs_GW23_ARID1B_peak_1863	48	.	3.13768	7.00604	4.84357	347
chr1	23691434	23692743	ChIP_hs_GW23_ARID1B_peak_1864	181	.	5.64783	21.0939	18.15	364
chr1	23743019	23744151	ChIP_hs_GW23_ARID1B_peak_1865	158	.	5.27131	18.6876	15.8537	456
chr1	23777667	23779503	ChIP_hs_GW23_ARID1B_peak_1866	229	.	6.40087	26.1569	22.9931	736
chr1	23790666	23791680	ChIP_hs_GW23_ARID1B_peak_1867	166	.	5.39681	19.4799	16.6092	376
chr1	23794017	23794430	ChIP_hs_GW23_ARID1B_peak_1868	59	.	3.3887	8.17694	5.91964	126
chr1	23799913	23801454	ChIP_hs_GW23_ARID1B_peak_1869	482	.	9.78957	52.2792	48.264	938
chr1	23825062	23826001	ChIP_hs_GW23_ARID1B_peak_1870	197	.	5.89884	22.7457	19.7293	380
chr1	23867858	23868985	ChIP_hs_GW23_ARID1B_peak_1871	151	.	5.1458	17.9055	15.1083	412
chr1	23902809	23903074	ChIP_hs_GW23_ARID1B_peak_1872	76	.	3.76522	10.0476	7.66192	131
chr1	23903170	23903409	ChIP_hs_GW23_ARID1B_peak_1873	64	.	3.51421	8.78576	6.48422	127
chr1	23958923	23960433	ChIP_hs_GW23_ARID1B_peak_1874	143	.	5.02029	17.1337	14.3729	591
chr1	23979660	23981093	ChIP_hs_GW23_ARID1B_peak_1875	317	.	7.65595	35.2515	31.7302	836
chr1	24018526	24019165	ChIP_hs_GW23_ARID1B_peak_1876	158	.	5.27131	18.6876	15.8537	161
chr1	24140226	24140520	ChIP_hs_GW23_ARID1B_peak_1877	33	.	2.76116	5.37529	3.37665	112
chr1	24141086	24142153	ChIP_hs_GW23_ARID1B_peak_1878	373	.	8.40899	41.0543	37.3417	721
chr1	24150692	24151017	ChIP_hs_GW23_ARID1B_peak_1879	59	.	3.3887	8.17694	5.91964	173
chr1	24344771	24345430	ChIP_hs_GW23_ARID1B_peak_1880	48	.	3.13768	7.00604	4.84357	480
chr1	24386144	24386635	ChIP_hs_GW23_ARID1B_peak_1881	95	.	4.14174	12.044	9.54025	194
chr1	24414980	24415288	ChIP_hs_GW23_ARID1B_peak_1882	43	.	3.01218	6.44508	4.33386	198
chr1	24415441	24416150	ChIP_hs_GW23_ARID1B_peak_1883	95	.	4.14174	12.044	9.54025	534
chr1	24438431	24438703	ChIP_hs_GW23_ARID1B_peak_1884	48	.	3.13768	7.00604	4.84357	125
chr1	24451591	24452209	ChIP_hs_GW23_ARID1B_peak_1885	197	.	5.89884	22.7457	19.7293	284
chr1	24468645	24468927	ChIP_hs_GW23_ARID1B_peak_1886	59	.	3.3887	8.17694	5.91964	100
chr1	24502003	24502203	ChIP_hs_GW23_ARID1B_peak_1887	38	.	2.88667	5.90128	3.84449	164
chr1	24502303	24503143	ChIP_hs_GW23_ARID1B_peak_1888	173	.	5.52232	20.282	17.3748	509
chr1	24503319	24503651	ChIP_hs_GW23_ARID1B_peak_1889	43	.	3.01218	6.44508	4.33386	96
chr1	24513821	24514021	ChIP_hs_GW23_ARID1B_peak_1890	38	.	2.88667	5.90128	3.84449	108
chr1	24641542	24641856	ChIP_hs_GW23_ARID1B_peak_1891	38	.	2.88667	5.90128	3.84449	197
chr1	24642462	24643731	ChIP_hs_GW23_ARID1B_peak_1892	442	.	9.28754	48.1148	44.2022	604
chr1	24730744	24730944	ChIP_hs_GW23_ARID1B_peak_1893	43	.	3.01218	6.44508	4.33386	72
chr1	24744744	24746618	ChIP_hs_GW23_ARID1B_peak_1894	166	.	5.39681	19.4799	16.6092	688
chr1	24746853	24747059	ChIP_hs_GW23_ARID1B_peak_1895	33	.	2.76116	5.37529	3.37665	67
chr1	24847866	24848920	ChIP_hs_GW23_ARID1B_peak_1896	88	.	4.01623	11.3653	8.89998	185
chr1	24928590	24929776	ChIP_hs_GW23_ARID1B_peak_1897	82	.	3.89073	10.6997	8.27363	131
chr1	24930093	24931003	ChIP_hs_GW23_ARID1B_peak_1898	64	.	3.51421	8.78576	6.48422	159
chr1	24931115	24931870	ChIP_hs_GW23_ARID1B_peak_1899	70	.	3.63971	9.40948	7.06527	409
chr1	24935370	24935639	ChIP_hs_GW23_ARID1B_peak_1900	43	.	3.01218	6.44508	4.33386	160
chr1	25048690	25048938	ChIP_hs_GW23_ARID1B_peak_1901	48	.	3.13768	7.00604	4.84357	157
chr1	25151085	25151295	ChIP_hs_GW23_ARID1B_peak_1902	53	.	3.26319	7.58352	5.37244	124
chr1	25231894	25233062	ChIP_hs_GW23_ARID1B_peak_1903	255	.	6.7774	28.804	25.5293	613
chr1	25233182	25233603	ChIP_hs_GW23_ARID1B_peak_1904	43	.	3.01218	6.44508	4.33386	370
chr1	25239581	25240326	ChIP_hs_GW23_ARID1B_peak_1905	166	.	5.39681	19.4799	16.6092	267
chr1	25240593	25240793	ChIP_hs_GW23_ARID1B_peak_1906	43	.	3.01218	6.44508	4.33386	132
chr1	25246825	25248184	ChIP_hs_GW23_ARID1B_peak_1907	272	.	7.02841	30.6085	27.2613	716
chr1	25338284	25338922	ChIP_hs_GW23_ARID1B_peak_1908	122	.	4.64377	14.8831	12.2309	367
chr1	25429859	25431908	ChIP_hs_GW23_ARID1B_peak_1909	383	.	8.5345	42.0444	38.3014	343
chr1	25505845	25506198	ChIP_hs_GW23_ARID1B_peak_1910	38	.	2.88667	5.90128	3.84449	98
chr1	25527059	25527774	ChIP_hs_GW23_ARID1B_peak_1911	189	.	5.77334	21.9152	18.935	392
chr1	25528980	25529242	ChIP_hs_GW23_ARID1B_peak_1912	76	.	3.76522	10.0476	7.66192	122
chr1	25529671	25530092	ChIP_hs_GW23_ARID1B_peak_1913	53	.	3.26319	7.58352	5.37244	177
chr1	25543285	25544025	ChIP_hs_GW23_ARID1B_peak_1914	76	.	3.76522	10.0476	7.66192	528
chr1	25545118	25545333	ChIP_hs_GW23_ARID1B_peak_1915	38	.	2.88667	5.90128	3.84449	127
chr1	25545927	25546138	ChIP_hs_GW23_ARID1B_peak_1916	43	.	3.01218	6.44508	4.33386	134
chr1	25566092	25566611	ChIP_hs_GW23_ARID1B_peak_1917	88	.	4.01623	11.3653	8.89998	325
chr1	25566711	25567382	ChIP_hs_GW23_ARID1B_peak_1918	82	.	3.89073	10.6997	8.27363	386
chr1	25567506	25568469	ChIP_hs_GW23_ARID1B_peak_1919	335	.	7.90696	37.1588	33.5703	667
chr1	25568888	25569134	ChIP_hs_GW23_ARID1B_peak_1920	43	.	3.01218	6.44508	4.33386	101
chr1	25569254	25569491	ChIP_hs_GW23_ARID1B_peak_1921	48	.	3.13768	7.00604	4.84357	135
chr1	25569779	25570449	ChIP_hs_GW23_ARID1B_peak_1922	82	.	3.89073	10.6997	8.27363	454
chr1	25593810	25594371	ChIP_hs_GW23_ARID1B_peak_1923	129	.	4.76928	15.6222	12.9338	299
chr1	25614335	25614634	ChIP_hs_GW23_ARID1B_peak_1924	70	.	3.63971	9.40948	7.06527	114
chr1	25615699	25616628	ChIP_hs_GW23_ARID1B_peak_1925	151	.	5.1458	17.9055	15.1083	736
chr1	25616768	25617548	ChIP_hs_GW23_ARID1B_peak_1926	158	.	5.27131	18.6876	15.8537	147
chr1	25617617	25619633	ChIP_hs_GW23_ARID1B_peak_1927	88	.	4.01623	11.3653	8.89998	1614
chr1	25620939	25621157	ChIP_hs_GW23_ARID1B_peak_1928	59	.	3.3887	8.17694	5.91964	154
chr1	25639936	25640265	ChIP_hs_GW23_ARID1B_peak_1929	59	.	3.3887	8.17694	5.91964	135
chr1	25641229	25641525	ChIP_hs_GW23_ARID1B_peak_1930	43	.	3.01218	6.44508	4.33386	180
chr1	25642750	25642979	ChIP_hs_GW23_ARID1B_peak_1931	38	.	2.88667	5.90128	3.84449	162
chr1	25644712	25644914	ChIP_hs_GW23_ARID1B_peak_1932	38	.	2.88667	5.90128	3.84449	9
chr1	25648020	25648224	ChIP_hs_GW23_ARID1B_peak_1933	53	.	3.26319	7.58352	5.37244	89
chr1	25648357	25648593	ChIP_hs_GW23_ARID1B_peak_1934	29	.	2.63565	4.86785	2.93188	92
chr1	25650622	25650858	ChIP_hs_GW23_ARID1B_peak_1935	38	.	2.88667	5.90128	3.84449	81
chr1	25652047	25652831	ChIP_hs_GW23_ARID1B_peak_1936	402	.	8.78551	44.0435	40.2411	322
chr1	25653637	25653902	ChIP_hs_GW23_ARID1B_peak_1937	48	.	3.13768	7.00604	4.84357	175
chr1	25666571	25667060	ChIP_hs_GW23_ARID1B_peak_1938	38	.	2.88667	5.90128	3.84449	160
chr1	25694015	25694305	ChIP_hs_GW23_ARID1B_peak_1939	38	.	2.88667	5.90128	3.84449	119
chr1	25694372	25694954	ChIP_hs_GW23_ARID1B_peak_1940	95	.	4.14174	12.044	9.54025	298
chr1	25698091	25698291	ChIP_hs_GW23_ARID1B_peak_1941	43	.	3.01218	6.44508	4.33386	139
chr1	25700686	25701122	ChIP_hs_GW23_ARID1B_peak_1942	70	.	3.63971	9.40948	7.06527	242
chr1	25704174	25704831	ChIP_hs_GW23_ARID1B_peak_1943	82	.	3.89073	10.6997	8.27363	485
chr1	25724369	25724619	ChIP_hs_GW23_ARID1B_peak_1944	38	.	2.88667	5.90128	3.84449	64
chr1	25728387	25728815	ChIP_hs_GW23_ARID1B_peak_1945	64	.	3.51421	8.78576	6.48422	163
chr1	25729074	25729316	ChIP_hs_GW23_ARID1B_peak_1946	38	.	2.88667	5.90128	3.84449	86
chr1	25742256	25742458	ChIP_hs_GW23_ARID1B_peak_1947	48	.	3.13768	7.00604	4.84357	44
chr1	25743632	25743881	ChIP_hs_GW23_ARID1B_peak_1948	38	.	2.88667	5.90128	3.84449	189
chr1	25746837	25747165	ChIP_hs_GW23_ARID1B_peak_1949	33	.	2.76116	5.37529	3.37665	225
chr1	25749568	25749846	ChIP_hs_GW23_ARID1B_peak_1950	33	.	2.76116	5.37529	3.37665	87
chr1	25754160	25755750	ChIP_hs_GW23_ARID1B_peak_1951	221	.	6.27537	25.2911	22.1644	659
chr1	25759095	25759302	ChIP_hs_GW23_ARID1B_peak_1952	53	.	3.26319	7.58352	5.37244	80
chr1	25769782	25770275	ChIP_hs_GW23_ARID1B_peak_1953	53	.	3.26319	7.58352	5.37244	188
chr1	25771318	25771860	ChIP_hs_GW23_ARID1B_peak_1954	64	.	3.51421	8.78576	6.48422	140
chr1	25775125	25775615	ChIP_hs_GW23_ARID1B_peak_1955	43	.	3.01218	6.44508	4.33386	193
chr1	25796934	25797358	ChIP_hs_GW23_ARID1B_peak_1956	48	.	3.13768	7.00604	4.84357	241
chr1	25798591	25800182	ChIP_hs_GW23_ARID1B_peak_1957	158	.	5.27131	18.6876	15.8537	1440
chr1	25800403	25801096	ChIP_hs_GW23_ARID1B_peak_1958	76	.	3.76522	10.0476	7.66192	505
chr1	25805739	25806095	ChIP_hs_GW23_ARID1B_peak_1959	38	.	2.88667	5.90128	3.84449	175
chr1	25810288	25811296	ChIP_hs_GW23_ARID1B_peak_1960	82	.	3.89073	10.6997	8.27363	552
chr1	25811495	25811877	ChIP_hs_GW23_ARID1B_peak_1961	38	.	2.88667	5.90128	3.84449	63
chr1	25817628	25818042	ChIP_hs_GW23_ARID1B_peak_1962	53	.	3.26319	7.58352	5.37244	149
chr1	25818605	25819156	ChIP_hs_GW23_ARID1B_peak_1963	70	.	3.63971	9.40948	7.06527	199
chr1	25819508	25820643	ChIP_hs_GW23_ARID1B_peak_1964	213	.	6.14986	24.4339	21.3442	366
chr1	25820828	25821120	ChIP_hs_GW23_ARID1B_peak_1965	70	.	3.63971	9.40948	7.06527	152
chr1	25859108	25859379	ChIP_hs_GW23_ARID1B_peak_1966	82	.	3.89073	10.6997	8.27363	147
chr1	25859489	25859808	ChIP_hs_GW23_ARID1B_peak_1967	43	.	3.01218	6.44508	4.33386	184
chr1	25874750	25876045	ChIP_hs_GW23_ARID1B_peak_1968	158	.	5.27131	18.6876	15.8537	787
chr1	25894849	25895051	ChIP_hs_GW23_ARID1B_peak_1969	48	.	3.13768	7.00604	4.84357	162
chr1	25895452	25896411	ChIP_hs_GW23_ARID1B_peak_1970	95	.	4.14174	12.044	9.54025	609
chr1	25898182	25898387	ChIP_hs_GW23_ARID1B_peak_1971	64	.	3.51421	8.78576	6.48422	111
chr1	25898559	25899111	ChIP_hs_GW23_ARID1B_peak_1972	43	.	3.01218	6.44508	4.33386	151
chr1	25904984	25908155	ChIP_hs_GW23_ARID1B_peak_1973	422	.	9.03653	46.0672	42.2083	1459
chr1	25908244	25908844	ChIP_hs_GW23_ARID1B_peak_1974	181	.	5.64783	21.0939	18.15	176
chr1	25908925	25909577	ChIP_hs_GW23_ARID1B_peak_1975	189	.	5.77334	21.9152	18.935	308
chr1	25918707	25918926	ChIP_hs_GW23_ARID1B_peak_1976	53	.	3.26319	7.58352	5.37244	152
chr1	25921499	25921868	ChIP_hs_GW23_ARID1B_peak_1977	53	.	3.26319	7.58352	5.37244	184
chr1	25922090	25924067	ChIP_hs_GW23_ARID1B_peak_1978	181	.	5.64783	21.0939	18.15	566
chr1	25926757	25927995	ChIP_hs_GW23_ARID1B_peak_1979	115	.	4.51826	14.1554	11.5397	822
chr1	25928789	25929053	ChIP_hs_GW23_ARID1B_peak_1980	33	.	2.76116	5.37529	3.37665	70
chr1	25932695	25932901	ChIP_hs_GW23_ARID1B_peak_1981	38	.	2.88667	5.90128	3.84449	163
chr1	25933125	25933634	ChIP_hs_GW23_ARID1B_peak_1982	53	.	3.26319	7.58352	5.37244	179
chr1	25933816	25934581	ChIP_hs_GW23_ARID1B_peak_1983	108	.	4.39276	13.4394	10.8606	422
chr1	25935133	25935410	ChIP_hs_GW23_ARID1B_peak_1984	29	.	2.63565	4.86785	2.93188	149
chr1	25952500	25953429	ChIP_hs_GW23_ARID1B_peak_1985	687	.	12.1742	73.1977	68.7686	452
chr1	25962924	25963203	ChIP_hs_GW23_ARID1B_peak_1986	59	.	3.3887	8.17694	5.91964	136
chr1	25997171	25999474	ChIP_hs_GW23_ARID1B_peak_1987	566	.	10.7936	60.8686	56.6652	1175
chr1	26016549	26016753	ChIP_hs_GW23_ARID1B_peak_1988	64	.	3.51421	8.78576	6.48422	112
chr1	26016848	26017114	ChIP_hs_GW23_ARID1B_peak_1989	48	.	3.13768	7.00604	4.84357	148
chr1	26017632	26017901	ChIP_hs_GW23_ARID1B_peak_1990	48	.	3.13768	7.00604	4.84357	174
chr1	26020911	26022586	ChIP_hs_GW23_ARID1B_peak_1991	158	.	5.27131	18.6876	15.8537	911
chr1	26023045	26023263	ChIP_hs_GW23_ARID1B_peak_1992	25	.	2.51015	4.37971	2.51203	53
chr1	26034420	26036498	ChIP_hs_GW23_ARID1B_peak_1993	197	.	5.89884	22.7457	19.7293	1037
chr1	26110528	26112603	ChIP_hs_GW23_ARID1B_peak_1994	422	.	9.03653	46.0672	42.2083	1205
chr1	26160734	26162722	ChIP_hs_GW23_ARID1B_peak_1995	189	.	5.77334	21.9152	18.935	1038
chr1	26163679	26164572	ChIP_hs_GW23_ARID1B_peak_1996	108	.	4.39276	13.4394	10.8606	652
chr1	26164675	26165110	ChIP_hs_GW23_ARID1B_peak_1997	38	.	2.88667	5.90128	3.84449	110
chr1	26169283	26170534	ChIP_hs_GW23_ARID1B_peak_1998	197	.	5.89884	22.7457	19.7293	636
chr1	26170755	26170955	ChIP_hs_GW23_ARID1B_peak_1999	48	.	3.13768	7.00604	4.84357	74
[truncated: 83,870 more rows]

## Sheet: BCL11A_GW23_hg38
chromosome	start_coord	end_coord	name	score	strand	signalValue	pValue	qValue	peak
chr1	778550	778901	ChIP_hs_GW23_BCL11A_peak_1	152	.	5.55154	18.0348	15.2453	187
chr1	827314	827622	ChIP_hs_GW23_BCL11A_peak_2	300	.	8.11207	33.3996	30.0601	129
chr1	869971	870273	ChIP_hs_GW23_BCL11A_peak_3	73	.	3.98677	9.76218	7.36142	183
chr1	903692	904113	ChIP_hs_GW23_BCL11A_peak_4	136	.	5.26703	16.4172	13.695	255
chr1	904181	906364	ChIP_hs_GW23_BCL11A_peak_5	160	.	5.69379	18.8605	16.0051	163
chr1	906651	906851	ChIP_hs_GW23_BCL11A_peak_6	43	.	3.27551	6.58737	4.39916	132
chr1	910083	910292	ChIP_hs_GW23_BCL11A_peak_7	55	.	3.56001	7.80606	5.52707	83
chr1	920584	921369	ChIP_hs_GW23_BCL11A_peak_8	107	.	4.69803	13.3259	10.741	608
chr1	922873	923088	ChIP_hs_GW23_BCL11A_peak_9	67	.	3.84451	9.0939	6.73232	61
chr1	923246	923453	ChIP_hs_GW23_BCL11A_peak_10	38	.	3.13326	6.00572	3.86751	38
chr1	923670	924671	ChIP_hs_GW23_BCL11A_peak_11	107	.	4.69803	13.3259	10.741	838
chr1	925169	925523	ChIP_hs_GW23_BCL11A_peak_12	86	.	4.27127	11.1447	8.66831	144
chr1	925607	926012	ChIP_hs_GW23_BCL11A_peak_13	55	.	3.56001	7.80606	5.52707	184
chr1	927159	927379	ChIP_hs_GW23_BCL11A_peak_14	55	.	3.56001	7.80606	5.52707	87
chr1	936684	936907	ChIP_hs_GW23_BCL11A_peak_15	61	.	3.70226	8.44166	6.12047	120
chr1	938814	939091	ChIP_hs_GW23_BCL11A_peak_16	43	.	3.27551	6.58737	4.39916	99
chr1	939417	939761	ChIP_hs_GW23_BCL11A_peak_17	38	.	3.13326	6.00572	3.86751	114
chr1	939987	941180	ChIP_hs_GW23_BCL11A_peak_18	114	.	4.84028	14.0799	11.4602	458
chr1	941401	941689	ChIP_hs_GW23_BCL11A_peak_19	61	.	3.70226	8.44166	6.12047	56
chr1	941790	942151	ChIP_hs_GW23_BCL11A_peak_20	43	.	3.27551	6.58737	4.39916	180
chr1	942230	942633	ChIP_hs_GW23_BCL11A_peak_21	55	.	3.56001	7.80606	5.52707	255
chr1	958745	960214	ChIP_hs_GW23_BCL11A_peak_22	114	.	4.84028	14.0799	11.4602	404
chr1	960340	961068	ChIP_hs_GW23_BCL11A_peak_23	160	.	5.83604	18.8605	16.0051	475
chr1	961313	961629	ChIP_hs_GW23_BCL11A_peak_24	38	.	3.13326	6.00572	3.86751	165
chr1	961768	962064	ChIP_hs_GW23_BCL11A_peak_25	86	.	4.27127	11.1447	8.66831	162
chr1	974670	975176	ChIP_hs_GW23_BCL11A_peak_26	218	.	6.8318	24.9318	21.8564	166
chr1	975895	976105	ChIP_hs_GW23_BCL11A_peak_27	43	.	3.27551	6.58737	4.39916	158
chr1	976187	976587	ChIP_hs_GW23_BCL11A_peak_28	107	.	4.69803	13.3259	10.741	234
chr1	996071	996271	ChIP_hs_GW23_BCL11A_peak_29	93	.	4.41352	11.8579	9.34458	91
chr1	996925	997289	ChIP_hs_GW23_BCL11A_peak_30	43	.	3.27551	6.58737	4.39916	275
chr1	997852	1002300	ChIP_hs_GW23_BCL11A_peak_31	494	.	10.8149	53.2508	49.4375	2322
chr1	1005937	1006138	ChIP_hs_GW23_BCL11A_peak_32	55	.	3.56001	7.80606	5.52707	56
chr1	1011473	1011673	ChIP_hs_GW23_BCL11A_peak_33	38	.	3.13326	6.00572	3.86751	50
chr1	1013989	1014425	ChIP_hs_GW23_BCL11A_peak_34	67	.	3.84451	9.0939	6.73232	182
chr1	1018957	1021808	ChIP_hs_GW23_BCL11A_peak_35	263	.	7.54306	29.5516	26.3267	666
chr1	1023477	1024134	ChIP_hs_GW23_BCL11A_peak_36	55	.	3.56001	7.80606	5.52707	383
chr1	1024245	1024496	ChIP_hs_GW23_BCL11A_peak_37	38	.	3.13326	6.00572	3.86751	62
chr1	1024622	1024849	ChIP_hs_GW23_BCL11A_peak_38	38	.	3.13326	6.00572	3.86751	180
chr1	1024979	1026006	ChIP_hs_GW23_BCL11A_peak_39	73	.	3.98677	9.76218	7.36142	196
chr1	1032145	1035283	ChIP_hs_GW23_BCL11A_peak_40	359	.	8.96558	39.4029	35.9041	1176
chr1	1035408	1035627	ChIP_hs_GW23_BCL11A_peak_41	55	.	3.56001	7.80606	5.52707	147
chr1	1036730	1037192	ChIP_hs_GW23_BCL11A_peak_42	61	.	3.70226	8.44166	6.12047	109
chr1	1039198	1039709	ChIP_hs_GW23_BCL11A_peak_43	43	.	3.27551	6.58737	4.39916	20
chr1	1039933	1041710	ChIP_hs_GW23_BCL11A_peak_44	152	.	5.55154	18.0348	15.2453	709
chr1	1059076	1060011	ChIP_hs_GW23_BCL11A_peak_45	93	.	4.41352	11.8579	9.34458	319
chr1	1063426	1063626	ChIP_hs_GW23_BCL11A_peak_46	49	.	3.41776	7.18773	4.95288	101
chr1	1066683	1067026	ChIP_hs_GW23_BCL11A_peak_47	38	.	3.13326	6.00572	3.86751	232
chr1	1067578	1068156	ChIP_hs_GW23_BCL11A_peak_48	61	.	3.70226	8.44166	6.12047	383
chr1	1068778	1070292	ChIP_hs_GW23_BCL11A_peak_49	152	.	5.55154	18.0348	15.2453	413
chr1	1075171	1075392	ChIP_hs_GW23_BCL11A_peak_50	49	.	3.41776	7.18773	4.95288	104
chr1	1079428	1080446	ChIP_hs_GW23_BCL11A_peak_51	73	.	3.98677	9.76218	7.36142	757
chr1	1115278	1115524	ChIP_hs_GW23_BCL11A_peak_52	67	.	3.84451	9.0939	6.73232	116
chr1	1115770	1116997	ChIP_hs_GW23_BCL11A_peak_53	227	.	6.97405	25.8379	22.7321	242
chr1	1118097	1118398	ChIP_hs_GW23_BCL11A_peak_54	43	.	3.27551	6.58737	4.39916	263
chr1	1123465	1124349	ChIP_hs_GW23_BCL11A_peak_55	80	.	4.12902	10.4459	8.00706	185
chr1	1134752	1135258	ChIP_hs_GW23_BCL11A_peak_56	73	.	3.98677	9.76218	7.36142	337
chr1	1136011	1136377	ChIP_hs_GW23_BCL11A_peak_57	55	.	3.56001	7.80606	5.52707	319
chr1	1136903	1137103	ChIP_hs_GW23_BCL11A_peak_58	61	.	3.70226	8.44166	6.12047	121
chr1	1137264	1137489	ChIP_hs_GW23_BCL11A_peak_59	49	.	3.41776	7.18773	4.95288	73
chr1	1145132	1145784	ChIP_hs_GW23_BCL11A_peak_60	505	.	10.9571	54.3591	50.5238	354
chr1	1156721	1158590	ChIP_hs_GW23_BCL11A_peak_61	152	.	5.55154	18.0348	15.2453	880
chr1	1158886	1159150	ChIP_hs_GW23_BCL11A_peak_62	67	.	3.84451	9.0939	6.73232	108
chr1	1200950	1201666	ChIP_hs_GW23_BCL11A_peak_63	114	.	4.84028	14.0799	11.4602	319
chr1	1207440	1207656	ChIP_hs_GW23_BCL11A_peak_64	43	.	3.27551	6.58737	4.39916	37
chr1	1208434	1208634	ChIP_hs_GW23_BCL11A_peak_65	67	.	3.84451	9.0939	6.73232	134
chr1	1229882	1230091	ChIP_hs_GW23_BCL11A_peak_66	43	.	3.27551	6.58737	4.39916	84
chr1	1231093	1232978	ChIP_hs_GW23_BCL11A_peak_67	537	.	11.5261	57.7182	53.7985	945
chr1	1233095	1233536	ChIP_hs_GW23_BCL11A_peak_68	93	.	4.41352	11.8579	9.34458	164
chr1	1239697	1240155	ChIP_hs_GW23_BCL11A_peak_69	49	.	3.41776	7.18773	4.95288	39
chr1	1273100	1274678	ChIP_hs_GW23_BCL11A_peak_70	272	.	7.68531	30.5014	27.2476	817
chr1	1281518	1281932	ChIP_hs_GW23_BCL11A_peak_71	61	.	3.70226	8.44166	6.12047	184
chr1	1284410	1284642	ChIP_hs_GW23_BCL11A_peak_72	61	.	3.70226	8.44166	6.12047	163
chr1	1287589	1287840	ChIP_hs_GW23_BCL11A_peak_73	43	.	3.27551	6.58737	4.39916	106
chr1	1290513	1292196	ChIP_hs_GW23_BCL11A_peak_74	107	.	4.69803	13.3259	10.741	1512
chr1	1292308	1293222	ChIP_hs_GW23_BCL11A_peak_75	67	.	3.84451	9.0939	6.73232	494
chr1	1293385	1294086	ChIP_hs_GW23_BCL11A_peak_76	86	.	4.27127	11.1447	8.66831	463
chr1	1294167	1294589	ChIP_hs_GW23_BCL11A_peak_77	61	.	3.70226	8.44166	6.12047	197
chr1	1294754	1295458	ChIP_hs_GW23_BCL11A_peak_78	61	.	3.70226	8.44166	6.12047	571
chr1	1295661	1296073	ChIP_hs_GW23_BCL11A_peak_79	61	.	3.70226	8.44166	6.12047	267
chr1	1296398	1296598	ChIP_hs_GW23_BCL11A_peak_80	33	.	2.991	5.44358	3.35952	14
chr1	1296765	1297043	ChIP_hs_GW23_BCL11A_peak_81	49	.	3.41776	7.18773	4.95288	162
chr1	1299013	1299361	ChIP_hs_GW23_BCL11A_peak_82	114	.	4.84028	14.0799	11.4602	152
chr1	1301734	1302252	ChIP_hs_GW23_BCL11A_peak_83	61	.	3.70226	8.44166	6.12047	155
chr1	1302320	1302520	ChIP_hs_GW23_BCL11A_peak_84	38	.	3.13326	6.00572	3.86751	45
chr1	1303233	1303483	ChIP_hs_GW23_BCL11A_peak_85	38	.	3.13326	6.00572	3.86751	81
chr1	1303806	1304459	ChIP_hs_GW23_BCL11A_peak_86	80	.	4.12902	10.4459	8.00706	488
chr1	1304560	1310379	ChIP_hs_GW23_BCL11A_peak_87	830	.	15.0824	87.4877	83.0895	3635
chr1	1324276	1325601	ChIP_hs_GW23_BCL11A_peak_88	152	.	5.55154	18.0348	15.2453	511
chr1	1329795	1330190	ChIP_hs_GW23_BCL11A_peak_89	43	.	3.27551	6.58737	4.39916	197
chr1	1331397	1331597	ChIP_hs_GW23_BCL11A_peak_90	43	.	3.27551	6.58737	4.39916	144
chr1	1332332	1332712	ChIP_hs_GW23_BCL11A_peak_91	67	.	3.84451	9.0939	6.73232	158
chr1	1345294	1345584	ChIP_hs_GW23_BCL11A_peak_92	38	.	3.13326	6.00572	3.86751	96
chr1	1346384	1346617	ChIP_hs_GW23_BCL11A_peak_93	55	.	3.56001	7.80606	5.52707	107
chr1	1348043	1349061	ChIP_hs_GW23_BCL11A_peak_94	121	.	4.98253	14.8466	12.1925	451
chr1	1349530	1350007	ChIP_hs_GW23_BCL11A_peak_95	218	.	6.8318	24.9318	21.8564	299
chr1	1352325	1352839	ChIP_hs_GW23_BCL11A_peak_96	38	.	3.13326	6.00572	3.86751	154
chr1	1355351	1355955	ChIP_hs_GW23_BCL11A_peak_97	114	.	4.84028	14.0799	11.4602	503
chr1	1356212	1356558	ChIP_hs_GW23_BCL11A_peak_98	80	.	4.12902	10.4459	8.00706	174
chr1	1356954	1357236	ChIP_hs_GW23_BCL11A_peak_99	80	.	4.12902	10.4459	8.00706	99
chr1	1358176	1358535	ChIP_hs_GW23_BCL11A_peak_100	43	.	3.27551	6.58737	4.39916	237
chr1	1358648	1358913	ChIP_hs_GW23_BCL11A_peak_101	61	.	3.70226	8.44166	6.12047	80
chr1	1359182	1359528	ChIP_hs_GW23_BCL11A_peak_102	38	.	3.13326	6.00572	3.86751	172
chr1	1371557	1371855	ChIP_hs_GW23_BCL11A_peak_103	80	.	4.12902	10.4459	8.00706	154
chr1	1372002	1372430	ChIP_hs_GW23_BCL11A_peak_104	80	.	4.12902	10.4459	8.00706	239
chr1	1374335	1374592	ChIP_hs_GW23_BCL11A_peak_105	49	.	3.41776	7.18773	4.95288	78
chr1	1374703	1375622	ChIP_hs_GW23_BCL11A_peak_106	806	.	14.7979	85.0002	80.6362	509
chr1	1398110	1398460	ChIP_hs_GW23_BCL11A_peak_107	43	.	3.27551	6.58737	4.39916	183
chr1	1398873	1400332	ChIP_hs_GW23_BCL11A_peak_108	254	.	7.40081	28.6101	25.4147	727
chr1	1400494	1400708	ChIP_hs_GW23_BCL11A_peak_109	55	.	3.56001	7.80606	5.52707	166
chr1	1405511	1405719	ChIP_hs_GW23_BCL11A_peak_110	38	.	3.13326	6.00572	3.86751	33
chr1	1406516	1407706	ChIP_hs_GW23_BCL11A_peak_111	451	.	10.2458	48.8765	45.1572	819
chr1	1420342	1420601	ChIP_hs_GW23_BCL11A_peak_112	38	.	3.13326	6.00572	3.86751	192
chr1	1420685	1420929	ChIP_hs_GW23_BCL11A_peak_113	43	.	3.27551	6.58737	4.39916	145
chr1	1422349	1422549	ChIP_hs_GW23_BCL11A_peak_114	38	.	3.13326	6.00572	3.86751	164
chr1	1426554	1427007	ChIP_hs_GW23_BCL11A_peak_115	61	.	3.70226	8.44166	6.12047	254
chr1	1427089	1428077	ChIP_hs_GW23_BCL11A_peak_116	310	.	8.25432	34.3815	31.0141	277
chr1	1428165	1428365	ChIP_hs_GW23_BCL11A_peak_117	49	.	3.41776	7.18773	4.95288	104
chr1	1430761	1430962	ChIP_hs_GW23_BCL11A_peak_118	55	.	3.56001	7.80606	5.52707	36
chr1	1432999	1433271	ChIP_hs_GW23_BCL11A_peak_119	67	.	3.84451	9.0939	6.73232	166
chr1	1433468	1433850	ChIP_hs_GW23_BCL11A_peak_120	67	.	3.84451	9.0939	6.73232	227
chr1	1433977	1435088	ChIP_hs_GW23_BCL11A_peak_121	67	.	3.84451	9.0939	6.73232	652
chr1	1435190	1436213	ChIP_hs_GW23_BCL11A_peak_122	168	.	5.97829	19.6971	16.8093	785
chr1	1471050	1471799	ChIP_hs_GW23_BCL11A_peak_123	129	.	5.12478	15.6258	12.9377	599
chr1	1511436	1512197	ChIP_hs_GW23_BCL11A_peak_124	430	.	9.96134	46.7259	43.0552	544
chr1	1527479	1527679	ChIP_hs_GW23_BCL11A_peak_125	38	.	3.13326	6.00572	3.86751	23
chr1	1534785	1535181	ChIP_hs_GW23_BCL11A_peak_126	38	.	3.13326	6.00572	3.86751	37
chr1	1535502	1535743	ChIP_hs_GW23_BCL11A_peak_127	55	.	3.56001	7.80606	5.52707	114
chr1	1538525	1539214	ChIP_hs_GW23_BCL11A_peak_128	73	.	3.98677	9.76218	7.36142	473
chr1	1539448	1539945	ChIP_hs_GW23_BCL11A_peak_129	107	.	4.69803	13.3259	10.741	318
chr1	1540049	1541914	ChIP_hs_GW23_BCL11A_peak_130	245	.	7.25856	27.6773	24.5113	644
chr1	1542331	1542635	ChIP_hs_GW23_BCL11A_peak_131	49	.	3.41776	7.18773	4.95288	53
chr1	1573725	1573992	ChIP_hs_GW23_BCL11A_peak_132	38	.	3.13326	6.00572	3.86751	173
chr1	1574199	1575708	ChIP_hs_GW23_BCL11A_peak_133	176	.	6.12054	20.5444	17.6243	659
chr1	1596500	1596740	ChIP_hs_GW23_BCL11A_peak_134	43	.	3.27551	6.58737	4.39916	95
chr1	1597892	1598396	ChIP_hs_GW23_BCL11A_peak_135	80	.	4.12902	10.4459	8.00706	256
chr1	1598991	1599875	ChIP_hs_GW23_BCL11A_peak_136	100	.	4.55577	12.5851	10.0356	744
chr1	1600173	1600599	ChIP_hs_GW23_BCL11A_peak_137	136	.	5.26703	16.4172	13.695	136
chr1	1600742	1601194	ChIP_hs_GW23_BCL11A_peak_138	55	.	3.56001	7.80606	5.52707	318
chr1	1614894	1616501	ChIP_hs_GW23_BCL11A_peak_139	339	.	8.68108	37.3724	33.9248	1052
chr1	1616933	1617184	ChIP_hs_GW23_BCL11A_peak_140	49	.	3.41776	7.18773	4.95288	145
chr1	1626756	1627022	ChIP_hs_GW23_BCL11A_peak_141	86	.	4.27127	11.1447	8.66831	100
chr1	1627094	1627319	ChIP_hs_GW23_BCL11A_peak_142	49	.	3.41776	7.18773	4.95288	138
chr1	1628935	1629135	ChIP_hs_GW23_BCL11A_peak_143	38	.	3.13326	6.00572	3.86751	14
chr1	1629960	1631901	ChIP_hs_GW23_BCL11A_peak_144	184	.	6.2628	21.4021	18.4505	503
chr1	1632015	1632327	ChIP_hs_GW23_BCL11A_peak_145	38	.	3.13326	6.00572	3.86751	132
chr1	1658908	1659237	ChIP_hs_GW23_BCL11A_peak_146	49	.	3.41776	7.18773	4.95288	154
chr1	1665846	1666131	ChIP_hs_GW23_BCL11A_peak_147	80	.	4.12902	10.4459	8.00706	138
chr1	1724288	1724562	ChIP_hs_GW23_BCL11A_peak_148	107	.	4.69803	13.3259	10.741	108
chr1	1777940	1779170	ChIP_hs_GW23_BCL11A_peak_149	236	.	7.11631	26.7532	23.6172	412
chr1	1779280	1779522	ChIP_hs_GW23_BCL11A_peak_150	49	.	3.41776	7.18773	4.95288	98
chr1	1781174	1781498	ChIP_hs_GW23_BCL11A_peak_151	61	.	3.70226	8.44166	6.12047	175
chr1	1782820	1783136	ChIP_hs_GW23_BCL11A_peak_152	49	.	3.41776	7.18773	4.95288	129
chr1	1889579	1892234	ChIP_hs_GW23_BCL11A_peak_153	441	.	10.1036	47.7981	44.1031	1439
chr1	1892386	1892683	ChIP_hs_GW23_BCL11A_peak_154	61	.	3.70226	8.44166	6.12047	140
chr1	1906249	1906624	ChIP_hs_GW23_BCL11A_peak_155	38	.	3.13326	6.00572	3.86751	257
chr1	1908136	1909426	ChIP_hs_GW23_BCL11A_peak_156	218	.	6.8318	24.9318	21.8564	965
chr1	1909704	1910032	ChIP_hs_GW23_BCL11A_peak_157	107	.	4.69803	13.3259	10.741	141
chr1	1918100	1918493	ChIP_hs_GW23_BCL11A_peak_158	73	.	3.98677	9.76218	7.36142	117
chr1	1918614	1920217	ChIP_hs_GW23_BCL11A_peak_159	192	.	6.40505	22.2698	19.2871	903
chr1	1920514	1921140	ChIP_hs_GW23_BCL11A_peak_160	80	.	4.12902	10.4459	8.00706	500
chr1	2003811	2004209	ChIP_hs_GW23_BCL11A_peak_161	160	.	5.69379	18.8605	16.0051	158
chr1	2018702	2019081	ChIP_hs_GW23_BCL11A_peak_162	49	.	3.41776	7.18773	4.95288	100
chr1	2019485	2019774	ChIP_hs_GW23_BCL11A_peak_163	49	.	3.41776	7.18773	4.95288	199
chr1	2022415	2022637	ChIP_hs_GW23_BCL11A_peak_164	61	.	3.70226	8.44166	6.12047	120
chr1	2044409	2045209	ChIP_hs_GW23_BCL11A_peak_165	86	.	4.27127	11.1447	8.66831	398
chr1	2046485	2046740	ChIP_hs_GW23_BCL11A_peak_166	43	.	3.27551	6.58737	4.39916	158
chr1	2049917	2050515	ChIP_hs_GW23_BCL11A_peak_167	67	.	3.84451	9.0939	6.73232	451
chr1	2073187	2074776	ChIP_hs_GW23_BCL11A_peak_168	236	.	7.11631	26.7532	23.6172	298
chr1	2075167	2075560	ChIP_hs_GW23_BCL11A_peak_169	43	.	3.27551	6.58737	4.39916	203
chr1	2076005	2076211	ChIP_hs_GW23_BCL11A_peak_170	55	.	3.56001	7.80606	5.52707	120
chr1	2099914	2100160	ChIP_hs_GW23_BCL11A_peak_171	55	.	3.56001	7.80606	5.52707	128
chr1	2108599	2108799	ChIP_hs_GW23_BCL11A_peak_172	28	.	2.84875	4.90182	2.87688	86
chr1	2127041	2127297	ChIP_hs_GW23_BCL11A_peak_173	61	.	3.70226	8.44166	6.12047	98
chr1	2128039	2128523	ChIP_hs_GW23_BCL11A_peak_174	86	.	4.27127	11.1447	8.66831	235
chr1	2129057	2129328	ChIP_hs_GW23_BCL11A_peak_175	43	.	3.27551	6.58737	4.39916	176
chr1	2132416	2132874	ChIP_hs_GW23_BCL11A_peak_176	73	.	3.98677	9.76218	7.36142	255
chr1	2133040	2133997	ChIP_hs_GW23_BCL11A_peak_177	192	.	6.40505	22.2698	19.2871	384
chr1	2135389	2135670	ChIP_hs_GW23_BCL11A_peak_178	55	.	3.56001	7.80606	5.52707	148
chr1	2147164	2147653	ChIP_hs_GW23_BCL11A_peak_179	114	.	4.84028	14.0799	11.4602	317
chr1	2175648	2175869	ChIP_hs_GW23_BCL11A_peak_180	49	.	3.41776	7.18773	4.95288	51
chr1	2179972	2180283	ChIP_hs_GW23_BCL11A_peak_181	43	.	3.27551	6.58737	4.39916	234
chr1	2183405	2183963	ChIP_hs_GW23_BCL11A_peak_182	38	.	3.13326	6.00572	3.86751	158
chr1	2184594	2184826	ChIP_hs_GW23_BCL11A_peak_183	43	.	3.27551	6.58737	4.39916	71
chr1	2185001	2185224	ChIP_hs_GW23_BCL11A_peak_184	28	.	2.84875	4.90182	2.87688	58
chr1	2188396	2188690	ChIP_hs_GW23_BCL11A_peak_185	67	.	3.84451	9.0939	6.73232	134
chr1	2189366	2190621	ChIP_hs_GW23_BCL11A_peak_186	310	.	8.25432	34.3815	31.0141	397
chr1	2190774	2191333	ChIP_hs_GW23_BCL11A_peak_187	61	.	3.70226	8.44166	6.12047	471
chr1	2192071	2192415	ChIP_hs_GW23_BCL11A_peak_188	80	.	4.12902	10.4459	8.00706	188
chr1	2193032	2193823	ChIP_hs_GW23_BCL11A_peak_189	93	.	4.41352	11.8579	9.34458	464
chr1	2193961	2196070	ChIP_hs_GW23_BCL11A_peak_190	168	.	5.97829	19.6971	16.8093	674
chr1	2198981	2199645	ChIP_hs_GW23_BCL11A_peak_191	80	.	4.12902	10.4459	8.00706	516
chr1	2203765	2206081	ChIP_hs_GW23_BCL11A_peak_192	272	.	7.68531	30.5014	27.2476	1608
chr1	2208238	2208825	ChIP_hs_GW23_BCL11A_peak_193	38	.	3.13326	6.00572	3.86751	138
chr1	2212210	2215293	ChIP_hs_GW23_BCL11A_peak_194	192	.	6.40505	22.2698	19.2871	470
chr1	2226308	2228064	ChIP_hs_GW23_BCL11A_peak_195	254	.	7.40081	28.6101	25.4147	1515
chr1	2228881	2230132	ChIP_hs_GW23_BCL11A_peak_196	227	.	6.97405	25.8379	22.7321	493
chr1	2230290	2232130	ChIP_hs_GW23_BCL11A_peak_197	107	.	4.69803	13.3259	10.741	392
chr1	2232240	2233252	ChIP_hs_GW23_BCL11A_peak_198	73	.	3.98677	9.76218	7.36142	466
chr1	2234413	2234613	ChIP_hs_GW23_BCL11A_peak_199	43	.	3.27551	6.58737	4.39916	121
chr1	2237729	2238072	ChIP_hs_GW23_BCL11A_peak_200	86	.	4.27127	11.1447	8.66831	155
chr1	2238486	2238902	ChIP_hs_GW23_BCL11A_peak_201	43	.	3.27551	6.58737	4.39916	339
chr1	2240193	2240705	ChIP_hs_GW23_BCL11A_peak_202	55	.	3.56001	7.80606	5.52707	358
chr1	2247809	2248575	ChIP_hs_GW23_BCL11A_peak_203	49	.	3.41776	7.18773	4.95288	448
chr1	2259792	2260448	ChIP_hs_GW23_BCL11A_peak_204	55	.	3.56001	7.80606	5.52707	144
chr1	2270409	2270617	ChIP_hs_GW23_BCL11A_peak_205	86	.	4.27127	11.1447	8.66831	60
chr1	2270724	2271102	ChIP_hs_GW23_BCL11A_peak_206	100	.	4.55577	12.5851	10.0356	191
chr1	2271808	2272064	ChIP_hs_GW23_BCL11A_peak_207	55	.	3.56001	7.80606	5.52707	94
chr1	2274308	2274529	ChIP_hs_GW23_BCL11A_peak_208	43	.	3.27551	6.58737	4.39916	161
chr1	2279149	2279670	ChIP_hs_GW23_BCL11A_peak_209	67	.	3.84451	9.0939	6.73232	388
chr1	2290062	2291322	ChIP_hs_GW23_BCL11A_peak_210	100	.	4.55577	12.5851	10.0356	1021
chr1	2291390	2291753	ChIP_hs_GW23_BCL11A_peak_211	107	.	4.69803	13.3259	10.741	185
chr1	2302834	2303152	ChIP_hs_GW23_BCL11A_peak_212	73	.	3.98677	9.76218	7.36142	169
chr1	2305392	2305852	ChIP_hs_GW23_BCL11A_peak_213	73	.	3.98677	9.76218	7.36142	116
chr1	2306275	2306542	ChIP_hs_GW23_BCL11A_peak_214	67	.	3.84451	9.0939	6.73232	136
chr1	2310391	2310749	ChIP_hs_GW23_BCL11A_peak_215	73	.	3.98677	9.76218	7.36142	188
chr1	2310980	2311297	ChIP_hs_GW23_BCL11A_peak_216	67	.	3.84451	9.0939	6.73232	177
chr1	2311384	2311669	ChIP_hs_GW23_BCL11A_peak_217	33	.	2.991	5.44358	3.35952	268
chr1	2312039	2313230	ChIP_hs_GW23_BCL11A_peak_218	160	.	5.69379	18.8605	16.0051	910
chr1	2313655	2315803	ChIP_hs_GW23_BCL11A_peak_219	176	.	6.12054	20.5444	17.6243	1081
chr1	2316009	2316387	ChIP_hs_GW23_BCL11A_peak_220	80	.	4.12902	10.4459	8.00706	114
chr1	2316469	2316876	ChIP_hs_GW23_BCL11A_peak_221	67	.	3.84451	9.0939	6.73232	185
chr1	2318629	2318959	ChIP_hs_GW23_BCL11A_peak_222	55	.	3.56001	7.80606	5.52707	147
chr1	2319516	2319716	ChIP_hs_GW23_BCL11A_peak_223	33	.	2.991	5.44358	3.35952	51
chr1	2321697	2321928	ChIP_hs_GW23_BCL11A_peak_224	38	.	3.13326	6.00572	3.86751	59
chr1	2322017	2323047	ChIP_hs_GW23_BCL11A_peak_225	100	.	4.55577	12.5851	10.0356	153
chr1	2323222	2323494	ChIP_hs_GW23_BCL11A_peak_226	49	.	3.41776	7.18773	4.95288	90
chr1	2331161	2331519	ChIP_hs_GW23_BCL11A_peak_227	55	.	3.56001	7.80606	5.52707	175
chr1	2348516	2348737	ChIP_hs_GW23_BCL11A_peak_228	55	.	3.56001	7.80606	5.52707	92
chr1	2381997	2382200	ChIP_hs_GW23_BCL11A_peak_229	43	.	3.27551	6.58737	4.39916	41
chr1	2385137	2385452	ChIP_hs_GW23_BCL11A_peak_230	38	.	3.13326	6.00572	3.86751	169
chr1	2391030	2392388	ChIP_hs_GW23_BCL11A_peak_231	319	.	8.39657	35.371	31.9763	588
chr1	2392811	2393225	ChIP_hs_GW23_BCL11A_peak_232	67	.	3.84451	9.0939	6.73232	162
chr1	2401992	2402334	ChIP_hs_GW23_BCL11A_peak_233	43	.	3.27551	6.58737	4.39916	147
chr1	2411886	2414953	ChIP_hs_GW23_BCL11A_peak_234	263	.	7.54306	29.5516	26.3267	835
chr1	2416038	2416276	ChIP_hs_GW23_BCL11A_peak_235	55	.	3.56001	7.80606	5.52707	83
chr1	2416719	2416974	ChIP_hs_GW23_BCL11A_peak_236	61	.	3.70226	8.44166	6.12047	174
chr1	2427327	2427640	ChIP_hs_GW23_BCL11A_peak_237	43	.	3.27551	6.58737	4.39916	183
chr1	2432075	2432499	ChIP_hs_GW23_BCL11A_peak_238	43	.	3.27551	6.58737	4.39916	242
chr1	2432659	2433545	ChIP_hs_GW23_BCL11A_peak_239	61	.	3.70226	8.44166	6.12047	220
chr1	2436905	2437266	ChIP_hs_GW23_BCL11A_peak_240	61	.	3.70226	8.44166	6.12047	148
chr1	2437482	2439228	ChIP_hs_GW23_BCL11A_peak_241	300	.	8.11207	33.3996	30.0601	779
chr1	2439371	2440098	ChIP_hs_GW23_BCL11A_peak_242	55	.	3.56001	7.80606	5.52707	582
chr1	2442473	2442709	ChIP_hs_GW23_BCL11A_peak_243	38	.	3.13326	6.00572	3.86751	175
chr1	2442924	2445075	ChIP_hs_GW23_BCL11A_peak_244	184	.	6.2628	21.4021	18.4505	1049
chr1	2445859	2446136	ChIP_hs_GW23_BCL11A_peak_245	43	.	3.27551	6.58737	4.39916	159
chr1	2446404	2446936	ChIP_hs_GW23_BCL11A_peak_246	67	.	3.84451	9.0939	6.73232	387
chr1	2450880	2451365	ChIP_hs_GW23_BCL11A_peak_247	55	.	3.56001	7.80606	5.52707	339
chr1	2453543	2453747	ChIP_hs_GW23_BCL11A_peak_248	49	.	3.41776	7.18773	4.95288	20
chr1	2453902	2454327	ChIP_hs_GW23_BCL11A_peak_249	49	.	3.41776	7.18773	4.95288	128
chr1	2460017	2460459	ChIP_hs_GW23_BCL11A_peak_250	55	.	3.56001	7.80606	5.52707	386
chr1	2463144	2463704	ChIP_hs_GW23_BCL11A_peak_251	49	.	3.41776	7.18773	4.95288	61
chr1	2464390	2464614	ChIP_hs_GW23_BCL11A_peak_252	38	.	3.13326	6.00572	3.86751	113
chr1	2466421	2466774	ChIP_hs_GW23_BCL11A_peak_253	61	.	3.70226	8.44166	6.12047	170
chr1	2466882	2468030	ChIP_hs_GW23_BCL11A_peak_254	114	.	4.84028	14.0799	11.4602	251
chr1	2468288	2468722	ChIP_hs_GW23_BCL11A_peak_255	49	.	3.41776	7.18773	4.95288	306
chr1	2469007	2469448	ChIP_hs_GW23_BCL11A_peak_256	73	.	3.98677	9.76218	7.36142	159
chr1	2470017	2471566	ChIP_hs_GW23_BCL11A_peak_257	263	.	7.54306	29.5516	26.3267	757
chr1	2471790	2472159	ChIP_hs_GW23_BCL11A_peak_258	55	.	3.56001	7.80606	5.52707	228
chr1	2501279	2501750	ChIP_hs_GW23_BCL11A_peak_259	67	.	3.84451	9.0939	6.73232	335
chr1	2525352	2527404	ChIP_hs_GW23_BCL11A_peak_260	628	.	12.6641	66.9139	62.8312	816
chr1	2527502	2527814	ChIP_hs_GW23_BCL11A_peak_261	93	.	4.41352	11.8579	9.34458	148
chr1	2528004	2528769	ChIP_hs_GW23_BCL11A_peak_262	114	.	4.84028	14.0799	11.4602	520
chr1	2528995	2533364	ChIP_hs_GW23_BCL11A_peak_263	176	.	6.12054	20.5444	17.6243	3809
chr1	2535135	2535473	ChIP_hs_GW23_BCL11A_peak_264	43	.	3.27551	6.58737	4.39916	187
chr1	2540188	2540799	ChIP_hs_GW23_BCL11A_peak_265	61	.	3.70226	8.44166	6.12047	187
chr1	2540888	2541331	ChIP_hs_GW23_BCL11A_peak_266	55	.	3.56001	7.80606	5.52707	284
chr1	2541689	2542001	ChIP_hs_GW23_BCL11A_peak_267	73	.	3.98677	9.76218	7.36142	128
chr1	2542434	2542843	ChIP_hs_GW23_BCL11A_peak_268	86	.	4.27127	11.1447	8.66831	217
chr1	2543047	2543350	ChIP_hs_GW23_BCL11A_peak_269	33	.	2.991	5.44358	3.35952	155
chr1	2543475	2544169	ChIP_hs_GW23_BCL11A_peak_270	121	.	4.98253	14.8466	12.1925	319
chr1	2544391	2544591	ChIP_hs_GW23_BCL11A_peak_271	38	.	3.13326	6.00572	3.86751	43
chr1	2545901	2547216	ChIP_hs_GW23_BCL11A_peak_272	100	.	4.55577	12.5851	10.0356	1140
chr1	2547772	2548677	ChIP_hs_GW23_BCL11A_peak_273	160	.	5.69379	18.8605	16.0051	605
chr1	2548831	2549170	ChIP_hs_GW23_BCL11A_peak_274	67	.	3.84451	9.0939	6.73232	172
chr1	2555474	2555687	ChIP_hs_GW23_BCL11A_peak_275	43	.	3.27551	6.58737	4.39916	148
chr1	2555871	2556300	ChIP_hs_GW23_BCL11A_peak_276	55	.	3.56001	7.80606	5.52707	234
chr1	2558424	2558703	ChIP_hs_GW23_BCL11A_peak_277	61	.	3.70226	8.44166	6.12047	130
chr1	2585089	2585298	ChIP_hs_GW23_BCL11A_peak_278	43	.	3.27551	6.58737	4.39916	31
chr1	2585664	2588009	ChIP_hs_GW23_BCL11A_peak_279	806	.	14.7979	85.0002	80.6362	849
chr1	2589349	2589567	ChIP_hs_GW23_BCL11A_peak_280	55	.	3.56001	7.80606	5.52707	113
chr1	2611107	2611571	ChIP_hs_GW23_BCL11A_peak_281	43	.	3.27551	6.58737	4.39916	336
chr1	2611714	2611966	ChIP_hs_GW23_BCL11A_peak_282	43	.	3.27551	6.58737	4.39916	122
chr1	2642199	2643553	ChIP_hs_GW23_BCL11A_peak_283	209	.	6.68955	24.0349	20.9901	787
chr1	2786248	2786503	ChIP_hs_GW23_BCL11A_peak_284	28	.	2.84875	4.90182	2.87688	227
chr1	2790360	2790702	ChIP_hs_GW23_BCL11A_peak_285	38	.	3.13326	6.00572	3.86751	166
chr1	2819454	2819680	ChIP_hs_GW23_BCL11A_peak_286	43	.	3.27551	6.58737	4.39916	67
chr1	2883772	2883972	ChIP_hs_GW23_BCL11A_peak_287	38	.	3.13326	6.00572	3.86751	121
chr1	2910953	2911464	ChIP_hs_GW23_BCL11A_peak_288	100	.	4.55577	12.5851	10.0356	121
chr1	2911542	2911853	ChIP_hs_GW23_BCL11A_peak_289	73	.	3.98677	9.76218	7.36142	86
chr1	2973284	2973619	ChIP_hs_GW23_BCL11A_peak_290	43	.	3.27551	6.58737	4.39916	272
chr1	2982966	2983250	ChIP_hs_GW23_BCL11A_peak_291	55	.	3.56001	7.80606	5.52707	151
chr1	3011414	3011840	ChIP_hs_GW23_BCL11A_peak_292	67	.	3.84451	9.0939	6.73232	358
chr1	3012356	3013198	ChIP_hs_GW23_BCL11A_peak_293	67	.	3.84451	9.0939	6.73232	692
chr1	3062911	3063113	ChIP_hs_GW23_BCL11A_peak_294	43	.	3.27551	6.58737	4.39916	34
chr1	3063180	3063886	ChIP_hs_GW23_BCL11A_peak_295	73	.	3.98677	9.76218	7.36142	507
chr1	3064238	3064438	ChIP_hs_GW23_BCL11A_peak_296	55	.	3.56001	7.80606	5.52707	137
chr1	3066174	3066786	ChIP_hs_GW23_BCL11A_peak_297	93	.	4.41352	11.8579	9.34458	183
chr1	3067552	3068845	ChIP_hs_GW23_BCL11A_peak_298	80	.	4.12902	10.4459	8.00706	575
chr1	3068956	3069199	ChIP_hs_GW23_BCL11A_peak_299	114	.	4.84028	14.0799	11.4602	138
chr1	3069534	3071770	ChIP_hs_GW23_BCL11A_peak_300	168	.	5.97829	19.6971	16.8093	210
chr1	3072414	3073392	ChIP_hs_GW23_BCL11A_peak_301	86	.	4.27127	11.1447	8.66831	651
chr1	3073558	3074557	ChIP_hs_GW23_BCL11A_peak_302	136	.	5.26703	16.4172	13.695	235
chr1	3074882	3075082	ChIP_hs_GW23_BCL11A_peak_303	33	.	2.991	5.44358	3.35952	173
chr1	3078167	3078540	ChIP_hs_GW23_BCL11A_peak_304	49	.	3.41776	7.18773	4.95288	190
chr1	3079253	3080123	ChIP_hs_GW23_BCL11A_peak_305	67	.	3.84451	9.0939	6.73232	153
chr1	3085832	3086077	ChIP_hs_GW23_BCL11A_peak_306	61	.	3.70226	8.44166	6.12047	98
chr1	3103996	3104331	ChIP_hs_GW23_BCL11A_peak_307	38	.	3.13326	6.00572	3.86751	78
chr1	3104690	3104932	ChIP_hs_GW23_BCL11A_peak_308	55	.	3.56001	7.80606	5.52707	92
chr1	3105235	3105962	ChIP_hs_GW23_BCL11A_peak_309	80	.	4.12902	10.4459	8.00706	562
chr1	3110921	3111338	ChIP_hs_GW23_BCL11A_peak_310	49	.	3.41776	7.18773	4.95288	119
chr1	3111590	3111929	ChIP_hs_GW23_BCL11A_peak_311	43	.	3.27551	6.58737	4.39916	96
chr1	3112459	3112706	ChIP_hs_GW23_BCL11A_peak_312	38	.	3.13326	6.00572	3.86751	166
chr1	3114086	3114418	ChIP_hs_GW23_BCL11A_peak_313	55	.	3.56001	7.80606	5.52707	134
chr1	3114796	3115047	ChIP_hs_GW23_BCL11A_peak_314	55	.	3.56001	7.80606	5.52707	120
chr1	3115143	3115505	ChIP_hs_GW23_BCL11A_peak_315	55	.	3.56001	7.80606	5.52707	178
chr1	3115914	3116145	ChIP_hs_GW23_BCL11A_peak_316	80	.	4.12902	10.4459	8.00706	68
chr1	3116442	3116643	ChIP_hs_GW23_BCL11A_peak_317	49	.	3.41776	7.18773	4.95288	57
chr1	3119674	3120057	ChIP_hs_GW23_BCL11A_peak_318	33	.	2.991	5.44358	3.35952	142
chr1	3120148	3120473	ChIP_hs_GW23_BCL11A_peak_319	67	.	3.84451	9.0939	6.73232	182
chr1	3120625	3120998	ChIP_hs_GW23_BCL11A_peak_320	61	.	3.70226	8.44166	6.12047	236
chr1	3121694	3122149	ChIP_hs_GW23_BCL11A_peak_321	73	.	3.98677	9.76218	7.36142	77
chr1	3122737	3122937	ChIP_hs_GW23_BCL11A_peak_322	43	.	3.27551	6.58737	4.39916	59
chr1	3123611	3124246	ChIP_hs_GW23_BCL11A_peak_323	49	.	3.41776	7.18773	4.95288	450
chr1	3125026	3125371	ChIP_hs_GW23_BCL11A_peak_324	93	.	4.41352	11.8579	9.34458	174
chr1	3125509	3128151	ChIP_hs_GW23_BCL11A_peak_325	107	.	4.69803	13.3259	10.741	2330
chr1	3128765	3129540	ChIP_hs_GW23_BCL11A_peak_326	67	.	3.84451	9.0939	6.73232	143
chr1	3135169	3136120	ChIP_hs_GW23_BCL11A_peak_327	86	.	4.27127	11.1447	8.66831	576
chr1	3136260	3136507	ChIP_hs_GW23_BCL11A_peak_328	28	.	2.84875	4.90182	2.87688	102
chr1	3139401	3139948	ChIP_hs_GW23_BCL11A_peak_329	80	.	4.12902	10.4459	8.00706	369
chr1	3140301	3140520	ChIP_hs_GW23_BCL11A_peak_330	86	.	4.27127	11.1447	8.66831	104
chr1	3154027	3155005	ChIP_hs_GW23_BCL11A_peak_331	100	.	4.55577	12.5851	10.0356	265
chr1	3155175	3156001	ChIP_hs_GW23_BCL11A_peak_332	114	.	4.84028	14.0799	11.4602	422
chr1	3156216	3156490	ChIP_hs_GW23_BCL11A_peak_333	33	.	2.991	5.44358	3.35952	113
chr1	3157450	3157726	ChIP_hs_GW23_BCL11A_peak_334	33	.	2.991	5.44358	3.35952	262
chr1	3160123	3160351	ChIP_hs_GW23_BCL11A_peak_335	49	.	3.41776	7.18773	4.95288	196
chr1	3160429	3160934	ChIP_hs_GW23_BCL11A_peak_336	61	.	3.70226	8.44166	6.12047	385
chr1	3161392	3161834	ChIP_hs_GW23_BCL11A_peak_337	49	.	3.41776	7.18773	4.95288	67
chr1	3161905	3162320	ChIP_hs_GW23_BCL11A_peak_338	61	.	3.70226	8.44166	6.12047	152
chr1	3165001	3165253	ChIP_hs_GW23_BCL11A_peak_339	55	.	3.56001	7.80606	5.52707	102
chr1	3168602	3169066	ChIP_hs_GW23_BCL11A_peak_340	33	.	2.991	5.44358	3.35952	411
chr1	3169171	3169432	ChIP_hs_GW23_BCL11A_peak_341	33	.	2.991	5.44358	3.35952	189
chr1	3169603	3172078	ChIP_hs_GW23_BCL11A_peak_342	176	.	6.12054	20.5444	17.6243	1055
chr1	3172938	3173274	ChIP_hs_GW23_BCL11A_peak_343	73	.	3.98677	9.76218	7.36142	144
chr1	3173571	3173788	ChIP_hs_GW23_BCL11A_peak_344	55	.	3.56001	7.80606	5.52707	101
chr1	3174930	3175176	ChIP_hs_GW23_BCL11A_peak_345	73	.	3.98677	9.76218	7.36142	69
chr1	3175391	3175701	ChIP_hs_GW23_BCL11A_peak_346	38	.	3.13326	6.00572	3.86751	51
chr1	3183155	3183685	ChIP_hs_GW23_BCL11A_peak_347	61	.	3.70226	8.44166	6.12047	230
chr1	3185534	3185891	ChIP_hs_GW23_BCL11A_peak_348	55	.	3.56001	7.80606	5.52707	289
chr1	3197165	3197437	ChIP_hs_GW23_BCL11A_peak_349	49	.	3.41776	7.18773	4.95288	116
chr1	3198583	3198936	ChIP_hs_GW23_BCL11A_peak_350	43	.	3.27551	6.58737	4.39916	167
chr1	3199208	3199408	ChIP_hs_GW23_BCL11A_peak_351	33	.	2.991	5.44358	3.35952	155
chr1	3199485	3200152	ChIP_hs_GW23_BCL11A_peak_352	61	.	3.70226	8.44166	6.12047	369
chr1	3205853	3206107	ChIP_hs_GW23_BCL11A_peak_353	38	.	3.13326	6.00572	3.86751	135
chr1	3211738	3213482	ChIP_hs_GW23_BCL11A_peak_354	114	.	4.84028	14.0799	11.4602	639
chr1	3213565	3214016	ChIP_hs_GW23_BCL11A_peak_355	49	.	3.41776	7.18773	4.95288	373
chr1	3215999	3216319	ChIP_hs_GW23_BCL11A_peak_356	73	.	3.98677	9.76218	7.36142	151
chr1	3216875	3217414	ChIP_hs_GW23_BCL11A_peak_357	73	.	3.98677	9.76218	7.36142	185
chr1	3217537	3217918	ChIP_hs_GW23_BCL11A_peak_358	43	.	3.27551	6.58737	4.39916	147
chr1	3218366	3220650	ChIP_hs_GW23_BCL11A_peak_359	399	.	9.53459	43.5476	39.9495	992
chr1	3222714	3222929	ChIP_hs_GW23_BCL11A_peak_360	49	.	3.41776	7.18773	4.95288	133
chr1	3226300	3226528	ChIP_hs_GW23_BCL11A_peak_361	61	.	3.70226	8.44166	6.12047	78
chr1	3227104	3227946	ChIP_hs_GW23_BCL11A_peak_362	61	.	3.70226	8.44166	6.12047	366
chr1	3236582	3236805	ChIP_hs_GW23_BCL11A_peak_363	28	.	2.84875	4.90182	2.87688	64
chr1	3244640	3244877	ChIP_hs_GW23_BCL11A_peak_364	33	.	2.991	5.44358	3.35952	185
chr1	3247591	3247947	ChIP_hs_GW23_BCL11A_peak_365	33	.	2.991	5.44358	3.35952	86
chr1	3249327	3249880	ChIP_hs_GW23_BCL11A_peak_366	86	.	4.27127	11.1447	8.66831	421
chr1	3250093	3250525	ChIP_hs_GW23_BCL11A_peak_367	55	.	3.56001	7.80606	5.52707	238
chr1	3274848	3275085	ChIP_hs_GW23_BCL11A_peak_368	49	.	3.41776	7.18773	4.95288	76
chr1	3276676	3276995	ChIP_hs_GW23_BCL11A_peak_369	67	.	3.84451	9.0939	6.73232	62
chr1	3283478	3284166	ChIP_hs_GW23_BCL11A_peak_370	107	.	4.69803	13.3259	10.741	165
chr1	3289119	3289722	ChIP_hs_GW23_BCL11A_peak_371	61	.	3.70226	8.44166	6.12047	436
chr1	3314665	3315126	ChIP_hs_GW23_BCL11A_peak_372	86	.	4.27127	11.1447	8.66831	128
chr1	3315658	3315914	ChIP_hs_GW23_BCL11A_peak_373	38	.	3.13326	6.00572	3.86751	96
chr1	3323006	3323322	ChIP_hs_GW23_BCL11A_peak_374	80	.	4.12902	10.4459	8.00706	167
chr1	3323986	3324347	ChIP_hs_GW23_BCL11A_peak_375	49	.	3.41776	7.18773	4.95288	234
chr1	3326293	3326731	ChIP_hs_GW23_BCL11A_peak_376	107	.	4.69803	13.3259	10.741	264
chr1	3329543	3329890	ChIP_hs_GW23_BCL11A_peak_377	49	.	3.41776	7.18773	4.95288	54
chr1	3333891	3334302	ChIP_hs_GW23_BCL11A_peak_378	33	.	2.991	5.44358	3.35952	145
chr1	3345805	3346148	ChIP_hs_GW23_BCL11A_peak_379	55	.	3.56001	7.80606	5.52707	242
chr1	3347808	3348058	ChIP_hs_GW23_BCL11A_peak_380	49	.	3.41776	7.18773	4.95288	114
chr1	3349129	3349380	ChIP_hs_GW23_BCL11A_peak_381	33	.	2.991	5.44358	3.35952	11
chr1	3349630	3350082	ChIP_hs_GW23_BCL11A_peak_382	67	.	3.84451	9.0939	6.73232	291
chr1	3350289	3353043	ChIP_hs_GW23_BCL11A_peak_383	218	.	6.8318	24.9318	21.8564	373
chr1	3359688	3359892	ChIP_hs_GW23_BCL11A_peak_384	43	.	3.27551	6.58737	4.39916	25
chr1	3360296	3360514	ChIP_hs_GW23_BCL11A_peak_385	49	.	3.41776	7.18773	4.95288	140
chr1	3361662	3361899	ChIP_hs_GW23_BCL11A_peak_386	61	.	3.70226	8.44166	6.12047	93
chr1	3364814	3365064	ChIP_hs_GW23_BCL11A_peak_387	55	.	3.56001	7.80606	5.52707	106
chr1	3366370	3366680	ChIP_hs_GW23_BCL11A_peak_388	61	.	3.70226	8.44166	6.12047	182
chr1	3367403	3367627	ChIP_hs_GW23_BCL11A_peak_389	73	.	3.98677	9.76218	7.36142	137
chr1	3382363	3382646	ChIP_hs_GW23_BCL11A_peak_390	38	.	3.13326	6.00572	3.86751	143
chr1	3383727	3383951	ChIP_hs_GW23_BCL11A_peak_391	43	.	3.27551	6.58737	4.39916	35
chr1	3384020	3384238	ChIP_hs_GW23_BCL11A_peak_392	55	.	3.56001	7.80606	5.52707	139
chr1	3392988	3394312	ChIP_hs_GW23_BCL11A_peak_393	61	.	3.70226	8.44166	6.12047	607
chr1	3394453	3394810	ChIP_hs_GW23_BCL11A_peak_394	73	.	3.98677	9.76218	7.36142	216
chr1	3402845	3403256	ChIP_hs_GW23_BCL11A_peak_395	67	.	3.84451	9.0939	6.73232	324
chr1	3408645	3408909	ChIP_hs_GW23_BCL11A_peak_396	33	.	2.991	5.44358	3.35952	157
chr1	3409635	3410613	ChIP_hs_GW23_BCL11A_peak_397	129	.	5.12478	15.6258	12.9377	596
chr1	3421865	3422410	ChIP_hs_GW23_BCL11A_peak_398	80	.	4.12902	10.4459	8.00706	375
chr1	3424514	3425031	ChIP_hs_GW23_BCL11A_peak_399	107	.	4.69803	13.3259	10.741	249
chr1	3439605	3439924	ChIP_hs_GW23_BCL11A_peak_400	61	.	3.70226	8.44166	6.12047	82
chr1	3453291	3453726	ChIP_hs_GW23_BCL11A_peak_401	86	.	4.27127	11.1447	8.66831	235
chr1	3453800	3454087	ChIP_hs_GW23_BCL11A_peak_402	80	.	4.12902	10.4459	8.00706	147
chr1	3454465	3455693	ChIP_hs_GW23_BCL11A_peak_403	114	.	4.84028	14.0799	11.4602	199
chr1	3468298	3468561	ChIP_hs_GW23_BCL11A_peak_404	28	.	2.84875	4.90182	2.87688	112
chr1	3490761	3491377	ChIP_hs_GW23_BCL11A_peak_405	100	.	4.55577	12.5851	10.0356	434
chr1	3491450	3491744	ChIP_hs_GW23_BCL11A_peak_406	43	.	3.27551	6.58737	4.39916	81
chr1	3491971	3492276	ChIP_hs_GW23_BCL11A_peak_407	43	.	3.27551	6.58737	4.39916	106
chr1	3493634	3493853	ChIP_hs_GW23_BCL11A_peak_408	43	.	3.27551	6.58737	4.39916	128
chr1	3501901	3502246	ChIP_hs_GW23_BCL11A_peak_409	329	.	8.53883	36.368	32.9467	178
chr1	3517110	3517887	ChIP_hs_GW23_BCL11A_peak_410	114	.	4.84028	14.0799	11.4602	338
chr1	3518886	3519191	ChIP_hs_GW23_BCL11A_peak_411	38	.	3.13326	6.00572	3.86751	225
chr1	3521075	3521275	ChIP_hs_GW23_BCL11A_peak_412	55	.	3.56001	7.80606	5.52707	44
chr1	3524528	3524756	ChIP_hs_GW23_BCL11A_peak_413	49	.	3.41776	7.18773	4.95288	82
chr1	3529158	3529559	ChIP_hs_GW23_BCL11A_peak_414	49	.	3.41776	7.18773	4.95288	246
chr1	3530347	3531873	ChIP_hs_GW23_BCL11A_peak_415	121	.	4.98253	14.8466	12.1925	418
chr1	3538377	3538606	ChIP_hs_GW23_BCL11A_peak_416	55	.	3.56001	7.80606	5.52707	118
chr1	3538718	3538959	ChIP_hs_GW23_BCL11A_peak_417	49	.	3.41776	7.18773	4.95288	48
chr1	3545495	3545769	ChIP_hs_GW23_BCL11A_peak_418	55	.	3.56001	7.80606	5.52707	178
chr1	3554118	3554391	ChIP_hs_GW23_BCL11A_peak_419	49	.	3.41776	7.18773	4.95288	129
chr1	3576073	3576286	ChIP_hs_GW23_BCL11A_peak_420	49	.	3.41776	7.18773	4.95288	37
chr1	3577223	3577715	ChIP_hs_GW23_BCL11A_peak_421	73	.	3.98677	9.76218	7.36142	338
chr1	3580414	3580660	ChIP_hs_GW23_BCL11A_peak_422	38	.	3.13326	6.00572	3.86751	196
chr1	3590176	3590441	ChIP_hs_GW23_BCL11A_peak_423	61	.	3.70226	8.44166	6.12047	97
chr1	3592422	3592670	ChIP_hs_GW23_BCL11A_peak_424	67	.	3.84451	9.0939	6.73232	59
chr1	3597910	3599133	ChIP_hs_GW23_BCL11A_peak_425	73	.	3.98677	9.76218	7.36142	856
chr1	3599214	3599681	ChIP_hs_GW23_BCL11A_peak_426	43	.	3.27551	6.58737	4.39916	312
chr1	3607265	3607465	ChIP_hs_GW23_BCL11A_peak_427	43	.	3.27551	6.58737	4.39916	56
chr1	3607650	3608396	ChIP_hs_GW23_BCL11A_peak_428	100	.	4.55577	12.5851	10.0356	168
chr1	3609359	3609773	ChIP_hs_GW23_BCL11A_peak_429	55	.	3.56001	7.80606	5.52707	157
chr1	3610078	3611924	ChIP_hs_GW23_BCL11A_peak_430	192	.	6.40505	22.2698	19.2871	616
chr1	3612142	3612405	ChIP_hs_GW23_BCL11A_peak_431	49	.	3.41776	7.18773	4.95288	71
chr1	3618292	3618693	ChIP_hs_GW23_BCL11A_peak_432	55	.	3.56001	7.80606	5.52707	121
chr1	3618790	3618990	ChIP_hs_GW23_BCL11A_peak_433	67	.	3.84451	9.0939	6.73232	83
chr1	3619168	3619430	ChIP_hs_GW23_BCL11A_peak_434	80	.	4.12902	10.4459	8.00706	77
chr1	3620744	3620991	ChIP_hs_GW23_BCL11A_peak_435	38	.	3.13326	6.00572	3.86751	92
chr1	3621255	3621456	ChIP_hs_GW23_BCL11A_peak_436	86	.	4.27127	11.1447	8.66831	125
chr1	3623224	3623681	ChIP_hs_GW23_BCL11A_peak_437	67	.	3.84451	9.0939	6.73232	171
chr1	3623856	3624118	ChIP_hs_GW23_BCL11A_peak_438	67	.	3.84451	9.0939	6.73232	114
chr1	3624289	3625497	ChIP_hs_GW23_BCL11A_peak_439	245	.	7.25856	27.6773	24.5113	679
chr1	3649401	3650053	ChIP_hs_GW23_BCL11A_peak_440	80	.	4.12902	10.4459	8.00706	292
chr1	3650491	3651112	ChIP_hs_GW23_BCL11A_peak_441	86	.	4.27127	11.1447	8.66831	184
chr1	3652134	3652583	ChIP_hs_GW23_BCL11A_peak_442	73	.	3.98677	9.76218	7.36142	302
chr1	3683310	3683510	ChIP_hs_GW23_BCL11A_peak_443	49	.	3.41776	7.18773	4.95288	54
chr1	3708230	3708430	ChIP_hs_GW23_BCL11A_peak_444	38	.	3.13326	6.00572	3.86751	144
chr1	3708849	3709074	ChIP_hs_GW23_BCL11A_peak_445	33	.	2.991	5.44358	3.35952	172
chr1	3717124	3717612	ChIP_hs_GW23_BCL11A_peak_446	67	.	3.84451	9.0939	6.73232	219
chr1	3718365	3718615	ChIP_hs_GW23_BCL11A_peak_447	33	.	2.991	5.44358	3.35952	120
chr1	3722786	3723184	ChIP_hs_GW23_BCL11A_peak_448	80	.	4.12902	10.4459	8.00706	238
chr1	3745637	3746028	ChIP_hs_GW23_BCL11A_peak_449	49	.	3.41776	7.18773	4.95288	252
chr1	3746929	3747665	ChIP_hs_GW23_BCL11A_peak_450	184	.	6.2628	21.4021	18.4505	351
chr1	3770968	3771563	ChIP_hs_GW23_BCL11A_peak_451	61	.	3.70226	8.44166	6.12047	400
chr1	3771774	3773271	ChIP_hs_GW23_BCL11A_peak_452	201	.	6.5473	23.1475	20.1335	728
chr1	3779712	3779930	ChIP_hs_GW23_BCL11A_peak_453	49	.	3.41776	7.18773	4.95288	68
chr1	3795771	3796878	ChIP_hs_GW23_BCL11A_peak_454	245	.	7.25856	27.6773	24.5113	861
chr1	3856663	3858299	ChIP_hs_GW23_BCL11A_peak_455	245	.	7.25856	27.6773	24.5113	777
chr1	3899465	3901568	ChIP_hs_GW23_BCL11A_peak_456	1271	.	20.0612	132.113	127.127	926
chr1	3910328	3911436	ChIP_hs_GW23_BCL11A_peak_457	114	.	4.84028	14.0799	11.4602	778
chr1	3911618	3911899	ChIP_hs_GW23_BCL11A_peak_458	80	.	4.12902	10.4459	8.00706	168
chr1	3944345	3944666	ChIP_hs_GW23_BCL11A_peak_459	49	.	3.41776	7.18773	4.95288	188
chr1	3944863	3945114	ChIP_hs_GW23_BCL11A_peak_460	73	.	3.98677	9.76218	7.36142	72
chr1	3945267	3945892	ChIP_hs_GW23_BCL11A_peak_461	80	.	4.12902	10.4459	8.00706	131
chr1	4082924	4083201	ChIP_hs_GW23_BCL11A_peak_462	49	.	3.41776	7.18773	4.95288	127
chr1	4171513	4172021	ChIP_hs_GW23_BCL11A_peak_463	107	.	4.69803	13.3259	10.741	375
chr1	4175843	4176178	ChIP_hs_GW23_BCL11A_peak_464	49	.	3.41776	7.18773	4.95288	139
chr1	4270720	4270997	ChIP_hs_GW23_BCL11A_peak_465	49	.	3.41776	7.18773	4.95288	122
chr1	4305255	4305474	ChIP_hs_GW23_BCL11A_peak_466	55	.	3.56001	7.80606	5.52707	115
chr1	4321760	4322168	ChIP_hs_GW23_BCL11A_peak_467	61	.	3.70226	8.44166	6.12047	171
chr1	4421865	4422305	ChIP_hs_GW23_BCL11A_peak_468	86	.	4.27127	11.1447	8.66831	250
chr1	4423513	4423852	ChIP_hs_GW23_BCL11A_peak_469	93	.	4.41352	11.8579	9.34458	139
chr1	4430945	4431570	ChIP_hs_GW23_BCL11A_peak_470	168	.	5.97829	19.6971	16.8093	289
chr1	4485319	4485678	ChIP_hs_GW23_BCL11A_peak_471	80	.	4.12902	10.4459	8.00706	191
chr1	4510295	4510551	ChIP_hs_GW23_BCL11A_peak_472	55	.	3.56001	7.80606	5.52707	138
chr1	4511970	4513383	ChIP_hs_GW23_BCL11A_peak_473	168	.	5.97829	19.6971	16.8093	985
chr1	4513654	4514017	ChIP_hs_GW23_BCL11A_peak_474	73	.	3.98677	9.76218	7.36142	186
chr1	4532482	4533100	ChIP_hs_GW23_BCL11A_peak_475	462	.	10.3881	49.9611	46.2177	422
chr1	4602605	4602888	ChIP_hs_GW23_BCL11A_peak_476	61	.	3.70226	8.44166	6.12047	159
chr1	4652554	4653703	ChIP_hs_GW23_BCL11A_peak_477	114	.	4.84028	14.0799	11.4602	462
chr1	4653841	4654605	ChIP_hs_GW23_BCL11A_peak_478	107	.	4.69803	13.3259	10.741	463
chr1	4654785	4655755	ChIP_hs_GW23_BCL11A_peak_479	121	.	4.98253	14.8466	12.1925	220
chr1	4655943	4656708	ChIP_hs_GW23_BCL11A_peak_480	168	.	5.97829	19.6971	16.8093	321
chr1	4658683	4659032	ChIP_hs_GW23_BCL11A_peak_481	38	.	3.13326	6.00572	3.86751	260
chr1	4674295	4675092	ChIP_hs_GW23_BCL11A_peak_482	129	.	5.12478	15.6258	12.9377	381
chr1	4693348	4693674	ChIP_hs_GW23_BCL11A_peak_483	93	.	4.41352	11.8579	9.34458	155
chr1	4701114	4701474	ChIP_hs_GW23_BCL11A_peak_484	67	.	3.84451	9.0939	6.73232	198
chr1	4709098	4709380	ChIP_hs_GW23_BCL11A_peak_485	43	.	3.27551	6.58737	4.39916	99
chr1	4732284	4732518	ChIP_hs_GW23_BCL11A_peak_486	38	.	3.13326	6.00572	3.86751	187
chr1	4733920	4734145	ChIP_hs_GW23_BCL11A_peak_487	67	.	3.84451	9.0939	6.73232	69
chr1	4734791	4735044	ChIP_hs_GW23_BCL11A_peak_488	61	.	3.70226	8.44166	6.12047	183
chr1	4739323	4739787	ChIP_hs_GW23_BCL11A_peak_489	93	.	4.41352	11.8579	9.34458	295
chr1	5029063	5029606	ChIP_hs_GW23_BCL11A_peak_490	218	.	6.8318	24.9318	21.8564	221
chr1	5084633	5085114	ChIP_hs_GW23_BCL11A_peak_491	291	.	7.96982	32.4255	29.1144	180
chr1	5147547	5148370	ChIP_hs_GW23_BCL11A_peak_492	462	.	10.3881	49.9611	46.2177	464
chr1	5156541	5157199	ChIP_hs_GW23_BCL11A_peak_493	121	.	4.98253	14.8466	12.1925	281
chr1	5220670	5221328	ChIP_hs_GW23_BCL11A_peak_494	107	.	4.69803	13.3259	10.741	274
chr1	5231598	5232316	ChIP_hs_GW23_BCL11A_peak_495	55	.	3.56001	7.80606	5.52707	56
chr1	5244165	5244388	ChIP_hs_GW23_BCL11A_peak_496	28	.	2.84875	4.90182	2.87688	104
chr1	5265479	5265766	ChIP_hs_GW23_BCL11A_peak_497	49	.	3.41776	7.18773	4.95288	93
chr1	5296965	5297371	ChIP_hs_GW23_BCL11A_peak_498	80	.	4.12902	10.4459	8.00706	178
chr1	5297525	5297842	ChIP_hs_GW23_BCL11A_peak_499	61	.	3.70226	8.44166	6.12047	136
chr1	5442066	5442316	ChIP_hs_GW23_BCL11A_peak_500	73	.	3.98677	9.76218	7.36142	112
chr1	5443945	5445036	ChIP_hs_GW23_BCL11A_peak_501	698	.	13.5176	74.0231	69.8235	497
chr1	5485720	5486170	ChIP_hs_GW23_BCL11A_peak_502	73	.	3.98677	9.76218	7.36142	326
chr1	5502850	5503234	ChIP_hs_GW23_BCL11A_peak_503	67	.	3.84451	9.0939	6.73232	219
chr1	5503593	5503793	ChIP_hs_GW23_BCL11A_peak_504	55	.	3.56001	7.80606	5.52707	150
chr1	5509647	5510050	ChIP_hs_GW23_BCL11A_peak_505	67	.	3.84451	9.0939	6.73232	165
chr1	5526228	5526443	ChIP_hs_GW23_BCL11A_peak_506	61	.	3.70226	8.44166	6.12047	87
chr1	5639117	5639327	ChIP_hs_GW23_BCL11A_peak_507	73	.	3.98677	9.76218	7.36142	33
chr1	5744957	5746483	ChIP_hs_GW23_BCL11A_peak_508	227	.	6.97405	25.8379	22.7321	1090
chr1	5755708	5755908	ChIP_hs_GW23_BCL11A_peak_509	28	.	2.84875	4.90182	2.87688	3
chr1	5757281	5757639	ChIP_hs_GW23_BCL11A_peak_510	107	.	4.69803	13.3259	10.741	166
chr1	5758642	5758992	ChIP_hs_GW23_BCL11A_peak_511	38	.	3.13326	6.00572	3.86751	113
chr1	5766446	5766646	ChIP_hs_GW23_BCL11A_peak_512	43	.	3.27551	6.58737	4.39916	101
chr1	5770754	5771619	ChIP_hs_GW23_BCL11A_peak_513	291	.	7.96982	32.4255	29.1144	610
chr1	5840668	5840929	ChIP_hs_GW23_BCL11A_peak_514	86	.	4.27127	11.1447	8.66831	128
chr1	5991340	5993335	ChIP_hs_GW23_BCL11A_peak_515	794	.	14.6557	83.7628	79.4174	687
chr1	5993441	5994305	ChIP_hs_GW23_BCL11A_peak_516	86	.	4.27127	11.1447	8.66831	181
chr1	6034195	6034762	ChIP_hs_GW23_BCL11A_peak_517	73	.	3.98677	9.76218	7.36142	108
chr1	6052968	6053649	ChIP_hs_GW23_BCL11A_peak_518	176	.	6.12054	20.5444	17.6243	185
chr1	6073400	6073971	ChIP_hs_GW23_BCL11A_peak_519	73	.	3.98677	9.76218	7.36142	155
chr1	6080079	6081430	ChIP_hs_GW23_BCL11A_peak_520	329	.	8.53883	36.368	32.9467	567
chr1	6081960	6082297	ChIP_hs_GW23_BCL11A_peak_521	33	.	2.991	5.44358	3.35952	183
chr1	6082414	6083341	ChIP_hs_GW23_BCL11A_peak_522	86	.	4.27127	11.1447	8.66831	716
chr1	6083617	6084486	ChIP_hs_GW23_BCL11A_peak_523	176	.	6.12054	20.5444	17.6243	616
chr1	6085810	6086160	ChIP_hs_GW23_BCL11A_peak_524	80	.	4.12902	10.4459	8.00706	191
chr1	6105029	6105246	ChIP_hs_GW23_BCL11A_peak_525	43	.	3.27551	6.58737	4.39916	18
chr1	6148639	6148859	ChIP_hs_GW23_BCL11A_peak_526	38	.	3.13326	6.00572	3.86751	82
chr1	6178089	6178683	ChIP_hs_GW23_BCL11A_peak_527	55	.	3.56001	7.80606	5.52707	162
chr1	6179060	6181064	ChIP_hs_GW23_BCL11A_peak_528	201	.	6.5473	23.1475	20.1335	1040
chr1	6198885	6200418	ChIP_hs_GW23_BCL11A_peak_529	281	.	7.82757	31.4594	28.1768	809
chr1	6205836	6206103	ChIP_hs_GW23_BCL11A_peak_530	49	.	3.41776	7.18773	4.95288	197
chr1	6206430	6206811	ChIP_hs_GW23_BCL11A_peak_531	67	.	3.84451	9.0939	6.73232	188
chr1	6208603	6209633	ChIP_hs_GW23_BCL11A_peak_532	136	.	5.26703	16.4172	13.695	249
chr1	6209904	6210224	ChIP_hs_GW23_BCL11A_peak_533	61	.	3.70226	8.44166	6.12047	179
chr1	6235447	6236268	ChIP_hs_GW23_BCL11A_peak_534	236	.	7.11631	26.7532	23.6172	481
chr1	6241148	6241448	ChIP_hs_GW23_BCL11A_peak_535	43	.	3.27551	6.58737	4.39916	146
chr1	6241654	6242674	ChIP_hs_GW23_BCL11A_peak_536	73	.	3.98677	9.76218	7.36142	610
chr1	6243435	6243635	ChIP_hs_GW23_BCL11A_peak_537	49	.	3.41776	7.18773	4.95288	27
chr1	6244702	6244906	ChIP_hs_GW23_BCL11A_peak_538	55	.	3.56001	7.80606	5.52707	175
chr1	6245085	6247320	ChIP_hs_GW23_BCL11A_peak_539	160	.	5.69379	18.8605	16.0051	174
chr1	6247702	6247983	ChIP_hs_GW23_BCL11A_peak_540	67	.	3.84451	9.0939	6.73232	105
chr1	6248791	6249760	ChIP_hs_GW23_BCL11A_peak_541	80	.	4.12902	10.4459	8.00706	548
chr1	6250032	6250293	ChIP_hs_GW23_BCL11A_peak_542	55	.	3.56001	7.80606	5.52707	66
chr1	6259847	6260930	ChIP_hs_GW23_BCL11A_peak_543	184	.	6.2628	21.4021	18.4505	507
chr1	6260999	6262209	ChIP_hs_GW23_BCL11A_peak_544	144	.	5.40928	17.2202	14.4643	413
chr1	6262774	6263196	ChIP_hs_GW23_BCL11A_peak_545	73	.	3.98677	9.76218	7.36142	246
chr1	6265637	6265878	ChIP_hs_GW23_BCL11A_peak_546	55	.	3.56001	7.80606	5.52707	50
chr1	6267747	6267949	ChIP_hs_GW23_BCL11A_peak_547	43	.	3.27551	6.58737	4.39916	133
chr1	6269294	6269494	ChIP_hs_GW23_BCL11A_peak_548	33	.	2.991	5.44358	3.35952	169
chr1	6269846	6270389	ChIP_hs_GW23_BCL11A_peak_549	100	.	4.55577	12.5851	10.0356	177
chr1	6270847	6271309	ChIP_hs_GW23_BCL11A_peak_550	160	.	5.69379	18.8605	16.0051	185
chr1	6271509	6271869	ChIP_hs_GW23_BCL11A_peak_551	100	.	4.55577	12.5851	10.0356	189
chr1	6272412	6272703	ChIP_hs_GW23_BCL11A_peak_552	49	.	3.41776	7.18773	4.95288	170
chr1	6286284	6286509	ChIP_hs_GW23_BCL11A_peak_553	43	.	3.27551	6.58737	4.39916	194
chr1	6287186	6287855	ChIP_hs_GW23_BCL11A_peak_554	152	.	5.55154	18.0348	15.2453	433
chr1	6288011	6288317	ChIP_hs_GW23_BCL11A_peak_555	80	.	4.12902	10.4459	8.00706	80
chr1	6311661	6311908	ChIP_hs_GW23_BCL11A_peak_556	33	.	2.991	5.44358	3.35952	128
chr1	6328756	6329023	ChIP_hs_GW23_BCL11A_peak_557	61	.	3.70226	8.44166	6.12047	165
chr1	6329649	6330041	ChIP_hs_GW23_BCL11A_peak_558	80	.	4.12902	10.4459	8.00706	260
chr1	6330135	6331327	ChIP_hs_GW23_BCL11A_peak_559	399	.	9.53459	43.5476	39.9495	312
chr1	6331571	6332499	ChIP_hs_GW23_BCL11A_peak_560	114	.	4.84028	14.0799	11.4602	766
chr1	6332974	6333326	ChIP_hs_GW23_BCL11A_peak_561	49	.	3.41776	7.18773	4.95288	106
chr1	6333874	6334113	ChIP_hs_GW23_BCL11A_peak_562	43	.	3.27551	6.58737	4.39916	157
chr1	6338133	6338395	ChIP_hs_GW23_BCL11A_peak_563	49	.	3.41776	7.18773	4.95288	114
chr1	6338657	6339120	ChIP_hs_GW23_BCL11A_peak_564	43	.	3.27551	6.58737	4.39916	153
chr1	6352299	6352518	ChIP_hs_GW23_BCL11A_peak_565	93	.	4.41352	11.8579	9.34458	114
chr1	6359931	6360147	ChIP_hs_GW23_BCL11A_peak_566	49	.	3.41776	7.18773	4.95288	127
chr1	6392931	6394517	ChIP_hs_GW23_BCL11A_peak_567	505	.	10.9571	54.3591	50.5238	750
chr1	6419145	6419506	ChIP_hs_GW23_BCL11A_peak_568	55	.	3.56001	7.80606	5.52707	178
chr1	6419670	6420283	ChIP_hs_GW23_BCL11A_peak_569	55	.	3.56001	7.80606	5.52707	160
chr1	6420694	6420967	ChIP_hs_GW23_BCL11A_peak_570	86	.	4.27127	11.1447	8.66831	128
chr1	6424752	6425360	ChIP_hs_GW23_BCL11A_peak_571	49	.	3.41776	7.18773	4.95288	444
chr1	6436969	6437389	ChIP_hs_GW23_BCL11A_peak_572	80	.	4.12902	10.4459	8.00706	353
chr1	6455228	6455774	ChIP_hs_GW23_BCL11A_peak_573	67	.	3.84451	9.0939	6.73232	240
chr1	6460130	6460627	ChIP_hs_GW23_BCL11A_peak_574	121	.	4.98253	14.8466	12.1925	124
chr1	6462017	6462289	ChIP_hs_GW23_BCL11A_peak_575	55	.	3.56001	7.80606	5.52707	74
chr1	6462372	6462576	ChIP_hs_GW23_BCL11A_peak_576	55	.	3.56001	7.80606	5.52707	47
chr1	6474669	6475035	ChIP_hs_GW23_BCL11A_peak_577	33	.	2.991	5.44358	3.35952	238
chr1	6475428	6475829	ChIP_hs_GW23_BCL11A_peak_578	80	.	4.12902	10.4459	8.00706	245
chr1	6484558	6484801	ChIP_hs_GW23_BCL11A_peak_579	49	.	3.41776	7.18773	4.95288	157
chr1	6485007	6486566	ChIP_hs_GW23_BCL11A_peak_580	144	.	5.40928	17.2202	14.4643	157
chr1	6489191	6489420	ChIP_hs_GW23_BCL11A_peak_581	55	.	3.56001	7.80606	5.52707	49
chr1	6489817	6490171	ChIP_hs_GW23_BCL11A_peak_582	55	.	3.56001	7.80606	5.52707	88
chr1	6490265	6490529	ChIP_hs_GW23_BCL11A_peak_583	55	.	3.56001	7.80606	5.52707	135
chr1	6490742	6491029	ChIP_hs_GW23_BCL11A_peak_584	67	.	3.84451	9.0939	6.73232	136
chr1	6494683	6494935	ChIP_hs_GW23_BCL11A_peak_585	86	.	4.27127	11.1447	8.66831	81
chr1	6495047	6495536	ChIP_hs_GW23_BCL11A_peak_586	100	.	4.55577	12.5851	10.0356	309
chr1	6495806	6496047	ChIP_hs_GW23_BCL11A_peak_587	49	.	3.41776	7.18773	4.95288	187
chr1	6496884	6497167	ChIP_hs_GW23_BCL11A_peak_588	73	.	3.98677	9.76218	7.36142	117
chr1	6497334	6497847	ChIP_hs_GW23_BCL11A_peak_589	93	.	4.41352	11.8579	9.34458	195
chr1	6498813	6499056	ChIP_hs_GW23_BCL11A_peak_590	49	.	3.41776	7.18773	4.95288	55
chr1	6500605	6501013	ChIP_hs_GW23_BCL11A_peak_591	55	.	3.56001	7.80606	5.52707	257
chr1	6507372	6508077	ChIP_hs_GW23_BCL11A_peak_592	80	.	4.12902	10.4459	8.00706	549
chr1	6508869	6509069	ChIP_hs_GW23_BCL11A_peak_593	49	.	3.41776	7.18773	4.95288	101
chr1	6511433	6511689	ChIP_hs_GW23_BCL11A_peak_594	38	.	3.13326	6.00572	3.86751	227
chr1	6519916	6520116	ChIP_hs_GW23_BCL11A_peak_595	43	.	3.27551	6.58737	4.39916	136
chr1	6554362	6555224	ChIP_hs_GW23_BCL11A_peak_596	272	.	7.68531	30.5014	27.2476	261
chr1	6579250	6580736	ChIP_hs_GW23_BCL11A_peak_597	300	.	8.11207	33.3996	30.0601	622
chr1	6600466	6600804	ChIP_hs_GW23_BCL11A_peak_598	38	.	3.13326	6.00572	3.86751	100
chr1	6601573	6603730	ChIP_hs_GW23_BCL11A_peak_599	176	.	6.12054	20.5444	17.6243	1129
chr1	6612575	6615189	ChIP_hs_GW23_BCL11A_peak_600	441	.	10.1036	47.7981	44.1031	835
chr1	6615288	6615562	ChIP_hs_GW23_BCL11A_peak_601	86	.	4.27127	11.1447	8.66831	143
chr1	6624692	6625556	ChIP_hs_GW23_BCL11A_peak_602	201	.	6.5473	23.1475	20.1335	693
chr1	6625681	6626384	ChIP_hs_GW23_BCL11A_peak_603	43	.	3.27551	6.58737	4.39916	173
chr1	6638478	6638759	ChIP_hs_GW23_BCL11A_peak_604	38	.	3.13326	6.00572	3.86751	95
chr1	6701322	6702155	ChIP_hs_GW23_BCL11A_peak_605	2287	.	30.3034	234.778	228.771	519
chr1	6761302	6761617	ChIP_hs_GW23_BCL11A_peak_606	67	.	3.84451	9.0939	6.73232	190
chr1	6784235	6785606	ChIP_hs_GW23_BCL11A_peak_607	806	.	14.7979	85.0002	80.6362	1007
chr1	6785783	6786610	ChIP_hs_GW23_BCL11A_peak_608	144	.	5.40928	17.2202	14.4643	361
chr1	6827885	6828134	ChIP_hs_GW23_BCL11A_peak_609	86	.	4.27127	11.1447	8.66831	141
chr1	6896019	6896237	ChIP_hs_GW23_BCL11A_peak_610	28	.	2.84875	4.90182	2.87688	113
chr1	6896926	6897365	ChIP_hs_GW23_BCL11A_peak_611	80	.	4.12902	10.4459	8.00706	359
chr1	6924132	6924851	ChIP_hs_GW23_BCL11A_peak_612	67	.	3.84451	9.0939	6.73232	292
chr1	6933870	6934192	ChIP_hs_GW23_BCL11A_peak_613	114	.	4.84028	14.0799	11.4602	141
chr1	6962094	6962453	ChIP_hs_GW23_BCL11A_peak_614	49	.	3.41776	7.18773	4.95288	193
chr1	6962633	6963085	ChIP_hs_GW23_BCL11A_peak_615	80	.	4.12902	10.4459	8.00706	86
chr1	7039826	7040307	ChIP_hs_GW23_BCL11A_peak_616	80	.	4.12902	10.4459	8.00706	323
chr1	7040883	7041403	ChIP_hs_GW23_BCL11A_peak_617	86	.	4.27127	11.1447	8.66831	279
chr1	7042142	7042875	ChIP_hs_GW23_BCL11A_peak_618	168	.	5.97829	19.6971	16.8093	541
chr1	7060767	7061566	ChIP_hs_GW23_BCL11A_peak_619	537	.	11.5261	57.7182	53.7985	219
chr1	7070068	7070268	ChIP_hs_GW23_BCL11A_peak_620	49	.	3.41776	7.18773	4.95288	81
chr1	7077017	7077365	ChIP_hs_GW23_BCL11A_peak_621	107	.	4.69803	13.3259	10.741	161
chr1	7077458	7078445	ChIP_hs_GW23_BCL11A_peak_622	209	.	6.68955	24.0349	20.9901	756
chr1	7087834	7088241	ChIP_hs_GW23_BCL11A_peak_623	61	.	3.70226	8.44166	6.12047	88
chr1	7248136	7248551	ChIP_hs_GW23_BCL11A_peak_624	107	.	4.69803	13.3259	10.741	246
chr1	7248703	7249180	ChIP_hs_GW23_BCL11A_peak_625	121	.	4.98253	14.8466	12.1925	285
chr1	7262931	7263323	ChIP_hs_GW23_BCL11A_peak_626	144	.	5.40928	17.2202	14.4643	184
chr1	7266366	7266607	ChIP_hs_GW23_BCL11A_peak_627	49	.	3.41776	7.18773	4.95288	95
chr1	7339923	7340359	ChIP_hs_GW23_BCL11A_peak_628	176	.	6.12054	20.5444	17.6243	177
chr1	7341166	7342214	ChIP_hs_GW23_BCL11A_peak_629	855	.	15.3669	89.9919	85.5585	466
chr1	7386493	7386922	ChIP_hs_GW23_BCL11A_peak_630	55	.	3.56001	7.80606	5.52707	358
chr1	7491687	7492082	ChIP_hs_GW23_BCL11A_peak_631	80	.	4.12902	10.4459	8.00706	141
chr1	7495642	7495929	ChIP_hs_GW23_BCL11A_peak_632	43	.	3.27551	6.58737	4.39916	132
chr1	7520114	7520418	ChIP_hs_GW23_BCL11A_peak_633	43	.	3.27551	6.58737	4.39916	150
chr1	7554283	7555459	ChIP_hs_GW23_BCL11A_peak_634	291	.	7.96982	32.4255	29.1144	613
chr1	7556632	7556901	ChIP_hs_GW23_BCL11A_peak_635	49	.	3.41776	7.18773	4.95288	151
chr1	7581784	7582203	ChIP_hs_GW23_BCL11A_peak_636	67	.	3.84451	9.0939	6.73232	310
chr1	7623860	7624326	ChIP_hs_GW23_BCL11A_peak_637	168	.	5.97829	19.6971	16.8093	222
chr1	7632382	7632926	ChIP_hs_GW23_BCL11A_peak_638	49	.	3.41776	7.18773	4.95288	465
chr1	7644932	7646245	ChIP_hs_GW23_BCL11A_peak_639	160	.	5.83604	18.8605	16.0051	533
chr1	7646831	7647381	ChIP_hs_GW23_BCL11A_peak_640	61	.	3.70226	8.44166	6.12047	368
chr1	7657426	7658431	ChIP_hs_GW23_BCL11A_peak_641	254	.	7.40081	28.6101	25.4147	449
chr1	7658970	7659170	ChIP_hs_GW23_BCL11A_peak_642	49	.	3.41776	7.18773	4.95288	28
chr1	7661744	7661963	ChIP_hs_GW23_BCL11A_peak_643	28	.	2.84875	4.90182	2.87688	96
chr1	7667520	7668297	ChIP_hs_GW23_BCL11A_peak_644	184	.	6.2628	21.4021	18.4505	225
chr1	7668421	7670318	ChIP_hs_GW23_BCL11A_peak_645	160	.	5.83604	18.8605	16.0051	197
chr1	7679706	7681377	ChIP_hs_GW23_BCL11A_peak_646	254	.	7.40081	28.6101	25.4147	791
chr1	7681462	7681939	ChIP_hs_GW23_BCL11A_peak_647	67	.	3.84451	9.0939	6.73232	139
chr1	7703485	7705725	ChIP_hs_GW23_BCL11A_peak_648	291	.	7.96982	32.4255	29.1144	1748
chr1	7716546	7717061	ChIP_hs_GW23_BCL11A_peak_649	121	.	4.98253	14.8466	12.1925	154
chr1	7719904	7720165	ChIP_hs_GW23_BCL11A_peak_650	33	.	2.991	5.44358	3.35952	40
chr1	7721964	7722236	ChIP_hs_GW23_BCL11A_peak_651	67	.	3.84451	9.0939	6.73232	133
chr1	7770773	7771998	ChIP_hs_GW23_BCL11A_peak_652	291	.	7.96982	32.4255	29.1144	370
chr1	7783034	7784990	ChIP_hs_GW23_BCL11A_peak_653	1019	.	17.3584	106.657	101.972	1093
chr1	7953833	7954787	ChIP_hs_GW23_BCL11A_peak_654	1590	.	23.4753	164.443	159.099	381
chr1	7961128	7962619	ChIP_hs_GW23_BCL11A_peak_655	571	.	11.9529	61.127	57.1452	417
chr1	8025605	8027129	ChIP_hs_GW23_BCL11A_peak_656	537	.	11.5261	57.7182	53.7985	668
chr1	8166527	8166727	ChIP_hs_GW23_BCL11A_peak_657	55	.	3.56001	7.80606	5.52707	114
chr1	8169610	8169860	ChIP_hs_GW23_BCL11A_peak_658	28	.	2.84875	4.90182	2.87688	93
chr1	8169932	8170384	ChIP_hs_GW23_BCL11A_peak_659	80	.	4.12902	10.4459	8.00706	197
chr1	8217271	8217605	ChIP_hs_GW23_BCL11A_peak_660	93	.	4.41352	11.8579	9.34458	167
chr1	8314779	8315216	ChIP_hs_GW23_BCL11A_peak_661	43	.	3.27551	6.58737	4.39916	397
chr1	8317302	8318693	ChIP_hs_GW23_BCL11A_peak_662	114	.	4.84028	14.0799	11.4602	857
chr1	8348985	8349735	ChIP_hs_GW23_BCL11A_peak_663	80	.	4.12902	10.4459	8.00706	273
chr1	8355610	8355813	ChIP_hs_GW23_BCL11A_peak_664	38	.	3.13326	6.00572	3.86751	26
chr1	8358062	8358333	ChIP_hs_GW23_BCL11A_peak_665	67	.	3.84451	9.0939	6.73232	145
chr1	8359728	8359960	ChIP_hs_GW23_BCL11A_peak_666	28	.	2.84875	4.90182	2.87688	166
chr1	8370898	8371119	ChIP_hs_GW23_BCL11A_peak_667	67	.	3.84451	9.0939	6.73232	113
chr1	8422974	8423278	ChIP_hs_GW23_BCL11A_peak_668	67	.	3.84451	9.0939	6.73232	180
chr1	8423458	8424432	ChIP_hs_GW23_BCL11A_peak_669	129	.	5.12478	15.6258	12.9377	172
chr1	8424710	8425076	ChIP_hs_GW23_BCL11A_peak_670	38	.	3.13326	6.00572	3.86751	49
chr1	8525708	8526251	ChIP_hs_GW23_BCL11A_peak_671	300	.	8.11207	33.3996	30.0601	295
chr1	8598039	8598329	ChIP_hs_GW23_BCL11A_peak_672	73	.	3.98677	9.76218	7.36142	96
chr1	8639215	8639467	ChIP_hs_GW23_BCL11A_peak_673	55	.	3.56001	7.80606	5.52707	143
chr1	8660321	8660771	ChIP_hs_GW23_BCL11A_peak_674	136	.	5.26703	16.4172	13.695	196
chr1	8702822	8703746	ChIP_hs_GW23_BCL11A_peak_675	339	.	8.68108	37.3724	33.9248	585
chr1	8753967	8754191	ChIP_hs_GW23_BCL11A_peak_676	38	.	3.13326	6.00572	3.86751	66
chr1	8817039	8818285	ChIP_hs_GW23_BCL11A_peak_677	319	.	8.39657	35.371	31.9763	1017
chr1	8849351	8849585	ChIP_hs_GW23_BCL11A_peak_678	33	.	2.991	5.44358	3.35952	97
chr1	8877275	8877562	ChIP_hs_GW23_BCL11A_peak_679	86	.	4.27127	11.1447	8.66831	136
chr1	8877830	8878030	ChIP_hs_GW23_BCL11A_peak_680	28	.	2.84875	4.90182	2.87688	111
chr1	8878159	8879621	ChIP_hs_GW23_BCL11A_peak_681	389	.	9.39234	42.5013	38.9278	1037
chr1	8915414	8915635	ChIP_hs_GW23_BCL11A_peak_682	55	.	3.56001	7.80606	5.52707	162
chr1	8918225	8918672	ChIP_hs_GW23_BCL11A_peak_683	73	.	3.98677	9.76218	7.36142	254
chr1	8929938	8930573	ChIP_hs_GW23_BCL11A_peak_684	930	.	16.2204	97.6022	93.0623	399
chr1	8986095	8986462	ChIP_hs_GW23_BCL11A_peak_685	144	.	5.40928	17.2202	14.4643	246
chr1	8987894	8988223	ChIP_hs_GW23_BCL11A_peak_686	43	.	3.27551	6.58737	4.39916	150
chr1	9046146	9046439	ChIP_hs_GW23_BCL11A_peak_687	43	.	3.27551	6.58737	4.39916	218
chr1	9069167	9069388	ChIP_hs_GW23_BCL11A_peak_688	49	.	3.41776	7.18773	4.95288	80
chr1	9070990	9071190	ChIP_hs_GW23_BCL11A_peak_689	38	.	3.13326	6.00572	3.86751	116
chr1	9128749	9129299	ChIP_hs_GW23_BCL11A_peak_690	73	.	3.98677	9.76218	7.36142	227
chr1	9234208	9235571	ChIP_hs_GW23_BCL11A_peak_691	160	.	5.83604	18.8605	16.0051	663
chr1	9235999	9236200	ChIP_hs_GW23_BCL11A_peak_692	49	.	3.41776	7.18773	4.95288	154
chr1	9292198	9293697	ChIP_hs_GW23_BCL11A_peak_693	160	.	5.69379	18.8605	16.0051	865
chr1	9294223	9294524	ChIP_hs_GW23_BCL11A_peak_694	43	.	3.27551	6.58737	4.39916	144
chr1	9308401	9308844	ChIP_hs_GW23_BCL11A_peak_695	73	.	3.98677	9.76218	7.36142	149
chr1	9325682	9325967	ChIP_hs_GW23_BCL11A_peak_696	61	.	3.70226	8.44166	6.12047	103
chr1	9428272	9429508	ChIP_hs_GW23_BCL11A_peak_697	121	.	4.98253	14.8466	12.1925	815
chr1	9490710	9490910	ChIP_hs_GW23_BCL11A_peak_698	43	.	3.27551	6.58737	4.39916	82
chr1	9491007	9491336	ChIP_hs_GW23_BCL11A_peak_699	49	.	3.41776	7.18773	4.95288	249
chr1	9495228	9495665	ChIP_hs_GW23_BCL11A_peak_700	49	.	3.41776	7.18773	4.95288	278
chr1	9538921	9540359	ChIP_hs_GW23_BCL11A_peak_701	339	.	8.68108	37.3724	33.9248	380
chr1	9588287	9589105	ChIP_hs_GW23_BCL11A_peak_702	472	.	10.5304	51.0517	47.2846	563
chr1	9589236	9589958	ChIP_hs_GW23_BCL11A_peak_703	80	.	4.12902	10.4459	8.00706	553
chr1	9590421	9590826	ChIP_hs_GW23_BCL11A_peak_704	38	.	3.13326	6.00572	3.86751	69
chr1	9590939	9591237	ChIP_hs_GW23_BCL11A_peak_705	49	.	3.41776	7.18773	4.95288	162
chr1	9593945	9594329	ChIP_hs_GW23_BCL11A_peak_706	43	.	3.27551	6.58737	4.39916	132
chr1	9601308	9601915	ChIP_hs_GW23_BCL11A_peak_707	67	.	3.84451	9.0939	6.73232	507
chr1	9602109	9602353	ChIP_hs_GW23_BCL11A_peak_708	55	.	3.56001	7.80606	5.52707	137
chr1	9603182	9604613	ChIP_hs_GW23_BCL11A_peak_709	472	.	10.5304	51.0517	47.2846	954
chr1	9604810	9605120	ChIP_hs_GW23_BCL11A_peak_710	49	.	3.41776	7.18773	4.95288	39
chr1	9626954	9627556	ChIP_hs_GW23_BCL11A_peak_711	100	.	4.55577	12.5851	10.0356	143
chr1	9648601	9648900	ChIP_hs_GW23_BCL11A_peak_712	38	.	3.13326	6.00572	3.86751	132
chr1	9651761	9652133	ChIP_hs_GW23_BCL11A_peak_713	93	.	4.41352	11.8579	9.34458	179
chr1	9652247	9652468	ChIP_hs_GW23_BCL11A_peak_714	33	.	2.991	5.44358	3.35952	98
chr1	9653001	9653254	ChIP_hs_GW23_BCL11A_peak_715	49	.	3.41776	7.18773	4.95288	113
chr1	9689018	9690438	ChIP_hs_GW23_BCL11A_peak_716	168	.	5.97829	19.6971	16.8093	791
chr1	9723907	9724107	ChIP_hs_GW23_BCL11A_peak_717	43	.	3.27551	6.58737	4.39916	86
chr1	9767999	9768243	ChIP_hs_GW23_BCL11A_peak_718	38	.	3.13326	6.00572	3.86751	124
chr1	9796678	9797436	ChIP_hs_GW23_BCL11A_peak_719	86	.	4.27127	11.1447	8.66831	271
chr1	9822735	9824841	ChIP_hs_GW23_BCL11A_peak_720	329	.	8.53883	36.368	32.9467	1224
chr1	9836002	9836372	ChIP_hs_GW23_BCL11A_peak_721	100	.	4.55577	12.5851	10.0356	183
chr1	9842247	9842518	ChIP_hs_GW23_BCL11A_peak_722	55	.	3.56001	7.80606	5.52707	177
chr1	9842860	9843121	ChIP_hs_GW23_BCL11A_peak_723	43	.	3.27551	6.58737	4.39916	178
chr1	9843443	9843950	ChIP_hs_GW23_BCL11A_peak_724	86	.	4.27127	11.1447	8.66831	335
chr1	9850908	9851411	ChIP_hs_GW23_BCL11A_peak_725	43	.	3.27551	6.58737	4.39916	319
chr1	9852531	9852961	ChIP_hs_GW23_BCL11A_peak_726	121	.	4.98253	14.8466	12.1925	273
chr1	9867066	9867325	ChIP_hs_GW23_BCL11A_peak_727	38	.	3.13326	6.00572	3.86751	100
chr1	9875019	9875299	ChIP_hs_GW23_BCL11A_peak_728	43	.	3.27551	6.58737	4.39916	50
chr1	9909576	9911017	ChIP_hs_GW23_BCL11A_peak_729	516	.	11.0994	55.4732	51.6165	975
chr1	9942579	9942794	ChIP_hs_GW23_BCL11A_peak_730	49	.	3.41776	7.18773	4.95288	56
chr1	9942863	9943786	ChIP_hs_GW23_BCL11A_peak_731	806	.	14.7979	85.0002	80.6362	528
chr1	10032366	10033729	ChIP_hs_GW23_BCL11A_peak_732	281	.	7.82757	31.4594	28.1768	468
chr1	10161224	10161424	ChIP_hs_GW23_BCL11A_peak_733	49	.	3.41776	7.18773	4.95288	96
chr1	10209740	10211588	ChIP_hs_GW23_BCL11A_peak_734	594	.	12.2374	63.4263	59.4033	602
chr1	10398408	10399630	ChIP_hs_GW23_BCL11A_peak_735	319	.	8.39657	35.371	31.9763	410
chr1	10430124	10431289	ChIP_hs_GW23_BCL11A_peak_736	582	.	12.0951	62.274	58.2716	711
chr1	10450102	10450433	ChIP_hs_GW23_BCL11A_peak_737	61	.	3.70226	8.44166	6.12047	181
chr1	10450908	10451740	ChIP_hs_GW23_BCL11A_peak_738	80	.	4.12902	10.4459	8.00706	360
chr1	10452123	10452331	ChIP_hs_GW23_BCL11A_peak_739	67	.	3.84451	9.0939	6.73232	86
chr1	10472132	10472684	ChIP_hs_GW23_BCL11A_peak_740	176	.	6.12054	20.5444	17.6243	301
chr1	10474767	10475533	ChIP_hs_GW23_BCL11A_peak_741	379	.	9.25008	41.4616	37.9129	348
chr1	10495373	10495713	ChIP_hs_GW23_BCL11A_peak_742	61	.	3.70226	8.44166	6.12047	184
chr1	10530357	10530640	ChIP_hs_GW23_BCL11A_peak_743	86	.	4.27127	11.1447	8.66831	109
chr1	10590917	10591306	ChIP_hs_GW23_BCL11A_peak_744	129	.	5.12478	15.6258	12.9377	267
chr1	10612406	10612723	ChIP_hs_GW23_BCL11A_peak_745	107	.	4.69803	13.3259	10.741	141
chr1	10637987	10638335	ChIP_hs_GW23_BCL11A_peak_746	73	.	3.98677	9.76218	7.36142	94
chr1	10639492	10639922	ChIP_hs_GW23_BCL11A_peak_747	49	.	3.41776	7.18773	4.95288	173
chr1	10640292	10640952	ChIP_hs_GW23_BCL11A_peak_748	107	.	4.69803	13.3259	10.741	240
chr1	10649557	10650050	ChIP_hs_GW23_BCL11A_peak_749	38	.	3.13326	6.00572	3.86751	327
chr1	10662839	10663075	ChIP_hs_GW23_BCL11A_peak_750	67	.	3.84451	9.0939	6.73232	157
chr1	10663385	10663962	ChIP_hs_GW23_BCL11A_peak_751	67	.	3.84451	9.0939	6.73232	159
chr1	10664951	10665649	ChIP_hs_GW23_BCL11A_peak_752	61	.	3.70226	8.44166	6.12047	485
chr1	10682674	10682878	ChIP_hs_GW23_BCL11A_peak_753	38	.	3.13326	6.00572	3.86751	181
chr1	10686077	10686312	ChIP_hs_GW23_BCL11A_peak_754	55	.	3.56001	7.80606	5.52707	78
chr1	10693926	10694418	ChIP_hs_GW23_BCL11A_peak_755	67	.	3.84451	9.0939	6.73232	232
chr1	10695098	10695461	ChIP_hs_GW23_BCL11A_peak_756	67	.	3.84451	9.0939	6.73232	176
chr1	10704826	10705035	ChIP_hs_GW23_BCL11A_peak_757	67	.	3.84451	9.0939	6.73232	83
chr1	10721277	10721483	ChIP_hs_GW23_BCL11A_peak_758	49	.	3.41776	7.18773	4.95288	68
chr1	10721821	10722111	ChIP_hs_GW23_BCL11A_peak_759	100	.	4.55577	12.5851	10.0356	107
chr1	10724554	10726055	ChIP_hs_GW23_BCL11A_peak_760	227	.	6.97405	25.8379	22.7321	976
chr1	10726304	10726780	ChIP_hs_GW23_BCL11A_peak_761	93	.	4.41352	11.8579	9.34458	184
chr1	10727044	10727279	ChIP_hs_GW23_BCL11A_peak_762	55	.	3.56001	7.80606	5.52707	94
chr1	10727625	10728766	ChIP_hs_GW23_BCL11A_peak_763	100	.	4.55577	12.5851	10.0356	605
chr1	10735249	10735544	ChIP_hs_GW23_BCL11A_peak_764	73	.	3.98677	9.76218	7.36142	169
chr1	10735667	10736094	ChIP_hs_GW23_BCL11A_peak_765	80	.	4.12902	10.4459	8.00706	259
chr1	10739137	10739644	ChIP_hs_GW23_BCL11A_peak_766	86	.	4.27127	11.1447	8.66831	121
chr1	10740154	10740397	ChIP_hs_GW23_BCL11A_peak_767	43	.	3.27551	6.58737	4.39916	110
chr1	10745882	10746172	ChIP_hs_GW23_BCL11A_peak_768	33	.	2.991	5.44358	3.35952	167
chr1	10755504	10755735	ChIP_hs_GW23_BCL11A_peak_769	33	.	2.991	5.44358	3.35952	116
chr1	10787442	10787645	ChIP_hs_GW23_BCL11A_peak_770	38	.	3.13326	6.00572	3.86751	143
chr1	10794840	10795045	ChIP_hs_GW23_BCL11A_peak_771	49	.	3.41776	7.18773	4.95288	167
chr1	10795940	10796992	ChIP_hs_GW23_BCL11A_peak_772	291	.	7.96982	32.4255	29.1144	529
chr1	10835561	10835825	ChIP_hs_GW23_BCL11A_peak_773	49	.	3.41776	7.18773	4.95288	110
chr1	10863441	10863876	ChIP_hs_GW23_BCL11A_peak_774	86	.	4.27127	11.1447	8.66831	138
chr1	10866629	10866908	ChIP_hs_GW23_BCL11A_peak_775	61	.	3.70226	8.44166	6.12047	140
chr1	10867018	10867703	ChIP_hs_GW23_BCL11A_peak_776	93	.	4.41352	11.8579	9.34458	123
chr1	10868320	10868550	ChIP_hs_GW23_BCL11A_peak_777	80	.	4.12902	10.4459	8.00706	153
chr1	10941322	10941560	ChIP_hs_GW23_BCL11A_peak_778	55	.	3.56001	7.80606	5.52707	107
chr1	10942105	10942443	ChIP_hs_GW23_BCL11A_peak_779	49	.	3.41776	7.18773	4.95288	44
chr1	10942769	10943016	ChIP_hs_GW23_BCL11A_peak_780	33	.	2.991	5.44358	3.35952	191
chr1	10945508	10945708	ChIP_hs_GW23_BCL11A_peak_781	55	.	3.56001	7.80606	5.52707	85
chr1	10960626	10960950	ChIP_hs_GW23_BCL11A_peak_782	33	.	2.991	5.44358	3.35952	68
chr1	10961193	10961664	ChIP_hs_GW23_BCL11A_peak_783	61	.	3.70226	8.44166	6.12047	34
chr1	11011844	11013387	ChIP_hs_GW23_BCL11A_peak_784	176	.	6.12054	20.5444	17.6243	999
chr1	11037830	11038129	ChIP_hs_GW23_BCL11A_peak_785	55	.	3.56001	7.80606	5.52707	146
chr1	11038256	11038497	ChIP_hs_GW23_BCL11A_peak_786	38	.	3.13326	6.00572	3.86751	156
chr1	11038583	11039114	ChIP_hs_GW23_BCL11A_peak_787	49	.	3.41776	7.18773	4.95288	173
chr1	11052475	11053841	ChIP_hs_GW23_BCL11A_peak_788	176	.	6.12054	20.5444	17.6243	491
chr1	11058999	11061200	ChIP_hs_GW23_BCL11A_peak_789	339	.	8.68108	37.3724	33.9248	1131
chr1	11061738	11062251	ChIP_hs_GW23_BCL11A_peak_790	67	.	3.84451	9.0939	6.73232	375
chr1	11099304	11100321	ChIP_hs_GW23_BCL11A_peak_791	121	.	4.98253	14.8466	12.1925	380
chr1	11142875	11143085	ChIP_hs_GW23_BCL11A_peak_792	61	.	3.70226	8.44166	6.12047	109
chr1	11144517	11145282	ChIP_hs_GW23_BCL11A_peak_793	451	.	10.2458	48.8765	45.1572	443
chr1	11153169	11153585	ChIP_hs_GW23_BCL11A_peak_794	272	.	7.68531	30.5014	27.2476	206
chr1	11157679	11158038	ChIP_hs_GW23_BCL11A_peak_795	86	.	4.27127	11.1447	8.66831	181
chr1	11178069	11178670	ChIP_hs_GW23_BCL11A_peak_796	136	.	5.26703	16.4172	13.695	415
chr1	11199121	11199723	ChIP_hs_GW23_BCL11A_peak_797	462	.	10.3881	49.9611	46.2177	377
chr1	11230609	11231025	ChIP_hs_GW23_BCL11A_peak_798	93	.	4.41352	11.8579	9.34458	167
chr1	11236375	11236647	ChIP_hs_GW23_BCL11A_peak_799	38	.	3.13326	6.00572	3.86751	95
chr1	11241737	11242111	ChIP_hs_GW23_BCL11A_peak_800	107	.	4.69803	13.3259	10.741	178
chr1	11262094	11262340	ChIP_hs_GW23_BCL11A_peak_801	55	.	3.56001	7.80606	5.52707	105
chr1	11262447	11263353	ChIP_hs_GW23_BCL11A_peak_802	628	.	12.6641	66.9139	62.8312	381
chr1	11272549	11273904	ChIP_hs_GW23_BCL11A_peak_803	867	.	15.5092	91.2503	86.7998	658
chr1	11285590	11286354	ChIP_hs_GW23_BCL11A_peak_804	144	.	5.40928	17.2202	14.4643	407
chr1	11286726	11286954	ChIP_hs_GW23_BCL11A_peak_805	43	.	3.27551	6.58737	4.39916	188
chr1	11320643	11320853	ChIP_hs_GW23_BCL11A_peak_806	55	.	3.56001	7.80606	5.52707	178
chr1	11338662	11338938	ChIP_hs_GW23_BCL11A_peak_807	67	.	3.84451	9.0939	6.73232	191
chr1	11339330	11339765	ChIP_hs_GW23_BCL11A_peak_808	80	.	4.12902	10.4459	8.00706	366
chr1	11339847	11340319	ChIP_hs_GW23_BCL11A_peak_809	100	.	4.55577	12.5851	10.0356	183
chr1	11345088	11345297	ChIP_hs_GW23_BCL11A_peak_810	61	.	3.70226	8.44166	6.12047	120
chr1	11345572	11345857	ChIP_hs_GW23_BCL11A_peak_811	55	.	3.56001	7.80606	5.52707	116
chr1	11355339	11356425	ChIP_hs_GW23_BCL11A_peak_812	281	.	7.82757	31.4594	28.1768	396
chr1	11357331	11357610	ChIP_hs_GW23_BCL11A_peak_813	55	.	3.56001	7.80606	5.52707	191
chr1	11358857	11359426	ChIP_hs_GW23_BCL11A_peak_814	236	.	7.11631	26.7532	23.6172	246
chr1	11359529	11359774	ChIP_hs_GW23_BCL11A_peak_815	61	.	3.70226	8.44166	6.12047	94
chr1	11362875	11363075	ChIP_hs_GW23_BCL11A_peak_816	61	.	3.70226	8.44166	6.12047	31
chr1	11383399	11384438	ChIP_hs_GW23_BCL11A_peak_817	451	.	10.2458	48.8765	45.1572	564
chr1	11391827	11392334	ChIP_hs_GW23_BCL11A_peak_818	73	.	3.98677	9.76218	7.36142	106
chr1	11412089	11412654	ChIP_hs_GW23_BCL11A_peak_819	93	.	4.41352	11.8579	9.34458	133
chr1	11413394	11413692	ChIP_hs_GW23_BCL11A_peak_820	86	.	4.27127	11.1447	8.66831	126
chr1	11414118	11414504	ChIP_hs_GW23_BCL11A_peak_821	129	.	5.12478	15.6258	12.9377	187
chr1	11434987	11435225	ChIP_hs_GW23_BCL11A_peak_822	49	.	3.41776	7.18773	4.95288	137
chr1	11438938	11439528	ChIP_hs_GW23_BCL11A_peak_823	227	.	6.97405	25.8379	22.7321	323
chr1	11443607	11443941	ChIP_hs_GW23_BCL11A_peak_824	43	.	3.27551	6.58737	4.39916	185
chr1	11448707	11449739	ChIP_hs_GW23_BCL11A_peak_825	201	.	6.5473	23.1475	20.1335	400
chr1	11453945	11454597	ChIP_hs_GW23_BCL11A_peak_826	192	.	6.40505	22.2698	19.2871	406
chr1	11458603	11459359	ChIP_hs_GW23_BCL11A_peak_827	114	.	4.84028	14.0799	11.4602	585
chr1	11460435	11460670	ChIP_hs_GW23_BCL11A_peak_828	49	.	3.41776	7.18773	4.95288	137
chr1	11461409	11462114	ChIP_hs_GW23_BCL11A_peak_829	160	.	5.83604	18.8605	16.0051	191
chr1	11462509	11462938	ChIP_hs_GW23_BCL11A_peak_830	49	.	3.41776	7.18773	4.95288	307
chr1	11463627	11463931	ChIP_hs_GW23_BCL11A_peak_831	55	.	3.56001	7.80606	5.52707	139
chr1	11474934	11475548	ChIP_hs_GW23_BCL11A_peak_832	114	.	4.84028	14.0799	11.4602	264
chr1	11477792	11480593	ChIP_hs_GW23_BCL11A_peak_833	430	.	9.96134	46.7259	43.0552	1220
chr1	11482646	11483276	ChIP_hs_GW23_BCL11A_peak_834	121	.	4.98253	14.8466	12.1925	337
chr1	11492500	11492743	ChIP_hs_GW23_BCL11A_peak_835	61	.	3.70226	8.44166	6.12047	83
chr1	11501059	11501259	ChIP_hs_GW23_BCL11A_peak_836	61	.	3.70226	8.44166	6.12047	136
chr1	11501437	11501986	ChIP_hs_GW23_BCL11A_peak_837	100	.	4.55577	12.5851	10.0356	89
chr1	11502061	11502497	ChIP_hs_GW23_BCL11A_peak_838	49	.	3.41776	7.18773	4.95288	359
chr1	11507326	11507664	ChIP_hs_GW23_BCL11A_peak_839	100	.	4.55577	12.5851	10.0356	195
chr1	11513718	11514173	ChIP_hs_GW23_BCL11A_peak_840	129	.	5.12478	15.6258	12.9377	141
chr1	11514381	11514633	ChIP_hs_GW23_BCL11A_peak_841	67	.	3.84451	9.0939	6.73232	101
chr1	11518577	11518777	ChIP_hs_GW23_BCL11A_peak_842	73	.	3.98677	9.76218	7.36142	132
chr1	11519637	11519893	ChIP_hs_GW23_BCL11A_peak_843	49	.	3.41776	7.18773	4.95288	82
chr1	11520509	11520846	ChIP_hs_GW23_BCL11A_peak_844	38	.	3.13326	6.00572	3.86751	113
chr1	11526254	11526478	ChIP_hs_GW23_BCL11A_peak_845	43	.	3.27551	6.58737	4.39916	122
chr1	11536172	11536467	ChIP_hs_GW23_BCL11A_peak_846	38	.	3.13326	6.00572	3.86751	143
chr1	11536934	11537309	ChIP_hs_GW23_BCL11A_peak_847	67	.	3.84451	9.0939	6.73232	257
chr1	11538937	11539137	ChIP_hs_GW23_BCL11A_peak_848	55	.	3.56001	7.80606	5.52707	83
chr1	11539793	11540543	ChIP_hs_GW23_BCL11A_peak_849	73	.	3.98677	9.76218	7.36142	566
chr1	11540615	11541046	ChIP_hs_GW23_BCL11A_peak_850	38	.	3.13326	6.00572	3.86751	361
chr1	11541457	11541720	ChIP_hs_GW23_BCL11A_peak_851	49	.	3.41776	7.18773	4.95288	85
chr1	11600078	11600278	ChIP_hs_GW23_BCL11A_peak_852	33	.	2.991	5.44358	3.35952	30
chr1	11641829	11642091	ChIP_hs_GW23_BCL11A_peak_853	61	.	3.70226	8.44166	6.12047	176
chr1	11642209	11642802	ChIP_hs_GW23_BCL11A_peak_854	55	.	3.56001	7.80606	5.52707	126
chr1	11645911	11646111	ChIP_hs_GW23_BCL11A_peak_855	38	.	3.13326	6.00572	3.86751	118
chr1	11650244	11650577	ChIP_hs_GW23_BCL11A_peak_856	121	.	4.98253	14.8466	12.1925	104
chr1	11654453	11655676	ChIP_hs_GW23_BCL11A_peak_857	209	.	6.68955	24.0349	20.9901	501
chr1	11655997	11656211	ChIP_hs_GW23_BCL11A_peak_858	38	.	3.13326	6.00572	3.86751	158
chr1	11657668	11658053	ChIP_hs_GW23_BCL11A_peak_859	49	.	3.41776	7.18773	4.95288	65
chr1	11663452	11663848	ChIP_hs_GW23_BCL11A_peak_860	43	.	3.27551	6.58737	4.39916	203
chr1	11663951	11664888	ChIP_hs_GW23_BCL11A_peak_861	168	.	5.97829	19.6971	16.8093	598
chr1	11673453	11673758	ChIP_hs_GW23_BCL11A_peak_862	43	.	3.27551	6.58737	4.39916	246
chr1	11675219	11675497	ChIP_hs_GW23_BCL11A_peak_863	38	.	3.13326	6.00572	3.86751	20
chr1	11676546	11676746	ChIP_hs_GW23_BCL11A_peak_864	55	.	3.56001	7.80606	5.52707	163
chr1	11680559	11681957	ChIP_hs_GW23_BCL11A_peak_865	245	.	7.25856	27.6773	24.5113	532
chr1	11685403	11685603	ChIP_hs_GW23_BCL11A_peak_866	49	.	3.41776	7.18773	4.95288	90
chr1	11690192	11693011	ChIP_hs_GW23_BCL11A_peak_867	409	.	9.67684	44.6005	40.9782	1430
chr1	11700377	11701227	ChIP_hs_GW23_BCL11A_peak_868	168	.	5.97829	19.6971	16.8093	459
chr1	11701327	11703047	ChIP_hs_GW23_BCL11A_peak_869	462	.	10.3881	49.9611	46.2177	463
chr1	11706411	11706862	ChIP_hs_GW23_BCL11A_peak_870	73	.	3.98677	9.76218	7.36142	338
chr1	11707350	11707612	ChIP_hs_GW23_BCL11A_peak_871	49	.	3.41776	7.18773	4.95288	120
chr1	11714172	11714584	ChIP_hs_GW23_BCL11A_peak_872	49	.	3.41776	7.18773	4.95288	62
chr1	11714724	11716101	ChIP_hs_GW23_BCL11A_peak_873	319	.	8.39657	35.371	31.9763	666
chr1	11719156	11719589	ChIP_hs_GW23_BCL11A_peak_874	49	.	3.41776	7.18773	4.95288	349
chr1	11719744	11720277	ChIP_hs_GW23_BCL11A_peak_875	100	.	4.55577	12.5851	10.0356	106
chr1	11722598	11722798	ChIP_hs_GW23_BCL11A_peak_876	49	.	3.41776	7.18773	4.95288	111
chr1	11735872	11736680	ChIP_hs_GW23_BCL11A_peak_877	144	.	5.40928	17.2202	14.4643	419
chr1	11785098	11785322	ChIP_hs_GW23_BCL11A_peak_878	33	.	2.991	5.44358	3.35952	60
chr1	11803901	11804212	ChIP_hs_GW23_BCL11A_peak_879	67	.	3.84451	9.0939	6.73232	131
chr1	11804976	11805236	ChIP_hs_GW23_BCL11A_peak_880	80	.	4.12902	10.4459	8.00706	164
chr1	11805523	11806602	ChIP_hs_GW23_BCL11A_peak_881	227	.	6.97405	25.8379	22.7321	577
chr1	11838446	11839080	ChIP_hs_GW23_BCL11A_peak_882	86	.	4.27127	11.1447	8.66831	157
chr1	11839229	11839455	ChIP_hs_GW23_BCL11A_peak_883	38	.	3.13326	6.00572	3.86751	133
chr1	11907740	11909298	ChIP_hs_GW23_BCL11A_peak_884	263	.	7.54306	29.5516	26.3267	537
chr1	11909509	11909848	ChIP_hs_GW23_BCL11A_peak_885	121	.	4.98253	14.8466	12.1925	172
chr1	11926360	11926827	ChIP_hs_GW23_BCL11A_peak_886	152	.	5.55154	18.0348	15.2453	292
chr1	11934239	11934951	ChIP_hs_GW23_BCL11A_peak_887	184	.	6.2628	21.4021	18.4505	484
chr1	11979781	11980876	ChIP_hs_GW23_BCL11A_peak_888	472	.	10.5304	51.0517	47.2846	477
chr1	12019008	12020304	ChIP_hs_GW23_BCL11A_peak_889	733	.	13.9444	77.6416	73.3859	408
chr1	12208960	12209272	ChIP_hs_GW23_BCL11A_peak_890	61	.	3.70226	8.44166	6.12047	132
chr1	12229836	12230705	ChIP_hs_GW23_BCL11A_peak_891	218	.	6.8318	24.9318	21.8564	280
chr1	12230870	12231238	ChIP_hs_GW23_BCL11A_peak_892	55	.	3.56001	7.80606	5.52707	97
chr1	12553655	12553983	ChIP_hs_GW23_BCL11A_peak_893	93	.	4.41352	11.8579	9.34458	165
chr1	12563490	12563720	ChIP_hs_GW23_BCL11A_peak_894	49	.	3.41776	7.18773	4.95288	77
chr1	12565113	12565455	ChIP_hs_GW23_BCL11A_peak_895	49	.	3.41776	7.18773	4.95288	158
chr1	12595106	12595361	ChIP_hs_GW23_BCL11A_peak_896	43	.	3.27551	6.58737	4.39916	189
chr1	12595535	12595758	ChIP_hs_GW23_BCL11A_peak_897	49	.	3.41776	7.18773	4.95288	61
chr1	12596203	12596440	ChIP_hs_GW23_BCL11A_peak_898	43	.	3.27551	6.58737	4.39916	80
chr1	12596755	12597039	ChIP_hs_GW23_BCL11A_peak_899	61	.	3.70226	8.44166	6.12047	111
chr1	12616877	12617090	ChIP_hs_GW23_BCL11A_peak_900	61	.	3.70226	8.44166	6.12047	84
chr1	12617972	12618331	ChIP_hs_GW23_BCL11A_peak_901	73	.	3.98677	9.76218	7.36142	160
chr1	12619395	12619807	ChIP_hs_GW23_BCL11A_peak_902	49	.	3.41776	7.18773	4.95288	327
chr1	12620397	12620618	ChIP_hs_GW23_BCL11A_peak_903	55	.	3.56001	7.80606	5.52707	67
chr1	13583898	13584125	ChIP_hs_GW23_BCL11A_peak_904	55	.	3.56001	7.80606	5.52707	93
chr1	13584226	13584562	ChIP_hs_GW23_BCL11A_peak_905	73	.	3.98677	9.76218	7.36142	169
chr1	13665978	13666193	ChIP_hs_GW23_BCL11A_peak_906	33	.	2.991	5.44358	3.35952	23
chr1	13699549	13699797	ChIP_hs_GW23_BCL11A_peak_907	61	.	3.70226	8.44166	6.12047	171
chr1	13699966	13700920	ChIP_hs_GW23_BCL11A_peak_908	114	.	4.84028	14.0799	11.4602	157
chr1	13748648	13750231	ChIP_hs_GW23_BCL11A_peak_909	319	.	8.39657	35.371	31.9763	934
chr1	13892838	13893416	ChIP_hs_GW23_BCL11A_peak_910	73	.	3.98677	9.76218	7.36142	184
chr1	13954007	13954787	ChIP_hs_GW23_BCL11A_peak_911	160	.	5.69379	18.8605	16.0051	329
chr1	13965980	13966454	ChIP_hs_GW23_BCL11A_peak_912	80	.	4.12902	10.4459	8.00706	158
chr1	14027060	14027260	ChIP_hs_GW23_BCL11A_peak_913	61	.	3.70226	8.44166	6.12047	49
chr1	14027860	14028154	ChIP_hs_GW23_BCL11A_peak_914	73	.	3.98677	9.76218	7.36142	161
chr1	14065573	14065899	ChIP_hs_GW23_BCL11A_peak_915	73	.	3.98677	9.76218	7.36142	159
chr1	14108059	14109201	ChIP_hs_GW23_BCL11A_peak_916	409	.	9.67684	44.6005	40.9782	605
chr1	14138557	14138918	ChIP_hs_GW23_BCL11A_peak_917	67	.	3.84451	9.0939	6.73232	241
chr1	14140720	14141115	ChIP_hs_GW23_BCL11A_peak_918	152	.	5.55154	18.0348	15.2453	199
chr1	14141212	14141461	ChIP_hs_GW23_BCL11A_peak_919	67	.	3.84451	9.0939	6.73232	95
chr1	14142427	14142755	ChIP_hs_GW23_BCL11A_peak_920	49	.	3.41776	7.18773	4.95288	139
chr1	14180909	14181178	ChIP_hs_GW23_BCL11A_peak_921	43	.	3.27551	6.58737	4.39916	85
chr1	14183832	14184074	ChIP_hs_GW23_BCL11A_peak_922	43	.	3.27551	6.58737	4.39916	62
chr1	14184153	14184837	ChIP_hs_GW23_BCL11A_peak_923	192	.	6.40505	22.2698	19.2871	458
chr1	14245466	14245728	ChIP_hs_GW23_BCL11A_peak_924	67	.	3.84451	9.0939	6.73232	138
chr1	14263594	14263938	ChIP_hs_GW23_BCL11A_peak_925	55	.	3.56001	7.80606	5.52707	197
chr1	14273770	14274485	ChIP_hs_GW23_BCL11A_peak_926	379	.	9.25008	41.4616	37.9129	310
chr1	14275758	14276273	ChIP_hs_GW23_BCL11A_peak_927	329	.	8.53883	36.368	32.9467	321
chr1	14300686	14301185	ChIP_hs_GW23_BCL11A_peak_928	49	.	3.41776	7.18773	4.95288	114
chr1	14301417	14301940	ChIP_hs_GW23_BCL11A_peak_929	218	.	6.8318	24.9318	21.8564	191
chr1	14366145	14366726	ChIP_hs_GW23_BCL11A_peak_930	67	.	3.84451	9.0939	6.73232	471
chr1	14373141	14373629	ChIP_hs_GW23_BCL11A_peak_931	209	.	6.68955	24.0349	20.9901	244
chr1	14405194	14405543	ChIP_hs_GW23_BCL11A_peak_932	43	.	3.27551	6.58737	4.39916	163
chr1	14424657	14424872	ChIP_hs_GW23_BCL11A_peak_933	67	.	3.84451	9.0939	6.73232	125
chr1	14497675	14498340	ChIP_hs_GW23_BCL11A_peak_934	160	.	5.83604	18.8605	16.0051	268
chr1	14505083	14505322	ChIP_hs_GW23_BCL11A_peak_935	38	.	3.13326	6.00572	3.86751	115
chr1	14506485	14507812	ChIP_hs_GW23_BCL11A_peak_936	136	.	5.26703	16.4172	13.695	723
chr1	14524991	14525202	ChIP_hs_GW23_BCL11A_peak_937	61	.	3.70226	8.44166	6.12047	90
chr1	14525355	14525621	ChIP_hs_GW23_BCL11A_peak_938	73	.	3.98677	9.76218	7.36142	168
chr1	14552231	14552718	ChIP_hs_GW23_BCL11A_peak_939	93	.	4.41352	11.8579	9.34458	195
chr1	14597703	14599506	ChIP_hs_GW23_BCL11A_peak_940	272	.	7.68531	30.5014	27.2476	796
chr1	14602279	14602541	ChIP_hs_GW23_BCL11A_peak_941	136	.	5.26703	16.4172	13.695	131
chr1	14628089	14628403	ChIP_hs_GW23_BCL11A_peak_942	61	.	3.70226	8.44166	6.12047	157
chr1	14844483	14844726	ChIP_hs_GW23_BCL11A_peak_943	49	.	3.41776	7.18773	4.95288	102
chr1	14894611	14895035	ChIP_hs_GW23_BCL11A_peak_944	38	.	3.13326	6.00572	3.86751	166
chr1	14895470	14896010	ChIP_hs_GW23_BCL11A_peak_945	38	.	3.13326	6.00572	3.86751	129
chr1	14915693	14915905	ChIP_hs_GW23_BCL11A_peak_946	43	.	3.27551	6.58737	4.39916	87
chr1	14923925	14924224	ChIP_hs_GW23_BCL11A_peak_947	43	.	3.27551	6.58737	4.39916	131
chr1	14924294	14925165	ChIP_hs_GW23_BCL11A_peak_948	144	.	5.40928	17.2202	14.4643	179
chr1	14944876	14945111	ChIP_hs_GW23_BCL11A_peak_949	67	.	3.84451	9.0939	6.73232	110
chr1	14945259	14945894	ChIP_hs_GW23_BCL11A_peak_950	254	.	7.40081	28.6101	25.4147	315
chr1	14955094	14955304	ChIP_hs_GW23_BCL11A_peak_951	61	.	3.70226	8.44166	6.12047	73
chr1	15027580	15027780	ChIP_hs_GW23_BCL11A_peak_952	38	.	3.13326	6.00572	3.86751	166
chr1	15046617	15047316	ChIP_hs_GW23_BCL11A_peak_953	61	.	3.70226	8.44166	6.12047	590
chr1	15048535	15048809	ChIP_hs_GW23_BCL11A_peak_954	67	.	3.84451	9.0939	6.73232	113
chr1	15100297	15100630	ChIP_hs_GW23_BCL11A_peak_955	49	.	3.41776	7.18773	4.95288	114
chr1	15107022	15107242	ChIP_hs_GW23_BCL11A_peak_956	33	.	2.991	5.44358	3.35952	179
chr1	15128380	15128672	ChIP_hs_GW23_BCL11A_peak_957	38	.	3.13326	6.00572	3.86751	120
chr1	15141945	15142158	ChIP_hs_GW23_BCL11A_peak_958	55	.	3.56001	7.80606	5.52707	88
chr1	15152717	15153361	ChIP_hs_GW23_BCL11A_peak_959	107	.	4.69803	13.3259	10.741	424
chr1	15153592	15154412	ChIP_hs_GW23_BCL11A_peak_960	121	.	4.98253	14.8466	12.1925	322
chr1	15155047	15155399	ChIP_hs_GW23_BCL11A_peak_961	55	.	3.56001	7.80606	5.52707	232
chr1	15155647	15155877	ChIP_hs_GW23_BCL11A_peak_962	33	.	2.991	5.44358	3.35952	75
chr1	15183166	15183383	ChIP_hs_GW23_BCL11A_peak_963	67	.	3.84451	9.0939	6.73232	91
chr1	15205141	15205604	ChIP_hs_GW23_BCL11A_peak_964	61	.	3.70226	8.44166	6.12047	284
chr1	15206885	15207164	ChIP_hs_GW23_BCL11A_peak_965	38	.	3.13326	6.00572	3.86751	107
chr1	15247107	15247399	ChIP_hs_GW23_BCL11A_peak_966	73	.	3.98677	9.76218	7.36142	184
chr1	15247628	15247997	ChIP_hs_GW23_BCL11A_peak_967	61	.	3.70226	8.44166	6.12047	135
chr1	15272331	15272659	ChIP_hs_GW23_BCL11A_peak_968	49	.	3.41776	7.18773	4.95288	161
chr1	15323743	15323950	ChIP_hs_GW23_BCL11A_peak_969	43	.	3.27551	6.58737	4.39916	168
chr1	15324892	15325285	ChIP_hs_GW23_BCL11A_peak_970	38	.	3.13326	6.00572	3.86751	150
chr1	15326628	15327879	ChIP_hs_GW23_BCL11A_peak_971	880	.	15.6514	92.5126	88.0449	801
chr1	15328328	15329793	ChIP_hs_GW23_BCL11A_peak_972	1071	.	17.9274	111.913	107.166	563
chr1	15330944	15331333	ChIP_hs_GW23_BCL11A_peak_973	55	.	3.56001	7.80606	5.52707	199
chr1	15342260	15342709	ChIP_hs_GW23_BCL11A_peak_974	152	.	5.55154	18.0348	15.2453	191
chr1	15384121	15384382	ChIP_hs_GW23_BCL11A_peak_975	49	.	3.41776	7.18773	4.95288	187
chr1	15386186	15386400	ChIP_hs_GW23_BCL11A_peak_976	43	.	3.27551	6.58737	4.39916	28
chr1	15409256	15411197	ChIP_hs_GW23_BCL11A_peak_977	176	.	6.12054	20.5444	17.6243	671
chr1	15419012	15419248	ChIP_hs_GW23_BCL11A_peak_978	67	.	3.84451	9.0939	6.73232	62
chr1	15431414	15431614	ChIP_hs_GW23_BCL11A_peak_979	38	.	3.13326	6.00572	3.86751	119
chr1	15433507	15433715	ChIP_hs_GW23_BCL11A_peak_980	49	.	3.41776	7.18773	4.95288	67
chr1	15452185	15452399	ChIP_hs_GW23_BCL11A_peak_981	49	.	3.41776	7.18773	4.95288	134
chr1	15452916	15453653	ChIP_hs_GW23_BCL11A_peak_982	639	.	12.8064	68.0866	63.9841	479
chr1	15469483	15469973	ChIP_hs_GW23_BCL11A_peak_983	107	.	4.69803	13.3259	10.741	177
chr1	15523832	15525764	ChIP_hs_GW23_BCL11A_peak_984	494	.	10.8149	53.2508	49.4375	947
chr1	15526417	15527441	ChIP_hs_GW23_BCL11A_peak_985	571	.	11.9529	61.127	57.1452	335
chr1	15573487	15573825	ChIP_hs_GW23_BCL11A_peak_986	38	.	3.13326	6.00572	3.86751	224
chr1	15603150	15604176	ChIP_hs_GW23_BCL11A_peak_987	86	.	4.27127	11.1447	8.66831	561
chr1	15616562	15616794	ChIP_hs_GW23_BCL11A_peak_988	55	.	3.56001	7.80606	5.52707	175
chr1	15616897	15618012	ChIP_hs_GW23_BCL11A_peak_989	310	.	8.25432	34.3815	31.0141	530
chr1	15683351	15684406	ChIP_hs_GW23_BCL11A_peak_990	114	.	4.84028	14.0799	11.4602	812
chr1	15684641	15685106	ChIP_hs_GW23_BCL11A_peak_991	93	.	4.41352	11.8579	9.34458	289
chr1	15718603	15718803	ChIP_hs_GW23_BCL11A_peak_992	33	.	2.991	5.44358	3.35952	185
chr1	15743180	15743380	ChIP_hs_GW23_BCL11A_peak_993	33	.	2.991	5.44358	3.35952	122
chr1	15757606	15758140	ChIP_hs_GW23_BCL11A_peak_994	114	.	4.84028	14.0799	11.4602	142
chr1	15758391	15759883	ChIP_hs_GW23_BCL11A_peak_995	136	.	5.26703	16.4172	13.695	916
chr1	15834265	15836509	ChIP_hs_GW23_BCL11A_peak_996	594	.	12.2374	63.4263	59.4033	1699
chr1	15836884	15837259	ChIP_hs_GW23_BCL11A_peak_997	80	.	4.12902	10.4459	8.00706	188
chr1	15837359	15837598	ChIP_hs_GW23_BCL11A_peak_998	61	.	3.70226	8.44166	6.12047	175
chr1	15847049	15850315	ChIP_hs_GW23_BCL11A_peak_999	430	.	9.96134	46.7259	43.0552	548
chr1	15886444	15886660	ChIP_hs_GW23_BCL11A_peak_1000	73	.	3.98677	9.76218	7.36142	106
chr1	15929573	15930019	ChIP_hs_GW23_BCL11A_peak_1001	61	.	3.70226	8.44166	6.12047	119
chr1	15941870	15942104	ChIP_hs_GW23_BCL11A_peak_1002	67	.	3.84451	9.0939	6.73232	155
chr1	15942172	15942398	ChIP_hs_GW23_BCL11A_peak_1003	28	.	2.84875	4.90182	2.87688	177
chr1	15943001	15943210	ChIP_hs_GW23_BCL11A_peak_1004	38	.	3.13326	6.00572	3.86751	59
chr1	15975337	15976272	ChIP_hs_GW23_BCL11A_peak_1005	218	.	6.8318	24.9318	21.8564	661
chr1	16013206	16013952	ChIP_hs_GW23_BCL11A_peak_1006	55	.	3.56001	7.80606	5.52707	416
chr1	16048820	16049028	ChIP_hs_GW23_BCL11A_peak_1007	55	.	3.56001	7.80606	5.52707	96
chr1	16073279	16073858	ChIP_hs_GW23_BCL11A_peak_1008	129	.	5.12478	15.6258	12.9377	197
chr1	16079044	16079296	ChIP_hs_GW23_BCL11A_peak_1009	49	.	3.41776	7.18773	4.95288	161
chr1	16132384	16132601	ChIP_hs_GW23_BCL11A_peak_1010	61	.	3.70226	8.44166	6.12047	73
chr1	16153375	16153581	ChIP_hs_GW23_BCL11A_peak_1011	38	.	3.13326	6.00572	3.86751	76
chr1	16153920	16154217	ChIP_hs_GW23_BCL11A_peak_1012	80	.	4.12902	10.4459	8.00706	177
chr1	16154943	16155212	ChIP_hs_GW23_BCL11A_peak_1013	43	.	3.27551	6.58737	4.39916	154
chr1	16155588	16156527	ChIP_hs_GW23_BCL11A_peak_1014	61	.	3.70226	8.44166	6.12047	176
chr1	16167232	16168364	ChIP_hs_GW23_BCL11A_peak_1015	152	.	5.55154	18.0348	15.2453	804
chr1	16175437	16175861	ChIP_hs_GW23_BCL11A_peak_1016	61	.	3.70226	8.44166	6.12047	78
chr1	16190059	16190332	ChIP_hs_GW23_BCL11A_peak_1017	43	.	3.27551	6.58737	4.39916	32
chr1	16206046	16207674	ChIP_hs_GW23_BCL11A_peak_1018	254	.	7.40081	28.6101	25.4147	780
chr1	16217113	16217706	ChIP_hs_GW23_BCL11A_peak_1019	136	.	5.26703	16.4172	13.695	437
chr1	16226560	16227267	ChIP_hs_GW23_BCL11A_peak_1020	121	.	4.98253	14.8466	12.1925	363
chr1	16236663	16237523	ChIP_hs_GW23_BCL11A_peak_1021	192	.	6.40505	22.2698	19.2871	642
chr1	16244326	16244828	ChIP_hs_GW23_BCL11A_peak_1022	73	.	3.98677	9.76218	7.36142	92
chr1	16248717	16249126	ChIP_hs_GW23_BCL11A_peak_1023	136	.	5.26703	16.4172	13.695	182
chr1	16254791	16255121	ChIP_hs_GW23_BCL11A_peak_1024	38	.	3.13326	6.00572	3.86751	267
chr1	16351911	16353058	ChIP_hs_GW23_BCL11A_peak_1025	359	.	8.96558	39.4029	35.9041	659
chr1	16363316	16363590	ChIP_hs_GW23_BCL11A_peak_1026	38	.	3.13326	6.00572	3.86751	188
chr1	16366905	16367892	ChIP_hs_GW23_BCL11A_peak_1027	227	.	6.97405	25.8379	22.7321	308
chr1	16367999	16368229	ChIP_hs_GW23_BCL11A_peak_1028	38	.	3.13326	6.00572	3.86751	197
chr1	16440228	16441117	ChIP_hs_GW23_BCL11A_peak_1029	698	.	13.5176	74.0231	69.8235	467
chr1	16498558	16499931	ChIP_hs_GW23_BCL11A_peak_1030	892	.	15.7937	93.7791	89.294	660
chr1	16513923	16514332	ChIP_hs_GW23_BCL11A_peak_1031	605	.	12.3796	64.5837	60.5406	188
chr1	16566623	16566837	ChIP_hs_GW23_BCL11A_peak_1032	114	.	4.84028	14.0799	11.4602	142
chr1	16600913	16601196	ChIP_hs_GW23_BCL11A_peak_1033	55	.	3.56001	7.80606	5.52707	124
chr1	16603530	16604043	ChIP_hs_GW23_BCL11A_peak_1034	55	.	3.56001	7.80606	5.52707	374
chr1	16605963	16606238	ChIP_hs_GW23_BCL11A_peak_1035	55	.	3.56001	7.80606	5.52707	128
chr1	16606974	16607809	ChIP_hs_GW23_BCL11A_peak_1036	73	.	3.98677	9.76218	7.36142	54
chr1	16608306	16608880	ChIP_hs_GW23_BCL11A_peak_1037	144	.	5.40928	17.2202	14.4643	330
chr1	16608954	16609290	ChIP_hs_GW23_BCL11A_peak_1038	93	.	4.41352	11.8579	9.34458	158
chr1	16611930	16615460	ChIP_hs_GW23_BCL11A_peak_1039	1520	.	22.764	157.285	152.014	1594
chr1	16615717	16616278	ChIP_hs_GW23_BCL11A_peak_1040	93	.	4.41352	11.8579	9.34458	161
chr1	16616647	16616870	ChIP_hs_GW23_BCL11A_peak_1041	80	.	4.12902	10.4459	8.00706	96
chr1	16617067	16619020	ChIP_hs_GW23_BCL11A_peak_1042	136	.	5.26703	16.4172	13.695	307
chr1	16620286	16620518	ChIP_hs_GW23_BCL11A_peak_1043	73	.	3.98677	9.76218	7.36142	97
chr1	16621104	16621862	ChIP_hs_GW23_BCL11A_peak_1044	73	.	3.98677	9.76218	7.36142	163
chr1	16624094	16624482	ChIP_hs_GW23_BCL11A_peak_1045	107	.	4.69803	13.3259	10.741	186
chr1	16624969	16625187	ChIP_hs_GW23_BCL11A_peak_1046	61	.	3.70226	8.44166	6.12047	42
chr1	16625531	16626366	ChIP_hs_GW23_BCL11A_peak_1047	93	.	4.41352	11.8579	9.34458	248
chr1	16628787	16629021	ChIP_hs_GW23_BCL11A_peak_1048	73	.	3.98677	9.76218	7.36142	64
chr1	16629634	16632303	ChIP_hs_GW23_BCL11A_peak_1049	263	.	7.54306	29.5516	26.3267	1388
chr1	16632783	16633437	ChIP_hs_GW23_BCL11A_peak_1050	160	.	5.83604	18.8605	16.0051	501
chr1	16633754	16634022	ChIP_hs_GW23_BCL11A_peak_1051	100	.	4.55577	12.5851	10.0356	139
chr1	16634795	16635250	ChIP_hs_GW23_BCL11A_peak_1052	67	.	3.84451	9.0939	6.73232	257
chr1	16636683	16637184	ChIP_hs_GW23_BCL11A_peak_1053	73	.	3.98677	9.76218	7.36142	402
chr1	16643000	16643284	ChIP_hs_GW23_BCL11A_peak_1054	129	.	5.12478	15.6258	12.9377	133
chr1	16644260	16645029	ChIP_hs_GW23_BCL11A_peak_1055	721	.	13.8021	76.4308	72.1934	325
chr1	16645263	16645465	ChIP_hs_GW23_BCL11A_peak_1056	80	.	4.12902	10.4459	8.00706	156
chr1	16691353	16691560	ChIP_hs_GW23_BCL11A_peak_1057	55	.	3.56001	7.80606	5.52707	80
chr1	16692740	16694478	ChIP_hs_GW23_BCL11A_peak_1058	160	.	5.83604	18.8605	16.0051	868
chr1	16696971	16697675	ChIP_hs_GW23_BCL11A_peak_1059	61	.	3.70226	8.44166	6.12047	288
chr1	16699428	16699910	ChIP_hs_GW23_BCL11A_peak_1060	160	.	5.83604	18.8605	16.0051	186
chr1	16699979	16700229	ChIP_hs_GW23_BCL11A_peak_1061	67	.	3.84451	9.0939	6.73232	147
chr1	16700334	16700823	ChIP_hs_GW23_BCL11A_peak_1062	168	.	5.97829	19.6971	16.8093	155
chr1	16701302	16702239	ChIP_hs_GW23_BCL11A_peak_1063	86	.	4.27127	11.1447	8.66831	621
chr1	16703130	16703636	ChIP_hs_GW23_BCL11A_peak_1064	160	.	5.69379	18.8605	16.0051	317
chr1	16703807	16704709	ChIP_hs_GW23_BCL11A_peak_1065	114	.	4.84028	14.0799	11.4602	197
chr1	16706787	16707292	ChIP_hs_GW23_BCL11A_peak_1066	86	.	4.27127	11.1447	8.66831	132
chr1	16707417	16708183	ChIP_hs_GW23_BCL11A_peak_1067	160	.	5.83604	18.8605	16.0051	347
chr1	16708621	16709148	ChIP_hs_GW23_BCL11A_peak_1068	100	.	4.55577	12.5851	10.0356	356
chr1	16709215	16709457	ChIP_hs_GW23_BCL11A_peak_1069	43	.	3.27551	6.58737	4.39916	149
chr1	16709676	16711581	ChIP_hs_GW23_BCL11A_peak_1070	176	.	6.12054	20.5444	17.6243	1015
chr1	16712158	16712391	ChIP_hs_GW23_BCL11A_peak_1071	67	.	3.84451	9.0939	6.73232	166
chr1	16715496	16715753	ChIP_hs_GW23_BCL11A_peak_1072	49	.	3.41776	7.18773	4.95288	140
chr1	16718834	16719146	ChIP_hs_GW23_BCL11A_peak_1073	73	.	3.98677	9.76218	7.36142	132
chr1	16719229	16719474	ChIP_hs_GW23_BCL11A_peak_1074	73	.	3.98677	9.76218	7.36142	185
chr1	16724747	16725149	ChIP_hs_GW23_BCL11A_peak_1075	67	.	3.84451	9.0939	6.73232	246
chr1	16727371	16727878	ChIP_hs_GW23_BCL11A_peak_1076	114	.	4.84028	14.0799	11.4602	302
chr1	16888966	16889170	ChIP_hs_GW23_BCL11A_peak_1077	61	.	3.70226	8.44166	6.12047	66
chr1	16896067	16896277	ChIP_hs_GW23_BCL11A_peak_1078	144	.	5.40928	17.2202	14.4643	153
chr1	16903856	16904067	ChIP_hs_GW23_BCL11A_peak_1079	43	.	3.27551	6.58737	4.39916	80
chr1	16904587	16905679	ChIP_hs_GW23_BCL11A_peak_1080	310	.	8.25432	34.3815	31.0141	586
chr1	16913573	16914717	ChIP_hs_GW23_BCL11A_peak_1081	571	.	11.9529	61.127	57.1452	524
chr1	16921897	16922255	ChIP_hs_GW23_BCL11A_peak_1082	93	.	4.41352	11.8579	9.34458	175
chr1	16926419	16926619	ChIP_hs_GW23_BCL11A_peak_1083	33	.	2.991	5.44358	3.35952	95
chr1	16951565	16952251	ChIP_hs_GW23_BCL11A_peak_1084	144	.	5.40928	17.2202	14.4643	525
chr1	16960734	16961507	ChIP_hs_GW23_BCL11A_peak_1085	184	.	6.2628	21.4021	18.4505	272
chr1	16967388	16967757	ChIP_hs_GW23_BCL11A_peak_1086	49	.	3.41776	7.18773	4.95288	186
chr1	16972497	16972893	ChIP_hs_GW23_BCL11A_peak_1087	61	.	3.70226	8.44166	6.12047	247
chr1	16979691	16980229	ChIP_hs_GW23_BCL11A_peak_1088	80	.	4.12902	10.4459	8.00706	338
chr1	16980423	16980829	ChIP_hs_GW23_BCL11A_peak_1089	67	.	3.84451	9.0939	6.73232	226
chr1	16980901	16981116	ChIP_hs_GW23_BCL11A_peak_1090	49	.	3.41776	7.18773	4.95288	26
chr1	17010566	17011097	ChIP_hs_GW23_BCL11A_peak_1091	80	.	4.12902	10.4459	8.00706	165
chr1	17011494	17012411	ChIP_hs_GW23_BCL11A_peak_1092	218	.	6.8318	24.9318	21.8564	288
chr1	17053442	17054436	ChIP_hs_GW23_BCL11A_peak_1093	830	.	15.0824	87.4877	83.0895	604
chr1	17060123	17060434	ChIP_hs_GW23_BCL11A_peak_1094	49	.	3.41776	7.18773	4.95288	199
chr1	17118799	17120080	ChIP_hs_GW23_BCL11A_peak_1095	121	.	4.98253	14.8466	12.1925	669
chr1	17120159	17120475	ChIP_hs_GW23_BCL11A_peak_1096	43	.	3.27551	6.58737	4.39916	251
chr1	17125895	17126251	ChIP_hs_GW23_BCL11A_peak_1097	144	.	5.40928	17.2202	14.4643	168
chr1	17264008	17264305	ChIP_hs_GW23_BCL11A_peak_1098	61	.	3.70226	8.44166	6.12047	185
chr1	17405937	17406592	ChIP_hs_GW23_BCL11A_peak_1099	409	.	9.67684	44.6005	40.9782	369
chr1	17419649	17420370	ChIP_hs_GW23_BCL11A_peak_1100	160	.	5.69379	18.8605	16.0051	248
chr1	17424598	17424811	ChIP_hs_GW23_BCL11A_peak_1101	55	.	3.56001	7.80606	5.52707	165
chr1	17437132	17438436	ChIP_hs_GW23_BCL11A_peak_1102	359	.	8.96558	39.4029	35.9041	735
chr1	17439891	17440223	ChIP_hs_GW23_BCL11A_peak_1103	93	.	4.41352	11.8579	9.34458	84
chr1	17538336	17538687	ChIP_hs_GW23_BCL11A_peak_1104	100	.	4.55577	12.5851	10.0356	159
chr1	17539073	17539616	ChIP_hs_GW23_BCL11A_peak_1105	100	.	4.55577	12.5851	10.0356	298
chr1	17539878	17540615	ChIP_hs_GW23_BCL11A_peak_1106	160	.	5.83604	18.8605	16.0051	462
chr1	17607266	17607520	ChIP_hs_GW23_BCL11A_peak_1107	38	.	3.13326	6.00572	3.86751	144
chr1	17644124	17644355	ChIP_hs_GW23_BCL11A_peak_1108	38	.	3.13326	6.00572	3.86751	90
chr1	17644559	17645456	ChIP_hs_GW23_BCL11A_peak_1109	80	.	4.12902	10.4459	8.00706	735
chr1	17646080	17646292	ChIP_hs_GW23_BCL11A_peak_1110	55	.	3.56001	7.80606	5.52707	32
chr1	17661662	17662073	ChIP_hs_GW23_BCL11A_peak_1111	61	.	3.70226	8.44166	6.12047	180
chr1	17670667	17670905	ChIP_hs_GW23_BCL11A_peak_1112	38	.	3.13326	6.00572	3.86751	38
chr1	17671023	17672192	ChIP_hs_GW23_BCL11A_peak_1113	114	.	4.84028	14.0799	11.4602	145
chr1	17672352	17672831	ChIP_hs_GW23_BCL11A_peak_1114	93	.	4.41352	11.8579	9.34458	117
chr1	17673112	17673332	ChIP_hs_GW23_BCL11A_peak_1115	49	.	3.41776	7.18773	4.95288	75
chr1	17675053	17676532	ChIP_hs_GW23_BCL11A_peak_1116	129	.	5.12478	15.6258	12.9377	836
chr1	17687831	17688134	ChIP_hs_GW23_BCL11A_peak_1117	49	.	3.41776	7.18773	4.95288	131
chr1	17688413	17688740	ChIP_hs_GW23_BCL11A_peak_1118	100	.	4.55577	12.5851	10.0356	151
chr1	17697304	17697529	ChIP_hs_GW23_BCL11A_peak_1119	55	.	3.56001	7.80606	5.52707	62
chr1	17747927	17748329	ChIP_hs_GW23_BCL11A_peak_1120	61	.	3.70226	8.44166	6.12047	119
chr1	17770967	17771569	ChIP_hs_GW23_BCL11A_peak_1121	107	.	4.69803	13.3259	10.741	96
chr1	17777251	17777592	ChIP_hs_GW23_BCL11A_peak_1122	136	.	5.26703	16.4172	13.695	145
chr1	17791423	17791831	ChIP_hs_GW23_BCL11A_peak_1123	61	.	3.70226	8.44166	6.12047	158
chr1	17808596	17809226	ChIP_hs_GW23_BCL11A_peak_1124	136	.	5.26703	16.4172	13.695	432
chr1	17844105	17844413	ChIP_hs_GW23_BCL11A_peak_1125	49	.	3.41776	7.18773	4.95288	55
chr1	17844597	17844862	ChIP_hs_GW23_BCL11A_peak_1126	49	.	3.41776	7.18773	4.95288	107
chr1	17919765	17920353	ChIP_hs_GW23_BCL11A_peak_1127	61	.	3.70226	8.44166	6.12047	136
chr1	17920572	17921828	ChIP_hs_GW23_BCL11A_peak_1128	349	.	8.82333	38.3841	34.9106	539
chr1	17923218	17923606	ChIP_hs_GW23_BCL11A_peak_1129	67	.	3.84451	9.0939	6.73232	155
chr1	17923840	17924083	ChIP_hs_GW23_BCL11A_peak_1130	67	.	3.84451	9.0939	6.73232	117
chr1	17964034	17964546	ChIP_hs_GW23_BCL11A_peak_1131	67	.	3.84451	9.0939	6.73232	177
chr1	17967955	17968480	ChIP_hs_GW23_BCL11A_peak_1132	107	.	4.69803	13.3259	10.741	176
chr1	18008232	18008466	ChIP_hs_GW23_BCL11A_peak_1133	61	.	3.70226	8.44166	6.12047	188
chr1	18052494	18053195	ChIP_hs_GW23_BCL11A_peak_1134	236	.	7.11631	26.7532	23.6172	259
chr1	18082043	18082304	ChIP_hs_GW23_BCL11A_peak_1135	28	.	2.84875	4.90182	2.87688	73
chr1	18107290	18108363	ChIP_hs_GW23_BCL11A_peak_1136	236	.	7.11631	26.7532	23.6172	615
chr1	18108463	18108934	ChIP_hs_GW23_BCL11A_peak_1137	55	.	3.56001	7.80606	5.52707	291
chr1	18109038	18109262	ChIP_hs_GW23_BCL11A_peak_1138	49	.	3.41776	7.18773	4.95288	60
chr1	18109661	18111347	ChIP_hs_GW23_BCL11A_peak_1139	129	.	5.12478	15.6258	12.9377	1148
chr1	18132109	18132501	ChIP_hs_GW23_BCL11A_peak_1140	152	.	5.55154	18.0348	15.2453	182
chr1	18173952	18174385	ChIP_hs_GW23_BCL11A_peak_1141	121	.	4.98253	14.8466	12.1925	174
chr1	18186989	18187210	ChIP_hs_GW23_BCL11A_peak_1142	73	.	3.98677	9.76218	7.36142	101
chr1	18190979	18191251	ChIP_hs_GW23_BCL11A_peak_1143	86	.	4.27127	11.1447	8.66831	147
chr1	18191377	18192100	ChIP_hs_GW23_BCL11A_peak_1144	359	.	8.96558	39.4029	35.9041	275
chr1	18192446	18192816	ChIP_hs_GW23_BCL11A_peak_1145	33	.	2.991	5.44358	3.35952	187
chr1	18198329	18198704	ChIP_hs_GW23_BCL11A_peak_1146	61	.	3.70226	8.44166	6.12047	111
chr1	18211762	18212291	ChIP_hs_GW23_BCL11A_peak_1147	93	.	4.41352	11.8579	9.34458	274
chr1	18229822	18230200	ChIP_hs_GW23_BCL11A_peak_1148	38	.	3.13326	6.00572	3.86751	78
chr1	18239562	18239951	ChIP_hs_GW23_BCL11A_peak_1149	107	.	4.69803	13.3259	10.741	167
chr1	18250201	18250437	ChIP_hs_GW23_BCL11A_peak_1150	55	.	3.56001	7.80606	5.52707	109
chr1	18283088	18283345	ChIP_hs_GW23_BCL11A_peak_1151	49	.	3.41776	7.18773	4.95288	107
chr1	18326614	18326995	ChIP_hs_GW23_BCL11A_peak_1152	73	.	3.98677	9.76218	7.36142	192
chr1	18341688	18342031	ChIP_hs_GW23_BCL11A_peak_1153	93	.	4.41352	11.8579	9.34458	189
chr1	18343599	18344140	ChIP_hs_GW23_BCL11A_peak_1154	136	.	5.26703	16.4172	13.695	264
chr1	18549959	18550312	ChIP_hs_GW23_BCL11A_peak_1155	192	.	6.40505	22.2698	19.2871	162
chr1	18557465	18557801	ChIP_hs_GW23_BCL11A_peak_1156	73	.	3.98677	9.76218	7.36142	126
chr1	18575154	18575937	ChIP_hs_GW23_BCL11A_peak_1157	73	.	3.98677	9.76218	7.36142	255
chr1	18580661	18580958	ChIP_hs_GW23_BCL11A_peak_1158	93	.	4.41352	11.8579	9.34458	129
chr1	18581464	18581683	ChIP_hs_GW23_BCL11A_peak_1159	67	.	3.84451	9.0939	6.73232	95
chr1	18584692	18585232	ChIP_hs_GW23_BCL11A_peak_1160	184	.	6.2628	21.4021	18.4505	239
chr1	18629513	18629791	ChIP_hs_GW23_BCL11A_peak_1161	67	.	3.84451	9.0939	6.73232	97
chr1	18631644	18632527	ChIP_hs_GW23_BCL11A_peak_1162	43	.	3.27551	6.58737	4.39916	292
chr1	18640845	18641272	ChIP_hs_GW23_BCL11A_peak_1163	67	.	3.84451	9.0939	6.73232	351
chr1	18642390	18642759	ChIP_hs_GW23_BCL11A_peak_1164	33	.	2.991	5.44358	3.35952	28
chr1	18642865	18643111	ChIP_hs_GW23_BCL11A_peak_1165	43	.	3.27551	6.58737	4.39916	105
chr1	18643241	18643747	ChIP_hs_GW23_BCL11A_peak_1166	61	.	3.70226	8.44166	6.12047	410
chr1	18643826	18644106	ChIP_hs_GW23_BCL11A_peak_1167	93	.	4.41352	11.8579	9.34458	138
chr1	18655579	18655925	ChIP_hs_GW23_BCL11A_peak_1168	67	.	3.84451	9.0939	6.73232	163
chr1	18716204	18716418	ChIP_hs_GW23_BCL11A_peak_1169	61	.	3.70226	8.44166	6.12047	98
chr1	18716814	18717065	ChIP_hs_GW23_BCL11A_peak_1170	67	.	3.84451	9.0939	6.73232	107
chr1	18723755	18724160	ChIP_hs_GW23_BCL11A_peak_1171	67	.	3.84451	9.0939	6.73232	155
chr1	18725327	18726239	ChIP_hs_GW23_BCL11A_peak_1172	114	.	4.84028	14.0799	11.4602	149
chr1	18747754	18747985	ChIP_hs_GW23_BCL11A_peak_1173	129	.	5.12478	15.6258	12.9377	86
chr1	18802642	18802913	ChIP_hs_GW23_BCL11A_peak_1174	43	.	3.27551	6.58737	4.39916	248
chr1	18803027	18803613	ChIP_hs_GW23_BCL11A_peak_1175	516	.	11.0994	55.4732	51.6165	309
chr1	18803831	18804274	ChIP_hs_GW23_BCL11A_peak_1176	121	.	4.98253	14.8466	12.1925	190
chr1	18818469	18818718	ChIP_hs_GW23_BCL11A_peak_1177	55	.	3.56001	7.80606	5.52707	172
chr1	18820604	18820913	ChIP_hs_GW23_BCL11A_peak_1178	86	.	4.27127	11.1447	8.66831	115
chr1	18902010	18903417	ChIP_hs_GW23_BCL11A_peak_1179	605	.	12.3796	64.5837	60.5406	715
chr1	18906023	18906276	ChIP_hs_GW23_BCL11A_peak_1180	49	.	3.41776	7.18773	4.95288	151
chr1	18906986	18907326	ChIP_hs_GW23_BCL11A_peak_1181	43	.	3.27551	6.58737	4.39916	154
chr1	18938721	18939083	ChIP_hs_GW23_BCL11A_peak_1182	61	.	3.70226	8.44166	6.12047	52
chr1	18949852	18950060	ChIP_hs_GW23_BCL11A_peak_1183	49	.	3.41776	7.18773	4.95288	99
chr1	18955438	18957463	ChIP_hs_GW23_BCL11A_peak_1184	227	.	6.97405	25.8379	22.7321	1302
chr1	19067397	19067711	ChIP_hs_GW23_BCL11A_peak_1185	38	.	3.13326	6.00572	3.86751	232
chr1	19091627	19091837	ChIP_hs_GW23_BCL11A_peak_1186	67	.	3.84451	9.0939	6.73232	57
chr1	19209548	19210699	ChIP_hs_GW23_BCL11A_peak_1187	494	.	10.8149	53.2508	49.4375	802
chr1	19239535	19239765	ChIP_hs_GW23_BCL11A_peak_1188	49	.	3.41776	7.18773	4.95288	119
chr1	19251109	19252174	ChIP_hs_GW23_BCL11A_peak_1189	192	.	6.40505	22.2698	19.2871	500
chr1	19311223	19311435	ChIP_hs_GW23_BCL11A_peak_1190	67	.	3.84451	9.0939	6.73232	118
chr1	19311521	19313224	ChIP_hs_GW23_BCL11A_peak_1191	605	.	12.3796	64.5837	60.5406	769
chr1	19337497	19337823	ChIP_hs_GW23_BCL11A_peak_1192	38	.	3.13326	6.00572	3.86751	188
chr1	19344379	19344651	ChIP_hs_GW23_BCL11A_peak_1193	49	.	3.41776	7.18773	4.95288	109
chr1	19400383	19400665	ChIP_hs_GW23_BCL11A_peak_1194	49	.	3.41776	7.18773	4.95288	169
chr1	19405760	19405982	ChIP_hs_GW23_BCL11A_peak_1195	61	.	3.70226	8.44166	6.12047	138
chr1	19414368	19414733	ChIP_hs_GW23_BCL11A_peak_1196	67	.	3.84451	9.0939	6.73232	238
chr1	19419344	19419876	ChIP_hs_GW23_BCL11A_peak_1197	86	.	4.27127	11.1447	8.66831	140
chr1	19484269	19484652	ChIP_hs_GW23_BCL11A_peak_1198	43	.	3.27551	6.58737	4.39916	266
chr1	19484792	19486195	ChIP_hs_GW23_BCL11A_peak_1199	549	.	11.6684	58.8491	54.9087	835
chr1	19521382	19521719	ChIP_hs_GW23_BCL11A_peak_1200	33	.	2.991	5.44358	3.35952	11
chr1	19532553	19532864	ChIP_hs_GW23_BCL11A_peak_1201	38	.	3.13326	6.00572	3.86751	249
chr1	19596407	19597682	ChIP_hs_GW23_BCL11A_peak_1202	227	.	6.97405	25.8379	22.7321	429
chr1	19643476	19643682	ChIP_hs_GW23_BCL11A_peak_1203	80	.	4.12902	10.4459	8.00706	117
chr1	19643883	19645465	ChIP_hs_GW23_BCL11A_peak_1204	129	.	5.12478	15.6258	12.9377	449
chr1	19645644	19646105	ChIP_hs_GW23_BCL11A_peak_1205	55	.	3.56001	7.80606	5.52707	396
chr1	19656795	19657004	ChIP_hs_GW23_BCL11A_peak_1206	38	.	3.13326	6.00572	3.86751	61
chr1	19657776	19658088	ChIP_hs_GW23_BCL11A_peak_1207	38	.	3.13326	6.00572	3.86751	174
chr1	19659656	19660033	ChIP_hs_GW23_BCL11A_peak_1208	49	.	3.41776	7.18773	4.95288	188
chr1	19664497	19665356	ChIP_hs_GW23_BCL11A_peak_1209	107	.	4.69803	13.3259	10.741	588
chr1	19665662	19665917	ChIP_hs_GW23_BCL11A_peak_1210	38	.	3.13326	6.00572	3.86751	124
chr1	19704425	19704697	ChIP_hs_GW23_BCL11A_peak_1211	33	.	2.991	5.44358	3.35952	89
chr1	19881776	19882979	ChIP_hs_GW23_BCL11A_peak_1212	114	.	4.84028	14.0799	11.4602	774
chr1	19917853	19918186	ChIP_hs_GW23_BCL11A_peak_1213	43	.	3.27551	6.58737	4.39916	173
chr1	20151962	20152601	ChIP_hs_GW23_BCL11A_peak_1214	144	.	5.40928	17.2202	14.4643	475
chr1	20152828	20153202	ChIP_hs_GW23_BCL11A_peak_1215	38	.	3.13326	6.00572	3.86751	100
chr1	20185682	20186383	ChIP_hs_GW23_BCL11A_peak_1216	218	.	6.8318	24.9318	21.8564	406
chr1	20212602	20212898	ChIP_hs_GW23_BCL11A_peak_1217	80	.	4.12902	10.4459	8.00706	77
chr1	20212972	20213304	ChIP_hs_GW23_BCL11A_peak_1218	121	.	4.98253	14.8466	12.1925	187
chr1	20228267	20228781	ChIP_hs_GW23_BCL11A_peak_1219	67	.	3.84451	9.0939	6.73232	240
chr1	20229211	20229411	ChIP_hs_GW23_BCL11A_peak_1220	86	.	4.27127	11.1447	8.66831	88
chr1	20282485	20282971	ChIP_hs_GW23_BCL11A_peak_1221	107	.	4.69803	13.3259	10.741	173
chr1	20339770	20340413	ChIP_hs_GW23_BCL11A_peak_1222	121	.	4.98253	14.8466	12.1925	225
chr1	20342267	20342538	ChIP_hs_GW23_BCL11A_peak_1223	38	.	3.13326	6.00572	3.86751	175
chr1	20343006	20344104	ChIP_hs_GW23_BCL11A_peak_1224	227	.	6.97405	25.8379	22.7321	424
chr1	20361886	20362218	ChIP_hs_GW23_BCL11A_peak_1225	49	.	3.41776	7.18773	4.95288	167
chr1	20363356	20363689	ChIP_hs_GW23_BCL11A_peak_1226	43	.	3.27551	6.58737	4.39916	262
chr1	20366087	20367030	ChIP_hs_GW23_BCL11A_peak_1227	218	.	6.8318	24.9318	21.8564	663
chr1	20367269	20367788	ChIP_hs_GW23_BCL11A_peak_1228	86	.	4.27127	11.1447	8.66831	152
chr1	20375194	20375400	ChIP_hs_GW23_BCL11A_peak_1229	43	.	3.27551	6.58737	4.39916	20
chr1	20376230	20376434	ChIP_hs_GW23_BCL11A_peak_1230	55	.	3.56001	7.80606	5.52707	138
chr1	20382403	20382674	ChIP_hs_GW23_BCL11A_peak_1231	49	.	3.41776	7.18773	4.95288	193
chr1	20384751	20385383	ChIP_hs_GW23_BCL11A_peak_1232	107	.	4.69803	13.3259	10.741	189
chr1	20385478	20387498	ChIP_hs_GW23_BCL11A_peak_1233	281	.	7.82757	31.4594	28.1768	1577
chr1	20411837	20412037	ChIP_hs_GW23_BCL11A_peak_1234	49	.	3.41776	7.18773	4.95288	118
chr1	20413274	20413509	ChIP_hs_GW23_BCL11A_peak_1235	61	.	3.70226	8.44166	6.12047	166
chr1	20430806	20431467	ChIP_hs_GW23_BCL11A_peak_1236	80	.	4.12902	10.4459	8.00706	289
chr1	20448675	20449136	ChIP_hs_GW23_BCL11A_peak_1237	100	.	4.55577	12.5851	10.0356	109
chr1	20476497	20476733	ChIP_hs_GW23_BCL11A_peak_1238	38	.	3.13326	6.00572	3.86751	127
chr1	20483673	20487616	ChIP_hs_GW23_BCL11A_peak_1239	300	.	8.11207	33.3996	30.0601	2101
chr1	20493481	20494024	ChIP_hs_GW23_BCL11A_peak_1240	93	.	4.41352	11.8579	9.34458	245
chr1	20506968	20507217	ChIP_hs_GW23_BCL11A_peak_1241	73	.	3.98677	9.76218	7.36142	112
chr1	20507457	20508448	ChIP_hs_GW23_BCL11A_peak_1242	339	.	8.68108	37.3724	33.9248	607
chr1	20552453	20554011	ChIP_hs_GW23_BCL11A_peak_1243	144	.	5.40928	17.2202	14.4643	1227
chr1	20616082	20616583	ChIP_hs_GW23_BCL11A_peak_1244	160	.	5.69379	18.8605	16.0051	172
chr1	20633168	20634161	ChIP_hs_GW23_BCL11A_peak_1245	144	.	5.40928	17.2202	14.4643	475
chr1	20661111	20662225	ChIP_hs_GW23_BCL11A_peak_1246	2195	.	29.4498	225.516	219.581	520
chr1	20696360	20697505	ChIP_hs_GW23_BCL11A_peak_1247	176	.	6.12054	20.5444	17.6243	371
chr1	20697705	20698114	ChIP_hs_GW23_BCL11A_peak_1248	61	.	3.70226	8.44166	6.12047	287
chr1	20698246	20698548	ChIP_hs_GW23_BCL11A_peak_1249	61	.	3.70226	8.44166	6.12047	179
chr1	20710532	20711112	ChIP_hs_GW23_BCL11A_peak_1250	38	.	3.13326	6.00572	3.86751	131
chr1	20711342	20711753	ChIP_hs_GW23_BCL11A_peak_1251	49	.	3.41776	7.18773	4.95288	318
chr1	20712009	20712209	ChIP_hs_GW23_BCL11A_peak_1252	43	.	3.27551	6.58737	4.39916	160
chr1	20717343	20718364	ChIP_hs_GW23_BCL11A_peak_1253	136	.	5.26703	16.4172	13.695	453
chr1	20728999	20729200	ChIP_hs_GW23_BCL11A_peak_1254	61	.	3.70226	8.44166	6.12047	83
chr1	20729481	20729715	ChIP_hs_GW23_BCL11A_peak_1255	38	.	3.13326	6.00572	3.86751	93
chr1	20731131	20731479	ChIP_hs_GW23_BCL11A_peak_1256	43	.	3.27551	6.58737	4.39916	175
chr1	20731861	20733293	ChIP_hs_GW23_BCL11A_peak_1257	168	.	5.97829	19.6971	16.8093	330
chr1	20786024	20787997	ChIP_hs_GW23_BCL11A_peak_1258	349	.	8.82333	38.3841	34.9106	877
chr1	21175844	21177679	ChIP_hs_GW23_BCL11A_peak_1259	218	.	6.8318	24.9318	21.8564	283
chr1	21195186	21195876	ChIP_hs_GW23_BCL11A_peak_1260	61	.	3.70226	8.44166	6.12047	345
chr1	21239403	21239685	ChIP_hs_GW23_BCL11A_peak_1261	49	.	3.41776	7.18773	4.95288	159
chr1	21254640	21255017	ChIP_hs_GW23_BCL11A_peak_1262	55	.	3.56001	7.80606	5.52707	195
chr1	21255245	21255677	ChIP_hs_GW23_BCL11A_peak_1263	55	.	3.56001	7.80606	5.52707	61
chr1	21289200	21290596	ChIP_hs_GW23_BCL11A_peak_1264	160	.	5.69379	18.8605	16.0051	1049
chr1	21290772	21291042	ChIP_hs_GW23_BCL11A_peak_1265	55	.	3.56001	7.80606	5.52707	129
chr1	21338907	21339133	ChIP_hs_GW23_BCL11A_peak_1266	100	.	4.55577	12.5851	10.0356	133
chr1	21344904	21346331	ChIP_hs_GW23_BCL11A_peak_1267	349	.	8.82333	38.3841	34.9106	623
chr1	21436514	21436807	ChIP_hs_GW23_BCL11A_peak_1268	67	.	3.84451	9.0939	6.73232	102
chr1	21439538	21440564	ChIP_hs_GW23_BCL11A_peak_1269	209	.	6.68955	24.0349	20.9901	701
chr1	21508994	21509683	ChIP_hs_GW23_BCL11A_peak_1270	129	.	5.12478	15.6258	12.9377	392
chr1	21572566	21572802	ChIP_hs_GW23_BCL11A_peak_1271	43	.	3.27551	6.58737	4.39916	83
chr1	21589939	21590139	ChIP_hs_GW23_BCL11A_peak_1272	43	.	3.27551	6.58737	4.39916	140
chr1	21591656	21591863	ChIP_hs_GW23_BCL11A_peak_1273	38	.	3.13326	6.00572	3.86751	131
chr1	21596203	21596505	ChIP_hs_GW23_BCL11A_peak_1274	80	.	4.12902	10.4459	8.00706	197
chr1	21618975	21619264	ChIP_hs_GW23_BCL11A_peak_1275	33	.	2.991	5.44358	3.35952	120
chr1	21620358	21620587	ChIP_hs_GW23_BCL11A_peak_1276	61	.	3.70226	8.44166	6.12047	115
chr1	21621932	21622406	ChIP_hs_GW23_BCL11A_peak_1277	43	.	3.27551	6.58737	4.39916	284
chr1	21622663	21622913	ChIP_hs_GW23_BCL11A_peak_1278	93	.	4.41352	11.8579	9.34458	168
chr1	21623253	21624033	ChIP_hs_GW23_BCL11A_peak_1279	86	.	4.27127	11.1447	8.66831	169
chr1	21624545	21625415	ChIP_hs_GW23_BCL11A_peak_1280	160	.	5.69379	18.8605	16.0051	338
chr1	21650288	21650563	ChIP_hs_GW23_BCL11A_peak_1281	73	.	3.98677	9.76218	7.36142	123
chr1	21650856	21652998	ChIP_hs_GW23_BCL11A_peak_1282	184	.	6.2628	21.4021	18.4505	968
chr1	21653742	21653992	ChIP_hs_GW23_BCL11A_peak_1283	38	.	3.13326	6.00572	3.86751	51
chr1	21657747	21657953	ChIP_hs_GW23_BCL11A_peak_1284	38	.	3.13326	6.00572	3.86751	102
chr1	21658979	21659363	ChIP_hs_GW23_BCL11A_peak_1285	73	.	3.98677	9.76218	7.36142	243
chr1	21659508	21659859	ChIP_hs_GW23_BCL11A_peak_1286	55	.	3.56001	7.80606	5.52707	162
chr1	21668145	21670186	ChIP_hs_GW23_BCL11A_peak_1287	168	.	5.97829	19.6971	16.8093	1076
chr1	21782554	21783878	ChIP_hs_GW23_BCL11A_peak_1288	272	.	7.68531	30.5014	27.2476	547
chr1	21874561	21874773	ChIP_hs_GW23_BCL11A_peak_1289	38	.	3.13326	6.00572	3.86751	190
chr1	21935375	21935807	ChIP_hs_GW23_BCL11A_peak_1290	43	.	3.27551	6.58737	4.39916	301
chr1	21936476	21937772	ChIP_hs_GW23_BCL11A_peak_1291	184	.	6.2628	21.4021	18.4505	687
chr1	22024466	22025883	ChIP_hs_GW23_BCL11A_peak_1292	430	.	9.96134	46.7259	43.0552	952
chr1	22044691	22045151	ChIP_hs_GW23_BCL11A_peak_1293	129	.	5.12478	15.6258	12.9377	107
chr1	22052083	22053521	ChIP_hs_GW23_BCL11A_peak_1294	639	.	12.8064	68.0866	63.9841	544
chr1	22131846	22132312	ChIP_hs_GW23_BCL11A_peak_1295	80	.	4.12902	10.4459	8.00706	284
chr1	22132383	22132618	ChIP_hs_GW23_BCL11A_peak_1296	67	.	3.84451	9.0939	6.73232	145
chr1	22141745	22142278	ChIP_hs_GW23_BCL11A_peak_1297	67	.	3.84451	9.0939	6.73232	162
chr1	22142612	22142864	ChIP_hs_GW23_BCL11A_peak_1298	80	.	4.12902	10.4459	8.00706	89
chr1	22143315	22143660	ChIP_hs_GW23_BCL11A_peak_1299	121	.	4.98253	14.8466	12.1925	157
chr1	22207766	22208365	ChIP_hs_GW23_BCL11A_peak_1300	55	.	3.56001	7.80606	5.52707	520
chr1	22209107	22209362	ChIP_hs_GW23_BCL11A_peak_1301	67	.	3.84451	9.0939	6.73232	218
chr1	22314779	22315103	ChIP_hs_GW23_BCL11A_peak_1302	55	.	3.56001	7.80606	5.52707	125
chr1	22318359	22318831	ChIP_hs_GW23_BCL11A_peak_1303	86	.	4.27127	11.1447	8.66831	184
chr1	22341594	22343263	ChIP_hs_GW23_BCL11A_peak_1304	245	.	7.25856	27.6773	24.5113	672
chr1	22343428	22343694	ChIP_hs_GW23_BCL11A_peak_1305	43	.	3.27551	6.58737	4.39916	109
chr1	22349775	22350116	ChIP_hs_GW23_BCL11A_peak_1306	43	.	3.27551	6.58737	4.39916	130
chr1	22350399	22350627	ChIP_hs_GW23_BCL11A_peak_1307	73	.	3.98677	9.76218	7.36142	53
chr1	22350699	22351032	ChIP_hs_GW23_BCL11A_peak_1308	49	.	3.41776	7.18773	4.95288	193
chr1	22416540	22416753	ChIP_hs_GW23_BCL11A_peak_1309	55	.	3.56001	7.80606	5.52707	147
chr1	22451090	22451298	ChIP_hs_GW23_BCL11A_peak_1310	49	.	3.41776	7.18773	4.95288	183
chr1	22451514	22452692	ChIP_hs_GW23_BCL11A_peak_1311	209	.	6.68955	24.0349	20.9901	401
chr1	22516930	22517215	ChIP_hs_GW23_BCL11A_peak_1312	49	.	3.41776	7.18773	4.95288	174
chr1	22537477	22537761	ChIP_hs_GW23_BCL11A_peak_1313	80	.	4.12902	10.4459	8.00706	161
chr1	22548032	22548629	ChIP_hs_GW23_BCL11A_peak_1314	114	.	4.84028	14.0799	11.4602	162
chr1	22641532	22642320	ChIP_hs_GW23_BCL11A_peak_1315	121	.	4.98253	14.8466	12.1925	600
chr1	22642591	22642815	ChIP_hs_GW23_BCL11A_peak_1316	67	.	3.84451	9.0939	6.73232	131
chr1	22666386	22666702	ChIP_hs_GW23_BCL11A_peak_1317	121	.	4.98253	14.8466	12.1925	140
chr1	22673757	22674177	ChIP_hs_GW23_BCL11A_peak_1318	55	.	3.56001	7.80606	5.52707	241
chr1	22676906	22677294	ChIP_hs_GW23_BCL11A_peak_1319	121	.	4.98253	14.8466	12.1925	157
chr1	22704364	22704776	ChIP_hs_GW23_BCL11A_peak_1320	86	.	4.27127	11.1447	8.66831	195
chr1	22708937	22709465	ChIP_hs_GW23_BCL11A_peak_1321	55	.	3.56001	7.80606	5.52707	361
chr1	22709943	22711928	ChIP_hs_GW23_BCL11A_peak_1322	192	.	6.40505	22.2698	19.2871	1432
chr1	22712599	22713087	ChIP_hs_GW23_BCL11A_peak_1323	49	.	3.41776	7.18773	4.95288	454
chr1	22754754	22755097	ChIP_hs_GW23_BCL11A_peak_1324	93	.	4.41352	11.8579	9.34458	157
chr1	22761618	22762386	ChIP_hs_GW23_BCL11A_peak_1325	209	.	6.68955	24.0349	20.9901	356
chr1	22779735	22779935	ChIP_hs_GW23_BCL11A_peak_1326	55	.	3.56001	7.80606	5.52707	74
chr1	22799971	22800219	ChIP_hs_GW23_BCL11A_peak_1327	33	.	2.991	5.44358	3.35952	101
chr1	22801712	22801987	ChIP_hs_GW23_BCL11A_peak_1328	49	.	3.41776	7.18773	4.95288	82
chr1	22805987	22806397	ChIP_hs_GW23_BCL11A_peak_1329	55	.	3.56001	7.80606	5.52707	323
chr1	22809057	22809273	ChIP_hs_GW23_BCL11A_peak_1330	49	.	3.41776	7.18773	4.95288	134
chr1	22814604	22814825	ChIP_hs_GW23_BCL11A_peak_1331	38	.	3.13326	6.00572	3.86751	59
chr1	22814897	22815275	ChIP_hs_GW23_BCL11A_peak_1332	55	.	3.56001	7.80606	5.52707	197
chr1	22815543	22815949	ChIP_hs_GW23_BCL11A_peak_1333	73	.	3.98677	9.76218	7.36142	164
chr1	22818884	22819463	ChIP_hs_GW23_BCL11A_peak_1334	55	.	3.56001	7.80606	5.52707	166
chr1	22830815	22831065	ChIP_hs_GW23_BCL11A_peak_1335	38	.	3.13326	6.00572	3.86751	86
chr1	22852386	22852625	ChIP_hs_GW23_BCL11A_peak_1336	43	.	3.27551	6.58737	4.39916	146
chr1	22855986	22856624	ChIP_hs_GW23_BCL11A_peak_1337	100	.	4.55577	12.5851	10.0356	176
chr1	22916109	22916396	ChIP_hs_GW23_BCL11A_peak_1338	33	.	2.991	5.44358	3.35952	140
chr1	22930501	22930764	ChIP_hs_GW23_BCL11A_peak_1339	38	.	3.13326	6.00572	3.86751	120
chr1	22953665	22953865	ChIP_hs_GW23_BCL11A_peak_1340	38	.	3.13326	6.00572	3.86751	110
chr1	23018861	23020336	ChIP_hs_GW23_BCL11A_peak_1341	389	.	9.39234	42.5013	38.9278	451
chr1	23168265	23168958	ChIP_hs_GW23_BCL11A_peak_1342	168	.	5.97829	19.6971	16.8093	495
chr1	23177319	23178203	ChIP_hs_GW23_BCL11A_peak_1343	245	.	7.25856	27.6773	24.5113	537
chr1	23178421	23178626	ChIP_hs_GW23_BCL11A_peak_1344	49	.	3.41776	7.18773	4.95288	60
chr1	23216693	23217677	ChIP_hs_GW23_BCL11A_peak_1345	93	.	4.41352	11.8579	9.34458	187
chr1	23343617	23345044	ChIP_hs_GW23_BCL11A_peak_1346	472	.	10.5304	51.0517	47.2846	961
chr1	23345286	23345824	ChIP_hs_GW23_BCL11A_peak_1347	55	.	3.56001	7.80606	5.52707	464
chr1	23367434	23369476	ChIP_hs_GW23_BCL11A_peak_1348	310	.	8.25432	34.3815	31.0141	811
chr1	23370561	23370958	ChIP_hs_GW23_BCL11A_peak_1349	67	.	3.84451	9.0939	6.73232	183
chr1	23403799	23404309	ChIP_hs_GW23_BCL11A_peak_1350	55	.	3.56001	7.80606	5.52707	366
chr1	23406975	23407349	ChIP_hs_GW23_BCL11A_peak_1351	80	.	4.12902	10.4459	8.00706	185
chr1	23424006	23424248	ChIP_hs_GW23_BCL11A_peak_1352	43	.	3.27551	6.58737	4.39916	53
chr1	23424526	23424826	ChIP_hs_GW23_BCL11A_peak_1353	61	.	3.70226	8.44166	6.12047	187
chr1	23483074	23484662	ChIP_hs_GW23_BCL11A_peak_1354	176	.	6.12054	20.5444	17.6243	1162
chr1	23497147	23497432	ChIP_hs_GW23_BCL11A_peak_1355	55	.	3.56001	7.80606	5.52707	183
chr1	23530747	23531175	ChIP_hs_GW23_BCL11A_peak_1356	100	.	4.55577	12.5851	10.0356	217
chr1	23531296	23531764	ChIP_hs_GW23_BCL11A_peak_1357	144	.	5.40928	17.2202	14.4643	172
chr1	23539859	23540219	ChIP_hs_GW23_BCL11A_peak_1358	86	.	4.27127	11.1447	8.66831	118
chr1	23554206	23555435	ChIP_hs_GW23_BCL11A_peak_1359	114	.	4.84028	14.0799	11.4602	559
chr1	23559448	23559934	ChIP_hs_GW23_BCL11A_peak_1360	93	.	4.41352	11.8579	9.34458	156
chr1	23562203	23562603	ChIP_hs_GW23_BCL11A_peak_1361	67	.	3.84451	9.0939	6.73232	356
chr1	23567839	23568285	ChIP_hs_GW23_BCL11A_peak_1362	73	.	3.98677	9.76218	7.36142	249
chr1	23637740	23637940	ChIP_hs_GW23_BCL11A_peak_1363	43	.	3.27551	6.58737	4.39916	58
chr1	23691548	23692153	ChIP_hs_GW23_BCL11A_peak_1364	160	.	5.83604	18.8605	16.0051	379
chr1	23742753	23744033	ChIP_hs_GW23_BCL11A_peak_1365	209	.	6.68955	24.0349	20.9901	872
chr1	23778137	23778844	ChIP_hs_GW23_BCL11A_peak_1366	114	.	4.84028	14.0799	11.4602	486
chr1	23790721	23791550	ChIP_hs_GW23_BCL11A_peak_1367	160	.	5.83604	18.8605	16.0051	339
chr1	23791649	23792084	ChIP_hs_GW23_BCL11A_peak_1368	55	.	3.56001	7.80606	5.52707	198
chr1	23793435	23793740	ChIP_hs_GW23_BCL11A_peak_1369	28	.	2.84875	4.90182	2.87688	110
chr1	23794096	23794296	ChIP_hs_GW23_BCL11A_peak_1370	38	.	3.13326	6.00572	3.86751	129
chr1	23796096	23796305	ChIP_hs_GW23_BCL11A_peak_1371	49	.	3.41776	7.18773	4.95288	55
chr1	23799845	23801330	ChIP_hs_GW23_BCL11A_peak_1372	880	.	15.6514	92.5126	88.0449	1018
chr1	23825067	23825700	ChIP_hs_GW23_BCL11A_peak_1373	319	.	8.39657	35.371	31.9763	362
chr1	23867682	23868970	ChIP_hs_GW23_BCL11A_peak_1374	114	.	4.84028	14.0799	11.4602	495
chr1	23902624	23903175	ChIP_hs_GW23_BCL11A_peak_1375	80	.	4.12902	10.4459	8.00706	273
chr1	23959246	23960448	ChIP_hs_GW23_BCL11A_peak_1376	339	.	8.68108	37.3724	33.9248	875
chr1	23979525	23981010	ChIP_hs_GW23_BCL11A_peak_1377	192	.	6.40505	22.2698	19.2871	616
chr1	24018610	24019209	ChIP_hs_GW23_BCL11A_peak_1378	86	.	4.27127	11.1447	8.66831	183
chr1	24141582	24142034	ChIP_hs_GW23_BCL11A_peak_1379	192	.	6.40505	22.2698	19.2871	262
chr1	24157983	24158263	ChIP_hs_GW23_BCL11A_peak_1380	55	.	3.56001	7.80606	5.52707	157
chr1	24216761	24217117	ChIP_hs_GW23_BCL11A_peak_1381	55	.	3.56001	7.80606	5.52707	94
chr1	24391158	24391418	ChIP_hs_GW23_BCL11A_peak_1382	38	.	3.13326	6.00572	3.86751	32
chr1	24413420	24413808	ChIP_hs_GW23_BCL11A_peak_1383	55	.	3.56001	7.80606	5.52707	238
chr1	24415318	24415947	ChIP_hs_GW23_BCL11A_peak_1384	93	.	4.41352	11.8579	9.34458	364
chr1	24502241	24503091	ChIP_hs_GW23_BCL11A_peak_1385	129	.	5.12478	15.6258	12.9377	562
chr1	24641573	24642113	ChIP_hs_GW23_BCL11A_peak_1386	86	.	4.27127	11.1447	8.66831	198
chr1	24642511	24644124	ChIP_hs_GW23_BCL11A_peak_1387	349	.	8.82333	38.3841	34.9106	459
chr1	24744752	24745794	ChIP_hs_GW23_BCL11A_peak_1388	209	.	6.68955	24.0349	20.9901	474
chr1	24745868	24746392	ChIP_hs_GW23_BCL11A_peak_1389	61	.	3.70226	8.44166	6.12047	412
chr1	24847892	24848840	ChIP_hs_GW23_BCL11A_peak_1390	93	.	4.41352	11.8579	9.34458	169
chr1	24914158	24914358	ChIP_hs_GW23_BCL11A_peak_1391	49	.	3.41776	7.18773	4.95288	93
chr1	24928549	24929467	ChIP_hs_GW23_BCL11A_peak_1392	80	.	4.12902	10.4459	8.00706	834
chr1	24930164	24930461	ChIP_hs_GW23_BCL11A_peak_1393	55	.	3.56001	7.80606	5.52707	106
chr1	24931753	24932070	ChIP_hs_GW23_BCL11A_peak_1394	49	.	3.41776	7.18773	4.95288	51
chr1	24932730	24933123	ChIP_hs_GW23_BCL11A_peak_1395	67	.	3.84451	9.0939	6.73232	173
chr1	25022229	25022446	ChIP_hs_GW23_BCL11A_peak_1396	38	.	3.13326	6.00572	3.86751	128
chr1	25231694	25232176	ChIP_hs_GW23_BCL11A_peak_1397	61	.	3.70226	8.44166	6.12047	94
chr1	25232315	25232979	ChIP_hs_GW23_BCL11A_peak_1398	100	.	4.55577	12.5851	10.0356	342
chr1	25233248	25233725	ChIP_hs_GW23_BCL11A_peak_1399	107	.	4.69803	13.3259	10.741	291
chr1	25239313	25240203	ChIP_hs_GW23_BCL11A_peak_1400	160	.	5.69379	18.8605	16.0051	725
chr1	25240836	25241036	ChIP_hs_GW23_BCL11A_peak_1401	38	.	3.13326	6.00572	3.86751	87
chr1	25246253	25246519	ChIP_hs_GW23_BCL11A_peak_1402	100	.	4.55577	12.5851	10.0356	117
chr1	25246616	25248162	ChIP_hs_GW23_BCL11A_peak_1403	192	.	6.40505	22.2698	19.2871	845
chr1	25338266	25338963	ChIP_hs_GW23_BCL11A_peak_1404	144	.	5.40928	17.2202	14.4643	172
chr1	25429906	25430641	ChIP_hs_GW23_BCL11A_peak_1405	300	.	8.11207	33.3996	30.0601	398
chr1	25430730	25431854	ChIP_hs_GW23_BCL11A_peak_1406	184	.	6.2628	21.4021	18.4505	535
chr1	25527185	25527582	ChIP_hs_GW23_BCL11A_peak_1407	209	.	6.68955	24.0349	20.9901	234
chr1	25540993	25541226	ChIP_hs_GW23_BCL11A_peak_1408	43	.	3.27551	6.58737	4.39916	166
chr1	25543138	25543583	ChIP_hs_GW23_BCL11A_peak_1409	61	.	3.70226	8.44166	6.12047	74
chr1	25566525	25567586	ChIP_hs_GW23_BCL11A_peak_1410	168	.	5.97829	19.6971	16.8093	697
chr1	25567698	25569153	ChIP_hs_GW23_BCL11A_peak_1411	505	.	10.9571	54.3591	50.5238	455
chr1	25569598	25569984	ChIP_hs_GW23_BCL11A_peak_1412	107	.	4.69803	13.3259	10.741	190
chr1	25570095	25570516	ChIP_hs_GW23_BCL11A_peak_1413	107	.	4.69803	13.3259	10.741	126
chr1	25593850	25594269	ChIP_hs_GW23_BCL11A_peak_1414	93	.	4.41352	11.8579	9.34458	247
chr1	25615660	25618209	ChIP_hs_GW23_BCL11A_peak_1415	281	.	7.82757	31.4594	28.1768	867
chr1	25618449	25618649	ChIP_hs_GW23_BCL11A_peak_1416	49	.	3.41776	7.18773	4.95288	135
chr1	25619048	25619592	ChIP_hs_GW23_BCL11A_peak_1417	80	.	4.12902	10.4459	8.00706	312
chr1	25621002	25621232	ChIP_hs_GW23_BCL11A_peak_1418	49	.	3.41776	7.18773	4.95288	133
chr1	25640345	25640567	ChIP_hs_GW23_BCL11A_peak_1419	33	.	2.991	5.44358	3.35952	111
chr1	25644833	25645033	ChIP_hs_GW23_BCL11A_peak_1420	38	.	3.13326	6.00572	3.86751	32
chr1	25645967	25646199	ChIP_hs_GW23_BCL11A_peak_1421	33	.	2.991	5.44358	3.35952	42
chr1	25647972	25648203	ChIP_hs_GW23_BCL11A_peak_1422	38	.	3.13326	6.00572	3.86751	108
chr1	25648323	25648790	ChIP_hs_GW23_BCL11A_peak_1423	61	.	3.70226	8.44166	6.12047	172
chr1	25651895	25653142	ChIP_hs_GW23_BCL11A_peak_1424	757	.	14.2289	80.0768	75.7855	537
chr1	25684711	25684911	ChIP_hs_GW23_BCL11A_peak_1425	43	.	3.27551	6.58737	4.39916	166
chr1	25692553	25692848	ChIP_hs_GW23_BCL11A_peak_1426	28	.	2.84875	4.90182	2.87688	96
chr1	25694226	25694736	ChIP_hs_GW23_BCL11A_peak_1427	61	.	3.70226	8.44166	6.12047	421
chr1	25700259	25700496	ChIP_hs_GW23_BCL11A_peak_1428	61	.	3.70226	8.44166	6.12047	163
chr1	25700757	25700969	ChIP_hs_GW23_BCL11A_peak_1429	43	.	3.27551	6.58737	4.39916	87
chr1	25704320	25704930	ChIP_hs_GW23_BCL11A_peak_1430	144	.	5.40928	17.2202	14.4643	199
chr1	25727491	25728556	ChIP_hs_GW23_BCL11A_peak_1431	55	.	3.56001	7.80606	5.52707	342
chr1	25754250	25755557	ChIP_hs_GW23_BCL11A_peak_1432	160	.	5.83604	18.8605	16.0051	783
chr1	25755685	25755915	ChIP_hs_GW23_BCL11A_peak_1433	55	.	3.56001	7.80606	5.52707	146
chr1	25758995	25759302	ChIP_hs_GW23_BCL11A_peak_1434	86	.	4.27127	11.1447	8.66831	128
chr1	25773579	25773812	ChIP_hs_GW23_BCL11A_peak_1435	38	.	3.13326	6.00572	3.86751	187
chr1	25774109	25774377	ChIP_hs_GW23_BCL11A_peak_1436	33	.	2.991	5.44358	3.35952	101
chr1	25775026	25775483	ChIP_hs_GW23_BCL11A_peak_1437	38	.	3.13326	6.00572	3.86751	299
chr1	25798163	25798380	ChIP_hs_GW23_BCL11A_peak_1438	55	.	3.56001	7.80606	5.52707	164
chr1	25798819	25799067	ChIP_hs_GW23_BCL11A_peak_1439	55	.	3.56001	7.80606	5.52707	114
chr1	25799473	25800233	ChIP_hs_GW23_BCL11A_peak_1440	430	.	9.96134	46.7259	43.0552	564
chr1	25800332	25800668	ChIP_hs_GW23_BCL11A_peak_1441	100	.	4.55577	12.5851	10.0356	114
chr1	25800893	25801227	ChIP_hs_GW23_BCL11A_peak_1442	67	.	3.84451	9.0939	6.73232	136
chr1	25810703	25811403	ChIP_hs_GW23_BCL11A_peak_1443	184	.	6.2628	21.4021	18.4505	168
chr1	25813892	25814429	ChIP_hs_GW23_BCL11A_peak_1444	61	.	3.70226	8.44166	6.12047	365
chr1	25818952	25819333	ChIP_hs_GW23_BCL11A_peak_1445	61	.	3.70226	8.44166	6.12047	232
chr1	25819678	25820825	ChIP_hs_GW23_BCL11A_peak_1446	272	.	7.68531	30.5014	27.2476	354
chr1	25859352	25859552	ChIP_hs_GW23_BCL11A_peak_1447	33	.	2.991	5.44358	3.35952	55
chr1	25875086	25876274	ChIP_hs_GW23_BCL11A_peak_1448	184	.	6.2628	21.4021	18.4505	395
chr1	25895459	25895915	ChIP_hs_GW23_BCL11A_peak_1449	107	.	4.69803	13.3259	10.741	153
chr1	25898556	25898864	ChIP_hs_GW23_BCL11A_peak_1450	43	.	3.27551	6.58737	4.39916	180
chr1	25905325	25907423	ChIP_hs_GW23_BCL11A_peak_1451	674	.	13.2331	71.634	67.473	1190
chr1	25907968	25908581	ChIP_hs_GW23_BCL11A_peak_1452	144	.	5.40928	17.2202	14.4643	444
chr1	25909078	25909524	ChIP_hs_GW23_BCL11A_peak_1453	152	.	5.55154	18.0348	15.2453	212
chr1	25922386	25923495	ChIP_hs_GW23_BCL11A_peak_1454	209	.	6.68955	24.0349	20.9901	502
chr1	25927340	25928185	ChIP_hs_GW23_BCL11A_peak_1455	61	.	3.70226	8.44166	6.12047	405
chr1	25933229	25933601	ChIP_hs_GW23_BCL11A_peak_1456	61	.	3.70226	8.44166	6.12047	141
chr1	25933983	25934189	ChIP_hs_GW23_BCL11A_peak_1457	67	.	3.84451	9.0939	6.73232	136
chr1	25952634	25953457	ChIP_hs_GW23_BCL11A_peak_1458	505	.	10.9571	54.3591	50.5238	295
chr1	25954558	25954839	ChIP_hs_GW23_BCL11A_peak_1459	61	.	3.70226	8.44166	6.12047	164
chr1	25997472	25998633	ChIP_hs_GW23_BCL11A_peak_1460	319	.	8.39657	35.371	31.9763	875
chr1	26009926	26010321	ChIP_hs_GW23_BCL11A_peak_1461	80	.	4.12902	10.4459	8.00706	252
chr1	26021106	26021394	ChIP_hs_GW23_BCL11A_peak_1462	55	.	3.56001	7.80606	5.52707	104
chr1	26021571	26022254	ChIP_hs_GW23_BCL11A_peak_1463	144	.	5.40928	17.2202	14.4643	264
chr1	26034793	26036660	ChIP_hs_GW23_BCL11A_peak_1464	430	.	9.96134	46.7259	43.0552	642
chr1	26084280	26084480	ChIP_hs_GW23_BCL11A_peak_1465	38	.	3.13326	6.00572	3.86751	65
chr1	26110618	26112561	ChIP_hs_GW23_BCL11A_peak_1466	281	.	7.82757	31.4594	28.1768	1207
chr1	26161328	26162300	ChIP_hs_GW23_BCL11A_peak_1467	201	.	6.5473	23.1475	20.1335	338
chr1	26162467	26163034	ChIP_hs_GW23_BCL11A_peak_1468	61	.	3.70226	8.44166	6.12047	141
chr1	26163946	26165004	ChIP_hs_GW23_BCL11A_peak_1469	218	.	6.8318	24.9318	21.8564	345
chr1	26169516	26170432	ChIP_hs_GW23_BCL11A_peak_1470	300	.	8.11207	33.3996	30.0601	416
chr1	26170902	26171172	ChIP_hs_GW23_BCL11A_peak_1471	49	.	3.41776	7.18773	4.95288	127
chr1	26171760	26172043	ChIP_hs_GW23_BCL11A_peak_1472	49	.	3.41776	7.18773	4.95288	195
chr1	26225128	26225415	ChIP_hs_GW23_BCL11A_peak_1473	43	.	3.27551	6.58737	4.39916	126
chr1	26233541	26234868	ChIP_hs_GW23_BCL11A_peak_1474	245	.	7.25856	27.6773	24.5113	829
chr1	26279672	26280928	ChIP_hs_GW23_BCL11A_peak_1475	339	.	8.68108	37.3724	33.9248	409
chr1	26306368	26306992	ChIP_hs_GW23_BCL11A_peak_1476	160	.	5.69379	18.8605	16.0051	244
chr1	26359869	26360879	ChIP_hs_GW23_BCL11A_peak_1477	61	.	3.70226	8.44166	6.12047	79
chr1	26410433	26410733	ChIP_hs_GW23_BCL11A_peak_1478	67	.	3.84451	9.0939	6.73232	181
chr1	26431715	26432971	ChIP_hs_GW23_BCL11A_peak_1479	176	.	6.12054	20.5444	17.6243	353
chr1	26470651	26470903	ChIP_hs_GW23_BCL11A_peak_1480	61	.	3.70226	8.44166	6.12047	80
chr1	26471202	26471557	ChIP_hs_GW23_BCL11A_peak_1481	38	.	3.13326	6.00572	3.86751	104
chr1	26471693	26473450	ChIP_hs_GW23_BCL11A_peak_1482	310	.	8.25432	34.3815	31.0141	1171
chr1	26499859	26501558	ChIP_hs_GW23_BCL11A_peak_1483	160	.	5.69379	18.8605	16.0051	1058
chr1	26529367	26530206	ChIP_hs_GW23_BCL11A_peak_1484	100	.	4.55577	12.5851	10.0356	435
chr1	26620054	26621732	ChIP_hs_GW23_BCL11A_peak_1485	526	.	11.3839	56.5929	52.6942	782
chr1	26692227	26693503	ChIP_hs_GW23_BCL11A_peak_1486	349	.	8.82333	38.3841	34.9106	934
chr1	26695141	26698312	ChIP_hs_GW23_BCL11A_peak_1487	757	.	14.2289	80.0768	75.7855	547
chr1	26723126	26723981	ChIP_hs_GW23_BCL11A_peak_1488	537	.	11.5261	57.7182	53.7985	403
chr1	26787203	26788825	ChIP_hs_GW23_BCL11A_peak_1489	281	.	7.82757	31.4594	28.1768	883
chr1	26788955	26789458	ChIP_hs_GW23_BCL11A_peak_1490	67	.	3.84451	9.0939	6.73232	329
chr1	26799488	26799810	ChIP_hs_GW23_BCL11A_peak_1491	93	.	4.41352	11.8579	9.34458	183
chr1	26826102	26826840	ChIP_hs_GW23_BCL11A_peak_1492	263	.	7.54306	29.5516	26.3267	336
chr1	26826997	26827648	ChIP_hs_GW23_BCL11A_peak_1493	86	.	4.27127	11.1447	8.66831	282
chr1	26844494	26844878	ChIP_hs_GW23_BCL11A_peak_1494	129	.	5.12478	15.6258	12.9377	117
chr1	26864323	26864566	ChIP_hs_GW23_BCL11A_peak_1495	28	.	2.84875	4.90182	2.87688	105
chr1	26864676	26865650	ChIP_hs_GW23_BCL11A_peak_1496	409	.	9.67684	44.6005	40.9782	505
chr1	26888067	26888654	ChIP_hs_GW23_BCL11A_peak_1497	628	.	12.6641	66.9139	62.8312	351
chr1	26889416	26890856	ChIP_hs_GW23_BCL11A_peak_1498	201	.	6.5473	23.1475	20.1335	686
chr1	26900075	26900697	ChIP_hs_GW23_BCL11A_peak_1499	80	.	4.12902	10.4459	8.00706	192
chr1	26921204	26922232	ChIP_hs_GW23_BCL11A_peak_1500	329	.	8.53883	36.368	32.9467	480
chr1	26992981	26994888	ChIP_hs_GW23_BCL11A_peak_1501	168	.	5.97829	19.6971	16.8093	835
chr1	27031532	27031851	ChIP_hs_GW23_BCL11A_peak_1502	55	.	3.56001	7.80606	5.52707	248
chr1	27044327	27044803	ChIP_hs_GW23_BCL11A_peak_1503	61	.	3.70226	8.44166	6.12047	334
chr1	27045927	27046244	ChIP_hs_GW23_BCL11A_peak_1504	73	.	3.98677	9.76218	7.36142	179
chr1	27057673	27058348	ChIP_hs_GW23_BCL11A_peak_1505	144	.	5.40928	17.2202	14.4643	275
chr1	27071019	27071494	ChIP_hs_GW23_BCL11A_peak_1506	160	.	5.83604	18.8605	16.0051	299
chr1	27098529	27098756	ChIP_hs_GW23_BCL11A_peak_1507	73	.	3.98677	9.76218	7.36142	127
chr1	27116367	27116703	ChIP_hs_GW23_BCL11A_peak_1508	93	.	4.41352	11.8579	9.34458	196
chr1	27119112	27119405	ChIP_hs_GW23_BCL11A_peak_1509	55	.	3.56001	7.80606	5.52707	53
chr1	27154376	27154668	ChIP_hs_GW23_BCL11A_peak_1510	93	.	4.41352	11.8579	9.34458	125
chr1	27154777	27155413	ChIP_hs_GW23_BCL11A_peak_1511	168	.	5.97829	19.6971	16.8093	310
chr1	27234108	27235426	ChIP_hs_GW23_BCL11A_peak_1512	339	.	8.68108	37.3724	33.9248	464
chr1	27298589	27299249	ChIP_hs_GW23_BCL11A_peak_1513	218	.	6.8318	24.9318	21.8564	279
chr1	27299512	27300122	ChIP_hs_GW23_BCL11A_peak_1514	80	.	4.12902	10.4459	8.00706	421
chr1	27300567	27301267	ChIP_hs_GW23_BCL11A_peak_1515	209	.	6.68955	24.0349	20.9901	265
chr1	27321778	27322661	ChIP_hs_GW23_BCL11A_peak_1516	245	.	7.25856	27.6773	24.5113	358
chr1	27348775	27350781	ChIP_hs_GW23_BCL11A_peak_1517	176	.	6.12054	20.5444	17.6243	135
chr1	27351138	27351353	ChIP_hs_GW23_BCL11A_peak_1518	49	.	3.41776	7.18773	4.95288	95
chr1	27360271	27361234	ChIP_hs_GW23_BCL11A_peak_1519	121	.	4.98253	14.8466	12.1925	471
chr1	27365425	27367130	ChIP_hs_GW23_BCL11A_peak_1520	245	.	7.25856	27.6773	24.5113	1114
chr1	27391485	27393084	ChIP_hs_GW23_BCL11A_peak_1521	254	.	7.40081	28.6101	25.4147	1222
chr1	27393267	27393596	ChIP_hs_GW23_BCL11A_peak_1522	43	.	3.27551	6.58737	4.39916	175
chr1	27395376	27396151	ChIP_hs_GW23_BCL11A_peak_1523	86	.	4.27127	11.1447	8.66831	310
chr1	27399374	27399675	ChIP_hs_GW23_BCL11A_peak_1524	86	.	4.27127	11.1447	8.66831	128
chr1	27428038	27428262	ChIP_hs_GW23_BCL11A_peak_1525	67	.	3.84451	9.0939	6.73232	55
chr1	27489563	27490914	ChIP_hs_GW23_BCL11A_peak_1526	359	.	8.96558	39.4029	35.9041	603
chr1	27492441	27492670	ChIP_hs_GW23_BCL11A_peak_1527	73	.	3.98677	9.76218	7.36142	147
chr1	27519651	27519954	ChIP_hs_GW23_BCL11A_peak_1528	73	.	3.98677	9.76218	7.36142	122
chr1	27520755	27523446	ChIP_hs_GW23_BCL11A_peak_1529	281	.	7.82757	31.4594	28.1768	2210
chr1	27525606	27525871	ChIP_hs_GW23_BCL11A_peak_1530	38	.	3.13326	6.00572	3.86751	73
chr1	27527108	27527308	ChIP_hs_GW23_BCL11A_peak_1531	55	.	3.56001	7.80606	5.52707	29
chr1	27527394	27529220	ChIP_hs_GW23_BCL11A_peak_1532	218	.	6.8318	24.9318	21.8564	479
chr1	27529324	27529698	ChIP_hs_GW23_BCL11A_peak_1533	49	.	3.41776	7.18773	4.95288	195
chr1	27536170	27536612	ChIP_hs_GW23_BCL11A_peak_1534	86	.	4.27127	11.1447	8.66831	109
chr1	27536801	27537272	ChIP_hs_GW23_BCL11A_peak_1535	67	.	3.84451	9.0939	6.73232	285
chr1	27543030	27543244	ChIP_hs_GW23_BCL11A_peak_1536	49	.	3.41776	7.18773	4.95288	162
chr1	27556908	27557130	ChIP_hs_GW23_BCL11A_peak_1537	43	.	3.27551	6.58737	4.39916	68
chr1	27561336	27562021	ChIP_hs_GW23_BCL11A_peak_1538	55	.	3.56001	7.80606	5.52707	268
chr1	27562561	27562976	ChIP_hs_GW23_BCL11A_peak_1539	43	.	3.27551	6.58737	4.39916	129
chr1	27563490	27563695	ChIP_hs_GW23_BCL11A_peak_1540	49	.	3.41776	7.18773	4.95288	109
chr1	27564128	27564344	ChIP_hs_GW23_BCL11A_peak_1541	55	.	3.56001	7.80606	5.52707	68
chr1	27564925	27565652	ChIP_hs_GW23_BCL11A_peak_1542	192	.	6.40505	22.2698	19.2871	170
chr1	27566745	27567027	ChIP_hs_GW23_BCL11A_peak_1543	73	.	3.98677	9.76218	7.36142	166
chr1	27568479	27568965	ChIP_hs_GW23_BCL11A_peak_1544	100	.	4.55577	12.5851	10.0356	217
chr1	27569331	27569534	ChIP_hs_GW23_BCL11A_peak_1545	38	.	3.13326	6.00572	3.86751	64
chr1	27570923	27571168	ChIP_hs_GW23_BCL11A_peak_1546	43	.	3.27551	6.58737	4.39916	106
chr1	27571526	27572012	ChIP_hs_GW23_BCL11A_peak_1547	93	.	4.41352	11.8579	9.34458	162
chr1	27572519	27572729	ChIP_hs_GW23_BCL11A_peak_1548	49	.	3.41776	7.18773	4.95288	188
chr1	27574622	27574835	ChIP_hs_GW23_BCL11A_peak_1549	38	.	3.13326	6.00572	3.86751	63
chr1	27575080	27576825	ChIP_hs_GW23_BCL11A_peak_1550	129	.	5.12478	15.6258	12.9377	815
chr1	27591806	27592050	ChIP_hs_GW23_BCL11A_peak_1551	73	.	3.98677	9.76218	7.36142	78
chr1	27592356	27593264	ChIP_hs_GW23_BCL11A_peak_1552	67	.	3.84451	9.0939	6.73232	783
chr1	27593386	27593966	ChIP_hs_GW23_BCL11A_peak_1553	61	.	3.70226	8.44166	6.12047	425
chr1	27594059	27594566	ChIP_hs_GW23_BCL11A_peak_1554	86	.	4.27127	11.1447	8.66831	136
chr1	27594682	27594882	ChIP_hs_GW23_BCL11A_peak_1555	38	.	3.13326	6.00572	3.86751	131
chr1	27597921	27598199	ChIP_hs_GW23_BCL11A_peak_1556	67	.	3.84451	9.0939	6.73232	153
chr1	27598456	27598700	ChIP_hs_GW23_BCL11A_peak_1557	33	.	2.991	5.44358	3.35952	26
chr1	27599179	27599396	ChIP_hs_GW23_BCL11A_peak_1558	38	.	3.13326	6.00572	3.86751	93
chr1	27599647	27599950	ChIP_hs_GW23_BCL11A_peak_1559	38	.	3.13326	6.00572	3.86751	159
chr1	27601736	27602106	ChIP_hs_GW23_BCL11A_peak_1560	67	.	3.84451	9.0939	6.73232	148
chr1	27602215	27605170	ChIP_hs_GW23_BCL11A_peak_1561	176	.	6.12054	20.5444	17.6243	1811
chr1	27606018	27606392	ChIP_hs_GW23_BCL11A_peak_1562	49	.	3.41776	7.18773	4.95288	278
chr1	27614611	27614816	ChIP_hs_GW23_BCL11A_peak_1563	43	.	3.27551	6.58737	4.39916	33
chr1	27614942	27615430	ChIP_hs_GW23_BCL11A_peak_1564	67	.	3.84451	9.0939	6.73232	178
chr1	27634726	27634928	ChIP_hs_GW23_BCL11A_peak_1565	43	.	3.27551	6.58737	4.39916	186
chr1	27659684	27660231	ChIP_hs_GW23_BCL11A_peak_1566	61	.	3.70226	8.44166	6.12047	294
chr1	27662386	27662648	ChIP_hs_GW23_BCL11A_peak_1567	49	.	3.41776	7.18773	4.95288	146
chr1	27668186	27668451	ChIP_hs_GW23_BCL11A_peak_1568	49	.	3.41776	7.18773	4.95288	163
chr1	27669085	27669344	ChIP_hs_GW23_BCL11A_peak_1569	73	.	3.98677	9.76218	7.36142	170
chr1	27672143	27672718	ChIP_hs_GW23_BCL11A_peak_1570	144	.	5.40928	17.2202	14.4643	225
chr1	27725442	27726366	ChIP_hs_GW23_BCL11A_peak_1571	152	.	5.55154	18.0348	15.2453	376
chr1	27772729	27773726	ChIP_hs_GW23_BCL11A_peak_1572	121	.	4.98253	14.8466	12.1925	600
chr1	27830512	27831141	ChIP_hs_GW23_BCL11A_peak_1573	168	.	5.97829	19.6971	16.8093	355
chr1	27835207	27836007	ChIP_hs_GW23_BCL11A_peak_1574	121	.	4.98253	14.8466	12.1925	254
chr1	27872422	27872719	ChIP_hs_GW23_BCL11A_peak_1575	73	.	3.98677	9.76218	7.36142	178
chr1	27872857	27873096	ChIP_hs_GW23_BCL11A_peak_1576	49	.	3.41776	7.18773	4.95288	60
chr1	27914037	27915437	ChIP_hs_GW23_BCL11A_peak_1577	245	.	7.25856	27.6773	24.5113	659
chr1	27959426	27960626	ChIP_hs_GW23_BCL11A_peak_1578	136	.	5.26703	16.4172	13.695	600
chr1	27961060	27961287	ChIP_hs_GW23_BCL11A_peak_1579	67	.	3.84451	9.0939	6.73232	87
chr1	27970506	27970932	ChIP_hs_GW23_BCL11A_peak_1580	100	.	4.55577	12.5851	10.0356	164
chr1	28088218	28088934	ChIP_hs_GW23_BCL11A_peak_1581	389	.	9.39234	42.5013	38.9278	378
chr1	28163714	28164080	ChIP_hs_GW23_BCL11A_peak_1582	114	.	4.84028	14.0799	11.4602	172
chr1	28232453	28233482	ChIP_hs_GW23_BCL11A_peak_1583	129	.	5.12478	15.6258	12.9377	479
chr1	28235682	28236676	ChIP_hs_GW23_BCL11A_peak_1584	184	.	6.2628	21.4021	18.4505	343
chr1	28247104	28247486	ChIP_hs_GW23_BCL11A_peak_1585	121	.	4.98253	14.8466	12.1925	154
chr1	28247943	28248149	ChIP_hs_GW23_BCL11A_peak_1586	55	.	3.56001	7.80606	5.52707	162
chr1	28259182	28260639	ChIP_hs_GW23_BCL11A_peak_1587	144	.	5.40928	17.2202	14.4643	179
chr1	28328735	28329251	ChIP_hs_GW23_BCL11A_peak_1588	339	.	8.68108	37.3724	33.9248	199
chr1	28329510	28329985	ChIP_hs_GW23_BCL11A_peak_1589	67	.	3.84451	9.0939	6.73232	171
chr1	28369304	28370412	ChIP_hs_GW23_BCL11A_peak_1590	430	.	9.96134	46.7259	43.0552	363
chr1	28505372	28506205	ChIP_hs_GW23_BCL11A_peak_1591	152	.	5.55154	18.0348	15.2453	654
chr1	28517955	28519229	ChIP_hs_GW23_BCL11A_peak_1592	329	.	8.53883	36.368	32.9467	382
chr1	28552606	28553304	ChIP_hs_GW23_BCL11A_peak_1593	300	.	8.11207	33.3996	30.0601	499
chr1	28553418	28553662	ChIP_hs_GW23_BCL11A_peak_1594	67	.	3.84451	9.0939	6.73232	138
chr1	28579796	28580133	ChIP_hs_GW23_BCL11A_peak_1595	43	.	3.27551	6.58737	4.39916	190
chr1	28581232	28582658	ChIP_hs_GW23_BCL11A_peak_1596	310	.	8.25432	34.3815	31.0141	773
chr1	28592250	28592851	ChIP_hs_GW23_BCL11A_peak_1597	107	.	4.69803	13.3259	10.741	127
chr1	28642693	28643664	ChIP_hs_GW23_BCL11A_peak_1598	310	.	8.25432	34.3815	31.0141	457
chr1	28647898	28649393	ChIP_hs_GW23_BCL11A_peak_1599	892	.	15.7937	93.7791	89.294	779
chr1	28664022	28664429	ChIP_hs_GW23_BCL11A_peak_1600	67	.	3.84451	9.0939	6.73232	255
chr1	28668290	28668827	ChIP_hs_GW23_BCL11A_peak_1601	168	.	5.97829	19.6971	16.8093	395
chr1	28669037	28669450	ChIP_hs_GW23_BCL11A_peak_1602	152	.	5.55154	18.0348	15.2453	184
chr1	28669655	28670082	ChIP_hs_GW23_BCL11A_peak_1603	67	.	3.84451	9.0939	6.73232	319
chr1	28736243	28737488	ChIP_hs_GW23_BCL11A_peak_1604	339	.	8.68108	37.3724	33.9248	548
chr1	28737730	28738102	ChIP_hs_GW23_BCL11A_peak_1605	43	.	3.27551	6.58737	4.39916	120
chr1	28835433	28835838	ChIP_hs_GW23_BCL11A_peak_1606	107	.	4.69803	13.3259	10.741	117
chr1	28887244	28887492	ChIP_hs_GW23_BCL11A_peak_1607	43	.	3.27551	6.58737	4.39916	82
chr1	28913959	28915031	ChIP_hs_GW23_BCL11A_peak_1608	339	.	8.68108	37.3724	33.9248	583
chr1	29050179	29050646	ChIP_hs_GW23_BCL11A_peak_1609	176	.	6.12054	20.5444	17.6243	304
chr1	29121348	29121795	ChIP_hs_GW23_BCL11A_peak_1610	49	.	3.41776	7.18773	4.95288	241
chr1	29122551	29122780	ChIP_hs_GW23_BCL11A_peak_1611	67	.	3.84451	9.0939	6.73232	63
chr1	29123203	29123443	ChIP_hs_GW23_BCL11A_peak_1612	67	.	3.84451	9.0939	6.73232	143
chr1	29123619	29123971	ChIP_hs_GW23_BCL11A_peak_1613	80	.	4.12902	10.4459	8.00706	184
chr1	29124129	29124377	ChIP_hs_GW23_BCL11A_peak_1614	38	.	3.13326	6.00572	3.86751	93
chr1	29124700	29124913	ChIP_hs_GW23_BCL11A_peak_1615	49	.	3.41776	7.18773	4.95288	164
chr1	29125216	29125416	ChIP_hs_GW23_BCL11A_peak_1616	49	.	3.41776	7.18773	4.95288	114
chr1	29181242	29182438	ChIP_hs_GW23_BCL11A_peak_1617	505	.	10.9571	54.3591	50.5238	845
chr1	29202974	29203210	ChIP_hs_GW23_BCL11A_peak_1618	49	.	3.41776	7.18773	4.95288	198
chr1	29230516	29231267	ChIP_hs_GW23_BCL11A_peak_1619	209	.	6.68955	24.0349	20.9901	484
chr1	29236088	29237022	ChIP_hs_GW23_BCL11A_peak_1620	160	.	5.83604	18.8605	16.0051	407
chr1	29237141	29237665	ChIP_hs_GW23_BCL11A_peak_1621	86	.	4.27127	11.1447	8.66831	392
chr1	29238024	29238459	ChIP_hs_GW23_BCL11A_peak_1622	55	.	3.56001	7.80606	5.52707	126
chr1	29247565	29247876	ChIP_hs_GW23_BCL11A_peak_1623	55	.	3.56001	7.80606	5.52707	137
chr1	29251321	29251704	ChIP_hs_GW23_BCL11A_peak_1624	43	.	3.27551	6.58737	4.39916	153
chr1	29257279	29257479	ChIP_hs_GW23_BCL11A_peak_1625	49	.	3.41776	7.18773	4.95288	33
chr1	29258869	29259143	ChIP_hs_GW23_BCL11A_peak_1626	55	.	3.56001	7.80606	5.52707	184
chr1	29259487	29259918	ChIP_hs_GW23_BCL11A_peak_1627	100	.	4.55577	12.5851	10.0356	193
chr1	29260004	29260260	ChIP_hs_GW23_BCL11A_peak_1628	67	.	3.84451	9.0939	6.73232	110
chr1	29271168	29271443	ChIP_hs_GW23_BCL11A_peak_1629	61	.	3.70226	8.44166	6.12047	115
chr1	29271989	29272442	ChIP_hs_GW23_BCL11A_peak_1630	121	.	4.98253	14.8466	12.1925	279
chr1	29283574	29283801	ChIP_hs_GW23_BCL11A_peak_1631	38	.	3.13326	6.00572	3.86751	121
chr1	29318483	29318683	ChIP_hs_GW23_BCL11A_peak_1632	55	.	3.56001	7.80606	5.52707	148
chr1	29325292	29325649	ChIP_hs_GW23_BCL11A_peak_1633	67	.	3.84451	9.0939	6.73232	158
chr1	29342346	29342777	ChIP_hs_GW23_BCL11A_peak_1634	263	.	7.54306	29.5516	26.3267	199
chr1	29383657	29383960	ChIP_hs_GW23_BCL11A_peak_1635	43	.	3.27551	6.58737	4.39916	120
chr1	29394451	29394786	ChIP_hs_GW23_BCL11A_peak_1636	43	.	3.27551	6.58737	4.39916	55
chr1	29395388	29395674	ChIP_hs_GW23_BCL11A_peak_1637	61	.	3.70226	8.44166	6.12047	156
chr1	29396774	29397099	ChIP_hs_GW23_BCL11A_peak_1638	86	.	4.27127	11.1447	8.66831	182
chr1	29519467	29519992	ChIP_hs_GW23_BCL11A_peak_1639	38	.	3.13326	6.00572	3.86751	102
chr1	29541694	29542130	ChIP_hs_GW23_BCL11A_peak_1640	61	.	3.70226	8.44166	6.12047	57
chr1	29542281	29543048	ChIP_hs_GW23_BCL11A_peak_1641	379	.	9.25008	41.4616	37.9129	454
chr1	29578013	29578249	ChIP_hs_GW23_BCL11A_peak_1642	49	.	3.41776	7.18773	4.95288	117
chr1	29668580	29669322	ChIP_hs_GW23_BCL11A_peak_1643	136	.	5.26703	16.4172	13.695	229
chr1	29671646	29671928	ChIP_hs_GW23_BCL11A_peak_1644	55	.	3.56001	7.80606	5.52707	89
chr1	29677143	29677644	ChIP_hs_GW23_BCL11A_peak_1645	43	.	3.27551	6.58737	4.39916	343
chr1	29684264	29684464	ChIP_hs_GW23_BCL11A_peak_1646	38	.	3.13326	6.00572	3.86751	126
chr1	29694950	29695347	ChIP_hs_GW23_BCL11A_peak_1647	86	.	4.27127	11.1447	8.66831	167
chr1	29695587	29696023	ChIP_hs_GW23_BCL11A_peak_1648	73	.	3.98677	9.76218	7.36142	316
chr1	29707020	29707307	ChIP_hs_GW23_BCL11A_peak_1649	100	.	4.55577	12.5851	10.0356	157
chr1	29900359	29900707	ChIP_hs_GW23_BCL11A_peak_1650	67	.	3.84451	9.0939	6.73232	164
chr1	29948347	29948564	ChIP_hs_GW23_BCL11A_peak_1651	33	.	2.991	5.44358	3.35952	75
chr1	30076124	30076627	ChIP_hs_GW23_BCL11A_peak_1652	100	.	4.55577	12.5851	10.0356	118
chr1	30085257	30085520	ChIP_hs_GW23_BCL11A_peak_1653	43	.	3.27551	6.58737	4.39916	117
chr1	30086026	30086550	ChIP_hs_GW23_BCL11A_peak_1654	93	.	4.41352	11.8579	9.34458	186
chr1	30099431	30099756	ChIP_hs_GW23_BCL11A_peak_1655	43	.	3.27551	6.58737	4.39916	132
chr1	30125408	30125831	ChIP_hs_GW23_BCL11A_peak_1656	107	.	4.69803	13.3259	10.741	199
chr1	30295261	30295780	ChIP_hs_GW23_BCL11A_peak_1657	349	.	8.82333	38.3841	34.9106	243
chr1	30452229	30452489	ChIP_hs_GW23_BCL11A_peak_1658	49	.	3.41776	7.18773	4.95288	138
chr1	30505704	30506142	ChIP_hs_GW23_BCL11A_peak_1659	43	.	3.27551	6.58737	4.39916	28
chr1	30506259	30506725	ChIP_hs_GW23_BCL11A_peak_1660	121	.	4.98253	14.8466	12.1925	171
chr1	30506926	30507176	ChIP_hs_GW23_BCL11A_peak_1661	80	.	4.12902	10.4459	8.00706	144
chr1	30507289	30507559	ChIP_hs_GW23_BCL11A_peak_1662	80	.	4.12902	10.4459	8.00706	157
chr1	30515304	30515504	ChIP_hs_GW23_BCL11A_peak_1663	38	.	3.13326	6.00572	3.86751	76
chr1	30521804	30523004	ChIP_hs_GW23_BCL11A_peak_1664	628	.	12.6641	66.9139	62.8312	661
chr1	30652529	30652968	ChIP_hs_GW23_BCL11A_peak_1665	121	.	4.98253	14.8466	12.1925	264
chr1	30654912	30655149	ChIP_hs_GW23_BCL11A_peak_1666	38	.	3.13326	6.00572	3.86751	128
chr1	30655559	30655824	ChIP_hs_GW23_BCL11A_peak_1667	61	.	3.70226	8.44166	6.12047	88
chr1	30684992	30685233	ChIP_hs_GW23_BCL11A_peak_1668	55	.	3.56001	7.80606	5.52707	150
chr1	30685405	30685609	ChIP_hs_GW23_BCL11A_peak_1669	55	.	3.56001	7.80606	5.52707	104
chr1	30704992	30705583	ChIP_hs_GW23_BCL11A_peak_1670	67	.	3.84451	9.0939	6.73232	311
chr1	30708119	30708463	ChIP_hs_GW23_BCL11A_peak_1671	55	.	3.56001	7.80606	5.52707	144
chr1	30717942	30719865	ChIP_hs_GW23_BCL11A_peak_1672	379	.	9.25008	41.4616	37.9129	1266
chr1	30782303	30782738	ChIP_hs_GW23_BCL11A_peak_1673	73	.	3.98677	9.76218	7.36142	190
chr1	30782840	30783218	ChIP_hs_GW23_BCL11A_peak_1674	43	.	3.27551	6.58737	4.39916	187
chr1	30806496	30806726	ChIP_hs_GW23_BCL11A_peak_1675	67	.	3.84451	9.0939	6.73232	177
chr1	30807942	30808160	ChIP_hs_GW23_BCL11A_peak_1676	43	.	3.27551	6.58737	4.39916	84
chr1	30815824	30816712	ChIP_hs_GW23_BCL11A_peak_1677	144	.	5.40928	17.2202	14.4643	462
chr1	30824078	30825117	ChIP_hs_GW23_BCL11A_peak_1678	192	.	6.40505	22.2698	19.2871	507
chr1	30886533	30886787	ChIP_hs_GW23_BCL11A_peak_1679	43	.	3.27551	6.58737	4.39916	146
chr1	30887874	30888431	ChIP_hs_GW23_BCL11A_peak_1680	86	.	4.27127	11.1447	8.66831	149
chr1	30892129	30892363	ChIP_hs_GW23_BCL11A_peak_1681	33	.	2.991	5.44358	3.35952	121
chr1	30902620	30902852	ChIP_hs_GW23_BCL11A_peak_1682	43	.	3.27551	6.58737	4.39916	103
chr1	30907661	30908197	ChIP_hs_GW23_BCL11A_peak_1683	61	.	3.70226	8.44166	6.12047	388
chr1	30908735	30909999	ChIP_hs_GW23_BCL11A_peak_1684	168	.	5.97829	19.6971	16.8093	189
chr1	30911476	30911961	ChIP_hs_GW23_BCL11A_peak_1685	38	.	3.13326	6.00572	3.86751	405
chr1	31065052	31066239	ChIP_hs_GW23_BCL11A_peak_1686	339	.	8.68108	37.3724	33.9248	917
chr1	31154604	31155964	ChIP_hs_GW23_BCL11A_peak_1687	192	.	6.40505	22.2698	19.2871	926
chr1	31181612	31181904	ChIP_hs_GW23_BCL11A_peak_1688	61	.	3.70226	8.44166	6.12047	174
chr1	31190115	31190356	ChIP_hs_GW23_BCL11A_peak_1689	86	.	4.27127	11.1447	8.66831	124
chr1	31201743	31202215	ChIP_hs_GW23_BCL11A_peak_1690	86	.	4.27127	11.1447	8.66831	323
chr1	31215207	31215623	ChIP_hs_GW23_BCL11A_peak_1691	43	.	3.27551	6.58737	4.39916	350
chr1	31215985	31216244	ChIP_hs_GW23_BCL11A_peak_1692	86	.	4.27127	11.1447	8.66831	182
chr1	31227817	31228602	ChIP_hs_GW23_BCL11A_peak_1693	114	.	4.84028	14.0799	11.4602	182
chr1	31238712	31240419	ChIP_hs_GW23_BCL11A_peak_1694	236	.	7.11631	26.7532	23.6172	881
chr1	31249889	31250152	ChIP_hs_GW23_BCL11A_peak_1695	67	.	3.84451	9.0939	6.73232	108
chr1	31296288	31297253	ChIP_hs_GW23_BCL11A_peak_1696	209	.	6.68955	24.0349	20.9901	434
chr1	31297564	31297856	ChIP_hs_GW23_BCL11A_peak_1697	43	.	3.27551	6.58737	4.39916	278
chr1	31372681	31372928	ChIP_hs_GW23_BCL11A_peak_1698	67	.	3.84451	9.0939	6.73232	87
chr1	31372995	31374033	ChIP_hs_GW23_BCL11A_peak_1699	136	.	5.26703	16.4172	13.695	769
chr1	31376745	31377307	ChIP_hs_GW23_BCL11A_peak_1700	55	.	3.56001	7.80606	5.52707	352
chr1	31394841	31395132	ChIP_hs_GW23_BCL11A_peak_1701	100	.	4.55577	12.5851	10.0356	120
chr1	31412764	31414983	ChIP_hs_GW23_BCL11A_peak_1702	160	.	5.69379	18.8605	16.0051	1113
chr1	31415065	31415350	ChIP_hs_GW23_BCL11A_peak_1703	80	.	4.12902	10.4459	8.00706	159
chr1	31415541	31415792	ChIP_hs_GW23_BCL11A_peak_1704	38	.	3.13326	6.00572	3.86751	105
chr1	31433535	31434078	ChIP_hs_GW23_BCL11A_peak_1705	93	.	4.41352	11.8579	9.34458	179
chr1	31434181	31434457	ChIP_hs_GW23_BCL11A_peak_1706	38	.	3.13326	6.00572	3.86751	178
chr1	31482730	31482982	ChIP_hs_GW23_BCL11A_peak_1707	55	.	3.56001	7.80606	5.52707	176
chr1	31483090	31483752	ChIP_hs_GW23_BCL11A_peak_1708	300	.	8.11207	33.3996	30.0601	356
chr1	31548956	31549748	ChIP_hs_GW23_BCL11A_peak_1709	86	.	4.27127	11.1447	8.66831	176
chr1	31564328	31564993	ChIP_hs_GW23_BCL11A_peak_1710	176	.	6.12054	20.5444	17.6243	415
chr1	31617355	31618776	ChIP_hs_GW23_BCL11A_peak_1711	152	.	5.55154	18.0348	15.2453	1080
chr1	31619692	31619916	ChIP_hs_GW23_BCL11A_peak_1712	43	.	3.27551	6.58737	4.39916	54
chr1	31626331	31628487	ChIP_hs_GW23_BCL11A_peak_1713	369	.	9.10783	40.4288	36.905	460
chr1	31644336	31645975	ChIP_hs_GW23_BCL11A_peak_1714	227	.	6.97405	25.8379	22.7321	777
chr1	31663257	31663457	ChIP_hs_GW23_BCL11A_peak_1715	38	.	3.13326	6.00572	3.86751	102
chr1	31665500	31666498	ChIP_hs_GW23_BCL11A_peak_1716	209	.	6.68955	24.0349	20.9901	839
chr1	31667826	31668650	ChIP_hs_GW23_BCL11A_peak_1717	80	.	4.12902	10.4459	8.00706	372
chr1	31669586	31670569	ChIP_hs_GW23_BCL11A_peak_1718	451	.	10.2458	48.8765	45.1572	500
chr1	31670693	31671170	ChIP_hs_GW23_BCL11A_peak_1719	73	.	3.98677	9.76218	7.36142	331
chr1	31671655	31671857	ChIP_hs_GW23_BCL11A_peak_1720	43	.	3.27551	6.58737	4.39916	85
chr1	31672466	31673553	ChIP_hs_GW23_BCL11A_peak_1721	818	.	14.9402	86.2418	81.8605	705
chr1	31673642	31673931	ChIP_hs_GW23_BCL11A_peak_1722	86	.	4.27127	11.1447	8.66831	162
chr1	31684588	31684829	ChIP_hs_GW23_BCL11A_peak_1723	38	.	3.13326	6.00572	3.86751	54
chr1	31693348	31693660	ChIP_hs_GW23_BCL11A_peak_1724	33	.	2.991	5.44358	3.35952	134
chr1	31696521	31696750	ChIP_hs_GW23_BCL11A_peak_1725	61	.	3.70226	8.44166	6.12047	178
chr1	31699793	31700082	ChIP_hs_GW23_BCL11A_peak_1726	33	.	2.991	5.44358	3.35952	141
chr1	31700936	31701136	ChIP_hs_GW23_BCL11A_peak_1727	55	.	3.56001	7.80606	5.52707	53
chr1	31702921	31703189	ChIP_hs_GW23_BCL11A_peak_1728	43	.	3.27551	6.58737	4.39916	127
chr1	31706591	31706826	ChIP_hs_GW23_BCL11A_peak_1729	49	.	3.41776	7.18773	4.95288	70
chr1	31709248	31709458	ChIP_hs_GW23_BCL11A_peak_1730	49	.	3.41776	7.18773	4.95288	186
chr1	31714396	31716134	ChIP_hs_GW23_BCL11A_peak_1731	628	.	12.6641	66.9139	62.8312	905
chr1	31716611	31716833	ChIP_hs_GW23_BCL11A_peak_1732	61	.	3.70226	8.44166	6.12047	139
chr1	31723199	31723399	ChIP_hs_GW23_BCL11A_peak_1733	49	.	3.41776	7.18773	4.95288	80
chr1	31728168	31728632	ChIP_hs_GW23_BCL11A_peak_1734	73	.	3.98677	9.76218	7.36142	158
chr1	31729638	31730124	ChIP_hs_GW23_BCL11A_peak_1735	43	.	3.27551	6.58737	4.39916	378
chr1	31733610	31734110	ChIP_hs_GW23_BCL11A_peak_1736	55	.	3.56001	7.80606	5.52707	100
chr1	31745875	31746972	ChIP_hs_GW23_BCL11A_peak_1737	100	.	4.55577	12.5851	10.0356	897
chr1	31750117	31750731	ChIP_hs_GW23_BCL11A_peak_1738	61	.	3.70226	8.44166	6.12047	311
chr1	31751016	31751267	ChIP_hs_GW23_BCL11A_peak_1739	61	.	3.70226	8.44166	6.12047	140
chr1	31752399	31752740	ChIP_hs_GW23_BCL11A_peak_1740	43	.	3.27551	6.58737	4.39916	188
chr1	31752929	31754618	ChIP_hs_GW23_BCL11A_peak_1741	176	.	6.12054	20.5444	17.6243	314
chr1	31759922	31761770	ChIP_hs_GW23_BCL11A_peak_1742	100	.	4.55577	12.5851	10.0356	1072
chr1	31762067	31763996	ChIP_hs_GW23_BCL11A_peak_1743	359	.	8.96558	39.4029	35.9041	861
chr1	31764158	31765604	ChIP_hs_GW23_BCL11A_peak_1744	144	.	5.40928	17.2202	14.4643	1123
chr1	31769088	31769299	ChIP_hs_GW23_BCL11A_peak_1745	43	.	3.27551	6.58737	4.39916	38
chr1	31769999	31770205	ChIP_hs_GW23_BCL11A_peak_1746	55	.	3.56001	7.80606	5.52707	53
chr1	31770727	31770998	ChIP_hs_GW23_BCL11A_peak_1747	67	.	3.84451	9.0939	6.73232	162
chr1	31771325	31771533	ChIP_hs_GW23_BCL11A_peak_1748	43	.	3.27551	6.58737	4.39916	23
chr1	31771764	31773169	ChIP_hs_GW23_BCL11A_peak_1749	107	.	4.69803	13.3259	10.741	397
chr1	31781466	31783356	ChIP_hs_GW23_BCL11A_peak_1750	184	.	6.2628	21.4021	18.4505	1044
chr1	31783827	31784046	ChIP_hs_GW23_BCL11A_peak_1751	33	.	2.991	5.44358	3.35952	25
chr1	31784949	31785219	ChIP_hs_GW23_BCL11A_peak_1752	61	.	3.70226	8.44166	6.12047	91
chr1	31788016	31789935	ChIP_hs_GW23_BCL11A_peak_1753	281	.	7.82757	31.4594	28.1768	1243
chr1	31793194	31793394	ChIP_hs_GW23_BCL11A_peak_1754	55	.	3.56001	7.80606	5.52707	90
chr1	31811321	31811980	ChIP_hs_GW23_BCL11A_peak_1755	86	.	4.27127	11.1447	8.66831	307
chr1	31860641	31860957	ChIP_hs_GW23_BCL11A_peak_1756	73	.	3.98677	9.76218	7.36142	116
chr1	31867264	31867633	ChIP_hs_GW23_BCL11A_peak_1757	43	.	3.27551	6.58737	4.39916	39
chr1	31869042	31869607	ChIP_hs_GW23_BCL11A_peak_1758	67	.	3.84451	9.0939	6.73232	409
chr1	31937430	31938980	ChIP_hs_GW23_BCL11A_peak_1759	1045	.	17.6429	109.278	104.561	1074
chr1	31959617	31960074	ChIP_hs_GW23_BCL11A_peak_1760	121	.	4.98253	14.8466	12.1925	223
chr1	31963663	31963870	ChIP_hs_GW23_BCL11A_peak_1761	55	.	3.56001	7.80606	5.52707	53
chr1	31964102	31964580	ChIP_hs_GW23_BCL11A_peak_1762	86	.	4.27127	11.1447	8.66831	325
chr1	32013213	32014972	ChIP_hs_GW23_BCL11A_peak_1763	880	.	15.6514	92.5126	88.0449	503
chr1	32062383	32062900	ChIP_hs_GW23_BCL11A_peak_1764	100	.	4.55577	12.5851	10.0356	133
chr1	32063251	32063451	ChIP_hs_GW23_BCL11A_peak_1765	49	.	3.41776	7.18773	4.95288	53
chr1	32072244	32073754	ChIP_hs_GW23_BCL11A_peak_1766	462	.	10.3881	49.9611	46.2177	997
chr1	32107661	32108550	ChIP_hs_GW23_BCL11A_peak_1767	93	.	4.41352	11.8579	9.34458	299
chr1	32179329	32180771	ChIP_hs_GW23_BCL11A_peak_1768	721	.	13.8021	76.4308	72.1934	440
chr1	32198965	32199220	ChIP_hs_GW23_BCL11A_peak_1769	55	.	3.56001	7.80606	5.52707	94
chr1	32199302	32200055	ChIP_hs_GW23_BCL11A_peak_1770	93	.	4.41352	11.8579	9.34458	588
chr1	32200172	32201321	ChIP_hs_GW23_BCL11A_peak_1771	168	.	5.97829	19.6971	16.8093	423
chr1	32201502	32201706	ChIP_hs_GW23_BCL11A_peak_1772	73	.	3.98677	9.76218	7.36142	48
chr1	32204726	32206170	ChIP_hs_GW23_BCL11A_peak_1773	160	.	5.83604	18.8605	16.0051	795
chr1	32206302	32206528	ChIP_hs_GW23_BCL11A_peak_1774	55	.	3.56001	7.80606	5.52707	115
chr1	32207499	32207870	ChIP_hs_GW23_BCL11A_peak_1775	38	.	3.13326	6.00572	3.86751	85
chr1	32221100	32221300	ChIP_hs_GW23_BCL11A_peak_1776	38	.	3.13326	6.00572	3.86751	174
chr1	32221388	32222819	ChIP_hs_GW23_BCL11A_peak_1777	160	.	5.83604	18.8605	16.0051	1123
chr1	32222967	32223297	ChIP_hs_GW23_BCL11A_peak_1778	49	.	3.41776	7.18773	4.95288	154
chr1	32239891	32241837	ChIP_hs_GW23_BCL11A_peak_1779	263	.	7.54306	29.5516	26.3267	521
chr1	32291634	32292549	ChIP_hs_GW23_BCL11A_peak_1780	100	.	4.55577	12.5851	10.0356	725
chr1	32334325	32334583	ChIP_hs_GW23_BCL11A_peak_1781	73	.	3.98677	9.76218	7.36142	117
chr1	32334678	32337061	ChIP_hs_GW23_BCL11A_peak_1782	291	.	7.96982	32.4255	29.1144	1588
chr1	32337174	32337622	ChIP_hs_GW23_BCL11A_peak_1783	61	.	3.70226	8.44166	6.12047	173
chr1	32350633	32352389	ChIP_hs_GW23_BCL11A_peak_1784	359	.	8.96558	39.4029	35.9041	1041
chr1	32361412	32363077	ChIP_hs_GW23_BCL11A_peak_1785	329	.	8.53883	36.368	32.9467	694
chr1	32393903	32395129	ChIP_hs_GW23_BCL11A_peak_1786	1163	.	18.9232	121.246	116.393	793
chr1	32400843	32401166	ChIP_hs_GW23_BCL11A_peak_1787	67	.	3.84451	9.0939	6.73232	143
chr1	32426806	32427280	ChIP_hs_GW23_BCL11A_peak_1788	93	.	4.41352	11.8579	9.34458	337
chr1	32463980	32465807	ChIP_hs_GW23_BCL11A_peak_1789	2211	.	29.5921	227.055	221.104	952
chr1	32500102	32501071	ChIP_hs_GW23_BCL11A_peak_1790	263	.	7.54306	29.5516	26.3267	691
chr1	32539148	32539511	ChIP_hs_GW23_BCL11A_peak_1791	100	.	4.55577	12.5851	10.0356	111
chr1	32539835	32540035	ChIP_hs_GW23_BCL11A_peak_1792	67	.	3.84451	9.0939	6.73232	93
chr1	32612033	32612559	ChIP_hs_GW23_BCL11A_peak_1793	192	.	6.40505	22.2698	19.2871	310
chr1	32650156	32651985	ChIP_hs_GW23_BCL11A_peak_1794	379	.	9.25008	41.4616	37.9129	864
chr1	32652168	32652476	ChIP_hs_GW23_BCL11A_peak_1795	38	.	3.13326	6.00572	3.86751	172
chr1	32652579	32652840	ChIP_hs_GW23_BCL11A_peak_1796	73	.	3.98677	9.76218	7.36142	130
chr1	32702302	32702979	ChIP_hs_GW23_BCL11A_peak_1797	114	.	4.84028	14.0799	11.4602	520
chr1	32703126	32703380	ChIP_hs_GW23_BCL11A_peak_1798	61	.	3.70226	8.44166	6.12047	97
chr1	32703499	32703795	ChIP_hs_GW23_BCL11A_peak_1799	73	.	3.98677	9.76218	7.36142	126
chr1	32740732	32741617	ChIP_hs_GW23_BCL11A_peak_1800	93	.	4.41352	11.8579	9.34458	126
chr1	32741742	32742672	ChIP_hs_GW23_BCL11A_peak_1801	86	.	4.27127	11.1447	8.66831	179
chr1	32753488	32754563	ChIP_hs_GW23_BCL11A_peak_1802	281	.	7.82757	31.4594	28.1768	502
chr1	32754687	32755170	ChIP_hs_GW23_BCL11A_peak_1803	86	.	4.27127	11.1447	8.66831	295
chr1	32765085	32765880	ChIP_hs_GW23_BCL11A_peak_1804	121	.	4.98253	14.8466	12.1925	400
chr1	32766045	32766378	ChIP_hs_GW23_BCL11A_peak_1805	33	.	2.991	5.44358	3.35952	101
chr1	32766530	32767156	ChIP_hs_GW23_BCL11A_peak_1806	49	.	3.41776	7.18773	4.95288	567
chr1	32772849	32773666	ChIP_hs_GW23_BCL11A_peak_1807	86	.	4.27127	11.1447	8.66831	371
chr1	32817013	32818321	ChIP_hs_GW23_BCL11A_peak_1808	359	.	8.96558	39.4029	35.9041	651
chr1	32861715	32862377	ChIP_hs_GW23_BCL11A_peak_1809	100	.	4.55577	12.5851	10.0356	375
chr1	32863339	32863717	ChIP_hs_GW23_BCL11A_peak_1810	49	.	3.41776	7.18773	4.95288	163
chr1	32869949	32870691	ChIP_hs_GW23_BCL11A_peak_1811	67	.	3.84451	9.0939	6.73232	170
chr1	32870973	32871173	ChIP_hs_GW23_BCL11A_peak_1812	43	.	3.27551	6.58737	4.39916	64
chr1	32871396	32871695	ChIP_hs_GW23_BCL11A_peak_1813	49	.	3.41776	7.18773	4.95288	171
chr1	32872112	32872532	ChIP_hs_GW23_BCL11A_peak_1814	43	.	3.27551	6.58737	4.39916	186
chr1	32872608	32872996	ChIP_hs_GW23_BCL11A_peak_1815	49	.	3.41776	7.18773	4.95288	190
chr1	32876830	32877060	ChIP_hs_GW23_BCL11A_peak_1816	67	.	3.84451	9.0939	6.73232	152
chr1	32877586	32878059	ChIP_hs_GW23_BCL11A_peak_1817	129	.	5.12478	15.6258	12.9377	233
chr1	32881467	32882902	ChIP_hs_GW23_BCL11A_peak_1818	582	.	12.0951	62.274	58.2716	1128
chr1	32885403	32885651	ChIP_hs_GW23_BCL11A_peak_1819	49	.	3.41776	7.18773	4.95288	114
chr1	32885958	32887321	ChIP_hs_GW23_BCL11A_peak_1820	100	.	4.55577	12.5851	10.0356	551
chr1	32890991	32891438	ChIP_hs_GW23_BCL11A_peak_1821	55	.	3.56001	7.80606	5.52707	104
chr1	32892376	32892589	ChIP_hs_GW23_BCL11A_peak_1822	55	.	3.56001	7.80606	5.52707	136
chr1	32892663	32894242	ChIP_hs_GW23_BCL11A_peak_1823	209	.	6.68955	24.0349	20.9901	289
chr1	32900874	32902097	ChIP_hs_GW23_BCL11A_peak_1824	121	.	4.98253	14.8466	12.1925	418
chr1	32963760	32964336	ChIP_hs_GW23_BCL11A_peak_1825	100	.	4.55577	12.5851	10.0356	129
chr1	32964562	32965224	ChIP_hs_GW23_BCL11A_peak_1826	526	.	11.3839	56.5929	52.6942	309
chr1	32972660	32973446	ChIP_hs_GW23_BCL11A_peak_1827	399	.	9.53459	43.5476	39.9495	391
chr1	33036229	33037568	ChIP_hs_GW23_BCL11A_peak_1828	1895	.	26.4626	195.22	189.548	764
chr1	33042765	33043203	ChIP_hs_GW23_BCL11A_peak_1829	136	.	5.26703	16.4172	13.695	268
chr1	33080753	33082192	ChIP_hs_GW23_BCL11A_peak_1830	201	.	6.5473	23.1475	20.1335	396
chr1	33126941	33127910	ChIP_hs_GW23_BCL11A_peak_1831	218	.	6.8318	24.9318	21.8564	556
chr1	33161182	33161785	ChIP_hs_GW23_BCL11A_peak_1832	80	.	4.12902	10.4459	8.00706	354
chr1	33180416	33182477	ChIP_hs_GW23_BCL11A_peak_1833	757	.	14.2289	80.0768	75.7855	488
chr1	33255202	33256211	ChIP_hs_GW23_BCL11A_peak_1834	80	.	4.12902	10.4459	8.00706	487
chr1	33256316	33256610	ChIP_hs_GW23_BCL11A_peak_1835	55	.	3.56001	7.80606	5.52707	127
chr1	33256961	33257343	ChIP_hs_GW23_BCL11A_peak_1836	55	.	3.56001	7.80606	5.52707	170
chr1	33257565	33257855	ChIP_hs_GW23_BCL11A_peak_1837	49	.	3.41776	7.18773	4.95288	113
chr1	33259013	33259269	ChIP_hs_GW23_BCL11A_peak_1838	43	.	3.27551	6.58737	4.39916	141
chr1	33295511	33296280	ChIP_hs_GW23_BCL11A_peak_1839	49	.	3.41776	7.18773	4.95288	388
chr1	33306664	33307545	ChIP_hs_GW23_BCL11A_peak_1840	86	.	4.27127	11.1447	8.66831	207
chr1	33338278	33339027	ChIP_hs_GW23_BCL11A_peak_1841	160	.	5.83604	18.8605	16.0051	324
chr1	33347638	33347908	ChIP_hs_GW23_BCL11A_peak_1842	73	.	3.98677	9.76218	7.36142	186
chr1	33348150	33348542	ChIP_hs_GW23_BCL11A_peak_1843	55	.	3.56001	7.80606	5.52707	270
chr1	33349039	33350559	ChIP_hs_GW23_BCL11A_peak_1844	272	.	7.68531	30.5014	27.2476	983
chr1	33363462	33364819	ChIP_hs_GW23_BCL11A_peak_1845	310	.	8.25432	34.3815	31.0141	683
chr1	33366832	33367062	ChIP_hs_GW23_BCL11A_peak_1846	55	.	3.56001	7.80606	5.52707	104
chr1	33367234	33367483	ChIP_hs_GW23_BCL11A_peak_1847	49	.	3.41776	7.18773	4.95288	61
chr1	33367564	33367801	ChIP_hs_GW23_BCL11A_peak_1848	55	.	3.56001	7.80606	5.52707	62
chr1	33410289	33410489	ChIP_hs_GW23_BCL11A_peak_1849	38	.	3.13326	6.00572	3.86751	144
chr1	33430100	33431492	ChIP_hs_GW23_BCL11A_peak_1850	420	.	9.81909	45.66	42.0137	844
chr1	33470377	33471002	ChIP_hs_GW23_BCL11A_peak_1851	144	.	5.40928	17.2202	14.4643	165
chr1	33472234	33473107	ChIP_hs_GW23_BCL11A_peak_1852	379	.	9.25008	41.4616	37.9129	272
chr1	33512218	33512586	ChIP_hs_GW23_BCL11A_peak_1853	236	.	7.11631	26.7532	23.6172	186
chr1	33517177	33517412	ChIP_hs_GW23_BCL11A_peak_1854	49	.	3.41776	7.18773	4.95288	128
chr1	33633284	33633598	ChIP_hs_GW23_BCL11A_peak_1855	73	.	3.98677	9.76218	7.36142	139
chr1	33685101	33686127	ChIP_hs_GW23_BCL11A_peak_1856	236	.	7.11631	26.7532	23.6172	302
chr1	33726007	33726496	ChIP_hs_GW23_BCL11A_peak_1857	55	.	3.56001	7.80606	5.52707	319
chr1	33738269	33738802	ChIP_hs_GW23_BCL11A_peak_1858	152	.	5.55154	18.0348	15.2453	371
chr1	33762147	33762731	ChIP_hs_GW23_BCL11A_peak_1859	121	.	4.98253	14.8466	12.1925	167
chr1	33779505	33779805	ChIP_hs_GW23_BCL11A_peak_1860	33	.	2.991	5.44358	3.35952	256
chr1	33782868	33783121	ChIP_hs_GW23_BCL11A_peak_1861	73	.	3.98677	9.76218	7.36142	84
chr1	33853561	33853844	ChIP_hs_GW23_BCL11A_peak_1862	136	.	5.26703	16.4172	13.695	129
chr1	33866200	33866714	ChIP_hs_GW23_BCL11A_peak_1863	80	.	4.12902	10.4459	8.00706	236
chr1	33985105	33985631	ChIP_hs_GW23_BCL11A_peak_1864	80	.	4.12902	10.4459	8.00706	374
chr1	34013211	34013496	ChIP_hs_GW23_BCL11A_peak_1865	49	.	3.41776	7.18773	4.95288	143
chr1	34060222	34060638	ChIP_hs_GW23_BCL11A_peak_1866	93	.	4.41352	11.8579	9.34458	315
chr1	34089746	34090210	ChIP_hs_GW23_BCL11A_peak_1867	93	.	4.41352	11.8579	9.34458	357
chr1	34162838	34163981	ChIP_hs_GW23_BCL11A_peak_1868	136	.	5.26703	16.4172	13.695	504
chr1	34164094	34166091	ChIP_hs_GW23_BCL11A_peak_1869	168	.	5.97829	19.6971	16.8093	1021
chr1	34166176	34167062	ChIP_hs_GW23_BCL11A_peak_1870	129	.	5.12478	15.6258	12.9377	730
chr1	34176732	34176946	ChIP_hs_GW23_BCL11A_peak_1871	61	.	3.70226	8.44166	6.12047	146
chr1	34177647	34178086	ChIP_hs_GW23_BCL11A_peak_1872	49	.	3.41776	7.18773	4.95288	63
chr1	34266161	34267014	ChIP_hs_GW23_BCL11A_peak_1873	86	.	4.27127	11.1447	8.66831	181
chr1	34278239	34278565	ChIP_hs_GW23_BCL11A_peak_1874	121	.	4.98253	14.8466	12.1925	180
chr1	34331215	34331672	ChIP_hs_GW23_BCL11A_peak_1875	67	.	3.84451	9.0939	6.73232	173
chr1	34338939	34339185	ChIP_hs_GW23_BCL11A_peak_1876	38	.	3.13326	6.00572	3.86751	52
chr1	34376612	34377226	ChIP_hs_GW23_BCL11A_peak_1877	152	.	5.55154	18.0348	15.2453	204
chr1	34379574	34380111	ChIP_hs_GW23_BCL11A_peak_1878	73	.	3.98677	9.76218	7.36142	340
chr1	34534173	34534415	ChIP_hs_GW23_BCL11A_peak_1879	55	.	3.56001	7.80606	5.52707	153
chr1	34713486	34713740	ChIP_hs_GW23_BCL11A_peak_1880	61	.	3.70226	8.44166	6.12047	120
chr1	34721745	34722289	ChIP_hs_GW23_BCL11A_peak_1881	218	.	6.8318	24.9318	21.8564	351
chr1	34742401	34742601	ChIP_hs_GW23_BCL11A_peak_1882	38	.	3.13326	6.00572	3.86751	120
chr1	34859076	34860327	ChIP_hs_GW23_BCL11A_peak_1883	2074	.	28.3118	213.289	207.469	714
chr1	34865250	34865548	ChIP_hs_GW23_BCL11A_peak_1884	80	.	4.12902	10.4459	8.00706	102
chr1	34865681	34867056	ChIP_hs_GW23_BCL11A_peak_1885	152	.	5.55154	18.0348	15.2453	760
chr1	34867203	34867412	ChIP_hs_GW23_BCL11A_peak_1886	49	.	3.41776	7.18773	4.95288	153
chr1	34870452	34870825	ChIP_hs_GW23_BCL11A_peak_1887	73	.	3.98677	9.76218	7.36142	213
chr1	34928815	34930295	ChIP_hs_GW23_BCL11A_peak_1888	192	.	6.40505	22.2698	19.2871	929
chr1	34976760	34976978	ChIP_hs_GW23_BCL11A_peak_1889	43	.	3.27551	6.58737	4.39916	138
chr1	34984891	34985515	ChIP_hs_GW23_BCL11A_peak_1890	86	.	4.27127	11.1447	8.66831	328
chr1	35031238	35032112	ChIP_hs_GW23_BCL11A_peak_1891	236	.	7.11631	26.7532	23.6172	696
chr1	35079219	35079830	ChIP_hs_GW23_BCL11A_peak_1892	86	.	4.27127	11.1447	8.66831	221
chr1	35187035	35187274	ChIP_hs_GW23_BCL11A_peak_1893	67	.	3.84451	9.0939	6.73232	184
chr1	35191829	35193601	ChIP_hs_GW23_BCL11A_peak_1894	245	.	7.25856	27.6773	24.5113	1549
chr1	35268200	35269224	ChIP_hs_GW23_BCL11A_peak_1895	245	.	7.25856	27.6773	24.5113	514
chr1	35394400	35394839	ChIP_hs_GW23_BCL11A_peak_1896	272	.	7.68531	30.5014	27.2476	230
chr1	35451099	35451479	ChIP_hs_GW23_BCL11A_peak_1897	61	.	3.70226	8.44166	6.12047	239
chr1	35531269	35531681	ChIP_hs_GW23_BCL11A_peak_1898	38	.	3.13326	6.00572	3.86751	177
chr1	35539990	35540289	ChIP_hs_GW23_BCL11A_peak_1899	129	.	5.12478	15.6258	12.9377	154
chr1	35556808	35558740	ChIP_hs_GW23_BCL11A_peak_1900	379	.	9.25008	41.4616	37.9129	667
chr1	35558868	35559151	ChIP_hs_GW23_BCL11A_peak_1901	61	.	3.70226	8.44166	6.12047	142
chr1	35560658	35561417	ChIP_hs_GW23_BCL11A_peak_1902	144	.	5.40928	17.2202	14.4643	392
chr1	35565703	35565989	ChIP_hs_GW23_BCL11A_peak_1903	55	.	3.56001	7.80606	5.52707	141
chr1	35566720	35566934	ChIP_hs_GW23_BCL11A_peak_1904	43	.	3.27551	6.58737	4.39916	152
chr1	35573008	35573469	ChIP_hs_GW23_BCL11A_peak_1905	93	.	4.41352	11.8579	9.34458	164
chr1	35574018	35574232	ChIP_hs_GW23_BCL11A_peak_1906	43	.	3.27551	6.58737	4.39916	98
chr1	35640979	35641965	ChIP_hs_GW23_BCL11A_peak_1907	201	.	6.5473	23.1475	20.1335	596
chr1	35666277	35666620	ChIP_hs_GW23_BCL11A_peak_1908	152	.	5.55154	18.0348	15.2453	170
chr1	35707311	35708315	ChIP_hs_GW23_BCL11A_peak_1909	236	.	7.11631	26.7532	23.6172	502
chr1	35708502	35709246	ChIP_hs_GW23_BCL11A_peak_1910	107	.	4.69803	13.3259	10.741	336
chr1	35709547	35709808	ChIP_hs_GW23_BCL11A_peak_1911	80	.	4.12902	10.4459	8.00706	97
chr1	35715778	35715978	ChIP_hs_GW23_BCL11A_peak_1912	38	.	3.13326	6.00572	3.86751	99
chr1	35718269	35719326	ChIP_hs_GW23_BCL11A_peak_1913	227	.	6.97405	25.8379	22.7321	668
chr1	35769126	35770275	ChIP_hs_GW23_BCL11A_peak_1914	201	.	6.5473	23.1475	20.1335	654
chr1	35807520	35808977	ChIP_hs_GW23_BCL11A_peak_1915	201	.	6.5473	23.1475	20.1335	570
chr1	35834318	35834562	ChIP_hs_GW23_BCL11A_peak_1916	61	.	3.70226	8.44166	6.12047	84
chr1	35882557	35884291	ChIP_hs_GW23_BCL11A_peak_1917	168	.	5.97829	19.6971	16.8093	513
chr1	35930122	35931761	ChIP_hs_GW23_BCL11A_peak_1918	526	.	11.3839	56.5929	52.6942	970
chr1	36083397	36084898	ChIP_hs_GW23_BCL11A_peak_1919	160	.	5.69379	18.8605	16.0051	631
chr1	36088324	36090008	ChIP_hs_GW23_BCL11A_peak_1920	379	.	9.25008	41.4616	37.9129	726
chr1	36098180	36098505	ChIP_hs_GW23_BCL11A_peak_1921	43	.	3.27551	6.58737	4.39916	274
chr1	36098875	36099120	ChIP_hs_GW23_BCL11A_peak_1922	67	.	3.84451	9.0939	6.73232	103
chr1	36099527	36099829	ChIP_hs_GW23_BCL11A_peak_1923	80	.	4.12902	10.4459	8.00706	148
chr1	36100075	36100321	ChIP_hs_GW23_BCL11A_peak_1924	61	.	3.70226	8.44166	6.12047	116
chr1	36125150	36125617	ChIP_hs_GW23_BCL11A_peak_1925	86	.	4.27127	11.1447	8.66831	122
chr1	36148904	36149888	ChIP_hs_GW23_BCL11A_peak_1926	310	.	8.25432	34.3815	31.0141	792
chr1	36150020	36150291	ChIP_hs_GW23_BCL11A_peak_1927	61	.	3.70226	8.44166	6.12047	103
chr1	36155187	36157347	ChIP_hs_GW23_BCL11A_peak_1928	291	.	7.96982	32.4255	29.1144	879
chr1	36157486	36157738	ChIP_hs_GW23_BCL11A_peak_1929	55	.	3.56001	7.80606	5.52707	199
chr1	36161012	36161349	ChIP_hs_GW23_BCL11A_peak_1930	38	.	3.13326	6.00572	3.86751	276
chr1	36177857	36178061	ChIP_hs_GW23_BCL11A_peak_1931	55	.	3.56001	7.80606	5.52707	44
chr1	36178523	36178727	ChIP_hs_GW23_BCL11A_peak_1932	38	.	3.13326	6.00572	3.86751	12
chr1	36178804	36179025	ChIP_hs_GW23_BCL11A_peak_1933	61	.	3.70226	8.44166	6.12047	178
chr1	36223902	36225175	ChIP_hs_GW23_BCL11A_peak_1934	184	.	6.2628	21.4021	18.4505	374
chr1	36274316	36274587	ChIP_hs_GW23_BCL11A_peak_1935	80	.	4.12902	10.4459	8.00706	150
chr1	36306110	36307371	ChIP_hs_GW23_BCL11A_peak_1936	184	.	6.2628	21.4021	18.4505	1027
chr1	36307531	36307898	ChIP_hs_GW23_BCL11A_peak_1937	73	.	3.98677	9.76218	7.36142	125
chr1	36321262	36321567	ChIP_hs_GW23_BCL11A_peak_1938	100	.	4.55577	12.5851	10.0356	197
chr1	36322870	36323879	ChIP_hs_GW23_BCL11A_peak_1939	129	.	5.12478	15.6258	12.9377	488
chr1	36359937	36360872	ChIP_hs_GW23_BCL11A_peak_1940	168	.	5.97829	19.6971	16.8093	460
chr1	36365229	36365720	ChIP_hs_GW23_BCL11A_peak_1941	160	.	5.69379	18.8605	16.0051	304
chr1	36365793	36366755	ChIP_hs_GW23_BCL11A_peak_1942	594	.	12.2374	63.4263	59.4033	470
chr1	36367305	36367555	ChIP_hs_GW23_BCL11A_peak_1943	49	.	3.41776	7.18773	4.95288	90
chr1	36368958	36369169	ChIP_hs_GW23_BCL11A_peak_1944	67	.	3.84451	9.0939	6.73232	111
chr1	36384977	36388074	ChIP_hs_GW23_BCL11A_peak_1945	616	.	12.5219	65.7463	61.6833	1098
chr1	36397374	36398377	ChIP_hs_GW23_BCL11A_peak_1946	86	.	4.27127	11.1447	8.66831	799
chr1	36449901	36451050	ChIP_hs_GW23_BCL11A_peak_1947	310	.	8.25432	34.3815	31.0141	671
chr1	36463621	36465226	ChIP_hs_GW23_BCL11A_peak_1948	184	.	6.2628	21.4021	18.4505	646
chr1	36506221	36506736	ChIP_hs_GW23_BCL11A_peak_1949	310	.	8.25432	34.3815	31.0141	244
chr1	36507658	36507883	ChIP_hs_GW23_BCL11A_peak_1950	80	.	4.12902	10.4459	8.00706	110
chr1	36538065	36538271	ChIP_hs_GW23_BCL11A_peak_1951	49	.	3.41776	7.18773	4.95288	124
chr1	36567882	36568360	ChIP_hs_GW23_BCL11A_peak_1952	136	.	5.26703	16.4172	13.695	247
chr1	36570851	36571663	ChIP_hs_GW23_BCL11A_peak_1953	61	.	3.70226	8.44166	6.12047	614
chr1	36575676	36577018	ChIP_hs_GW23_BCL11A_peak_1954	129	.	5.12478	15.6258	12.9377	1007
chr1	36586489	36586706	ChIP_hs_GW23_BCL11A_peak_1955	43	.	3.27551	6.58737	4.39916	154
chr1	36624966	36626311	ChIP_hs_GW23_BCL11A_peak_1956	73	.	3.98677	9.76218	7.36142	967
chr1	36627084	36627303	ChIP_hs_GW23_BCL11A_peak_1957	55	.	3.56001	7.80606	5.52707	154
chr1	36645860	36646293	ChIP_hs_GW23_BCL11A_peak_1958	73	.	3.98677	9.76218	7.36142	124
chr1	36664525	36665149	ChIP_hs_GW23_BCL11A_peak_1959	160	.	5.69379	18.8605	16.0051	311
chr1	36690067	36690309	ChIP_hs_GW23_BCL11A_peak_1960	107	.	4.69803	13.3259	10.741	114
chr1	36692859	36693894	ChIP_hs_GW23_BCL11A_peak_1961	300	.	8.11207	33.3996	30.0601	511
chr1	36696382	36696801	ChIP_hs_GW23_BCL11A_peak_1962	144	.	5.40928	17.2202	14.4643	199
chr1	36699071	36699681	ChIP_hs_GW23_BCL11A_peak_1963	100	.	4.55577	12.5851	10.0356	152
chr1	36704108	36704503	ChIP_hs_GW23_BCL11A_peak_1964	43	.	3.27551	6.58737	4.39916	340
chr1	36706255	36707046	ChIP_hs_GW23_BCL11A_peak_1965	616	.	12.5219	65.7463	61.6833	347
chr1	36736283	36736622	ChIP_hs_GW23_BCL11A_peak_1966	93	.	4.41352	11.8579	9.34458	178
chr1	36790137	36790342	ChIP_hs_GW23_BCL11A_peak_1967	38	.	3.13326	6.00572	3.86751	112
chr1	36790418	36790639	ChIP_hs_GW23_BCL11A_peak_1968	55	.	3.56001	7.80606	5.52707	161
chr1	36794037	36794251	ChIP_hs_GW23_BCL11A_peak_1969	49	.	3.41776	7.18773	4.95288	64
chr1	36807198	36807681	ChIP_hs_GW23_BCL11A_peak_1970	121	.	4.98253	14.8466	12.1925	261
chr1	36836175	36836480	ChIP_hs_GW23_BCL11A_peak_1971	49	.	3.41776	7.18773	4.95288	251
chr1	36871578	36871898	ChIP_hs_GW23_BCL11A_peak_1972	55	.	3.56001	7.80606	5.52707	154
chr1	36955852	36956091	ChIP_hs_GW23_BCL11A_peak_1973	73	.	3.98677	9.76218	7.36142	120
chr1	36977747	36978084	ChIP_hs_GW23_BCL11A_peak_1974	61	.	3.70226	8.44166	6.12047	121
chr1	36982791	36983013	ChIP_hs_GW23_BCL11A_peak_1975	55	.	3.56001	7.80606	5.52707	142
chr1	37032788	37033044	ChIP_hs_GW23_BCL11A_peak_1976	49	.	3.41776	7.18773	4.95288	114
chr1	37033578	37033855	ChIP_hs_GW23_BCL11A_peak_1977	43	.	3.27551	6.58737	4.39916	229
chr1	37033938	37035722	ChIP_hs_GW23_BCL11A_peak_1978	291	.	7.96982	32.4255	29.1144	830
chr1	37036166	37036393	ChIP_hs_GW23_BCL11A_peak_1979	49	.	3.41776	7.18773	4.95288	100
chr1	37036645	37037130	ChIP_hs_GW23_BCL11A_peak_1980	93	.	4.41352	11.8579	9.34458	188
chr1	37037368	37038807	ChIP_hs_GW23_BCL11A_peak_1981	80	.	4.12902	10.4459	8.00706	1098
chr1	37042864	37043188	ChIP_hs_GW23_BCL11A_peak_1982	49	.	3.41776	7.18773	4.95288	148
chr1	37046035	37046276	ChIP_hs_GW23_BCL11A_peak_1983	49	.	3.41776	7.18773	4.95288	86
chr1	37047329	37048272	ChIP_hs_GW23_BCL11A_peak_1984	209	.	6.68955	24.0349	20.9901	296
chr1	37059242	37059751	ChIP_hs_GW23_BCL11A_peak_1985	291	.	7.96982	32.4255	29.1144	318
chr1	37062233	37062469	ChIP_hs_GW23_BCL11A_peak_1986	43	.	3.27551	6.58737	4.39916	101
chr1	37063416	37063668	ChIP_hs_GW23_BCL11A_peak_1987	86	.	4.27127	11.1447	8.66831	121
chr1	37063837	37064317	ChIP_hs_GW23_BCL11A_peak_1988	152	.	5.55154	18.0348	15.2453	237
chr1	37066266	37066467	ChIP_hs_GW23_BCL11A_peak_1989	55	.	3.56001	7.80606	5.52707	135
chr1	37067726	37068040	ChIP_hs_GW23_BCL11A_peak_1990	49	.	3.41776	7.18773	4.95288	81
chr1	37068340	37068540	ChIP_hs_GW23_BCL11A_peak_1991	24	.	2.7065	4.38139	2.4218	79
chr1	37069035	37069298	ChIP_hs_GW23_BCL11A_peak_1992	38	.	3.13326	6.00572	3.86751	125
chr1	37097574	37098394	ChIP_hs_GW23_BCL11A_peak_1993	281	.	7.82757	31.4594	28.1768	379
chr1	37105747	37106002	ChIP_hs_GW23_BCL11A_peak_1994	43	.	3.27551	6.58737	4.39916	195
chr1	37107106	37107307	ChIP_hs_GW23_BCL11A_peak_1995	49	.	3.41776	7.18773	4.95288	123
chr1	37133207	37133794	ChIP_hs_GW23_BCL11A_peak_1996	93	.	4.41352	11.8579	9.34458	94
chr1	37137050	37138351	ChIP_hs_GW23_BCL11A_peak_1997	549	.	11.6684	58.8491	54.9087	757
chr1	37297956	37298177	ChIP_hs_GW23_BCL11A_peak_1998	43	.	3.27551	6.58737	4.39916	130
chr1	37299311	37299650	ChIP_hs_GW23_BCL11A_peak_1999	93	.	4.41352	11.8579	9.34458	140
[truncated: 53,799 more rows]

## Sheet: FOXP1_GW23_hg38
chromosome	start_coord	end_coord	name	score	strand	signalValue	pValue	qValue	peak
chr1	778547	778871	ChIP_hs_GW23_FOXP1_peak_1	59	.	5.33442	8.97951	5.94133	194
chr1	904663	905060	ChIP_hs_GW23_FOXP1_peak_2	113	.	7.46819	15.0371	11.3518	202
chr1	905166	905461	ChIP_hs_GW23_FOXP1_peak_3	35	.	4.26754	6.30515	3.58581	190
chr1	906122	906322	ChIP_hs_GW23_FOXP1_peak_4	35	.	4.26754	6.30515	3.58581	129
chr1	920361	920561	ChIP_hs_GW23_FOXP1_peak_5	35	.	4.26754	6.30515	3.58581	14
chr1	920857	921070	ChIP_hs_GW23_FOXP1_peak_6	76	.	6.04568	10.9038	7.65703	112
chr1	923918	924540	ChIP_hs_GW23_FOXP1_peak_7	76	.	6.04568	10.9038	7.65703	190
chr1	925041	925291	ChIP_hs_GW23_FOXP1_peak_8	43	.	4.62317	7.16579	4.33622	116
chr1	940180	940479	ChIP_hs_GW23_FOXP1_peak_9	51	.	4.97879	8.05794	5.12361	158
chr1	942093	942571	ChIP_hs_GW23_FOXP1_peak_10	67	.	5.69005	9.92867	6.7865	245
chr1	959119	959440	ChIP_hs_GW23_FOXP1_peak_11	43	.	4.62317	7.16579	4.33622	83
chr1	960319	960780	ChIP_hs_GW23_FOXP1_peak_12	35	.	4.26754	6.30515	3.58581	311
chr1	960922	961402	ChIP_hs_GW23_FOXP1_peak_13	59	.	5.33442	8.97951	5.94133	393
chr1	996908	997108	ChIP_hs_GW23_FOXP1_peak_14	35	.	4.26754	6.30515	3.58581	141
chr1	997642	997844	ChIP_hs_GW23_FOXP1_peak_15	28	.	3.91191	5.47843	2.87867	31
chr1	998494	1001041	ChIP_hs_GW23_FOXP1_peak_16	163	.	9.24633	20.6508	16.381	1809
chr1	1019252	1020222	ChIP_hs_GW23_FOXP1_peak_17	103	.	7.11256	13.9712	10.3987	805
chr1	1024971	1025171	ChIP_hs_GW23_FOXP1_peak_18	43	.	4.62317	7.16579	4.33622	146
chr1	1032681	1032947	ChIP_hs_GW23_FOXP1_peak_19	35	.	4.26754	6.30515	3.58581	15
chr1	1033033	1034079	ChIP_hs_GW23_FOXP1_peak_20	85	.	6.40131	11.9034	8.54962	375
chr1	1034386	1035054	ChIP_hs_GW23_FOXP1_peak_21	85	.	6.40131	11.9034	8.54962	455
chr1	1040122	1040573	ChIP_hs_GW23_FOXP1_peak_22	51	.	4.97879	8.05794	5.12361	339
chr1	1040708	1041030	ChIP_hs_GW23_FOXP1_peak_23	67	.	5.69005	9.92867	6.7865	127
chr1	1041296	1041522	ChIP_hs_GW23_FOXP1_peak_24	28	.	3.91191	5.47843	2.87867	81
chr1	1059429	1060168	ChIP_hs_GW23_FOXP1_peak_25	67	.	5.69005	9.92867	6.7865	311
chr1	1067970	1068272	ChIP_hs_GW23_FOXP1_peak_26	51	.	4.97879	8.05794	5.12361	118
chr1	1068785	1069550	ChIP_hs_GW23_FOXP1_peak_27	59	.	5.33442	8.97951	5.94133	193
chr1	1116067	1116801	ChIP_hs_GW23_FOXP1_peak_28	123	.	7.82382	16.1231	12.322	314
chr1	1123484	1124222	ChIP_hs_GW23_FOXP1_peak_29	153	.	8.8907	19.4928	15.3369	224
chr1	1145187	1145512	ChIP_hs_GW23_FOXP1_peak_30	51	.	4.97879	8.05794	5.12361	230
chr1	1157364	1158011	ChIP_hs_GW23_FOXP1_peak_31	67	.	5.69005	9.92867	6.7865	161
chr1	1158351	1158705	ChIP_hs_GW23_FOXP1_peak_32	85	.	6.40131	11.9034	8.54962	185
chr1	1231711	1232595	ChIP_hs_GW23_FOXP1_peak_33	103	.	7.11256	13.9712	10.3987	579
chr1	1233034	1233296	ChIP_hs_GW23_FOXP1_peak_34	67	.	5.69005	9.92867	6.7865	100
chr1	1272893	1273269	ChIP_hs_GW23_FOXP1_peak_35	35	.	4.26754	6.30515	3.58581	194
chr1	1274032	1274471	ChIP_hs_GW23_FOXP1_peak_36	51	.	4.97879	8.05794	5.12361	277
chr1	1274727	1275087	ChIP_hs_GW23_FOXP1_peak_37	67	.	5.69005	9.92867	6.7865	76
chr1	1291018	1291289	ChIP_hs_GW23_FOXP1_peak_38	51	.	4.97879	8.05794	5.12361	118
chr1	1293364	1293564	ChIP_hs_GW23_FOXP1_peak_39	43	.	4.62317	7.16579	4.33622	175
chr1	1304005	1305107	ChIP_hs_GW23_FOXP1_peak_40	85	.	6.40131	11.9034	8.54962	936
chr1	1307486	1308644	ChIP_hs_GW23_FOXP1_peak_41	280	.	12.8026	33.0426	28.0024	696
chr1	1309034	1309389	ChIP_hs_GW23_FOXP1_peak_42	59	.	5.33442	8.97951	5.94133	112
chr1	1324470	1324750	ChIP_hs_GW23_FOXP1_peak_43	51	.	4.97879	8.05794	5.12361	137
chr1	1348403	1348637	ChIP_hs_GW23_FOXP1_peak_44	35	.	4.26754	6.30515	3.58581	176
chr1	1349508	1349890	ChIP_hs_GW23_FOXP1_peak_45	153	.	8.8907	19.4928	15.3369	171
chr1	1356109	1356309	ChIP_hs_GW23_FOXP1_peak_46	59	.	5.33442	8.97951	5.94133	95
chr1	1375008	1375668	ChIP_hs_GW23_FOXP1_peak_47	196	.	10.3132	24.2204	19.6332	275
chr1	1398878	1399893	ChIP_hs_GW23_FOXP1_peak_48	133	.	8.17945	17.2282	13.3098	701
chr1	1400087	1400329	ChIP_hs_GW23_FOXP1_peak_49	35	.	4.26754	6.30515	3.58581	137
chr1	1407120	1407614	ChIP_hs_GW23_FOXP1_peak_50	153	.	8.8907	19.4928	15.3369	310
chr1	1420640	1420945	ChIP_hs_GW23_FOXP1_peak_51	43	.	4.62317	7.16579	4.33622	170
chr1	1426681	1426881	ChIP_hs_GW23_FOXP1_peak_52	35	.	4.26754	6.30515	3.58581	169
chr1	1427250	1427658	ChIP_hs_GW23_FOXP1_peak_53	153	.	8.8907	19.4928	15.3369	172
chr1	1427804	1428203	ChIP_hs_GW23_FOXP1_peak_54	59	.	5.33442	8.97951	5.94133	211
chr1	1434547	1434747	ChIP_hs_GW23_FOXP1_peak_55	43	.	4.62317	7.16579	4.33622	94
chr1	1435272	1436243	ChIP_hs_GW23_FOXP1_peak_56	67	.	5.69005	9.92867	6.7865	466
chr1	1440106	1440422	ChIP_hs_GW23_FOXP1_peak_57	43	.	4.62317	7.16579	4.33622	131
chr1	1441296	1441545	ChIP_hs_GW23_FOXP1_peak_58	43	.	4.62317	7.16579	4.33622	66
chr1	1471394	1471775	ChIP_hs_GW23_FOXP1_peak_59	85	.	6.40131	11.9034	8.54962	150
chr1	1511389	1511589	ChIP_hs_GW23_FOXP1_peak_60	43	.	4.62317	7.16579	4.33622	166
chr1	1511707	1512174	ChIP_hs_GW23_FOXP1_peak_61	163	.	9.24633	20.6508	16.381	282
chr1	1539993	1540228	ChIP_hs_GW23_FOXP1_peak_62	35	.	4.26754	6.30515	3.58581	90
chr1	1540327	1541130	ChIP_hs_GW23_FOXP1_peak_63	85	.	6.40131	11.9034	8.54962	263
chr1	1574065	1574270	ChIP_hs_GW23_FOXP1_peak_64	59	.	5.33442	8.97951	5.94133	82
chr1	1574627	1575163	ChIP_hs_GW23_FOXP1_peak_65	267	.	12.447	31.7438	26.7384	187
chr1	1600228	1600433	ChIP_hs_GW23_FOXP1_peak_66	51	.	4.97879	8.05794	5.12361	21
chr1	1615293	1616222	ChIP_hs_GW23_FOXP1_peak_67	153	.	8.8907	19.4928	15.3369	141
chr1	1630418	1631120	ChIP_hs_GW23_FOXP1_peak_68	76	.	6.04568	10.9038	7.65703	315
chr1	1631947	1632276	ChIP_hs_GW23_FOXP1_peak_69	67	.	5.69005	9.92867	6.7865	194
chr1	1724252	1724618	ChIP_hs_GW23_FOXP1_peak_70	103	.	7.11256	13.9712	10.3987	233
chr1	1778286	1778753	ChIP_hs_GW23_FOXP1_peak_71	133	.	8.17945	17.2282	13.3098	206
chr1	1890553	1891573	ChIP_hs_GW23_FOXP1_peak_72	143	.	8.53508	18.3517	14.3142	503
chr1	1891828	1892205	ChIP_hs_GW23_FOXP1_peak_73	59	.	5.33442	8.97951	5.94133	182
chr1	1908952	1909403	ChIP_hs_GW23_FOXP1_peak_74	103	.	7.11256	13.9712	10.3987	198
chr1	1918999	1920008	ChIP_hs_GW23_FOXP1_peak_75	76	.	6.04568	10.9038	7.65703	305
chr1	2019347	2019676	ChIP_hs_GW23_FOXP1_peak_76	59	.	5.33442	8.97951	5.94133	107
chr1	2044818	2045144	ChIP_hs_GW23_FOXP1_peak_77	76	.	6.04568	10.9038	7.65703	144
chr1	2072038	2072294	ChIP_hs_GW23_FOXP1_peak_78	43	.	4.62317	7.16579	4.33622	189
chr1	2073379	2073859	ChIP_hs_GW23_FOXP1_peak_79	76	.	6.04568	10.9038	7.65703	311
chr1	2100262	2100650	ChIP_hs_GW23_FOXP1_peak_80	28	.	3.91191	5.47843	2.87867	105
chr1	2128166	2128366	ChIP_hs_GW23_FOXP1_peak_81	35	.	4.26754	6.30515	3.58581	160
chr1	2132938	2133138	ChIP_hs_GW23_FOXP1_peak_82	67	.	5.69005	9.92867	6.7865	34
chr1	2133216	2133590	ChIP_hs_GW23_FOXP1_peak_83	59	.	5.33442	8.97951	5.94133	182
chr1	2186306	2186553	ChIP_hs_GW23_FOXP1_peak_84	59	.	5.33442	8.97951	5.94133	52
chr1	2189442	2190794	ChIP_hs_GW23_FOXP1_peak_85	113	.	7.46819	15.0371	11.3518	256
chr1	2193312	2193512	ChIP_hs_GW23_FOXP1_peak_86	43	.	4.62317	7.16579	4.33622	110
chr1	2194490	2195540	ChIP_hs_GW23_FOXP1_peak_87	85	.	6.40131	11.9034	8.54962	885
chr1	2195671	2196181	ChIP_hs_GW23_FOXP1_peak_88	43	.	4.62317	7.16579	4.33622	199
chr1	2203574	2203980	ChIP_hs_GW23_FOXP1_peak_89	43	.	4.62317	7.16579	4.33622	108
chr1	2204495	2204882	ChIP_hs_GW23_FOXP1_peak_90	113	.	7.46819	15.0371	11.3518	191
chr1	2204997	2205209	ChIP_hs_GW23_FOXP1_peak_91	67	.	5.69005	9.92867	6.7865	102
chr1	2205704	2206027	ChIP_hs_GW23_FOXP1_peak_92	85	.	6.40131	11.9034	8.54962	164
chr1	2212191	2213016	ChIP_hs_GW23_FOXP1_peak_93	153	.	8.8907	19.4928	15.3369	336
chr1	2213258	2213547	ChIP_hs_GW23_FOXP1_peak_94	51	.	4.97879	8.05794	5.12361	137
chr1	2213947	2214511	ChIP_hs_GW23_FOXP1_peak_95	59	.	5.33442	8.97951	5.94133	79
chr1	2226588	2227279	ChIP_hs_GW23_FOXP1_peak_96	59	.	5.33442	8.97951	5.94133	544
chr1	2227386	2227963	ChIP_hs_GW23_FOXP1_peak_97	254	.	12.0914	30.4573	25.4945	357
chr1	2229229	2229461	ChIP_hs_GW23_FOXP1_peak_98	35	.	4.26754	6.30515	3.58581	95
chr1	2229553	2229936	ChIP_hs_GW23_FOXP1_peak_99	59	.	5.33442	8.97951	5.94133	190
chr1	2231730	2231953	ChIP_hs_GW23_FOXP1_peak_100	35	.	4.26754	6.30515	3.58581	90
chr1	2232853	2233187	ChIP_hs_GW23_FOXP1_peak_101	28	.	3.91191	5.47843	2.87867	160
chr1	2238456	2238731	ChIP_hs_GW23_FOXP1_peak_102	35	.	4.26754	6.30515	3.58581	102
chr1	2239118	2239376	ChIP_hs_GW23_FOXP1_peak_103	43	.	4.62317	7.16579	4.33622	162
chr1	2242256	2242456	ChIP_hs_GW23_FOXP1_peak_104	51	.	4.97879	8.05794	5.12361	92
chr1	2248312	2248512	ChIP_hs_GW23_FOXP1_peak_105	43	.	4.62317	7.16579	4.33622	145
chr1	2289635	2289859	ChIP_hs_GW23_FOXP1_peak_106	43	.	4.62317	7.16579	4.33622	76
chr1	2306677	2306896	ChIP_hs_GW23_FOXP1_peak_107	43	.	4.62317	7.16579	4.33622	173
chr1	2312502	2312815	ChIP_hs_GW23_FOXP1_peak_108	43	.	4.62317	7.16579	4.33622	133
chr1	2313019	2313219	ChIP_hs_GW23_FOXP1_peak_109	43	.	4.62317	7.16579	4.33622	135
chr1	2314384	2315603	ChIP_hs_GW23_FOXP1_peak_110	59	.	5.33442	8.97951	5.94133	785
chr1	2321123	2321378	ChIP_hs_GW23_FOXP1_peak_111	76	.	6.04568	10.9038	7.65703	88
chr1	2391054	2392052	ChIP_hs_GW23_FOXP1_peak_112	143	.	8.53508	18.3517	14.3142	682
chr1	2411840	2412042	ChIP_hs_GW23_FOXP1_peak_113	76	.	6.04568	10.9038	7.65703	42
chr1	2412346	2412764	ChIP_hs_GW23_FOXP1_peak_114	207	.	10.6688	25.4403	20.7597	191
chr1	2414142	2414624	ChIP_hs_GW23_FOXP1_peak_115	43	.	4.62317	7.16579	4.33622	344
chr1	2431483	2431686	ChIP_hs_GW23_FOXP1_peak_116	59	.	5.33442	8.97951	5.94133	98
chr1	2433176	2433404	ChIP_hs_GW23_FOXP1_peak_117	59	.	5.33442	8.97951	5.94133	48
chr1	2443552	2444293	ChIP_hs_GW23_FOXP1_peak_118	94	.	6.75694	12.9263	9.46452	392
chr1	2446753	2447018	ChIP_hs_GW23_FOXP1_peak_119	76	.	6.04568	10.9038	7.65703	143
chr1	2467152	2467602	ChIP_hs_GW23_FOXP1_peak_120	51	.	4.97879	8.05794	5.12361	359
chr1	2505627	2505991	ChIP_hs_GW23_FOXP1_peak_121	67	.	5.69005	9.92867	6.7865	279
chr1	2525812	2526996	ChIP_hs_GW23_FOXP1_peak_122	143	.	8.53508	18.3517	14.3142	630
chr1	2529765	2530011	ChIP_hs_GW23_FOXP1_peak_123	43	.	4.62317	7.16579	4.33622	86
chr1	2530371	2530603	ChIP_hs_GW23_FOXP1_peak_124	51	.	4.97879	8.05794	5.12361	50
chr1	2531340	2531628	ChIP_hs_GW23_FOXP1_peak_125	43	.	4.62317	7.16579	4.33622	243
chr1	2543841	2544041	ChIP_hs_GW23_FOXP1_peak_126	35	.	4.26754	6.30515	3.58581	103
chr1	2546226	2546433	ChIP_hs_GW23_FOXP1_peak_127	35	.	4.26754	6.30515	3.58581	63
chr1	2548246	2548469	ChIP_hs_GW23_FOXP1_peak_128	51	.	4.97879	8.05794	5.12361	54
chr1	2586058	2587177	ChIP_hs_GW23_FOXP1_peak_129	305	.	13.5139	35.6755	30.58	389
chr1	2629433	2629642	ChIP_hs_GW23_FOXP1_peak_130	51	.	4.97879	8.05794	5.12361	170
chr1	2642731	2643535	ChIP_hs_GW23_FOXP1_peak_131	133	.	8.17945	17.2282	13.3098	467
chr1	2684126	2684331	ChIP_hs_GW23_FOXP1_peak_132	35	.	4.26754	6.30515	3.58581	58
chr1	3068430	3068677	ChIP_hs_GW23_FOXP1_peak_133	51	.	4.97879	8.05794	5.12361	101
chr1	3069558	3070260	ChIP_hs_GW23_FOXP1_peak_134	76	.	6.04568	10.9038	7.65703	281
chr1	3070736	3070991	ChIP_hs_GW23_FOXP1_peak_135	59	.	5.33442	8.97951	5.94133	103
chr1	3071895	3072165	ChIP_hs_GW23_FOXP1_peak_136	43	.	4.62317	7.16579	4.33622	151
chr1	3072427	3072641	ChIP_hs_GW23_FOXP1_peak_137	35	.	4.26754	6.30515	3.58581	146
chr1	3073506	3073940	ChIP_hs_GW23_FOXP1_peak_138	51	.	4.97879	8.05794	5.12361	369
chr1	3078913	3079245	ChIP_hs_GW23_FOXP1_peak_139	51	.	4.97879	8.05794	5.12361	135
chr1	3100791	3101042	ChIP_hs_GW23_FOXP1_peak_140	43	.	4.62317	7.16579	4.33622	75
chr1	3104013	3104242	ChIP_hs_GW23_FOXP1_peak_141	43	.	4.62317	7.16579	4.33622	122
chr1	3104470	3104800	ChIP_hs_GW23_FOXP1_peak_142	67	.	5.69005	9.92867	6.7865	176
chr1	3119314	3119958	ChIP_hs_GW23_FOXP1_peak_143	59	.	5.33442	8.97951	5.94133	475
chr1	3126721	3126961	ChIP_hs_GW23_FOXP1_peak_144	43	.	4.62317	7.16579	4.33622	75
chr1	3134173	3134421	ChIP_hs_GW23_FOXP1_peak_145	35	.	4.26754	6.30515	3.58581	115
chr1	3171095	3171359	ChIP_hs_GW23_FOXP1_peak_146	51	.	4.97879	8.05794	5.12361	95
chr1	3176115	3176315	ChIP_hs_GW23_FOXP1_peak_147	35	.	4.26754	6.30515	3.58581	100
chr1	3198570	3198783	ChIP_hs_GW23_FOXP1_peak_148	43	.	4.62317	7.16579	4.33622	24
chr1	3215553	3215913	ChIP_hs_GW23_FOXP1_peak_149	51	.	4.97879	8.05794	5.12361	80
chr1	3290940	3291140	ChIP_hs_GW23_FOXP1_peak_150	35	.	4.26754	6.30515	3.58581	28
chr1	3313383	3313610	ChIP_hs_GW23_FOXP1_peak_151	43	.	4.62317	7.16579	4.33622	141
chr1	3314970	3315315	ChIP_hs_GW23_FOXP1_peak_152	43	.	4.62317	7.16579	4.33622	98
chr1	3323445	3323645	ChIP_hs_GW23_FOXP1_peak_153	51	.	4.97879	8.05794	5.12361	117
chr1	3348436	3348693	ChIP_hs_GW23_FOXP1_peak_154	35	.	4.26754	6.30515	3.58581	101
chr1	3351430	3351879	ChIP_hs_GW23_FOXP1_peak_155	67	.	5.69005	9.92867	6.7865	128
chr1	3352352	3352924	ChIP_hs_GW23_FOXP1_peak_156	67	.	5.69005	9.92867	6.7865	310
chr1	3378202	3378464	ChIP_hs_GW23_FOXP1_peak_157	43	.	4.62317	7.16579	4.33622	136
chr1	3393572	3393947	ChIP_hs_GW23_FOXP1_peak_158	59	.	5.33442	8.97951	5.94133	85
chr1	3403337	3403565	ChIP_hs_GW23_FOXP1_peak_159	35	.	4.26754	6.30515	3.58581	57
chr1	3410194	3410408	ChIP_hs_GW23_FOXP1_peak_160	67	.	5.69005	9.92867	6.7865	66
chr1	3424687	3424887	ChIP_hs_GW23_FOXP1_peak_161	35	.	4.26754	6.30515	3.58581	115
chr1	3491233	3491610	ChIP_hs_GW23_FOXP1_peak_162	67	.	5.69005	9.92867	6.7865	101
chr1	3492413	3492618	ChIP_hs_GW23_FOXP1_peak_163	59	.	5.33442	8.97951	5.94133	48
chr1	3501907	3502233	ChIP_hs_GW23_FOXP1_peak_164	123	.	7.82382	16.1231	12.322	155
chr1	3530320	3530999	ChIP_hs_GW23_FOXP1_peak_165	59	.	5.33442	8.97951	5.94133	575
chr1	3531274	3531840	ChIP_hs_GW23_FOXP1_peak_166	85	.	6.40131	11.9034	8.54962	389
chr1	3611027	3611511	ChIP_hs_GW23_FOXP1_peak_167	59	.	5.33442	8.97951	5.94133	370
chr1	3624486	3625203	ChIP_hs_GW23_FOXP1_peak_168	67	.	5.69005	9.92867	6.7865	475
chr1	3625429	3625754	ChIP_hs_GW23_FOXP1_peak_169	51	.	4.97879	8.05794	5.12361	135
chr1	3649474	3649752	ChIP_hs_GW23_FOXP1_peak_170	35	.	4.26754	6.30515	3.58581	88
chr1	3649830	3650334	ChIP_hs_GW23_FOXP1_peak_171	76	.	6.04568	10.9038	7.65703	163
chr1	3650551	3650786	ChIP_hs_GW23_FOXP1_peak_172	67	.	5.69005	9.92867	6.7865	119
chr1	3651030	3651484	ChIP_hs_GW23_FOXP1_peak_173	59	.	5.33442	8.97951	5.94133	151
chr1	3747173	3747675	ChIP_hs_GW23_FOXP1_peak_174	94	.	6.75694	12.9263	9.46452	337
chr1	3772194	3772408	ChIP_hs_GW23_FOXP1_peak_175	43	.	4.62317	7.16579	4.33622	174
chr1	3784622	3784826	ChIP_hs_GW23_FOXP1_peak_176	43	.	4.62317	7.16579	4.33622	110
chr1	3796195	3796736	ChIP_hs_GW23_FOXP1_peak_177	133	.	8.17945	17.2282	13.3098	369
chr1	3856909	3857688	ChIP_hs_GW23_FOXP1_peak_178	94	.	6.75694	12.9263	9.46452	172
chr1	3899709	3899975	ChIP_hs_GW23_FOXP1_peak_179	43	.	4.62317	7.16579	4.33622	134
chr1	3900216	3901569	ChIP_hs_GW23_FOXP1_peak_180	196	.	10.3132	24.2204	19.6332	333
chr1	3911008	3911208	ChIP_hs_GW23_FOXP1_peak_181	59	.	5.33442	8.97951	5.94133	147
chr1	3911971	3912349	ChIP_hs_GW23_FOXP1_peak_182	35	.	4.26754	6.30515	3.58581	120
chr1	4430833	4431110	ChIP_hs_GW23_FOXP1_peak_183	28	.	3.91191	5.47843	2.87867	120
chr1	4512846	4513069	ChIP_hs_GW23_FOXP1_peak_184	35	.	4.26754	6.30515	3.58581	97
chr1	4652659	4652948	ChIP_hs_GW23_FOXP1_peak_185	67	.	5.69005	9.92867	6.7865	144
chr1	4656261	4656500	ChIP_hs_GW23_FOXP1_peak_186	59	.	5.33442	8.97951	5.94133	160
chr1	5444389	5444700	ChIP_hs_GW23_FOXP1_peak_187	51	.	4.97879	8.05794	5.12361	147
chr1	5744987	5745509	ChIP_hs_GW23_FOXP1_peak_188	76	.	6.04568	10.9038	7.65703	290
chr1	5991439	5993299	ChIP_hs_GW23_FOXP1_peak_189	133	.	8.17945	17.2282	13.3098	1221
chr1	6034286	6034642	ChIP_hs_GW23_FOXP1_peak_190	43	.	4.62317	7.16579	4.33622	187
chr1	6080447	6080720	ChIP_hs_GW23_FOXP1_peak_191	67	.	5.69005	9.92867	6.7865	137
chr1	6083991	6084379	ChIP_hs_GW23_FOXP1_peak_192	51	.	4.97879	8.05794	5.12361	135
chr1	6085545	6085783	ChIP_hs_GW23_FOXP1_peak_193	35	.	4.26754	6.30515	3.58581	133
chr1	6128326	6128526	ChIP_hs_GW23_FOXP1_peak_194	43	.	4.62317	7.16579	4.33622	63
chr1	6179454	6180458	ChIP_hs_GW23_FOXP1_peak_195	153	.	8.8907	19.4928	15.3369	663
chr1	6199553	6199908	ChIP_hs_GW23_FOXP1_peak_196	174	.	9.60196	21.8251	17.4449	199
chr1	6206154	6206402	ChIP_hs_GW23_FOXP1_peak_197	51	.	4.97879	8.05794	5.12361	161
chr1	6235378	6236132	ChIP_hs_GW23_FOXP1_peak_198	133	.	8.17945	17.2282	13.3098	471
chr1	6241836	6242057	ChIP_hs_GW23_FOXP1_peak_199	59	.	5.33442	8.97951	5.94133	59
chr1	6242780	6243072	ChIP_hs_GW23_FOXP1_peak_200	51	.	4.97879	8.05794	5.12361	97
chr1	6244368	6244568	ChIP_hs_GW23_FOXP1_peak_201	43	.	4.62317	7.16579	4.33622	181
chr1	6246682	6247071	ChIP_hs_GW23_FOXP1_peak_202	123	.	7.82382	16.1231	12.322	233
chr1	6249845	6250123	ChIP_hs_GW23_FOXP1_peak_203	59	.	5.33442	8.97951	5.94133	164
chr1	6260155	6260930	ChIP_hs_GW23_FOXP1_peak_204	67	.	5.69005	9.92867	6.7865	333
chr1	6261080	6261467	ChIP_hs_GW23_FOXP1_peak_205	59	.	5.33442	8.97951	5.94133	285
chr1	6269762	6270157	ChIP_hs_GW23_FOXP1_peak_206	51	.	4.97879	8.05794	5.12361	360
chr1	6273717	6273976	ChIP_hs_GW23_FOXP1_peak_207	51	.	4.97879	8.05794	5.12361	147
chr1	6287318	6287645	ChIP_hs_GW23_FOXP1_peak_208	43	.	4.62317	7.16579	4.33622	148
chr1	6329499	6329699	ChIP_hs_GW23_FOXP1_peak_209	51	.	4.97879	8.05794	5.12361	39
chr1	6330335	6330748	ChIP_hs_GW23_FOXP1_peak_210	103	.	7.11256	13.9712	10.3987	173
chr1	6331452	6331776	ChIP_hs_GW23_FOXP1_peak_211	51	.	4.97879	8.05794	5.12361	229
chr1	6393014	6394478	ChIP_hs_GW23_FOXP1_peak_212	163	.	9.24633	20.6508	16.381	583
chr1	6420113	6420313	ChIP_hs_GW23_FOXP1_peak_213	28	.	3.91191	5.47843	2.87867	134
chr1	6475495	6475739	ChIP_hs_GW23_FOXP1_peak_214	35	.	4.26754	6.30515	3.58581	187
chr1	6485412	6486115	ChIP_hs_GW23_FOXP1_peak_215	103	.	7.11256	13.9712	10.3987	494
chr1	6486478	6486730	ChIP_hs_GW23_FOXP1_peak_216	43	.	4.62317	7.16579	4.33622	38
chr1	6489946	6490258	ChIP_hs_GW23_FOXP1_peak_217	51	.	4.97879	8.05794	5.12361	133
chr1	6497352	6497833	ChIP_hs_GW23_FOXP1_peak_218	85	.	6.40131	11.9034	8.54962	148
chr1	6554279	6554815	ChIP_hs_GW23_FOXP1_peak_219	207	.	10.6688	25.4403	20.7597	249
chr1	6579491	6580331	ChIP_hs_GW23_FOXP1_peak_220	133	.	8.17945	17.2282	13.3098	347
chr1	6602683	6603162	ChIP_hs_GW23_FOXP1_peak_221	43	.	4.62317	7.16579	4.33622	95
chr1	6613112	6614078	ChIP_hs_GW23_FOXP1_peak_222	103	.	7.11256	13.9712	10.3987	337
chr1	6614421	6614739	ChIP_hs_GW23_FOXP1_peak_223	59	.	5.33442	8.97951	5.94133	170
chr1	6625025	6625325	ChIP_hs_GW23_FOXP1_peak_224	76	.	6.04568	10.9038	7.65703	122
chr1	6701392	6702065	ChIP_hs_GW23_FOXP1_peak_225	267	.	12.447	31.7438	26.7384	456
chr1	6784269	6785563	ChIP_hs_GW23_FOXP1_peak_226	196	.	10.3132	24.2204	19.6332	1111
chr1	6786061	6786363	ChIP_hs_GW23_FOXP1_peak_227	35	.	4.26754	6.30515	3.58581	129
chr1	6923188	6923388	ChIP_hs_GW23_FOXP1_peak_228	59	.	5.33442	8.97951	5.94133	89
chr1	6962418	6962651	ChIP_hs_GW23_FOXP1_peak_229	51	.	4.97879	8.05794	5.12361	135
chr1	7069554	7069763	ChIP_hs_GW23_FOXP1_peak_230	28	.	3.91191	5.47843	2.87867	46
chr1	7341381	7341711	ChIP_hs_GW23_FOXP1_peak_231	51	.	4.97879	8.05794	5.12361	86
chr1	7647066	7647542	ChIP_hs_GW23_FOXP1_peak_232	59	.	5.33442	8.97951	5.94133	260
chr1	7667483	7668977	ChIP_hs_GW23_FOXP1_peak_233	113	.	7.46819	15.0371	11.3518	449
chr1	7669227	7670145	ChIP_hs_GW23_FOXP1_peak_234	76	.	6.04568	10.9038	7.65703	74
chr1	7670430	7670647	ChIP_hs_GW23_FOXP1_peak_235	51	.	4.97879	8.05794	5.12361	154
chr1	7679966	7681244	ChIP_hs_GW23_FOXP1_peak_236	123	.	7.82382	16.1231	12.322	541
chr1	7703781	7704930	ChIP_hs_GW23_FOXP1_peak_237	185	.	9.95759	23.0152	18.5294	862
chr1	7705057	7705441	ChIP_hs_GW23_FOXP1_peak_238	76	.	6.04568	10.9038	7.65703	188
chr1	7770832	7771664	ChIP_hs_GW23_FOXP1_peak_239	153	.	8.8907	19.4928	15.3369	306
chr1	7783364	7784571	ChIP_hs_GW23_FOXP1_peak_240	113	.	7.46819	15.0371	11.3518	501
chr1	7954039	7954671	ChIP_hs_GW23_FOXP1_peak_241	143	.	8.53508	18.3517	14.3142	160
chr1	7961179	7962088	ChIP_hs_GW23_FOXP1_peak_242	103	.	7.11256	13.9712	10.3987	524
chr1	8026098	8027288	ChIP_hs_GW23_FOXP1_peak_243	113	.	7.46819	15.0371	11.3518	178
chr1	8317655	8318345	ChIP_hs_GW23_FOXP1_peak_244	67	.	5.69005	9.92867	6.7865	68
chr1	8360115	8360402	ChIP_hs_GW23_FOXP1_peak_245	59	.	5.33442	8.97951	5.94133	97
chr1	8423197	8423640	ChIP_hs_GW23_FOXP1_peak_246	43	.	4.62317	7.16579	4.33622	88
chr1	8525863	8526186	ChIP_hs_GW23_FOXP1_peak_247	94	.	6.75694	12.9263	9.46452	134
chr1	8598196	8598509	ChIP_hs_GW23_FOXP1_peak_248	51	.	4.97879	8.05794	5.12361	193
chr1	8660572	8660776	ChIP_hs_GW23_FOXP1_peak_249	51	.	4.97879	8.05794	5.12361	123
chr1	8702974	8703317	ChIP_hs_GW23_FOXP1_peak_250	51	.	4.97879	8.05794	5.12361	173
chr1	8703418	8703618	ChIP_hs_GW23_FOXP1_peak_251	51	.	4.97879	8.05794	5.12361	64
chr1	8817258	8817762	ChIP_hs_GW23_FOXP1_peak_252	103	.	7.11256	13.9712	10.3987	363
chr1	8817875	8818254	ChIP_hs_GW23_FOXP1_peak_253	94	.	6.75694	12.9263	9.46452	195
chr1	8878112	8878993	ChIP_hs_GW23_FOXP1_peak_254	67	.	5.69005	9.92867	6.7865	743
chr1	8879217	8879552	ChIP_hs_GW23_FOXP1_peak_255	59	.	5.33442	8.97951	5.94133	136
chr1	9234339	9234601	ChIP_hs_GW23_FOXP1_peak_256	43	.	4.62317	7.16579	4.33622	125
chr1	9234733	9235012	ChIP_hs_GW23_FOXP1_peak_257	85	.	6.40131	11.9034	8.54962	151
chr1	9292600	9293329	ChIP_hs_GW23_FOXP1_peak_258	76	.	6.04568	10.9038	7.65703	144
chr1	9428813	9429393	ChIP_hs_GW23_FOXP1_peak_259	113	.	7.46819	15.0371	11.3518	180
chr1	9539173	9539511	ChIP_hs_GW23_FOXP1_peak_260	153	.	8.8907	19.4928	15.3369	170
chr1	9588373	9588954	ChIP_hs_GW23_FOXP1_peak_261	230	.	11.3801	27.9221	23.0779	385
chr1	9589285	9589575	ChIP_hs_GW23_FOXP1_peak_262	51	.	4.97879	8.05794	5.12361	50
chr1	9591691	9591891	ChIP_hs_GW23_FOXP1_peak_263	35	.	4.26754	6.30515	3.58581	47
chr1	9603937	9604277	ChIP_hs_GW23_FOXP1_peak_264	85	.	6.40131	11.9034	8.54962	146
chr1	9605853	9606053	ChIP_hs_GW23_FOXP1_peak_265	51	.	4.97879	8.05794	5.12361	31
chr1	9687310	9687684	ChIP_hs_GW23_FOXP1_peak_266	28	.	3.91191	5.47843	2.87867	261
chr1	9688875	9689417	ChIP_hs_GW23_FOXP1_peak_267	59	.	5.33442	8.97951	5.94133	167
chr1	9689694	9690272	ChIP_hs_GW23_FOXP1_peak_268	76	.	6.04568	10.9038	7.65703	469
chr1	9723622	9723822	ChIP_hs_GW23_FOXP1_peak_269	43	.	4.62317	7.16579	4.33622	38
chr1	9797244	9797547	ChIP_hs_GW23_FOXP1_peak_270	67	.	5.69005	9.92867	6.7865	173
chr1	9823599	9824664	ChIP_hs_GW23_FOXP1_peak_271	163	.	9.24633	20.6508	16.381	474
chr1	9849845	9850045	ChIP_hs_GW23_FOXP1_peak_272	51	.	4.97879	8.05794	5.12361	130
chr1	9910100	9910773	ChIP_hs_GW23_FOXP1_peak_273	230	.	11.3801	27.9221	23.0779	329
chr1	9942934	9943535	ChIP_hs_GW23_FOXP1_peak_274	174	.	9.60196	21.8251	17.4449	369
chr1	10032554	10033222	ChIP_hs_GW23_FOXP1_peak_275	76	.	6.04568	10.9038	7.65703	161
chr1	10209831	10210936	ChIP_hs_GW23_FOXP1_peak_276	123	.	7.82382	16.1231	12.322	654
chr1	10211030	10211447	ChIP_hs_GW23_FOXP1_peak_277	51	.	4.97879	8.05794	5.12361	381
chr1	10398597	10399549	ChIP_hs_GW23_FOXP1_peak_278	123	.	7.82382	16.1231	12.322	418
chr1	10429036	10429316	ChIP_hs_GW23_FOXP1_peak_279	51	.	4.97879	8.05794	5.12361	165
chr1	10430207	10431033	ChIP_hs_GW23_FOXP1_peak_280	153	.	8.8907	19.4928	15.3369	438
chr1	10449872	10450072	ChIP_hs_GW23_FOXP1_peak_281	59	.	5.33442	8.97951	5.94133	162
chr1	10472232	10472764	ChIP_hs_GW23_FOXP1_peak_282	113	.	7.46819	15.0371	11.3518	340
chr1	10474731	10475520	ChIP_hs_GW23_FOXP1_peak_283	103	.	7.11256	13.9712	10.3987	183
chr1	10494671	10495001	ChIP_hs_GW23_FOXP1_peak_284	67	.	5.69005	9.92867	6.7865	183
chr1	10695043	10695381	ChIP_hs_GW23_FOXP1_peak_285	43	.	4.62317	7.16579	4.33622	265
chr1	10723511	10723711	ChIP_hs_GW23_FOXP1_peak_286	43	.	4.62317	7.16579	4.33622	116
chr1	10725253	10725524	ChIP_hs_GW23_FOXP1_peak_287	59	.	5.33442	8.97951	5.94133	100
chr1	10728891	10729161	ChIP_hs_GW23_FOXP1_peak_288	35	.	4.26754	6.30515	3.58581	96
chr1	10737821	10738021	ChIP_hs_GW23_FOXP1_peak_289	35	.	4.26754	6.30515	3.58581	39
chr1	10739136	10739336	ChIP_hs_GW23_FOXP1_peak_290	28	.	3.91191	5.47843	2.87867	20
chr1	10796495	10796890	ChIP_hs_GW23_FOXP1_peak_291	153	.	8.8907	19.4928	15.3369	232
chr1	10867036	10867446	ChIP_hs_GW23_FOXP1_peak_292	51	.	4.97879	8.05794	5.12361	232
chr1	11012271	11012979	ChIP_hs_GW23_FOXP1_peak_293	94	.	6.75694	12.9263	9.46452	159
chr1	11037660	11037946	ChIP_hs_GW23_FOXP1_peak_294	59	.	5.33442	8.97951	5.94133	136
chr1	11046369	11046579	ChIP_hs_GW23_FOXP1_peak_295	59	.	5.33442	8.97951	5.94133	147
chr1	11057216	11057416	ChIP_hs_GW23_FOXP1_peak_296	28	.	3.91191	5.47843	2.87867	169
chr1	11059939	11060660	ChIP_hs_GW23_FOXP1_peak_297	67	.	5.69005	9.92867	6.7865	179
chr1	11099909	11100115	ChIP_hs_GW23_FOXP1_peak_298	43	.	4.62317	7.16579	4.33622	69
chr1	11262141	11262341	ChIP_hs_GW23_FOXP1_peak_299	35	.	4.26754	6.30515	3.58581	46
chr1	11262432	11262912	ChIP_hs_GW23_FOXP1_peak_300	207	.	10.6688	25.4403	20.7597	308
chr1	11272717	11273500	ChIP_hs_GW23_FOXP1_peak_301	185	.	9.95759	23.0152	18.5294	563
chr1	11273645	11273845	ChIP_hs_GW23_FOXP1_peak_302	59	.	5.33442	8.97951	5.94133	142
chr1	11355117	11355487	ChIP_hs_GW23_FOXP1_peak_303	51	.	4.97879	8.05794	5.12361	153
chr1	11355570	11356104	ChIP_hs_GW23_FOXP1_peak_304	59	.	5.33442	8.97951	5.94133	225
chr1	11383736	11384252	ChIP_hs_GW23_FOXP1_peak_305	85	.	6.40131	11.9034	8.54962	205
chr1	11412071	11412338	ChIP_hs_GW23_FOXP1_peak_306	51	.	4.97879	8.05794	5.12361	79
chr1	11413422	11413663	ChIP_hs_GW23_FOXP1_peak_307	43	.	4.62317	7.16579	4.33622	63
chr1	11439091	11439633	ChIP_hs_GW23_FOXP1_peak_308	85	.	6.40131	11.9034	8.54962	373
chr1	11454308	11454551	ChIP_hs_GW23_FOXP1_peak_309	59	.	5.33442	8.97951	5.94133	166
chr1	11461647	11461952	ChIP_hs_GW23_FOXP1_peak_310	51	.	4.97879	8.05794	5.12361	48
chr1	11478356	11479395	ChIP_hs_GW23_FOXP1_peak_311	163	.	9.24633	20.6508	16.381	671
chr1	11481140	11481400	ChIP_hs_GW23_FOXP1_peak_312	51	.	4.97879	8.05794	5.12361	106
chr1	11600002	11600235	ChIP_hs_GW23_FOXP1_peak_313	35	.	4.26754	6.30515	3.58581	34
chr1	11642387	11642587	ChIP_hs_GW23_FOXP1_peak_314	51	.	4.97879	8.05794	5.12361	84
chr1	11654621	11655540	ChIP_hs_GW23_FOXP1_peak_315	103	.	7.11256	13.9712	10.3987	373
chr1	11664436	11664895	ChIP_hs_GW23_FOXP1_peak_316	59	.	5.33442	8.97951	5.94133	150
chr1	11674882	11675259	ChIP_hs_GW23_FOXP1_peak_317	35	.	4.26754	6.30515	3.58581	300
chr1	11675487	11675689	ChIP_hs_GW23_FOXP1_peak_318	43	.	4.62317	7.16579	4.33622	63
chr1	11680797	11681380	ChIP_hs_GW23_FOXP1_peak_319	76	.	6.04568	10.9038	7.65703	182
chr1	11689657	11689868	ChIP_hs_GW23_FOXP1_peak_320	51	.	4.97879	8.05794	5.12361	188
chr1	11690786	11692051	ChIP_hs_GW23_FOXP1_peak_321	113	.	7.46819	15.0371	11.3518	438
chr1	11701691	11702140	ChIP_hs_GW23_FOXP1_peak_322	59	.	5.33442	8.97951	5.94133	187
chr1	11719905	11720253	ChIP_hs_GW23_FOXP1_peak_323	51	.	4.97879	8.05794	5.12361	101
chr1	11805660	11806324	ChIP_hs_GW23_FOXP1_peak_324	103	.	7.11256	13.9712	10.3987	471
chr1	11806398	11806682	ChIP_hs_GW23_FOXP1_peak_325	94	.	6.75694	12.9263	9.46452	174
chr1	11908063	11909014	ChIP_hs_GW23_FOXP1_peak_326	133	.	8.17945	17.2282	13.3098	756
chr1	11926291	11926587	ChIP_hs_GW23_FOXP1_peak_327	43	.	4.62317	7.16579	4.33622	117
chr1	11934241	11934964	ChIP_hs_GW23_FOXP1_peak_328	76	.	6.04568	10.9038	7.65703	545
chr1	11980006	11980694	ChIP_hs_GW23_FOXP1_peak_329	163	.	9.24633	20.6508	16.381	206
chr1	12019223	12020144	ChIP_hs_GW23_FOXP1_peak_330	76	.	6.04568	10.9038	7.65703	371
chr1	12209370	12209634	ChIP_hs_GW23_FOXP1_peak_331	43	.	4.62317	7.16579	4.33622	184
chr1	12229861	12230446	ChIP_hs_GW23_FOXP1_peak_332	113	.	7.46819	15.0371	11.3518	178
chr1	12618152	12618352	ChIP_hs_GW23_FOXP1_peak_333	35	.	4.26754	6.30515	3.58581	132
chr1	13699687	13700480	ChIP_hs_GW23_FOXP1_peak_334	67	.	5.69005	9.92867	6.7865	146
chr1	13749015	13749626	ChIP_hs_GW23_FOXP1_peak_335	94	.	6.75694	12.9263	9.46452	132
chr1	13965847	13966145	ChIP_hs_GW23_FOXP1_peak_336	67	.	5.69005	9.92867	6.7865	131
chr1	14108615	14109219	ChIP_hs_GW23_FOXP1_peak_337	51	.	4.97879	8.05794	5.12361	447
chr1	14424671	14424880	ChIP_hs_GW23_FOXP1_peak_338	43	.	4.62317	7.16579	4.33622	73
chr1	14598460	14598969	ChIP_hs_GW23_FOXP1_peak_339	133	.	8.17945	17.2282	13.3098	311
chr1	14599399	14599635	ChIP_hs_GW23_FOXP1_peak_340	35	.	4.26754	6.30515	3.58581	180
chr1	15128808	15129078	ChIP_hs_GW23_FOXP1_peak_341	35	.	4.26754	6.30515	3.58581	195
chr1	15153178	15153461	ChIP_hs_GW23_FOXP1_peak_342	59	.	5.33442	8.97951	5.94133	152
chr1	15182400	15182615	ChIP_hs_GW23_FOXP1_peak_343	43	.	4.62317	7.16579	4.33622	171
chr1	15327294	15327552	ChIP_hs_GW23_FOXP1_peak_344	67	.	5.69005	9.92867	6.7865	71
chr1	15328861	15329123	ChIP_hs_GW23_FOXP1_peak_345	35	.	4.26754	6.30515	3.58581	90
chr1	15409228	15409822	ChIP_hs_GW23_FOXP1_peak_346	43	.	4.62317	7.16579	4.33622	406
chr1	15410039	15410288	ChIP_hs_GW23_FOXP1_peak_347	43	.	4.62317	7.16579	4.33622	94
chr1	15418961	15419275	ChIP_hs_GW23_FOXP1_peak_348	43	.	4.62317	7.16579	4.33622	175
chr1	15429455	15429719	ChIP_hs_GW23_FOXP1_peak_349	35	.	4.26754	6.30515	3.58581	112
chr1	15524076	15525379	ChIP_hs_GW23_FOXP1_peak_350	185	.	9.95759	23.0152	18.5294	681
chr1	15526507	15527068	ChIP_hs_GW23_FOXP1_peak_351	163	.	9.24633	20.6508	16.381	250
chr1	15573586	15573786	ChIP_hs_GW23_FOXP1_peak_352	35	.	4.26754	6.30515	3.58581	50
chr1	15603444	15603810	ChIP_hs_GW23_FOXP1_peak_353	43	.	4.62317	7.16579	4.33622	173
chr1	15617120	15617593	ChIP_hs_GW23_FOXP1_peak_354	196	.	10.3132	24.2204	19.6332	291
chr1	15684908	15685108	ChIP_hs_GW23_FOXP1_peak_355	59	.	5.33442	8.97951	5.94133	19
chr1	15758032	15758295	ChIP_hs_GW23_FOXP1_peak_356	59	.	5.33442	8.97951	5.94133	74
chr1	15758513	15758760	ChIP_hs_GW23_FOXP1_peak_357	51	.	4.97879	8.05794	5.12361	70
chr1	15834262	15836478	ChIP_hs_GW23_FOXP1_peak_358	163	.	9.24633	20.6508	16.381	1909
chr1	15847269	15848034	ChIP_hs_GW23_FOXP1_peak_359	305	.	13.5139	35.6755	30.58	301
chr1	15848638	15848838	ChIP_hs_GW23_FOXP1_peak_360	35	.	4.26754	6.30515	3.58581	111
chr1	15849262	15849638	ChIP_hs_GW23_FOXP1_peak_361	59	.	5.33442	8.97951	5.94133	276
chr1	15849967	15850167	ChIP_hs_GW23_FOXP1_peak_362	35	.	4.26754	6.30515	3.58581	146
chr1	15928121	15928382	ChIP_hs_GW23_FOXP1_peak_363	35	.	4.26754	6.30515	3.58581	92
chr1	15975681	15976260	ChIP_hs_GW23_FOXP1_peak_364	94	.	6.75694	12.9263	9.46452	258
chr1	16073383	16073756	ChIP_hs_GW23_FOXP1_peak_365	51	.	4.97879	8.05794	5.12361	35
chr1	16079022	16079281	ChIP_hs_GW23_FOXP1_peak_366	59	.	5.33442	8.97951	5.94133	83
chr1	16166341	16166547	ChIP_hs_GW23_FOXP1_peak_367	51	.	4.97879	8.05794	5.12361	85
chr1	16167208	16167511	ChIP_hs_GW23_FOXP1_peak_368	51	.	4.97879	8.05794	5.12361	126
chr1	16167723	16168043	ChIP_hs_GW23_FOXP1_peak_369	59	.	5.33442	8.97951	5.94133	176
chr1	16206689	16207204	ChIP_hs_GW23_FOXP1_peak_370	113	.	7.46819	15.0371	11.3518	125
chr1	16226950	16227188	ChIP_hs_GW23_FOXP1_peak_371	51	.	4.97879	8.05794	5.12361	154
chr1	16227632	16227859	ChIP_hs_GW23_FOXP1_peak_372	51	.	4.97879	8.05794	5.12361	145
chr1	16236922	16237453	ChIP_hs_GW23_FOXP1_peak_373	85	.	6.40131	11.9034	8.54962	138
chr1	16244240	16244499	ChIP_hs_GW23_FOXP1_peak_374	35	.	4.26754	6.30515	3.58581	145
chr1	16351571	16351829	ChIP_hs_GW23_FOXP1_peak_375	85	.	6.40131	11.9034	8.54962	174
chr1	16352123	16352879	ChIP_hs_GW23_FOXP1_peak_376	133	.	8.17945	17.2282	13.3098	197
chr1	16366909	16367459	ChIP_hs_GW23_FOXP1_peak_377	153	.	8.8907	19.4928	15.3369	353
chr1	16440302	16440647	ChIP_hs_GW23_FOXP1_peak_378	51	.	4.97879	8.05794	5.12361	146
chr1	16440718	16441076	ChIP_hs_GW23_FOXP1_peak_379	85	.	6.40131	11.9034	8.54962	175
chr1	16498930	16499713	ChIP_hs_GW23_FOXP1_peak_380	143	.	8.53508	18.3517	14.3142	421
chr1	16513980	16514320	ChIP_hs_GW23_FOXP1_peak_381	85	.	6.40131	11.9034	8.54962	134
chr1	16603476	16603676	ChIP_hs_GW23_FOXP1_peak_382	51	.	4.97879	8.05794	5.12361	39
chr1	16608478	16608724	ChIP_hs_GW23_FOXP1_peak_383	28	.	3.91191	5.47843	2.87867	125
chr1	16612700	16614152	ChIP_hs_GW23_FOXP1_peak_384	499	.	18.4927	55.2552	49.9631	788
chr1	16614408	16614731	ChIP_hs_GW23_FOXP1_peak_385	43	.	4.62317	7.16579	4.33622	137
chr1	16615277	16615621	ChIP_hs_GW23_FOXP1_peak_386	43	.	4.62317	7.16579	4.33622	188
chr1	16617159	16617465	ChIP_hs_GW23_FOXP1_peak_387	67	.	5.69005	9.92867	6.7865	117
chr1	16624250	16624463	ChIP_hs_GW23_FOXP1_peak_388	43	.	4.62317	7.16579	4.33622	50
chr1	16628515	16628867	ChIP_hs_GW23_FOXP1_peak_389	67	.	5.69005	9.92867	6.7865	138
chr1	16629552	16629856	ChIP_hs_GW23_FOXP1_peak_390	59	.	5.33442	8.97951	5.94133	162
chr1	16630395	16631573	ChIP_hs_GW23_FOXP1_peak_391	94	.	6.75694	12.9263	9.46452	678
chr1	16631883	16632155	ChIP_hs_GW23_FOXP1_peak_392	67	.	5.69005	9.92867	6.7865	118
chr1	16632876	16633334	ChIP_hs_GW23_FOXP1_peak_393	59	.	5.33442	8.97951	5.94133	132
chr1	16634922	16635129	ChIP_hs_GW23_FOXP1_peak_394	59	.	5.33442	8.97951	5.94133	40
chr1	16636758	16637012	ChIP_hs_GW23_FOXP1_peak_395	51	.	4.97879	8.05794	5.12361	121
chr1	16643984	16645017	ChIP_hs_GW23_FOXP1_peak_396	185	.	9.95759	23.0152	18.5294	627
chr1	16691514	16691847	ChIP_hs_GW23_FOXP1_peak_397	59	.	5.33442	8.97951	5.94133	150
chr1	16692794	16693120	ChIP_hs_GW23_FOXP1_peak_398	67	.	5.69005	9.92867	6.7865	176
chr1	16696435	16696635	ChIP_hs_GW23_FOXP1_peak_399	35	.	4.26754	6.30515	3.58581	56
chr1	16699549	16699769	ChIP_hs_GW23_FOXP1_peak_400	51	.	4.97879	8.05794	5.12361	59
chr1	16701315	16701520	ChIP_hs_GW23_FOXP1_peak_401	76	.	6.04568	10.9038	7.65703	97
chr1	16706691	16707120	ChIP_hs_GW23_FOXP1_peak_402	59	.	5.33442	8.97951	5.94133	250
chr1	16709771	16710180	ChIP_hs_GW23_FOXP1_peak_403	67	.	5.69005	9.92867	6.7865	321
chr1	16710681	16711207	ChIP_hs_GW23_FOXP1_peak_404	67	.	5.69005	9.92867	6.7865	171
chr1	16720805	16721059	ChIP_hs_GW23_FOXP1_peak_405	22	.	3.55628	4.68842	2.2258	102
chr1	16904495	16905628	ChIP_hs_GW23_FOXP1_peak_406	185	.	9.95759	23.0152	18.5294	709
chr1	16913703	16914458	ChIP_hs_GW23_FOXP1_peak_407	113	.	7.46819	15.0371	11.3518	622
chr1	16961311	16961571	ChIP_hs_GW23_FOXP1_peak_408	43	.	4.62317	7.16579	4.33622	113
chr1	17011716	17012362	ChIP_hs_GW23_FOXP1_peak_409	76	.	6.04568	10.9038	7.65703	139
chr1	17053512	17054354	ChIP_hs_GW23_FOXP1_peak_410	153	.	8.8907	19.4928	15.3369	622
chr1	17119714	17120085	ChIP_hs_GW23_FOXP1_peak_411	43	.	4.62317	7.16579	4.33622	233
chr1	17419818	17420209	ChIP_hs_GW23_FOXP1_peak_412	103	.	7.11256	13.9712	10.3987	195
chr1	17437356	17437676	ChIP_hs_GW23_FOXP1_peak_413	59	.	5.33442	8.97951	5.94133	143
chr1	17437773	17438158	ChIP_hs_GW23_FOXP1_peak_414	59	.	5.33442	8.97951	5.94133	215
chr1	17532123	17532323	ChIP_hs_GW23_FOXP1_peak_415	51	.	4.97879	8.05794	5.12361	110
chr1	17539047	17539419	ChIP_hs_GW23_FOXP1_peak_416	43	.	4.62317	7.16579	4.33622	311
chr1	17539862	17540132	ChIP_hs_GW23_FOXP1_peak_417	85	.	6.40131	11.9034	8.54962	109
chr1	17540208	17540516	ChIP_hs_GW23_FOXP1_peak_418	94	.	6.75694	12.9263	9.46452	148
chr1	17540588	17540794	ChIP_hs_GW23_FOXP1_peak_419	43	.	4.62317	7.16579	4.33622	143
chr1	17661695	17661962	ChIP_hs_GW23_FOXP1_peak_420	67	.	5.69005	9.92867	6.7865	109
chr1	17671497	17671915	ChIP_hs_GW23_FOXP1_peak_421	35	.	4.26754	6.30515	3.58581	360
chr1	17675305	17676542	ChIP_hs_GW23_FOXP1_peak_422	196	.	10.3132	24.2204	19.6332	663
chr1	17777417	17777722	ChIP_hs_GW23_FOXP1_peak_423	85	.	6.40131	11.9034	8.54962	174
chr1	17921051	17921336	ChIP_hs_GW23_FOXP1_peak_424	67	.	5.69005	9.92867	6.7865	93
chr1	18107711	18107945	ChIP_hs_GW23_FOXP1_peak_425	43	.	4.62317	7.16579	4.33622	127
chr1	18108027	18108267	ChIP_hs_GW23_FOXP1_peak_426	51	.	4.97879	8.05794	5.12361	141
chr1	18110164	18110492	ChIP_hs_GW23_FOXP1_peak_427	67	.	5.69005	9.92867	6.7865	157
chr1	18191399	18192260	ChIP_hs_GW23_FOXP1_peak_428	67	.	5.69005	9.92867	6.7865	154
chr1	18724163	18724381	ChIP_hs_GW23_FOXP1_peak_429	43	.	4.62317	7.16579	4.33622	28
chr1	18820057	18820398	ChIP_hs_GW23_FOXP1_peak_430	51	.	4.97879	8.05794	5.12361	63
chr1	18902427	18902987	ChIP_hs_GW23_FOXP1_peak_431	76	.	6.04568	10.9038	7.65703	107
chr1	18954834	18955039	ChIP_hs_GW23_FOXP1_peak_432	51	.	4.97879	8.05794	5.12361	149
chr1	18955675	18956680	ChIP_hs_GW23_FOXP1_peak_433	67	.	5.69005	9.92867	6.7865	890
chr1	18956751	18957241	ChIP_hs_GW23_FOXP1_peak_434	85	.	6.40131	11.9034	8.54962	173
chr1	19210026	19210787	ChIP_hs_GW23_FOXP1_peak_435	196	.	10.3132	24.2204	19.6332	434
chr1	19251349	19252210	ChIP_hs_GW23_FOXP1_peak_436	153	.	8.8907	19.4928	15.3369	309
chr1	19311324	19311620	ChIP_hs_GW23_FOXP1_peak_437	59	.	5.33442	8.97951	5.94133	163
chr1	19311842	19312645	ChIP_hs_GW23_FOXP1_peak_438	196	.	10.3132	24.2204	19.6332	240
chr1	19485245	19486161	ChIP_hs_GW23_FOXP1_peak_439	163	.	9.24633	20.6508	16.381	320
chr1	19596621	19597086	ChIP_hs_GW23_FOXP1_peak_440	103	.	7.11256	13.9712	10.3987	249
chr1	19643939	19644817	ChIP_hs_GW23_FOXP1_peak_441	59	.	5.33442	8.97951	5.94133	51
chr1	19659753	19660033	ChIP_hs_GW23_FOXP1_peak_442	59	.	5.33442	8.97951	5.94133	146
chr1	19882228	19882565	ChIP_hs_GW23_FOXP1_peak_443	76	.	6.04568	10.9038	7.65703	109
chr1	19882914	19883114	ChIP_hs_GW23_FOXP1_peak_444	35	.	4.26754	6.30515	3.58581	31
chr1	20152236	20152733	ChIP_hs_GW23_FOXP1_peak_445	67	.	5.69005	9.92867	6.7865	327
chr1	20343582	20344054	ChIP_hs_GW23_FOXP1_peak_446	85	.	6.40131	11.9034	8.54962	102
chr1	20386762	20387104	ChIP_hs_GW23_FOXP1_peak_447	113	.	7.46819	15.0371	11.3518	210
chr1	20389660	20389909	ChIP_hs_GW23_FOXP1_peak_448	59	.	5.33442	8.97951	5.94133	93
chr1	20448615	20449141	ChIP_hs_GW23_FOXP1_peak_449	85	.	6.40131	11.9034	8.54962	381
chr1	20483912	20484575	ChIP_hs_GW23_FOXP1_peak_450	85	.	6.40131	11.9034	8.54962	169
chr1	20484712	20485254	ChIP_hs_GW23_FOXP1_peak_451	59	.	5.33442	8.97951	5.94133	319
chr1	20485509	20486940	ChIP_hs_GW23_FOXP1_peak_452	94	.	6.75694	12.9263	9.46452	555
chr1	20493811	20494053	ChIP_hs_GW23_FOXP1_peak_453	59	.	5.33442	8.97951	5.94133	79
chr1	20494324	20494536	ChIP_hs_GW23_FOXP1_peak_454	59	.	5.33442	8.97951	5.94133	44
chr1	20507670	20508202	ChIP_hs_GW23_FOXP1_peak_455	76	.	6.04568	10.9038	7.65703	213
chr1	20553305	20553914	ChIP_hs_GW23_FOXP1_peak_456	59	.	5.33442	8.97951	5.94133	38
chr1	20633325	20634155	ChIP_hs_GW23_FOXP1_peak_457	94	.	6.75694	12.9263	9.46452	131
chr1	20661144	20661988	ChIP_hs_GW23_FOXP1_peak_458	267	.	12.447	31.7438	26.7384	365
chr1	20696601	20696917	ChIP_hs_GW23_FOXP1_peak_459	76	.	6.04568	10.9038	7.65703	130
chr1	20717415	20718256	ChIP_hs_GW23_FOXP1_peak_460	43	.	4.62317	7.16579	4.33622	75
chr1	20786121	20787818	ChIP_hs_GW23_FOXP1_peak_461	242	.	11.7357	29.1832	24.2743	1025
chr1	21176450	21177400	ChIP_hs_GW23_FOXP1_peak_462	153	.	8.8907	19.4928	15.3369	389
chr1	21195249	21195449	ChIP_hs_GW23_FOXP1_peak_463	28	.	3.91191	5.47843	2.87867	47
chr1	21289139	21289509	ChIP_hs_GW23_FOXP1_peak_464	35	.	4.26754	6.30515	3.58581	150
chr1	21289950	21290265	ChIP_hs_GW23_FOXP1_peak_465	67	.	5.69005	9.92867	6.7865	151
chr1	21308130	21308383	ChIP_hs_GW23_FOXP1_peak_466	59	.	5.33442	8.97951	5.94133	165
chr1	21344855	21345081	ChIP_hs_GW23_FOXP1_peak_467	67	.	5.69005	9.92867	6.7865	71
chr1	21345248	21346145	ChIP_hs_GW23_FOXP1_peak_468	133	.	8.17945	17.2282	13.3098	127
chr1	21439907	21440385	ChIP_hs_GW23_FOXP1_peak_469	113	.	7.46819	15.0371	11.3518	167
chr1	21524936	21525190	ChIP_hs_GW23_FOXP1_peak_470	35	.	4.26754	6.30515	3.58581	197
chr1	21619761	21620053	ChIP_hs_GW23_FOXP1_peak_471	51	.	4.97879	8.05794	5.12361	114
chr1	21625072	21625337	ChIP_hs_GW23_FOXP1_peak_472	51	.	4.97879	8.05794	5.12361	108
chr1	21651223	21652016	ChIP_hs_GW23_FOXP1_peak_473	94	.	6.75694	12.9263	9.46452	473
chr1	21652139	21652502	ChIP_hs_GW23_FOXP1_peak_474	43	.	4.62317	7.16579	4.33622	179
chr1	21659262	21659522	ChIP_hs_GW23_FOXP1_peak_475	59	.	5.33442	8.97951	5.94133	192
chr1	21669161	21669397	ChIP_hs_GW23_FOXP1_peak_476	43	.	4.62317	7.16579	4.33622	66
chr1	21782835	21783939	ChIP_hs_GW23_FOXP1_peak_477	123	.	7.82382	16.1231	12.322	915
chr1	21936571	21936771	ChIP_hs_GW23_FOXP1_peak_478	51	.	4.97879	8.05794	5.12361	52
chr1	21937262	21937760	ChIP_hs_GW23_FOXP1_peak_479	85	.	6.40131	11.9034	8.54962	194
chr1	22025191	22025796	ChIP_hs_GW23_FOXP1_peak_480	67	.	5.69005	9.92867	6.7865	510
chr1	22052455	22053187	ChIP_hs_GW23_FOXP1_peak_481	143	.	8.53508	18.3517	14.3142	425
chr1	22131080	22131347	ChIP_hs_GW23_FOXP1_peak_482	35	.	4.26754	6.30515	3.58581	68
chr1	22451674	22452212	ChIP_hs_GW23_FOXP1_peak_483	242	.	11.7357	29.1832	24.2743	197
chr1	22548046	22548246	ChIP_hs_GW23_FOXP1_peak_484	43	.	4.62317	7.16579	4.33622	40
chr1	22710006	22710206	ChIP_hs_GW23_FOXP1_peak_485	59	.	5.33442	8.97951	5.94133	127
chr1	22710354	22711261	ChIP_hs_GW23_FOXP1_peak_486	103	.	7.11256	13.9712	10.3987	238
chr1	22711451	22711812	ChIP_hs_GW23_FOXP1_peak_487	51	.	4.97879	8.05794	5.12361	189
chr1	22761837	22762220	ChIP_hs_GW23_FOXP1_peak_488	143	.	8.53508	18.3517	14.3142	169
chr1	23019141	23019789	ChIP_hs_GW23_FOXP1_peak_489	133	.	8.17945	17.2282	13.3098	323
chr1	23019877	23020080	ChIP_hs_GW23_FOXP1_peak_490	35	.	4.26754	6.30515	3.58581	14
chr1	23168303	23168503	ChIP_hs_GW23_FOXP1_peak_491	43	.	4.62317	7.16579	4.33622	132
chr1	23168777	23169035	ChIP_hs_GW23_FOXP1_peak_492	43	.	4.62317	7.16579	4.33622	123
chr1	23177724	23178005	ChIP_hs_GW23_FOXP1_peak_493	51	.	4.97879	8.05794	5.12361	185
chr1	23216953	23217411	ChIP_hs_GW23_FOXP1_peak_494	59	.	5.33442	8.97951	5.94133	83
chr1	23343739	23344880	ChIP_hs_GW23_FOXP1_peak_495	185	.	9.95759	23.0152	18.5294	659
chr1	23367801	23369259	ChIP_hs_GW23_FOXP1_peak_496	163	.	9.24633	20.6508	16.381	1181
chr1	23403668	23403977	ChIP_hs_GW23_FOXP1_peak_497	51	.	4.97879	8.05794	5.12361	196
chr1	23483961	23484606	ChIP_hs_GW23_FOXP1_peak_498	85	.	6.40131	11.9034	8.54962	169
chr1	23525029	23525229	ChIP_hs_GW23_FOXP1_peak_499	43	.	4.62317	7.16579	4.33622	36
chr1	23544594	23544853	ChIP_hs_GW23_FOXP1_peak_500	43	.	4.62317	7.16579	4.33622	153
chr1	23554750	23555044	ChIP_hs_GW23_FOXP1_peak_501	51	.	4.97879	8.05794	5.12361	141
chr1	23691639	23692112	ChIP_hs_GW23_FOXP1_peak_502	85	.	6.40131	11.9034	8.54962	230
chr1	23743068	23743776	ChIP_hs_GW23_FOXP1_peak_503	163	.	9.24633	20.6508	16.381	322
chr1	23778184	23778649	ChIP_hs_GW23_FOXP1_peak_504	207	.	10.6688	25.4403	20.7597	295
chr1	23790931	23791223	ChIP_hs_GW23_FOXP1_peak_505	59	.	5.33442	8.97951	5.94133	147
chr1	23791530	23791730	ChIP_hs_GW23_FOXP1_peak_506	43	.	4.62317	7.16579	4.33622	180
chr1	23800110	23801157	ChIP_hs_GW23_FOXP1_peak_507	242	.	11.7357	29.1832	24.2743	647
chr1	23801407	23801612	ChIP_hs_GW23_FOXP1_peak_508	59	.	5.33442	8.97951	5.94133	95
chr1	23824999	23825604	ChIP_hs_GW23_FOXP1_peak_509	113	.	7.46819	15.0371	11.3518	248
chr1	23868106	23868724	ChIP_hs_GW23_FOXP1_peak_510	143	.	8.53508	18.3517	14.3142	196
chr1	23959495	23959832	ChIP_hs_GW23_FOXP1_peak_511	67	.	5.69005	9.92867	6.7865	139
chr1	23979726	23980723	ChIP_hs_GW23_FOXP1_peak_512	207	.	10.6688	25.4403	20.7597	471
chr1	24018721	24019080	ChIP_hs_GW23_FOXP1_peak_513	76	.	6.04568	10.9038	7.65703	163
chr1	24345004	24345204	ChIP_hs_GW23_FOXP1_peak_514	51	.	4.97879	8.05794	5.12361	105
chr1	24415547	24415911	ChIP_hs_GW23_FOXP1_peak_515	67	.	5.69005	9.92867	6.7865	122
chr1	24502763	24503079	ChIP_hs_GW23_FOXP1_peak_516	43	.	4.62317	7.16579	4.33622	37
chr1	24642833	24643440	ChIP_hs_GW23_FOXP1_peak_517	230	.	11.3801	27.9221	23.0779	236
chr1	24643783	24643983	ChIP_hs_GW23_FOXP1_peak_518	51	.	4.97879	8.05794	5.12361	76
chr1	24744865	24745700	ChIP_hs_GW23_FOXP1_peak_519	76	.	6.04568	10.9038	7.65703	535
chr1	24848054	24848385	ChIP_hs_GW23_FOXP1_peak_520	51	.	4.97879	8.05794	5.12361	149
chr1	25232304	25232801	ChIP_hs_GW23_FOXP1_peak_521	143	.	8.53508	18.3517	14.3142	304
chr1	25233208	25233408	ChIP_hs_GW23_FOXP1_peak_522	43	.	4.62317	7.16579	4.33622	90
chr1	25239886	25240235	ChIP_hs_GW23_FOXP1_peak_523	43	.	4.62317	7.16579	4.33622	112
chr1	25246725	25248057	ChIP_hs_GW23_FOXP1_peak_524	133	.	8.17945	17.2282	13.3098	953
chr1	25338286	25338570	ChIP_hs_GW23_FOXP1_peak_525	51	.	4.97879	8.05794	5.12361	131
chr1	25338728	25338936	ChIP_hs_GW23_FOXP1_peak_526	51	.	4.97879	8.05794	5.12361	161
chr1	25429959	25431555	ChIP_hs_GW23_FOXP1_peak_527	113	.	7.46819	15.0371	11.3518	643
chr1	25527347	25527571	ChIP_hs_GW23_FOXP1_peak_528	76	.	6.04568	10.9038	7.65703	123
chr1	25543321	25543686	ChIP_hs_GW23_FOXP1_peak_529	59	.	5.33442	8.97951	5.94133	179
chr1	25554683	25554898	ChIP_hs_GW23_FOXP1_peak_530	67	.	5.69005	9.92867	6.7865	76
chr1	25566629	25566920	ChIP_hs_GW23_FOXP1_peak_531	28	.	3.91191	5.47843	2.87867	137
chr1	25568024	25568238	ChIP_hs_GW23_FOXP1_peak_532	35	.	4.26754	6.30515	3.58581	102
chr1	25571714	25571914	ChIP_hs_GW23_FOXP1_peak_533	35	.	4.26754	6.30515	3.58581	131
chr1	25616042	25616584	ChIP_hs_GW23_FOXP1_peak_534	67	.	5.69005	9.92867	6.7865	250
chr1	25618314	25618631	ChIP_hs_GW23_FOXP1_peak_535	59	.	5.33442	8.97951	5.94133	166
chr1	25652226	25652607	ChIP_hs_GW23_FOXP1_peak_536	28	.	3.91191	5.47843	2.87867	71
chr1	25748378	25748580	ChIP_hs_GW23_FOXP1_peak_537	35	.	4.26754	6.30515	3.58581	153
chr1	25754896	25755096	ChIP_hs_GW23_FOXP1_peak_538	51	.	4.97879	8.05794	5.12361	70
chr1	25799495	25800116	ChIP_hs_GW23_FOXP1_peak_539	94	.	6.75694	12.9263	9.46452	502
chr1	25811180	25811588	ChIP_hs_GW23_FOXP1_peak_540	51	.	4.97879	8.05794	5.12361	386
chr1	25819491	25820606	ChIP_hs_GW23_FOXP1_peak_541	174	.	9.60196	21.8251	17.4449	367
chr1	25821183	25821398	ChIP_hs_GW23_FOXP1_peak_542	51	.	4.97879	8.05794	5.12361	128
chr1	25875520	25875957	ChIP_hs_GW23_FOXP1_peak_543	76	.	6.04568	10.9038	7.65703	292
chr1	25895496	25896018	ChIP_hs_GW23_FOXP1_peak_544	76	.	6.04568	10.9038	7.65703	105
chr1	25905262	25906911	ChIP_hs_GW23_FOXP1_peak_545	207	.	10.6688	25.4403	20.7597	1256
chr1	25907202	25907402	ChIP_hs_GW23_FOXP1_peak_546	43	.	4.62317	7.16579	4.33622	89
chr1	25909201	25909412	ChIP_hs_GW23_FOXP1_peak_547	51	.	4.97879	8.05794	5.12361	87
chr1	25922477	25922810	ChIP_hs_GW23_FOXP1_peak_548	35	.	4.26754	6.30515	3.58581	145
chr1	25927379	25927609	ChIP_hs_GW23_FOXP1_peak_549	51	.	4.97879	8.05794	5.12361	150
chr1	25928740	25929002	ChIP_hs_GW23_FOXP1_peak_550	43	.	4.62317	7.16579	4.33622	144
chr1	25934106	25934340	ChIP_hs_GW23_FOXP1_peak_551	59	.	5.33442	8.97951	5.94133	135
chr1	25952730	25953159	ChIP_hs_GW23_FOXP1_peak_552	76	.	6.04568	10.9038	7.65703	222
chr1	25997917	25998834	ChIP_hs_GW23_FOXP1_peak_553	163	.	9.24633	20.6508	16.381	366
chr1	26016767	26016985	ChIP_hs_GW23_FOXP1_peak_554	67	.	5.69005	9.92867	6.7865	135
chr1	26021644	26022048	ChIP_hs_GW23_FOXP1_peak_555	59	.	5.33442	8.97951	5.94133	314
chr1	26022280	26022480	ChIP_hs_GW23_FOXP1_peak_556	51	.	4.97879	8.05794	5.12361	130
chr1	26035151	26035892	ChIP_hs_GW23_FOXP1_peak_557	133	.	8.17945	17.2282	13.3098	376
chr1	26036073	26036404	ChIP_hs_GW23_FOXP1_peak_558	59	.	5.33442	8.97951	5.94133	180
chr1	26110742	26112349	ChIP_hs_GW23_FOXP1_peak_559	113	.	7.46819	15.0371	11.3518	356
chr1	26161390	26161994	ChIP_hs_GW23_FOXP1_peak_560	94	.	6.75694	12.9263	9.46452	343
chr1	26164257	26164606	ChIP_hs_GW23_FOXP1_peak_561	85	.	6.40131	11.9034	8.54962	163
chr1	26165109	26165309	ChIP_hs_GW23_FOXP1_peak_562	43	.	4.62317	7.16579	4.33622	129
chr1	26169707	26169972	ChIP_hs_GW23_FOXP1_peak_563	51	.	4.97879	8.05794	5.12361	85
chr1	26170066	26170334	ChIP_hs_GW23_FOXP1_peak_564	51	.	4.97879	8.05794	5.12361	161
chr1	26233917	26234652	ChIP_hs_GW23_FOXP1_peak_565	103	.	7.11256	13.9712	10.3987	376
chr1	26276202	26276640	ChIP_hs_GW23_FOXP1_peak_566	43	.	4.62317	7.16579	4.33622	270
chr1	26279691	26280321	ChIP_hs_GW23_FOXP1_peak_567	103	.	7.11256	13.9712	10.3987	183
chr1	26306470	26306929	ChIP_hs_GW23_FOXP1_peak_568	163	.	9.24633	20.6508	16.381	164
chr1	26360824	26361024	ChIP_hs_GW23_FOXP1_peak_569	35	.	4.26754	6.30515	3.58581	117
chr1	26431862	26432630	ChIP_hs_GW23_FOXP1_peak_570	133	.	8.17945	17.2282	13.3098	219
chr1	26471770	26472395	ChIP_hs_GW23_FOXP1_peak_571	67	.	5.69005	9.92867	6.7865	55
chr1	26472491	26472973	ChIP_hs_GW23_FOXP1_peak_572	76	.	6.04568	10.9038	7.65703	70
chr1	26473160	26473471	ChIP_hs_GW23_FOXP1_peak_573	67	.	5.69005	9.92867	6.7865	77
chr1	26500230	26500853	ChIP_hs_GW23_FOXP1_peak_574	59	.	5.33442	8.97951	5.94133	378
chr1	26529449	26529826	ChIP_hs_GW23_FOXP1_peak_575	67	.	5.69005	9.92867	6.7865	149
chr1	26620130	26621240	ChIP_hs_GW23_FOXP1_peak_576	143	.	8.53508	18.3517	14.3142	940
chr1	26692233	26693295	ChIP_hs_GW23_FOXP1_peak_577	76	.	6.04568	10.9038	7.65703	868
chr1	26695471	26696413	ChIP_hs_GW23_FOXP1_peak_578	305	.	13.5139	35.6755	30.58	165
chr1	26696645	26696845	ChIP_hs_GW23_FOXP1_peak_579	51	.	4.97879	8.05794	5.12361	123
chr1	26697051	26697682	ChIP_hs_GW23_FOXP1_peak_580	76	.	6.04568	10.9038	7.65703	168
chr1	26723288	26723827	ChIP_hs_GW23_FOXP1_peak_581	76	.	6.04568	10.9038	7.65703	187
chr1	26787384	26788535	ChIP_hs_GW23_FOXP1_peak_582	94	.	6.75694	12.9263	9.46452	527
chr1	26826154	26826848	ChIP_hs_GW23_FOXP1_peak_583	113	.	7.46819	15.0371	11.3518	329
chr1	26864811	26865495	ChIP_hs_GW23_FOXP1_peak_584	85	.	6.40131	11.9034	8.54962	430
chr1	26888257	26888524	ChIP_hs_GW23_FOXP1_peak_585	59	.	5.33442	8.97951	5.94133	104
chr1	26889931	26890604	ChIP_hs_GW23_FOXP1_peak_586	133	.	8.17945	17.2282	13.3098	412
chr1	26900292	26900660	ChIP_hs_GW23_FOXP1_peak_587	67	.	5.69005	9.92867	6.7865	219
chr1	26921427	26921849	ChIP_hs_GW23_FOXP1_peak_588	94	.	6.75694	12.9263	9.46452	130
chr1	26993302	26994143	ChIP_hs_GW23_FOXP1_peak_589	51	.	4.97879	8.05794	5.12361	390
chr1	26994511	26994722	ChIP_hs_GW23_FOXP1_peak_590	28	.	3.91191	5.47843	2.87867	123
chr1	27031793	27031993	ChIP_hs_GW23_FOXP1_peak_591	28	.	3.91191	5.47843	2.87867	58
chr1	27057502	27057816	ChIP_hs_GW23_FOXP1_peak_592	59	.	5.33442	8.97951	5.94133	132
chr1	27070877	27071279	ChIP_hs_GW23_FOXP1_peak_593	51	.	4.97879	8.05794	5.12361	56
chr1	27154816	27155234	ChIP_hs_GW23_FOXP1_peak_594	103	.	7.11256	13.9712	10.3987	178
chr1	27234225	27235008	ChIP_hs_GW23_FOXP1_peak_595	133	.	8.17945	17.2282	13.3098	276
chr1	27300756	27301084	ChIP_hs_GW23_FOXP1_peak_596	51	.	4.97879	8.05794	5.12361	160
chr1	27321936	27322866	ChIP_hs_GW23_FOXP1_peak_597	153	.	8.8907	19.4928	15.3369	161
chr1	27357426	27357784	ChIP_hs_GW23_FOXP1_peak_598	43	.	4.62317	7.16579	4.33622	77
chr1	27360798	27361254	ChIP_hs_GW23_FOXP1_peak_599	67	.	5.69005	9.92867	6.7865	311
chr1	27392043	27392700	ChIP_hs_GW23_FOXP1_peak_600	94	.	6.75694	12.9263	9.46452	431
chr1	27489551	27490399	ChIP_hs_GW23_FOXP1_peak_601	123	.	7.82382	16.1231	12.322	531
chr1	27490471	27490906	ChIP_hs_GW23_FOXP1_peak_602	85	.	6.40131	11.9034	8.54962	250
chr1	27521406	27521760	ChIP_hs_GW23_FOXP1_peak_603	51	.	4.97879	8.05794	5.12361	155
chr1	27522075	27522428	ChIP_hs_GW23_FOXP1_peak_604	35	.	4.26754	6.30515	3.58581	187
chr1	27527851	27528284	ChIP_hs_GW23_FOXP1_peak_605	51	.	4.97879	8.05794	5.12361	141
chr1	27565010	27565210	ChIP_hs_GW23_FOXP1_peak_606	51	.	4.97879	8.05794	5.12361	94
chr1	27568504	27568742	ChIP_hs_GW23_FOXP1_peak_607	51	.	4.97879	8.05794	5.12361	43
chr1	27571057	27571370	ChIP_hs_GW23_FOXP1_peak_608	43	.	4.62317	7.16579	4.33622	183
chr1	27571576	27571953	ChIP_hs_GW23_FOXP1_peak_609	67	.	5.69005	9.92867	6.7865	182
chr1	27575720	27575978	ChIP_hs_GW23_FOXP1_peak_610	51	.	4.97879	8.05794	5.12361	144
chr1	27592369	27592606	ChIP_hs_GW23_FOXP1_peak_611	59	.	5.33442	8.97951	5.94133	144
chr1	27602733	27603484	ChIP_hs_GW23_FOXP1_peak_612	94	.	6.75694	12.9263	9.46452	127
chr1	27603588	27604758	ChIP_hs_GW23_FOXP1_peak_613	143	.	8.53508	18.3517	14.3142	426
chr1	27606632	27606832	ChIP_hs_GW23_FOXP1_peak_614	22	.	3.55628	4.68842	2.2258	129
chr1	27725074	27726404	ChIP_hs_GW23_FOXP1_peak_615	153	.	8.8907	19.4928	15.3369	701
chr1	27772957	27773444	ChIP_hs_GW23_FOXP1_peak_616	94	.	6.75694	12.9263	9.46452	130
chr1	27773613	27773832	ChIP_hs_GW23_FOXP1_peak_617	43	.	4.62317	7.16579	4.33622	88
chr1	27830550	27831109	ChIP_hs_GW23_FOXP1_peak_618	94	.	6.75694	12.9263	9.46452	383
chr1	27872563	27872856	ChIP_hs_GW23_FOXP1_peak_619	35	.	4.26754	6.30515	3.58581	277
chr1	27914349	27915045	ChIP_hs_GW23_FOXP1_peak_620	174	.	9.60196	21.8251	17.4449	342
chr1	27959870	27960382	ChIP_hs_GW23_FOXP1_peak_621	123	.	7.82382	16.1231	12.322	135
chr1	28088420	28088844	ChIP_hs_GW23_FOXP1_peak_622	94	.	6.75694	12.9263	9.46452	243
chr1	28232841	28233151	ChIP_hs_GW23_FOXP1_peak_623	76	.	6.04568	10.9038	7.65703	199
chr1	28233416	28233805	ChIP_hs_GW23_FOXP1_peak_624	35	.	4.26754	6.30515	3.58581	195
chr1	28235886	28236496	ChIP_hs_GW23_FOXP1_peak_625	196	.	10.3132	24.2204	19.6332	184
chr1	28247196	28247442	ChIP_hs_GW23_FOXP1_peak_626	59	.	5.33442	8.97951	5.94133	121
chr1	28259264	28260461	ChIP_hs_GW23_FOXP1_peak_627	67	.	5.69005	9.92867	6.7865	1095
chr1	28328718	28329219	ChIP_hs_GW23_FOXP1_peak_628	123	.	7.82382	16.1231	12.322	298
chr1	28369507	28369961	ChIP_hs_GW23_FOXP1_peak_629	51	.	4.97879	8.05794	5.12361	76
chr1	28505732	28506183	ChIP_hs_GW23_FOXP1_peak_630	103	.	7.11256	13.9712	10.3987	305
chr1	28518027	28518836	ChIP_hs_GW23_FOXP1_peak_631	85	.	6.40131	11.9034	8.54962	494
chr1	28552504	28553450	ChIP_hs_GW23_FOXP1_peak_632	207	.	10.6688	25.4403	20.7597	485
chr1	28581556	28582261	ChIP_hs_GW23_FOXP1_peak_633	174	.	9.60196	21.8251	17.4449	387
chr1	28642769	28643606	ChIP_hs_GW23_FOXP1_peak_634	242	.	11.7357	29.1832	24.2743	343
chr1	28648005	28648883	ChIP_hs_GW23_FOXP1_peak_635	280	.	12.8026	33.0426	28.0024	621
chr1	28663918	28664156	ChIP_hs_GW23_FOXP1_peak_636	59	.	5.33442	8.97951	5.94133	90
chr1	28669356	28669556	ChIP_hs_GW23_FOXP1_peak_637	28	.	3.91191	5.47843	2.87867	106
chr1	28736337	28737198	ChIP_hs_GW23_FOXP1_peak_638	143	.	8.53508	18.3517	14.3142	495
chr1	28914076	28915046	ChIP_hs_GW23_FOXP1_peak_639	85	.	6.40131	11.9034	8.54962	428
chr1	29124307	29124515	ChIP_hs_GW23_FOXP1_peak_640	35	.	4.26754	6.30515	3.58581	136
chr1	29124826	29125152	ChIP_hs_GW23_FOXP1_peak_641	43	.	4.62317	7.16579	4.33622	145
chr1	29181508	29182278	ChIP_hs_GW23_FOXP1_peak_642	163	.	9.24633	20.6508	16.381	540
chr1	29230607	29231334	ChIP_hs_GW23_FOXP1_peak_643	76	.	6.04568	10.9038	7.65703	411
chr1	29236176	29236766	ChIP_hs_GW23_FOXP1_peak_644	67	.	5.69005	9.92867	6.7865	410
chr1	29238397	29238710	ChIP_hs_GW23_FOXP1_peak_645	51	.	4.97879	8.05794	5.12361	148
chr1	29258381	29258671	ChIP_hs_GW23_FOXP1_peak_646	28	.	3.91191	5.47843	2.87867	120
chr1	29470533	29470756	ChIP_hs_GW23_FOXP1_peak_647	28	.	3.91191	5.47843	2.87867	74
chr1	29519749	29520030	ChIP_hs_GW23_FOXP1_peak_648	28	.	3.91191	5.47843	2.87867	24
chr1	29542737	29542985	ChIP_hs_GW23_FOXP1_peak_649	35	.	4.26754	6.30515	3.58581	51
chr1	29679754	29679954	ChIP_hs_GW23_FOXP1_peak_650	43	.	4.62317	7.16579	4.33622	141
chr1	29690226	29690426	ChIP_hs_GW23_FOXP1_peak_651	51	.	4.97879	8.05794	5.12361	47
chr1	29694929	29695129	ChIP_hs_GW23_FOXP1_peak_652	35	.	4.26754	6.30515	3.58581	107
chr1	29695696	29695970	ChIP_hs_GW23_FOXP1_peak_653	43	.	4.62317	7.16579	4.33622	92
chr1	29713013	29713213	ChIP_hs_GW23_FOXP1_peak_654	43	.	4.62317	7.16579	4.33622	91
chr1	29723543	29723748	ChIP_hs_GW23_FOXP1_peak_655	51	.	4.97879	8.05794	5.12361	70
chr1	30522419	30522644	ChIP_hs_GW23_FOXP1_peak_656	67	.	5.69005	9.92867	6.7865	106
chr1	30655562	30655768	ChIP_hs_GW23_FOXP1_peak_657	67	.	5.69005	9.92867	6.7865	50
chr1	30708259	30708459	ChIP_hs_GW23_FOXP1_peak_658	35	.	4.26754	6.30515	3.58581	27
chr1	30716329	30716568	ChIP_hs_GW23_FOXP1_peak_659	28	.	3.91191	5.47843	2.87867	53
chr1	30717910	30719696	ChIP_hs_GW23_FOXP1_peak_660	123	.	7.82382	16.1231	12.322	1459
chr1	30816322	30816791	ChIP_hs_GW23_FOXP1_peak_661	51	.	4.97879	8.05794	5.12361	192
chr1	30824084	30824715	ChIP_hs_GW23_FOXP1_peak_662	103	.	7.11256	13.9712	10.3987	353
chr1	30888327	30888718	ChIP_hs_GW23_FOXP1_peak_663	35	.	4.26754	6.30515	3.58581	144
chr1	30908079	30908395	ChIP_hs_GW23_FOXP1_peak_664	51	.	4.97879	8.05794	5.12361	155
chr1	31064908	31065487	ChIP_hs_GW23_FOXP1_peak_665	43	.	4.62317	7.16579	4.33622	174
chr1	31065570	31066078	ChIP_hs_GW23_FOXP1_peak_666	133	.	8.17945	17.2282	13.3098	211
chr1	31154695	31155576	ChIP_hs_GW23_FOXP1_peak_667	76	.	6.04568	10.9038	7.65703	597
chr1	31188717	31188917	ChIP_hs_GW23_FOXP1_peak_668	22	.	3.55628	4.68842	2.2258	61
chr1	31227613	31228222	ChIP_hs_GW23_FOXP1_peak_669	67	.	5.69005	9.92867	6.7865	179
chr1	31239084	31240050	ChIP_hs_GW23_FOXP1_peak_670	103	.	7.11256	13.9712	10.3987	178
chr1	31296462	31297250	ChIP_hs_GW23_FOXP1_peak_671	76	.	6.04568	10.9038	7.65703	175
chr1	31372560	31372778	ChIP_hs_GW23_FOXP1_peak_672	43	.	4.62317	7.16579	4.33622	97
chr1	31372907	31373599	ChIP_hs_GW23_FOXP1_peak_673	85	.	6.40131	11.9034	8.54962	309
chr1	31413181	31413456	ChIP_hs_GW23_FOXP1_peak_674	43	.	4.62317	7.16579	4.33622	144
chr1	31413984	31415083	ChIP_hs_GW23_FOXP1_peak_675	76	.	6.04568	10.9038	7.65703	149
chr1	31483317	31483557	ChIP_hs_GW23_FOXP1_peak_676	85	.	6.40131	11.9034	8.54962	137
chr1	31549001	31549258	ChIP_hs_GW23_FOXP1_peak_677	51	.	4.97879	8.05794	5.12361	78
chr1	31617303	31618203	ChIP_hs_GW23_FOXP1_peak_678	59	.	5.33442	8.97951	5.94133	567
chr1	31618950	31619215	ChIP_hs_GW23_FOXP1_peak_679	51	.	4.97879	8.05794	5.12361	172
chr1	31644184	31645515	ChIP_hs_GW23_FOXP1_peak_680	133	.	8.17945	17.2282	13.3098	936
chr1	31663944	31664144	ChIP_hs_GW23_FOXP1_peak_681	35	.	4.26754	6.30515	3.58581	3
[truncated: 22,826 more rows]

## Sheet: TBR1_GW23_hg38
chromosome	start_coord	end_coord	name	score	strand	signalValue	pValue	qValue	peak
[truncated: 116,891 more rows]

[truncated: 13 more sheets: TCF7L2_GW23_hg38, ARID1B_E15_mm10, BCL11A_E15_mm10, FOXP1_E15_mm10, TBR1_E15_mm10, TCF7L2_E15_mm10, ARID1B_E18_mm10, BCL11A_E18_mm10, FOXP1_E18_mm10, TBR1_E18_mm10, TCF7L2_E18_mm10, ATAC_GW18_GW19_hg38, ATAC_E15_E18_mm10]
