# Supplementary material for: Five autism-associated transcriptional regulators target shared loci proximal to brain-expressed genes
Source: Cell Rep. Author manuscript; Available in PMC 2024 Jul 10. (PMC11235582; doi:10.1016/j.celrep.2024.114329)
Supplement: 3 [file NIHMS2005245-supplement-3.xlsx]

## Sheet: Key
Gene	ENCODE_ID	Genome_Build	Sheet
CTCF	ENCFF002EXB	hg38	CTCF_hg38
EGR1	ENCFF132PDR	hg38	EGR1_hg38
FOXA1	ENCFF765EAP	hg38	FOXA1_hg38
GABPA	ENCFF039EYW	hg38	GABPA_hg38
HNF4A	ENCFF366KUG	hg38	HNF4A_hg38
JUND	ENCFF215GBK	hg38	JUND_hg38
MAX	ENCFF934JOM	hg38	MAX_hg38
NR2F2	ENCFF264HRE	hg38	NR2F2_hg38
RAD21	ENCFF643ZXX	hg38	RAD21_hg38
RXRA	ENCFF390HDY	hg38	RXRA_hg38
SP1	ENCFF551VXN	hg38	SP1_hg38
TAF1	ENCFF996EBR	hg38	TAF1_hg38
YY1	ENCFF634YGY	hg38	YY1_hg38
ZBTB33	ENCFF751TBY	hg38	ZBTB33_hg38

## Sheet: CTCF_hg38
chromosome	start_coord	end_coord	name	score	strand	signalValue	pValue	qValue	peak
chr1	778548	778939	ENCFF002EXB_peak_1	261	.	13.3728	28.8522	26.1939	198
chr1	869728	870077	ENCFF002EXB_peak_2	823	.	30.0887	85.3115	82.3076	167
chr1	904553	904967	ENCFF002EXB_peak_3	2218	.	64.4759	225.644	221.84	209
chr1	905239	905529	ENCFF002EXB_peak_4	52	.	5.25359	7.60666	5.22773	139
chr1	912871	913139	ENCFF002EXB_peak_5	167	.	10.0296	19.3435	16.7708	170
chr1	921022	921395	ENCFF002EXB_peak_6	519	.	21.492	54.7901	51.9583	187
chr1	938091	938510	ENCFF002EXB_peak_7	719	.	27.2231	74.8549	71.9083	184
chr1	951504	951843	ENCFF002EXB_peak_8	83	.	6.68639	10.8376	8.38042	100
chr1	976052	976372	ENCFF002EXB_peak_9	207	.	11.4624	23.3138	20.7026	179
chr1	983924	984505	ENCFF002EXB_peak_10	1001	.	34.8647	103.276	100.176	384
chr1	1000776	1001015	ENCFF002EXB_peak_11	83	.	6.68639	10.8376	8.38042	92
chr1	1001779	1002339	ENCFF002EXB_peak_12	1809	.	54.9239	184.459	180.911	235
chr1	1006479	1006808	ENCFF002EXB_peak_13	52	.	5.25359	7.60666	5.22773	173
chr1	1015356	1015698	ENCFF002EXB_peak_14	118	.	8.11918	14.337	11.8234	183
chr1	1019246	1019669	ENCFF002EXB_peak_15	568	.	22.9248	59.69	56.8294	172
chr1	1032460	1032780	ENCFF002EXB_peak_16	118	.	8.11918	14.337	11.8234	130
chr1	1032843	1033316	ENCFF002EXB_peak_17	1280	.	42.0287	131.311	128.062	243
chr1	1040668	1040880	ENCFF002EXB_peak_18	52	.	5.25359	7.60666	5.22773	106
chr1	1059390	1059629	ENCFF002EXB_peak_19	72	.	6.20879	9.72796	7.29351	113
chr1	1063796	1064197	ENCFF002EXB_peak_20	1728	.	53.0135	176.395	172.894	194
chr1	1116083	1116536	ENCFF002EXB_peak_21	106	.	7.64158	13.1438	10.6477	175
chr1	1121872	1122578	ENCFF002EXB_peak_22	2012	.	59.6999	204.878	201.207	392
chr1	1153937	1154137	ENCFF002EXB_peak_23	42	.	4.77599	6.60033	4.25671	99
chr1	1230726	1231065	ENCFF002EXB_peak_24	394	.	17.6712	42.1603	39.4069	153
chr1	1281788	1282035	ENCFF002EXB_peak_25	72	.	6.20879	9.72796	7.29351	116
chr1	1290159	1290696	ENCFF002EXB_peak_26	1708	.	52.5359	174.388	170.899	214
chr1	1291846	1292248	ENCFF002EXB_peak_27	1299	.	42.5063	133.222	129.962	207
chr1	1300058	1300355	ENCFF002EXB_peak_28	207	.	11.4624	23.3138	20.7026	135
chr1	1301953	1302208	ENCFF002EXB_peak_29	83	.	6.68639	10.8376	8.38042	135
chr1	1307983	1308494	ENCFF002EXB_peak_30	106	.	7.64158	13.1438	10.6477	106
chr1	1343952	1344238	ENCFF002EXB_peak_31	72	.	6.20879	9.72796	7.29351	195
chr1	1344610	1344953	ENCFF002EXB_peak_32	247	.	12.8952	27.4433	24.7966	159
chr1	1349005	1350070	ENCFF002EXB_peak_33	753	.	28.1783	78.3116	75.346	421
chr1	1372056	1372579	ENCFF002EXB_peak_34	2053	.	60.6551	209.005	205.308	200
chr1	1375103	1375567	ENCFF002EXB_peak_35	304	.	14.8056	33.1678	30.4766	195
chr1	1399184	1400041	ENCFF002EXB_peak_36	876	.	31.5215	90.6337	87.6009	373
chr1	1402009	1402348	ENCFF002EXB_peak_37	319	.	15.2832	34.6345	31.9326	171
chr1	1420024	1420310	ENCFF002EXB_peak_38	83	.	6.68639	10.8376	8.38042	94
chr1	1430501	1430707	ENCFF002EXB_peak_39	72	.	6.20879	9.72796	7.29351	58
chr1	1433130	1433467	ENCFF002EXB_peak_40	72	.	6.20879	9.72796	7.29351	155
chr1	1438077	1438500	ENCFF002EXB_peak_41	394	.	17.6712	42.1603	39.4069	175
chr1	1440878	1441467	ENCFF002EXB_peak_42	1768	.	53.9687	180.419	176.895	209
chr1	1471414	1471787	ENCFF002EXB_peak_43	83	.	6.68639	10.8376	8.38042	179
chr1	1504840	1505284	ENCFF002EXB_peak_44	1093	.	37.2527	112.486	109.337	255
chr1	1511723	1512169	ENCFF002EXB_peak_45	167	.	10.0296	19.3435	16.7708	289
chr1	1551023	1551525	ENCFF002EXB_peak_46	220	.	11.94	24.6735	22.0502	165
chr1	1573810	1574115	ENCFF002EXB_peak_47	94	.	7.16398	11.9768	9.49934	131
chr1	1574809	1575075	ENCFF002EXB_peak_48	106	.	7.64158	13.1438	10.6477	150
chr1	1597673	1597938	ENCFF002EXB_peak_49	72	.	6.20879	9.72796	7.29351	115
chr1	1620141	1620395	ENCFF002EXB_peak_50	94	.	7.16398	11.9768	9.49934	143
chr1	1665757	1666056	ENCFF002EXB_peak_51	130	.	8.59678	15.5548	13.0251	104
chr1	1678887	1679242	ENCFF002EXB_peak_52	290	.	14.328	31.7149	29.0345	187
chr1	1724343	1724575	ENCFF002EXB_peak_53	72	.	6.20879	9.72796	7.29351	136
chr1	1753242	1753675	ENCFF002EXB_peak_54	1038	.	35.8199	106.943	103.823	239
chr1	1757913	1758249	ENCFF002EXB_peak_55	207	.	11.4624	23.3138	20.7026	166
chr1	1764274	1764556	ENCFF002EXB_peak_56	83	.	6.68639	10.8376	8.38042	135
chr1	1778198	1778490	ENCFF002EXB_peak_57	83	.	6.68639	10.8376	8.38042	155
chr1	1778933	1779245	ENCFF002EXB_peak_58	94	.	7.16398	11.9768	9.49934	192
chr1	1783045	1783277	ENCFF002EXB_peak_59	83	.	6.68639	10.8376	8.38042	65
chr1	1789101	1789351	ENCFF002EXB_peak_60	106	.	7.64158	13.1438	10.6477	122
chr1	1796509	1796828	ENCFF002EXB_peak_61	304	.	14.8056	33.1678	30.4766	165
chr1	1858630	1858924	ENCFF002EXB_peak_62	180	.	10.5072	20.648	18.0621	162
chr1	1890949	1891305	ENCFF002EXB_peak_63	52	.	5.25359	7.60666	5.22773	254
chr1	1899269	1899519	ENCFF002EXB_peak_64	130	.	8.59678	15.5548	13.0251	125
chr1	1906153	1906655	ENCFF002EXB_peak_65	2920	.	80.2366	296.333	292.035	278
chr1	1908930	1909496	ENCFF002EXB_peak_66	823	.	30.0887	85.3115	82.3076	187
chr1	1909702	1909902	ENCFF002EXB_peak_67	52	.	5.25359	7.60666	5.22773	32
chr1	1919071	1919445	ENCFF002EXB_peak_68	106	.	7.64158	13.1438	10.6477	178
chr1	1943941	1944337	ENCFF002EXB_peak_69	1242	.	41.0735	127.505	124.276	211
chr1	1959983	1960458	ENCFF002EXB_peak_70	1930	.	57.7895	196.667	193.047	219
chr1	2044830	2045255	ENCFF002EXB_peak_71	2135	.	62.5655	217.298	213.548	195
chr1	2046463	2046860	ENCFF002EXB_peak_72	2053	.	60.6551	209.005	205.308	198
chr1	2049423	2049811	ENCFF002EXB_peak_73	584	.	23.4024	61.3414	58.4712	197
chr1	2091654	2091946	ENCFF002EXB_peak_74	304	.	14.8056	33.1678	30.4766	142
chr1	2108661	2108953	ENCFF002EXB_peak_75	155	.	9.55198	18.0592	15.5002	140
chr1	2132261	2132527	ENCFF002EXB_peak_76	155	.	9.55198	18.0592	15.5002	177
chr1	2139782	2140318	ENCFF002EXB_peak_77	319	.	15.2832	34.6345	31.9326	349
chr1	2174288	2174690	ENCFF002EXB_peak_78	1167	.	39.1631	119.953	116.765	188
chr1	2194827	2195596	ENCFF002EXB_peak_79	2576	.	72.595	261.671	257.622	501
chr1	2205317	2205537	ENCFF002EXB_peak_80	94	.	7.16398	11.9768	9.49934	76
chr1	2207730	2207930	ENCFF002EXB_peak_81	33	.	4.29839	5.6346	3.33427	99
chr1	2208379	2208645	ENCFF002EXB_peak_82	94	.	7.16398	11.9768	9.49934	84
chr1	2212816	2213202	ENCFF002EXB_peak_83	62	.	5.73119	8.65017	6.24137	191
chr1	2227453	2227875	ENCFF002EXB_peak_84	276	.	13.8504	30.2762	27.6068	177
chr1	2311515	2311820	ENCFF002EXB_peak_85	83	.	6.68639	10.8376	8.38042	124
chr1	2315171	2315701	ENCFF002EXB_peak_86	1280	.	42.0287	131.311	128.062	177
chr1	2381704	2382373	ENCFF002EXB_peak_87	2470	.	70.2071	250.985	247.01	233
chr1	2382492	2382939	ENCFF002EXB_peak_88	753	.	28.1783	78.3116	75.346	273
chr1	2391776	2391976	ENCFF002EXB_peak_89	62	.	5.73119	8.65017	6.24137	87
chr1	2412474	2412699	ENCFF002EXB_peak_90	72	.	6.20879	9.72796	7.29351	121
chr1	2413207	2413407	ENCFF002EXB_peak_91	62	.	5.73119	8.65017	6.24137	113
chr1	2414111	2414747	ENCFF002EXB_peak_92	1991	.	59.2223	202.82	199.162	431
chr1	2430094	2430308	ENCFF002EXB_peak_93	94	.	7.16398	11.9768	9.49934	121
chr1	2443915	2444131	ENCFF002EXB_peak_94	72	.	6.20879	9.72796	7.29351	86
chr1	2459711	2460065	ENCFF002EXB_peak_95	440	.	19.104	46.8173	44.034	168
chr1	2526226	2526441	ENCFF002EXB_peak_96	52	.	5.25359	7.60666	5.22773	43
chr1	2528075	2528415	ENCFF002EXB_peak_97	94	.	7.16398	11.9768	9.49934	178
chr1	2531051	2531288	ENCFF002EXB_peak_98	83	.	6.68639	10.8376	8.38042	134
chr1	2539388	2539604	ENCFF002EXB_peak_99	83	.	6.68639	10.8376	8.38042	123
chr1	2546726	2547126	ENCFF002EXB_peak_100	503	.	21.0144	53.1756	50.3534	216
chr1	2547835	2548425	ENCFF002EXB_peak_101	3381	.	90.2662	342.82	338.18	380
chr1	2548772	2549153	ENCFF002EXB_peak_102	304	.	14.8056	33.1678	30.4766	191
chr1	2554876	2555238	ENCFF002EXB_peak_103	455	.	19.5816	48.3914	45.5983	163
chr1	2561960	2562294	ENCFF002EXB_peak_104	394	.	17.6712	42.1603	39.4069	160
chr1	2578332	2578784	ENCFF002EXB_peak_105	193	.	10.9848	21.9717	19.3729	296
chr1	2585577	2585781	ENCFF002EXB_peak_106	62	.	5.73119	8.65017	6.24137	170
chr1	2586355	2586581	ENCFF002EXB_peak_107	94	.	7.16398	11.9768	9.49934	77
chr1	2643186	2643436	ENCFF002EXB_peak_108	94	.	7.16398	11.9768	9.49934	175
chr1	2786626	2787146	ENCFF002EXB_peak_109	1130	.	38.2079	116.209	113.04	173
chr1	2801641	2801903	ENCFF002EXB_peak_110	83	.	6.68639	10.8376	8.38042	110
chr1	2821961	2822355	ENCFF002EXB_peak_111	736	.	27.7007	76.5795	73.6234	196
chr1	2840486	2840686	ENCFF002EXB_peak_112	83	.	6.68639	10.8376	8.38042	93
chr1	2875976	2876204	ENCFF002EXB_peak_113	118	.	8.11918	14.337	11.8234	114
chr1	2922046	2922414	ENCFF002EXB_peak_114	876	.	31.5215	90.6337	87.6009	163
chr1	3012459	3012854	ENCFF002EXB_peak_115	601	.	23.8799	63.0017	60.1219	219
chr1	3066125	3066526	ENCFF002EXB_peak_116	1111	.	37.7303	114.344	111.186	205
chr1	3069637	3069876	ENCFF002EXB_peak_117	142	.	9.07438	16.7959	14.2512	88
chr1	3283992	3284360	ENCFF002EXB_peak_118	1280	.	42.0287	131.311	128.062	187
chr1	3319931	3320367	ENCFF002EXB_peak_119	1511	.	47.7599	154.546	151.17	216
chr1	3410170	3410497	ENCFF002EXB_peak_120	261	.	13.3728	28.8522	26.1939	188
chr1	3417163	3417363	ENCFF002EXB_peak_121	72	.	6.20879	9.72796	7.29351	123
chr1	3424688	3425093	ENCFF002EXB_peak_122	2554	.	72.1174	259.528	255.494	199
chr1	3453092	3453525	ENCFF002EXB_peak_123	2898	.	79.759	294.146	289.865	199
chr1	3454091	3454576	ENCFF002EXB_peak_124	929	.	32.9543	96.0146	92.9531	291
chr1	3471822	3472153	ENCFF002EXB_peak_125	394	.	17.6712	42.1603	39.4069	163
chr1	3480484	3480685	ENCFF002EXB_peak_126	42	.	4.77599	6.60033	4.25671	27
chr1	3483869	3484412	ENCFF002EXB_peak_127	1930	.	57.7895	196.667	193.047	196
chr1	3491167	3491630	ENCFF002EXB_peak_128	3426	.	91.2214	347.302	342.628	209
chr1	3518139	3518522	ENCFF002EXB_peak_129	503	.	21.0144	53.1756	50.3534	199
chr1	3542092	3542302	ENCFF002EXB_peak_130	72	.	6.20879	9.72796	7.29351	160
chr1	3565196	3565585	ENCFF002EXB_peak_131	1318	.	42.9839	135.137	131.867	190
chr1	3615140	3615526	ENCFF002EXB_peak_132	601	.	23.8799	63.0017	60.1219	191
chr1	3618996	3619588	ENCFF002EXB_peak_133	2343	.	67.3415	238.259	234.371	222
chr1	3621229	3621458	ENCFF002EXB_peak_134	261	.	13.3728	28.8522	26.1939	134
chr1	3624320	3624529	ENCFF002EXB_peak_135	42	.	4.77599	6.60033	4.25671	85
chr1	3649961	3650161	ENCFF002EXB_peak_136	42	.	4.77599	6.60033	4.25671	132
chr1	3695510	3696078	ENCFF002EXB_peak_137	1609	.	50.1479	164.416	160.984	260
chr1	3724393	3724805	ENCFF002EXB_peak_138	2618	.	73.5502	265.965	261.886	212
chr1	3775863	3776309	ENCFF002EXB_peak_139	378	.	17.1936	40.6307	37.8875	263
chr1	3785438	3785796	ENCFF002EXB_peak_140	634	.	24.8351	66.3477	63.4486	172
chr1	3796363	3796747	ENCFF002EXB_peak_141	180	.	10.5072	20.648	18.0621	195
chr1	3857062	3857550	ENCFF002EXB_peak_142	487	.	20.5368	51.5708	48.7582	267
chr1	3858304	3858512	ENCFF002EXB_peak_143	83	.	6.68639	10.8376	8.38042	60
chr1	3907237	3907594	ENCFF002EXB_peak_144	106	.	7.64158	13.1438	10.6477	163
chr1	3910542	3911147	ENCFF002EXB_peak_145	1472	.	46.8047	150.628	147.274	407
chr1	4084275	4084542	ENCFF002EXB_peak_146	62	.	5.73119	8.65017	6.24137	88
chr1	4173184	4173450	ENCFF002EXB_peak_147	62	.	5.73119	8.65017	6.24137	107
chr1	4422611	4422826	ENCFF002EXB_peak_148	72	.	6.20879	9.72796	7.29351	105
chr1	4494655	4494891	ENCFF002EXB_peak_149	167	.	10.0296	19.3435	16.7708	119
chr1	4585235	4585596	ENCFF002EXB_peak_150	568	.	22.9248	59.69	56.8294	185
chr1	4594391	4594623	ENCFF002EXB_peak_151	94	.	7.16398	11.9768	9.49934	130
chr1	4652522	4652945	ENCFF002EXB_peak_152	1889	.	56.8343	192.583	188.987	210
chr1	4656278	4656634	ENCFF002EXB_peak_153	634	.	24.8351	66.3477	63.4486	175
chr1	4826108	4826480	ENCFF002EXB_peak_154	519	.	21.492	54.7901	51.9583	178
chr1	5119590	5119884	ENCFF002EXB_peak_155	118	.	8.11918	14.337	11.8234	123
chr1	5509816	5510239	ENCFF002EXB_peak_156	3116	.	84.535	316.124	311.683	219
chr1	5514370	5514916	ENCFF002EXB_peak_157	3381	.	90.2662	342.82	338.18	344
chr1	5621071	5621406	ENCFF002EXB_peak_158	584	.	23.4024	61.3414	58.4712	172
chr1	5637184	5637518	ENCFF002EXB_peak_159	651	.	25.3127	68.0332	65.1245	179
chr1	5745646	5746360	ENCFF002EXB_peak_160	2343	.	67.3415	238.259	234.371	350
chr1	5916008	5916379	ENCFF002EXB_peak_161	911	.	32.4767	94.2146	91.1626	189
chr1	5975177	5975562	ENCFF002EXB_peak_162	1991	.	59.2223	202.82	199.162	186
chr1	6034461	6034817	ENCFF002EXB_peak_163	634	.	24.8351	66.3477	63.4486	183
chr1	6041491	6041732	ENCFF002EXB_peak_164	180	.	10.5072	20.648	18.0621	156
chr1	6052898	6053247	ENCFF002EXB_peak_165	304	.	14.8056	33.1678	30.4766	197
chr1	6108864	6109142	ENCFF002EXB_peak_166	220	.	11.94	24.6735	22.0502	145
chr1	6199591	6199935	ENCFF002EXB_peak_167	130	.	8.59678	15.5548	13.0251	165
chr1	6204897	6205566	ENCFF002EXB_peak_168	1376	.	44.4167	140.912	137.61	475
chr1	6208665	6208977	ENCFF002EXB_peak_169	290	.	14.328	31.7149	29.0345	174
chr1	6245073	6245481	ENCFF002EXB_peak_170	1472	.	46.8047	150.628	147.274	186
chr1	6246657	6247110	ENCFF002EXB_peak_171	2725	.	75.9382	276.75	272.596	219
chr1	6280823	6281168	ENCFF002EXB_peak_172	394	.	17.6712	42.1603	39.4069	186
chr1	6343431	6343849	ENCFF002EXB_peak_173	1971	.	58.7447	200.766	197.12	213
chr1	6347884	6348288	ENCFF002EXB_peak_174	1433	.	45.8495	146.728	143.395	217
chr1	6359686	6359913	ENCFF002EXB_peak_175	72	.	6.20879	9.72796	7.29351	179
chr1	6363113	6363323	ENCFF002EXB_peak_176	130	.	8.59678	15.5548	13.0251	63
chr1	6393931	6394271	ENCFF002EXB_peak_177	180	.	10.5072	20.648	18.0621	149
chr1	6404667	6405301	ENCFF002EXB_peak_178	1910	.	57.3119	194.624	191.015	185
chr1	6414356	6414656	ENCFF002EXB_peak_179	118	.	8.11918	14.337	11.8234	113
chr1	6423412	6423810	ENCFF002EXB_peak_180	1472	.	46.8047	150.628	147.274	199
chr1	6438025	6438426	ENCFF002EXB_peak_181	1910	.	57.3119	194.624	191.015	192
chr1	6445109	6445474	ENCFF002EXB_peak_182	503	.	21.0144	53.1756	50.3534	178
chr1	6448176	6448500	ENCFF002EXB_peak_183	94	.	7.16398	11.9768	9.49934	177
chr1	6464516	6465018	ENCFF002EXB_peak_184	983	.	34.3871	101.452	98.3612	199
chr1	6475472	6475936	ENCFF002EXB_peak_185	1849	.	55.8791	188.514	184.942	232
chr1	6486273	6486873	ENCFF002EXB_peak_186	2470	.	70.2071	250.985	247.01	356
chr1	6489873	6490338	ENCFF002EXB_peak_187	1768	.	53.9687	180.419	176.895	197
chr1	6523644	6523957	ENCFF002EXB_peak_188	290	.	14.328	31.7149	29.0345	168
chr1	6554280	6554887	ENCFF002EXB_peak_189	3875	.	100.773	392.605	387.592	343
chr1	6579412	6579708	ENCFF002EXB_peak_190	94	.	7.16398	11.9768	9.49934	160
chr1	6584251	6584460	ENCFF002EXB_peak_191	94	.	7.16398	11.9768	9.49934	71
chr1	6601043	6601268	ENCFF002EXB_peak_192	52	.	5.25359	7.60666	5.22773	44
chr1	6603084	6603301	ENCFF002EXB_peak_193	62	.	5.73119	8.65017	6.24137	166
chr1	6603808	6604147	ENCFF002EXB_peak_194	62	.	5.73119	8.65017	6.24137	160
chr1	6634607	6635006	ENCFF002EXB_peak_195	911	.	32.4767	94.2146	91.1626	196
chr1	6646542	6646881	ENCFF002EXB_peak_196	668	.	25.7903	69.7268	66.8086	166
chr1	6701693	6702181	ENCFF002EXB_peak_197	4753	.	118.922	480.889	475.351	236
chr1	6719909	6720343	ENCFF002EXB_peak_198	1453	.	46.3271	148.676	145.332	248
chr1	6727438	6727844	ENCFF002EXB_peak_199	1728	.	53.0135	176.395	172.894	209
chr1	6784913	6785304	ENCFF002EXB_peak_200	106	.	7.64158	13.1438	10.6477	269
chr1	6794190	6794506	ENCFF002EXB_peak_201	424	.	18.6264	45.2539	42.4805	141
chr1	6889881	6890369	ENCFF002EXB_peak_202	2114	.	62.0879	215.22	211.483	198
chr1	6960351	6960567	ENCFF002EXB_peak_203	83	.	6.68639	10.8376	8.38042	148
chr1	7042676	7043115	ENCFF002EXB_peak_204	1376	.	44.4167	140.912	137.61	202
chr1	7070398	7071014	ENCFF002EXB_peak_205	1629	.	50.6255	166.402	162.959	197
chr1	7098031	7098231	ENCFF002EXB_peak_206	52	.	5.25359	7.60666	5.22773	28
chr1	7117492	7117736	ENCFF002EXB_peak_207	118	.	8.11918	14.337	11.8234	140
chr1	7120947	7121241	ENCFF002EXB_peak_208	130	.	8.59678	15.5548	13.0251	112
chr1	7149253	7149766	ENCFF002EXB_peak_209	207	.	11.4624	23.3138	20.7026	242
chr1	7207839	7208306	ENCFF002EXB_peak_210	2661	.	74.5054	270.271	266.162	270
chr1	7218237	7218637	ENCFF002EXB_peak_211	1889	.	56.8343	192.583	188.987	199
chr1	7224743	7225078	ENCFF002EXB_peak_212	155	.	9.55198	18.0592	15.5002	165
chr1	7454078	7454456	ENCFF002EXB_peak_213	617	.	24.3575	64.6705	61.781	182
chr1	7539506	7539734	ENCFF002EXB_peak_214	72	.	6.20879	9.72796	7.29351	87
chr1	7577249	7577612	ENCFF002EXB_peak_215	685	.	26.2679	71.4284	68.5007	177
chr1	7647215	7647794	ENCFF002EXB_peak_216	2322	.	66.8639	236.149	232.275	219
chr1	7667432	7667949	ENCFF002EXB_peak_217	4823	.	120.355	487.971	482.393	261
chr1	7669247	7669826	ENCFF002EXB_peak_218	1242	.	41.0735	127.505	124.276	392
chr1	7752787	7753217	ENCFF002EXB_peak_219	1748	.	53.4911	178.405	174.892	236
chr1	7808277	7808607	ENCFF002EXB_peak_220	440	.	19.104	46.8173	44.034	174
chr1	7902723	7903140	ENCFF002EXB_peak_221	1111	.	37.7303	114.344	111.186	228
chr1	7942380	7942585	ENCFF002EXB_peak_222	62	.	5.73119	8.65017	6.24137	69
chr1	7961286	7961955	ENCFF002EXB_peak_223	634	.	24.8351	66.3477	63.4486	199
chr1	7975228	7975650	ENCFF002EXB_peak_224	2197	.	63.9983	223.553	219.762	222
chr1	7982269	7982703	ENCFF002EXB_peak_225	2876	.	79.2814	291.962	287.697	196
chr1	8014994	8015341	ENCFF002EXB_peak_226	455	.	19.5816	48.3914	45.5983	187
chr1	8026584	8026870	ENCFF002EXB_peak_227	62	.	5.73119	8.65017	6.24137	90
chr1	8031200	8031553	ENCFF002EXB_peak_228	858	.	31.0439	88.853	85.8299	169
chr1	8117036	8117313	ENCFF002EXB_peak_229	83	.	6.68639	10.8376	8.38042	146
chr1	8169924	8170275	ENCFF002EXB_peak_230	106	.	7.64158	13.1438	10.6477	179
chr1	8217500	8217700	ENCFF002EXB_peak_231	72	.	6.20879	9.72796	7.29351	75
chr1	8238967	8239220	ENCFF002EXB_peak_232	220	.	11.94	24.6735	22.0502	111
chr1	8252356	8252603	ENCFF002EXB_peak_233	142	.	9.07438	16.7959	14.2512	118
chr1	8314272	8314695	ENCFF002EXB_peak_234	2512	.	71.1622	255.251	251.246	225
chr1	8315863	8316121	ENCFF002EXB_peak_235	106	.	7.64158	13.1438	10.6477	132
chr1	8348950	8349502	ENCFF002EXB_peak_236	1689	.	52.0583	172.386	168.908	208
chr1	8351697	8352059	ENCFF002EXB_peak_237	617	.	24.3575	64.6705	61.781	182
chr1	8374806	8375154	ENCFF002EXB_peak_238	568	.	22.9248	59.69	56.8294	159
chr1	8408980	8409534	ENCFF002EXB_peak_239	584	.	23.4024	61.3414	58.4712	369
chr1	8439520	8439770	ENCFF002EXB_peak_240	83	.	6.68639	10.8376	8.38042	154
chr1	8443571	8443777	ENCFF002EXB_peak_241	106	.	7.64158	13.1438	10.6477	167
chr1	8460258	8460458	ENCFF002EXB_peak_242	62	.	5.73119	8.65017	6.24137	84
chr1	8465033	8465308	ENCFF002EXB_peak_243	83	.	6.68639	10.8376	8.38042	117
chr1	8560864	8561432	ENCFF002EXB_peak_244	3493	.	92.6542	354.042	349.316	353
chr1	8571150	8571532	ENCFF002EXB_peak_245	736	.	27.7007	76.5795	73.6234	191
chr1	8598083	8598380	ENCFF002EXB_peak_246	247	.	12.8952	27.4433	24.7966	142
chr1	8671270	8671713	ENCFF002EXB_peak_247	2032	.	60.1775	206.94	203.256	235
chr1	8701399	8701728	ENCFF002EXB_peak_248	247	.	12.8952	27.4433	24.7966	178
chr1	8703316	8703754	ENCFF002EXB_peak_249	180	.	10.5072	20.648	18.0621	181
chr1	8726468	8726888	ENCFF002EXB_peak_250	1689	.	52.0583	172.386	168.908	221
chr1	8794630	8794830	ENCFF002EXB_peak_251	83	.	6.68639	10.8376	8.38042	139
chr1	8814880	8815162	ENCFF002EXB_peak_252	167	.	10.0296	19.3435	16.7708	124
chr1	8817525	8817816	ENCFF002EXB_peak_253	155	.	9.55198	18.0592	15.5002	133
chr1	8848854	8849496	ENCFF002EXB_peak_254	2470	.	70.2071	250.985	247.01	229
chr1	8859415	8859750	ENCFF002EXB_peak_255	409	.	18.1488	43.7015	40.938	166
chr1	8862471	8862790	ENCFF002EXB_peak_256	234	.	12.4176	26.0503	23.4151	154
chr1	8871270	8871892	ENCFF002EXB_peak_257	234	.	12.4176	26.0503	23.4151	446
chr1	8878402	8878673	ENCFF002EXB_peak_258	52	.	5.25359	7.60666	5.22773	48
chr1	8878739	8878947	ENCFF002EXB_peak_259	52	.	5.25359	7.60666	5.22773	93
chr1	8879281	8879735	ENCFF002EXB_peak_260	106	.	7.64158	13.1438	10.6477	117
chr1	8880232	8880460	ENCFF002EXB_peak_261	52	.	5.25359	7.60666	5.22773	104
chr1	8918062	8918522	ENCFF002EXB_peak_262	1356	.	43.9391	138.982	135.691	193
chr1	8962978	8963240	ENCFF002EXB_peak_263	118	.	8.11918	14.337	11.8234	132
chr1	8988040	8988532	ENCFF002EXB_peak_264	2156	.	63.0431	219.38	215.616	205
chr1	8993395	8993630	ENCFF002EXB_peak_265	106	.	7.64158	13.1438	10.6477	119
chr1	9005106	9005531	ENCFF002EXB_peak_266	2406	.	68.7743	244.609	240.677	210
chr1	9010042	9010315	ENCFF002EXB_peak_267	155	.	9.55198	18.0592	15.5002	124
chr1	9058570	9058770	ENCFF002EXB_peak_268	62	.	5.73119	8.65017	6.24137	100
chr1	9101561	9101914	ENCFF002EXB_peak_269	471	.	20.0592	49.976	47.1731	169
chr1	9110706	9111142	ENCFF002EXB_peak_270	3073	.	83.5798	311.709	307.3	214
chr1	9128765	9129106	ENCFF002EXB_peak_271	52	.	5.25359	7.60666	5.22773	125
chr1	9142211	9142607	ENCFF002EXB_peak_272	1669	.	51.5807	170.387	166.921	199
chr1	9181148	9181855	ENCFF002EXB_peak_273	1768	.	53.9687	180.419	176.895	288
chr1	9182250	9182606	ENCFF002EXB_peak_274	180	.	10.5072	20.648	18.0621	160
chr1	9196416	9196885	ENCFF002EXB_peak_275	1950	.	58.2671	198.715	195.082	232
chr1	9233250	9233685	ENCFF002EXB_peak_276	155	.	9.55198	18.0592	15.5002	169
chr1	9234181	9234800	ENCFF002EXB_peak_277	1395	.	44.8943	142.846	139.534	373
chr1	9249905	9250436	ENCFF002EXB_peak_278	1242	.	41.0735	127.505	124.276	341
chr1	9267078	9267464	ENCFF002EXB_peak_279	1280	.	42.0287	131.311	128.062	191
chr1	9288971	9289376	ENCFF002EXB_peak_280	2790	.	77.371	283.254	279.052	198
chr1	9428537	9429101	ENCFF002EXB_peak_281	394	.	17.6712	42.1603	39.4069	297
chr1	9453751	9453963	ENCFF002EXB_peak_282	83	.	6.68639	10.8376	8.38042	67
chr1	9455705	9456347	ENCFF002EXB_peak_283	685	.	26.2679	71.4284	68.5007	275
chr1	9465658	9466138	ENCFF002EXB_peak_284	788	.	29.1335	81.7974	78.8128	297
chr1	9491063	9491471	ENCFF002EXB_peak_285	2094	.	61.6103	213.145	209.422	205
chr1	9495186	9495610	ENCFF002EXB_peak_286	2448	.	69.7295	248.857	244.896	205
chr1	9539230	9539657	ENCFF002EXB_peak_287	94	.	7.16398	11.9768	9.49934	152
chr1	9546614	9546957	ENCFF002EXB_peak_288	234	.	12.4176	26.0503	23.4151	162
chr1	9573003	9573226	ENCFF002EXB_peak_289	106	.	7.64158	13.1438	10.6477	114
chr1	9573768	9574092	ENCFF002EXB_peak_290	247	.	12.8952	27.4433	24.7966	149
chr1	9588357	9588809	ENCFF002EXB_peak_291	2448	.	69.7295	248.857	244.896	249
chr1	9615575	9615924	ENCFF002EXB_peak_292	617	.	24.3575	64.6705	61.781	166
chr1	9626893	9627474	ENCFF002EXB_peak_293	4918	.	122.265	497.438	491.816	237
chr1	9702225	9702599	ENCFF002EXB_peak_294	551	.	22.4472	58.0475	55.1965	195
chr1	9721789	9722127	ENCFF002EXB_peak_295	290	.	14.328	31.7149	29.0345	177
chr1	9725010	9725409	ENCFF002EXB_peak_296	911	.	32.4767	94.2146	91.1626	196
chr1	9784515	9784919	ENCFF002EXB_peak_297	1056	.	36.2975	108.785	105.655	193
chr1	9867446	9867974	ENCFF002EXB_peak_298	2920	.	80.2366	296.333	292.035	226
chr1	9868141	9868353	ENCFF002EXB_peak_299	52	.	5.25359	7.60666	5.22773	177
chr1	9874606	9875304	ENCFF002EXB_peak_300	2364	.	67.8191	240.373	236.47	419
chr1	9900540	9900856	ENCFF002EXB_peak_301	83	.	6.68639	10.8376	8.38042	163
chr1	9910566	9910816	ENCFF002EXB_peak_302	83	.	6.68639	10.8376	8.38042	105
chr1	9914468	9914761	ENCFF002EXB_peak_303	261	.	13.3728	28.8522	26.1939	130
chr1	9942355	9942721	ENCFF002EXB_peak_304	651	.	25.3127	68.0332	65.1245	186
chr1	9943289	9943651	ENCFF002EXB_peak_305	83	.	6.68639	10.8376	8.38042	175
chr1	9950299	9950698	ENCFF002EXB_peak_306	1130	.	38.2079	116.209	113.04	192
chr1	10032348	10033015	ENCFF002EXB_peak_307	2898	.	79.759	294.146	289.865	333
chr1	10102036	10102264	ENCFF002EXB_peak_308	62	.	5.73119	8.65017	6.24137	86
chr1	10152949	10153311	ENCFF002EXB_peak_309	770	.	28.6559	80.0509	77.0758	181
chr1	10209811	10210617	ENCFF002EXB_peak_310	2920	.	80.2366	296.333	292.035	526
chr1	10338046	10338443	ENCFF002EXB_peak_311	1001	.	34.8647	103.276	100.176	206
chr1	10377128	10377745	ENCFF002EXB_peak_312	1376	.	44.4167	140.912	137.61	432
chr1	10398966	10399208	ENCFF002EXB_peak_313	62	.	5.73119	8.65017	6.24137	108
chr1	10428058	10428558	ENCFF002EXB_peak_314	2833	.	78.3262	287.603	283.37	199
chr1	10429999	10431056	ENCFF002EXB_peak_315	2942	.	80.7142	298.522	294.208	357
chr1	10494648	10495426	ENCFF002EXB_peak_316	2533	.	71.6398	257.388	253.368	199
chr1	10507338	10507866	ENCFF002EXB_peak_317	2683	.	74.983	272.428	268.304	258
chr1	10514404	10514746	ENCFF002EXB_peak_318	394	.	17.6712	42.1603	39.4069	189
chr1	10530227	10530636	ENCFF002EXB_peak_319	1991	.	59.2223	202.82	199.162	215
chr1	10628584	10628834	ENCFF002EXB_peak_320	106	.	7.64158	13.1438	10.6477	174
chr1	10666015	10666248	ENCFF002EXB_peak_321	106	.	7.64158	13.1438	10.6477	159
chr1	10692392	10692723	ENCFF002EXB_peak_322	261	.	13.3728	28.8522	26.1939	158
chr1	10788652	10789123	ENCFF002EXB_peak_323	440	.	19.104	46.8173	44.034	303
chr1	10796594	10796822	ENCFF002EXB_peak_324	62	.	5.73119	8.65017	6.24137	85
chr1	10867095	10867705	ENCFF002EXB_peak_325	1889	.	56.8343	192.583	188.987	211
chr1	10910020	10910264	ENCFF002EXB_peak_326	72	.	6.20879	9.72796	7.29351	97
chr1	10941958	10942393	ENCFF002EXB_peak_327	1708	.	52.5359	174.388	170.899	209
chr1	10961005	10961401	ENCFF002EXB_peak_328	1531	.	48.2375	156.512	153.124	167
chr1	10980186	10980654	ENCFF002EXB_peak_329	840	.	30.5663	87.0789	84.0653	242
chr1	11037551	11037985	ENCFF002EXB_peak_330	3094	.	84.0574	313.915	309.491	210
chr1	11059975	11060421	ENCFF002EXB_peak_331	1570	.	49.1927	160.455	157.046	195
chr1	11241651	11242031	ENCFF002EXB_peak_332	805	.	29.6111	83.551	80.5567	197
chr1	11262729	11262958	ENCFF002EXB_peak_333	72	.	6.20879	9.72796	7.29351	159
chr1	11273269	11273490	ENCFF002EXB_peak_334	52	.	5.25359	7.60666	5.22773	76
chr1	11286188	11286454	ENCFF002EXB_peak_335	62	.	5.73119	8.65017	6.24137	169
chr1	11320196	11320514	ENCFF002EXB_peak_336	180	.	10.5072	20.648	18.0621	162
chr1	11337511	11337876	ENCFF002EXB_peak_337	535	.	21.9696	56.4141	53.5727	177
chr1	11364131	11364586	ENCFF002EXB_peak_338	601	.	23.8799	63.0017	60.1219	260
chr1	11478645	11479129	ENCFF002EXB_peak_339	719	.	27.2231	74.8549	71.9083	190
chr1	11642393	11642820	ENCFF002EXB_peak_340	3537	.	93.6094	358.546	353.786	236
chr1	11645676	11646305	ENCFF002EXB_peak_341	1056	.	36.2975	108.785	105.655	199
chr1	11650184	11650793	ENCFF002EXB_peak_342	2385	.	68.2967	242.489	238.572	413
chr1	11663972	11664429	ENCFF002EXB_peak_343	1708	.	52.5359	174.388	170.899	199
chr1	11711091	11711484	ENCFF002EXB_peak_344	858	.	31.0439	88.853	85.8299	203
chr1	11719589	11720192	ENCFF002EXB_peak_345	2725	.	75.9382	276.75	272.596	404
chr1	11735894	11736122	ENCFF002EXB_peak_346	52	.	5.25359	7.60666	5.22773	147
chr1	11749189	11749543	ENCFF002EXB_peak_347	770	.	28.6559	80.0509	77.0758	161
chr1	11784801	11785531	ENCFF002EXB_peak_348	1669	.	51.5807	170.387	166.921	530
chr1	11790963	11791243	ENCFF002EXB_peak_349	52	.	5.25359	7.60666	5.22773	127
chr1	11803897	11804100	ENCFF002EXB_peak_350	62	.	5.73119	8.65017	6.24137	30
chr1	11804385	11804679	ENCFF002EXB_peak_351	118	.	8.11918	14.337	11.8234	146
chr1	11805669	11806214	ENCFF002EXB_peak_352	83	.	6.68639	10.8376	8.38042	232
chr1	11838500	11839064	ENCFF002EXB_peak_353	3605	.	95.0422	365.319	360.506	334
chr1	11859298	11859607	ENCFF002EXB_peak_354	220	.	11.94	24.6735	22.0502	141
chr1	11865482	11865824	ENCFF002EXB_peak_355	487	.	20.5368	51.5708	48.7582	185
chr1	11893863	11894331	ENCFF002EXB_peak_356	2343	.	67.3415	238.259	234.371	278
chr1	11907637	11908382	ENCFF002EXB_peak_357	2985	.	81.6694	302.907	298.562	228
chr1	11908774	11909093	ENCFF002EXB_peak_358	42	.	4.77599	6.60033	4.25671	191
chr1	11967051	11967566	ENCFF002EXB_peak_359	1869	.	56.3567	190.547	186.963	261
chr1	11979785	11980472	ENCFF002EXB_peak_360	72	.	6.20879	9.72796	7.29351	110
chr1	11982033	11982358	ENCFF002EXB_peak_361	247	.	12.8952	27.4433	24.7966	184
chr1	12001476	12001934	ENCFF002EXB_peak_362	319	.	15.2832	34.6345	31.9326	289
chr1	12031276	12031611	ENCFF002EXB_peak_363	487	.	20.5368	51.5708	48.7582	178
chr1	12079654	12079930	ENCFF002EXB_peak_364	167	.	10.0296	19.3435	16.7708	130
chr1	12118452	12118973	ENCFF002EXB_peak_365	1971	.	58.7447	200.766	197.12	325
chr1	12124737	12125193	ENCFF002EXB_peak_366	3094	.	84.0574	313.915	309.491	199
chr1	12178005	12178282	ENCFF002EXB_peak_367	62	.	5.73119	8.65017	6.24137	160
chr1	12196702	12196931	ENCFF002EXB_peak_368	106	.	7.64158	13.1438	10.6477	120
chr1	12208769	12209283	ENCFF002EXB_peak_369	2301	.	66.3863	234.042	230.182	293
chr1	12229546	12230222	ENCFF002EXB_peak_370	3560	.	94.087	360.802	356.024	384
chr1	12244108	12244473	ENCFF002EXB_peak_371	319	.	15.2832	34.6345	31.9326	165
chr1	12272081	12272406	ENCFF002EXB_peak_372	471	.	20.0592	49.976	47.1731	168
chr1	12275395	12275737	ENCFF002EXB_peak_373	455	.	19.5816	48.3914	45.5983	170
chr1	12276293	12276654	ENCFF002EXB_peak_374	503	.	21.0144	53.1756	50.3534	180
chr1	12314209	12314683	ENCFF002EXB_peak_375	601	.	23.8799	63.0017	60.1219	291
chr1	12339417	12339649	ENCFF002EXB_peak_376	106	.	7.64158	13.1438	10.6477	135
chr1	12406083	12406283	ENCFF002EXB_peak_377	52	.	5.25359	7.60666	5.22773	65
chr1	12407446	12407814	ENCFF002EXB_peak_378	651	.	25.3127	68.0332	65.1245	171
chr1	12525480	12525680	ENCFF002EXB_peak_379	52	.	5.25359	7.60666	5.22773	72
chr1	12601154	12601599	ENCFF002EXB_peak_380	551	.	22.4472	58.0475	55.1965	258
chr1	12619801	12620370	ENCFF002EXB_peak_381	3359	.	89.7886	340.582	335.96	252
chr1	12658940	12659394	ENCFF002EXB_peak_382	2876	.	79.2814	291.962	287.697	239
chr1	13228346	13228584	ENCFF002EXB_peak_383	130	.	8.59678	15.5548	13.0251	82
chr1	13422577	13422933	ENCFF002EXB_peak_384	1337	.	43.4615	137.057	133.777	193
chr1	13469431	13469690	ENCFF002EXB_peak_385	83	.	6.68639	10.8376	8.38042	84
chr1	13665497	13666106	ENCFF002EXB_peak_386	2032	.	60.1775	206.94	203.256	334
chr1	13725907	13726197	ENCFF002EXB_peak_387	276	.	13.8504	30.2762	27.6068	139
chr1	13748994	13749354	ENCFF002EXB_peak_388	94	.	7.16398	11.9768	9.49934	135
chr1	13761032	13761323	ENCFF002EXB_peak_389	130	.	8.59678	15.5548	13.0251	127
chr1	13807303	13807564	ENCFF002EXB_peak_390	118	.	8.11918	14.337	11.8234	123
chr1	13811234	13811546	ENCFF002EXB_peak_391	276	.	13.8504	30.2762	27.6068	146
chr1	13813699	13813975	ENCFF002EXB_peak_392	167	.	10.0296	19.3435	16.7708	114
chr1	13825112	13825389	ENCFF002EXB_peak_393	167	.	10.0296	19.3435	16.7708	132
chr1	13828828	13829238	ENCFF002EXB_peak_394	668	.	25.7903	69.7268	66.8086	178
chr1	13929432	13929659	ENCFF002EXB_peak_395	52	.	5.25359	7.60666	5.22773	162
chr1	13950703	13950906	ENCFF002EXB_peak_396	83	.	6.68639	10.8376	8.38042	128
chr1	13960393	13960908	ENCFF002EXB_peak_397	3627	.	95.5198	367.581	362.75	208
chr1	13965813	13966131	ENCFF002EXB_peak_398	167	.	10.0296	19.3435	16.7708	130
chr1	14095080	14095323	ENCFF002EXB_peak_399	118	.	8.11918	14.337	11.8234	128
chr1	14113843	14114171	ENCFF002EXB_peak_400	276	.	13.8504	30.2762	27.6068	164
chr1	14435261	14435626	ENCFF002EXB_peak_401	503	.	21.0144	53.1756	50.3534	172
chr1	14571883	14572204	ENCFF002EXB_peak_402	290	.	14.328	31.7149	29.0345	181
chr1	14731913	14732305	ENCFF002EXB_peak_403	2301	.	66.3863	234.042	230.182	194
chr1	14779133	14779516	ENCFF002EXB_peak_404	634	.	24.8351	66.3477	63.4486	195
chr1	14850630	14850866	ENCFF002EXB_peak_405	83	.	6.68639	10.8376	8.38042	143
chr1	14915352	14915733	ENCFF002EXB_peak_406	1223	.	40.5959	125.609	122.391	196
chr1	15027493	15027885	ENCFF002EXB_peak_407	1337	.	43.4615	137.057	133.777	193
chr1	15046509	15046974	ENCFF002EXB_peak_408	1649	.	51.1031	168.393	164.938	218
chr1	15062508	15062770	ENCFF002EXB_peak_409	106	.	7.64158	13.1438	10.6477	149
chr1	15100370	15100804	ENCFF002EXB_peak_410	2135	.	62.5655	217.298	213.548	199
chr1	15128321	15128889	ENCFF002EXB_peak_411	2470	.	70.2071	250.985	247.01	361
chr1	15152274	15152654	ENCFF002EXB_peak_412	893	.	31.9991	92.4209	89.3786	195
chr1	15154060	15154586	ENCFF002EXB_peak_413	788	.	29.1335	81.7974	78.8128	182
chr1	15202069	15202528	ENCFF002EXB_peak_414	118	.	8.11918	14.337	11.8234	345
chr1	15272464	15272959	ENCFF002EXB_peak_415	1669	.	51.5807	170.387	166.921	281
chr1	15304715	15305198	ENCFF002EXB_peak_416	1748	.	53.4911	178.405	174.892	220
chr1	15323251	15323936	ENCFF002EXB_peak_417	3762	.	98.3854	381.199	376.267	448
chr1	15421031	15421303	ENCFF002EXB_peak_418	167	.	10.0296	19.3435	16.7708	138
chr1	15421555	15421878	ENCFF002EXB_peak_419	193	.	10.9848	21.9717	19.3729	168
chr1	15431022	15431555	ENCFF002EXB_peak_420	2533	.	71.6398	257.388	253.368	325
chr1	15501472	15501761	ENCFF002EXB_peak_421	247	.	12.8952	27.4433	24.7966	138
chr1	15523959	15524229	ENCFF002EXB_peak_422	62	.	5.73119	8.65017	6.24137	177
chr1	15524630	15524834	ENCFF002EXB_peak_423	94	.	7.16398	11.9768	9.49934	106
chr1	15526460	15526921	ENCFF002EXB_peak_424	167	.	10.0296	19.3435	16.7708	147
chr1	15584459	15584752	ENCFF002EXB_peak_425	142	.	9.07438	16.7959	14.2512	148
chr1	15595088	15595466	ENCFF002EXB_peak_426	1093	.	37.2527	112.486	109.337	178
chr1	15617211	15617533	ENCFF002EXB_peak_427	52	.	5.25359	7.60666	5.22773	160
chr1	15618899	15619099	ENCFF002EXB_peak_428	83	.	6.68639	10.8376	8.38042	130
chr1	15703162	15703402	ENCFF002EXB_peak_429	72	.	6.20879	9.72796	7.29351	165
chr1	15718325	15718525	ENCFF002EXB_peak_430	52	.	5.25359	7.60666	5.22773	73
chr1	15736082	15736316	ENCFF002EXB_peak_431	83	.	6.68639	10.8376	8.38042	90
chr1	15739807	15740056	ENCFF002EXB_peak_432	94	.	7.16398	11.9768	9.49934	141
chr1	15741351	15741747	ENCFF002EXB_peak_433	2197	.	63.9983	223.553	219.762	198
chr1	15791884	15792388	ENCFF002EXB_peak_434	2470	.	70.2071	250.985	247.01	304
chr1	15803372	15803707	ENCFF002EXB_peak_435	363	.	16.716	39.113	36.3799	166
chr1	15815508	15815905	ENCFF002EXB_peak_436	1869	.	56.3567	190.547	186.963	191
chr1	15834650	15834886	ENCFF002EXB_peak_437	42	.	4.77599	6.60033	4.25671	52
chr1	15834937	15835188	ENCFF002EXB_peak_438	42	.	4.77599	6.60033	4.25671	88
chr1	15835705	15836334	ENCFF002EXB_peak_439	142	.	9.07438	16.7959	14.2512	279
chr1	15847157	15847748	ENCFF002EXB_peak_440	276	.	13.8504	30.2762	27.6068	414
chr1	15849399	15849694	ENCFF002EXB_peak_441	62	.	5.73119	8.65017	6.24137	88
chr1	15876526	15876751	ENCFF002EXB_peak_442	83	.	6.68639	10.8376	8.38042	113
chr1	15885692	15886057	ENCFF002EXB_peak_443	193	.	10.9848	21.9717	19.3729	174
chr1	15886400	15886626	ENCFF002EXB_peak_444	62	.	5.73119	8.65017	6.24137	57
chr1	15994536	15994931	ENCFF002EXB_peak_445	1809	.	54.9239	184.459	180.911	199
chr1	16007193	16007397	ENCFF002EXB_peak_446	72	.	6.20879	9.72796	7.29351	33
chr1	16008843	16009375	ENCFF002EXB_peak_447	2618	.	73.5502	265.965	261.886	324
chr1	16032832	16033238	ENCFF002EXB_peak_448	2576	.	72.595	261.671	257.622	196
chr1	16056055	16056484	ENCFF002EXB_peak_449	2280	.	65.9087	231.938	228.091	207
chr1	16073458	16073846	ENCFF002EXB_peak_450	805	.	29.6111	83.551	80.5567	192
chr1	16078840	16079409	ENCFF002EXB_peak_451	2725	.	75.9382	276.75	272.596	201
chr1	16082116	16082878	ENCFF002EXB_peak_452	2364	.	67.8191	240.373	236.47	381
chr1	16154668	16155042	ENCFF002EXB_peak_453	220	.	11.94	24.6735	22.0502	175
chr1	16156009	16156222	ENCFF002EXB_peak_454	72	.	6.20879	9.72796	7.29351	61
chr1	16187700	16188164	ENCFF002EXB_peak_455	3381	.	90.2662	342.82	338.18	247
chr1	16205011	16205319	ENCFF002EXB_peak_456	155	.	9.55198	18.0592	15.5002	158
chr1	16220208	16220408	ENCFF002EXB_peak_457	83	.	6.68639	10.8376	8.38042	102
chr1	16236166	16236480	ENCFF002EXB_peak_458	394	.	17.6712	42.1603	39.4069	163
chr1	16237066	16237395	ENCFF002EXB_peak_459	42	.	4.77599	6.60033	4.25671	177
chr1	16244376	16244908	ENCFF002EXB_peak_460	2576	.	72.595	261.671	257.622	215
chr1	16352400	16352726	ENCFF002EXB_peak_461	276	.	13.8504	30.2762	27.6068	168
chr1	16363362	16363752	ENCFF002EXB_peak_462	1318	.	42.9839	135.137	131.867	185
chr1	16367011	16367283	ENCFF002EXB_peak_463	52	.	5.25359	7.60666	5.22773	150
chr1	16440231	16440821	ENCFF002EXB_peak_464	1511	.	47.7599	154.546	151.17	375
chr1	16441156	16441374	ENCFF002EXB_peak_465	62	.	5.73119	8.65017	6.24137	73
chr1	16591785	16592144	ENCFF002EXB_peak_466	319	.	15.2832	34.6345	31.9326	180
chr1	16613307	16613958	ENCFF002EXB_peak_467	106	.	7.64158	13.1438	10.6477	364
chr1	16620989	16621561	ENCFF002EXB_peak_468	2876	.	79.2814	291.962	287.697	228
chr1	16621617	16621824	ENCFF002EXB_peak_469	52	.	5.25359	7.60666	5.22773	171
chr1	16624912	16625287	ENCFF002EXB_peak_470	1111	.	37.7303	114.344	111.186	198
chr1	16644629	16644902	ENCFF002EXB_peak_471	167	.	10.0296	19.3435	16.7708	188
chr1	16697377	16697793	ENCFF002EXB_peak_472	247	.	12.8952	27.4433	24.7966	225
chr1	16700150	16700449	ENCFF002EXB_peak_473	130	.	8.59678	15.5548	13.0251	138
chr1	16703150	16703570	ENCFF002EXB_peak_474	1074	.	36.7751	110.632	107.493	193
chr1	16707385	16707585	ENCFF002EXB_peak_475	83	.	6.68639	10.8376	8.38042	93
chr1	16709726	16710230	ENCFF002EXB_peak_476	4058	.	104.594	410.961	405.823	212
chr1	16755455	16755655	ENCFF002EXB_peak_477	83	.	6.68639	10.8376	8.38042	182
chr1	16900870	16901097	ENCFF002EXB_peak_478	247	.	12.8952	27.4433	24.7966	174
chr1	16904458	16904809	ENCFF002EXB_peak_479	72	.	6.20879	9.72796	7.29351	171
chr1	16909832	16910158	ENCFF002EXB_peak_480	424	.	18.6264	45.2539	42.4805	157
chr1	16911935	16912139	ENCFF002EXB_peak_481	72	.	6.20879	9.72796	7.29351	42
chr1	16913804	16914386	ENCFF002EXB_peak_482	118	.	8.11918	14.337	11.8234	405
chr1	16951670	16952038	ENCFF002EXB_peak_483	929	.	32.9543	96.0146	92.9531	177
chr1	16960527	16961018	ENCFF002EXB_peak_484	770	.	28.6559	80.0509	77.0758	313
chr1	16963457	16963801	ENCFF002EXB_peak_485	455	.	19.5816	48.3914	45.5983	169
chr1	17045906	17046479	ENCFF002EXB_peak_486	1299	.	42.5063	133.222	129.962	373
chr1	17059579	17060052	ENCFF002EXB_peak_487	2073	.	61.1327	211.073	207.363	246
chr1	17075486	17075716	ENCFF002EXB_peak_488	94	.	7.16398	11.9768	9.49934	76
chr1	17125696	17126199	ENCFF002EXB_peak_489	3830	.	99.8182	388.037	383.055	215
chr1	17236964	17237595	ENCFF002EXB_peak_490	2260	.	65.4311	229.837	226.004	284
chr1	17274216	17274591	ENCFF002EXB_peak_491	911	.	32.4767	94.2146	91.1626	187
chr1	17336105	17336537	ENCFF002EXB_peak_492	1689	.	52.0583	172.386	168.908	190
chr1	17370670	17370908	ENCFF002EXB_peak_493	83	.	6.68639	10.8376	8.38042	135
chr1	17406160	17406718	ENCFF002EXB_peak_494	1433	.	45.8495	146.728	143.395	197
chr1	17419803	17420227	ENCFF002EXB_peak_495	3182	.	85.9678	322.766	318.275	198
chr1	17439590	17440105	ENCFF002EXB_peak_496	893	.	31.9991	92.4209	89.3786	197
chr1	17477349	17477710	ENCFF002EXB_peak_497	911	.	32.4767	94.2146	91.1626	165
chr1	17485358	17485633	ENCFF002EXB_peak_498	155	.	9.55198	18.0592	15.5002	92
chr1	17489539	17489759	ENCFF002EXB_peak_499	52	.	5.25359	7.60666	5.22773	111
chr1	17494237	17494685	ENCFF002EXB_peak_500	1768	.	53.9687	180.419	176.895	193
chr1	17502144	17502871	ENCFF002EXB_peak_501	2364	.	67.8191	240.373	236.47	331
chr1	17507931	17508228	ENCFF002EXB_peak_502	234	.	12.4176	26.0503	23.4151	128
chr1	17580283	17580507	ENCFF002EXB_peak_503	118	.	8.11918	14.337	11.8234	137
chr1	17591963	17592311	ENCFF002EXB_peak_504	106	.	7.64158	13.1438	10.6477	158
chr1	17606843	17607237	ENCFF002EXB_peak_505	1472	.	46.8047	150.628	147.274	194
chr1	17629530	17629767	ENCFF002EXB_peak_506	94	.	7.16398	11.9768	9.49934	106
chr1	17653741	17654111	ENCFF002EXB_peak_507	471	.	20.0592	49.976	47.1731	192
chr1	17661541	17661928	ENCFF002EXB_peak_508	1337	.	43.4615	137.057	133.777	197
chr1	17664513	17664726	ENCFF002EXB_peak_509	83	.	6.68639	10.8376	8.38042	79
chr1	17696522	17696793	ENCFF002EXB_peak_510	130	.	8.59678	15.5548	13.0251	96
chr1	17826110	17826489	ENCFF002EXB_peak_511	551	.	22.4472	58.0475	55.1965	184
chr1	17909809	17910023	ENCFF002EXB_peak_512	83	.	6.68639	10.8376	8.38042	89
chr1	17919873	17920168	ENCFF002EXB_peak_513	247	.	12.8952	27.4433	24.7966	158
chr1	17922873	17923238	ENCFF002EXB_peak_514	702	.	26.7455	73.1378	70.2006	187
chr1	17984454	17984865	ENCFF002EXB_peak_515	1242	.	41.0735	127.505	124.276	212
chr1	17998911	17999274	ENCFF002EXB_peak_516	106	.	7.64158	13.1438	10.6477	170
chr1	18041859	18042067	ENCFF002EXB_peak_517	83	.	6.68639	10.8376	8.38042	46
chr1	18100511	18100924	ENCFF002EXB_peak_518	1991	.	59.2223	202.82	199.162	185
chr1	18110291	18110530	ENCFF002EXB_peak_519	83	.	6.68639	10.8376	8.38042	86
chr1	18217429	18217784	ENCFF002EXB_peak_520	471	.	20.0592	49.976	47.1731	181
chr1	18232129	18232329	ENCFF002EXB_peak_521	72	.	6.20879	9.72796	7.29351	92
chr1	18234784	18235331	ENCFF002EXB_peak_522	1492	.	47.2823	152.585	149.22	194
chr1	18299655	18300080	ENCFF002EXB_peak_523	1395	.	44.8943	142.846	139.534	222
chr1	18302857	18303174	ENCFF002EXB_peak_524	142	.	9.07438	16.7959	14.2512	171
chr1	18322520	18322817	ENCFF002EXB_peak_525	118	.	8.11918	14.337	11.8234	143
chr1	18324319	18324531	ENCFF002EXB_peak_526	83	.	6.68639	10.8376	8.38042	126
chr1	18480540	18481122	ENCFF002EXB_peak_527	72	.	6.20879	9.72796	7.29351	185
chr1	18511523	18511848	ENCFF002EXB_peak_528	394	.	17.6712	42.1603	39.4069	128
chr1	18530979	18531279	ENCFF002EXB_peak_529	142	.	9.07438	16.7959	14.2512	131
chr1	18556423	18556688	ENCFF002EXB_peak_530	207	.	11.4624	23.3138	20.7026	134
chr1	18575585	18575985	ENCFF002EXB_peak_531	1869	.	56.3567	190.547	186.963	200
chr1	18581405	18581811	ENCFF002EXB_peak_532	634	.	24.8351	66.3477	63.4486	238
chr1	18597372	18597771	ENCFF002EXB_peak_533	1971	.	58.7447	200.766	197.12	200
chr1	18681299	18681762	ENCFF002EXB_peak_534	736	.	27.7007	76.5795	73.6234	287
chr1	18820776	18821214	ENCFF002EXB_peak_535	3315	.	88.8334	336.114	331.524	198
chr1	18875142	18875626	ENCFF002EXB_peak_536	1223	.	40.5959	125.609	122.391	280
chr1	18884014	18884589	ENCFF002EXB_peak_537	2406	.	68.7743	244.609	240.677	272
chr1	18900414	18900708	ENCFF002EXB_peak_538	83	.	6.68639	10.8376	8.38042	103
chr1	18901253	18901472	ENCFF002EXB_peak_539	62	.	5.73119	8.65017	6.24137	32
chr1	18902395	18902804	ENCFF002EXB_peak_540	72	.	6.20879	9.72796	7.29351	233
chr1	18902847	18903149	ENCFF002EXB_peak_541	106	.	7.64158	13.1438	10.6477	127
chr1	18906786	18907500	ENCFF002EXB_peak_542	1395	.	44.8943	142.846	139.534	313
chr1	18912878	18913476	ENCFF002EXB_peak_543	3160	.	85.4902	320.55	316.075	346
chr1	18921538	18921859	ENCFF002EXB_peak_544	142	.	9.07438	16.7959	14.2512	146
chr1	18922288	18922668	ENCFF002EXB_peak_545	424	.	18.6264	45.2539	42.4805	189
chr1	18926642	18926954	ENCFF002EXB_peak_546	193	.	10.9848	21.9717	19.3729	166
chr1	18949095	18949403	ENCFF002EXB_peak_547	130	.	8.59678	15.5548	13.0251	124
chr1	18955725	18956056	ENCFF002EXB_peak_548	167	.	10.0296	19.3435	16.7708	194
chr1	18972545	18972863	ENCFF002EXB_peak_549	363	.	16.716	39.113	36.3799	135
chr1	19012303	19012671	ENCFF002EXB_peak_550	685	.	26.2679	71.4284	68.5007	180
chr1	19013693	19014003	ENCFF002EXB_peak_551	167	.	10.0296	19.3435	16.7708	110
chr1	19029508	19029779	ENCFF002EXB_peak_552	94	.	7.16398	11.9768	9.49934	127
chr1	19045915	19046117	ENCFF002EXB_peak_553	62	.	5.73119	8.65017	6.24137	117
chr1	19067062	19067503	ENCFF002EXB_peak_554	261	.	13.3728	28.8522	26.1939	154
chr1	19096194	19096640	ENCFF002EXB_peak_555	1111	.	37.7303	114.344	111.186	248
chr1	19113650	19114017	ENCFF002EXB_peak_556	455	.	19.5816	48.3914	45.5983	179
chr1	19179581	19179877	ENCFF002EXB_peak_557	409	.	18.1488	43.7015	40.938	148
chr1	19210274	19210547	ENCFF002EXB_peak_558	62	.	5.73119	8.65017	6.24137	188
chr1	19232465	19232812	ENCFF002EXB_peak_559	167	.	10.0296	19.3435	16.7708	126
chr1	19241248	19241663	ENCFF002EXB_peak_560	2898	.	79.759	294.146	289.865	212
chr1	19251404	19251789	ENCFF002EXB_peak_561	83	.	6.68639	10.8376	8.38042	271
chr1	19312081	19312572	ENCFF002EXB_peak_562	118	.	8.11918	14.337	11.8234	331
chr1	19338336	19338772	ENCFF002EXB_peak_563	1186	.	39.6407	121.833	118.635	230
chr1	19341471	19341956	ENCFF002EXB_peak_564	1889	.	56.8343	192.583	188.987	195
chr1	19344138	19344741	ENCFF002EXB_peak_565	2640	.	74.0278	268.116	264.023	381
chr1	19374333	19374533	ENCFF002EXB_peak_566	62	.	5.73119	8.65017	6.24137	125
chr1	19387136	19387501	ENCFF002EXB_peak_567	378	.	17.1936	40.6307	37.8875	189
chr1	19391217	19391689	ENCFF002EXB_peak_568	1511	.	47.7599	154.546	151.17	280
chr1	19458908	19459108	ENCFF002EXB_peak_569	62	.	5.73119	8.65017	6.24137	82
chr1	19485732	19486049	ENCFF002EXB_peak_570	94	.	7.16398	11.9768	9.49934	152
chr1	19487736	19488094	ENCFF002EXB_peak_571	634	.	24.8351	66.3477	63.4486	164
chr1	19582272	19582635	ENCFF002EXB_peak_572	551	.	22.4472	58.0475	55.1965	175
chr1	19651128	19651534	ENCFF002EXB_peak_573	1570	.	49.1927	160.455	157.046	229
chr1	19653594	19654092	ENCFF002EXB_peak_574	2554	.	72.1174	259.528	255.494	286
chr1	19659834	19660210	ENCFF002EXB_peak_575	1433	.	45.8495	146.728	143.395	195
chr1	19661752	19662095	ENCFF002EXB_peak_576	551	.	22.4472	58.0475	55.1965	174
chr1	19704497	19704950	ENCFF002EXB_peak_577	1950	.	58.2671	198.715	195.082	236
chr1	19715541	19715999	ENCFF002EXB_peak_578	1768	.	53.9687	180.419	176.895	224
chr1	19762151	19762560	ENCFF002EXB_peak_579	1001	.	34.8647	103.276	100.176	211
chr1	19799454	19799849	ENCFF002EXB_peak_580	471	.	20.0592	49.976	47.1731	187
chr1	19811232	19811820	ENCFF002EXB_peak_581	685	.	26.2679	71.4284	68.5007	188
chr1	19872168	19872524	ENCFF002EXB_peak_582	753	.	28.1783	78.3116	75.346	178
chr1	19881771	19882589	ENCFF002EXB_peak_583	2812	.	77.8486	285.427	281.21	485
chr1	19917966	19918367	ENCFF002EXB_peak_584	2747	.	76.4158	278.915	274.745	201
chr1	19974718	19975226	ENCFF002EXB_peak_585	2197	.	63.9983	223.553	219.762	249
chr1	20087750	20087998	ENCFF002EXB_peak_586	142	.	9.07438	16.7959	14.2512	112
chr1	20100872	20101294	ENCFF002EXB_peak_587	1889	.	56.8343	192.583	188.987	196
chr1	20152190	20153047	ENCFF002EXB_peak_588	1669	.	51.5807	170.387	166.921	342
chr1	20164721	20164921	ENCFF002EXB_peak_589	52	.	5.25359	7.60666	5.22773	33
chr1	20165416	20165777	ENCFF002EXB_peak_590	503	.	21.0144	53.1756	50.3534	175
chr1	20187182	20187498	ENCFF002EXB_peak_591	180	.	10.5072	20.648	18.0621	163
chr1	20195176	20195733	ENCFF002EXB_peak_592	1930	.	57.7895	196.667	193.047	197
chr1	20212825	20213208	ENCFF002EXB_peak_593	1472	.	46.8047	150.628	147.274	193
chr1	20216623	20216983	ENCFF002EXB_peak_594	409	.	18.1488	43.7015	40.938	176
chr1	20233392	20233660	ENCFF002EXB_peak_595	142	.	9.07438	16.7959	14.2512	148
chr1	20361799	20362148	ENCFF002EXB_peak_596	805	.	29.6111	83.551	80.5567	169
chr1	20367161	20367497	ENCFF002EXB_peak_597	247	.	12.8952	27.4433	24.7966	165
chr1	20376738	20377260	ENCFF002EXB_peak_598	1609	.	50.1479	164.416	160.984	329
chr1	20430466	20430759	ENCFF002EXB_peak_599	234	.	12.4176	26.0503	23.4151	126
chr1	20469394	20469785	ENCFF002EXB_peak_600	1130	.	38.2079	116.209	113.04	196
chr1	20483782	20483995	ENCFF002EXB_peak_601	72	.	6.20879	9.72796	7.29351	101
chr1	20493791	20494535	ENCFF002EXB_peak_602	3944	.	102.206	399.474	394.414	201
chr1	20522212	20522719	ENCFF002EXB_peak_603	2640	.	74.0278	268.116	264.023	279
chr1	20575220	20575605	ENCFF002EXB_peak_604	2448	.	69.7295	248.857	244.896	190
chr1	20613496	20613759	ENCFF002EXB_peak_605	52	.	5.25359	7.60666	5.22773	189
chr1	20633150	20633702	ENCFF002EXB_peak_606	4941	.	122.743	499.809	494.176	262
chr1	20640099	20640551	ENCFF002EXB_peak_607	1708	.	52.5359	174.388	170.899	228
chr1	20661295	20661823	ENCFF002EXB_peak_608	519	.	21.492	54.7901	51.9583	240
chr1	20696390	20697247	ENCFF002EXB_peak_609	1829	.	55.4015	186.484	182.924	193
chr1	20702456	20702690	ENCFF002EXB_peak_610	106	.	7.64158	13.1438	10.6477	118
chr1	20733025	20733407	ENCFF002EXB_peak_611	319	.	15.2832	34.6345	31.9326	235
chr1	20981910	20982279	ENCFF002EXB_peak_612	840	.	30.5663	87.0789	84.0653	170
chr1	21022264	21022466	ENCFF002EXB_peak_613	52	.	5.25359	7.60666	5.22773	119
chr1	21195151	21195556	ENCFF002EXB_peak_614	1768	.	53.9687	180.419	176.895	225
chr1	21216833	21217204	ENCFF002EXB_peak_615	1074	.	36.7751	110.632	107.493	198
chr1	21217993	21218273	ENCFF002EXB_peak_616	118	.	8.11918	14.337	11.8234	107
chr1	21231918	21232334	ENCFF002EXB_peak_617	1590	.	49.6703	162.433	159.013	226
chr1	21245030	21245303	ENCFF002EXB_peak_618	106	.	7.64158	13.1438	10.6477	124
chr1	21251754	21251975	ENCFF002EXB_peak_619	72	.	6.20879	9.72796	7.29351	161
chr1	21255196	21255609	ENCFF002EXB_peak_620	1728	.	53.0135	176.395	172.894	181
chr1	21262860	21263104	ENCFF002EXB_peak_621	72	.	6.20879	9.72796	7.29351	111
chr1	21268191	21268514	ENCFF002EXB_peak_622	130	.	8.59678	15.5548	13.0251	149
chr1	21270187	21270612	ENCFF002EXB_peak_623	1038	.	35.8199	106.943	103.823	206
chr1	21329486	21329796	ENCFF002EXB_peak_624	155	.	9.55198	18.0592	15.5002	158
chr1	21334597	21335166	ENCFF002EXB_peak_625	1280	.	42.0287	131.311	128.062	310
chr1	21338096	21338306	ENCFF002EXB_peak_626	62	.	5.73119	8.65017	6.24137	111
chr1	21368439	21369050	ENCFF002EXB_peak_627	3138	.	85.0126	318.336	313.878	232
chr1	21370550	21370908	ENCFF002EXB_peak_628	983	.	34.3871	101.452	98.3612	171
chr1	21490881	21491155	ENCFF002EXB_peak_629	155	.	9.55198	18.0592	15.5002	145
chr1	21508815	21509407	ENCFF002EXB_peak_630	1056	.	36.2975	108.785	105.655	398
chr1	21534786	21535144	ENCFF002EXB_peak_631	319	.	15.2832	34.6345	31.9326	194
chr1	21539927	21540231	ENCFF002EXB_peak_632	193	.	10.9848	21.9717	19.3729	134
chr1	21573994	21574670	ENCFF002EXB_peak_633	1337	.	43.4615	137.057	133.777	274
chr1	21595559	21596108	ENCFF002EXB_peak_634	1299	.	42.5063	133.222	129.962	190
chr1	21659082	21659491	ENCFF002EXB_peak_635	2576	.	72.595	261.671	257.622	209
chr1	21669690	21670011	ENCFF002EXB_peak_636	52	.	5.25359	7.60666	5.22773	129
chr1	21703276	21703648	ENCFF002EXB_peak_637	617	.	24.3575	64.6705	61.781	182
chr1	21783155	21783481	ENCFF002EXB_peak_638	106	.	7.64158	13.1438	10.6477	158
chr1	21783530	21783840	ENCFF002EXB_peak_639	83	.	6.68639	10.8376	8.38042	153
chr1	21814516	21814772	ENCFF002EXB_peak_640	130	.	8.59678	15.5548	13.0251	122
chr1	21939636	21939999	ENCFF002EXB_peak_641	753	.	28.1783	78.3116	75.346	173
chr1	21946913	21947160	ENCFF002EXB_peak_642	94	.	7.16398	11.9768	9.49934	138
chr1	21963979	21964374	ENCFF002EXB_peak_643	2301	.	66.3863	234.042	230.182	197
chr1	22005311	22005514	ENCFF002EXB_peak_644	72	.	6.20879	9.72796	7.29351	26
chr1	22022870	22023225	ENCFF002EXB_peak_645	440	.	19.104	46.8173	44.034	170
chr1	22052647	22052858	ENCFF002EXB_peak_646	83	.	6.68639	10.8376	8.38042	73
chr1	22105480	22106187	ENCFF002EXB_peak_647	1728	.	53.0135	176.395	172.894	320
chr1	22131856	22132258	ENCFF002EXB_peak_648	685	.	26.2679	71.4284	68.5007	187
chr1	22275846	22276265	ENCFF002EXB_peak_649	1433	.	45.8495	146.728	143.395	196
chr1	22317294	22317644	ENCFF002EXB_peak_650	261	.	13.3728	28.8522	26.1939	182
chr1	22339325	22339661	ENCFF002EXB_peak_651	409	.	18.1488	43.7015	40.938	170
chr1	22416509	22416984	ENCFF002EXB_peak_652	2197	.	63.9983	223.553	219.762	276
chr1	22420414	22420824	ENCFF002EXB_peak_653	2197	.	63.9983	223.553	219.762	192
chr1	22451814	22452077	ENCFF002EXB_peak_654	130	.	8.59678	15.5548	13.0251	128
chr1	22500493	22500851	ENCFF002EXB_peak_655	83	.	6.68639	10.8376	8.38042	76
chr1	22642014	22642599	ENCFF002EXB_peak_656	2094	.	61.6103	213.145	209.422	207
chr1	22665809	22666054	ENCFF002EXB_peak_657	83	.	6.68639	10.8376	8.38042	115
chr1	22674115	22674518	ENCFF002EXB_peak_658	1629	.	50.6255	166.402	162.959	208
chr1	22704353	22704816	ENCFF002EXB_peak_659	2618	.	73.5502	265.965	261.886	263
chr1	22862081	22862739	ENCFF002EXB_peak_660	1609	.	50.1479	164.416	160.984	225
chr1	22889210	22889632	ENCFF002EXB_peak_661	2725	.	75.9382	276.75	272.596	226
chr1	22930334	22930708	ENCFF002EXB_peak_662	911	.	32.4767	94.2146	91.1626	175
chr1	22964215	22964685	ENCFF002EXB_peak_663	1590	.	49.6703	162.433	159.013	192
chr1	22976347	22976924	ENCFF002EXB_peak_664	2239	.	64.9535	227.739	223.921	239
chr1	23081451	23081727	ENCFF002EXB_peak_665	130	.	8.59678	15.5548	13.0251	98
chr1	23098675	23099086	ENCFF002EXB_peak_666	2876	.	79.2814	291.962	287.697	207
chr1	23177633	23177995	ENCFF002EXB_peak_667	142	.	9.07438	16.7959	14.2512	192
chr1	23179008	23179270	ENCFF002EXB_peak_668	155	.	9.55198	18.0592	15.5002	112
chr1	23184658	23185215	ENCFF002EXB_peak_669	1111	.	37.7303	114.344	111.186	217
chr1	23216715	23217093	ENCFF002EXB_peak_670	304	.	14.8056	33.1678	30.4766	172
chr1	23344365	23344868	ENCFF002EXB_peak_671	155	.	9.55198	18.0592	15.5002	316
chr1	23368186	23368560	ENCFF002EXB_peak_672	142	.	9.07438	16.7959	14.2512	183
chr1	23368825	23369058	ENCFF002EXB_peak_673	106	.	7.64158	13.1438	10.6477	145
chr1	23403845	23404373	ENCFF002EXB_peak_674	3293	.	88.3558	333.884	329.311	304
chr1	23421487	23422056	ENCFF002EXB_peak_675	348	.	16.2384	37.6074	34.8847	311
chr1	23496859	23497452	ENCFF002EXB_peak_676	2855	.	78.8038	289.781	285.532	364
chr1	23531309	23531599	ENCFF002EXB_peak_677	62	.	5.73119	8.65017	6.24137	153
chr1	23539807	23540251	ENCFF002EXB_peak_678	2491	.	70.6847	253.116	249.126	202
chr1	23544472	23545075	ENCFF002EXB_peak_679	3470	.	92.1766	351.793	347.085	397
chr1	23554999	23555224	ENCFF002EXB_peak_680	62	.	5.73119	8.65017	6.24137	115
chr1	23559447	23559746	ENCFF002EXB_peak_681	72	.	6.20879	9.72796	7.29351	107
chr1	23634948	23635532	ENCFF002EXB_peak_682	2618	.	73.5502	265.965	261.886	212
chr1	23637419	23637839	ENCFF002EXB_peak_683	2491	.	70.6847	253.116	249.126	209
chr1	23657696	23658088	ENCFF002EXB_peak_684	1223	.	40.5959	125.609	122.391	195
chr1	23691463	23691987	ENCFF002EXB_peak_685	2197	.	63.9983	223.553	219.762	221
chr1	23718614	23718832	ENCFF002EXB_peak_686	94	.	7.16398	11.9768	9.49934	67
chr1	23745569	23745948	ENCFF002EXB_peak_687	535	.	21.9696	56.4141	53.5727	187
chr1	23751297	23751721	ENCFF002EXB_peak_688	1019	.	35.3423	105.107	101.997	198
chr1	23772093	23772485	ENCFF002EXB_peak_689	2618	.	73.5502	265.965	261.886	198
chr1	23796764	23797149	ENCFF002EXB_peak_690	319	.	15.2832	34.6345	31.9326	195
chr1	23798614	23798878	ENCFF002EXB_peak_691	72	.	6.20879	9.72796	7.29351	100
chr1	23809681	23810110	ENCFF002EXB_peak_692	3204	.	86.4454	324.985	320.478	195
chr1	23810734	23811125	ENCFF002EXB_peak_693	601	.	23.8799	63.0017	60.1219	196
chr1	23824606	23824905	ENCFF002EXB_peak_694	72	.	6.20879	9.72796	7.29351	141
chr1	23854607	23854974	ENCFF002EXB_peak_695	601	.	23.8799	63.0017	60.1219	176
chr1	23868221	23869012	ENCFF002EXB_peak_696	3426	.	91.2214	347.302	342.628	241
chr1	23916784	23917207	ENCFF002EXB_peak_697	719	.	27.2231	74.8549	71.9083	238
chr1	23949170	23949459	ENCFF002EXB_peak_698	363	.	16.716	39.113	36.3799	158
chr1	23958962	23959403	ENCFF002EXB_peak_699	62	.	5.73119	8.65017	6.24137	115
chr1	23980251	23980586	ENCFF002EXB_peak_700	304	.	14.8056	33.1678	30.4766	147
chr1	24028105	24028431	ENCFF002EXB_peak_701	568	.	22.9248	59.69	56.8294	176
chr1	24070703	24071247	ENCFF002EXB_peak_702	1910	.	57.3119	194.624	191.015	296
chr1	24112573	24112906	ENCFF002EXB_peak_703	276	.	13.8504	30.2762	27.6068	160
chr1	24150263	24150835	ENCFF002EXB_peak_704	2470	.	70.2071	250.985	247.01	354
chr1	24155416	24155797	ENCFF002EXB_peak_705	155	.	9.55198	18.0592	15.5002	183
chr1	24157996	24158198	ENCFF002EXB_peak_706	72	.	6.20879	9.72796	7.29351	61
chr1	24199238	24199631	ENCFF002EXB_peak_707	2343	.	67.3415	238.259	234.371	195
chr1	24201820	24202437	ENCFF002EXB_peak_708	2260	.	65.4311	229.837	226.004	197
chr1	24294804	24295004	ENCFF002EXB_peak_709	52	.	5.25359	7.60666	5.22773	138
chr1	24385247	24385494	ENCFF002EXB_peak_710	130	.	8.59678	15.5548	13.0251	143
chr1	24390069	24390461	ENCFF002EXB_peak_711	1280	.	42.0287	131.311	128.062	199
chr1	24391261	24391877	ENCFF002EXB_peak_712	2855	.	78.8038	289.781	285.532	221
chr1	24392010	24392734	ENCFF002EXB_peak_713	1809	.	54.9239	184.459	180.911	510
chr1	24415376	24415862	ENCFF002EXB_peak_714	1950	.	58.2671	198.715	195.082	188
chr1	24527208	24527550	ENCFF002EXB_peak_715	568	.	22.9248	59.69	56.8294	168
chr1	24535047	24535247	ENCFF002EXB_peak_716	52	.	5.25359	7.60666	5.22773	67
chr1	24541124	24541346	ENCFF002EXB_peak_717	52	.	5.25359	7.60666	5.22773	105
chr1	24541966	24542346	ENCFF002EXB_peak_718	1629	.	50.6255	166.402	162.959	187
chr1	24555783	24556124	ENCFF002EXB_peak_719	193	.	10.9848	21.9717	19.3729	162
chr1	24568103	24568378	ENCFF002EXB_peak_720	180	.	10.5072	20.648	18.0621	110
chr1	24587173	24587594	ENCFF002EXB_peak_721	1511	.	47.7599	154.546	151.17	244
chr1	24593540	24593798	ENCFF002EXB_peak_722	130	.	8.59678	15.5548	13.0251	121
chr1	24635217	24635622	ENCFF002EXB_peak_723	929	.	32.9543	96.0146	92.9531	218
chr1	24642646	24643351	ENCFF002EXB_peak_724	290	.	14.328	31.7149	29.0345	454
chr1	24688522	24688933	ENCFF002EXB_peak_725	1511	.	47.7599	154.546	151.17	183
chr1	24705457	24705657	ENCFF002EXB_peak_726	62	.	5.73119	8.65017	6.24137	99
chr1	24744829	24745080	ENCFF002EXB_peak_727	94	.	7.16398	11.9768	9.49934	140
chr1	24745153	24745401	ENCFF002EXB_peak_728	72	.	6.20879	9.72796	7.29351	158
chr1	24779634	24780005	ENCFF002EXB_peak_729	234	.	12.4176	26.0503	23.4151	176
chr1	24830673	24831095	ENCFF002EXB_peak_730	1038	.	35.8199	106.943	103.823	189
chr1	24834953	24835295	ENCFF002EXB_peak_731	823	.	30.0887	85.3115	82.3076	175
chr1	24847843	24848437	ENCFF002EXB_peak_732	2812	.	77.8486	285.427	281.21	241
chr1	24849749	24850016	ENCFF002EXB_peak_733	94	.	7.16398	11.9768	9.49934	110
chr1	24898088	24898512	ENCFF002EXB_peak_734	2053	.	60.6551	209.005	205.308	217
chr1	24909503	24909919	ENCFF002EXB_peak_735	487	.	20.5368	51.5708	48.7582	245
chr1	24931939	24932617	ENCFF002EXB_peak_736	893	.	31.9991	92.4209	89.3786	488
chr1	25012265	25012515	ENCFF002EXB_peak_737	130	.	8.59678	15.5548	13.0251	92
chr1	25037124	25037620	ENCFF002EXB_peak_738	685	.	26.2679	71.4284	68.5007	214
chr1	25037722	25038081	ENCFF002EXB_peak_739	535	.	21.9696	56.4141	53.5727	181
chr1	25101429	25101832	ENCFF002EXB_peak_740	3226	.	86.923	327.206	322.683	204
chr1	25117440	25117802	ENCFF002EXB_peak_741	440	.	19.104	46.8173	44.034	184
chr1	25148702	25149007	ENCFF002EXB_peak_742	155	.	9.55198	18.0592	15.5002	189
chr1	25168564	25168835	ENCFF002EXB_peak_743	118	.	8.11918	14.337	11.8234	119
chr1	25204860	25205394	ENCFF002EXB_peak_744	1629	.	50.6255	166.402	162.959	194
chr1	25239717	25240244	ENCFF002EXB_peak_745	601	.	23.8799	63.0017	60.1219	316
chr1	25247237	25247862	ENCFF002EXB_peak_746	155	.	9.55198	18.0592	15.5002	350
chr1	25430124	25430429	ENCFF002EXB_peak_747	42	.	4.77599	6.60033	4.25671	105
chr1	25435526	25435786	ENCFF002EXB_peak_748	42	.	4.77599	6.60033	4.25671	184
chr1	25486697	25486897	ENCFF002EXB_peak_749	42	.	4.77599	6.60033	4.25671	129
chr1	25487593	25487893	ENCFF002EXB_peak_750	118	.	8.11918	14.337	11.8234	155
chr1	25503808	25504164	ENCFF002EXB_peak_751	823	.	30.0887	85.3115	82.3076	166
chr1	25520480	25520947	ENCFF002EXB_peak_752	1728	.	53.0135	176.395	172.894	182
chr1	25572569	25573385	ENCFF002EXB_peak_753	1609	.	50.1479	164.416	160.984	364
chr1	25590226	25590426	ENCFF002EXB_peak_754	72	.	6.20879	9.72796	7.29351	130
chr1	25601107	25601331	ENCFF002EXB_peak_755	94	.	7.16398	11.9768	9.49934	138
chr1	25608533	25608939	ENCFF002EXB_peak_756	929	.	32.9543	96.0146	92.9531	217
chr1	25610859	25611239	ENCFF002EXB_peak_757	668	.	25.7903	69.7268	66.8086	180
chr1	25616053	25616650	ENCFF002EXB_peak_758	455	.	19.5816	48.3914	45.5983	189
chr1	25619024	25619421	ENCFF002EXB_peak_759	1280	.	42.0287	131.311	128.062	206
chr1	25692635	25693007	ENCFF002EXB_peak_760	247	.	12.8952	27.4433	24.7966	148
chr1	25695169	25695579	ENCFF002EXB_peak_761	394	.	17.6712	42.1603	39.4069	176
chr1	25744155	25744447	ENCFF002EXB_peak_762	130	.	8.59678	15.5548	13.0251	116
chr1	25796805	25797229	ENCFF002EXB_peak_763	1728	.	53.0135	176.395	172.894	224
chr1	25798023	25798329	ENCFF002EXB_peak_764	220	.	11.94	24.6735	22.0502	158
chr1	25810635	25811420	ENCFF002EXB_peak_765	2640	.	74.0278	268.116	264.023	398
chr1	25819943	25820143	ENCFF002EXB_peak_766	42	.	4.77599	6.60033	4.25671	150
chr1	25837292	25837696	ENCFF002EXB_peak_767	668	.	25.7903	69.7268	66.8086	160
chr1	25867342	25867570	ENCFF002EXB_peak_768	42	.	4.77599	6.60033	4.25671	182
chr1	25873060	25873517	ENCFF002EXB_peak_769	409	.	18.1488	43.7015	40.938	279
chr1	25895313	25895817	ENCFF002EXB_peak_770	3381	.	90.2662	342.82	338.18	240
chr1	25997782	25998589	ENCFF002EXB_peak_771	3807	.	99.3406	385.755	380.789	546
chr1	26035381	26036471	ENCFF002EXB_peak_772	3627	.	95.5198	367.581	362.75	727
chr1	26104831	26105344	ENCFF002EXB_peak_773	3182	.	85.9678	322.766	318.275	283
chr1	26110864	26111078	ENCFF002EXB_peak_774	52	.	5.25359	7.60666	5.22773	181
chr1	26111563	26111767	ENCFF002EXB_peak_775	52	.	5.25359	7.60666	5.22773	151
chr1	26145122	26145717	ENCFF002EXB_peak_776	1242	.	41.0735	127.505	124.276	199
chr1	26161871	26162179	ENCFF002EXB_peak_777	83	.	6.68639	10.8376	8.38042	143
chr1	26164015	26164593	ENCFF002EXB_peak_778	471	.	20.0592	49.976	47.1731	381
chr1	26169424	26170150	ENCFF002EXB_peak_779	2280	.	65.9087	231.938	228.091	378
chr1	26190404	26190604	ENCFF002EXB_peak_780	62	.	5.73119	8.65017	6.24137	114
chr1	26233637	26234617	ENCFF002EXB_peak_781	2491	.	70.6847	253.116	249.126	328
chr1	26275510	26276269	ENCFF002EXB_peak_782	2094	.	61.6103	213.145	209.422	185
chr1	26279579	26279810	ENCFF002EXB_peak_783	94	.	7.16398	11.9768	9.49934	157
chr1	26284993	26285430	ENCFF002EXB_peak_784	1186	.	39.6407	121.833	118.635	250
chr1	26285908	26286162	ENCFF002EXB_peak_785	94	.	7.16398	11.9768	9.49934	89
chr1	26321470	26322006	ENCFF002EXB_peak_786	2448	.	69.7295	248.857	244.896	267
chr1	26363792	26364266	ENCFF002EXB_peak_787	1950	.	58.2671	198.715	195.082	224
chr1	26391585	26391808	ENCFF002EXB_peak_788	106	.	7.64158	13.1438	10.6477	114
chr1	26396299	26396638	ENCFF002EXB_peak_789	770	.	28.6559	80.0509	77.0758	169
chr1	26417045	26417608	ENCFF002EXB_peak_790	1550	.	48.7151	158.481	155.083	194
chr1	26432174	26432453	ENCFF002EXB_peak_791	94	.	7.16398	11.9768	9.49934	154
chr1	26470333	26470711	ENCFF002EXB_peak_792	290	.	14.328	31.7149	29.0345	186
chr1	26500098	26500574	ENCFF002EXB_peak_793	2239	.	64.9535	227.739	223.921	236
chr1	26538028	26538293	ENCFF002EXB_peak_794	180	.	10.5072	20.648	18.0621	130
chr1	26538710	26539051	ENCFF002EXB_peak_795	503	.	21.0144	53.1756	50.3534	157
chr1	26541824	26542201	ENCFF002EXB_peak_796	261	.	13.3728	28.8522	26.1939	177
chr1	26597555	26597923	ENCFF002EXB_peak_797	1261	.	41.5511	129.406	126.167	177
chr1	26602319	26602732	ENCFF002EXB_peak_798	3182	.	85.9678	322.766	318.275	204
chr1	26608980	26609185	ENCFF002EXB_peak_799	72	.	6.20879	9.72796	7.29351	97
chr1	26619751	26620765	ENCFF002EXB_peak_800	1550	.	48.7151	158.481	155.083	644
chr1	26621364	26621730	ENCFF002EXB_peak_801	52	.	5.25359	7.60666	5.22773	177
chr1	26677420	26677876	ENCFF002EXB_peak_802	1148	.	38.6855	118.078	114.9	248
chr1	26692895	26693382	ENCFF002EXB_peak_803	130	.	8.59678	15.5548	13.0251	175
chr1	26695365	26695679	ENCFF002EXB_peak_804	72	.	6.20879	9.72796	7.29351	130
chr1	26761272	26761539	ENCFF002EXB_peak_805	155	.	9.55198	18.0592	15.5002	157
chr1	26784137	26784337	ENCFF002EXB_peak_806	52	.	5.25359	7.60666	5.22773	163
chr1	26786899	26787140	ENCFF002EXB_peak_807	83	.	6.68639	10.8376	8.38042	113
chr1	26787896	26788510	ENCFF002EXB_peak_808	193	.	10.9848	21.9717	19.3729	352
chr1	26789140	26789626	ENCFF002EXB_peak_809	3740	.	97.9078	378.924	374.008	226
chr1	26810023	26810397	ENCFF002EXB_peak_810	1356	.	43.9391	138.982	135.691	190
chr1	26826217	26826812	ENCFF002EXB_peak_811	1093	.	37.2527	112.486	109.337	385
chr1	26831791	26832144	ENCFF002EXB_peak_812	130	.	8.59678	15.5548	13.0251	159
chr1	26832229	26832501	ENCFF002EXB_peak_813	62	.	5.73119	8.65017	6.24137	141
chr1	26852848	26853637	ENCFF002EXB_peak_814	1930	.	57.7895	196.667	193.047	415
chr1	26864903	26865419	ENCFF002EXB_peak_815	72	.	6.20879	9.72796	7.29351	374
chr1	26877947	26878371	ENCFF002EXB_peak_816	2470	.	70.2071	250.985	247.01	230
chr1	26887161	26887474	ENCFF002EXB_peak_817	234	.	12.4176	26.0503	23.4151	168
chr1	26913857	26914128	ENCFF002EXB_peak_818	106	.	7.64158	13.1438	10.6477	75
chr1	26921700	26921938	ENCFF002EXB_peak_819	42	.	4.77599	6.60033	4.25671	120
chr1	26938188	26938494	ENCFF002EXB_peak_820	94	.	7.16398	11.9768	9.49934	168
chr1	26938642	26938857	ENCFF002EXB_peak_821	72	.	6.20879	9.72796	7.29351	90
chr1	26945750	26946043	ENCFF002EXB_peak_822	106	.	7.64158	13.1438	10.6477	181
chr1	26966873	26967283	ENCFF002EXB_peak_823	2094	.	61.6103	213.145	209.422	196
chr1	26997361	26998021	ENCFF002EXB_peak_824	2012	.	59.6999	204.878	201.207	440
chr1	27044466	27044897	ENCFF002EXB_peak_825	3966	.	102.684	401.767	396.692	221
chr1	27045874	27046268	ENCFF002EXB_peak_826	1991	.	59.2223	202.82	199.162	199
chr1	27097278	27097806	ENCFF002EXB_peak_827	3182	.	85.9678	322.766	318.275	323
chr1	27102442	27103124	ENCFF002EXB_peak_828	3051	.	83.1022	309.505	305.112	415
chr1	27109163	27109423	ENCFF002EXB_peak_829	72	.	6.20879	9.72796	7.29351	159
chr1	27112064	27112368	ENCFF002EXB_peak_830	207	.	11.4624	23.3138	20.7026	138
chr1	27154916	27155437	ENCFF002EXB_peak_831	1550	.	48.7151	158.481	155.083	327
chr1	27197891	27198291	ENCFF002EXB_peak_832	2640	.	74.0278	268.116	264.023	189
chr1	27234264	27234516	ENCFF002EXB_peak_833	42	.	4.77599	6.60033	4.25671	93
chr1	27284667	27285081	ENCFF002EXB_peak_834	2114	.	62.0879	215.22	211.483	199
chr1	27296586	27297225	ENCFF002EXB_peak_835	1130	.	38.2079	116.209	113.04	276
chr1	27300554	27301360	ENCFF002EXB_peak_836	3921	.	101.729	397.182	392.137	392
chr1	27322028	27322452	ENCFF002EXB_peak_837	471	.	20.0592	49.976	47.1731	191
chr1	27332517	27333280	ENCFF002EXB_peak_838	1167	.	39.1631	119.953	116.765	422
chr1	27357362	27358084	ENCFF002EXB_peak_839	2812	.	77.8486	285.427	281.21	305
chr1	27366306	27366770	ENCFF002EXB_peak_840	220	.	11.94	24.6735	22.0502	283
chr1	27388390	27388817	ENCFF002EXB_peak_841	2114	.	62.0879	215.22	211.483	219
chr1	27392263	27392545	ENCFF002EXB_peak_842	155	.	9.55198	18.0592	15.5002	141
chr1	27395320	27395782	ENCFF002EXB_peak_843	3007	.	82.147	305.104	300.743	259
chr1	27402322	27402677	ENCFF002EXB_peak_844	805	.	29.6111	83.551	80.5567	161
chr1	27402987	27403310	ENCFF002EXB_peak_845	207	.	11.4624	23.3138	20.7026	126
chr1	27416501	27416871	ENCFF002EXB_peak_846	770	.	28.6559	80.0509	77.0758	178
chr1	27556433	27557227	ENCFF002EXB_peak_847	2239	.	64.9535	227.739	223.921	455
chr1	27557373	27557624	ENCFF002EXB_peak_848	83	.	6.68639	10.8376	8.38042	100
chr1	27563564	27563850	ENCFF002EXB_peak_849	130	.	8.59678	15.5548	13.0251	119
chr1	27568323	27568942	ENCFF002EXB_peak_850	1492	.	47.2823	152.585	149.22	360
chr1	27575359	27575619	ENCFF002EXB_peak_851	130	.	8.59678	15.5548	13.0251	147
chr1	27575925	27576125	ENCFF002EXB_peak_852	62	.	5.73119	8.65017	6.24137	111
chr1	27581977	27582371	ENCFF002EXB_peak_853	247	.	12.8952	27.4433	24.7966	268
chr1	27601835	27602047	ENCFF002EXB_peak_854	83	.	6.68639	10.8376	8.38042	83
chr1	27604021	27604351	ENCFF002EXB_peak_855	180	.	10.5072	20.648	18.0621	191
chr1	27606318	27606773	ENCFF002EXB_peak_856	1748	.	53.4911	178.405	174.892	245
chr1	27608445	27609101	ENCFF002EXB_peak_857	1433	.	45.8495	146.728	143.395	332
chr1	27643674	27644255	ENCFF002EXB_peak_858	1492	.	47.2823	152.585	149.22	377
chr1	27660143	27660343	ENCFF002EXB_peak_859	72	.	6.20879	9.72796	7.29351	89
chr1	27662961	27663598	ENCFF002EXB_peak_860	2533	.	71.6398	257.388	253.368	390
chr1	27669104	27669569	ENCFF002EXB_peak_861	1433	.	45.8495	146.728	143.395	192
chr1	27672038	27672601	ENCFF002EXB_peak_862	719	.	27.2231	74.8549	71.9083	364
chr1	27725554	27725978	ENCFF002EXB_peak_863	503	.	21.0144	53.1756	50.3534	236
chr1	27726329	27726621	ENCFF002EXB_peak_864	62	.	5.73119	8.65017	6.24137	159
chr1	27830621	27830906	ENCFF002EXB_peak_865	52	.	5.25359	7.60666	5.22773	94
chr1	27857992	27858555	ENCFF002EXB_peak_866	3717	.	97.4302	376.651	371.753	200
chr1	27940308	27940719	ENCFF002EXB_peak_867	617	.	24.3575	64.6705	61.781	182
chr1	27959905	27960548	ENCFF002EXB_peak_868	440	.	19.104	46.8173	44.034	284
chr1	27979626	27979986	ENCFF002EXB_peak_869	788	.	29.1335	81.7974	78.8128	174
chr1	28088661	28088923	ENCFF002EXB_peak_870	72	.	6.20879	9.72796	7.29351	100
chr1	28091174	28091587	ENCFF002EXB_peak_871	1991	.	59.2223	202.82	199.162	196
chr1	28113107	28113369	ENCFF002EXB_peak_872	106	.	7.64158	13.1438	10.6477	122
chr1	28208875	28209248	ENCFF002EXB_peak_873	929	.	32.9543	96.0146	92.9531	192
chr1	28232791	28233083	ENCFF002EXB_peak_874	52	.	5.25359	7.60666	5.22773	178
chr1	28235934	28236309	ENCFF002EXB_peak_875	52	.	5.25359	7.60666	5.22773	181
chr1	28247350	28247550	ENCFF002EXB_peak_876	62	.	5.73119	8.65017	6.24137	130
chr1	28248428	28248873	ENCFF002EXB_peak_877	2533	.	71.6398	257.388	253.368	216
chr1	28259394	28259664	ENCFF002EXB_peak_878	42	.	4.77599	6.60033	4.25671	147
chr1	28328805	28329226	ENCFF002EXB_peak_879	106	.	7.64158	13.1438	10.6477	268
chr1	28359635	28359997	ENCFF002EXB_peak_880	736	.	27.7007	76.5795	73.6234	193
chr1	28368252	28368462	ENCFF002EXB_peak_881	94	.	7.16398	11.9768	9.49934	78
chr1	28369464	28369798	ENCFF002EXB_peak_882	94	.	7.16398	11.9768	9.49934	172
chr1	28370035	28370722	ENCFF002EXB_peak_883	106	.	7.64158	13.1438	10.6477	177
chr1	28409715	28410051	ENCFF002EXB_peak_884	471	.	20.0592	49.976	47.1731	157
chr1	28505906	28506160	ENCFF002EXB_peak_885	62	.	5.73119	8.65017	6.24137	97
chr1	28517793	28518447	ENCFF002EXB_peak_886	3515	.	93.1318	356.293	351.55	360
chr1	28552751	28553200	ENCFF002EXB_peak_887	142	.	9.07438	16.7959	14.2512	230
chr1	28581694	28582085	ENCFF002EXB_peak_888	207	.	11.4624	23.3138	20.7026	195
chr1	28602858	28603227	ENCFF002EXB_peak_889	1242	.	41.0735	127.505	124.276	188
chr1	28642811	28643399	ENCFF002EXB_peak_890	363	.	16.716	39.113	36.3799	344
chr1	28648484	28648826	ENCFF002EXB_peak_891	72	.	6.20879	9.72796	7.29351	167
chr1	28653975	28654185	ENCFF002EXB_peak_892	94	.	7.16398	11.9768	9.49934	111
chr1	28736297	28737027	ENCFF002EXB_peak_893	2280	.	65.9087	231.938	228.091	450
chr1	28756950	28757152	ENCFF002EXB_peak_894	83	.	6.68639	10.8376	8.38042	100
chr1	28784921	28785457	ENCFF002EXB_peak_895	2512	.	71.1622	255.251	251.246	333
chr1	28792771	28792971	ENCFF002EXB_peak_896	62	.	5.73119	8.65017	6.24137	55
chr1	28877172	28877587	ENCFF002EXB_peak_897	3051	.	83.1022	309.505	305.112	218
chr1	28881889	28882523	ENCFF002EXB_peak_898	3293	.	88.3558	333.884	329.311	317
chr1	28886793	28887016	ENCFF002EXB_peak_899	42	.	4.77599	6.60033	4.25671	154
chr1	28983704	28984019	ENCFF002EXB_peak_900	304	.	14.8056	33.1678	30.4766	137
chr1	29033869	29034345	ENCFF002EXB_peak_901	1590	.	49.6703	162.433	159.013	187
chr1	29097153	29097383	ENCFF002EXB_peak_902	83	.	6.68639	10.8376	8.38042	92
chr1	29117445	29117770	ENCFF002EXB_peak_903	167	.	10.0296	19.3435	16.7708	158
chr1	29121239	29121598	ENCFF002EXB_peak_904	207	.	11.4624	23.3138	20.7026	105
chr1	29124433	29124838	ENCFF002EXB_peak_905	1093	.	37.2527	112.486	109.337	192
chr1	29181673	29182450	ENCFF002EXB_peak_906	2239	.	64.9535	227.739	223.921	372
chr1	29197539	29198047	ENCFF002EXB_peak_907	1038	.	35.8199	106.943	103.823	187
chr1	29202833	29203458	ENCFF002EXB_peak_908	3762	.	98.3854	381.199	376.267	222
chr1	29230765	29231205	ENCFF002EXB_peak_909	167	.	10.0296	19.3435	16.7708	294
chr1	29236086	29236621	ENCFF002EXB_peak_910	2920	.	80.2366	296.333	292.035	331
chr1	29240322	29240599	ENCFF002EXB_peak_911	118	.	8.11918	14.337	11.8234	123
chr1	29245767	29246145	ENCFF002EXB_peak_912	551	.	22.4472	58.0475	55.1965	191
chr1	29312178	29312399	ENCFF002EXB_peak_913	94	.	7.16398	11.9768	9.49934	90
chr1	29332216	29332519	ENCFF002EXB_peak_914	290	.	14.328	31.7149	29.0345	146
chr1	29340877	29341264	ENCFF002EXB_peak_915	1130	.	38.2079	116.209	113.04	205
chr1	29379475	29379841	ENCFF002EXB_peak_916	1001	.	34.8647	103.276	100.176	171
chr1	29453578	29453838	ENCFF002EXB_peak_917	118	.	8.11918	14.337	11.8234	156
chr1	29513296	29513604	ENCFF002EXB_peak_918	348	.	16.2384	37.6074	34.8847	155
chr1	29698001	29698282	ENCFF002EXB_peak_919	234	.	12.4176	26.0503	23.4151	136
chr1	29703547	29704002	ENCFF002EXB_peak_920	1590	.	49.6703	162.433	159.013	196
chr1	29786889	29787089	ENCFF002EXB_peak_921	42	.	4.77599	6.60033	4.25671	125
chr1	29792987	29793393	ENCFF002EXB_peak_922	1492	.	47.2823	152.585	149.22	192
chr1	29849110	29849435	ENCFF002EXB_peak_923	319	.	15.2832	34.6345	31.9326	146
chr1	29880611	29880811	ENCFF002EXB_peak_924	62	.	5.73119	8.65017	6.24137	161
chr1	29912484	29912750	ENCFF002EXB_peak_925	304	.	14.8056	33.1678	30.4766	90
chr1	30085954	30086320	ENCFF002EXB_peak_926	503	.	21.0144	53.1756	50.3534	178
chr1	30106130	30106505	ENCFF002EXB_peak_927	348	.	16.2384	37.6074	34.8847	197
chr1	30111487	30111840	ENCFF002EXB_peak_928	471	.	20.0592	49.976	47.1731	171
chr1	30133764	30133986	ENCFF002EXB_peak_929	94	.	7.16398	11.9768	9.49934	92
chr1	30232349	30232698	ENCFF002EXB_peak_930	487	.	20.5368	51.5708	48.7582	173
chr1	30353658	30353913	ENCFF002EXB_peak_931	130	.	8.59678	15.5548	13.0251	126
chr1	30380334	30380986	ENCFF002EXB_peak_932	2470	.	70.2071	250.985	247.01	251
chr1	30408707	30408947	ENCFF002EXB_peak_933	167	.	10.0296	19.3435	16.7708	149
chr1	30572226	30572559	ENCFF002EXB_peak_934	334	.	15.7608	36.1145	33.4021	162
chr1	30663601	30663845	ENCFF002EXB_peak_935	62	.	5.73119	8.65017	6.24137	58
chr1	30685138	30685456	ENCFF002EXB_peak_936	378	.	17.1936	40.6307	37.8875	131
chr1	30707881	30708520	ENCFF002EXB_peak_937	3226	.	86.923	327.206	322.683	428
chr1	30715288	30715534	ENCFF002EXB_peak_938	106	.	7.64158	13.1438	10.6477	123
chr1	30718711	30719623	ENCFF002EXB_peak_939	3094	.	84.0574	313.915	309.491	669
chr1	30777898	30778098	ENCFF002EXB_peak_940	62	.	5.73119	8.65017	6.24137	98
chr1	30779483	30780006	ENCFF002EXB_peak_941	3582	.	94.5646	363.059	358.264	310
chr1	30782063	30782689	ENCFF002EXB_peak_942	1280	.	42.0287	131.311	128.062	431
chr1	30782943	30783160	ENCFF002EXB_peak_943	72	.	6.20879	9.72796	7.29351	57
chr1	30801602	30802109	ENCFF002EXB_peak_944	2790	.	77.371	283.254	279.052	286
chr1	30911339	30912009	ENCFF002EXB_peak_945	1991	.	59.2223	202.82	199.162	220
chr1	30929411	30929799	ENCFF002EXB_peak_946	753	.	28.1783	78.3116	75.346	194
chr1	30984326	30984538	ENCFF002EXB_peak_947	83	.	6.68639	10.8376	8.38042	74
chr1	31065534	31066073	ENCFF002EXB_peak_948	455	.	19.5816	48.3914	45.5983	347
chr1	31155300	31155596	ENCFF002EXB_peak_949	118	.	8.11918	14.337	11.8234	148
chr1	31162659	31163027	ENCFF002EXB_peak_950	1809	.	54.9239	184.459	180.911	174
chr1	31181414	31181853	ENCFF002EXB_peak_951	1019	.	35.3423	105.107	101.997	185
chr1	31182339	31182731	ENCFF002EXB_peak_952	62	.	5.73119	8.65017	6.24137	198
chr1	31183844	31184342	ENCFF002EXB_peak_953	1869	.	56.3567	190.547	186.963	277
chr1	31185663	31185968	ENCFF002EXB_peak_954	409	.	18.1488	43.7015	40.938	149
chr1	31335052	31335392	ENCFF002EXB_peak_955	823	.	30.0887	85.3115	82.3076	177
chr1	31394450	31395026	ENCFF002EXB_peak_956	2301	.	66.3863	234.042	230.182	334
chr1	31396688	31396916	ENCFF002EXB_peak_957	72	.	6.20879	9.72796	7.29351	104
chr1	31421449	31421715	ENCFF002EXB_peak_958	234	.	12.4176	26.0503	23.4151	137
chr1	31422659	31423176	ENCFF002EXB_peak_959	3560	.	94.087	360.802	356.024	273
chr1	31423224	31423424	ENCFF002EXB_peak_960	42	.	4.77599	6.60033	4.25671	77
chr1	31445021	31445395	ENCFF002EXB_peak_961	52	.	5.25359	7.60666	5.22773	196
chr1	31460196	31460396	ENCFF002EXB_peak_962	42	.	4.77599	6.60033	4.25671	17
chr1	31548823	31549484	ENCFF002EXB_peak_963	4403	.	111.758	445.716	440.363	257
chr1	31563879	31564478	ENCFF002EXB_peak_964	1689	.	52.0583	172.386	168.908	353
chr1	31587766	31588129	ENCFF002EXB_peak_965	378	.	17.1936	40.6307	37.8875	163
chr1	31593987	31594421	ENCFF002EXB_peak_966	2301	.	66.3863	234.042	230.182	199
chr1	31618180	31618550	ENCFF002EXB_peak_967	363	.	16.716	39.113	36.3799	159
chr1	31633182	31633483	ENCFF002EXB_peak_968	180	.	10.5072	20.648	18.0621	153
chr1	31645257	31645508	ENCFF002EXB_peak_969	42	.	4.77599	6.60033	4.25671	133
chr1	31663791	31664235	ENCFF002EXB_peak_970	3649	.	95.9974	369.846	364.997	206
chr1	31684036	31684378	ENCFF002EXB_peak_971	290	.	14.328	31.7149	29.0345	171
chr1	31705240	31705500	ENCFF002EXB_peak_972	94	.	7.16398	11.9768	9.49934	144
chr1	31714362	31714659	ENCFF002EXB_peak_973	94	.	7.16398	11.9768	9.49934	165
chr1	31715637	31716078	ENCFF002EXB_peak_974	1869	.	56.3567	190.547	186.963	199
chr1	31745592	31746007	ENCFF002EXB_peak_975	1001	.	34.8647	103.276	100.176	235
chr1	31762655	31762986	ENCFF002EXB_peak_976	519	.	21.492	54.7901	51.9583	179
chr1	31765275	31765486	ENCFF002EXB_peak_977	106	.	7.64158	13.1438	10.6477	86
chr1	31788890	31789090	ENCFF002EXB_peak_978	33	.	4.29839	5.6346	3.33427	154
chr1	31789187	31789715	ENCFF002EXB_peak_979	2963	.	81.1918	300.713	296.383	213
chr1	31815900	31816305	ENCFF002EXB_peak_980	2114	.	62.0879	215.22	211.483	212
chr1	31938150	31938893	ENCFF002EXB_peak_981	2032	.	60.1775	206.94	203.256	241
chr1	31939781	31940177	ENCFF002EXB_peak_982	409	.	18.1488	43.7015	40.938	198
chr1	31964063	31964617	ENCFF002EXB_peak_983	4035	.	104.117	408.66	403.537	232
chr1	31977821	31978021	ENCFF002EXB_peak_984	72	.	6.20879	9.72796	7.29351	58
chr1	32003608	32003934	ENCFF002EXB_peak_985	568	.	22.9248	59.69	56.8294	147
chr1	32013482	32013809	ENCFF002EXB_peak_986	72	.	6.20879	9.72796	7.29351	155
chr1	32014527	32014735	ENCFF002EXB_peak_987	72	.	6.20879	9.72796	7.29351	50
chr1	32063408	32063780	ENCFF002EXB_peak_988	770	.	28.6559	80.0509	77.0758	195
chr1	32072564	32073039	ENCFF002EXB_peak_989	142	.	9.07438	16.7959	14.2512	148
chr1	32104273	32104534	ENCFF002EXB_peak_990	234	.	12.4176	26.0503	23.4151	105
chr1	32107794	32107994	ENCFF002EXB_peak_991	62	.	5.73119	8.65017	6.24137	97
chr1	32109338	32109722	ENCFF002EXB_peak_992	668	.	25.7903	69.7268	66.8086	185
chr1	32179556	32180202	ENCFF002EXB_peak_993	94	.	7.16398	11.9768	9.49934	152
chr1	32205405	32205713	ENCFF002EXB_peak_994	72	.	6.20879	9.72796	7.29351	129
chr1	32215601	32216024	ENCFF002EXB_peak_995	1728	.	53.0135	176.395	172.894	186
chr1	32240353	32240667	ENCFF002EXB_peak_996	130	.	8.59678	15.5548	13.0251	140
chr1	32248113	32248571	ENCFF002EXB_peak_997	1590	.	49.6703	162.433	159.013	258
chr1	32316494	32316845	ENCFF002EXB_peak_998	617	.	24.3575	64.6705	61.781	162
chr1	32335079	32335483	ENCFF002EXB_peak_999	503	.	21.0144	53.1756	50.3534	219
chr1	32351122	32351457	ENCFF002EXB_peak_1000	685	.	26.2679	71.4284	68.5007	156
chr1	32362081	32362449	ENCFF002EXB_peak_1001	155	.	9.55198	18.0592	15.5002	185
chr1	32363838	32364121	ENCFF002EXB_peak_1002	207	.	11.4624	23.3138	20.7026	151
chr1	32372252	32372505	ENCFF002EXB_peak_1003	94	.	7.16398	11.9768	9.49934	136
chr1	32400525	32401217	ENCFF002EXB_peak_1004	2385	.	68.2967	242.489	238.572	463
chr1	32413952	32414351	ENCFF002EXB_peak_1005	1748	.	53.4911	178.405	174.892	199
chr1	32448280	32448646	ENCFF002EXB_peak_1006	685	.	26.2679	71.4284	68.5007	182
chr1	32471085	32471323	ENCFF002EXB_peak_1007	83	.	6.68639	10.8376	8.38042	102
chr1	32500694	32500946	ENCFF002EXB_peak_1008	106	.	7.64158	13.1438	10.6477	86
chr1	32520372	32520810	ENCFF002EXB_peak_1009	2790	.	77.371	283.254	279.052	220
chr1	32612040	32612445	ENCFF002EXB_peak_1010	440	.	19.104	46.8173	44.034	197
chr1	32650766	32651246	ENCFF002EXB_peak_1011	72	.	6.20879	9.72796	7.29351	162
chr1	32712111	32712584	ENCFF002EXB_peak_1012	3204	.	86.4454	324.985	320.478	211
chr1	32716690	32716945	ENCFF002EXB_peak_1013	83	.	6.68639	10.8376	8.38042	99
chr1	32741422	32741764	ENCFF002EXB_peak_1014	83	.	6.68639	10.8376	8.38042	172
chr1	32772759	32773400	ENCFF002EXB_peak_1015	2448	.	69.7295	248.857	244.896	439
chr1	32786966	32787231	ENCFF002EXB_peak_1016	118	.	8.11918	14.337	11.8234	124
chr1	32817255	32817729	ENCFF002EXB_peak_1017	193	.	10.9848	21.9717	19.3729	301
chr1	32828346	32828698	ENCFF002EXB_peak_1018	455	.	19.5816	48.3914	45.5983	192
chr1	32872631	32873038	ENCFF002EXB_peak_1019	1148	.	38.6855	118.078	114.9	198
chr1	32876614	32877007	ENCFF002EXB_peak_1020	1242	.	41.0735	127.505	124.276	171
chr1	32886599	32886799	ENCFF002EXB_peak_1021	72	.	6.20879	9.72796	7.29351	149
chr1	32924922	32925122	ENCFF002EXB_peak_1022	62	.	5.73119	8.65017	6.24137	57
chr1	32933411	32933914	ENCFF002EXB_peak_1023	965	.	33.9095	99.6333	96.5524	188
chr1	32963789	32964022	ENCFF002EXB_peak_1024	94	.	7.16398	11.9768	9.49934	83
chr1	32964698	32965115	ENCFF002EXB_peak_1025	207	.	11.4624	23.3138	20.7026	189
chr1	33001376	33001576	ENCFF002EXB_peak_1026	72	.	6.20879	9.72796	7.29351	108
chr1	33007291	33007564	ENCFF002EXB_peak_1027	207	.	11.4624	23.3138	20.7026	102
chr1	33011312	33011567	ENCFF002EXB_peak_1028	62	.	5.73119	8.65017	6.24137	191
chr1	33055135	33056059	ENCFF002EXB_peak_1029	1318	.	42.9839	135.137	131.867	196
chr1	33086361	33086748	ENCFF002EXB_peak_1030	1768	.	53.9687	180.419	176.895	189
chr1	33094809	33095377	ENCFF002EXB_peak_1031	3029	.	82.6246	307.303	302.926	355
chr1	33112009	33112313	ENCFF002EXB_peak_1032	130	.	8.59678	15.5548	13.0251	188
chr1	33126880	33127733	ENCFF002EXB_peak_1033	3717	.	97.4302	376.651	371.753	500
chr1	33137890	33138101	ENCFF002EXB_peak_1034	72	.	6.20879	9.72796	7.29351	98
chr1	33218662	33219081	ENCFF002EXB_peak_1035	1590	.	49.6703	162.433	159.013	192
chr1	33256896	33257156	ENCFF002EXB_peak_1036	33	.	4.29839	5.6346	3.33427	128
chr1	33295356	33296373	ENCFF002EXB_peak_1037	3875	.	100.773	392.605	387.592	287
chr1	33298671	33299152	ENCFF002EXB_peak_1038	1971	.	58.7447	200.766	197.12	198
chr1	33367759	33368282	ENCFF002EXB_peak_1039	3605	.	95.0422	365.319	360.506	208
chr1	33430715	33431273	ENCFF002EXB_peak_1040	651	.	25.3127	68.0332	65.1245	365
chr1	33455808	33456197	ENCFF002EXB_peak_1041	1130	.	38.2079	116.209	113.04	192
chr1	33470491	33470877	ENCFF002EXB_peak_1042	2073	.	61.1327	211.073	207.363	180
chr1	33612896	33613405	ENCFF002EXB_peak_1043	1789	.	54.4463	182.437	178.901	192
chr1	33632987	33633417	ENCFF002EXB_peak_1044	1889	.	56.8343	192.583	188.987	216
chr1	33634863	33635229	ENCFF002EXB_peak_1045	805	.	29.6111	83.551	80.5567	180
chr1	33641123	33641399	ENCFF002EXB_peak_1046	207	.	11.4624	23.3138	20.7026	152
chr1	33654289	33654568	ENCFF002EXB_peak_1047	220	.	11.94	24.6735	22.0502	125
chr1	33735632	33735942	ENCFF002EXB_peak_1048	319	.	15.2832	34.6345	31.9326	156
chr1	33842413	33842663	ENCFF002EXB_peak_1049	83	.	6.68639	10.8376	8.38042	179
chr1	34014022	34014371	ENCFF002EXB_peak_1050	455	.	19.5816	48.3914	45.5983	171
chr1	34113430	34113705	ENCFF002EXB_peak_1051	72	.	6.20879	9.72796	7.29351	129
chr1	34113916	34114270	ENCFF002EXB_peak_1052	823	.	30.0887	85.3115	82.3076	179
chr1	34162977	34163522	ENCFF002EXB_peak_1053	805	.	29.6111	83.551	80.5567	351
chr1	34292565	34292765	ENCFF002EXB_peak_1054	52	.	5.25359	7.60666	5.22773	66
chr1	34460067	34460594	ENCFF002EXB_peak_1055	1148	.	38.6855	118.078	114.9	335
chr1	34547016	34547390	ENCFF002EXB_peak_1056	1337	.	43.4615	137.057	133.777	179
chr1	34549241	34549560	ENCFF002EXB_peak_1057	234	.	12.4176	26.0503	23.4151	142
chr1	34597814	34598423	ENCFF002EXB_peak_1058	2053	.	60.6551	209.005	205.308	286
chr1	34681484	34681886	ENCFF002EXB_peak_1059	1649	.	51.1031	168.393	164.938	199
chr1	34742618	34743181	ENCFF002EXB_peak_1060	2512	.	71.1622	255.251	251.246	249
chr1	34786183	34786876	ENCFF002EXB_peak_1061	2597	.	73.0726	263.816	259.753	447
chr1	34788107	34788440	ENCFF002EXB_peak_1062	247	.	12.8952	27.4433	24.7966	188
chr1	34825650	34825893	ENCFF002EXB_peak_1063	94	.	7.16398	11.9768	9.49934	131
chr1	34852564	34853214	ENCFF002EXB_peak_1064	5012	.	124.176	506.932	501.265	312
chr1	34859654	34860406	ENCFF002EXB_peak_1065	2280	.	65.9087	231.938	228.091	251
chr1	34866079	34866860	ENCFF002EXB_peak_1066	2427	.	69.2519	246.731	242.785	454
chr1	34885012	34885225	ENCFF002EXB_peak_1067	52	.	5.25359	7.60666	5.22773	75
chr1	34985291	34985569	ENCFF002EXB_peak_1068	106	.	7.64158	13.1438	10.6477	135
chr1	35031499	35032020	ENCFF002EXB_peak_1069	94	.	7.16398	11.9768	9.49934	349
chr1	35191960	35192252	ENCFF002EXB_peak_1070	142	.	9.07438	16.7959	14.2512	140
chr1	35192875	35193427	ENCFF002EXB_peak_1071	118	.	8.11918	14.337	11.8234	192
chr1	35202065	35202470	ENCFF002EXB_peak_1072	1809	.	54.9239	184.459	180.911	199
chr1	35221000	35221334	ENCFF002EXB_peak_1073	193	.	10.9848	21.9717	19.3729	174
chr1	35268469	35268783	ENCFF002EXB_peak_1074	167	.	10.0296	19.3435	16.7708	146
chr1	35298571	35298925	ENCFF002EXB_peak_1075	409	.	18.1488	43.7015	40.938	177
chr1	35345348	35345652	ENCFF002EXB_peak_1076	378	.	17.1936	40.6307	37.8875	159
chr1	35354692	35355012	ENCFF002EXB_peak_1077	568	.	22.9248	59.69	56.8294	176
chr1	35450886	35451433	ENCFF002EXB_peak_1078	2260	.	65.4311	229.837	226.004	341
chr1	35545050	35545403	ENCFF002EXB_peak_1079	568	.	22.9248	59.69	56.8294	177
chr1	35564645	35565032	ENCFF002EXB_peak_1080	1261	.	41.5511	129.406	126.167	189
chr1	35568897	35569367	ENCFF002EXB_peak_1081	2385	.	68.2967	242.489	238.572	197
chr1	35646149	35646406	ENCFF002EXB_peak_1082	106	.	7.64158	13.1438	10.6477	135
chr1	35715435	35715858	ENCFF002EXB_peak_1083	911	.	32.4767	94.2146	91.1626	230
chr1	35726786	35727373	ENCFF002EXB_peak_1084	1809	.	54.9239	184.459	180.911	247
chr1	35769240	35769593	ENCFF002EXB_peak_1085	142	.	9.07438	16.7959	14.2512	178
chr1	35774685	35775055	ENCFF002EXB_peak_1086	2114	.	62.0879	215.22	211.483	196
chr1	35807919	35808188	ENCFF002EXB_peak_1087	83	.	6.68639	10.8376	8.38042	160
chr1	35882646	35883439	ENCFF002EXB_peak_1088	3359	.	89.7886	340.582	335.96	424
chr1	36088231	36089013	ENCFF002EXB_peak_1089	3094	.	84.0574	313.915	309.491	532
chr1	36099560	36100328	ENCFF002EXB_peak_1090	1950	.	58.2671	198.715	195.082	206
chr1	36134739	36135096	ENCFF002EXB_peak_1091	551	.	22.4472	58.0475	55.1965	181
chr1	36149333	36149893	ENCFF002EXB_peak_1092	4473	.	113.191	452.718	447.327	347
chr1	36187759	36187985	ENCFF002EXB_peak_1093	62	.	5.73119	8.65017	6.24137	107
chr1	36188126	36188560	ENCFF002EXB_peak_1094	2512	.	71.1622	255.251	251.246	231
chr1	36217698	36217930	ENCFF002EXB_peak_1095	72	.	6.20879	9.72796	7.29351	133
chr1	36223922	36224612	ENCFF002EXB_peak_1096	142	.	9.07438	16.7959	14.2512	293
chr1	36224749	36225220	ENCFF002EXB_peak_1097	601	.	23.8799	63.0017	60.1219	259
chr1	36285443	36285892	ENCFF002EXB_peak_1098	1223	.	40.5959	125.609	122.391	224
chr1	36299891	36300313	ENCFF002EXB_peak_1099	1205	.	40.1183	123.719	120.51	190
chr1	36342688	36343083	ENCFF002EXB_peak_1100	911	.	32.4767	94.2146	91.1626	195
chr1	36368927	36369594	ENCFF002EXB_peak_1101	2218	.	64.4759	225.644	221.84	281
chr1	36374451	36374666	ENCFF002EXB_peak_1102	52	.	5.25359	7.60666	5.22773	32
chr1	36386138	36386442	ENCFF002EXB_peak_1103	94	.	7.16398	11.9768	9.49934	105
chr1	36386700	36386900	ENCFF002EXB_peak_1104	52	.	5.25359	7.60666	5.22773	54
chr1	36420793	36421248	ENCFF002EXB_peak_1105	2985	.	81.6694	302.907	298.562	215
chr1	36449969	36450169	ENCFF002EXB_peak_1106	62	.	5.73119	8.65017	6.24137	87
chr1	36464330	36464615	ENCFF002EXB_peak_1107	72	.	6.20879	9.72796	7.29351	181
chr1	36516271	36516733	ENCFF002EXB_peak_1108	1186	.	39.6407	121.833	118.635	243
chr1	36553812	36554199	ENCFF002EXB_peak_1109	858	.	31.0439	88.853	85.8299	194
chr1	36576040	36576427	ENCFF002EXB_peak_1110	965	.	33.9095	99.6333	96.5524	196
chr1	36609229	36609612	ENCFF002EXB_peak_1111	1337	.	43.4615	137.057	133.777	197
chr1	36650462	36650863	ENCFF002EXB_peak_1112	2385	.	68.2967	242.489	238.572	189
chr1	36703686	36704102	ENCFF002EXB_peak_1113	1789	.	54.4463	182.437	178.901	188
chr1	37177304	37177604	ENCFF002EXB_peak_1114	142	.	9.07438	16.7959	14.2512	142
chr1	37323810	37324128	ENCFF002EXB_peak_1115	551	.	22.4472	58.0475	55.1965	167
chr1	37434168	37434702	ENCFF002EXB_peak_1116	2618	.	73.5502	265.965	261.886	330
chr1	37454771	37455215	ENCFF002EXB_peak_1117	2618	.	73.5502	265.965	261.886	233
chr1	37487292	37487863	ENCFF002EXB_peak_1118	3672	.	96.475	372.112	367.246	291
chr1	37514590	37515051	ENCFF002EXB_peak_1119	1280	.	42.0287	131.311	128.062	194
chr1	37554214	37554438	ENCFF002EXB_peak_1120	83	.	6.68639	10.8376	8.38042	143
chr1	37561819	37562145	ENCFF002EXB_peak_1121	261	.	13.3728	28.8522	26.1939	139
chr1	37602870	37603484	ENCFF002EXB_peak_1122	911	.	32.4767	94.2146	91.1626	423
chr1	37682374	37682836	ENCFF002EXB_peak_1123	1910	.	57.3119	194.624	191.015	201
chr1	37690428	37690660	ENCFF002EXB_peak_1124	106	.	7.64158	13.1438	10.6477	150
chr1	37692144	37692580	ENCFF002EXB_peak_1125	651	.	25.3127	68.0332	65.1245	245
chr1	37794873	37795073	ENCFF002EXB_peak_1126	52	.	5.25359	7.60666	5.22773	116
chr1	37808897	37809159	ENCFF002EXB_peak_1127	52	.	5.25359	7.60666	5.22773	110
chr1	37811023	37811401	ENCFF002EXB_peak_1128	1453	.	46.3271	148.676	145.332	190
chr1	37859585	37859840	ENCFF002EXB_peak_1129	72	.	6.20879	9.72796	7.29351	167
chr1	37860067	37860646	ENCFF002EXB_peak_1130	1971	.	58.7447	200.766	197.12	228
chr1	37890392	37890730	ENCFF002EXB_peak_1131	736	.	27.7007	76.5795	73.6234	170
chr1	37919300	37919632	ENCFF002EXB_peak_1132	394	.	17.6712	42.1603	39.4069	168
chr1	37931713	37932143	ENCFF002EXB_peak_1133	193	.	10.9848	21.9717	19.3729	153
chr1	37940359	37940629	ENCFF002EXB_peak_1134	106	.	7.64158	13.1438	10.6477	81
chr1	37946785	37947311	ENCFF002EXB_peak_1135	83	.	6.68639	10.8376	8.38042	445
chr1	37975041	37975388	ENCFF002EXB_peak_1136	736	.	27.7007	76.5795	73.6234	188
chr1	37989935	37990482	ENCFF002EXB_peak_1137	4357	.	110.803	441.058	435.734	241
chr1	38012611	38012983	ENCFF002EXB_peak_1138	94	.	7.16398	11.9768	9.49934	186
chr1	38018915	38019332	ENCFF002EXB_peak_1139	1019	.	35.3423	105.107	101.997	195
chr1	38026613	38027008	ENCFF002EXB_peak_1140	702	.	26.7455	73.1378	70.2006	167
chr1	38037683	38038006	ENCFF002EXB_peak_1141	440	.	19.104	46.8173	44.034	149
chr1	38040527	38040805	ENCFF002EXB_peak_1142	247	.	12.8952	27.4433	24.7966	134
chr1	38046942	38047237	ENCFF002EXB_peak_1143	52	.	5.25359	7.60666	5.22773	80
chr1	38138445	38138812	ENCFF002EXB_peak_1144	261	.	13.3728	28.8522	26.1939	182
chr1	38152782	38153124	ENCFF002EXB_peak_1145	805	.	29.6111	83.551	80.5567	178
chr1	38489812	38490086	ENCFF002EXB_peak_1146	155	.	9.55198	18.0592	15.5002	133
chr1	38500316	38500618	ENCFF002EXB_peak_1147	220	.	11.94	24.6735	22.0502	181
chr1	38587043	38587443	ENCFF002EXB_peak_1148	1472	.	46.8047	150.628	147.274	215
chr1	38608281	38608591	ENCFF002EXB_peak_1149	180	.	10.5072	20.648	18.0621	160
chr1	38818162	38818827	ENCFF002EXB_peak_1150	947	.	33.4319	97.8209	94.7496	181
chr1	38835243	38835653	ENCFF002EXB_peak_1151	1910	.	57.3119	194.624	191.015	192
chr1	38873202	38873597	ENCFF002EXB_peak_1152	535	.	21.9696	56.4141	53.5727	197
chr1	38919094	38919373	ENCFF002EXB_peak_1153	234	.	12.4176	26.0503	23.4151	153
chr1	38991077	38991349	ENCFF002EXB_peak_1154	207	.	11.4624	23.3138	20.7026	129
chr1	39092311	39092746	ENCFF002EXB_peak_1155	1433	.	45.8495	146.728	143.395	238
chr1	39098495	39099012	ENCFF002EXB_peak_1156	1433	.	45.8495	146.728	143.395	320
chr1	39102491	39102893	ENCFF002EXB_peak_1157	1708	.	52.5359	174.388	170.899	194
chr1	39133071	39133444	ENCFF002EXB_peak_1158	155	.	9.55198	18.0592	15.5002	198
chr1	39158246	39158705	ENCFF002EXB_peak_1159	130	.	8.59678	15.5548	13.0251	135
chr1	39160957	39161176	ENCFF002EXB_peak_1160	52	.	5.25359	7.60666	5.22773	184
chr1	39183662	39184087	ENCFF002EXB_peak_1161	471	.	20.0592	49.976	47.1731	234
chr1	39191563	39191953	ENCFF002EXB_peak_1162	719	.	27.2231	74.8549	71.9083	211
chr1	39192427	39192910	ENCFF002EXB_peak_1163	1130	.	38.2079	116.209	113.04	255
chr1	39204373	39204684	ENCFF002EXB_peak_1164	276	.	13.8504	30.2762	27.6068	131
chr1	39258652	39259040	ENCFF002EXB_peak_1165	2280	.	65.9087	231.938	228.091	197
chr1	39378319	39378636	ENCFF002EXB_peak_1166	535	.	21.9696	56.4141	53.5727	172
chr1	39387548	39387904	ENCFF002EXB_peak_1167	651	.	25.3127	68.0332	65.1245	191
chr1	39407765	39408143	ENCFF002EXB_peak_1168	304	.	14.8056	33.1678	30.4766	179
chr1	39410828	39411316	ENCFF002EXB_peak_1169	1590	.	49.6703	162.433	159.013	255
chr1	39441927	39442130	ENCFF002EXB_peak_1170	83	.	6.68639	10.8376	8.38042	81
chr1	39507311	39507530	ENCFF002EXB_peak_1171	94	.	7.16398	11.9768	9.49934	85
chr1	39539136	39539594	ENCFF002EXB_peak_1172	2364	.	67.8191	240.373	236.47	253
chr1	39576637	39577176	ENCFF002EXB_peak_1173	2597	.	73.0726	263.816	259.753	334
chr1	39605981	39606545	ENCFF002EXB_peak_1174	2218	.	64.4759	225.644	221.84	354
chr1	39609638	39609963	ENCFF002EXB_peak_1175	471	.	20.0592	49.976	47.1731	164
chr1	39653483	39653934	ENCFF002EXB_peak_1176	1950	.	58.2671	198.715	195.082	244
chr1	39658037	39658504	ENCFF002EXB_peak_1177	1205	.	40.1183	123.719	120.51	194
chr1	39672497	39672970	ENCFF002EXB_peak_1178	118	.	8.11918	14.337	11.8234	311
chr1	39701835	39702181	ENCFF002EXB_peak_1179	440	.	19.104	46.8173	44.034	177
chr1	39720029	39720413	ENCFF002EXB_peak_1180	1395	.	44.8943	142.846	139.534	197
chr1	39739052	39739252	ENCFF002EXB_peak_1181	42	.	4.77599	6.60033	4.25671	100
chr1	39799240	39799515	ENCFF002EXB_peak_1182	155	.	9.55198	18.0592	15.5002	169
chr1	39799658	39800086	ENCFF002EXB_peak_1183	2012	.	59.6999	204.878	201.207	193
chr1	39816572	39817175	ENCFF002EXB_peak_1184	2114	.	62.0879	215.22	211.483	398
chr1	39883302	39883515	ENCFF002EXB_peak_1185	52	.	5.25359	7.60666	5.22773	156
chr1	39901973	39902754	ENCFF002EXB_peak_1186	1472	.	46.8047	150.628	147.274	460
chr1	39919466	39919855	ENCFF002EXB_peak_1187	1130	.	38.2079	116.209	113.04	196
chr1	39955046	39955273	ENCFF002EXB_peak_1188	52	.	5.25359	7.60666	5.22773	119
chr1	39973496	39973917	ENCFF002EXB_peak_1189	3493	.	92.6542	354.042	349.316	211
chr1	40032293	40032679	ENCFF002EXB_peak_1190	770	.	28.6559	80.0509	77.0758	186
chr1	40039387	40039676	ENCFF002EXB_peak_1191	52	.	5.25359	7.60666	5.22773	105
chr1	40078472	40078885	ENCFF002EXB_peak_1192	1318	.	42.9839	135.137	131.867	213
chr1	40143811	40144375	ENCFF002EXB_peak_1193	1186	.	39.6407	121.833	118.635	350
chr1	40152967	40153388	ENCFF002EXB_peak_1194	1205	.	40.1183	123.719	120.51	221
chr1	40161095	40161528	ENCFF002EXB_peak_1195	118	.	8.11918	14.337	11.8234	178
chr1	40161776	40161976	ENCFF002EXB_peak_1196	62	.	5.73119	8.65017	6.24137	34
chr1	40183060	40183316	ENCFF002EXB_peak_1197	106	.	7.64158	13.1438	10.6477	151
chr1	40257776	40258069	ENCFF002EXB_peak_1198	62	.	5.73119	8.65017	6.24137	115
chr1	40305516	40305819	ENCFF002EXB_peak_1199	220	.	11.94	24.6735	22.0502	126
chr1	40315277	40315693	ENCFF002EXB_peak_1200	2427	.	69.2519	246.731	242.785	196
chr1	40338704	40339156	ENCFF002EXB_peak_1201	3116	.	84.535	316.124	311.683	195
chr1	40382595	40382886	ENCFF002EXB_peak_1202	234	.	12.4176	26.0503	23.4151	168
chr1	40390932	40391192	ENCFF002EXB_peak_1203	83	.	6.68639	10.8376	8.38042	136
chr1	40404853	40405234	ENCFF002EXB_peak_1204	2491	.	70.6847	253.116	249.126	181
chr1	40421859	40422071	ENCFF002EXB_peak_1205	72	.	6.20879	9.72796	7.29351	57
chr1	40438387	40438965	ENCFF002EXB_peak_1206	1609	.	50.1479	164.416	160.984	220
chr1	40449864	40450239	ENCFF002EXB_peak_1207	72	.	6.20879	9.72796	7.29351	101
chr1	40532744	40533196	ENCFF002EXB_peak_1208	840	.	30.5663	87.0789	84.0653	252
chr1	40592228	40592504	ENCFF002EXB_peak_1209	142	.	9.07438	16.7959	14.2512	133
chr1	40612234	40612640	ENCFF002EXB_peak_1210	2073	.	61.1327	211.073	207.363	199
chr1	40625081	40625441	ENCFF002EXB_peak_1211	858	.	31.0439	88.853	85.8299	171
chr1	40630520	40630868	ENCFF002EXB_peak_1212	503	.	21.0144	53.1756	50.3534	156
chr1	40650040	40650350	ENCFF002EXB_peak_1213	130	.	8.59678	15.5548	13.0251	149
chr1	40668877	40669370	ENCFF002EXB_peak_1214	2683	.	74.983	272.428	268.304	215
chr1	40692007	40692403	ENCFF002EXB_peak_1215	180	.	10.5072	20.648	18.0621	199
chr1	40758585	40758785	ENCFF002EXB_peak_1216	33	.	4.29839	5.6346	3.33427	125
chr1	40769838	40770156	ENCFF002EXB_peak_1217	363	.	16.716	39.113	36.3799	154
chr1	40774117	40774536	ENCFF002EXB_peak_1218	1186	.	39.6407	121.833	118.635	229
chr1	40848498	40848907	ENCFF002EXB_peak_1219	3138	.	85.0126	318.336	313.878	209
chr1	40849886	40850547	ENCFF002EXB_peak_1220	2448	.	69.7295	248.857	244.896	322
chr1	40861180	40861477	ENCFF002EXB_peak_1221	52	.	5.25359	7.60666	5.22773	188
chr1	40862121	40862825	ENCFF002EXB_peak_1222	1001	.	34.8647	103.276	100.176	507
chr1	40944338	40944618	ENCFF002EXB_peak_1223	142	.	9.07438	16.7959	14.2512	119
chr1	40948895	40949309	ENCFF002EXB_peak_1224	1590	.	49.6703	162.433	159.013	218
chr1	40952463	40953050	ENCFF002EXB_peak_1225	3007	.	82.147	305.104	300.743	216
chr1	40979283	40979483	ENCFF002EXB_peak_1226	62	.	5.73119	8.65017	6.24137	95
chr1	41003672	41004263	ENCFF002EXB_peak_1227	876	.	31.5215	90.6337	87.6009	269
chr1	41023266	41023772	ENCFF002EXB_peak_1228	247	.	12.8952	27.4433	24.7966	143
chr1	41038184	41038507	ENCFF002EXB_peak_1229	62	.	5.73119	8.65017	6.24137	147
chr1	41123121	41123489	ENCFF002EXB_peak_1230	736	.	27.7007	76.5795	73.6234	184
chr1	41152629	41152829	ENCFF002EXB_peak_1231	62	.	5.73119	8.65017	6.24137	95
chr1	41158212	41158414	ENCFF002EXB_peak_1232	62	.	5.73119	8.65017	6.24137	101
chr1	41240254	41240634	ENCFF002EXB_peak_1233	736	.	27.7007	76.5795	73.6234	199
chr1	41241396	41241634	ENCFF002EXB_peak_1234	72	.	6.20879	9.72796	7.29351	115
chr1	41267945	41268654	ENCFF002EXB_peak_1235	4058	.	104.594	410.961	405.823	390
chr1	41282667	41283077	ENCFF002EXB_peak_1236	1356	.	43.9391	138.982	135.691	190
chr1	41313629	41313972	ENCFF002EXB_peak_1237	348	.	16.2384	37.6074	34.8847	172
chr1	41322909	41323222	ENCFF002EXB_peak_1238	503	.	21.0144	53.1756	50.3534	149
chr1	41361061	41361439	ENCFF002EXB_peak_1239	805	.	29.6111	83.551	80.5567	183
chr1	41417073	41417539	ENCFF002EXB_peak_1240	2364	.	67.8191	240.373	236.47	212
chr1	41423492	41423707	ENCFF002EXB_peak_1241	106	.	7.64158	13.1438	10.6477	134
chr1	41432511	41433335	ENCFF002EXB_peak_1242	2942	.	80.7142	298.522	294.208	405
chr1	41484289	41484647	ENCFF002EXB_peak_1243	651	.	25.3127	68.0332	65.1245	183
chr1	41492254	41492603	ENCFF002EXB_peak_1244	276	.	13.8504	30.2762	27.6068	175
chr1	41496144	41496523	ENCFF002EXB_peak_1245	106	.	7.64158	13.1438	10.6477	161
chr1	41516045	41516519	ENCFF002EXB_peak_1246	2597	.	73.0726	263.816	259.753	199
chr1	41574062	41574477	ENCFF002EXB_peak_1247	2260	.	65.4311	229.837	226.004	194
chr1	41578970	41579336	ENCFF002EXB_peak_1248	424	.	18.6264	45.2539	42.4805	180
chr1	41600004	41600272	ENCFF002EXB_peak_1249	247	.	12.8952	27.4433	24.7966	150
chr1	41795393	41795701	ENCFF002EXB_peak_1250	130	.	8.59678	15.5548	13.0251	121
chr1	41811981	41812354	ENCFF002EXB_peak_1251	535	.	21.9696	56.4141	53.5727	197
chr1	41891621	41891922	ENCFF002EXB_peak_1252	118	.	8.11918	14.337	11.8234	134
chr1	41918713	41919038	ENCFF002EXB_peak_1253	180	.	10.5072	20.648	18.0621	186
chr1	42035561	42035960	ENCFF002EXB_peak_1254	363	.	16.716	39.113	36.3799	163
chr1	42081546	42081755	ENCFF002EXB_peak_1255	94	.	7.16398	11.9768	9.49934	71
chr1	42146578	42147255	ENCFF002EXB_peak_1256	3717	.	97.4302	376.651	371.753	440
chr1	42173298	42173738	ENCFF002EXB_peak_1257	2156	.	63.0431	219.38	215.616	227
chr1	42176713	42177258	ENCFF002EXB_peak_1258	983	.	34.3871	101.452	98.3612	376
chr1	42314514	42314780	ENCFF002EXB_peak_1259	142	.	9.07438	16.7959	14.2512	97
chr1	42335264	42335465	ENCFF002EXB_peak_1260	62	.	5.73119	8.65017	6.24137	66
chr1	42344268	42344591	ENCFF002EXB_peak_1261	487	.	20.5368	51.5708	48.7582	159
chr1	42456259	42456648	ENCFF002EXB_peak_1262	363	.	16.716	39.113	36.3799	199
chr1	42577908	42578268	ENCFF002EXB_peak_1263	947	.	33.4319	97.8209	94.7496	184
chr1	42657980	42658515	ENCFF002EXB_peak_1264	334	.	15.7608	36.1145	33.4021	340
chr1	42736215	42736465	ENCFF002EXB_peak_1265	72	.	6.20879	9.72796	7.29351	125
chr1	42747119	42747529	ENCFF002EXB_peak_1266	348	.	16.2384	37.6074	34.8847	212
chr1	42756983	42757389	ENCFF002EXB_peak_1267	983	.	34.3871	101.452	98.3612	189
chr1	42765879	42766240	ENCFF002EXB_peak_1268	304	.	14.8056	33.1678	30.4766	191
chr1	42767098	42767306	ENCFF002EXB_peak_1269	52	.	5.25359	7.60666	5.22773	55
chr1	42777838	42778230	ENCFF002EXB_peak_1270	1111	.	37.7303	114.344	111.186	195
chr1	42846428	42846770	ENCFF002EXB_peak_1271	220	.	11.94	24.6735	22.0502	185
chr1	42913344	42913754	ENCFF002EXB_peak_1272	2073	.	61.1327	211.073	207.363	182
chr1	42922927	42923314	ENCFF002EXB_peak_1273	983	.	34.3871	101.452	98.3612	187
chr1	42924301	42924652	ENCFF002EXB_peak_1274	130	.	8.59678	15.5548	13.0251	163
chr1	42931036	42931344	ENCFF002EXB_peak_1275	193	.	10.9848	21.9717	19.3729	159
chr1	43073508	43074107	ENCFF002EXB_peak_1276	2322	.	66.8639	236.149	232.275	319
chr1	43227220	43227630	ENCFF002EXB_peak_1277	2512	.	71.1622	255.251	251.246	202
chr1	43237904	43238515	ENCFF002EXB_peak_1278	2364	.	67.8191	240.373	236.47	358
chr1	43250476	43250852	ENCFF002EXB_peak_1279	770	.	28.6559	80.0509	77.0758	196
chr1	43358146	43358457	ENCFF002EXB_peak_1280	106	.	7.64158	13.1438	10.6477	142
chr1	43367875	43368144	ENCFF002EXB_peak_1281	72	.	6.20879	9.72796	7.29351	74
chr1	43368183	43368420	ENCFF002EXB_peak_1282	62	.	5.73119	8.65017	6.24137	154
chr1	43383524	43383851	ENCFF002EXB_peak_1283	378	.	17.1936	40.6307	37.8875	164
chr1	43414625	43415124	ENCFF002EXB_peak_1284	1318	.	42.9839	135.137	131.867	191
chr1	43454397	43454714	ENCFF002EXB_peak_1285	142	.	9.07438	16.7959	14.2512	153
chr1	43528869	43529485	ENCFF002EXB_peak_1286	3627	.	95.5198	367.581	362.75	413
chr1	43530714	43530943	ENCFF002EXB_peak_1287	83	.	6.68639	10.8376	8.38042	113
chr1	43531462	43531662	ENCFF002EXB_peak_1288	52	.	5.25359	7.60666	5.22773	113
chr1	43545894	43546265	ENCFF002EXB_peak_1289	72	.	6.20879	9.72796	7.29351	147
chr1	43554459	43554710	ENCFF002EXB_peak_1290	72	.	6.20879	9.72796	7.29351	155
chr1	43590420	43590672	ENCFF002EXB_peak_1291	72	.	6.20879	9.72796	7.29351	92
chr1	43649821	43650199	ENCFF002EXB_peak_1292	207	.	11.4624	23.3138	20.7026	191
chr1	43763405	43763821	ENCFF002EXB_peak_1293	2640	.	74.0278	268.116	264.023	197
chr1	43930451	43930814	ENCFF002EXB_peak_1294	519	.	21.492	54.7901	51.9583	164
chr1	43934188	43934552	ENCFF002EXB_peak_1295	424	.	18.6264	45.2539	42.4805	162
chr1	43934713	43935122	ENCFF002EXB_peak_1296	1472	.	46.8047	150.628	147.274	217
chr1	43936707	43937151	ENCFF002EXB_peak_1297	106	.	7.64158	13.1438	10.6477	146
chr1	43946198	43946913	ENCFF002EXB_peak_1298	1280	.	42.0287	131.311	128.062	385
chr1	43969647	43969874	ENCFF002EXB_peak_1299	62	.	5.73119	8.65017	6.24137	109
chr1	43969961	43970188	ENCFF002EXB_peak_1300	94	.	7.16398	11.9768	9.49934	61
chr1	43974764	43975149	ENCFF002EXB_peak_1301	118	.	8.11918	14.337	11.8234	166
chr1	43991477	43991677	ENCFF002EXB_peak_1302	52	.	5.25359	7.60666	5.22773	98
chr1	44005428	44006028	ENCFF002EXB_peak_1303	3493	.	92.6542	354.042	349.316	381
chr1	44036572	44036974	ENCFF002EXB_peak_1304	2301	.	66.3863	234.042	230.182	204
chr1	44047632	44048145	ENCFF002EXB_peak_1305	1789	.	54.4463	182.437	178.901	255
chr1	44213092	44213570	ENCFF002EXB_peak_1306	180	.	10.5072	20.648	18.0621	281
chr1	44217684	44218292	ENCFF002EXB_peak_1307	3007	.	82.147	305.104	300.743	199
chr1	44222434	44222713	ENCFF002EXB_peak_1308	207	.	11.4624	23.3138	20.7026	145
chr1	44236550	44236836	ENCFF002EXB_peak_1309	83	.	6.68639	10.8376	8.38042	148
chr1	44238172	44238465	ENCFF002EXB_peak_1310	261	.	13.3728	28.8522	26.1939	156
chr1	44283481	44283681	ENCFF002EXB_peak_1311	62	.	5.73119	8.65017	6.24137	131
chr1	44293705	44294095	ENCFF002EXB_peak_1312	424	.	18.6264	45.2539	42.4805	160
chr1	44294820	44295101	ENCFF002EXB_peak_1313	118	.	8.11918	14.337	11.8234	122
chr1	44297865	44298065	ENCFF002EXB_peak_1314	42	.	4.77599	6.60033	4.25671	59
chr1	44318254	44318654	ENCFF002EXB_peak_1315	1829	.	55.4015	186.484	182.924	191
chr1	44361584	44361814	ENCFF002EXB_peak_1316	106	.	7.64158	13.1438	10.6477	85
chr1	44378172	44378563	ENCFF002EXB_peak_1317	1074	.	36.7751	110.632	107.493	195
chr1	44500646	44500963	ENCFF002EXB_peak_1318	155	.	9.55198	18.0592	15.5002	156
chr1	44572027	44572417	ENCFF002EXB_peak_1319	858	.	31.0439	88.853	85.8299	198
chr1	44594953	44595534	ENCFF002EXB_peak_1320	2364	.	67.8191	240.373	236.47	387
chr1	44609295	44609799	ENCFF002EXB_peak_1321	634	.	24.8351	66.3477	63.4486	332
chr1	44631658	44631858	ENCFF002EXB_peak_1322	52	.	5.25359	7.60666	5.22773	59
chr1	44631950	44632207	ENCFF002EXB_peak_1323	42	.	4.77599	6.60033	4.25671	125
chr1	44645440	44645756	ENCFF002EXB_peak_1324	130	.	8.59678	15.5548	13.0251	181
chr1	44652796	44653264	ENCFF002EXB_peak_1325	2768	.	76.8934	281.083	276.898	277
chr1	44655378	44656015	ENCFF002EXB_peak_1326	1492	.	47.2823	152.585	149.22	333
chr1	44660292	44660523	ENCFF002EXB_peak_1327	42	.	4.77599	6.60033	4.25671	65
chr1	44672295	44672509	ENCFF002EXB_peak_1328	42	.	4.77599	6.60033	4.25671	75
chr1	44674740	44674941	ENCFF002EXB_peak_1329	52	.	5.25359	7.60666	5.22773	94
chr1	44677149	44677547	ENCFF002EXB_peak_1330	1550	.	48.7151	158.481	155.083	193
chr1	44707901	44708218	ENCFF002EXB_peak_1331	319	.	15.2832	34.6345	31.9326	181
chr1	44714887	44715331	ENCFF002EXB_peak_1332	2239	.	64.9535	227.739	223.921	250
chr1	44729191	44729616	ENCFF002EXB_peak_1333	2094	.	61.6103	213.145	209.422	238
chr1	44731184	44731659	ENCFF002EXB_peak_1334	2661	.	74.5054	270.271	266.162	256
chr1	44739512	44739910	ENCFF002EXB_peak_1335	167	.	10.0296	19.3435	16.7708	208
chr1	44740312	44740512	ENCFF002EXB_peak_1336	52	.	5.25359	7.60666	5.22773	87
chr1	44785885	44786467	ENCFF002EXB_peak_1337	2533	.	71.6398	257.388	253.368	368
chr1	44793646	44794036	ENCFF002EXB_peak_1338	1337	.	43.4615	137.057	133.777	195
chr1	44799608	44800520	ENCFF002EXB_peak_1339	2725	.	75.9382	276.75	272.596	239
chr1	44807363	44807866	ENCFF002EXB_peak_1340	62	.	5.73119	8.65017	6.24137	194
chr1	44819963	44820494	ENCFF002EXB_peak_1341	62	.	5.73119	8.65017	6.24137	81
chr1	44835746	44836204	ENCFF002EXB_peak_1342	1728	.	53.0135	176.395	172.894	259
chr1	44925129	44925394	ENCFF002EXB_peak_1343	207	.	11.4624	23.3138	20.7026	131
chr1	44986468	44986769	ENCFF002EXB_peak_1344	94	.	7.16398	11.9768	9.49934	177
chr1	45011232	45011554	ENCFF002EXB_peak_1345	106	.	7.64158	13.1438	10.6477	196
chr1	45011973	45012232	ENCFF002EXB_peak_1346	83	.	6.68639	10.8376	8.38042	98
chr1	45012699	45012899	ENCFF002EXB_peak_1347	52	.	5.25359	7.60666	5.22773	67
chr1	45014241	45014846	ENCFF002EXB_peak_1348	1930	.	57.7895	196.667	193.047	396
chr1	45018583	45019002	ENCFF002EXB_peak_1349	1376	.	44.4167	140.912	137.61	222
chr1	45230601	45230912	ENCFF002EXB_peak_1350	276	.	13.8504	30.2762	27.6068	169
chr1	45300283	45300713	ENCFF002EXB_peak_1351	1433	.	45.8495	146.728	143.395	186
chr1	45303791	45304331	ENCFF002EXB_peak_1352	634	.	24.8351	66.3477	63.4486	347
chr1	45359769	45360168	ENCFF002EXB_peak_1353	1318	.	42.9839	135.137	131.867	193
chr1	45361055	45361398	ENCFF002EXB_peak_1354	155	.	9.55198	18.0592	15.5002	151
chr1	45490746	45490951	ENCFF002EXB_peak_1355	42	.	4.77599	6.60033	4.25671	92
chr1	45490998	45491689	ENCFF002EXB_peak_1356	363	.	16.716	39.113	36.3799	184
chr1	45493123	45493515	ENCFF002EXB_peak_1357	929	.	32.9543	96.0146	92.9531	194
chr1	45499818	45500143	ENCFF002EXB_peak_1358	167	.	10.0296	19.3435	16.7708	145
chr1	45508492	45508692	ENCFF002EXB_peak_1359	62	.	5.73119	8.65017	6.24137	83
chr1	45512572	45512951	ENCFF002EXB_peak_1360	1433	.	45.8495	146.728	143.395	181
chr1	45521710	45522416	ENCFF002EXB_peak_1361	180	.	10.5072	20.648	18.0621	163
chr1	45550355	45550740	ENCFF002EXB_peak_1362	118	.	8.11918	14.337	11.8234	287
chr1	45557448	45557711	ENCFF002EXB_peak_1363	83	.	6.68639	10.8376	8.38042	102
chr1	45570024	45570480	ENCFF002EXB_peak_1364	3537	.	93.6094	358.546	353.786	237
chr1	45686336	45686884	ENCFF002EXB_peak_1365	106	.	7.64158	13.1438	10.6477	195
chr1	45686989	45687263	ENCFF002EXB_peak_1366	94	.	7.16398	11.9768	9.49934	133
chr1	45688116	45688590	ENCFF002EXB_peak_1367	155	.	9.55198	18.0592	15.5002	329
chr1	45750267	45750518	ENCFF002EXB_peak_1368	62	.	5.73119	8.65017	6.24137	181
chr1	45750617	45751108	ENCFF002EXB_peak_1369	304	.	14.8056	33.1678	30.4766	245
chr1	45843702	45843909	ENCFF002EXB_peak_1370	72	.	6.20879	9.72796	7.29351	83
chr1	45881616	45881976	ENCFF002EXB_peak_1371	1205	.	40.1183	123.719	120.51	189
chr1	46021499	46021781	ENCFF002EXB_peak_1372	247	.	12.8952	27.4433	24.7966	139
chr1	46036758	46037439	ENCFF002EXB_peak_1373	3381	.	90.2662	342.82	338.18	459
chr1	46132490	46132913	ENCFF002EXB_peak_1374	42	.	4.77599	6.60033	4.25671	128
chr1	46132979	46133289	ENCFF002EXB_peak_1375	118	.	8.11918	14.337	11.8234	180
chr1	46179507	46179940	ENCFF002EXB_peak_1376	2597	.	73.0726	263.816	259.753	238
chr1	46180011	46180573	ENCFF002EXB_peak_1377	94	.	7.16398	11.9768	9.49934	397
chr1	46183165	46183389	ENCFF002EXB_peak_1378	62	.	5.73119	8.65017	6.24137	125
chr1	46198035	46198361	ENCFF002EXB_peak_1379	52	.	5.25359	7.60666	5.22773	191
chr1	46223474	46223984	ENCFF002EXB_peak_1380	2790	.	77.371	283.254	279.052	196
chr1	46244928	46245257	ENCFF002EXB_peak_1381	409	.	18.1488	43.7015	40.938	154
chr1	46303183	46303419	ENCFF002EXB_peak_1382	83	.	6.68639	10.8376	8.38042	85
chr1	46333526	46333792	ENCFF002EXB_peak_1383	130	.	8.59678	15.5548	13.0251	157
chr1	46340542	46340962	ENCFF002EXB_peak_1384	668	.	25.7903	69.7268	66.8086	183
chr1	46348108	46348469	ENCFF002EXB_peak_1385	1669	.	51.5807	170.387	166.921	195
chr1	46406221	46406697	ENCFF002EXB_peak_1386	1550	.	48.7151	158.481	155.083	282
chr1	46412012	46412312	ENCFF002EXB_peak_1387	118	.	8.11918	14.337	11.8234	164
chr1	46413665	46413910	ENCFF002EXB_peak_1388	72	.	6.20879	9.72796	7.29351	134
chr1	46442286	46442994	ENCFF002EXB_peak_1389	2280	.	65.9087	231.938	228.091	499
chr1	46446680	46447219	ENCFF002EXB_peak_1390	1910	.	57.3119	194.624	191.015	319
chr1	46477362	46477905	ENCFF002EXB_peak_1391	2747	.	76.4158	278.915	274.745	204
chr1	46527979	46528420	ENCFF002EXB_peak_1392	2597	.	73.0726	263.816	259.753	241
chr1	46532782	46533126	ENCFF002EXB_peak_1393	319	.	15.2832	34.6345	31.9326	157
chr1	46535115	46535465	ENCFF002EXB_peak_1394	584	.	23.4024	61.3414	58.4712	167
chr1	46548012	46548397	ENCFF002EXB_peak_1395	394	.	17.6712	42.1603	39.4069	198
chr1	46604107	46604313	ENCFF002EXB_peak_1396	83	.	6.68639	10.8376	8.38042	113
chr1	46622451	46622831	ENCFF002EXB_peak_1397	965	.	33.9095	99.6333	96.5524	192
chr1	46725228	46725647	ENCFF002EXB_peak_1398	1971	.	58.7447	200.766	197.12	225
chr1	46735764	46735964	ENCFF002EXB_peak_1399	52	.	5.25359	7.60666	5.22773	164
chr1	46747684	46748036	ENCFF002EXB_peak_1400	876	.	31.5215	90.6337	87.6009	182
chr1	46878273	46878511	ENCFF002EXB_peak_1401	261	.	13.3728	28.8522	26.1939	65
chr1	46934883	46935144	ENCFF002EXB_peak_1402	319	.	15.2832	34.6345	31.9326	185
chr1	46940381	46940581	ENCFF002EXB_peak_1403	62	.	5.73119	8.65017	6.24137	115
chr1	46969146	46969608	ENCFF002EXB_peak_1404	965	.	33.9095	99.6333	96.5524	289
chr1	46991105	46991433	ENCFF002EXB_peak_1405	487	.	20.5368	51.5708	48.7582	154
chr1	47002258	47002570	ENCFF002EXB_peak_1406	455	.	19.5816	48.3914	45.5983	155
chr1	47089408	47089629	ENCFF002EXB_peak_1407	155	.	9.55198	18.0592	15.5002	71
chr1	47143774	47144025	ENCFF002EXB_peak_1408	363	.	16.716	39.113	36.3799	99
chr1	47173850	47174219	ENCFF002EXB_peak_1409	1280	.	42.0287	131.311	128.062	187
chr1	47175339	47175752	ENCFF002EXB_peak_1410	3204	.	86.4454	324.985	320.478	214
chr1	47179110	47179523	ENCFF002EXB_peak_1411	2322	.	66.8639	236.149	232.275	192
chr1	47192709	47193318	ENCFF002EXB_peak_1412	2533	.	71.6398	257.388	253.368	342
chr1	47262837	47263208	ENCFF002EXB_peak_1413	929	.	32.9543	96.0146	92.9531	179
chr1	47313994	47314402	ENCFF002EXB_peak_1414	106	.	7.64158	13.1438	10.6477	232
chr1	47333495	47333796	ENCFF002EXB_peak_1415	142	.	9.07438	16.7959	14.2512	177
chr1	47333957	47334395	ENCFF002EXB_peak_1416	62	.	5.73119	8.65017	6.24137	335
chr1	47388709	47389128	ENCFF002EXB_peak_1417	1492	.	47.2823	152.585	149.22	223
chr1	47424364	47424803	ENCFF002EXB_peak_1418	1356	.	43.9391	138.982	135.691	221
chr1	47432367	47432748	ENCFF002EXB_peak_1419	947	.	33.4319	97.8209	94.7496	198
chr1	47436291	47437278	ENCFF002EXB_peak_1420	1511	.	47.7599	154.546	151.17	326
chr1	47437384	47438171	ENCFF002EXB_peak_1421	2322	.	66.8639	236.149	232.275	515
chr1	47449862	47450352	ENCFF002EXB_peak_1422	1531	.	48.2375	156.512	153.124	220
chr1	47503885	47504132	ENCFF002EXB_peak_1423	155	.	9.55198	18.0592	15.5002	130
chr1	47527643	47528032	ENCFF002EXB_peak_1424	1056	.	36.2975	108.785	105.655	197
chr1	47529520	47529790	ENCFF002EXB_peak_1425	247	.	12.8952	27.4433	24.7966	142
chr1	47549574	47549876	ENCFF002EXB_peak_1426	180	.	10.5072	20.648	18.0621	154
chr1	47569889	47570186	ENCFF002EXB_peak_1427	304	.	14.8056	33.1678	30.4766	159
chr1	47624523	47624899	ENCFF002EXB_peak_1428	736	.	27.7007	76.5795	73.6234	187
chr1	47710459	47710953	ENCFF002EXB_peak_1429	3672	.	96.475	372.112	367.246	239
chr1	47725105	47725349	ENCFF002EXB_peak_1430	106	.	7.64158	13.1438	10.6477	82
chr1	47726259	47726655	ENCFF002EXB_peak_1431	2554	.	72.1174	259.528	255.494	194
chr1	47738569	47738951	ENCFF002EXB_peak_1432	1531	.	48.2375	156.512	153.124	190
chr1	47755432	47755802	ENCFF002EXB_peak_1433	455	.	19.5816	48.3914	45.5983	180
chr1	47785585	47785881	ENCFF002EXB_peak_1434	193	.	10.9848	21.9717	19.3729	169
chr1	47919580	47919780	ENCFF002EXB_peak_1435	52	.	5.25359	7.60666	5.22773	55
chr1	47931439	47931788	ENCFF002EXB_peak_1436	207	.	11.4624	23.3138	20.7026	193
chr1	47948044	47948548	ENCFF002EXB_peak_1437	1910	.	57.3119	194.624	191.015	207
chr1	47951896	47952096	ENCFF002EXB_peak_1438	83	.	6.68639	10.8376	8.38042	129
chr1	47969412	47969612	ENCFF002EXB_peak_1439	52	.	5.25359	7.60666	5.22773	131
chr1	47973061	47973385	ENCFF002EXB_peak_1440	261	.	13.3728	28.8522	26.1939	156
chr1	47997526	47998092	ENCFF002EXB_peak_1441	3051	.	83.1022	309.505	305.112	247
chr1	48061190	48061566	ENCFF002EXB_peak_1442	1111	.	37.7303	114.344	111.186	192
chr1	48061949	48062177	ENCFF002EXB_peak_1443	42	.	4.77599	6.60033	4.25671	126
chr1	48093657	48094063	ENCFF002EXB_peak_1444	2343	.	67.3415	238.259	234.371	185
chr1	48105266	48105511	ENCFF002EXB_peak_1445	167	.	10.0296	19.3435	16.7708	120
chr1	48109268	48109876	ENCFF002EXB_peak_1446	2218	.	64.4759	225.644	221.84	307
chr1	48202168	48202567	ENCFF002EXB_peak_1447	2406	.	68.7743	244.609	240.677	199
chr1	48203289	48203797	ENCFF002EXB_peak_1448	1093	.	37.2527	112.486	109.337	239
chr1	48228300	48228502	ENCFF002EXB_peak_1449	94	.	7.16398	11.9768	9.49934	97
chr1	48236854	48237325	ENCFF002EXB_peak_1450	1849	.	55.8791	188.514	184.942	194
chr1	48498098	48498853	ENCFF002EXB_peak_1451	2768	.	76.8934	281.083	276.898	190
chr1	48530773	48531113	ENCFF002EXB_peak_1452	394	.	17.6712	42.1603	39.4069	167
chr1	48552421	48552768	ENCFF002EXB_peak_1453	551	.	22.4472	58.0475	55.1965	182
chr1	48572645	48573132	ENCFF002EXB_peak_1454	1531	.	48.2375	156.512	153.124	187
chr1	48677171	48677840	ENCFF002EXB_peak_1455	1889	.	56.8343	192.583	188.987	328
chr1	48680484	48680787	ENCFF002EXB_peak_1456	142	.	9.07438	16.7959	14.2512	153
chr1	48688393	48688740	ENCFF002EXB_peak_1457	193	.	10.9848	21.9717	19.3729	167
chr1	48697109	48697501	ENCFF002EXB_peak_1458	2491	.	70.6847	253.116	249.126	192
chr1	48817532	48817896	ENCFF002EXB_peak_1459	876	.	31.5215	90.6337	87.6009	184
chr1	48870625	48870991	ENCFF002EXB_peak_1460	685	.	26.2679	71.4284	68.5007	179
chr1	48916147	48916481	ENCFF002EXB_peak_1461	247	.	12.8952	27.4433	24.7966	177
chr1	48916555	48916890	ENCFF002EXB_peak_1462	719	.	27.2231	74.8549	71.9083	164
chr1	48941011	48941293	ENCFF002EXB_peak_1463	155	.	9.55198	18.0592	15.5002	120
chr1	49229639	49229849	ENCFF002EXB_peak_1464	94	.	7.16398	11.9768	9.49934	133
chr1	50080951	50081308	ENCFF002EXB_peak_1465	424	.	18.6264	45.2539	42.4805	168
chr1	50214732	50215185	ENCFF002EXB_peak_1466	519	.	21.492	54.7901	51.9583	289
chr1	50271981	50272373	ENCFF002EXB_peak_1467	1748	.	53.4911	178.405	174.892	189
chr1	50332964	50333966	ENCFF002EXB_peak_1468	1395	.	44.8943	142.846	139.534	220
chr1	50348707	50349117	ENCFF002EXB_peak_1469	2448	.	69.7295	248.857	244.896	196
chr1	50368300	50368833	ENCFF002EXB_peak_1470	1609	.	50.1479	164.416	160.984	309
chr1	50369857	50370160	ENCFF002EXB_peak_1471	118	.	8.11918	14.337	11.8234	137
chr1	50605509	50605861	ENCFF002EXB_peak_1472	736	.	27.7007	76.5795	73.6234	180
chr1	50620595	50620906	ENCFF002EXB_peak_1473	334	.	15.7608	36.1145	33.4021	140
chr1	50704073	50704418	ENCFF002EXB_peak_1474	840	.	30.5663	87.0789	84.0653	171
chr1	50735416	50735718	ENCFF002EXB_peak_1475	207	.	11.4624	23.3138	20.7026	141
chr1	50774751	50775133	ENCFF002EXB_peak_1476	1205	.	40.1183	123.719	120.51	187
chr1	50873358	50873779	ENCFF002EXB_peak_1477	247	.	12.8952	27.4433	24.7966	178
chr1	50929381	50929733	ENCFF002EXB_peak_1478	634	.	24.8351	66.3477	63.4486	174
chr1	50959691	50959891	ENCFF002EXB_peak_1479	52	.	5.25359	7.60666	5.22773	131
chr1	50960188	50960639	ENCFF002EXB_peak_1480	334	.	15.7608	36.1145	33.4021	189
chr1	50968072	50968450	ENCFF002EXB_peak_1481	180	.	10.5072	20.648	18.0621	142
chr1	50978186	50978504	ENCFF002EXB_peak_1482	42	.	4.77599	6.60033	4.25671	134
chr1	51044872	51045223	ENCFF002EXB_peak_1483	471	.	20.0592	49.976	47.1731	161
chr1	51058808	51059128	ENCFF002EXB_peak_1484	378	.	17.1936	40.6307	37.8875	146
chr1	51088541	51088741	ENCFF002EXB_peak_1485	83	.	6.68639	10.8376	8.38042	135
chr1	51189428	51189820	ENCFF002EXB_peak_1486	1971	.	58.7447	200.766	197.12	192
chr1	51192215	51192770	ENCFF002EXB_peak_1487	1280	.	42.0287	131.311	128.062	182
chr1	51236020	51236375	ENCFF002EXB_peak_1488	130	.	8.59678	15.5548	13.0251	169
chr1	51296622	51297206	ENCFF002EXB_peak_1489	2683	.	74.983	272.428	268.304	375
chr1	51313583	51313783	ENCFF002EXB_peak_1490	52	.	5.25359	7.60666	5.22773	101
chr1	51313975	51314175	ENCFF002EXB_peak_1491	52	.	5.25359	7.60666	5.22773	38
chr1	51535017	51535395	ENCFF002EXB_peak_1492	1093	.	37.2527	112.486	109.337	184
chr1	51627697	51628053	ENCFF002EXB_peak_1493	770	.	28.6559	80.0509	77.0758	174
chr1	51768974	51769368	ENCFF002EXB_peak_1494	2012	.	59.6999	204.878	201.207	199
chr1	51896822	51897208	ENCFF002EXB_peak_1495	1299	.	42.5063	133.222	129.962	189
chr1	52002261	52002690	ENCFF002EXB_peak_1496	3448	.	91.699	349.546	344.855	233
chr1	52127415	52127813	ENCFF002EXB_peak_1497	1186	.	39.6407	121.833	118.635	190
chr1	52141803	52142534	ENCFF002EXB_peak_1498	1550	.	48.7151	158.481	155.083	234
chr1	52296264	52296636	ENCFF002EXB_peak_1499	1337	.	43.4615	137.057	133.777	182
chr1	52348716	52348916	ENCFF002EXB_peak_1500	72	.	6.20879	9.72796	7.29351	114
chr1	52365970	52366450	ENCFF002EXB_peak_1501	634	.	24.8351	66.3477	63.4486	187
chr1	52368356	52368658	ENCFF002EXB_peak_1502	193	.	10.9848	21.9717	19.3729	143
chr1	52404605	52405137	ENCFF002EXB_peak_1503	247	.	12.8952	27.4433	24.7966	338
chr1	52552205	52552430	ENCFF002EXB_peak_1504	72	.	6.20879	9.72796	7.29351	108
chr1	52666368	52666688	ENCFF002EXB_peak_1505	334	.	15.7608	36.1145	33.4021	160
chr1	52686226	52686619	ENCFF002EXB_peak_1506	1356	.	43.9391	138.982	135.691	201
chr1	52698090	52698301	ENCFF002EXB_peak_1507	42	.	4.77599	6.60033	4.25671	94
chr1	52700847	52701231	ENCFF002EXB_peak_1508	1261	.	41.5511	129.406	126.167	193
chr1	52707246	52707523	ENCFF002EXB_peak_1509	62	.	5.73119	8.65017	6.24137	146
chr1	52748141	52748516	ENCFF002EXB_peak_1510	770	.	28.6559	80.0509	77.0758	193
chr1	52834769	52835106	ENCFF002EXB_peak_1511	193	.	10.9848	21.9717	19.3729	156
chr1	52842546	52842918	ENCFF002EXB_peak_1512	378	.	17.1936	40.6307	37.8875	188
chr1	52901398	52901713	ENCFF002EXB_peak_1513	180	.	10.5072	20.648	18.0621	156
chr1	52904913	52905205	ENCFF002EXB_peak_1514	167	.	10.0296	19.3435	16.7708	144
chr1	52913585	52913936	ENCFF002EXB_peak_1515	167	.	10.0296	19.3435	16.7708	167
chr1	52921596	52922043	ENCFF002EXB_peak_1516	965	.	33.9095	99.6333	96.5524	191
chr1	53092054	53092300	ENCFF002EXB_peak_1517	52	.	5.25359	7.60666	5.22773	147
chr1	53137740	53138056	ENCFF002EXB_peak_1518	130	.	8.59678	15.5548	13.0251	124
chr1	53172763	53172963	ENCFF002EXB_peak_1519	62	.	5.73119	8.65017	6.24137	87
chr1	53176786	53177140	ENCFF002EXB_peak_1520	334	.	15.7608	36.1145	33.4021	187
chr1	53182016	53182551	ENCFF002EXB_peak_1521	1849	.	55.8791	188.514	184.942	193
chr1	53183269	53183711	ENCFF002EXB_peak_1522	52	.	5.25359	7.60666	5.22773	281
chr1	53185799	53186001	ENCFF002EXB_peak_1523	106	.	7.64158	13.1438	10.6477	63
chr1	53190201	53190513	ENCFF002EXB_peak_1524	234	.	12.4176	26.0503	23.4151	118
chr1	53196643	53196873	ENCFF002EXB_peak_1525	83	.	6.68639	10.8376	8.38042	78
chr1	53238351	53238956	ENCFF002EXB_peak_1526	72	.	6.20879	9.72796	7.29351	183
chr1	53266101	53266335	ENCFF002EXB_peak_1527	118	.	8.11918	14.337	11.8234	123
chr1	53278180	53278604	ENCFF002EXB_peak_1528	1950	.	58.2671	198.715	195.082	211
chr1	53393322	53393902	ENCFF002EXB_peak_1529	2470	.	70.2071	250.985	247.01	199
chr1	53470115	53470473	ENCFF002EXB_peak_1530	503	.	21.0144	53.1756	50.3534	198
chr1	53485393	53485813	ENCFF002EXB_peak_1531	1829	.	55.4015	186.484	182.924	225
chr1	53682142	53682469	ENCFF002EXB_peak_1532	304	.	14.8056	33.1678	30.4766	174
chr1	53754716	53755076	ENCFF002EXB_peak_1533	1001	.	34.8647	103.276	100.176	189
chr1	53838164	53838746	ENCFF002EXB_peak_1534	155	.	9.55198	18.0592	15.5002	315
chr1	53860852	53861257	ENCFF002EXB_peak_1535	1570	.	49.1927	160.455	157.046	209
chr1	53878490	53878873	ENCFF002EXB_peak_1536	1019	.	35.3423	105.107	101.997	185
chr1	53889627	53890178	ENCFF002EXB_peak_1537	118	.	8.11918	14.337	11.8234	190
chr1	53945622	53945844	ENCFF002EXB_peak_1538	72	.	6.20879	9.72796	7.29351	99
chr1	53949047	53949392	ENCFF002EXB_peak_1539	471	.	20.0592	49.976	47.1731	189
chr1	53959678	53960062	ENCFF002EXB_peak_1540	1395	.	44.8943	142.846	139.534	188
chr1	53967336	53967569	ENCFF002EXB_peak_1541	62	.	5.73119	8.65017	6.24137	115
chr1	53992124	53992395	ENCFF002EXB_peak_1542	142	.	9.07438	16.7959	14.2512	122
chr1	54053129	54053445	ENCFF002EXB_peak_1543	142	.	9.07438	16.7959	14.2512	157
chr1	54069815	54070460	ENCFF002EXB_peak_1544	1261	.	41.5511	129.406	126.167	456
chr1	54081614	54082184	ENCFF002EXB_peak_1545	2135	.	62.5655	217.298	213.548	248
chr1	54107207	54107407	ENCFF002EXB_peak_1546	62	.	5.73119	8.65017	6.24137	97
chr1	54121490	54121902	ENCFF002EXB_peak_1547	911	.	32.4767	94.2146	91.1626	218
chr1	54125562	54126058	ENCFF002EXB_peak_1548	893	.	31.9991	92.4209	89.3786	299
chr1	54181730	54181954	ENCFF002EXB_peak_1549	72	.	6.20879	9.72796	7.29351	145
chr1	54272922	54273891	ENCFF002EXB_peak_1550	487	.	20.5368	51.5708	48.7582	157
chr1	54274472	54274743	ENCFF002EXB_peak_1551	155	.	9.55198	18.0592	15.5002	100
chr1	54275285	54275638	ENCFF002EXB_peak_1552	409	.	18.1488	43.7015	40.938	172
chr1	54310962	54311327	ENCFF002EXB_peak_1553	702	.	26.7455	73.1378	70.2006	182
chr1	54406375	54406687	ENCFF002EXB_peak_1554	83	.	6.68639	10.8376	8.38042	198
chr1	54488009	54488597	ENCFF002EXB_peak_1555	130	.	8.59678	15.5548	13.0251	195
chr1	54489251	54489982	ENCFF002EXB_peak_1556	2073	.	61.1327	211.073	207.363	344
chr1	54499439	54499793	ENCFF002EXB_peak_1557	440	.	19.104	46.8173	44.034	171
chr1	54519818	54520069	ENCFF002EXB_peak_1558	94	.	7.16398	11.9768	9.49934	67
chr1	54547842	54548183	ENCFF002EXB_peak_1559	83	.	6.68639	10.8376	8.38042	181
chr1	54581516	54581767	ENCFF002EXB_peak_1560	94	.	7.16398	11.9768	9.49934	132
chr1	54671973	54672389	ENCFF002EXB_peak_1561	2512	.	71.1622	255.251	251.246	219
chr1	54715707	54715963	ENCFF002EXB_peak_1562	72	.	6.20879	9.72796	7.29351	118
chr1	54764870	54765138	ENCFF002EXB_peak_1563	52	.	5.25359	7.60666	5.22773	105
chr1	54768134	54768383	ENCFF002EXB_peak_1564	118	.	8.11918	14.337	11.8234	108
chr1	54791930	54792313	ENCFF002EXB_peak_1565	736	.	27.7007	76.5795	73.6234	184
chr1	54801145	54801846	ENCFF002EXB_peak_1566	234	.	12.4176	26.0503	23.4151	460
chr1	54808518	54808722	ENCFF002EXB_peak_1567	62	.	5.73119	8.65017	6.24137	53
chr1	54810396	54811057	ENCFF002EXB_peak_1568	2876	.	79.2814	291.962	287.697	274
chr1	54944945	54945450	ENCFF002EXB_peak_1569	1669	.	51.5807	170.387	166.921	312
chr1	54950647	54951053	ENCFF002EXB_peak_1570	2012	.	59.6999	204.878	201.207	183
chr1	54973183	54973450	ENCFF002EXB_peak_1571	207	.	11.4624	23.3138	20.7026	101
chr1	54996372	54996947	ENCFF002EXB_peak_1572	1130	.	38.2079	116.209	113.04	221
chr1	55021966	55022527	ENCFF002EXB_peak_1573	3448	.	91.699	349.546	344.855	301
chr1	55035874	55036248	ENCFF002EXB_peak_1574	334	.	15.7608	36.1145	33.4021	192
chr1	55071406	55071793	ENCFF002EXB_peak_1575	234	.	12.4176	26.0503	23.4151	251
chr1	55140406	55140895	ENCFF002EXB_peak_1576	1453	.	46.3271	148.676	145.332	306
chr1	55143693	55144012	ENCFF002EXB_peak_1577	220	.	11.94	24.6735	22.0502	135
chr1	55277516	55278119	ENCFF002EXB_peak_1578	2533	.	71.6398	257.388	253.368	214
chr1	55284773	55285139	ENCFF002EXB_peak_1579	1056	.	36.2975	108.785	105.655	172
chr1	55338141	55338465	ENCFF002EXB_peak_1580	424	.	18.6264	45.2539	42.4805	161
chr1	55375573	55376046	ENCFF002EXB_peak_1581	1930	.	57.7895	196.667	193.047	257
chr1	55378535	55378840	ENCFF002EXB_peak_1582	155	.	9.55198	18.0592	15.5002	146
chr1	55478783	55479066	ENCFF002EXB_peak_1583	234	.	12.4176	26.0503	23.4151	148
chr1	55584587	55584820	ENCFF002EXB_peak_1584	62	.	5.73119	8.65017	6.24137	123
chr1	55702040	55702440	ENCFF002EXB_peak_1585	1869	.	56.3567	190.547	186.963	196
chr1	55848945	55849280	ENCFF002EXB_peak_1586	319	.	15.2832	34.6345	31.9326	185
chr1	55893197	55893519	ENCFF002EXB_peak_1587	551	.	22.4472	58.0475	55.1965	153
chr1	56289319	56289614	ENCFF002EXB_peak_1588	83	.	6.68639	10.8376	8.38042	116
chr1	56408944	56409488	ENCFF002EXB_peak_1589	1689	.	52.0583	172.386	168.908	296
chr1	56411474	56411796	ENCFF002EXB_peak_1590	118	.	8.11918	14.337	11.8234	179
chr1	56416540	56416876	ENCFF002EXB_peak_1591	290	.	14.328	31.7149	29.0345	146
chr1	56453300	56453500	ENCFF002EXB_peak_1592	42	.	4.77599	6.60033	4.25671	43
chr1	56461237	56461562	ENCFF002EXB_peak_1593	83	.	6.68639	10.8376	8.38042	177
chr1	56508337	56508673	ENCFF002EXB_peak_1594	167	.	10.0296	19.3435	16.7708	141
chr1	56513175	56513432	ENCFF002EXB_peak_1595	180	.	10.5072	20.648	18.0621	97
chr1	56569722	56569982	ENCFF002EXB_peak_1596	42	.	4.77599	6.60033	4.25671	172
chr1	56577178	56577513	ENCFF002EXB_peak_1597	319	.	15.2832	34.6345	31.9326	191
chr1	56579356	56579995	ENCFF002EXB_peak_1598	440	.	19.104	46.8173	44.034	413
chr1	56584925	56585344	ENCFF002EXB_peak_1599	3007	.	82.147	305.104	300.743	199
chr1	56709298	56709681	ENCFF002EXB_peak_1600	1395	.	44.8943	142.846	139.534	176
chr1	56758119	56758574	ENCFF002EXB_peak_1601	929	.	32.9543	96.0146	92.9531	197
chr1	56803593	56803932	ENCFF002EXB_peak_1602	487	.	20.5368	51.5708	48.7582	167
chr1	56820934	56821494	ENCFF002EXB_peak_1603	3404	.	90.7438	345.06	340.403	309
chr1	56831810	56832279	ENCFF002EXB_peak_1604	3248	.	87.4006	329.43	324.89	240
chr1	56910518	56910757	ENCFF002EXB_peak_1605	118	.	8.11918	14.337	11.8234	117
chr1	56928168	56928368	ENCFF002EXB_peak_1606	52	.	5.25359	7.60666	5.22773	56
chr1	56967928	56968921	ENCFF002EXB_peak_1607	2094	.	61.6103	213.145	209.422	516
chr1	56977987	56978187	ENCFF002EXB_peak_1608	62	.	5.73119	8.65017	6.24137	121
chr1	57017743	57018083	ENCFF002EXB_peak_1609	304	.	14.8056	33.1678	30.4766	174
chr1	57061433	57061786	ENCFF002EXB_peak_1610	634	.	24.8351	66.3477	63.4486	173
chr1	57079794	57080103	ENCFF002EXB_peak_1611	220	.	11.94	24.6735	22.0502	149
chr1	57232564	57232765	ENCFF002EXB_peak_1612	72	.	6.20879	9.72796	7.29351	102
chr1	57340641	57341003	ENCFF002EXB_peak_1613	947	.	33.4319	97.8209	94.7496	187
chr1	57424508	57424887	ENCFF002EXB_peak_1614	568	.	22.9248	59.69	56.8294	179
chr1	57770878	57771161	ENCFF002EXB_peak_1615	142	.	9.07438	16.7959	14.2512	119
chr1	58013240	58013611	ENCFF002EXB_peak_1616	929	.	32.9543	96.0146	92.9531	178
chr1	58032447	58032720	ENCFF002EXB_peak_1617	142	.	9.07438	16.7959	14.2512	167
chr1	58047267	58047657	ENCFF002EXB_peak_1618	1376	.	44.4167	140.912	137.61	198
chr1	58155389	58155727	ENCFF002EXB_peak_1619	719	.	27.2231	74.8549	71.9083	152
chr1	58162960	58163504	ENCFF002EXB_peak_1620	1950	.	58.2671	198.715	195.082	191
chr1	58250479	58250689	ENCFF002EXB_peak_1621	62	.	5.73119	8.65017	6.24137	118
chr1	58251658	58251961	ENCFF002EXB_peak_1622	334	.	15.7608	36.1145	33.4021	158
chr1	58515713	58516185	ENCFF002EXB_peak_1623	1205	.	40.1183	123.719	120.51	274
chr1	58546575	58547293	ENCFF002EXB_peak_1624	4172	.	106.982	422.498	417.286	329
chr1	58652582	58652993	ENCFF002EXB_peak_1625	1789	.	54.4463	182.437	178.901	197
chr1	58700087	58700296	ENCFF002EXB_peak_1626	62	.	5.73119	8.65017	6.24137	141
chr1	58739744	58740226	ENCFF002EXB_peak_1627	1849	.	55.8791	188.514	184.942	286
chr1	58769073	58769699	ENCFF002EXB_peak_1628	1590	.	49.6703	162.433	159.013	389
chr1	58779849	58780180	ENCFF002EXB_peak_1629	52	.	5.25359	7.60666	5.22773	151
chr1	58781719	58782655	ENCFF002EXB_peak_1630	247	.	12.8952	27.4433	24.7966	172
chr1	58783846	58784210	ENCFF002EXB_peak_1631	130	.	8.59678	15.5548	13.0251	236
chr1	58784369	58785572	ENCFF002EXB_peak_1632	1038	.	35.8199	106.943	103.823	923
chr1	58785620	58785825	ENCFF002EXB_peak_1633	52	.	5.25359	7.60666	5.22773	58
chr1	58816266	58816636	ENCFF002EXB_peak_1634	83	.	6.68639	10.8376	8.38042	189
chr1	58841429	58841871	ENCFF002EXB_peak_1635	319	.	15.2832	34.6345	31.9326	275
chr1	58883449	58883690	ENCFF002EXB_peak_1636	72	.	6.20879	9.72796	7.29351	64
chr1	58898990	58899273	ENCFF002EXB_peak_1637	72	.	6.20879	9.72796	7.29351	183
chr1	58903537	58903861	ENCFF002EXB_peak_1638	72	.	6.20879	9.72796	7.29351	192
chr1	58968876	58969095	ENCFF002EXB_peak_1639	72	.	6.20879	9.72796	7.29351	137
chr1	58982617	58982923	ENCFF002EXB_peak_1640	83	.	6.68639	10.8376	8.38042	137
chr1	59057229	59057484	ENCFF002EXB_peak_1641	94	.	7.16398	11.9768	9.49934	129
chr1	59076610	59076879	ENCFF002EXB_peak_1642	180	.	10.5072	20.648	18.0621	137
chr1	59203955	59204370	ENCFF002EXB_peak_1643	72	.	6.20879	9.72796	7.29351	238
chr1	59290167	59290548	ENCFF002EXB_peak_1644	551	.	22.4472	58.0475	55.1965	197
chr1	59292726	59292935	ENCFF002EXB_peak_1645	72	.	6.20879	9.72796	7.29351	106
chr1	59296754	59297292	ENCFF002EXB_peak_1646	167	.	10.0296	19.3435	16.7708	199
chr1	59298183	59298437	ENCFF002EXB_peak_1647	167	.	10.0296	19.3435	16.7708	87
chr1	59539994	59540211	ENCFF002EXB_peak_1648	155	.	9.55198	18.0592	15.5002	90
chr1	59699258	59699763	ENCFF002EXB_peak_1649	2640	.	74.0278	268.116	264.023	191
chr1	59718114	59718408	ENCFF002EXB_peak_1650	180	.	10.5072	20.648	18.0621	147
chr1	59759422	59759866	ENCFF002EXB_peak_1651	3493	.	92.6542	354.042	349.316	229
chr1	59814382	59814582	ENCFF002EXB_peak_1652	62	.	5.73119	8.65017	6.24137	53
chr1	59879534	59879948	ENCFF002EXB_peak_1653	1093	.	37.2527	112.486	109.337	195
chr1	59903132	59903543	ENCFF002EXB_peak_1654	1130	.	38.2079	116.209	113.04	205
chr1	59908829	59909058	ENCFF002EXB_peak_1655	52	.	5.25359	7.60666	5.22773	29
chr1	59947312	59947741	ENCFF002EXB_peak_1656	2790	.	77.371	283.254	279.052	208
chr1	59971280	59971756	ENCFF002EXB_peak_1657	1669	.	51.5807	170.387	166.921	263
chr1	59976776	59977240	ENCFF002EXB_peak_1658	1930	.	57.7895	196.667	193.047	198
chr1	60156865	60157233	ENCFF002EXB_peak_1659	1111	.	37.7303	114.344	111.186	171
chr1	60281260	60281958	ENCFF002EXB_peak_1660	3426	.	91.2214	347.302	342.628	258
chr1	60425552	60425905	ENCFF002EXB_peak_1661	409	.	18.1488	43.7015	40.938	172
chr1	60765240	60765578	ENCFF002EXB_peak_1662	601	.	23.8799	63.0017	60.1219	184
chr1	60828909	60829349	ENCFF002EXB_peak_1663	276	.	13.8504	30.2762	27.6068	288
chr1	60848558	60848955	ENCFF002EXB_peak_1664	858	.	31.0439	88.853	85.8299	204
chr1	60970030	60970396	ENCFF002EXB_peak_1665	601	.	23.8799	63.0017	60.1219	183
chr1	60978946	60979305	ENCFF002EXB_peak_1666	535	.	21.9696	56.4141	53.5727	177
chr1	61042825	61043353	ENCFF002EXB_peak_1667	2554	.	72.1174	259.528	255.494	317
chr1	61049578	61050260	ENCFF002EXB_peak_1668	3898	.	101.251	394.893	389.864	465
chr1	61077993	61078206	ENCFF002EXB_peak_1669	52	.	5.25359	7.60666	5.22773	114
chr1	61079983	61080270	ENCFF002EXB_peak_1670	94	.	7.16398	11.9768	9.49934	153
chr1	61121743	61121943	ENCFF002EXB_peak_1671	62	.	5.73119	8.65017	6.24137	54
chr1	61183377	61183633	ENCFF002EXB_peak_1672	42	.	4.77599	6.60033	4.25671	74
chr1	61210697	61210937	ENCFF002EXB_peak_1673	83	.	6.68639	10.8376	8.38042	138
chr1	61213511	61213846	ENCFF002EXB_peak_1674	83	.	6.68639	10.8376	8.38042	147
chr1	61337093	61337419	ENCFF002EXB_peak_1675	207	.	11.4624	23.3138	20.7026	175
chr1	61338222	61338604	ENCFF002EXB_peak_1676	1261	.	41.5511	129.406	126.167	174
chr1	61453375	61453768	ENCFF002EXB_peak_1677	1728	.	53.0135	176.395	172.894	198
chr1	61588657	61589052	ENCFF002EXB_peak_1678	1318	.	42.9839	135.137	131.867	202
chr1	61641746	61642119	ENCFF002EXB_peak_1679	702	.	26.7455	73.1378	70.2006	170
chr1	61843013	61843213	ENCFF002EXB_peak_1680	83	.	6.68639	10.8376	8.38042	97
chr1	61852148	61852491	ENCFF002EXB_peak_1681	719	.	27.2231	74.8549	71.9083	170
chr1	61950402	61950720	ENCFF002EXB_peak_1682	334	.	15.7608	36.1145	33.4021	186
chr1	62070451	62070788	ENCFF002EXB_peak_1683	334	.	15.7608	36.1145	33.4021	168
chr1	62082682	62083105	ENCFF002EXB_peak_1684	1829	.	55.4015	186.484	182.924	225
chr1	62131117	62131506	ENCFF002EXB_peak_1685	929	.	32.9543	96.0146	92.9531	199
chr1	62135731	62136091	ENCFF002EXB_peak_1686	1148	.	38.6855	118.078	114.9	183
chr1	62144226	62144615	ENCFF002EXB_peak_1687	840	.	30.5663	87.0789	84.0653	196
chr1	62175556	62175938	ENCFF002EXB_peak_1688	1649	.	51.1031	168.393	164.938	187
chr1	62294227	62294486	ENCFF002EXB_peak_1689	180	.	10.5072	20.648	18.0621	126
chr1	62391472	62391672	ENCFF002EXB_peak_1690	83	.	6.68639	10.8376	8.38042	72
chr1	62407375	62407819	ENCFF002EXB_peak_1691	1376	.	44.4167	140.912	137.61	247
chr1	62436139	62436389	ENCFF002EXB_peak_1692	42	.	4.77599	6.60033	4.25671	197
chr1	62436724	62436991	ENCFF002EXB_peak_1693	106	.	7.64158	13.1438	10.6477	78
chr1	62508123	62508517	ENCFF002EXB_peak_1694	788	.	29.1335	81.7974	78.8128	234
chr1	62530503	62530906	ENCFF002EXB_peak_1695	2156	.	63.0431	219.38	215.616	193
chr1	62732404	62732684	ENCFF002EXB_peak_1696	118	.	8.11918	14.337	11.8234	156
chr1	62746559	62746921	ENCFF002EXB_peak_1697	947	.	33.4319	97.8209	94.7496	180
chr1	62784028	62784254	ENCFF002EXB_peak_1698	72	.	6.20879	9.72796	7.29351	161
chr1	62784480	62784702	ENCFF002EXB_peak_1699	83	.	6.68639	10.8376	8.38042	64
chr1	62841594	62841950	ENCFF002EXB_peak_1700	1242	.	41.0735	127.505	124.276	195
chr1	62906460	62906891	ENCFF002EXB_peak_1701	130	.	8.59678	15.5548	13.0251	162
chr1	62912023	62912371	ENCFF002EXB_peak_1702	685	.	26.2679	71.4284	68.5007	172
chr1	62963217	62963531	ENCFF002EXB_peak_1703	319	.	15.2832	34.6345	31.9326	143
chr1	62989568	62989849	ENCFF002EXB_peak_1704	142	.	9.07438	16.7959	14.2512	142
chr1	63004903	63005233	ENCFF002EXB_peak_1705	334	.	15.7608	36.1145	33.4021	181
chr1	63074084	63074398	ENCFF002EXB_peak_1706	142	.	9.07438	16.7959	14.2512	157
chr1	63149059	63149443	ENCFF002EXB_peak_1707	1280	.	42.0287	131.311	128.062	189
chr1	63316920	63317288	ENCFF002EXB_peak_1708	455	.	19.5816	48.3914	45.5983	180
chr1	63327548	63327965	ENCFF002EXB_peak_1709	1930	.	57.7895	196.667	193.047	198
chr1	63441629	63442027	ENCFF002EXB_peak_1710	1299	.	42.5063	133.222	129.962	189
chr1	63523267	63523569	ENCFF002EXB_peak_1711	94	.	7.16398	11.9768	9.49934	123
chr1	63538003	63538302	ENCFF002EXB_peak_1712	378	.	17.1936	40.6307	37.8875	150
chr1	63557403	63557737	ENCFF002EXB_peak_1713	455	.	19.5816	48.3914	45.5983	165
chr1	63575261	63575683	ENCFF002EXB_peak_1714	1337	.	43.4615	137.057	133.777	181
chr1	63615804	63616187	ENCFF002EXB_peak_1715	2197	.	63.9983	223.553	219.762	184
chr1	63625042	63625339	ENCFF002EXB_peak_1716	220	.	11.94	24.6735	22.0502	141
chr1	63674371	63674760	ENCFF002EXB_peak_1717	1056	.	36.2975	108.785	105.655	193
chr1	63691887	63692315	ENCFF002EXB_peak_1718	1414	.	45.3719	144.785	141.462	194
chr1	63773725	63774146	ENCFF002EXB_peak_1719	858	.	31.0439	88.853	85.8299	194
chr1	63915219	63915478	ENCFF002EXB_peak_1720	83	.	6.68639	10.8376	8.38042	106
chr1	63935192	63935512	ENCFF002EXB_peak_1721	155	.	9.55198	18.0592	15.5002	144
chr1	64137098	64137592	ENCFF002EXB_peak_1722	2618	.	73.5502	265.965	261.886	194
chr1	64243017	64243327	ENCFF002EXB_peak_1723	334	.	15.7608	36.1145	33.4021	137
chr1	64246359	64246726	ENCFF002EXB_peak_1724	2012	.	59.6999	204.878	201.207	189
chr1	64268829	64269439	ENCFF002EXB_peak_1725	1299	.	42.5063	133.222	129.962	408
chr1	64378774	64379089	ENCFF002EXB_peak_1726	668	.	25.7903	69.7268	66.8086	157
chr1	64469994	64470349	ENCFF002EXB_peak_1727	424	.	18.6264	45.2539	42.4805	192
chr1	64487151	64487443	ENCFF002EXB_peak_1728	207	.	11.4624	23.3138	20.7026	117
chr1	64490236	64490511	ENCFF002EXB_peak_1729	130	.	8.59678	15.5548	13.0251	108
chr1	64584528	64584862	ENCFF002EXB_peak_1730	334	.	15.7608	36.1145	33.4021	166
chr1	64654593	64654839	ENCFF002EXB_peak_1731	118	.	8.11918	14.337	11.8234	113
chr1	64675757	64676120	ENCFF002EXB_peak_1732	770	.	28.6559	80.0509	77.0758	182
chr1	64686718	64687107	ENCFF002EXB_peak_1733	1748	.	53.4911	178.405	174.892	194
chr1	64744428	64744813	ENCFF002EXB_peak_1734	180	.	10.5072	20.648	18.0621	135
chr1	64824172	64824590	ENCFF002EXB_peak_1735	2704	.	75.4606	274.587	270.448	216
chr1	64861622	64861861	ENCFF002EXB_peak_1736	118	.	8.11918	14.337	11.8234	131
chr1	64969593	64969933	ENCFF002EXB_peak_1737	234	.	12.4176	26.0503	23.4151	147
chr1	65020805	65021158	ENCFF002EXB_peak_1738	568	.	22.9248	59.69	56.8294	191
chr1	65059900	65060288	ENCFF002EXB_peak_1739	1869	.	56.3567	190.547	186.963	188
chr1	65062958	65063386	ENCFF002EXB_peak_1740	363	.	16.716	39.113	36.3799	263
chr1	65066693	65067107	ENCFF002EXB_peak_1741	72	.	6.20879	9.72796	7.29351	222
chr1	65075302	65075777	ENCFF002EXB_peak_1742	1299	.	42.5063	133.222	129.962	284
chr1	65201774	65201974	ENCFF002EXB_peak_1743	52	.	5.25359	7.60666	5.22773	93
chr1	65208549	65208917	ENCFF002EXB_peak_1744	788	.	29.1335	81.7974	78.8128	175
chr1	65209051	65209771	ENCFF002EXB_peak_1745	1531	.	48.2375	156.512	153.124	420
chr1	65215544	65215914	ENCFF002EXB_peak_1746	247	.	12.8952	27.4433	24.7966	195
chr1	65235900	65236226	ENCFF002EXB_peak_1747	440	.	19.104	46.8173	44.034	161
chr1	65254181	65254484	ENCFF002EXB_peak_1748	83	.	6.68639	10.8376	8.38042	146
chr1	65431104	65431461	ENCFF002EXB_peak_1749	1001	.	34.8647	103.276	100.176	175
chr1	65449508	65449803	ENCFF002EXB_peak_1750	247	.	12.8952	27.4433	24.7966	141
chr1	65459419	65459749	ENCFF002EXB_peak_1751	455	.	19.5816	48.3914	45.5983	159
chr1	65528206	65528528	ENCFF002EXB_peak_1752	455	.	19.5816	48.3914	45.5983	176
chr1	65581217	65581436	ENCFF002EXB_peak_1753	94	.	7.16398	11.9768	9.49934	155
chr1	65687681	65688120	ENCFF002EXB_peak_1754	3672	.	96.475	372.112	367.246	199
chr1	65958827	65959251	ENCFF002EXB_peak_1755	947	.	33.4319	97.8209	94.7496	186
chr1	66242610	66243093	ENCFF002EXB_peak_1756	3830	.	99.8182	388.037	383.055	238
chr1	66248325	66248541	ENCFF002EXB_peak_1757	52	.	5.25359	7.60666	5.22773	174
chr1	66253260	66253717	ENCFF002EXB_peak_1758	1950	.	58.2671	198.715	195.082	231
chr1	66271283	66271483	ENCFF002EXB_peak_1759	62	.	5.73119	8.65017	6.24137	154
chr1	66332193	66332508	ENCFF002EXB_peak_1760	247	.	12.8952	27.4433	24.7966	159
chr1	66360462	66360705	ENCFF002EXB_peak_1761	94	.	7.16398	11.9768	9.49934	87
chr1	66436371	66436695	ENCFF002EXB_peak_1762	348	.	16.2384	37.6074	34.8847	168
chr1	66446227	66446873	ENCFF002EXB_peak_1763	2876	.	79.2814	291.962	287.697	393
chr1	66452239	66452543	ENCFF002EXB_peak_1764	83	.	6.68639	10.8376	8.38042	155
chr1	66503884	66504223	ENCFF002EXB_peak_1765	535	.	21.9696	56.4141	53.5727	177
chr1	66725971	66726667	ENCFF002EXB_peak_1766	2491	.	70.6847	253.116	249.126	262
chr1	66764858	66765349	ENCFF002EXB_peak_1767	1748	.	53.4911	178.405	174.892	310
chr1	66924995	66925702	ENCFF002EXB_peak_1768	455	.	19.5816	48.3914	45.5983	508
chr1	66929969	66930397	ENCFF002EXB_peak_1769	823	.	30.0887	85.3115	82.3076	199
chr1	66996051	66996417	ENCFF002EXB_peak_1770	1299	.	42.5063	133.222	129.962	169
chr1	67054095	67054311	ENCFF002EXB_peak_1771	42	.	4.77599	6.60033	4.25671	33
chr1	67144751	67145076	ENCFF002EXB_peak_1772	348	.	16.2384	37.6074	34.8847	181
chr1	67149126	67149625	ENCFF002EXB_peak_1773	1950	.	58.2671	198.715	195.082	235
chr1	67211700	67211945	ENCFF002EXB_peak_1774	234	.	12.4176	26.0503	23.4151	121
chr1	67213161	67213526	ENCFF002EXB_peak_1775	319	.	15.2832	34.6345	31.9326	184
chr1	67214431	67214678	ENCFF002EXB_peak_1776	276	.	13.8504	30.2762	27.6068	133
chr1	67234033	67234347	ENCFF002EXB_peak_1777	180	.	10.5072	20.648	18.0621	148
chr1	67347663	67348045	ENCFF002EXB_peak_1778	1337	.	43.4615	137.057	133.777	186
chr1	67367785	67368078	ENCFF002EXB_peak_1779	106	.	7.64158	13.1438	10.6477	148
chr1	67430847	67431069	ENCFF002EXB_peak_1780	52	.	5.25359	7.60666	5.22773	160
chr1	67489699	67490018	ENCFF002EXB_peak_1781	319	.	15.2832	34.6345	31.9326	144
chr1	67500375	67500850	ENCFF002EXB_peak_1782	3694	.	96.9526	374.381	369.499	259
chr1	67524150	67524506	ENCFF002EXB_peak_1783	770	.	28.6559	80.0509	77.0758	170
chr1	67532341	67532769	ENCFF002EXB_peak_1784	1708	.	52.5359	174.388	170.899	222
chr1	67535297	67535776	ENCFF002EXB_peak_1785	3605	.	95.0422	365.319	360.506	255
chr1	67552465	67552809	ENCFF002EXB_peak_1786	261	.	13.3728	28.8522	26.1939	152
chr1	67561596	67562090	ENCFF002EXB_peak_1787	2385	.	68.2967	242.489	238.572	228
chr1	67685051	67685321	ENCFF002EXB_peak_1788	33	.	4.29839	5.6346	3.33427	127
chr1	67685546	67685746	ENCFF002EXB_peak_1789	52	.	5.25359	7.60666	5.22773	85
chr1	67760228	67760665	ENCFF002EXB_peak_1790	1869	.	56.3567	190.547	186.963	238
chr1	67766085	67766601	ENCFF002EXB_peak_1791	1550	.	48.7151	158.481	155.083	196
chr1	67771304	67771508	ENCFF002EXB_peak_1792	62	.	5.73119	8.65017	6.24137	143
chr1	67850026	67850420	ENCFF002EXB_peak_1793	719	.	27.2231	74.8549	71.9083	197
chr1	67853527	67853996	ENCFF002EXB_peak_1794	1453	.	46.3271	148.676	145.332	269
chr1	68010141	68010477	ENCFF002EXB_peak_1795	651	.	25.3127	68.0332	65.1245	179
chr1	68051622	68051957	ENCFF002EXB_peak_1796	207	.	11.4624	23.3138	20.7026	144
chr1	68111867	68112225	ENCFF002EXB_peak_1797	409	.	18.1488	43.7015	40.938	165
chr1	68116504	68117033	ENCFF002EXB_peak_1798	2597	.	73.0726	263.816	259.753	329
chr1	68120140	68120558	ENCFF002EXB_peak_1799	2073	.	61.1327	211.073	207.363	197
chr1	68217137	68217399	ENCFF002EXB_peak_1800	118	.	8.11918	14.337	11.8234	131
chr1	68232472	68232676	ENCFF002EXB_peak_1801	62	.	5.73119	8.65017	6.24137	85
chr1	68321098	68321489	ENCFF002EXB_peak_1802	2053	.	60.6551	209.005	205.308	194
chr1	68342754	68343149	ENCFF002EXB_peak_1803	1971	.	58.7447	200.766	197.12	199
chr1	68346222	68346575	ENCFF002EXB_peak_1804	334	.	15.7608	36.1145	33.4021	169
chr1	68443066	68443509	ENCFF002EXB_peak_1805	770	.	28.6559	80.0509	77.0758	194
chr1	68470379	68470743	ENCFF002EXB_peak_1806	348	.	16.2384	37.6074	34.8847	179
chr1	68497095	68497402	ENCFF002EXB_peak_1807	52	.	5.25359	7.60666	5.22773	222
chr1	68600030	68600399	ENCFF002EXB_peak_1808	753	.	28.1783	78.3116	75.346	171
chr1	68751791	68752043	ENCFF002EXB_peak_1809	94	.	7.16398	11.9768	9.49934	133
chr1	68782907	68783224	ENCFF002EXB_peak_1810	471	.	20.0592	49.976	47.1731	155
chr1	68819426	68819793	ENCFF002EXB_peak_1811	409	.	18.1488	43.7015	40.938	176
chr1	69737605	69738152	ENCFF002EXB_peak_1812	1280	.	42.0287	131.311	128.062	188
chr1	70132921	70133349	ENCFF002EXB_peak_1813	1991	.	59.2223	202.82	199.162	182
chr1	70142246	70142447	ENCFF002EXB_peak_1814	72	.	6.20879	9.72796	7.29351	103
chr1	70205314	70205561	ENCFF002EXB_peak_1815	42	.	4.77599	6.60033	4.25671	69
chr1	70205626	70206066	ENCFF002EXB_peak_1816	52	.	5.25359	7.60666	5.22773	244
chr1	70354597	70354834	ENCFF002EXB_peak_1817	52	.	5.25359	7.60666	5.22773	123
chr1	70410711	70411122	ENCFF002EXB_peak_1818	94	.	7.16398	11.9768	9.49934	190
chr1	70436599	70436873	ENCFF002EXB_peak_1819	130	.	8.59678	15.5548	13.0251	153
chr1	70487921	70488271	ENCFF002EXB_peak_1820	788	.	29.1335	81.7974	78.8128	175
chr1	70510110	70510465	ENCFF002EXB_peak_1821	1337	.	43.4615	137.057	133.777	179
chr1	70528753	70529099	ENCFF002EXB_peak_1822	471	.	20.0592	49.976	47.1731	178
chr1	70685249	70685661	ENCFF002EXB_peak_1823	2790	.	77.371	283.254	279.052	211
chr1	70745174	70745466	ENCFF002EXB_peak_1824	220	.	11.94	24.6735	22.0502	159
chr1	70966053	70966326	ENCFF002EXB_peak_1825	167	.	10.0296	19.3435	16.7708	162
chr1	71049981	71050408	ENCFF002EXB_peak_1826	1971	.	58.7447	200.766	197.12	235
chr1	71080833	71081550	ENCFF002EXB_peak_1827	1093	.	37.2527	112.486	109.337	463
chr1	71093978	71094245	ENCFF002EXB_peak_1828	207	.	11.4624	23.3138	20.7026	115
chr1	71521694	71522042	ENCFF002EXB_peak_1829	424	.	18.6264	45.2539	42.4805	175
chr1	71588004	71588264	ENCFF002EXB_peak_1830	106	.	7.64158	13.1438	10.6477	129
chr1	72037775	72038229	ENCFF002EXB_peak_1831	617	.	24.3575	64.6705	61.781	182
chr1	72186716	72187046	ENCFF002EXB_peak_1832	319	.	15.2832	34.6345	31.9326	169
chr1	72282841	72283050	ENCFF002EXB_peak_1833	62	.	5.73119	8.65017	6.24137	67
chr1	72623186	72623551	ENCFF002EXB_peak_1834	487	.	20.5368	51.5708	48.7582	181
chr1	73674969	73675307	ENCFF002EXB_peak_1835	455	.	19.5816	48.3914	45.5983	169
chr1	73839972	73840269	ENCFF002EXB_peak_1836	220	.	11.94	24.6735	22.0502	131
chr1	73998434	73998734	ENCFF002EXB_peak_1837	276	.	13.8504	30.2762	27.6068	129
chr1	74469023	74469385	ENCFF002EXB_peak_1838	823	.	30.0887	85.3115	82.3076	175
chr1	74504147	74504494	ENCFF002EXB_peak_1839	363	.	16.716	39.113	36.3799	163
chr1	74689811	74690407	ENCFF002EXB_peak_1840	2427	.	69.2519	246.731	242.785	208
chr1	74732826	74734162	ENCFF002EXB_peak_1841	1318	.	42.9839	135.137	131.867	1070
chr1	74767583	74767866	ENCFF002EXB_peak_1842	155	.	9.55198	18.0592	15.5002	120
chr1	74771925	74772276	ENCFF002EXB_peak_1843	1074	.	36.7751	110.632	107.493	170
chr1	75203697	75204106	ENCFF002EXB_peak_1844	1433	.	45.8495	146.728	143.395	211
chr1	75233328	75233712	ENCFF002EXB_peak_1845	601	.	23.8799	63.0017	60.1219	168
chr1	75265676	75266037	ENCFF002EXB_peak_1846	1261	.	41.5511	129.406	126.167	173
chr1	75614666	75615041	ENCFF002EXB_peak_1847	440	.	19.104	46.8173	44.034	190
chr1	75632364	75632757	ENCFF002EXB_peak_1848	1570	.	49.1927	160.455	157.046	193
chr1	75991469	75991887	ENCFF002EXB_peak_1849	1748	.	53.4911	178.405	174.892	226
chr1	76154081	76154507	ENCFF002EXB_peak_1850	2470	.	70.2071	250.985	247.01	200
chr1	76154735	76154989	ENCFF002EXB_peak_1851	142	.	9.07438	16.7959	14.2512	146
chr1	76330875	76331369	ENCFF002EXB_peak_1852	2176	.	63.5207	221.465	217.688	299
chr1	76451313	76451551	ENCFF002EXB_peak_1853	130	.	8.59678	15.5548	13.0251	124
chr1	76901183	76901514	ENCFF002EXB_peak_1854	823	.	30.0887	85.3115	82.3076	146
chr1	77126249	77126607	ENCFF002EXB_peak_1855	911	.	32.4767	94.2146	91.1626	173
chr1	77143562	77143888	ENCFF002EXB_peak_1856	276	.	13.8504	30.2762	27.6068	154
chr1	77148191	77148565	ENCFF002EXB_peak_1857	363	.	16.716	39.113	36.3799	183
chr1	77313523	77313838	ENCFF002EXB_peak_1858	167	.	10.0296	19.3435	16.7708	164
chr1	77417144	77417437	ENCFF002EXB_peak_1859	155	.	9.55198	18.0592	15.5002	137
chr1	77533654	77534261	ENCFF002EXB_peak_1860	2012	.	59.6999	204.878	201.207	253
chr1	77682537	77682853	ENCFF002EXB_peak_1861	42	.	4.77599	6.60033	4.25671	168
chr1	77683222	77683827	ENCFF002EXB_peak_1862	2533	.	71.6398	257.388	253.368	347
chr1	77759752	77759952	ENCFF002EXB_peak_1863	62	.	5.73119	8.65017	6.24137	81
chr1	77900726	77901084	ENCFF002EXB_peak_1864	634	.	24.8351	66.3477	63.4486	181
chr1	77979171	77979739	ENCFF002EXB_peak_1865	1649	.	51.1031	168.393	164.938	369
chr1	78004680	78005031	ENCFF002EXB_peak_1866	94	.	7.16398	11.9768	9.49934	161
chr1	78045345	78045559	ENCFF002EXB_peak_1867	62	.	5.73119	8.65017	6.24137	184
chr1	78114140	78114987	ENCFF002EXB_peak_1868	2073	.	61.1327	211.073	207.363	441
chr1	78130743	78131139	ENCFF002EXB_peak_1869	2135	.	62.5655	217.298	213.548	198
chr1	78143190	78143390	ENCFF002EXB_peak_1870	52	.	5.25359	7.60666	5.22773	51
chr1	78145009	78145438	ENCFF002EXB_peak_1871	2343	.	67.3415	238.259	234.371	212
chr1	78231974	78232174	ENCFF002EXB_peak_1872	83	.	6.68639	10.8376	8.38042	109
chr1	78333413	78333785	ENCFF002EXB_peak_1873	1242	.	41.0735	127.505	124.276	191
chr1	78553980	78554186	ENCFF002EXB_peak_1874	83	.	6.68639	10.8376	8.38042	38
chr1	78607352	78607759	ENCFF002EXB_peak_1875	719	.	27.2231	74.8549	71.9083	155
chr1	78617496	78617928	ENCFF002EXB_peak_1876	2197	.	63.9983	223.553	219.762	196
chr1	78676359	78676883	ENCFF002EXB_peak_1877	1849	.	55.8791	188.514	184.942	207
chr1	78839667	78840041	ENCFF002EXB_peak_1878	947	.	33.4319	97.8209	94.7496	181
chr1	79197515	79197750	ENCFF002EXB_peak_1879	155	.	9.55198	18.0592	15.5002	99
chr1	79259764	79260073	ENCFF002EXB_peak_1880	424	.	18.6264	45.2539	42.4805	144
chr1	79353292	79353624	ENCFF002EXB_peak_1881	409	.	18.1488	43.7015	40.938	168
chr1	79497151	79497537	ENCFF002EXB_peak_1882	1590	.	49.6703	162.433	159.013	191
chr1	79617809	79618091	ENCFF002EXB_peak_1883	130	.	8.59678	15.5548	13.0251	146
chr1	79956046	79956246	ENCFF002EXB_peak_1884	62	.	5.73119	8.65017	6.24137	89
chr1	80217389	80217719	ENCFF002EXB_peak_1885	1299	.	42.5063	133.222	129.962	157
chr1	80218114	80218488	ENCFF002EXB_peak_1886	893	.	31.9991	92.4209	89.3786	191
chr1	80656028	80656423	ENCFF002EXB_peak_1887	1395	.	44.8943	142.846	139.534	195
chr1	80930251	80930466	ENCFF002EXB_peak_1888	83	.	6.68639	10.8376	8.38042	126
chr1	81254539	81254852	ENCFF002EXB_peak_1889	118	.	8.11918	14.337	11.8234	136
chr1	81305947	81306247	ENCFF002EXB_peak_1890	207	.	11.4624	23.3138	20.7026	159
chr1	81414402	81414773	ENCFF002EXB_peak_1891	893	.	31.9991	92.4209	89.3786	197
chr1	81549075	81549275	ENCFF002EXB_peak_1892	33	.	4.29839	5.6346	3.33427	169
chr1	81549544	81549885	ENCFF002EXB_peak_1893	519	.	21.492	54.7901	51.9583	172
chr1	81559683	81559925	ENCFF002EXB_peak_1894	94	.	7.16398	11.9768	9.49934	110
chr1	81760553	81760834	ENCFF002EXB_peak_1895	261	.	13.3728	28.8522	26.1939	129
chr1	81802822	81803209	ENCFF002EXB_peak_1896	409	.	18.1488	43.7015	40.938	192
chr1	81808761	81809177	ENCFF002EXB_peak_1897	180	.	10.5072	20.648	18.0621	272
chr1	81812052	81812337	ENCFF002EXB_peak_1898	363	.	16.716	39.113	36.3799	151
chr1	82090122	82090452	ENCFF002EXB_peak_1899	409	.	18.1488	43.7015	40.938	166
chr1	82517716	82517918	ENCFF002EXB_peak_1900	52	.	5.25359	7.60666	5.22773	25
chr1	83512455	83512683	ENCFF002EXB_peak_1901	118	.	8.11918	14.337	11.8234	102
chr1	83583765	83584031	ENCFF002EXB_peak_1902	180	.	10.5072	20.648	18.0621	116
chr1	83639952	83640152	ENCFF002EXB_peak_1903	72	.	6.20879	9.72796	7.29351	60
chr1	83857216	83857530	ENCFF002EXB_peak_1904	334	.	15.7608	36.1145	33.4021	162
chr1	83860415	83861036	ENCFF002EXB_peak_1905	1629	.	50.6255	166.402	162.959	197
chr1	83882872	83883212	ENCFF002EXB_peak_1906	334	.	15.7608	36.1145	33.4021	166
chr1	83905305	83905648	ENCFF002EXB_peak_1907	858	.	31.0439	88.853	85.8299	150
chr1	83931650	83932032	ENCFF002EXB_peak_1908	1708	.	52.5359	174.388	170.899	190
chr1	84020297	84020543	ENCFF002EXB_peak_1909	83	.	6.68639	10.8376	8.38042	162
chr1	84077598	84077816	ENCFF002EXB_peak_1910	42	.	4.77599	6.60033	4.25671	37
chr1	84122807	84123196	ENCFF002EXB_peak_1911	1130	.	38.2079	116.209	113.04	198
chr1	84141195	84141518	ENCFF002EXB_peak_1912	668	.	25.7903	69.7268	66.8086	162
chr1	84433637	84434242	ENCFF002EXB_peak_1913	1708	.	52.5359	174.388	170.899	357
chr1	84442209	84442563	ENCFF002EXB_peak_1914	634	.	24.8351	66.3477	63.4486	173
chr1	84506326	84506607	ENCFF002EXB_peak_1915	52	.	5.25359	7.60666	5.22773	88
chr1	84541796	84541996	ENCFF002EXB_peak_1916	72	.	6.20879	9.72796	7.29351	91
chr1	84604609	84604939	ENCFF002EXB_peak_1917	276	.	13.8504	30.2762	27.6068	187
chr1	84620654	84621319	ENCFF002EXB_peak_1918	1629	.	50.6255	166.402	162.959	446
chr1	84653278	84653478	ENCFF002EXB_peak_1919	62	.	5.73119	8.65017	6.24137	75
chr1	84668176	84668558	ENCFF002EXB_peak_1920	261	.	13.3728	28.8522	26.1939	190
chr1	84724345	84724729	ENCFF002EXB_peak_1921	1093	.	37.2527	112.486	109.337	190
chr1	84753532	84753974	ENCFF002EXB_peak_1922	2920	.	80.2366	296.333	292.035	198
chr1	84772350	84772857	ENCFF002EXB_peak_1923	2512	.	71.1622	255.251	251.246	188
chr1	84782457	84782861	ENCFF002EXB_peak_1924	1074	.	36.7751	110.632	107.493	229
chr1	84936226	84936624	ENCFF002EXB_peak_1925	3426	.	91.2214	347.302	342.628	199
chr1	84944658	84945377	ENCFF002EXB_peak_1926	3073	.	83.5798	311.709	307.3	451
chr1	85027823	85028039	ENCFF002EXB_peak_1927	72	.	6.20879	9.72796	7.29351	120
chr1	85109376	85109754	ENCFF002EXB_peak_1928	2301	.	66.3863	234.042	230.182	186
chr1	85200937	85201199	ENCFF002EXB_peak_1929	106	.	7.64158	13.1438	10.6477	109
chr1	85230698	85230960	ENCFF002EXB_peak_1930	155	.	9.55198	18.0592	15.5002	122
chr1	85240350	85240724	ENCFF002EXB_peak_1931	770	.	28.6559	80.0509	77.0758	205
chr1	85254769	85255153	ENCFF002EXB_peak_1932	1768	.	53.9687	180.419	176.895	190
chr1	85259540	85260209	ENCFF002EXB_peak_1933	2963	.	81.1918	300.713	296.383	234
chr1	85276899	85277099	ENCFF002EXB_peak_1934	62	.	5.73119	8.65017	6.24137	66
chr1	85307905	85308765	ENCFF002EXB_peak_1935	3493	.	92.6542	354.042	349.316	399
chr1	85344247	85344609	ENCFF002EXB_peak_1936	1148	.	38.6855	118.078	114.9	173
chr1	85398716	85399097	ENCFF002EXB_peak_1937	736	.	27.7007	76.5795	73.6234	196
chr1	85502788	85503160	ENCFF002EXB_peak_1938	1280	.	42.0287	131.311	128.062	199
chr1	85576465	85576845	ENCFF002EXB_peak_1939	62	.	5.73119	8.65017	6.24137	37
chr1	85576882	85577488	ENCFF002EXB_peak_1940	1186	.	39.6407	121.833	118.635	234
chr1	85581107	85581727	ENCFF002EXB_peak_1941	1356	.	43.9391	138.982	135.691	311
chr1	85582492	85582692	ENCFF002EXB_peak_1942	62	.	5.73119	8.65017	6.24137	116
chr1	85584416	85584616	ENCFF002EXB_peak_1943	62	.	5.73119	8.65017	6.24137	65
chr1	85613034	85613440	ENCFF002EXB_peak_1944	1223	.	40.5959	125.609	122.391	218
chr1	85629056	85629256	ENCFF002EXB_peak_1945	52	.	5.25359	7.60666	5.22773	139
chr1	85692786	85693081	ENCFF002EXB_peak_1946	180	.	10.5072	20.648	18.0621	134
chr1	85708255	85708689	ENCFF002EXB_peak_1947	261	.	13.3728	28.8522	26.1939	261
chr1	85884657	85884969	ENCFF002EXB_peak_1948	290	.	14.328	31.7149	29.0345	141
chr1	85894695	85894987	ENCFF002EXB_peak_1949	234	.	12.4176	26.0503	23.4151	159
chr1	86018335	86018666	ENCFF002EXB_peak_1950	651	.	25.3127	68.0332	65.1245	158
chr1	86380240	86380628	ENCFF002EXB_peak_1951	1950	.	58.2671	198.715	195.082	195
chr1	86419294	86419576	ENCFF002EXB_peak_1952	167	.	10.0296	19.3435	16.7708	151
chr1	86474025	86474406	ENCFF002EXB_peak_1953	1829	.	55.4015	186.484	182.924	190
chr1	86499743	86500380	ENCFF002EXB_peak_1954	1242	.	41.0735	127.505	124.276	453
chr1	86502202	86502469	ENCFF002EXB_peak_1955	180	.	10.5072	20.648	18.0621	95
chr1	86508083	86508345	ENCFF002EXB_peak_1956	276	.	13.8504	30.2762	27.6068	83
chr1	86515703	86515924	ENCFF002EXB_peak_1957	106	.	7.64158	13.1438	10.6477	124
chr1	86704303	86705157	ENCFF002EXB_peak_1958	2920	.	80.2366	296.333	292.035	190
chr1	86741989	86742324	ENCFF002EXB_peak_1959	378	.	17.1936	40.6307	37.8875	158
chr1	86780901	86781284	ENCFF002EXB_peak_1960	1186	.	39.6407	121.833	118.635	192
chr1	86811550	86811909	ENCFF002EXB_peak_1961	424	.	18.6264	45.2539	42.4805	179
chr1	86833557	86833963	ENCFF002EXB_peak_1962	1056	.	36.2975	108.785	105.655	197
chr1	86914119	86914421	ENCFF002EXB_peak_1963	94	.	7.16398	11.9768	9.49934	118
chr1	86965234	86965639	ENCFF002EXB_peak_1964	1148	.	38.6855	118.078	114.9	225
chr1	87025222	87025609	ENCFF002EXB_peak_1965	1130	.	38.2079	116.209	113.04	189
chr1	87084286	87084731	ENCFF002EXB_peak_1966	424	.	18.6264	45.2539	42.4805	162
chr1	87131495	87132107	ENCFF002EXB_peak_1967	2073	.	61.1327	211.073	207.363	400
chr1	87151903	87152216	ENCFF002EXB_peak_1968	193	.	10.9848	21.9717	19.3729	152
chr1	87292927	87293300	ENCFF002EXB_peak_1969	1056	.	36.2975	108.785	105.655	180
chr1	87325936	87326395	ENCFF002EXB_peak_1970	1433	.	45.8495	146.728	143.395	217
chr1	87328264	87328638	ENCFF002EXB_peak_1971	247	.	12.8952	27.4433	24.7966	181
chr1	87332014	87332241	ENCFF002EXB_peak_1972	42	.	4.77599	6.60033	4.25671	77
chr1	87335299	87335580	ENCFF002EXB_peak_1973	167	.	10.0296	19.3435	16.7708	124
chr1	87953760	87954146	ENCFF002EXB_peak_1974	2260	.	65.4311	229.837	226.004	199
chr1	87986195	87986504	ENCFF002EXB_peak_1975	440	.	19.104	46.8173	44.034	119
chr1	88009971	88010182	ENCFF002EXB_peak_1976	62	.	5.73119	8.65017	6.24137	138
chr1	88029092	88029518	ENCFF002EXB_peak_1977	118	.	8.11918	14.337	11.8234	290
chr1	88029912	88030247	ENCFF002EXB_peak_1978	193	.	10.9848	21.9717	19.3729	160
chr1	88061502	88061885	ENCFF002EXB_peak_1979	1789	.	54.4463	182.437	178.901	188
chr1	88175379	88175637	ENCFF002EXB_peak_1980	42	.	4.77599	6.60033	4.25671	87
chr1	88180477	88180925	ENCFF002EXB_peak_1981	3448	.	91.699	349.546	344.855	204
chr1	88285060	88285440	ENCFF002EXB_peak_1982	409	.	18.1488	43.7015	40.938	189
chr1	88303149	88303689	ENCFF002EXB_peak_1983	1414	.	45.3719	144.785	141.462	191
chr1	88549573	88549919	ENCFF002EXB_peak_1984	424	.	18.6264	45.2539	42.4805	185
chr1	88552270	88552528	ENCFF002EXB_peak_1985	106	.	7.64158	13.1438	10.6477	131
chr1	88595404	88595768	ENCFF002EXB_peak_1986	1689	.	52.0583	172.386	168.908	190
chr1	88608155	88608507	ENCFF002EXB_peak_1987	634	.	24.8351	66.3477	63.4486	172
chr1	88655677	88656120	ENCFF002EXB_peak_1988	568	.	22.9248	59.69	56.8294	196
chr1	88684066	88684446	ENCFF002EXB_peak_1989	142	.	9.07438	16.7959	14.2512	250
chr1	88736631	88736986	ENCFF002EXB_peak_1990	947	.	33.4319	97.8209	94.7496	166
chr1	88800375	88800754	ENCFF002EXB_peak_1991	1093	.	37.2527	112.486	109.337	194
chr1	88877373	88877782	ENCFF002EXB_peak_1992	617	.	24.3575	64.6705	61.781	174
chr1	88891316	88891797	ENCFF002EXB_peak_1993	94	.	7.16398	11.9768	9.49934	306
chr1	88935748	88936273	ENCFF002EXB_peak_1994	1414	.	45.3719	144.785	141.462	336
chr1	88947580	88947780	ENCFF002EXB_peak_1995	62	.	5.73119	8.65017	6.24137	23
chr1	88973343	88973890	ENCFF002EXB_peak_1996	519	.	21.492	54.7901	51.9583	370
chr1	88983823	88984208	ENCFF002EXB_peak_1997	983	.	34.3871	101.452	98.3612	192
chr1	88992341	88992785	ENCFF002EXB_peak_1998	72	.	6.20879	9.72796	7.29351	258
chr1	88998674	88999052	ENCFF002EXB_peak_1999	823	.	30.0887	85.3115	82.3076	185
[truncated: 45,279 more rows]

## Sheet: EGR1_hg38
chromosome	start_coord	end_coord	name	score	strand	signalValue	pValue	qValue	peak
chr1	778562	778796	ENCFF132PDR_peak_1	112	.	7.75567	14.1733	11.2506	139
chr1	827421	827629	ENCFF132PDR_peak_2	80	.	6.46305	10.84	8.0694	78
chr1	916620	916982	ENCFF132PDR_peak_3	182	.	10.3409	21.4421	18.2592	179
chr1	921036	921380	ENCFF132PDR_peak_4	91	.	6.89392	11.9255	9.102	196
chr1	941715	941969	ENCFF132PDR_peak_5	80	.	6.46305	10.84	8.0694	83
chr1	959195	959417	ENCFF132PDR_peak_6	60	.	5.60131	8.75396	6.09641	68
chr1	1006537	1006884	ENCFF132PDR_peak_7	246	.	12.4952	27.9956	24.6234	150
chr1	1013262	1013716	ENCFF132PDR_peak_8	123	.	8.18654	15.3328	12.3632	136
chr1	1058291	1058661	ENCFF132PDR_peak_9	727	.	26.2831	76.8971	72.7217	181
chr1	1059556	1059895	ENCFF132PDR_peak_10	60	.	5.60131	8.75396	6.09641	194
chr1	1079478	1079898	ENCFF132PDR_peak_11	60	.	5.60131	8.75396	6.09641	122
chr1	1116071	1116595	ENCFF132PDR_peak_12	399	.	17.2348	43.6365	39.9227	298
chr1	1153918	1154153	ENCFF132PDR_peak_13	60	.	5.60131	8.75396	6.09641	72
chr1	1231854	1232202	ENCFF132PDR_peak_14	170	.	9.91002	20.1817	17.0395	149
chr1	1273779	1273979	ENCFF132PDR_peak_15	51	.	5.17044	7.75746	5.16124	45
chr1	1281675	1282119	ENCFF132PDR_peak_16	112	.	7.75567	14.1733	11.2506	324
chr1	1307924	1308523	ENCFF132PDR_peak_17	182	.	10.3409	21.4421	18.2592	425
chr1	1324578	1324858	ENCFF132PDR_peak_18	101	.	7.32479	13.0371	10.1631	111
chr1	1325166	1325401	ENCFF132PDR_peak_19	101	.	7.32479	13.0371	10.1631	95
chr1	1332197	1332570	ENCFF132PDR_peak_20	299	.	14.2187	33.5066	29.9996	199
chr1	1332793	1333122	ENCFF132PDR_peak_21	182	.	10.3409	21.4421	18.2592	161
chr1	1343846	1344263	ENCFF132PDR_peak_22	112	.	7.75567	14.1733	11.2506	106
chr1	1375049	1375687	ENCFF132PDR_peak_23	428	.	18.0966	46.6315	42.8653	357
chr1	1399302	1399754	ENCFF132PDR_peak_24	134	.	8.61741	16.5144	13.4995	291
chr1	1400387	1401559	ENCFF132PDR_peak_25	399	.	17.2348	43.6365	39.9227	658
chr1	1407125	1407442	ENCFF132PDR_peak_26	207	.	11.2026	24.0151	20.754	165
chr1	1431907	1432242	ENCFF132PDR_peak_27	170	.	9.91002	20.1817	17.0395	167
chr1	1433103	1433658	ENCFF132PDR_peak_28	694	.	25.4213	73.575	69.4359	267
chr1	1471555	1471791	ENCFF132PDR_peak_29	112	.	7.75567	14.1733	11.2506	131
chr1	1505857	1506057	ENCFF132PDR_peak_30	70	.	6.03218	9.78217	7.06668	113
chr1	1511781	1512192	ENCFF132PDR_peak_31	313	.	14.6496	34.9177	31.379	211
chr1	1543804	1544113	ENCFF132PDR_peak_32	80	.	6.46305	10.84	8.0694	171
chr1	1574794	1575116	ENCFF132PDR_peak_33	134	.	8.61741	16.5144	13.4995	171
chr1	1614301	1614505	ENCFF132PDR_peak_34	51	.	5.17044	7.75746	5.16124	65
chr1	1615157	1615736	ENCFF132PDR_peak_35	793	.	28.0066	83.625	79.3816	277
chr1	1620043	1620284	ENCFF132PDR_peak_36	51	.	5.17044	7.75746	5.16124	73
chr1	1658974	1659186	ENCFF132PDR_peak_37	70	.	6.03218	9.78217	7.06668	89
chr1	1678763	1679056	ENCFF132PDR_peak_38	123	.	8.18654	15.3328	12.3632	143
chr1	1724280	1724565	ENCFF132PDR_peak_39	146	.	9.04828	17.717	14.6587	106
chr1	1753452	1753697	ENCFF132PDR_peak_40	34	.	4.3087	5.86986	3.41464	79
chr1	1757910	1758501	ENCFF132PDR_peak_41	220	.	11.6335	25.3263	22.0271	397
chr1	1758752	1759191	ENCFF132PDR_peak_42	272	.	13.357	30.7236	27.2824	239
chr1	1759803	1760177	ENCFF132PDR_peak_43	91	.	6.89392	11.9255	9.102	178
chr1	1764266	1764540	ENCFF132PDR_peak_44	207	.	11.2026	24.0151	20.754	144
chr1	1778496	1779304	ENCFF132PDR_peak_45	70	.	6.03218	9.78217	7.06668	399
chr1	1782877	1783263	ENCFF132PDR_peak_46	112	.	7.75567	14.1733	11.2506	220
chr1	1890993	1891249	ENCFF132PDR_peak_47	158	.	9.47915	18.9398	15.8389	105
chr1	1906268	1906468	ENCFF132PDR_peak_48	70	.	6.03218	9.78217	7.06668	69
chr1	1909129	1909436	ENCFF132PDR_peak_49	70	.	6.03218	9.78217	7.06668	190
chr1	1919089	1919865	ENCFF132PDR_peak_50	182	.	10.3409	21.4421	18.2592	365
chr1	1923068	1923297	ENCFF132PDR_peak_51	70	.	6.03218	9.78217	7.06668	120
chr1	1928184	1928400	ENCFF132PDR_peak_52	70	.	6.03218	9.78217	7.06668	190
chr1	1941285	1941540	ENCFF132PDR_peak_53	134	.	8.61741	16.5144	13.4995	84
chr1	1947563	1947798	ENCFF132PDR_peak_54	80	.	6.46305	10.84	8.0694	120
chr1	2047250	2047515	ENCFF132PDR_peak_55	123	.	8.18654	15.3328	12.3632	156
chr1	2050257	2050461	ENCFF132PDR_peak_56	91	.	6.89392	11.9255	9.102	108
chr1	2189524	2190230	ENCFF132PDR_peak_57	101	.	7.32479	13.0371	10.1631	167
chr1	2194859	2195457	ENCFF132PDR_peak_58	341	.	15.5113	37.7773	34.1776	231
chr1	2199453	2199653	ENCFF132PDR_peak_59	60	.	5.60131	8.75396	6.09641	89
chr1	2205126	2205722	ENCFF132PDR_peak_60	158	.	9.47915	18.9398	15.8389	184
chr1	2206910	2207277	ENCFF132PDR_peak_61	645	.	24.1287	68.6469	64.5668	176
chr1	2207642	2208112	ENCFF132PDR_peak_62	272	.	13.357	30.7236	27.2824	235
chr1	2208358	2208615	ENCFF132PDR_peak_63	42	.	4.73957	6.79514	4.2656	111
chr1	2227721	2227944	ENCFF132PDR_peak_64	70	.	6.03218	9.78217	7.06668	138
chr1	2231680	2231906	ENCFF132PDR_peak_65	80	.	6.46305	10.84	8.0694	69
chr1	2234459	2234821	ENCFF132PDR_peak_66	399	.	17.2348	43.6365	39.9227	171
chr1	2248457	2248768	ENCFF132PDR_peak_67	158	.	9.47915	18.9398	15.8389	156
chr1	2250610	2251112	ENCFF132PDR_peak_68	123	.	8.18654	15.3328	12.3632	157
chr1	2251875	2252080	ENCFF132PDR_peak_69	60	.	5.60131	8.75396	6.09641	100
chr1	2255519	2256443	ENCFF132PDR_peak_70	112	.	7.75567	14.1733	11.2506	448
chr1	2267530	2267742	ENCFF132PDR_peak_71	60	.	5.60131	8.75396	6.09641	37
chr1	2270022	2270302	ENCFF132PDR_peak_72	123	.	8.18654	15.3328	12.3632	137
chr1	2284307	2284607	ENCFF132PDR_peak_73	112	.	7.75567	14.1733	11.2506	147
chr1	2290803	2291012	ENCFF132PDR_peak_74	80	.	6.46305	10.84	8.0694	97
chr1	2391129	2391329	ENCFF132PDR_peak_75	34	.	4.3087	5.86986	3.41464	69
chr1	2391451	2391917	ENCFF132PDR_peak_76	413	.	17.6657	45.1288	41.3884	291
chr1	2393520	2393816	ENCFF132PDR_peak_77	70	.	6.03218	9.78217	7.06668	184
chr1	2412396	2413047	ENCFF132PDR_peak_78	597	.	22.8361	63.788	59.7696	185
chr1	2459899	2460099	ENCFF132PDR_peak_79	51	.	5.17044	7.75746	5.16124	111
chr1	2475004	2475610	ENCFF132PDR_peak_80	1435	.	43.5179	148.335	143.584	198
chr1	2478147	2478440	ENCFF132PDR_peak_81	70	.	6.03218	9.78217	7.06668	118
chr1	2494302	2494647	ENCFF132PDR_peak_82	112	.	7.75567	14.1733	11.2506	152
chr1	2522333	2522533	ENCFF132PDR_peak_83	80	.	6.46305	10.84	8.0694	112
chr1	2526130	2526747	ENCFF132PDR_peak_84	246	.	12.4952	27.9956	24.6234	192
chr1	2528006	2528462	ENCFF132PDR_peak_85	355	.	15.9422	39.225	35.596	278
chr1	2545884	2546518	ENCFF132PDR_peak_86	80	.	6.46305	10.84	8.0694	291
chr1	2546813	2547107	ENCFF132PDR_peak_87	146	.	9.04828	17.717	14.6587	180
chr1	2548657	2549065	ENCFF132PDR_peak_88	299	.	14.2187	33.5066	29.9996	219
chr1	2555764	2556045	ENCFF132PDR_peak_89	70	.	6.03218	9.78217	7.06668	178
chr1	2575999	2576349	ENCFF132PDR_peak_90	233	.	12.0644	26.6534	23.3172	151
chr1	2578271	2578614	ENCFF132PDR_peak_91	182	.	10.3409	21.4421	18.2592	190
chr1	2585389	2585598	ENCFF132PDR_peak_92	60	.	5.60131	8.75396	6.09641	99
chr1	2585709	2585909	ENCFF132PDR_peak_93	70	.	6.03218	9.78217	7.06668	39
chr1	2586278	2586883	ENCFF132PDR_peak_94	399	.	17.2348	43.6365	39.9227	198
chr1	2642971	2643380	ENCFF132PDR_peak_95	101	.	7.32479	13.0371	10.1631	233
chr1	3115356	3115567	ENCFF132PDR_peak_96	60	.	5.60131	8.75396	6.09641	143
chr1	3170544	3170904	ENCFF132PDR_peak_97	91	.	6.89392	11.9255	9.102	126
chr1	3219372	3219580	ENCFF132PDR_peak_98	101	.	7.32479	13.0371	10.1631	98
chr1	3454222	3454484	ENCFF132PDR_peak_99	170	.	9.91002	20.1817	17.0395	121
chr1	3460205	3460411	ENCFF132PDR_peak_100	60	.	5.60131	8.75396	6.09641	74
chr1	3471930	3472130	ENCFF132PDR_peak_101	51	.	5.17044	7.75746	5.16124	84
chr1	3650044	3650248	ENCFF132PDR_peak_102	70	.	6.03218	9.78217	7.06668	137
chr1	3652094	3652342	ENCFF132PDR_peak_103	112	.	7.75567	14.1733	11.2506	128
chr1	3668804	3669191	ENCFF132PDR_peak_104	182	.	10.3409	21.4421	18.2592	207
chr1	3740105	3740369	ENCFF132PDR_peak_105	112	.	7.75567	14.1733	11.2506	97
chr1	3747299	3747513	ENCFF132PDR_peak_106	80	.	6.46305	10.84	8.0694	151
chr1	3775581	3776166	ENCFF132PDR_peak_107	91	.	6.89392	11.9255	9.102	163
chr1	3795466	3795794	ENCFF132PDR_peak_108	272	.	13.357	30.7236	27.2824	156
chr1	3796439	3796652	ENCFF132PDR_peak_109	123	.	8.18654	15.3328	12.3632	106
chr1	3857126	3857683	ENCFF132PDR_peak_110	170	.	9.91002	20.1817	17.0395	199
chr1	3900131	3901576	ENCFF132PDR_peak_111	91	.	6.89392	11.9255	9.102	447
chr1	3903151	3903494	ENCFF132PDR_peak_112	80	.	6.46305	10.84	8.0694	151
chr1	4083865	4084381	ENCFF132PDR_peak_113	123	.	8.18654	15.3328	12.3632	135
chr1	5933795	5934014	ENCFF132PDR_peak_114	101	.	7.32479	13.0371	10.1631	119
chr1	6199408	6199938	ENCFF132PDR_peak_115	710	.	25.8522	75.2324	71.0748	241
chr1	6205886	6206178	ENCFF132PDR_peak_116	60	.	5.60131	8.75396	6.09641	171
chr1	6261049	6261310	ENCFF132PDR_peak_117	123	.	8.18654	15.3328	12.3632	145
chr1	6350391	6350706	ENCFF132PDR_peak_118	80	.	6.46305	10.84	8.0694	106
chr1	6359632	6360064	ENCFF132PDR_peak_119	259	.	12.9261	29.3525	25.9453	234
chr1	6393908	6394138	ENCFF132PDR_peak_120	42	.	4.73957	6.79514	4.2656	129
chr1	6418369	6418687	ENCFF132PDR_peak_121	182	.	10.3409	21.4421	18.2592	157
chr1	6451128	6451432	ENCFF132PDR_peak_122	60	.	5.60131	8.75396	6.09641	150
chr1	6464548	6464814	ENCFF132PDR_peak_123	70	.	6.03218	9.78217	7.06668	127
chr1	6554412	6554676	ENCFF132PDR_peak_124	101	.	7.32479	13.0371	10.1631	136
chr1	6579379	6579646	ENCFF132PDR_peak_125	123	.	8.18654	15.3328	12.3632	167
chr1	6579703	6580172	ENCFF132PDR_peak_126	123	.	8.18654	15.3328	12.3632	172
chr1	6580810	6581010	ENCFF132PDR_peak_127	42	.	4.73957	6.79514	4.2656	87
chr1	6582466	6582729	ENCFF132PDR_peak_128	91	.	6.89392	11.9255	9.102	93
chr1	6600877	6601422	ENCFF132PDR_peak_129	101	.	7.32479	13.0371	10.1631	399
chr1	6602201	6602406	ENCFF132PDR_peak_130	60	.	5.60131	8.75396	6.09641	18
chr1	6602836	6603272	ENCFF132PDR_peak_131	220	.	11.6335	25.3263	22.0271	197
chr1	6604048	6604645	ENCFF132PDR_peak_132	355	.	15.9422	39.225	35.596	414
chr1	6613071	6613912	ENCFF132PDR_peak_133	613	.	23.267	65.3997	61.3603	451
chr1	6701651	6702155	ENCFF132PDR_peak_134	355	.	15.9422	39.225	35.596	319
chr1	6761386	6761645	ENCFF132PDR_peak_135	70	.	6.03218	9.78217	7.06668	124
chr1	6762218	6762512	ENCFF132PDR_peak_136	60	.	5.60131	8.75396	6.09641	175
chr1	6784386	6784763	ENCFF132PDR_peak_137	170	.	9.91002	20.1817	17.0395	194
chr1	6784959	6785485	ENCFF132PDR_peak_138	272	.	13.357	30.7236	27.2824	291
chr1	6807897	6808217	ENCFF132PDR_peak_139	123	.	8.18654	15.3328	12.3632	158
chr1	7019606	7019840	ENCFF132PDR_peak_140	101	.	7.32479	13.0371	10.1631	86
chr1	7095381	7095606	ENCFF132PDR_peak_141	80	.	6.46305	10.84	8.0694	111
chr1	7098026	7098631	ENCFF132PDR_peak_142	443	.	18.5274	48.1444	44.3528	274
chr1	7103481	7103794	ENCFF132PDR_peak_143	51	.	5.17044	7.75746	5.16124	144
chr1	7107187	7107438	ENCFF132PDR_peak_144	91	.	6.89392	11.9255	9.102	165
chr1	7149308	7149836	ENCFF132PDR_peak_145	112	.	7.75567	14.1733	11.2506	305
chr1	7159171	7159484	ENCFF132PDR_peak_146	60	.	5.60131	8.75396	6.09641	62
chr1	7207875	7208133	ENCFF132PDR_peak_147	51	.	5.17044	7.75746	5.16124	85
chr1	7265814	7266583	ENCFF132PDR_peak_148	3392	.	84.8814	344.761	339.299	380
chr1	7333356	7333890	ENCFF132PDR_peak_149	629	.	23.6979	67.0194	62.9595	335
chr1	7346723	7347106	ENCFF132PDR_peak_150	101	.	7.32479	13.0371	10.1631	186
chr1	7478902	7479195	ENCFF132PDR_peak_151	91	.	6.89392	11.9255	9.102	174
chr1	7552314	7552812	ENCFF132PDR_peak_152	743	.	26.714	78.5687	74.3759	317
chr1	7570299	7570741	ENCFF132PDR_peak_153	134	.	8.61741	16.5144	13.4995	245
chr1	7572816	7573256	ENCFF132PDR_peak_154	170	.	9.91002	20.1817	17.0395	347
chr1	7574183	7574900	ENCFF132PDR_peak_155	629	.	23.6979	67.0194	62.9595	282
chr1	7645254	7645455	ENCFF132PDR_peak_156	60	.	5.60131	8.75396	6.09641	141
chr1	7752894	7753094	ENCFF132PDR_peak_157	70	.	6.03218	9.78217	7.06668	133
chr1	7771042	7771409	ENCFF132PDR_peak_158	313	.	14.6496	34.9177	31.379	224
chr1	7783833	7784252	ENCFF132PDR_peak_159	134	.	8.61741	16.5144	13.4995	240
chr1	7784338	7784732	ENCFF132PDR_peak_160	60	.	5.60131	8.75396	6.09641	294
chr1	7954014	7954439	ENCFF132PDR_peak_161	207	.	11.2026	24.0151	20.754	178
chr1	7961289	7962159	ENCFF132PDR_peak_162	597	.	22.8361	63.788	59.7696	273
chr1	8005010	8005269	ENCFF132PDR_peak_163	80	.	6.46305	10.84	8.0694	113
chr1	8012363	8012607	ENCFF132PDR_peak_164	42	.	4.73957	6.79514	4.2656	182
chr1	8013261	8013506	ENCFF132PDR_peak_165	34	.	4.3087	5.86986	3.41464	79
chr1	8013561	8013831	ENCFF132PDR_peak_166	80	.	6.46305	10.84	8.0694	80
chr1	8017704	8017904	ENCFF132PDR_peak_167	60	.	5.60131	8.75396	6.09641	85
chr1	8020038	8020238	ENCFF132PDR_peak_168	34	.	4.3087	5.86986	3.41464	100
chr1	8026112	8026571	ENCFF132PDR_peak_169	112	.	7.75567	14.1733	11.2506	363
chr1	8027174	8027655	ENCFF132PDR_peak_170	112	.	7.75567	14.1733	11.2506	327
chr1	8040607	8040843	ENCFF132PDR_peak_171	42	.	4.73957	6.79514	4.2656	39
chr1	8083083	8083307	ENCFF132PDR_peak_172	60	.	5.60131	8.75396	6.09641	126
chr1	8084171	8084388	ENCFF132PDR_peak_173	70	.	6.03218	9.78217	7.06668	126
chr1	8094868	8095165	ENCFF132PDR_peak_174	91	.	6.89392	11.9255	9.102	130
chr1	8097435	8097635	ENCFF132PDR_peak_175	51	.	5.17044	7.75746	5.16124	84
chr1	8097918	8098205	ENCFF132PDR_peak_176	123	.	8.18654	15.3328	12.3632	128
chr1	8116996	8117263	ENCFF132PDR_peak_177	158	.	9.47915	18.9398	15.8389	166
chr1	8121431	8121631	ENCFF132PDR_peak_178	51	.	5.17044	7.75746	5.16124	114
chr1	8169727	8170445	ENCFF132PDR_peak_179	112	.	7.75567	14.1733	11.2506	557
chr1	8189905	8190310	ENCFF132PDR_peak_180	182	.	10.3409	21.4421	18.2592	212
chr1	8197781	8198235	ENCFF132PDR_peak_181	158	.	9.47915	18.9398	15.8389	164
chr1	8202132	8202879	ENCFF132PDR_peak_182	246	.	12.4952	27.9956	24.6234	179
chr1	8258897	8259555	ENCFF132PDR_peak_183	581	.	22.4053	62.1844	58.1873	357
chr1	8259705	8260106	ENCFF132PDR_peak_184	80	.	6.46305	10.84	8.0694	184
chr1	8263222	8263454	ENCFF132PDR_peak_185	91	.	6.89392	11.9255	9.102	155
chr1	8312291	8312819	ENCFF132PDR_peak_186	134	.	8.61741	16.5144	13.4995	106
chr1	8370915	8371141	ENCFF132PDR_peak_187	91	.	6.89392	11.9255	9.102	113
chr1	8373498	8373942	ENCFF132PDR_peak_188	519	.	20.6818	55.8542	51.9433	194
chr1	8408162	8408600	ENCFF132PDR_peak_189	112	.	7.75567	14.1733	11.2506	171
chr1	8525867	8526314	ENCFF132PDR_peak_190	458	.	18.9583	49.6673	45.8507	210
chr1	8571676	8572019	ENCFF132PDR_peak_191	80	.	6.46305	10.84	8.0694	147
chr1	8629326	8629526	ENCFF132PDR_peak_192	60	.	5.60131	8.75396	6.09641	77
chr1	8643917	8644223	ENCFF132PDR_peak_193	170	.	9.91002	20.1817	17.0395	107
chr1	8664080	8664280	ENCFF132PDR_peak_194	60	.	5.60131	8.75396	6.09641	65
chr1	8666392	8666621	ENCFF132PDR_peak_195	42	.	4.73957	6.79514	4.2656	114
chr1	8703331	8703729	ENCFF132PDR_peak_196	60	.	5.60131	8.75396	6.09641	312
chr1	8726457	8726766	ENCFF132PDR_peak_197	80	.	6.46305	10.84	8.0694	188
chr1	8742060	8742304	ENCFF132PDR_peak_198	80	.	6.46305	10.84	8.0694	123
chr1	8817523	8817835	ENCFF132PDR_peak_199	327	.	15.0805	36.3414	32.7717	161
chr1	8848710	8849108	ENCFF132PDR_peak_200	246	.	12.4952	27.9956	24.6234	169
chr1	8854783	8855036	ENCFF132PDR_peak_201	170	.	9.91002	20.1817	17.0395	168
chr1	8871135	8871494	ENCFF132PDR_peak_202	182	.	10.3409	21.4421	18.2592	172
chr1	8878231	8878946	ENCFF132PDR_peak_203	134	.	8.61741	16.5144	13.4995	539
chr1	8880148	8880810	ENCFF132PDR_peak_204	112	.	7.75567	14.1733	11.2506	536
chr1	8903563	8903843	ENCFF132PDR_peak_205	70	.	6.03218	9.78217	7.06668	86
chr1	9110657	9111001	ENCFF132PDR_peak_206	158	.	9.47915	18.9398	15.8389	191
chr1	9113131	9113351	ENCFF132PDR_peak_207	80	.	6.46305	10.84	8.0694	87
chr1	9128974	9129959	ENCFF132PDR_peak_208	1760	.	50.8427	180.977	176.051	586
chr1	9162657	9163137	ENCFF132PDR_peak_209	51	.	5.17044	7.75746	5.16124	131
chr1	9181366	9181703	ENCFF132PDR_peak_210	60	.	5.60131	8.75396	6.09641	180
chr1	9194132	9194335	ENCFF132PDR_peak_211	80	.	6.46305	10.84	8.0694	157
chr1	9233144	9233779	ENCFF132PDR_peak_212	413	.	17.6657	45.1288	41.3884	329
chr1	9234139	9235134	ENCFF132PDR_peak_213	473	.	19.3892	51.1999	47.3592	425
chr1	9238574	9238877	ENCFF132PDR_peak_214	101	.	7.32479	13.0371	10.1631	125
chr1	9239552	9240018	ENCFF132PDR_peak_215	413	.	17.6657	45.1288	41.3884	222
chr1	9242212	9242934	ENCFF132PDR_peak_216	207	.	11.2026	24.0151	20.754	241
chr1	9249526	9249877	ENCFF132PDR_peak_217	70	.	6.03218	9.78217	7.06668	284
chr1	9290209	9290505	ENCFF132PDR_peak_218	146	.	9.04828	17.717	14.6587	145
chr1	9292724	9292938	ENCFF132PDR_peak_219	91	.	6.89392	11.9255	9.102	112
chr1	9355580	9355874	ENCFF132PDR_peak_220	134	.	8.61741	16.5144	13.4995	178
chr1	9428809	9429197	ENCFF132PDR_peak_221	158	.	9.47915	18.9398	15.8389	198
chr1	9435109	9435571	ENCFF132PDR_peak_222	370	.	16.3731	40.6844	37.0265	212
chr1	9438047	9439119	ENCFF132PDR_peak_223	286	.	13.7878	32.1084	28.6342	823
chr1	9439501	9439713	ENCFF132PDR_peak_224	60	.	5.60131	8.75396	6.09641	120
chr1	9441508	9441716	ENCFF132PDR_peak_225	60	.	5.60131	8.75396	6.09641	166
chr1	9442586	9442786	ENCFF132PDR_peak_226	70	.	6.03218	9.78217	7.06668	109
chr1	9447201	9447515	ENCFF132PDR_peak_227	91	.	6.89392	11.9255	9.102	149
chr1	9452500	9452953	ENCFF132PDR_peak_228	194	.	10.7718	22.7201	19.4976	212
chr1	9453689	9454382	ENCFF132PDR_peak_229	313	.	14.6496	34.9177	31.379	180
chr1	9460005	9460254	ENCFF132PDR_peak_230	51	.	5.17044	7.75746	5.16124	142
chr1	9465566	9465918	ENCFF132PDR_peak_231	313	.	14.6496	34.9177	31.379	192
chr1	9501134	9501577	ENCFF132PDR_peak_232	158	.	9.47915	18.9398	15.8389	218
chr1	9503105	9503351	ENCFF132PDR_peak_233	60	.	5.60131	8.75396	6.09641	131
chr1	9537908	9538329	ENCFF132PDR_peak_234	123	.	8.18654	15.3328	12.3632	216
chr1	9539132	9539470	ENCFF132PDR_peak_235	207	.	11.2026	24.0151	20.754	143
chr1	9550195	9550481	ENCFF132PDR_peak_236	182	.	10.3409	21.4421	18.2592	115
chr1	9553799	9554096	ENCFF132PDR_peak_237	112	.	7.75567	14.1733	11.2506	170
chr1	9555382	9555686	ENCFF132PDR_peak_238	91	.	6.89392	11.9255	9.102	155
chr1	9588562	9589005	ENCFF132PDR_peak_239	60	.	5.60131	8.75396	6.09641	267
chr1	9627010	9627244	ENCFF132PDR_peak_240	101	.	7.32479	13.0371	10.1631	137
chr1	9900436	9900636	ENCFF132PDR_peak_241	51	.	5.17044	7.75746	5.16124	68
chr1	9910112	9910798	ENCFF132PDR_peak_242	220	.	11.6335	25.3263	22.0271	492
chr1	9943203	9943639	ENCFF132PDR_peak_243	158	.	9.47915	18.9398	15.8389	247
chr1	10032603	10033135	ENCFF132PDR_peak_244	194	.	10.7718	22.7201	19.4976	237
chr1	10065211	10065698	ENCFF132PDR_peak_245	246	.	12.4952	27.9956	24.6234	276
chr1	10210293	10210617	ENCFF132PDR_peak_246	112	.	7.75567	14.1733	11.2506	193
chr1	10211419	10211719	ENCFF132PDR_peak_247	101	.	7.32479	13.0371	10.1631	193
chr1	10398534	10399250	ENCFF132PDR_peak_248	2815	.	73.2479	286.884	281.552	300
chr1	10399778	10400041	ENCFF132PDR_peak_249	60	.	5.60131	8.75396	6.09641	86
chr1	10430188	10430709	ENCFF132PDR_peak_250	112	.	7.75567	14.1733	11.2506	330
chr1	10472411	10472760	ENCFF132PDR_peak_251	101	.	7.32479	13.0371	10.1631	175
chr1	10474775	10475052	ENCFF132PDR_peak_252	80	.	6.46305	10.84	8.0694	116
chr1	10504411	10504659	ENCFF132PDR_peak_253	101	.	7.32479	13.0371	10.1631	117
chr1	10507496	10507696	ENCFF132PDR_peak_254	60	.	5.60131	8.75396	6.09641	138
chr1	10519238	10519488	ENCFF132PDR_peak_255	60	.	5.60131	8.75396	6.09641	104
chr1	10555750	10556221	ENCFF132PDR_peak_256	80	.	6.46305	10.84	8.0694	161
chr1	10590903	10591346	ENCFF132PDR_peak_257	413	.	17.6657	45.1288	41.3884	259
chr1	10599133	10599360	ENCFF132PDR_peak_258	42	.	4.73957	6.79514	4.2656	134
chr1	10628835	10629051	ENCFF132PDR_peak_259	70	.	6.03218	9.78217	7.06668	54
chr1	10663664	10663984	ENCFF132PDR_peak_260	112	.	7.75567	14.1733	11.2506	129
chr1	10664390	10664590	ENCFF132PDR_peak_261	60	.	5.60131	8.75396	6.09641	59
chr1	10666002	10666240	ENCFF132PDR_peak_262	70	.	6.03218	9.78217	7.06668	93
chr1	10677447	10677734	ENCFF132PDR_peak_263	91	.	6.89392	11.9255	9.102	115
chr1	10796562	10796865	ENCFF132PDR_peak_264	207	.	11.2026	24.0151	20.754	171
chr1	10943985	10944185	ENCFF132PDR_peak_265	42	.	4.73957	6.79514	4.2656	87
chr1	10980222	10980437	ENCFF132PDR_peak_266	34	.	4.3087	5.86986	3.41464	16
chr1	11012312	11012859	ENCFF132PDR_peak_267	246	.	12.4952	27.9956	24.6234	286
chr1	11046238	11046502	ENCFF132PDR_peak_268	80	.	6.46305	10.84	8.0694	121
chr1	11047135	11047529	ENCFF132PDR_peak_269	220	.	11.6335	25.3263	22.0271	173
chr1	11134282	11134621	ENCFF132PDR_peak_270	182	.	10.3409	21.4421	18.2592	169
chr1	11152193	11152482	ENCFF132PDR_peak_271	91	.	6.89392	11.9255	9.102	159
chr1	11232217	11232682	ENCFF132PDR_peak_272	272	.	13.357	30.7236	27.2824	186
chr1	11233301	11233535	ENCFF132PDR_peak_273	112	.	7.75567	14.1733	11.2506	85
chr1	11262520	11262964	ENCFF132PDR_peak_274	146	.	9.04828	17.717	14.6587	268
chr1	11267672	11267967	ENCFF132PDR_peak_275	170	.	9.91002	20.1817	17.0395	137
chr1	11273165	11273438	ENCFF132PDR_peak_276	80	.	6.46305	10.84	8.0694	172
chr1	11650471	11650756	ENCFF132PDR_peak_277	91	.	6.89392	11.9255	9.102	86
chr1	11664007	11664292	ENCFF132PDR_peak_278	112	.	7.75567	14.1733	11.2506	158
chr1	11671392	11671805	ENCFF132PDR_peak_279	399	.	17.2348	43.6365	39.9227	198
chr1	11676430	11676811	ENCFF132PDR_peak_280	170	.	9.91002	20.1817	17.0395	190
chr1	11681026	11681781	ENCFF132PDR_peak_281	844	.	29.2992	88.7409	84.4485	220
chr1	11735847	11736201	ENCFF132PDR_peak_282	91	.	6.89392	11.9255	9.102	198
chr1	11736800	11737183	ENCFF132PDR_peak_283	51	.	5.17044	7.75746	5.16124	141
chr1	11777708	11777964	ENCFF132PDR_peak_284	112	.	7.75567	14.1733	11.2506	123
chr1	11790675	11791308	ENCFF132PDR_peak_285	566	.	21.9744	60.589	56.6131	368
chr1	11800751	11801024	ENCFF132PDR_peak_286	70	.	6.03218	9.78217	7.06668	162
chr1	11804502	11804702	ENCFF132PDR_peak_287	70	.	6.03218	9.78217	7.06668	60
chr1	11805756	11806393	ENCFF132PDR_peak_288	286	.	13.7878	32.1084	28.6342	293
chr1	11839715	11839956	ENCFF132PDR_peak_289	80	.	6.46305	10.84	8.0694	62
chr1	11842134	11842334	ENCFF132PDR_peak_290	42	.	4.73957	6.79514	4.2656	17
chr1	11842670	11843098	ENCFF132PDR_peak_291	207	.	11.2026	24.0151	20.754	265
chr1	11907797	11908565	ENCFF132PDR_peak_292	101	.	7.32479	13.0371	10.1631	100
chr1	11908723	11909083	ENCFF132PDR_peak_293	70	.	6.03218	9.78217	7.06668	172
chr1	11926305	11926790	ENCFF132PDR_peak_294	272	.	13.357	30.7236	27.2824	144
chr1	11929885	11930143	ENCFF132PDR_peak_295	158	.	9.47915	18.9398	15.8389	147
chr1	11934371	11934962	ENCFF132PDR_peak_296	286	.	13.7878	32.1084	28.6342	394
chr1	11940403	11940858	ENCFF132PDR_peak_297	123	.	8.18654	15.3328	12.3632	255
chr1	11979734	11980560	ENCFF132PDR_peak_298	443	.	18.5274	48.1444	44.3528	569
chr1	11990335	11990890	ENCFF132PDR_peak_299	194	.	10.7718	22.7201	19.4976	178
chr1	11991083	11991431	ENCFF132PDR_peak_300	112	.	7.75567	14.1733	11.2506	157
chr1	12019164	12019591	ENCFF132PDR_peak_301	101	.	7.32479	13.0371	10.1631	180
chr1	12124829	12125118	ENCFF132PDR_peak_302	91	.	6.89392	11.9255	9.102	124
chr1	12130680	12131106	ENCFF132PDR_peak_303	134	.	8.61741	16.5144	13.4995	281
chr1	12132213	12132457	ENCFF132PDR_peak_304	51	.	5.17044	7.75746	5.16124	163
chr1	12148365	12148672	ENCFF132PDR_peak_305	123	.	8.18654	15.3328	12.3632	137
chr1	12157738	12158219	ENCFF132PDR_peak_306	101	.	7.32479	13.0371	10.1631	342
chr1	12161852	12162122	ENCFF132PDR_peak_307	51	.	5.17044	7.75746	5.16124	166
chr1	12166854	12167202	ENCFF132PDR_peak_308	101	.	7.32479	13.0371	10.1631	152
chr1	12170166	12170719	ENCFF132PDR_peak_309	964	.	32.3153	100.896	96.4903	274
chr1	12178054	12178299	ENCFF132PDR_peak_310	91	.	6.89392	11.9255	9.102	67
chr1	12180305	12180729	ENCFF132PDR_peak_311	272	.	13.357	30.7236	27.2824	178
chr1	12186568	12186857	ENCFF132PDR_peak_312	91	.	6.89392	11.9255	9.102	159
chr1	12453525	12453878	ENCFF132PDR_peak_313	101	.	7.32479	13.0371	10.1631	116
chr1	12473903	12474186	ENCFF132PDR_peak_314	101	.	7.32479	13.0371	10.1631	169
chr1	12475992	12476330	ENCFF132PDR_peak_315	70	.	6.03218	9.78217	7.06668	139
chr1	12477973	12478478	ENCFF132PDR_peak_316	233	.	12.0644	26.6534	23.3172	287
chr1	12510380	12510632	ENCFF132PDR_peak_317	101	.	7.32479	13.0371	10.1631	93
chr1	12525342	12525786	ENCFF132PDR_peak_318	355	.	15.9422	39.225	35.596	153
chr1	12527509	12527903	ENCFF132PDR_peak_319	182	.	10.3409	21.4421	18.2592	227
chr1	12528437	12528699	ENCFF132PDR_peak_320	51	.	5.17044	7.75746	5.16124	93
chr1	12529318	12529726	ENCFF132PDR_peak_321	220	.	11.6335	25.3263	22.0271	268
chr1	12549343	12550121	ENCFF132PDR_peak_322	182	.	10.3409	21.4421	18.2592	566
chr1	12591238	12591533	ENCFF132PDR_peak_323	80	.	6.46305	10.84	8.0694	123
chr1	12593843	12594133	ENCFF132PDR_peak_324	70	.	6.03218	9.78217	7.06668	115
chr1	12595114	12595345	ENCFF132PDR_peak_325	60	.	5.60131	8.75396	6.09641	129
chr1	12595874	12596265	ENCFF132PDR_peak_326	286	.	13.7878	32.1084	28.6342	197
chr1	12597904	12598169	ENCFF132PDR_peak_327	70	.	6.03218	9.78217	7.06668	118
chr1	12602022	12602277	ENCFF132PDR_peak_328	42	.	4.73957	6.79514	4.2656	120
chr1	12604428	12604762	ENCFF132PDR_peak_329	123	.	8.18654	15.3328	12.3632	159
chr1	12608436	12608830	ENCFF132PDR_peak_330	170	.	9.91002	20.1817	17.0395	180
chr1	12614381	12614713	ENCFF132PDR_peak_331	134	.	8.61741	16.5144	13.4995	162
chr1	12615910	12616379	ENCFF132PDR_peak_332	158	.	9.47915	18.9398	15.8389	186
chr1	12617583	12617783	ENCFF132PDR_peak_333	60	.	5.60131	8.75396	6.09641	76
chr1	12617993	12618894	ENCFF132PDR_peak_334	60	.	5.60131	8.75396	6.09641	650
chr1	12618979	12619311	ENCFF132PDR_peak_335	101	.	7.32479	13.0371	10.1631	190
chr1	12619863	12620207	ENCFF132PDR_peak_336	101	.	7.32479	13.0371	10.1631	153
chr1	12621984	12622190	ENCFF132PDR_peak_337	80	.	6.46305	10.84	8.0694	107
chr1	13749201	13749495	ENCFF132PDR_peak_338	123	.	8.18654	15.3328	12.3632	130
chr1	13761018	13761251	ENCFF132PDR_peak_339	112	.	7.75567	14.1733	11.2506	118
chr1	15027451	15027651	ENCFF132PDR_peak_340	60	.	5.60131	8.75396	6.09641	31
chr1	15202140	15202428	ENCFF132PDR_peak_341	123	.	8.18654	15.3328	12.3632	160
chr1	15328726	15329163	ENCFF132PDR_peak_342	182	.	10.3409	21.4421	18.2592	284
chr1	15409758	15410010	ENCFF132PDR_peak_343	101	.	7.32479	13.0371	10.1631	120
chr1	15524038	15525386	ENCFF132PDR_peak_344	844	.	29.2992	88.7409	84.4485	637
chr1	15526480	15527314	ENCFF132PDR_peak_345	678	.	24.9905	71.9248	67.8053	251
chr1	15559243	15559647	ENCFF132PDR_peak_346	80	.	6.46305	10.84	8.0694	133
chr1	15574751	15575184	ENCFF132PDR_peak_347	112	.	7.75567	14.1733	11.2506	146
chr1	15584972	15585307	ENCFF132PDR_peak_348	123	.	8.18654	15.3328	12.3632	116
chr1	15603546	15603978	ENCFF132PDR_peak_349	101	.	7.32479	13.0371	10.1631	177
chr1	15617178	15617569	ENCFF132PDR_peak_350	259	.	12.9261	29.3525	25.9453	138
chr1	15618783	15619072	ENCFF132PDR_peak_351	101	.	7.32479	13.0371	10.1631	113
chr1	15718370	15718570	ENCFF132PDR_peak_352	51	.	5.17044	7.75746	5.16124	68
chr1	15735860	15736327	ENCFF132PDR_peak_353	101	.	7.32479	13.0371	10.1631	341
chr1	15742374	15742649	ENCFF132PDR_peak_354	134	.	8.61741	16.5144	13.4995	109
chr1	15780718	15781043	ENCFF132PDR_peak_355	194	.	10.7718	22.7201	19.4976	168
chr1	15792100	15792388	ENCFF132PDR_peak_356	112	.	7.75567	14.1733	11.2506	192
chr1	15799139	15799876	ENCFF132PDR_peak_357	458	.	18.9583	49.6673	45.8507	458
chr1	15800300	15800522	ENCFF132PDR_peak_358	91	.	6.89392	11.9255	9.102	94
chr1	15831862	15832346	ENCFF132PDR_peak_359	146	.	9.04828	17.717	14.6587	250
chr1	15834356	15834603	ENCFF132PDR_peak_360	101	.	7.32479	13.0371	10.1631	56
chr1	15834806	15835291	ENCFF132PDR_peak_361	355	.	15.9422	39.225	35.596	197
chr1	15835577	15836309	ENCFF132PDR_peak_362	3853	.	93.9297	390.898	385.343	373
chr1	15836752	15837223	ENCFF132PDR_peak_363	299	.	14.2187	33.5066	29.9996	283
chr1	15847333	15847894	ENCFF132PDR_peak_364	246	.	12.4952	27.9956	24.6234	268
chr1	15849303	15849994	ENCFF132PDR_peak_365	134	.	8.61741	16.5144	13.4995	222
chr1	15885696	15886076	ENCFF132PDR_peak_366	207	.	11.2026	24.0151	20.754	191
chr1	15886216	15886713	ENCFF132PDR_peak_367	246	.	12.4952	27.9956	24.6234	257
chr1	15975470	15975729	ENCFF132PDR_peak_368	101	.	7.32479	13.0371	10.1631	105
chr1	15975858	15976272	ENCFF132PDR_peak_369	134	.	8.61741	16.5144	13.4995	182
chr1	16032929	16033189	ENCFF132PDR_peak_370	80	.	6.46305	10.84	8.0694	80
chr1	16143509	16143965	ENCFF132PDR_peak_371	384	.	16.8039	42.1549	38.469	257
chr1	16145763	16146003	ENCFF132PDR_peak_372	70	.	6.03218	9.78217	7.06668	119
chr1	16146262	16146590	ENCFF132PDR_peak_373	134	.	8.61741	16.5144	13.4995	218
chr1	16154821	16155271	ENCFF132PDR_peak_374	70	.	6.03218	9.78217	7.06668	158
chr1	16155938	16156292	ENCFF132PDR_peak_375	112	.	7.75567	14.1733	11.2506	134
chr1	16156905	16157191	ENCFF132PDR_peak_376	233	.	12.0644	26.6534	23.3172	149
chr1	16175921	16176244	ENCFF132PDR_peak_377	91	.	6.89392	11.9255	9.102	191
chr1	16178577	16178969	ENCFF132PDR_peak_378	327	.	15.0805	36.3414	32.7717	230
chr1	16179171	16179552	ENCFF132PDR_peak_379	207	.	11.2026	24.0151	20.754	188
chr1	16182017	16182255	ENCFF132PDR_peak_380	80	.	6.46305	10.84	8.0694	60
chr1	16184337	16184627	ENCFF132PDR_peak_381	91	.	6.89392	11.9255	9.102	149
chr1	16226917	16227148	ENCFF132PDR_peak_382	80	.	6.46305	10.84	8.0694	123
chr1	16236209	16236548	ENCFF132PDR_peak_383	70	.	6.03218	9.78217	7.06668	169
chr1	16236828	16237324	ENCFF132PDR_peak_384	194	.	10.7718	22.7201	19.4976	316
chr1	16248690	16248933	ENCFF132PDR_peak_385	42	.	4.73957	6.79514	4.2656	101
chr1	16249908	16250221	ENCFF132PDR_peak_386	80	.	6.46305	10.84	8.0694	88
chr1	16352490	16352769	ENCFF132PDR_peak_387	60	.	5.60131	8.75396	6.09641	164
chr1	16366870	16367766	ENCFF132PDR_peak_388	327	.	15.0805	36.3414	32.7717	228
chr1	16440536	16440761	ENCFF132PDR_peak_389	101	.	7.32479	13.0371	10.1631	87
chr1	16499190	16499534	ENCFF132PDR_peak_390	60	.	5.60131	8.75396	6.09641	133
chr1	16513908	16514270	ENCFF132PDR_peak_391	399	.	17.2348	43.6365	39.9227	164
chr1	16608166	16608789	ENCFF132PDR_peak_392	413	.	17.6657	45.1288	41.3884	308
chr1	16612752	16612952	ENCFF132PDR_peak_393	42	.	4.73957	6.79514	4.2656	92
chr1	16613090	16613979	ENCFF132PDR_peak_394	286	.	13.7878	32.1084	28.6342	517
chr1	16614963	16615213	ENCFF132PDR_peak_395	60	.	5.60131	8.75396	6.09641	80
chr1	16617209	16617473	ENCFF132PDR_peak_396	51	.	5.17044	7.75746	5.16124	68
chr1	16620964	16621583	ENCFF132PDR_peak_397	272	.	13.357	30.7236	27.2824	181
chr1	16621637	16621893	ENCFF132PDR_peak_398	60	.	5.60131	8.75396	6.09641	168
chr1	16624175	16624434	ENCFF132PDR_peak_399	51	.	5.17044	7.75746	5.16124	122
chr1	16644432	16644838	ENCFF132PDR_peak_400	259	.	12.9261	29.3525	25.9453	247
chr1	16697227	16697561	ENCFF132PDR_peak_401	112	.	7.75567	14.1733	11.2506	196
chr1	16709876	16710159	ENCFF132PDR_peak_402	60	.	5.60131	8.75396	6.09641	121
chr1	16896054	16896413	ENCFF132PDR_peak_403	246	.	12.4952	27.9956	24.6234	173
chr1	16904472	16905646	ENCFF132PDR_peak_404	299	.	14.2187	33.5066	29.9996	324
chr1	16913964	16914334	ENCFF132PDR_peak_405	313	.	14.6496	34.9177	31.379	176
chr1	17011900	17012140	ENCFF132PDR_peak_406	91	.	6.89392	11.9255	9.102	63
chr1	17053902	17054380	ENCFF132PDR_peak_407	597	.	22.8361	63.788	59.7696	253
chr1	17064072	17064272	ENCFF132PDR_peak_408	42	.	4.73957	6.79514	4.2656	37
chr1	17237147	17237452	ENCFF132PDR_peak_409	51	.	5.17044	7.75746	5.16124	149
chr1	17489469	17489734	ENCFF132PDR_peak_410	146	.	9.04828	17.717	14.6587	124
chr1	17516869	17517305	ENCFF132PDR_peak_411	207	.	11.2026	24.0151	20.754	131
chr1	17527553	17527898	ENCFF132PDR_peak_412	170	.	9.91002	20.1817	17.0395	198
chr1	17551942	17552232	ENCFF132PDR_peak_413	123	.	8.18654	15.3328	12.3632	148
chr1	17560013	17560238	ENCFF132PDR_peak_414	60	.	5.60131	8.75396	6.09641	166
chr1	17564621	17564991	ENCFF132PDR_peak_415	134	.	8.61741	16.5144	13.4995	197
chr1	17565633	17566014	ENCFF132PDR_peak_416	60	.	5.60131	8.75396	6.09641	174
chr1	17566981	17567323	ENCFF132PDR_peak_417	51	.	5.17044	7.75746	5.16124	236
chr1	17569667	17570104	ENCFF132PDR_peak_418	134	.	8.61741	16.5144	13.4995	298
chr1	17579848	17580592	ENCFF132PDR_peak_419	566	.	21.9744	60.589	56.6131	384
chr1	17581397	17581970	ENCFF132PDR_peak_420	443	.	18.5274	48.1444	44.3528	273
chr1	17582228	17582494	ENCFF132PDR_peak_421	91	.	6.89392	11.9255	9.102	114
chr1	17586187	17586589	ENCFF132PDR_peak_422	299	.	14.2187	33.5066	29.9996	197
chr1	17588093	17588671	ENCFF132PDR_peak_423	259	.	12.9261	29.3525	25.9453	386
chr1	17591919	17592419	ENCFF132PDR_peak_424	1398	.	42.6562	144.572	139.844	283
chr1	17594021	17594490	ENCFF132PDR_peak_425	286	.	13.7878	32.1084	28.6342	271
chr1	17630124	17630354	ENCFF132PDR_peak_426	60	.	5.60131	8.75396	6.09641	48
chr1	17994072	17994398	ENCFF132PDR_peak_427	123	.	8.18654	15.3328	12.3632	175
chr1	18128316	18128634	ENCFF132PDR_peak_428	194	.	10.7718	22.7201	19.4976	185
chr1	18464373	18465023	ENCFF132PDR_peak_429	194	.	10.7718	22.7201	19.4976	120
chr1	18480737	18481158	ENCFF132PDR_peak_430	112	.	7.75567	14.1733	11.2506	265
chr1	18900316	18900763	ENCFF132PDR_peak_431	146	.	9.04828	17.717	14.6587	120
chr1	18901172	18901465	ENCFF132PDR_peak_432	80	.	6.46305	10.84	8.0694	146
chr1	18902579	18903309	ENCFF132PDR_peak_433	101	.	7.32479	13.0371	10.1631	92
chr1	18913260	18913475	ENCFF132PDR_peak_434	60	.	5.60131	8.75396	6.09641	145
chr1	18922308	18922565	ENCFF132PDR_peak_435	70	.	6.03218	9.78217	7.06668	141
chr1	18936963	18937594	ENCFF132PDR_peak_436	80	.	6.46305	10.84	8.0694	245
chr1	18948465	18948810	ENCFF132PDR_peak_437	60	.	5.60131	8.75396	6.09641	160
chr1	18948996	18949722	ENCFF132PDR_peak_438	123	.	8.18654	15.3328	12.3632	194
chr1	18956575	18957010	ENCFF132PDR_peak_439	101	.	7.32479	13.0371	10.1631	335
chr1	19010429	19010747	ENCFF132PDR_peak_440	91	.	6.89392	11.9255	9.102	136
chr1	19011131	19011450	ENCFF132PDR_peak_441	112	.	7.75567	14.1733	11.2506	127
chr1	19012394	19012602	ENCFF132PDR_peak_442	80	.	6.46305	10.84	8.0694	69
chr1	19013752	19014117	ENCFF132PDR_peak_443	327	.	15.0805	36.3414	32.7717	191
chr1	19033241	19033506	ENCFF132PDR_peak_444	101	.	7.32479	13.0371	10.1631	132
chr1	19036119	19036383	ENCFF132PDR_peak_445	112	.	7.75567	14.1733	11.2506	102
chr1	19045792	19046228	ENCFF132PDR_peak_446	473	.	19.3892	51.1999	47.3592	197
chr1	19065716	19066087	ENCFF132PDR_peak_447	134	.	8.61741	16.5144	13.4995	182
chr1	19066357	19066565	ENCFF132PDR_peak_448	70	.	6.03218	9.78217	7.06668	55
chr1	19067088	19067877	ENCFF132PDR_peak_449	123	.	8.18654	15.3328	12.3632	340
chr1	19079989	19080546	ENCFF132PDR_peak_450	299	.	14.2187	33.5066	29.9996	274
chr1	19156772	19157003	ENCFF132PDR_peak_451	60	.	5.60131	8.75396	6.09641	99
chr1	19179125	19179325	ENCFF132PDR_peak_452	60	.	5.60131	8.75396	6.09641	83
chr1	19210115	19210669	ENCFF132PDR_peak_453	727	.	26.2831	76.8971	72.7217	278
chr1	19232579	19232910	ENCFF132PDR_peak_454	112	.	7.75567	14.1733	11.2506	138
chr1	19251376	19251828	ENCFF132PDR_peak_455	272	.	13.357	30.7236	27.2824	169
chr1	19273196	19273588	ENCFF132PDR_peak_456	341	.	15.5113	37.7773	34.1776	197
chr1	19274011	19274581	ENCFF132PDR_peak_457	1250	.	39.2092	129.7	125.069	231
chr1	19287868	19288097	ENCFF132PDR_peak_458	60	.	5.60131	8.75396	6.09641	58
chr1	19311967	19312645	ENCFF132PDR_peak_459	1052	.	34.4696	109.752	105.272	316
chr1	19312719	19313024	ENCFF132PDR_peak_460	51	.	5.17044	7.75746	5.16124	132
chr1	19338254	19338642	ENCFF132PDR_peak_461	91	.	6.89392	11.9255	9.102	293
chr1	19387165	19387470	ENCFF132PDR_peak_462	70	.	6.03218	9.78217	7.06668	182
chr1	19425739	19425996	ENCFF132PDR_peak_463	91	.	6.89392	11.9255	9.102	122
chr1	19436778	19437077	ENCFF132PDR_peak_464	158	.	9.47915	18.9398	15.8389	167
chr1	19485393	19486162	ENCFF132PDR_peak_465	123	.	8.18654	15.3328	12.3632	559
chr1	19596477	19597175	ENCFF132PDR_peak_466	146	.	9.04828	17.717	14.6587	518
chr1	19799663	19799876	ENCFF132PDR_peak_467	60	.	5.60131	8.75396	6.09641	36
chr1	19814981	19815422	ENCFF132PDR_peak_468	91	.	6.89392	11.9255	9.102	320
chr1	19816088	19816472	ENCFF132PDR_peak_469	182	.	10.3409	21.4421	18.2592	193
chr1	19882127	19882621	ENCFF132PDR_peak_470	272	.	13.357	30.7236	27.2824	185
chr1	19974830	19975109	ENCFF132PDR_peak_471	70	.	6.03218	9.78217	7.06668	134
chr1	19979348	19980018	ENCFF132PDR_peak_472	299	.	14.2187	33.5066	29.9996	479
chr1	20152673	20153065	ENCFF132PDR_peak_473	51	.	5.17044	7.75746	5.16124	183
chr1	20153123	20153409	ENCFF132PDR_peak_474	60	.	5.60131	8.75396	6.09641	117
chr1	20164773	20165151	ENCFF132PDR_peak_475	123	.	8.18654	15.3328	12.3632	189
chr1	20183025	20183324	ENCFF132PDR_peak_476	80	.	6.46305	10.84	8.0694	103
chr1	20183787	20184247	ENCFF132PDR_peak_477	91	.	6.89392	11.9255	9.102	186
chr1	20358814	20359024	ENCFF132PDR_peak_478	51	.	5.17044	7.75746	5.16124	74
chr1	20473260	20473471	ENCFF132PDR_peak_479	60	.	5.60131	8.75396	6.09641	88
chr1	20476428	20476842	ENCFF132PDR_peak_480	233	.	12.0644	26.6534	23.3172	198
chr1	20477451	20477714	ENCFF132PDR_peak_481	80	.	6.46305	10.84	8.0694	90
chr1	20480315	20480655	ENCFF132PDR_peak_482	158	.	9.47915	18.9398	15.8389	178
chr1	20486584	20486935	ENCFF132PDR_peak_483	370	.	16.3731	40.6844	37.0265	177
chr1	20493797	20494168	ENCFF132PDR_peak_484	134	.	8.61741	16.5144	13.4995	141
chr1	20508000	20508341	ENCFF132PDR_peak_485	286	.	13.7878	32.1084	28.6342	179
chr1	20588745	20588962	ENCFF132PDR_peak_486	51	.	5.17044	7.75746	5.16124	142
chr1	20590188	20590812	ENCFF132PDR_peak_487	370	.	16.3731	40.6844	37.0265	365
chr1	20604736	20605063	ENCFF132PDR_peak_488	170	.	9.91002	20.1817	17.0395	152
chr1	20613556	20613756	ENCFF132PDR_peak_489	60	.	5.60131	8.75396	6.09641	27
chr1	20613885	20614284	ENCFF132PDR_peak_490	182	.	10.3409	21.4421	18.2592	241
chr1	20633159	20633539	ENCFF132PDR_peak_491	207	.	11.2026	24.0151	20.754	181
chr1	20633744	20634052	ENCFF132PDR_peak_492	170	.	9.91002	20.1817	17.0395	125
chr1	20634853	20635198	ENCFF132PDR_peak_493	146	.	9.04828	17.717	14.6587	173
chr1	20661173	20661916	ENCFF132PDR_peak_494	101	.	7.32479	13.0371	10.1631	287
chr1	20696876	20697137	ENCFF132PDR_peak_495	91	.	6.89392	11.9255	9.102	77
chr1	20733140	20733371	ENCFF132PDR_peak_496	91	.	6.89392	11.9255	9.102	122
chr1	20786228	20787102	ENCFF132PDR_peak_497	1088	.	35.3314	113.333	108.825	461
chr1	20950744	20950982	ENCFF132PDR_peak_498	60	.	5.60131	8.75396	6.09641	80
chr1	21022288	21022681	ENCFF132PDR_peak_499	246	.	12.4952	27.9956	24.6234	196
chr1	21115143	21115454	ENCFF132PDR_peak_500	182	.	10.3409	21.4421	18.2592	139
chr1	21174705	21174928	ENCFF132PDR_peak_501	91	.	6.89392	11.9255	9.102	89
chr1	21175282	21175636	ENCFF132PDR_peak_502	70	.	6.03218	9.78217	7.06668	193
chr1	21176840	21177358	ENCFF132PDR_peak_503	70	.	6.03218	9.78217	7.06668	153
chr1	21251846	21252627	ENCFF132PDR_peak_504	341	.	15.5113	37.7773	34.1776	499
chr1	21262750	21262997	ENCFF132PDR_peak_505	101	.	7.32479	13.0371	10.1631	101
chr1	21269698	21270102	ENCFF132PDR_peak_506	146	.	9.04828	17.717	14.6587	234
chr1	21271531	21272004	ENCFF132PDR_peak_507	341	.	15.5113	37.7773	34.1776	242
chr1	21329231	21329877	ENCFF132PDR_peak_508	581	.	22.4053	62.1844	58.1873	357
chr1	21332752	21333154	ENCFF132PDR_peak_509	259	.	12.9261	29.3525	25.9453	140
chr1	21334161	21334509	ENCFF132PDR_peak_510	91	.	6.89392	11.9255	9.102	156
chr1	21337966	21339040	ENCFF132PDR_peak_511	272	.	13.357	30.7236	27.2824	855
chr1	21342359	21342740	ENCFF132PDR_peak_512	51	.	5.17044	7.75746	5.16124	120
chr1	21345417	21345668	ENCFF132PDR_peak_513	60	.	5.60131	8.75396	6.09641	104
chr1	21368518	21368744	ENCFF132PDR_peak_514	91	.	6.89392	11.9255	9.102	84
chr1	21537469	21538126	ENCFF132PDR_peak_515	207	.	11.2026	24.0151	20.754	233
chr1	21538237	21538437	ENCFF132PDR_peak_516	42	.	4.73957	6.79514	4.2656	48
chr1	21546040	21546516	ENCFF132PDR_peak_517	458	.	18.9583	49.6673	45.8507	210
chr1	21551002	21551374	ENCFF132PDR_peak_518	146	.	9.04828	17.717	14.6587	243
chr1	21570256	21570509	ENCFF132PDR_peak_519	70	.	6.03218	9.78217	7.06668	96
chr1	21623448	21624019	ENCFF132PDR_peak_520	581	.	22.4053	62.1844	58.1873	379
chr1	21634564	21634764	ENCFF132PDR_peak_521	51	.	5.17044	7.75746	5.16124	119
chr1	21641967	21642186	ENCFF132PDR_peak_522	60	.	5.60131	8.75396	6.09641	129
chr1	21669669	21670088	ENCFF132PDR_peak_523	286	.	13.7878	32.1084	28.6342	174
chr1	21782943	21783885	ENCFF132PDR_peak_524	123	.	8.18654	15.3328	12.3632	715
chr1	21902600	21902952	ENCFF132PDR_peak_525	60	.	5.60131	8.75396	6.09641	77
chr1	21964019	21964224	ENCFF132PDR_peak_526	42	.	4.73957	6.79514	4.2656	41
chr1	22025248	22025551	ENCFF132PDR_peak_527	112	.	7.75567	14.1733	11.2506	189
chr1	22025688	22026200	ENCFF132PDR_peak_528	101	.	7.32479	13.0371	10.1631	188
chr1	22052480	22052897	ENCFF132PDR_peak_529	259	.	12.9261	29.3525	25.9453	186
chr1	22257367	22257575	ENCFF132PDR_peak_530	60	.	5.60131	8.75396	6.09641	85
chr1	22259604	22259812	ENCFF132PDR_peak_531	70	.	6.03218	9.78217	7.06668	83
chr1	22339209	22339759	ENCFF132PDR_peak_532	1473	.	44.3796	152.115	147.342	290
chr1	22342135	22342344	ENCFF132PDR_peak_533	60	.	5.60131	8.75396	6.09641	50
chr1	22348329	22348743	ENCFF132PDR_peak_534	355	.	15.9422	39.225	35.596	246
chr1	22359450	22359831	ENCFF132PDR_peak_535	194	.	10.7718	22.7201	19.4976	185
chr1	22412638	22412889	ENCFF132PDR_peak_536	91	.	6.89392	11.9255	9.102	121
chr1	22414305	22414528	ENCFF132PDR_peak_537	101	.	7.32479	13.0371	10.1631	96
chr1	22416685	22416885	ENCFF132PDR_peak_538	60	.	5.60131	8.75396	6.09641	110
chr1	22420424	22420624	ENCFF132PDR_peak_539	51	.	5.17044	7.75746	5.16124	73
chr1	22451629	22452076	ENCFF132PDR_peak_540	566	.	21.9744	60.589	56.6131	164
chr1	22745998	22746348	ENCFF132PDR_peak_541	384	.	16.8039	42.1549	38.469	152
chr1	22976577	22977037	ENCFF132PDR_peak_542	51	.	5.17044	7.75746	5.16124	276
chr1	23019138	23019588	ENCFF132PDR_peak_543	233	.	12.0644	26.6534	23.3172	225
chr1	23098536	23098760	ENCFF132PDR_peak_544	42	.	4.73957	6.79514	4.2656	69
chr1	23168759	23169046	ENCFF132PDR_peak_545	60	.	5.60131	8.75396	6.09641	87
chr1	23187693	23187991	ENCFF132PDR_peak_546	146	.	9.04828	17.717	14.6587	161
chr1	23330888	23331210	ENCFF132PDR_peak_547	246	.	12.4952	27.9956	24.6234	156
chr1	23344120	23344981	ENCFF132PDR_peak_548	194	.	10.7718	22.7201	19.4976	512
chr1	23368093	23369153	ENCFF132PDR_peak_549	550	.	21.5435	59.0021	55.0473	796
chr1	23377086	23377373	ENCFF132PDR_peak_550	101	.	7.32479	13.0371	10.1631	124
chr1	23392461	23392661	ENCFF132PDR_peak_551	42	.	4.73957	6.79514	4.2656	80
chr1	23394714	23394992	ENCFF132PDR_peak_552	134	.	8.61741	16.5144	13.4995	170
chr1	23403735	23404225	ENCFF132PDR_peak_553	123	.	8.18654	15.3328	12.3632	188
chr1	23421867	23422106	ENCFF132PDR_peak_554	80	.	6.46305	10.84	8.0694	114
chr1	23423438	23424147	ENCFF132PDR_peak_555	233	.	12.0644	26.6534	23.3172	379
chr1	23424785	23425069	ENCFF132PDR_peak_556	80	.	6.46305	10.84	8.0694	102
chr1	23444054	23444657	ENCFF132PDR_peak_557	629	.	23.6979	67.0194	62.9595	257
chr1	23457038	23457388	ENCFF132PDR_peak_558	80	.	6.46305	10.84	8.0694	189
chr1	23471696	23472021	ENCFF132PDR_peak_559	134	.	8.61741	16.5144	13.4995	183
chr1	23472406	23472678	ENCFF132PDR_peak_560	42	.	4.73957	6.79514	4.2656	90
chr1	23477726	23478069	ENCFF132PDR_peak_561	51	.	5.17044	7.75746	5.16124	192
chr1	23478908	23479457	ENCFF132PDR_peak_562	645	.	24.1287	68.6469	64.5668	269
chr1	23531321	23531521	ENCFF132PDR_peak_563	80	.	6.46305	10.84	8.0694	90
chr1	23559322	23559712	ENCFF132PDR_peak_564	182	.	10.3409	21.4421	18.2592	277
chr1	23691552	23691890	ENCFF132PDR_peak_565	158	.	9.47915	18.9398	15.8389	195
chr1	23727319	23727825	ENCFF132PDR_peak_566	170	.	9.91002	20.1817	17.0395	282
chr1	23735039	23735316	ENCFF132PDR_peak_567	80	.	6.46305	10.84	8.0694	124
chr1	23743285	23743598	ENCFF132PDR_peak_568	123	.	8.18654	15.3328	12.3632	153
chr1	23778056	23778586	ENCFF132PDR_peak_569	80	.	6.46305	10.84	8.0694	345
chr1	23790723	23791338	ENCFF132PDR_peak_570	534	.	21.1126	57.4238	53.4906	425
chr1	23799536	23799758	ENCFF132PDR_peak_571	60	.	5.60131	8.75396	6.09641	116
chr1	23800045	23800468	ENCFF132PDR_peak_572	413	.	17.6657	45.1288	41.3884	225
chr1	23800677	23801085	ENCFF132PDR_peak_573	597	.	22.8361	63.788	59.7696	198
chr1	23801762	23802113	ENCFF132PDR_peak_574	70	.	6.03218	9.78217	7.06668	234
chr1	23809858	23810060	ENCFF132PDR_peak_575	51	.	5.17044	7.75746	5.16124	51
chr1	23825210	23825652	ENCFF132PDR_peak_576	878	.	30.1609	92.1834	87.8582	241
chr1	23830264	23830627	ENCFF132PDR_peak_577	134	.	8.61741	16.5144	13.4995	168
chr1	23838590	23838837	ENCFF132PDR_peak_578	101	.	7.32479	13.0371	10.1631	148
chr1	23868185	23868549	ENCFF132PDR_peak_579	207	.	11.2026	24.0151	20.754	180
chr1	23868874	23869357	ENCFF132PDR_peak_580	112	.	7.75567	14.1733	11.2506	374
chr1	23920013	23920213	ENCFF132PDR_peak_581	42	.	4.73957	6.79514	4.2656	73
chr1	23958943	23959317	ENCFF132PDR_peak_582	91	.	6.89392	11.9255	9.102	225
chr1	23959498	23959766	ENCFF132PDR_peak_583	60	.	5.60131	8.75396	6.09641	146
chr1	23980278	23980604	ENCFF132PDR_peak_584	207	.	11.2026	24.0151	20.754	133
chr1	24018706	24019129	ENCFF132PDR_peak_585	42	.	4.73957	6.79514	4.2656	247
chr1	24070912	24071276	ENCFF132PDR_peak_586	60	.	5.60131	8.75396	6.09641	93
chr1	24126093	24126457	ENCFF132PDR_peak_587	170	.	9.91002	20.1817	17.0395	123
chr1	24141680	24141981	ENCFF132PDR_peak_588	170	.	9.91002	20.1817	17.0395	103
chr1	24142909	24143176	ENCFF132PDR_peak_589	42	.	4.73957	6.79514	4.2656	176
chr1	24150528	24150779	ENCFF132PDR_peak_590	91	.	6.89392	11.9255	9.102	164
chr1	24181659	24181898	ENCFF132PDR_peak_591	51	.	5.17044	7.75746	5.16124	63
chr1	24184284	24184544	ENCFF132PDR_peak_592	91	.	6.89392	11.9255	9.102	112
chr1	24187481	24187744	ENCFF132PDR_peak_593	123	.	8.18654	15.3328	12.3632	166
chr1	24190324	24190696	ENCFF132PDR_peak_594	233	.	12.0644	26.6534	23.3172	174
chr1	24201999	24202260	ENCFF132PDR_peak_595	51	.	5.17044	7.75746	5.16124	142
chr1	24294435	24294698	ENCFF132PDR_peak_596	60	.	5.60131	8.75396	6.09641	102
chr1	24294817	24295198	ENCFF132PDR_peak_597	259	.	12.9261	29.3525	25.9453	187
chr1	24415527	24415886	ENCFF132PDR_peak_598	60	.	5.60131	8.75396	6.09641	169
chr1	24540957	24541249	ENCFF132PDR_peak_599	112	.	7.75567	14.1733	11.2506	128
chr1	24549362	24549634	ENCFF132PDR_peak_600	91	.	6.89392	11.9255	9.102	84
chr1	24559113	24559313	ENCFF132PDR_peak_601	51	.	5.17044	7.75746	5.16124	67
chr1	24568015	24568319	ENCFF132PDR_peak_602	158	.	9.47915	18.9398	15.8389	161
chr1	24605506	24605842	ENCFF132PDR_peak_603	42	.	4.73957	6.79514	4.2656	52
chr1	24642657	24643495	ENCFF132PDR_peak_604	1799	.	51.7044	184.891	179.945	472
chr1	24705357	24705557	ENCFF132PDR_peak_605	42	.	4.73957	6.79514	4.2656	36
chr1	24720184	24720406	ENCFF132PDR_peak_606	123	.	8.18654	15.3328	12.3632	109
chr1	24744931	24745472	ENCFF132PDR_peak_607	259	.	12.9261	29.3525	25.9453	334
chr1	24786218	24786466	ENCFF132PDR_peak_608	70	.	6.03218	9.78217	7.06668	152
chr1	24847948	24848238	ENCFF132PDR_peak_609	101	.	7.32479	13.0371	10.1631	97
chr1	25232321	25232840	ENCFF132PDR_peak_610	327	.	15.0805	36.3414	32.7717	183
chr1	25239724	25240336	ENCFF132PDR_peak_611	259	.	12.9261	29.3525	25.9453	151
chr1	25247059	25247732	ENCFF132PDR_peak_612	220	.	11.6335	25.3263	22.0271	440
chr1	25267873	25268094	ENCFF132PDR_peak_613	112	.	7.75567	14.1733	11.2506	159
chr1	25423230	25423588	ENCFF132PDR_peak_614	399	.	17.2348	43.6365	39.9227	178
chr1	25425596	25426114	ENCFF132PDR_peak_615	341	.	15.5113	37.7773	34.1776	232
chr1	25430767	25431171	ENCFF132PDR_peak_616	60	.	5.60131	8.75396	6.09641	280
chr1	25458997	25459303	ENCFF132PDR_peak_617	91	.	6.89392	11.9255	9.102	153
chr1	25543205	25543482	ENCFF132PDR_peak_618	112	.	7.75567	14.1733	11.2506	120
chr1	25543558	25543815	ENCFF132PDR_peak_619	101	.	7.32479	13.0371	10.1631	105
chr1	25573559	25573850	ENCFF132PDR_peak_620	70	.	6.03218	9.78217	7.06668	169
chr1	25600982	25601288	ENCFF132PDR_peak_621	182	.	10.3409	21.4421	18.2592	188
chr1	25616262	25616976	ENCFF132PDR_peak_622	534	.	21.1126	57.4238	53.4906	283
chr1	25671985	25672324	ENCFF132PDR_peak_623	182	.	10.3409	21.4421	18.2592	151
chr1	25682148	25682558	ENCFF132PDR_peak_624	51	.	5.17044	7.75746	5.16124	292
chr1	25695115	25695440	ENCFF132PDR_peak_625	194	.	10.7718	22.7201	19.4976	167
chr1	25773073	25773273	ENCFF132PDR_peak_626	42	.	4.73957	6.79514	4.2656	87
chr1	25796862	25797161	ENCFF132PDR_peak_627	112	.	7.75567	14.1733	11.2506	148
chr1	25819811	25820199	ENCFF132PDR_peak_628	207	.	11.2026	24.0151	20.754	217
chr1	25859167	25859731	ENCFF132PDR_peak_629	1417	.	43.087	146.451	141.711	370
chr1	25867249	25867710	ENCFF132PDR_peak_630	158	.	9.47915	18.9398	15.8389	196
chr1	25873151	25873427	ENCFF132PDR_peak_631	123	.	8.18654	15.3328	12.3632	142
chr1	25875428	25875785	ENCFF132PDR_peak_632	51	.	5.17044	7.75746	5.16124	106
chr1	25879627	25879892	ENCFF132PDR_peak_633	70	.	6.03218	9.78217	7.06668	144
chr1	25906317	25906653	ENCFF132PDR_peak_634	112	.	7.75567	14.1733	11.2506	154
chr1	25996917	25997162	ENCFF132PDR_peak_635	70	.	6.03218	9.78217	7.06668	110
chr1	25997937	25998501	ENCFF132PDR_peak_636	272	.	13.357	30.7236	27.2824	404
chr1	26035836	26036182	ENCFF132PDR_peak_637	101	.	7.32479	13.0371	10.1631	254
chr1	26072425	26072650	ENCFF132PDR_peak_638	70	.	6.03218	9.78217	7.06668	98
chr1	26076482	26076703	ENCFF132PDR_peak_639	91	.	6.89392	11.9255	9.102	85
chr1	26111506	26111912	ENCFF132PDR_peak_640	246	.	12.4952	27.9956	24.6234	147
chr1	26114524	26114971	ENCFF132PDR_peak_641	146	.	9.04828	17.717	14.6587	296
chr1	26225090	26225723	ENCFF132PDR_peak_642	327	.	15.0805	36.3414	32.7717	229
chr1	26233858	26234369	ENCFF132PDR_peak_643	743	.	26.714	78.5687	74.3759	179
chr1	26275637	26275914	ENCFF132PDR_peak_644	123	.	8.18654	15.3328	12.3632	137
chr1	26279816	26280159	ENCFF132PDR_peak_645	123	.	8.18654	15.3328	12.3632	161
chr1	26431964	26432534	ENCFF132PDR_peak_646	428	.	18.0966	46.6315	42.8653	248
chr1	26472902	26473344	ENCFF132PDR_peak_647	1214	.	38.3475	126.028	121.424	190
chr1	26500834	26501422	ENCFF132PDR_peak_648	123	.	8.18654	15.3328	12.3632	191
chr1	26535288	26535515	ENCFF132PDR_peak_649	60	.	5.60131	8.75396	6.09641	122
chr1	26620284	26621134	ENCFF132PDR_peak_650	246	.	12.4952	27.9956	24.6234	422
chr1	26621348	26621674	ENCFF132PDR_peak_651	194	.	10.7718	22.7201	19.4976	136
chr1	26677393	26677994	ENCFF132PDR_peak_652	91	.	6.89392	11.9255	9.102	294
chr1	26692145	26692699	ENCFF132PDR_peak_653	194	.	10.7718	22.7201	19.4976	239
chr1	26692867	26693486	ENCFF132PDR_peak_654	413	.	17.6657	45.1288	41.3884	276
chr1	26695322	26695787	ENCFF132PDR_peak_655	286	.	13.7878	32.1084	28.6342	295
chr1	26698028	26698433	ENCFF132PDR_peak_656	70	.	6.03218	9.78217	7.06668	320
chr1	26706239	26706654	ENCFF132PDR_peak_657	91	.	6.89392	11.9255	9.102	257
chr1	26744174	26744422	ENCFF132PDR_peak_658	134	.	8.61741	16.5144	13.4995	102
chr1	26783982	26784476	ENCFF132PDR_peak_659	246	.	12.4952	27.9956	24.6234	305
chr1	26786212	26786472	ENCFF132PDR_peak_660	123	.	8.18654	15.3328	12.3632	161
chr1	26786914	26787267	ENCFF132PDR_peak_661	112	.	7.75567	14.1733	11.2506	140
chr1	26787730	26788386	ENCFF132PDR_peak_662	80	.	6.46305	10.84	8.0694	372
chr1	26789054	26789348	ENCFF132PDR_peak_663	70	.	6.03218	9.78217	7.06668	122
chr1	26799435	26800175	ENCFF132PDR_peak_664	207	.	11.2026	24.0151	20.754	383
chr1	26809505	26809793	ENCFF132PDR_peak_665	182	.	10.3409	21.4421	18.2592	139
chr1	26831860	26832104	ENCFF132PDR_peak_666	123	.	8.18654	15.3328	12.3632	107
chr1	26849311	26849731	ENCFF132PDR_peak_667	370	.	16.3731	40.6844	37.0265	237
chr1	26853177	26853414	ENCFF132PDR_peak_668	51	.	5.17044	7.75746	5.16124	69
chr1	26864919	26865507	ENCFF132PDR_peak_669	327	.	15.0805	36.3414	32.7717	389
chr1	26890152	26890590	ENCFF132PDR_peak_670	80	.	6.46305	10.84	8.0694	338
chr1	26900339	26900680	ENCFF132PDR_peak_671	112	.	7.75567	14.1733	11.2506	180
chr1	26910518	26910901	ENCFF132PDR_peak_672	182	.	10.3409	21.4421	18.2592	185
chr1	26913811	26914566	ENCFF132PDR_peak_673	443	.	18.5274	48.1444	44.3528	288
chr1	26915417	26915725	ENCFF132PDR_peak_674	101	.	7.32479	13.0371	10.1631	110
chr1	26921342	26921950	ENCFF132PDR_peak_675	158	.	9.47915	18.9398	15.8389	232
chr1	26938030	26938627	ENCFF132PDR_peak_676	895	.	30.5918	93.9139	89.5725	271
chr1	26945779	26945989	ENCFF132PDR_peak_677	101	.	7.32479	13.0371	10.1631	110
chr1	26948346	26948553	ENCFF132PDR_peak_678	60	.	5.60131	8.75396	6.09641	70
chr1	26960368	26960592	ENCFF132PDR_peak_679	80	.	6.46305	10.84	8.0694	68
chr1	26966925	26967135	ENCFF132PDR_peak_680	60	.	5.60131	8.75396	6.09641	49
chr1	27044865	27045107	ENCFF132PDR_peak_681	51	.	5.17044	7.75746	5.16124	154
chr1	27112010	27112449	ENCFF132PDR_peak_682	112	.	7.75567	14.1733	11.2506	149
chr1	27155003	27155254	ENCFF132PDR_peak_683	123	.	8.18654	15.3328	12.3632	132
chr1	27155325	27155525	ENCFF132PDR_peak_684	42	.	4.73957	6.79514	4.2656	161
chr1	27192009	27192244	ENCFF132PDR_peak_685	60	.	5.60131	8.75396	6.09641	122
chr1	27234272	27234763	ENCFF132PDR_peak_686	844	.	29.2992	88.7409	84.4485	274
chr1	27321916	27322665	ENCFF132PDR_peak_687	1088	.	35.3314	113.333	108.825	328
chr1	27349020	27349220	ENCFF132PDR_peak_688	42	.	4.73957	6.79514	4.2656	29
chr1	27357523	27357785	ENCFF132PDR_peak_689	80	.	6.46305	10.84	8.0694	164
chr1	27366121	27366783	ENCFF132PDR_peak_690	313	.	14.6496	34.9177	31.379	165
chr1	27376102	27376558	ENCFF132PDR_peak_691	91	.	6.89392	11.9255	9.102	276
chr1	27490080	27490855	ENCFF132PDR_peak_692	384	.	16.8039	42.1549	38.469	258
chr1	27519638	27520013	ENCFF132PDR_peak_693	286	.	13.7878	32.1084	28.6342	138
chr1	27520714	27520927	ENCFF132PDR_peak_694	70	.	6.03218	9.78217	7.06668	111
chr1	27557054	27557575	ENCFF132PDR_peak_695	112	.	7.75567	14.1733	11.2506	222
chr1	27563441	27563931	ENCFF132PDR_peak_696	384	.	16.8039	42.1549	38.469	293
chr1	27568391	27568793	ENCFF132PDR_peak_697	207	.	11.2026	24.0151	20.754	184
chr1	27574384	27574638	ENCFF132PDR_peak_698	80	.	6.46305	10.84	8.0694	120
chr1	27581754	27582228	ENCFF132PDR_peak_699	286	.	13.7878	32.1084	28.6342	291
chr1	27601705	27602017	ENCFF132PDR_peak_700	112	.	7.75567	14.1733	11.2506	157
chr1	27672062	27672481	ENCFF132PDR_peak_701	313	.	14.6496	34.9177	31.379	188
chr1	27725384	27726029	ENCFF132PDR_peak_702	158	.	9.47915	18.9398	15.8389	377
chr1	27772928	27773421	ENCFF132PDR_peak_703	146	.	9.04828	17.717	14.6587	197
chr1	27830553	27830897	ENCFF132PDR_peak_704	272	.	13.357	30.7236	27.2824	186
chr1	27858053	27858327	ENCFF132PDR_peak_705	34	.	4.3087	5.86986	3.41464	89
chr1	27914433	27914933	ENCFF132PDR_peak_706	207	.	11.2026	24.0151	20.754	245
chr1	27952069	27952522	ENCFF132PDR_peak_707	158	.	9.47915	18.9398	15.8389	303
chr1	28088482	28088912	ENCFF132PDR_peak_708	220	.	11.6335	25.3263	22.0271	190
chr1	28232852	28233219	ENCFF132PDR_peak_709	134	.	8.61741	16.5144	13.4995	180
chr1	28235906	28236325	ENCFF132PDR_peak_710	170	.	9.91002	20.1817	17.0395	221
chr1	28236393	28236593	ENCFF132PDR_peak_711	42	.	4.73957	6.79514	4.2656	62
chr1	28243844	28244044	ENCFF132PDR_peak_712	60	.	5.60131	8.75396	6.09641	96
chr1	28247174	28247492	ENCFF132PDR_peak_713	101	.	7.32479	13.0371	10.1631	170
chr1	28249512	28249862	ENCFF132PDR_peak_714	146	.	9.04828	17.717	14.6587	158
chr1	28258765	28259110	ENCFF132PDR_peak_715	80	.	6.46305	10.84	8.0694	171
chr1	28259198	28259624	ENCFF132PDR_peak_716	182	.	10.3409	21.4421	18.2592	275
chr1	28282480	28282769	ENCFF132PDR_peak_717	123	.	8.18654	15.3328	12.3632	119
chr1	28283341	28283549	ENCFF132PDR_peak_718	51	.	5.17044	7.75746	5.16124	126
chr1	28296581	28297343	ENCFF132PDR_peak_719	220	.	11.6335	25.3263	22.0271	192
chr1	28313942	28314336	ENCFF132PDR_peak_720	146	.	9.04828	17.717	14.6587	178
chr1	28328797	28329173	ENCFF132PDR_peak_721	488	.	19.82	52.7421	48.8779	190
chr1	28369402	28369903	ENCFF132PDR_peak_722	123	.	8.18654	15.3328	12.3632	185
chr1	28369969	28370189	ENCFF132PDR_peak_723	34	.	4.3087	5.86986	3.41464	49
chr1	28437915	28438299	ENCFF132PDR_peak_724	259	.	12.9261	29.3525	25.9453	187
chr1	28505598	28506131	ENCFF132PDR_peak_725	146	.	9.04828	17.717	14.6587	376
chr1	28509901	28510347	ENCFF132PDR_peak_726	91	.	6.89392	11.9255	9.102	167
chr1	28552799	28553268	ENCFF132PDR_peak_727	259	.	12.9261	29.3525	25.9453	141
chr1	28581717	28582026	ENCFF132PDR_peak_728	80	.	6.46305	10.84	8.0694	159
chr1	28642828	28643450	ENCFF132PDR_peak_729	645	.	24.1287	68.6469	64.5668	274
chr1	28648130	28648870	ENCFF132PDR_peak_730	220	.	11.6335	25.3263	22.0271	529
chr1	28668634	28668859	ENCFF132PDR_peak_731	80	.	6.46305	10.84	8.0694	108
chr1	28736583	28737064	ENCFF132PDR_peak_732	597	.	22.8361	63.788	59.7696	286
chr1	28775072	28775451	ENCFF132PDR_peak_733	91	.	6.89392	11.9255	9.102	243
chr1	28877208	28877408	ENCFF132PDR_peak_734	51	.	5.17044	7.75746	5.16124	127
chr1	28881988	28882416	ENCFF132PDR_peak_735	91	.	6.89392	11.9255	9.102	188
chr1	28884978	28885267	ENCFF132PDR_peak_736	146	.	9.04828	17.717	14.6587	128
chr1	28887097	28887336	ENCFF132PDR_peak_737	42	.	4.73957	6.79514	4.2656	107
chr1	28914362	28914587	ENCFF132PDR_peak_738	60	.	5.60131	8.75396	6.09641	51
chr1	28983718	28984000	ENCFF132PDR_peak_739	134	.	8.61741	16.5144	13.4995	161
chr1	29105957	29106240	ENCFF132PDR_peak_740	158	.	9.47915	18.9398	15.8389	155
chr1	29124514	29124837	ENCFF132PDR_peak_741	182	.	10.3409	21.4421	18.2592	169
chr1	29136542	29136822	ENCFF132PDR_peak_742	112	.	7.75567	14.1733	11.2506	154
chr1	29145915	29146389	ENCFF132PDR_peak_743	272	.	13.357	30.7236	27.2824	307
chr1	29149095	29149439	ENCFF132PDR_peak_744	60	.	5.60131	8.75396	6.09641	151
chr1	29181330	29182358	ENCFF132PDR_peak_745	777	.	27.5757	81.9328	77.7062	716
chr1	29186192	29186466	ENCFF132PDR_peak_746	70	.	6.03218	9.78217	7.06668	151
chr1	29202931	29203141	ENCFF132PDR_peak_747	80	.	6.46305	10.84	8.0694	88
chr1	29230736	29231151	ENCFF132PDR_peak_748	80	.	6.46305	10.84	8.0694	169
chr1	29258786	29259121	ENCFF132PDR_peak_749	158	.	9.47915	18.9398	15.8389	193
chr1	30522423	30522929	ENCFF132PDR_peak_750	299	.	14.2187	33.5066	29.9996	186
chr1	30663539	30663810	ENCFF132PDR_peak_751	70	.	6.03218	9.78217	7.06668	109
chr1	30664517	30664717	ENCFF132PDR_peak_752	42	.	4.73957	6.79514	4.2656	165
chr1	30685391	30685671	ENCFF132PDR_peak_753	91	.	6.89392	11.9255	9.102	108
chr1	30718262	30718468	ENCFF132PDR_peak_754	60	.	5.60131	8.75396	6.09641	57
chr1	30718544	30719043	ENCFF132PDR_peak_755	259	.	12.9261	29.3525	25.9453	193
chr1	30822117	30822323	ENCFF132PDR_peak_756	70	.	6.03218	9.78217	7.06668	122
chr1	30823929	30824168	ENCFF132PDR_peak_757	51	.	5.17044	7.75746	5.16124	88
chr1	30824264	30824697	ENCFF132PDR_peak_758	158	.	9.47915	18.9398	15.8389	273
chr1	30847427	30847774	ENCFF132PDR_peak_759	80	.	6.46305	10.84	8.0694	176
chr1	30852126	30852349	ENCFF132PDR_peak_760	91	.	6.89392	11.9255	9.102	149
chr1	30907656	30907860	ENCFF132PDR_peak_761	42	.	4.73957	6.79514	4.2656	54
chr1	30950834	30951034	ENCFF132PDR_peak_762	60	.	5.60131	8.75396	6.09641	142
chr1	30963176	30963394	ENCFF132PDR_peak_763	60	.	5.60131	8.75396	6.09641	71
chr1	31051701	31051910	ENCFF132PDR_peak_764	101	.	7.32479	13.0371	10.1631	95
chr1	31054446	31054660	ENCFF132PDR_peak_765	80	.	6.46305	10.84	8.0694	116
chr1	31065534	31066011	ENCFF132PDR_peak_766	170	.	9.91002	20.1817	17.0395	208
chr1	31296504	31297005	ENCFF132PDR_peak_767	112	.	7.75567	14.1733	11.2506	169
chr1	31413803	31414031	ENCFF132PDR_peak_768	51	.	5.17044	7.75746	5.16124	126
chr1	31416387	31416617	ENCFF132PDR_peak_769	146	.	9.04828	17.717	14.6587	86
chr1	31417135	31417555	ENCFF132PDR_peak_770	645	.	24.1287	68.6469	64.5668	159
chr1	31444758	31445352	ENCFF132PDR_peak_771	101	.	7.32479	13.0371	10.1631	97
chr1	31509280	31509579	ENCFF132PDR_peak_772	112	.	7.75567	14.1733	11.2506	151
chr1	31548476	31548849	ENCFF132PDR_peak_773	112	.	7.75567	14.1733	11.2506	189
chr1	31573961	31574183	ENCFF132PDR_peak_774	51	.	5.17044	7.75746	5.16124	40
chr1	31644644	31645305	ENCFF132PDR_peak_775	123	.	8.18654	15.3328	12.3632	334
chr1	31700951	31701366	ENCFF132PDR_peak_776	70	.	6.03218	9.78217	7.06668	280
chr1	31715666	31715900	ENCFF132PDR_peak_777	60	.	5.60131	8.75396	6.09641	51
chr1	31815799	31816298	ENCFF132PDR_peak_778	355	.	15.9422	39.225	35.596	240
chr1	31881042	31881242	ENCFF132PDR_peak_779	60	.	5.60131	8.75396	6.09641	116
chr1	31881643	31881853	ENCFF132PDR_peak_780	101	.	7.32479	13.0371	10.1631	147
chr1	31911025	31911386	ENCFF132PDR_peak_781	134	.	8.61741	16.5144	13.4995	198
chr1	31938390	31938889	ENCFF132PDR_peak_782	2257	.	61.6145	230.872	225.711	226
chr1	31939907	31940468	ENCFF132PDR_peak_783	299	.	14.2187	33.5066	29.9996	371
chr1	31944749	31945030	ENCFF132PDR_peak_784	60	.	5.60131	8.75396	6.09641	165
chr1	31954584	31955181	ENCFF132PDR_peak_785	220	.	11.6335	25.3263	22.0271	344
chr1	31964138	31964424	ENCFF132PDR_peak_786	91	.	6.89392	11.9255	9.102	163
chr1	32013381	32014082	ENCFF132PDR_peak_787	413	.	17.6657	45.1288	41.3884	318
chr1	32072740	32073324	ENCFF132PDR_peak_788	286	.	13.7878	32.1084	28.6342	329
chr1	32095082	32095610	ENCFF132PDR_peak_789	272	.	13.357	30.7236	27.2824	299
chr1	32104034	32104469	ENCFF132PDR_peak_790	370	.	16.3731	40.6844	37.0265	222
chr1	32107929	32108276	ENCFF132PDR_peak_791	101	.	7.32479	13.0371	10.1631	101
chr1	32178404	32178668	ENCFF132PDR_peak_792	146	.	9.04828	17.717	14.6587	115
chr1	32179322	32180208	ENCFF132PDR_peak_793	220	.	11.6335	25.3263	22.0271	336
chr1	32199769	32200024	ENCFF132PDR_peak_794	34	.	4.3087	5.86986	3.41464	133
chr1	32200615	32200844	ENCFF132PDR_peak_795	123	.	8.18654	15.3328	12.3632	139
chr1	32205274	32205926	ENCFF132PDR_peak_796	1052	.	34.4696	109.752	105.272	440
chr1	32222109	32222784	ENCFF132PDR_peak_797	299	.	14.2187	33.5066	29.9996	267
chr1	32242419	32242619	ENCFF132PDR_peak_798	70	.	6.03218	9.78217	7.06668	103
chr1	32249872	32250393	ENCFF132PDR_peak_799	146	.	9.04828	17.717	14.6587	338
chr1	32291735	32292264	ENCFF132PDR_peak_800	80	.	6.46305	10.84	8.0694	122
chr1	32310024	32310336	ENCFF132PDR_peak_801	123	.	8.18654	15.3328	12.3632	181
chr1	32321699	32322078	ENCFF132PDR_peak_802	80	.	6.46305	10.84	8.0694	297
chr1	32349162	32349376	ENCFF132PDR_peak_803	51	.	5.17044	7.75746	5.16124	139
chr1	32351248	32351737	ENCFF132PDR_peak_804	123	.	8.18654	15.3328	12.3632	297
chr1	32353946	32354235	ENCFF132PDR_peak_805	134	.	8.61741	16.5144	13.4995	134
chr1	32394266	32394891	ENCFF132PDR_peak_806	473	.	19.3892	51.1999	47.3592	330
chr1	32406629	32407001	ENCFF132PDR_peak_807	473	.	19.3892	51.1999	47.3592	179
chr1	32650288	32650721	ENCFF132PDR_peak_808	112	.	7.75567	14.1733	11.2506	271
chr1	32716660	32716976	ENCFF132PDR_peak_809	158	.	9.47915	18.9398	15.8389	148
chr1	32733932	32734424	ENCFF132PDR_peak_810	327	.	15.0805	36.3414	32.7717	196
chr1	32737364	32737648	ENCFF132PDR_peak_811	101	.	7.32479	13.0371	10.1631	177
chr1	32761660	32761870	ENCFF132PDR_peak_812	42	.	4.73957	6.79514	4.2656	192
chr1	32817168	32817742	ENCFF132PDR_peak_813	645	.	24.1287	68.6469	64.5668	204
chr1	32864800	32865009	ENCFF132PDR_peak_814	80	.	6.46305	10.84	8.0694	75
chr1	32870984	32871270	ENCFF132PDR_peak_815	60	.	5.60131	8.75396	6.09641	65
chr1	32920874	32921267	ENCFF132PDR_peak_816	207	.	11.2026	24.0151	20.754	197
chr1	32933966	32934342	ENCFF132PDR_peak_817	370	.	16.3731	40.6844	37.0265	186
chr1	32936115	32936374	ENCFF132PDR_peak_818	101	.	7.32479	13.0371	10.1631	146
chr1	32964678	32965182	ENCFF132PDR_peak_819	259	.	12.9261	29.3525	25.9453	190
chr1	32973065	32973270	ENCFF132PDR_peak_820	80	.	6.46305	10.84	8.0694	60
chr1	32997995	32998291	ENCFF132PDR_peak_821	194	.	10.7718	22.7201	19.4976	111
chr1	32999026	32999333	ENCFF132PDR_peak_822	60	.	5.60131	8.75396	6.09641	201
chr1	33008667	33009001	ENCFF132PDR_peak_823	146	.	9.04828	17.717	14.6587	158
chr1	33011156	33011690	ENCFF132PDR_peak_824	947	.	31.8844	99.1415	94.7516	243
chr1	33022751	33022965	ENCFF132PDR_peak_825	112	.	7.75567	14.1733	11.2506	139
chr1	33027166	33027462	ENCFF132PDR_peak_826	246	.	12.4952	27.9956	24.6234	120
chr1	33036850	33037234	ENCFF132PDR_peak_827	170	.	9.91002	20.1817	17.0395	172
chr1	33055638	33056133	ENCFF132PDR_peak_828	399	.	17.2348	43.6365	39.9227	205
chr1	33127120	33127648	ENCFF132PDR_peak_829	473	.	19.3892	51.1999	47.3592	184
chr1	33181902	33182394	ENCFF132PDR_peak_830	1663	.	48.6883	171.259	166.384	210
chr1	33218910	33219255	ENCFF132PDR_peak_831	101	.	7.32479	13.0371	10.1631	147
chr1	33255369	33255667	ENCFF132PDR_peak_832	80	.	6.46305	10.84	8.0694	169
chr1	33295630	33295842	ENCFF132PDR_peak_833	80	.	6.46305	10.84	8.0694	89
chr1	33296043	33296329	ENCFF132PDR_peak_834	158	.	9.47915	18.9398	15.8389	133
chr1	33334163	33334659	ENCFF132PDR_peak_835	112	.	7.75567	14.1733	11.2506	218
chr1	33341982	33342668	ENCFF132PDR_peak_836	370	.	16.3731	40.6844	37.0265	498
chr1	33347007	33347647	ENCFF132PDR_peak_837	158	.	9.47915	18.9398	15.8389	461
chr1	33349885	33350617	ENCFF132PDR_peak_838	60	.	5.60131	8.75396	6.09641	186
chr1	33430900	33431221	ENCFF132PDR_peak_839	259	.	12.9261	29.3525	25.9453	168
chr1	33472301	33472784	ENCFF132PDR_peak_840	220	.	11.6335	25.3263	22.0271	195
chr1	33577801	33578012	ENCFF132PDR_peak_841	60	.	5.60131	8.75396	6.09641	42
chr1	34316830	34317119	ENCFF132PDR_peak_842	91	.	6.89392	11.9255	9.102	132
chr1	34582444	34582659	ENCFF132PDR_peak_843	60	.	5.60131	8.75396	6.09641	28
chr1	34825598	34825896	ENCFF132PDR_peak_844	170	.	9.91002	20.1817	17.0395	161
chr1	34852683	34852909	ENCFF132PDR_peak_845	70	.	6.03218	9.78217	7.06668	162
chr1	34859521	34860172	ENCFF132PDR_peak_846	272	.	13.357	30.7236	27.2824	322
chr1	34866157	34866655	ENCFF132PDR_peak_847	327	.	15.0805	36.3414	32.7717	196
chr1	34985250	34985522	ENCFF132PDR_peak_848	42	.	4.73957	6.79514	4.2656	142
chr1	35031548	35032127	ENCFF132PDR_peak_849	504	.	20.2509	54.2936	50.4059	194
chr1	35079261	35079461	ENCFF132PDR_peak_850	51	.	5.17044	7.75746	5.16124	98
chr1	35172013	35172416	ENCFF132PDR_peak_851	286	.	13.7878	32.1084	28.6342	218
chr1	35179067	35179361	ENCFF132PDR_peak_852	146	.	9.04828	17.717	14.6587	165
chr1	35191948	35192359	ENCFF132PDR_peak_853	930	.	31.4535	97.393	93.0189	191
chr1	35192947	35193395	ENCFF132PDR_peak_854	91	.	6.89392	11.9255	9.102	362
chr1	35268260	35268986	ENCFF132PDR_peak_855	170	.	9.91002	20.1817	17.0395	352
chr1	35448358	35448824	ENCFF132PDR_peak_856	123	.	8.18654	15.3328	12.3632	132
chr1	35556204	35556404	ENCFF132PDR_peak_857	70	.	6.03218	9.78217	7.06668	130
chr1	35557096	35558062	ENCFF132PDR_peak_858	2338	.	63.3379	239.04	233.846	658
chr1	35641416	35641740	ENCFF132PDR_peak_859	194	.	10.7718	22.7201	19.4976	173
chr1	35718728	35719182	ENCFF132PDR_peak_860	194	.	10.7718	22.7201	19.4976	256
chr1	35726848	35727068	ENCFF132PDR_peak_861	70	.	6.03218	9.78217	7.06668	95
chr1	35769325	35769640	ENCFF132PDR_peak_862	80	.	6.46305	10.84	8.0694	172
chr1	35769828	35770229	ENCFF132PDR_peak_863	70	.	6.03218	9.78217	7.06668	167
chr1	35882953	35883599	ENCFF132PDR_peak_864	413	.	17.6657	45.1288	41.3884	296
chr1	35931043	35931465	ENCFF132PDR_peak_865	158	.	9.47915	18.9398	15.8389	254
chr1	36088668	36089186	ENCFF132PDR_peak_866	355	.	15.9422	39.225	35.596	184
chr1	36149251	36149815	ENCFF132PDR_peak_867	170	.	9.91002	20.1817	17.0395	235
chr1	36150788	36151166	ENCFF132PDR_peak_868	80	.	6.46305	10.84	8.0694	123
chr1	36178971	36179171	ENCFF132PDR_peak_869	42	.	4.73957	6.79514	4.2656	31
chr1	36188256	36188456	ENCFF132PDR_peak_870	42	.	4.73957	6.79514	4.2656	87
chr1	36223895	36224581	ENCFF132PDR_peak_871	1141	.	36.624	118.743	114.193	284
chr1	36224701	36224924	ENCFF132PDR_peak_872	80	.	6.46305	10.84	8.0694	136
chr1	36269415	36269667	ENCFF132PDR_peak_873	60	.	5.60131	8.75396	6.09641	142
chr1	36299891	36300365	ENCFF132PDR_peak_874	134	.	8.61741	16.5144	13.4995	356
chr1	36368904	36369236	ENCFF132PDR_peak_875	60	.	5.60131	8.75396	6.09641	180
chr1	36373868	36374114	ENCFF132PDR_peak_876	91	.	6.89392	11.9255	9.102	110
chr1	36374392	36375062	ENCFF132PDR_peak_877	534	.	21.1126	57.4238	53.4906	223
chr1	36384967	36385211	ENCFF132PDR_peak_878	70	.	6.03218	9.78217	7.06668	116
chr1	36386019	36386911	ENCFF132PDR_peak_879	146	.	9.04828	17.717	14.6587	670
chr1	36397750	36398160	ENCFF132PDR_peak_880	101	.	7.32479	13.0371	10.1631	168
chr1	36450724	36450985	ENCFF132PDR_peak_881	91	.	6.89392	11.9255	9.102	110
chr1	36464234	36464715	ENCFF132PDR_peak_882	207	.	11.2026	24.0151	20.754	228
chr1	36486623	36487281	ENCFF132PDR_peak_883	246	.	12.4952	27.9956	24.6234	467
chr1	37325600	37325873	ENCFF132PDR_peak_884	91	.	6.89392	11.9255	9.102	116
chr1	37474096	37474734	ENCFF132PDR_peak_885	158	.	9.47915	18.9398	15.8389	179
chr1	37479008	37479278	ENCFF132PDR_peak_886	91	.	6.89392	11.9255	9.102	176
chr1	37479549	37480201	ENCFF132PDR_peak_887	2075	.	57.7366	212.673	207.59	302
chr1	37486053	37486253	ENCFF132PDR_peak_888	60	.	5.60131	8.75396	6.09641	157
chr1	37514889	37515269	ENCFF132PDR_peak_889	80	.	6.46305	10.84	8.0694	183
chr1	37534453	37534812	ENCFF132PDR_peak_890	158	.	9.47915	18.9398	15.8389	167
chr1	37537378	37537596	ENCFF132PDR_peak_891	70	.	6.03218	9.78217	7.06668	113
chr1	37554138	37554477	ENCFF132PDR_peak_892	246	.	12.4952	27.9956	24.6234	171
chr1	37556628	37557303	ENCFF132PDR_peak_893	3155	.	80.1419	320.974	315.572	279
chr1	37595780	37596283	ENCFF132PDR_peak_894	613	.	23.267	65.3997	61.3603	231
chr1	37690398	37690718	ENCFF132PDR_peak_895	286	.	13.7878	32.1084	28.6342	181
chr1	37793901	37794116	ENCFF132PDR_peak_896	80	.	6.46305	10.84	8.0694	80
chr1	37808123	37808377	ENCFF132PDR_peak_897	134	.	8.61741	16.5144	13.4995	83
chr1	37859495	37859894	ENCFF132PDR_peak_898	194	.	10.7718	22.7201	19.4976	142
chr1	37931648	37931981	ENCFF132PDR_peak_899	194	.	10.7718	22.7201	19.4976	171
chr1	37940431	37940718	ENCFF132PDR_peak_900	101	.	7.32479	13.0371	10.1631	138
chr1	37946942	37947268	ENCFF132PDR_peak_901	134	.	8.61741	16.5144	13.4995	157
chr1	37989939	37990325	ENCFF132PDR_peak_902	370	.	16.3731	40.6844	37.0265	213
chr1	38012339	38012827	ENCFF132PDR_peak_903	182	.	10.3409	21.4421	18.2592	236
chr1	38084554	38084946	ENCFF132PDR_peak_904	51	.	5.17044	7.75746	5.16124	246
chr1	38117430	38117759	ENCFF132PDR_peak_905	146	.	9.04828	17.717	14.6587	137
chr1	38859649	38860124	ENCFF132PDR_peak_906	341	.	15.5113	37.7773	34.1776	170
chr1	38873260	38873668	ENCFF132PDR_peak_907	146	.	9.04828	17.717	14.6587	196
chr1	38990839	38991443	ENCFF132PDR_peak_908	286	.	13.7878	32.1084	28.6342	431
chr1	39026287	39026532	ENCFF132PDR_peak_909	70	.	6.03218	9.78217	7.06668	88
chr1	39106463	39106719	ENCFF132PDR_peak_910	146	.	9.04828	17.717	14.6587	91
chr1	39116770	39117277	ENCFF132PDR_peak_911	123	.	8.18654	15.3328	12.3632	172
chr1	39132987	39133351	ENCFF132PDR_peak_912	146	.	9.04828	17.717	14.6587	145
chr1	39154728	39154948	ENCFF132PDR_peak_913	80	.	6.46305	10.84	8.0694	87
chr1	39158226	39158523	ENCFF132PDR_peak_914	123	.	8.18654	15.3328	12.3632	163
chr1	39158664	39158962	ENCFF132PDR_peak_915	112	.	7.75567	14.1733	11.2506	148
chr1	39178975	39179254	ENCFF132PDR_peak_916	60	.	5.60131	8.75396	6.09641	167
chr1	39183724	39184073	ENCFF132PDR_peak_917	123	.	8.18654	15.3328	12.3632	153
chr1	39192163	39192467	ENCFF132PDR_peak_918	101	.	7.32479	13.0371	10.1631	128
chr1	39270067	39270406	ENCFF132PDR_peak_919	34	.	4.3087	5.86986	3.41464	49
chr1	39378457	39378701	ENCFF132PDR_peak_920	51	.	5.17044	7.75746	5.16124	57
chr1	39408600	39409138	ENCFF132PDR_peak_921	220	.	11.6335	25.3263	22.0271	157
chr1	39410859	39411083	ENCFF132PDR_peak_922	60	.	5.60131	8.75396	6.09641	102
chr1	39451278	39451566	ENCFF132PDR_peak_923	123	.	8.18654	15.3328	12.3632	117
chr1	39566880	39567086	ENCFF132PDR_peak_924	80	.	6.46305	10.84	8.0694	157
chr1	39576745	39577045	ENCFF132PDR_peak_925	146	.	9.04828	17.717	14.6587	174
chr1	39653463	39653663	ENCFF132PDR_peak_926	42	.	4.73957	6.79514	4.2656	65
chr1	39738654	39739095	ENCFF132PDR_peak_927	91	.	6.89392	11.9255	9.102	137
chr1	39825503	39825733	ENCFF132PDR_peak_928	80	.	6.46305	10.84	8.0694	64
chr1	39842378	39842578	ENCFF132PDR_peak_929	42	.	4.73957	6.79514	4.2656	67
chr1	39845691	39845907	ENCFF132PDR_peak_930	51	.	5.17044	7.75746	5.16124	62
chr1	39852118	39852496	ENCFF132PDR_peak_931	207	.	11.2026	24.0151	20.754	181
chr1	39899057	39899395	ENCFF132PDR_peak_932	123	.	8.18654	15.3328	12.3632	157
chr1	39900659	39900918	ENCFF132PDR_peak_933	80	.	6.46305	10.84	8.0694	175
chr1	39902023	39902223	ENCFF132PDR_peak_934	51	.	5.17044	7.75746	5.16124	70
chr1	39919609	39919848	ENCFF132PDR_peak_935	91	.	6.89392	11.9255	9.102	87
chr1	39922234	39922434	ENCFF132PDR_peak_936	42	.	4.73957	6.79514	4.2656	28
chr1	39926289	39926787	ENCFF132PDR_peak_937	194	.	10.7718	22.7201	19.4976	336
chr1	39927421	39927966	ENCFF132PDR_peak_938	678	.	24.9905	71.9248	67.8053	334
chr1	39928664	39929330	ENCFF132PDR_peak_939	810	.	28.4374	85.3238	81.0645	368
chr1	39934205	39934859	ENCFF132PDR_peak_940	727	.	26.2831	76.8971	72.7217	231
chr1	39947241	39947636	ENCFF132PDR_peak_941	182	.	10.3409	21.4421	18.2592	220
chr1	39954901	39955325	ENCFF132PDR_peak_942	246	.	12.4952	27.9956	24.6234	227
chr1	39958844	39959044	ENCFF132PDR_peak_943	60	.	5.60131	8.75396	6.09641	79
chr1	39959823	39960708	ENCFF132PDR_peak_944	123	.	8.18654	15.3328	12.3632	317
chr1	39962094	39962403	ENCFF132PDR_peak_945	60	.	5.60131	8.75396	6.09641	196
chr1	39964385	39964726	ENCFF132PDR_peak_946	42	.	4.73957	6.79514	4.2656	97
chr1	39964954	39965388	ENCFF132PDR_peak_947	134	.	8.61741	16.5144	13.4995	273
chr1	39965796	39966024	ENCFF132PDR_peak_948	51	.	5.17044	7.75746	5.16124	76
chr1	40039467	40039690	ENCFF132PDR_peak_949	80	.	6.46305	10.84	8.0694	173
chr1	40039860	40040876	ENCFF132PDR_peak_950	384	.	16.8039	42.1549	38.469	576
chr1	40059557	40059808	ENCFF132PDR_peak_951	123	.	8.18654	15.3328	12.3632	118
chr1	40161042	40161598	ENCFF132PDR_peak_952	1568	.	46.534	161.637	156.811	228
chr1	40257798	40258268	ENCFF132PDR_peak_953	194	.	10.7718	22.7201	19.4976	257
chr1	40267889	40268238	ENCFF132PDR_peak_954	182	.	10.3409	21.4421	18.2592	172
chr1	40338753	40339089	ENCFF132PDR_peak_955	51	.	5.17044	7.75746	5.16124	122
chr1	40373422	40373836	ENCFF132PDR_peak_956	286	.	13.7878	32.1084	28.6342	225
chr1	40383176	40383376	ENCFF132PDR_peak_957	51	.	5.17044	7.75746	5.16124	110
chr1	40389903	40390504	ENCFF132PDR_peak_958	384	.	16.8039	42.1549	38.469	386
chr1	40421715	40422415	ENCFF132PDR_peak_959	327	.	15.0805	36.3414	32.7717	164
chr1	40449805	40450491	ENCFF132PDR_peak_960	1017	.	33.6079	106.193	101.742	337
chr1	40477130	40477375	ENCFF132PDR_peak_961	51	.	5.17044	7.75746	5.16124	84
chr1	40508437	40508882	ENCFF132PDR_peak_962	207	.	11.2026	24.0151	20.754	270
chr1	40531364	40532021	ENCFF132PDR_peak_963	259	.	12.9261	29.3525	25.9453	236
chr1	40539459	40539730	ENCFF132PDR_peak_964	146	.	9.04828	17.717	14.6587	163
chr1	40612269	40612550	ENCFF132PDR_peak_965	70	.	6.03218	9.78217	7.06668	129
chr1	40691478	40692296	ENCFF132PDR_peak_966	194	.	10.7718	22.7201	19.4976	236
chr1	40709089	40709387	ENCFF132PDR_peak_967	123	.	8.18654	15.3328	12.3632	170
chr1	40740124	40740324	ENCFF132PDR_peak_968	34	.	4.3087	5.86986	3.41464	36
chr1	40749305	40749728	ENCFF132PDR_peak_969	70	.	6.03218	9.78217	7.06668	180
chr1	40758738	40758999	ENCFF132PDR_peak_970	91	.	6.89392	11.9255	9.102	103
chr1	40820222	40820636	ENCFF132PDR_peak_971	112	.	7.75567	14.1733	11.2506	190
chr1	40862220	40862626	ENCFF132PDR_peak_972	123	.	8.18654	15.3328	12.3632	165
chr1	40875777	40876044	ENCFF132PDR_peak_973	112	.	7.75567	14.1733	11.2506	108
chr1	40919556	40919796	ENCFF132PDR_peak_974	80	.	6.46305	10.84	8.0694	86
chr1	40930244	40930470	ENCFF132PDR_peak_975	112	.	7.75567	14.1733	11.2506	76
chr1	40939715	40940093	ENCFF132PDR_peak_976	101	.	7.32479	13.0371	10.1631	197
chr1	40944210	40944697	ENCFF132PDR_peak_977	1549	.	46.1031	159.724	154.909	225
chr1	40944878	40945257	ENCFF132PDR_peak_978	134	.	8.61741	16.5144	13.4995	254
chr1	40979435	40979724	ENCFF132PDR_peak_979	123	.	8.18654	15.3328	12.3632	108
chr1	40981060	40981260	ENCFF132PDR_peak_980	51	.	5.17044	7.75746	5.16124	186
chr1	40987409	40987866	ENCFF132PDR_peak_981	146	.	9.04828	17.717	14.6587	160
chr1	40988232	40988682	ENCFF132PDR_peak_982	101	.	7.32479	13.0371	10.1631	224
chr1	40989121	40989321	ENCFF132PDR_peak_983	42	.	4.73957	6.79514	4.2656	91
chr1	41003728	41004020	ENCFF132PDR_peak_984	51	.	5.17044	7.75746	5.16124	140
chr1	41044263	41044463	ENCFF132PDR_peak_985	51	.	5.17044	7.75746	5.16124	130
chr1	41045849	41046061	ENCFF132PDR_peak_986	60	.	5.60131	8.75396	6.09641	135
chr1	41102305	41102528	ENCFF132PDR_peak_987	51	.	5.17044	7.75746	5.16124	83
chr1	41109202	41109701	ENCFF132PDR_peak_988	259	.	12.9261	29.3525	25.9453	288
chr1	41109956	41110231	ENCFF132PDR_peak_989	80	.	6.46305	10.84	8.0694	156
chr1	41152614	41153027	ENCFF132PDR_peak_990	80	.	6.46305	10.84	8.0694	286
chr1	41360984	41361304	ENCFF132PDR_peak_991	70	.	6.03218	9.78217	7.06668	232
chr1	41432396	41433068	ENCFF132PDR_peak_992	70	.	6.03218	9.78217	7.06668	182
chr1	41476628	41477121	ENCFF132PDR_peak_993	259	.	12.9261	29.3525	25.9453	257
chr1	41484636	41484852	ENCFF132PDR_peak_994	60	.	5.60131	8.75396	6.09641	77
chr1	41496260	41496540	ENCFF132PDR_peak_995	70	.	6.03218	9.78217	7.06668	93
chr1	41516266	41516466	ENCFF132PDR_peak_996	60	.	5.60131	8.75396	6.09641	44
chr1	41684153	41684353	ENCFF132PDR_peak_997	70	.	6.03218	9.78217	7.06668	108
chr1	42035256	42035677	ENCFF132PDR_peak_998	60	.	5.60131	8.75396	6.09641	74
chr1	42035895	42036380	ENCFF132PDR_peak_999	286	.	13.7878	32.1084	28.6342	156
chr1	42046727	42047074	ENCFF132PDR_peak_1000	91	.	6.89392	11.9255	9.102	124
chr1	42081552	42081812	ENCFF132PDR_peak_1001	70	.	6.03218	9.78217	7.06668	68
chr1	42146998	42147293	ENCFF132PDR_peak_1002	220	.	11.6335	25.3263	22.0271	115
chr1	42152282	42152507	ENCFF132PDR_peak_1003	123	.	8.18654	15.3328	12.3632	171
chr1	42172429	42172629	ENCFF132PDR_peak_1004	60	.	5.60131	8.75396	6.09641	91
chr1	42172719	42173000	ENCFF132PDR_peak_1005	60	.	5.60131	8.75396	6.09641	172
chr1	42173368	42173789	ENCFF132PDR_peak_1006	70	.	6.03218	9.78217	7.06668	284
chr1	42214604	42214858	ENCFF132PDR_peak_1007	101	.	7.32479	13.0371	10.1631	143
chr1	42334258	42334524	ENCFF132PDR_peak_1008	60	.	5.60131	8.75396	6.09641	189
chr1	42335107	42335539	ENCFF132PDR_peak_1009	355	.	15.9422	39.225	35.596	204
chr1	42335889	42336221	ENCFF132PDR_peak_1010	272	.	13.357	30.7236	27.2824	156
chr1	42431545	42431907	ENCFF132PDR_peak_1011	91	.	6.89392	11.9255	9.102	175
chr1	42455869	42456714	ENCFF132PDR_peak_1012	566	.	21.9744	60.589	56.6131	601
chr1	42463096	42463432	ENCFF132PDR_peak_1013	70	.	6.03218	9.78217	7.06668	190
chr1	42657956	42658562	ENCFF132PDR_peak_1014	246	.	12.4952	27.9956	24.6234	343
chr1	42681990	42682394	ENCFF132PDR_peak_1015	80	.	6.46305	10.84	8.0694	235
chr1	42682926	42683296	ENCFF132PDR_peak_1016	810	.	28.4374	85.3238	81.0645	183
chr1	42766816	42767449	ENCFF132PDR_peak_1017	550	.	21.5435	59.0021	55.0473	468
chr1	42816791	42817035	ENCFF132PDR_peak_1018	70	.	6.03218	9.78217	7.06668	179
chr1	42817110	42817310	ENCFF132PDR_peak_1019	51	.	5.17044	7.75746	5.16124	93
chr1	42817973	42818422	ENCFF132PDR_peak_1020	233	.	12.0644	26.6534	23.3172	217
chr1	42846268	42846794	ENCFF132PDR_peak_1021	70	.	6.03218	9.78217	7.06668	186
chr1	42939431	42939631	ENCFF132PDR_peak_1022	60	.	5.60131	8.75396	6.09641	141
chr1	42958113	42958391	ENCFF132PDR_peak_1023	101	.	7.32479	13.0371	10.1631	164
chr1	42958794	42959005	ENCFF132PDR_peak_1024	70	.	6.03218	9.78217	7.06668	64
chr1	43172020	43172534	ENCFF132PDR_peak_1025	220	.	11.6335	25.3263	22.0271	282
chr1	43207020	43207270	ENCFF132PDR_peak_1026	51	.	5.17044	7.75746	5.16124	79
chr1	43235714	43236026	ENCFF132PDR_peak_1027	91	.	6.89392	11.9255	9.102	199
chr1	43238199	43238505	ENCFF132PDR_peak_1028	170	.	9.91002	20.1817	17.0395	148
chr1	43250304	43250666	ENCFF132PDR_peak_1029	259	.	12.9261	29.3525	25.9453	172
chr1	43256714	43256981	ENCFF132PDR_peak_1030	51	.	5.17044	7.75746	5.16124	185
chr1	43276799	43277085	ENCFF132PDR_peak_1031	101	.	7.32479	13.0371	10.1631	153
chr1	43282355	43282772	ENCFF132PDR_peak_1032	91	.	6.89392	11.9255	9.102	170
chr1	43295740	43295965	ENCFF132PDR_peak_1033	70	.	6.03218	9.78217	7.06668	83
chr1	43312657	43312920	ENCFF132PDR_peak_1034	80	.	6.46305	10.84	8.0694	97
chr1	43313889	43314089	ENCFF132PDR_peak_1035	80	.	6.46305	10.84	8.0694	103
chr1	43348942	43349151	ENCFF132PDR_peak_1036	70	.	6.03218	9.78217	7.06668	131
chr1	43349262	43349726	ENCFF132PDR_peak_1037	70	.	6.03218	9.78217	7.06668	270
chr1	43368012	43368554	ENCFF132PDR_peak_1038	91	.	6.89392	11.9255	9.102	355
chr1	43389642	43390076	ENCFF132PDR_peak_1039	194	.	10.7718	22.7201	19.4976	238
chr1	43453889	43454201	ENCFF132PDR_peak_1040	112	.	7.75567	14.1733	11.2506	144
chr1	43454527	43454845	ENCFF132PDR_peak_1041	51	.	5.17044	7.75746	5.16124	186
chr1	43531637	43531842	ENCFF132PDR_peak_1042	70	.	6.03218	9.78217	7.06668	119
chr1	43537673	43537873	ENCFF132PDR_peak_1043	60	.	5.60131	8.75396	6.09641	143
chr1	43542104	43542381	ENCFF132PDR_peak_1044	123	.	8.18654	15.3328	12.3632	115
chr1	43545699	43546621	ENCFF132PDR_peak_1045	286	.	13.7878	32.1084	28.6342	287
chr1	43548318	43548709	ENCFF132PDR_peak_1046	313	.	14.6496	34.9177	31.379	208
chr1	43550003	43550514	ENCFF132PDR_peak_1047	91	.	6.89392	11.9255	9.102	269
chr1	43552789	43553226	ENCFF132PDR_peak_1048	246	.	12.4952	27.9956	24.6234	172
chr1	43565679	43565996	ENCFF132PDR_peak_1049	70	.	6.03218	9.78217	7.06668	141
chr1	43649777	43650125	ENCFF132PDR_peak_1050	51	.	5.17044	7.75746	5.16124	174
chr1	43707146	43707391	ENCFF132PDR_peak_1051	60	.	5.60131	8.75396	6.09641	150
chr1	43946385	43946838	ENCFF132PDR_peak_1052	134	.	8.61741	16.5144	13.4995	323
chr1	43969678	43969878	ENCFF132PDR_peak_1053	80	.	6.46305	10.84	8.0694	98
chr1	43974407	43975025	ENCFF132PDR_peak_1054	233	.	12.0644	26.6534	23.3172	420
chr1	43978156	43978469	ENCFF132PDR_peak_1055	146	.	9.04828	17.717	14.6587	140
chr1	43991278	43991886	ENCFF132PDR_peak_1056	80	.	6.46305	10.84	8.0694	175
chr1	44005733	44005933	ENCFF132PDR_peak_1057	51	.	5.17044	7.75746	5.16124	75
chr1	44060876	44061076	ENCFF132PDR_peak_1058	51	.	5.17044	7.75746	5.16124	144
chr1	44067683	44067898	ENCFF132PDR_peak_1059	51	.	5.17044	7.75746	5.16124	91
chr1	44213268	44213730	ENCFF132PDR_peak_1060	220	.	11.6335	25.3263	22.0271	172
chr1	44283405	44283900	ENCFF132PDR_peak_1061	399	.	17.2348	43.6365	39.9227	283
chr1	44284163	44284528	ENCFF132PDR_peak_1062	207	.	11.2026	24.0151	20.754	178
chr1	44293726	44294442	ENCFF132PDR_peak_1063	259	.	12.9261	29.3525	25.9453	209
chr1	44297614	44298391	ENCFF132PDR_peak_1064	194	.	10.7718	22.7201	19.4976	183
chr1	44327926	44328419	ENCFF132PDR_peak_1065	613	.	23.267	65.3997	61.3603	272
chr1	44631634	44632083	ENCFF132PDR_peak_1066	399	.	17.2348	43.6365	39.9227	261
chr1	44645494	44645806	ENCFF132PDR_peak_1067	70	.	6.03218	9.78217	7.06668	133
chr1	44660142	44660552	ENCFF132PDR_peak_1068	170	.	9.91002	20.1817	17.0395	228
chr1	44662037	44662255	ENCFF132PDR_peak_1069	70	.	6.03218	9.78217	7.06668	112
chr1	44672351	44672582	ENCFF132PDR_peak_1070	51	.	5.17044	7.75746	5.16124	46
chr1	44673711	44675061	ENCFF132PDR_peak_1071	760	.	27.1448	80.2474	76.0379	495
chr1	44676535	44676829	ENCFF132PDR_peak_1072	70	.	6.03218	9.78217	7.06668	108
chr1	44677051	44677455	ENCFF132PDR_peak_1073	207	.	11.2026	24.0151	20.754	280
chr1	44679553	44679827	ENCFF132PDR_peak_1074	70	.	6.03218	9.78217	7.06668	120
chr1	44681930	44682471	ENCFF132PDR_peak_1075	194	.	10.7718	22.7201	19.4976	388
chr1	44730885	44731554	ENCFF132PDR_peak_1076	91	.	6.89392	11.9255	9.102	459
chr1	44739471	44740117	ENCFF132PDR_peak_1077	194	.	10.7718	22.7201	19.4976	247
chr1	44775191	44775688	ENCFF132PDR_peak_1078	170	.	9.91002	20.1817	17.0395	249
chr1	44799722	44800440	ENCFF132PDR_peak_1079	170	.	9.91002	20.1817	17.0395	529
chr1	44807093	44808397	ENCFF132PDR_peak_1080	399	.	17.2348	43.6365	39.9227	752
chr1	44813614	44814024	ENCFF132PDR_peak_1081	91	.	6.89392	11.9255	9.102	156
chr1	44819870	44820131	ENCFF132PDR_peak_1082	80	.	6.46305	10.84	8.0694	150
chr1	44986528	44986985	ENCFF132PDR_peak_1083	272	.	13.357	30.7236	27.2824	190
chr1	45010556	45010867	ENCFF132PDR_peak_1084	134	.	8.61741	16.5144	13.4995	183
chr1	45011876	45012290	ENCFF132PDR_peak_1085	207	.	11.2026	24.0151	20.754	274
chr1	45012753	45012960	ENCFF132PDR_peak_1086	80	.	6.46305	10.84	8.0694	115
chr1	45134403	45134786	ENCFF132PDR_peak_1087	895	.	30.5918	93.9139	89.5725	185
chr1	45303435	45303852	ENCFF132PDR_peak_1088	233	.	12.0644	26.6534	23.3172	168
chr1	45339875	45340236	ENCFF132PDR_peak_1089	123	.	8.18654	15.3328	12.3632	168
chr1	45340919	45341119	ENCFF132PDR_peak_1090	60	.	5.60131	8.75396	6.09641	88
chr1	45490994	45491536	ENCFF132PDR_peak_1091	134	.	8.61741	16.5144	13.4995	185
chr1	45499818	45500404	ENCFF132PDR_peak_1092	286	.	13.7878	32.1084	28.6342	389
chr1	45503887	45504215	ENCFF132PDR_peak_1093	51	.	5.17044	7.75746	5.16124	272
chr1	45521713	45522294	ENCFF132PDR_peak_1094	384	.	16.8039	42.1549	38.469	271
chr1	45542689	45543007	ENCFF132PDR_peak_1095	134	.	8.61741	16.5144	13.4995	160
chr1	45543889	45544170	ENCFF132PDR_peak_1096	80	.	6.46305	10.84	8.0694	111
chr1	45550551	45551188	ENCFF132PDR_peak_1097	299	.	14.2187	33.5066	29.9996	254
chr1	45583428	45583912	ENCFF132PDR_peak_1098	60	.	5.60131	8.75396	6.09641	154
chr1	45658198	45658455	ENCFF132PDR_peak_1099	91	.	6.89392	11.9255	9.102	103
chr1	45686409	45687415	ENCFF132PDR_peak_1100	488	.	19.82	52.7421	48.8779	798
chr1	45687970	45688328	ENCFF132PDR_peak_1101	112	.	7.75567	14.1733	11.2506	199
chr1	45750538	45750864	ENCFF132PDR_peak_1102	182	.	10.3409	21.4421	18.2592	129
chr1	45871422	45871743	ENCFF132PDR_peak_1103	91	.	6.89392	11.9255	9.102	148
chr1	45872151	45872448	ENCFF132PDR_peak_1104	101	.	7.32479	13.0371	10.1631	146
chr1	45892349	45892678	ENCFF132PDR_peak_1105	299	.	14.2187	33.5066	29.9996	156
chr1	45954511	45954790	ENCFF132PDR_peak_1106	112	.	7.75567	14.1733	11.2506	139
chr1	45979254	45979588	ENCFF132PDR_peak_1107	91	.	6.89392	11.9255	9.102	138
chr1	46132557	46133097	ENCFF132PDR_peak_1108	259	.	12.9261	29.3525	25.9453	199
chr1	46183123	46183558	ENCFF132PDR_peak_1109	355	.	15.9422	39.225	35.596	174
chr1	46203127	46203447	ENCFF132PDR_peak_1110	170	.	9.91002	20.1817	17.0395	162
chr1	46247441	46247757	ENCFF132PDR_peak_1111	233	.	12.0644	26.6534	23.3172	170
chr1	46303140	46303799	ENCFF132PDR_peak_1112	182	.	10.3409	21.4421	18.2592	146
chr1	46340517	46340912	ENCFF132PDR_peak_1113	170	.	9.91002	20.1817	17.0395	267
chr1	46394695	46394926	ENCFF132PDR_peak_1114	91	.	6.89392	11.9255	9.102	87
chr1	46402121	46402475	ENCFF132PDR_peak_1115	207	.	11.2026	24.0151	20.754	171
chr1	46489227	46489503	ENCFF132PDR_peak_1116	70	.	6.03218	9.78217	7.06668	128
chr1	46604100	46604464	ENCFF132PDR_peak_1117	355	.	15.9422	39.225	35.596	190
chr1	46616790	46617145	ENCFF132PDR_peak_1118	146	.	9.04828	17.717	14.6587	143
chr1	46668189	46668735	ENCFF132PDR_peak_1119	123	.	8.18654	15.3328	12.3632	391
chr1	46718937	46719615	ENCFF132PDR_peak_1120	355	.	15.9422	39.225	35.596	470
chr1	46940398	46940657	ENCFF132PDR_peak_1121	101	.	7.32479	13.0371	10.1631	118
chr1	46942195	46942411	ENCFF132PDR_peak_1122	80	.	6.46305	10.84	8.0694	89
chr1	46948827	46949046	ENCFF132PDR_peak_1123	112	.	7.75567	14.1733	11.2506	32
chr1	47128843	47129189	ENCFF132PDR_peak_1124	220	.	11.6335	25.3263	22.0271	179
chr1	47137222	47137534	ENCFF132PDR_peak_1125	51	.	5.17044	7.75746	5.16124	117
chr1	47138175	47138598	ENCFF132PDR_peak_1126	678	.	24.9905	71.9248	67.8053	231
chr1	47179165	47179365	ENCFF132PDR_peak_1127	60	.	5.60131	8.75396	6.09641	93
chr1	47241537	47241827	ENCFF132PDR_peak_1128	112	.	7.75567	14.1733	11.2506	167
chr1	47243992	47244234	ENCFF132PDR_peak_1129	91	.	6.89392	11.9255	9.102	90
chr1	47314089	47314622	ENCFF132PDR_peak_1130	313	.	14.6496	34.9177	31.379	336
chr1	47333556	47333756	ENCFF132PDR_peak_1131	51	.	5.17044	7.75746	5.16124	95
chr1	47334599	47335044	ENCFF132PDR_peak_1132	101	.	7.32479	13.0371	10.1631	150
chr1	47436762	47437044	ENCFF132PDR_peak_1133	112	.	7.75567	14.1733	11.2506	133
chr1	47437671	47438128	ENCFF132PDR_peak_1134	112	.	7.75567	14.1733	11.2506	110
chr1	47478047	47478435	ENCFF132PDR_peak_1135	91	.	6.89392	11.9255	9.102	274
chr1	47479679	47479896	ENCFF132PDR_peak_1136	60	.	5.60131	8.75396	6.09641	109
chr1	47507981	47508271	ENCFF132PDR_peak_1137	70	.	6.03218	9.78217	7.06668	163
chr1	47508383	47508813	ENCFF132PDR_peak_1138	51	.	5.17044	7.75746	5.16124	147
chr1	47522938	47523261	ENCFF132PDR_peak_1139	246	.	12.4952	27.9956	24.6234	140
chr1	47558831	47559376	ENCFF132PDR_peak_1140	399	.	17.2348	43.6365	39.9227	310
chr1	47560400	47560685	ENCFF132PDR_peak_1141	101	.	7.32479	13.0371	10.1631	197
chr1	47696993	47697391	ENCFF132PDR_peak_1142	233	.	12.0644	26.6534	23.3172	210
chr1	47710592	47710823	ENCFF132PDR_peak_1143	70	.	6.03218	9.78217	7.06668	184
chr1	47713427	47713750	ENCFF132PDR_peak_1144	182	.	10.3409	21.4421	18.2592	124
chr1	47722963	47723303	ENCFF132PDR_peak_1145	70	.	6.03218	9.78217	7.06668	171
chr1	47766955	47767155	ENCFF132PDR_peak_1146	51	.	5.17044	7.75746	5.16124	160
chr1	47913332	47913668	ENCFF132PDR_peak_1147	146	.	9.04828	17.717	14.6587	144
chr1	47963364	47963932	ENCFF132PDR_peak_1148	327	.	15.0805	36.3414	32.7717	299
chr1	47969434	47969881	ENCFF132PDR_peak_1149	313	.	14.6496	34.9177	31.379	222
chr1	47997546	47997915	ENCFF132PDR_peak_1150	170	.	9.91002	20.1817	17.0395	150
chr1	48030727	48030931	ENCFF132PDR_peak_1151	70	.	6.03218	9.78217	7.06668	97
chr1	48245114	48245372	ENCFF132PDR_peak_1152	112	.	7.75567	14.1733	11.2506	121
chr1	48472143	48472528	ENCFF132PDR_peak_1153	51	.	5.17044	7.75746	5.16124	114
chr1	48671731	48671957	ENCFF132PDR_peak_1154	51	.	5.17044	7.75746	5.16124	86
chr1	48677355	48677673	ENCFF132PDR_peak_1155	60	.	5.60131	8.75396	6.09641	140
chr1	48917997	48918574	ENCFF132PDR_peak_1156	91	.	6.89392	11.9255	9.102	446
chr1	48946214	48946499	ENCFF132PDR_peak_1157	134	.	8.61741	16.5144	13.4995	114
chr1	50181039	50181409	ENCFF132PDR_peak_1158	458	.	18.9583	49.6673	45.8507	194
chr1	50213634	50213839	ENCFF132PDR_peak_1159	42	.	4.73957	6.79514	4.2656	46
chr1	50214867	50215137	ENCFF132PDR_peak_1160	51	.	5.17044	7.75746	5.16124	136
chr1	50959994	50960670	ENCFF132PDR_peak_1161	1052	.	34.4696	109.752	105.272	268
chr1	50968102	50968852	ENCFF132PDR_peak_1162	220	.	11.6335	25.3263	22.0271	535
chr1	50969984	50970193	ENCFF132PDR_peak_1163	42	.	4.73957	6.79514	4.2656	144
chr1	50978253	50978453	ENCFF132PDR_peak_1164	42	.	4.73957	6.79514	4.2656	57
chr1	51236015	51236498	ENCFF132PDR_peak_1165	384	.	16.8039	42.1549	38.469	190
chr1	51255405	51255719	ENCFF132PDR_peak_1166	80	.	6.46305	10.84	8.0694	119
chr1	51284592	51284808	ENCFF132PDR_peak_1167	42	.	4.73957	6.79514	4.2656	149
chr1	51296881	51297202	ENCFF132PDR_peak_1168	42	.	4.73957	6.79514	4.2656	175
chr1	51314272	51314544	ENCFF132PDR_peak_1169	134	.	8.61741	16.5144	13.4995	154
chr1	51329452	51329737	ENCFF132PDR_peak_1170	112	.	7.75567	14.1733	11.2506	149
chr1	51433681	51433890	ENCFF132PDR_peak_1171	91	.	6.89392	11.9255	9.102	147
chr1	51517868	51518366	ENCFF132PDR_peak_1172	60	.	5.60131	8.75396	6.09641	357
chr1	51519067	51519303	ENCFF132PDR_peak_1173	134	.	8.61741	16.5144	13.4995	99
chr1	51622348	51622737	ENCFF132PDR_peak_1174	80	.	6.46305	10.84	8.0694	219
chr1	51686382	51686852	ENCFF132PDR_peak_1175	101	.	7.32479	13.0371	10.1631	328
chr1	51690200	51690556	ENCFF132PDR_peak_1176	207	.	11.2026	24.0151	20.754	219
chr1	51726954	51727154	ENCFF132PDR_peak_1177	51	.	5.17044	7.75746	5.16124	95
chr1	51729399	51729779	ENCFF132PDR_peak_1178	123	.	8.18654	15.3328	12.3632	223
chr1	51794826	51795191	ENCFF132PDR_peak_1179	112	.	7.75567	14.1733	11.2506	179
chr1	51878697	51879113	ENCFF132PDR_peak_1180	182	.	10.3409	21.4421	18.2592	204
chr1	51969363	51969730	ENCFF132PDR_peak_1181	246	.	12.4952	27.9956	24.6234	190
chr1	52033587	52033995	ENCFF132PDR_peak_1182	194	.	10.7718	22.7201	19.4976	172
chr1	52054943	52055652	ENCFF132PDR_peak_1183	259	.	12.9261	29.3525	25.9453	294
chr1	52056112	52057004	ENCFF132PDR_peak_1184	581	.	22.4053	62.1844	58.1873	390
chr1	52141839	52142182	ENCFF132PDR_peak_1185	70	.	6.03218	9.78217	7.06668	186
chr1	52365965	52366598	ENCFF132PDR_peak_1186	233	.	12.0644	26.6534	23.3172	195
chr1	52404355	52404771	ENCFF132PDR_peak_1187	170	.	9.91002	20.1817	17.0395	156
chr1	52552127	52552381	ENCFF132PDR_peak_1188	51	.	5.17044	7.75746	5.16124	140
chr1	52553384	52553598	ENCFF132PDR_peak_1189	60	.	5.60131	8.75396	6.09641	62
chr1	52637253	52637453	ENCFF132PDR_peak_1190	51	.	5.17044	7.75746	5.16124	58
chr1	52651983	52652302	ENCFF132PDR_peak_1191	158	.	9.47915	18.9398	15.8389	160
chr1	52677495	52677789	ENCFF132PDR_peak_1192	207	.	11.2026	24.0151	20.754	146
chr1	52698167	52698532	ENCFF132PDR_peak_1193	80	.	6.46305	10.84	8.0694	172
chr1	52700715	52700949	ENCFF132PDR_peak_1194	60	.	5.60131	8.75396	6.09641	100
chr1	52703048	52703622	ENCFF132PDR_peak_1195	272	.	13.357	30.7236	27.2824	449
chr1	52707360	52707634	ENCFF132PDR_peak_1196	146	.	9.04828	17.717	14.6587	167
chr1	52726267	52726594	ENCFF132PDR_peak_1197	220	.	11.6335	25.3263	22.0271	176
chr1	52740025	52740313	ENCFF132PDR_peak_1198	42	.	4.73957	6.79514	4.2656	121
chr1	52906407	52906687	ENCFF132PDR_peak_1199	134	.	8.61741	16.5144	13.4995	171
chr1	52907136	52907432	ENCFF132PDR_peak_1200	207	.	11.2026	24.0151	20.754	110
chr1	52913137	52913387	ENCFF132PDR_peak_1201	101	.	7.32479	13.0371	10.1631	116
chr1	52916611	52917026	ENCFF132PDR_peak_1202	384	.	16.8039	42.1549	38.469	187
chr1	52920902	52921142	ENCFF132PDR_peak_1203	80	.	6.46305	10.84	8.0694	154
chr1	52921714	52921914	ENCFF132PDR_peak_1204	60	.	5.60131	8.75396	6.09641	117
chr1	52925568	52925862	ENCFF132PDR_peak_1205	134	.	8.61741	16.5144	13.4995	165
chr1	52927041	52927457	ENCFF132PDR_peak_1206	80	.	6.46305	10.84	8.0694	359
chr1	53014736	53015079	ENCFF132PDR_peak_1207	299	.	14.2187	33.5066	29.9996	174
chr1	53046935	53047236	ENCFF132PDR_peak_1208	51	.	5.17044	7.75746	5.16124	162
chr1	53089694	53089942	ENCFF132PDR_peak_1209	80	.	6.46305	10.84	8.0694	101
chr1	53145719	53146266	ENCFF132PDR_peak_1210	123	.	8.18654	15.3328	12.3632	198
chr1	53147207	53147528	ENCFF132PDR_peak_1211	70	.	6.03218	9.78217	7.06668	182
chr1	53176499	53176997	ENCFF132PDR_peak_1212	60	.	5.60131	8.75396	6.09641	142
chr1	53183298	53183802	ENCFF132PDR_peak_1213	246	.	12.4952	27.9956	24.6234	305
chr1	53190227	53190714	ENCFF132PDR_peak_1214	566	.	21.9744	60.589	56.6131	273
chr1	53195439	53195957	ENCFF132PDR_peak_1215	259	.	12.9261	29.3525	25.9453	254
chr1	53196131	53196413	ENCFF132PDR_peak_1216	91	.	6.89392	11.9255	9.102	186
chr1	53196608	53196907	ENCFF132PDR_peak_1217	123	.	8.18654	15.3328	12.3632	173
chr1	53198368	53198666	ENCFF132PDR_peak_1218	70	.	6.03218	9.78217	7.06668	179
chr1	53220021	53220816	ENCFF132PDR_peak_1219	299	.	14.2187	33.5066	29.9996	269
chr1	53238376	53238992	ENCFF132PDR_peak_1220	413	.	17.6657	45.1288	41.3884	205
chr1	53754871	53755157	ENCFF132PDR_peak_1221	51	.	5.17044	7.75746	5.16124	135
chr1	53838101	53838762	ENCFF132PDR_peak_1222	101	.	7.32479	13.0371	10.1631	471
chr1	53889673	53889986	ENCFF132PDR_peak_1223	182	.	10.3409	21.4421	18.2592	135
chr1	53893985	53894201	ENCFF132PDR_peak_1224	80	.	6.46305	10.84	8.0694	150
chr1	53899167	53899518	ENCFF132PDR_peak_1225	112	.	7.75567	14.1733	11.2506	153
chr1	53945438	53945771	ENCFF132PDR_peak_1226	112	.	7.75567	14.1733	11.2506	192
chr1	53946046	53946550	ENCFF132PDR_peak_1227	123	.	8.18654	15.3328	12.3632	406
chr1	53966798	53967185	ENCFF132PDR_peak_1228	272	.	13.357	30.7236	27.2824	166
chr1	53982360	53982789	ENCFF132PDR_peak_1229	272	.	13.357	30.7236	27.2824	178
chr1	54016481	54016831	ENCFF132PDR_peak_1230	146	.	9.04828	17.717	14.6587	173
chr1	54053064	54053765	ENCFF132PDR_peak_1231	443	.	18.5274	48.1444	44.3528	243
chr1	54096025	54096228	ENCFF132PDR_peak_1232	80	.	6.46305	10.84	8.0694	58
chr1	54125742	54126003	ENCFF132PDR_peak_1233	80	.	6.46305	10.84	8.0694	164
chr1	54199990	54200203	ENCFF132PDR_peak_1234	80	.	6.46305	10.84	8.0694	156
chr1	54272122	54272322	ENCFF132PDR_peak_1235	51	.	5.17044	7.75746	5.16124	100
chr1	54273008	54273822	ENCFF132PDR_peak_1236	550	.	21.5435	59.0021	55.0473	523
chr1	54275302	54275779	ENCFF132PDR_peak_1237	645	.	24.1287	68.6469	64.5668	195
chr1	54277258	54277688	ENCFF132PDR_peak_1238	299	.	14.2187	33.5066	29.9996	230
chr1	54278002	54278421	ENCFF132PDR_peak_1239	220	.	11.6335	25.3263	22.0271	197
chr1	54278797	54279264	ENCFF132PDR_peak_1240	220	.	11.6335	25.3263	22.0271	182
chr1	54323383	54323820	ENCFF132PDR_peak_1241	694	.	25.4213	73.575	69.4359	252
chr1	54347956	54348230	ENCFF132PDR_peak_1242	182	.	10.3409	21.4421	18.2592	127
chr1	54356171	54356424	ENCFF132PDR_peak_1243	146	.	9.04828	17.717	14.6587	111
chr1	54365058	54365396	ENCFF132PDR_peak_1244	246	.	12.4952	27.9956	24.6234	165
chr1	54379668	54379881	ENCFF132PDR_peak_1245	91	.	6.89392	11.9255	9.102	94
chr1	54406318	54406636	ENCFF132PDR_peak_1246	158	.	9.47915	18.9398	15.8389	154
chr1	54407580	54407982	ENCFF132PDR_peak_1247	146	.	9.04828	17.717	14.6587	238
chr1	54425163	54425455	ENCFF132PDR_peak_1248	80	.	6.46305	10.84	8.0694	111
chr1	54488140	54488617	ENCFF132PDR_peak_1249	146	.	9.04828	17.717	14.6587	229
chr1	54489530	54489737	ENCFF132PDR_peak_1250	101	.	7.32479	13.0371	10.1631	120
chr1	54577722	54577931	ENCFF132PDR_peak_1251	70	.	6.03218	9.78217	7.06668	41
chr1	54581490	54581942	ENCFF132PDR_peak_1252	158	.	9.47915	18.9398	15.8389	255
chr1	54649140	54649494	ENCFF132PDR_peak_1253	170	.	9.91002	20.1817	17.0395	164
chr1	54651500	54651866	ENCFF132PDR_peak_1254	51	.	5.17044	7.75746	5.16124	278
chr1	54672149	54672420	ENCFF132PDR_peak_1255	34	.	4.3087	5.86986	3.41464	95
chr1	54715704	54715905	ENCFF132PDR_peak_1256	60	.	5.60131	8.75396	6.09641	95
chr1	54764385	54764962	ENCFF132PDR_peak_1257	272	.	13.357	30.7236	27.2824	296
chr1	54804115	54804552	ENCFF132PDR_peak_1258	101	.	7.32479	13.0371	10.1631	86
chr1	54804753	54805172	ENCFF132PDR_peak_1259	123	.	8.18654	15.3328	12.3632	150
chr1	54810499	54810730	ENCFF132PDR_peak_1260	80	.	6.46305	10.84	8.0694	79
chr1	54864457	54864895	ENCFF132PDR_peak_1261	101	.	7.32479	13.0371	10.1631	252
chr1	54865664	54866008	ENCFF132PDR_peak_1262	233	.	12.0644	26.6534	23.3172	157
chr1	54869214	54869629	ENCFF132PDR_peak_1263	51	.	5.17044	7.75746	5.16124	74
chr1	54883745	54884288	ENCFF132PDR_peak_1264	194	.	10.7718	22.7201	19.4976	353
chr1	54885240	54885630	ENCFF132PDR_peak_1265	134	.	8.61741	16.5144	13.4995	175
chr1	54886312	54887439	ENCFF132PDR_peak_1266	488	.	19.82	52.7421	48.8779	481
chr1	54887685	54887928	ENCFF132PDR_peak_1267	80	.	6.46305	10.84	8.0694	65
chr1	54888408	54888680	ENCFF132PDR_peak_1268	123	.	8.18654	15.3328	12.3632	113
chr1	54923106	54923410	ENCFF132PDR_peak_1269	101	.	7.32479	13.0371	10.1631	113
chr1	54950769	54951013	ENCFF132PDR_peak_1270	91	.	6.89392	11.9255	9.102	128
chr1	55035935	55036287	ENCFF132PDR_peak_1271	194	.	10.7718	22.7201	19.4976	174
chr1	55039257	55039623	ENCFF132PDR_peak_1272	233	.	12.0644	26.6534	23.3172	177
chr1	55050016	55050216	ENCFF132PDR_peak_1273	70	.	6.03218	9.78217	7.06668	49
chr1	55052697	55053226	ENCFF132PDR_peak_1274	170	.	9.91002	20.1817	17.0395	144
chr1	55053353	55053957	ENCFF132PDR_peak_1275	134	.	8.61741	16.5144	13.4995	386
chr1	55065074	55065401	ENCFF132PDR_peak_1276	112	.	7.75567	14.1733	11.2506	140
chr1	55067022	55067626	ENCFF132PDR_peak_1277	80	.	6.46305	10.84	8.0694	483
chr1	55129683	55129944	ENCFF132PDR_peak_1278	112	.	7.75567	14.1733	11.2506	125
chr1	55204975	55205175	ENCFF132PDR_peak_1279	70	.	6.03218	9.78217	7.06668	107
chr1	55215284	55215542	ENCFF132PDR_peak_1280	123	.	8.18654	15.3328	12.3632	124
chr1	55813564	55814022	ENCFF132PDR_peak_1281	727	.	26.2831	76.8971	72.7217	223
chr1	55816332	55816627	ENCFF132PDR_peak_1282	91	.	6.89392	11.9255	9.102	155
chr1	56409149	56409426	ENCFF132PDR_peak_1283	51	.	5.17044	7.75746	5.16124	174
chr1	56413727	56414209	ENCFF132PDR_peak_1284	91	.	6.89392	11.9255	9.102	172
chr1	56414740	56415210	ENCFF132PDR_peak_1285	581	.	22.4053	62.1844	58.1873	220
chr1	56418271	56418509	ENCFF132PDR_peak_1286	80	.	6.46305	10.84	8.0694	151
chr1	56432525	56432930	ENCFF132PDR_peak_1287	299	.	14.2187	33.5066	29.9996	166
chr1	56444942	56445536	ENCFF132PDR_peak_1288	299	.	14.2187	33.5066	29.9996	196
chr1	56446869	56447117	ENCFF132PDR_peak_1289	70	.	6.03218	9.78217	7.06668	89
chr1	56448938	56449330	ENCFF132PDR_peak_1290	534	.	21.1126	57.4238	53.4906	185
chr1	56451539	56451778	ENCFF132PDR_peak_1291	42	.	4.73957	6.79514	4.2656	193
chr1	56453070	56453403	ENCFF132PDR_peak_1292	458	.	18.9583	49.6673	45.8507	157
chr1	56453680	56453899	ENCFF132PDR_peak_1293	51	.	5.17044	7.75746	5.16124	79
chr1	56461313	56461679	ENCFF132PDR_peak_1294	146	.	9.04828	17.717	14.6587	170
chr1	56477343	56477561	ENCFF132PDR_peak_1295	91	.	6.89392	11.9255	9.102	56
chr1	56491473	56491716	ENCFF132PDR_peak_1296	80	.	6.46305	10.84	8.0694	67
chr1	56496180	56496415	ENCFF132PDR_peak_1297	60	.	5.60131	8.75396	6.09641	79
chr1	56508269	56508953	ENCFF132PDR_peak_1298	694	.	25.4213	73.575	69.4359	439
chr1	56525589	56525918	ENCFF132PDR_peak_1299	70	.	6.03218	9.78217	7.06668	134
chr1	56545712	56546149	ENCFF132PDR_peak_1300	313	.	14.6496	34.9177	31.379	171
chr1	56563433	56563896	ENCFF132PDR_peak_1301	146	.	9.04828	17.717	14.6587	267
chr1	56564930	56565278	ENCFF132PDR_peak_1302	60	.	5.60131	8.75396	6.09641	166
chr1	56566435	56566763	ENCFF132PDR_peak_1303	91	.	6.89392	11.9255	9.102	140
chr1	56569587	56569983	ENCFF132PDR_peak_1304	443	.	18.5274	48.1444	44.3528	172
chr1	56579096	56579770	ENCFF132PDR_peak_1305	70	.	6.03218	9.78217	7.06668	399
chr1	56584997	56585208	ENCFF132PDR_peak_1306	80	.	6.46305	10.84	8.0694	99
chr1	56773757	56773963	ENCFF132PDR_peak_1307	91	.	6.89392	11.9255	9.102	63
chr1	56788582	56788880	ENCFF132PDR_peak_1308	182	.	10.3409	21.4421	18.2592	127
chr1	56803641	56803841	ENCFF132PDR_peak_1309	51	.	5.17044	7.75746	5.16124	109
chr1	56816956	56817295	ENCFF132PDR_peak_1310	101	.	7.32479	13.0371	10.1631	143
chr1	56818065	56818413	ENCFF132PDR_peak_1311	112	.	7.75567	14.1733	11.2506	203
chr1	56818814	56819330	ENCFF132PDR_peak_1312	194	.	10.7718	22.7201	19.4976	109
chr1	56821089	56821392	ENCFF132PDR_peak_1313	134	.	8.61741	16.5144	13.4995	159
chr1	56832370	56832680	ENCFF132PDR_peak_1314	207	.	11.2026	24.0151	20.754	172
chr1	56835806	56836073	ENCFF132PDR_peak_1315	70	.	6.03218	9.78217	7.06668	121
chr1	56854517	56854855	ENCFF132PDR_peak_1316	233	.	12.0644	26.6534	23.3172	162
chr1	56907885	56908085	ENCFF132PDR_peak_1317	51	.	5.17044	7.75746	5.16124	75
chr1	56908583	56908943	ENCFF132PDR_peak_1318	246	.	12.4952	27.9956	24.6234	192
chr1	56910361	56910987	ENCFF132PDR_peak_1319	1305	.	40.5018	135.243	130.575	374
chr1	56911474	56911954	ENCFF132PDR_peak_1320	519	.	20.6818	55.8542	51.9433	251
chr1	56916011	56916379	ENCFF132PDR_peak_1321	80	.	6.46305	10.84	8.0694	197
chr1	56919797	56920004	ENCFF132PDR_peak_1322	80	.	6.46305	10.84	8.0694	71
chr1	56963693	56963902	ENCFF132PDR_peak_1323	101	.	7.32479	13.0371	10.1631	116
chr1	56964319	56964761	ENCFF132PDR_peak_1324	313	.	14.6496	34.9177	31.379	261
chr1	56965924	56966343	ENCFF132PDR_peak_1325	182	.	10.3409	21.4421	18.2592	152
chr1	56967401	56967677	ENCFF132PDR_peak_1326	158	.	9.47915	18.9398	15.8389	119
chr1	56967900	56968124	ENCFF132PDR_peak_1327	60	.	5.60131	8.75396	6.09641	135
chr1	56995640	56996018	ENCFF132PDR_peak_1328	146	.	9.04828	17.717	14.6587	245
chr1	57003448	57003765	ENCFF132PDR_peak_1329	91	.	6.89392	11.9255	9.102	148
chr1	57033557	57033971	ENCFF132PDR_peak_1330	182	.	10.3409	21.4421	18.2592	239
chr1	57034852	57035052	ENCFF132PDR_peak_1331	60	.	5.60131	8.75396	6.09641	125
chr1	57138687	57139041	ENCFF132PDR_peak_1332	327	.	15.0805	36.3414	32.7717	169
chr1	57235870	57236208	ENCFF132PDR_peak_1333	158	.	9.47915	18.9398	15.8389	191
chr1	57271224	57271614	ENCFF132PDR_peak_1334	355	.	15.9422	39.225	35.596	197
chr1	57280185	57280529	ENCFF132PDR_peak_1335	220	.	11.6335	25.3263	22.0271	217
chr1	57281389	57281726	ENCFF132PDR_peak_1336	194	.	10.7718	22.7201	19.4976	141
chr1	57325243	57325527	ENCFF132PDR_peak_1337	112	.	7.75567	14.1733	11.2506	123
chr1	58032722	58033104	ENCFF132PDR_peak_1338	112	.	7.75567	14.1733	11.2506	197
chr1	58183331	58183587	ENCFF132PDR_peak_1339	123	.	8.18654	15.3328	12.3632	114
chr1	58283702	58284024	ENCFF132PDR_peak_1340	80	.	6.46305	10.84	8.0694	159
chr1	58546236	58547072	ENCFF132PDR_peak_1341	384	.	16.8039	42.1549	38.469	506
chr1	58699508	58699708	ENCFF132PDR_peak_1342	60	.	5.60131	8.75396	6.09641	100
chr1	58699989	58700210	ENCFF132PDR_peak_1343	60	.	5.60131	8.75396	6.09641	66
chr1	58718675	58718875	ENCFF132PDR_peak_1344	51	.	5.17044	7.75746	5.16124	99
chr1	58752763	58753074	ENCFF132PDR_peak_1345	70	.	6.03218	9.78217	7.06668	144
chr1	58753196	58753508	ENCFF132PDR_peak_1346	112	.	7.75567	14.1733	11.2506	167
chr1	58779852	58780152	ENCFF132PDR_peak_1347	51	.	5.17044	7.75746	5.16124	64
chr1	58781770	58782054	ENCFF132PDR_peak_1348	80	.	6.46305	10.84	8.0694	112
chr1	58783441	58783761	ENCFF132PDR_peak_1349	60	.	5.60131	8.75396	6.09641	156
chr1	58783815	58785850	ENCFF132PDR_peak_1350	443	.	18.5274	48.1444	44.3528	514
chr1	58803026	58803226	ENCFF132PDR_peak_1351	70	.	6.03218	9.78217	7.06668	43
chr1	58809423	58809765	ENCFF132PDR_peak_1352	170	.	9.91002	20.1817	17.0395	182
chr1	58815084	58815628	ENCFF132PDR_peak_1353	443	.	18.5274	48.1444	44.3528	282
chr1	58816203	58816639	ENCFF132PDR_peak_1354	207	.	11.2026	24.0151	20.754	137
chr1	58881466	58881913	ENCFF132PDR_peak_1355	534	.	21.1126	57.4238	53.4906	198
chr1	58883053	58883750	ENCFF132PDR_peak_1356	299	.	14.2187	33.5066	29.9996	487
chr1	58883928	58884152	ENCFF132PDR_peak_1357	60	.	5.60131	8.75396	6.09641	65
chr1	58885310	58885666	ENCFF132PDR_peak_1358	246	.	12.4952	27.9956	24.6234	167
chr1	58898956	58899425	ENCFF132PDR_peak_1359	101	.	7.32479	13.0371	10.1631	105
chr1	58903558	58904323	ENCFF132PDR_peak_1360	313	.	14.6496	34.9177	31.379	329
chr1	58964961	58965161	ENCFF132PDR_peak_1361	60	.	5.60131	8.75396	6.09641	34
chr1	58968716	58968994	ENCFF132PDR_peak_1362	80	.	6.46305	10.84	8.0694	180
chr1	58971458	58972182	ENCFF132PDR_peak_1363	760	.	27.1448	80.2474	76.0379	347
chr1	58982572	58983091	ENCFF132PDR_peak_1364	370	.	16.3731	40.6844	37.0265	227
chr1	59043777	59044309	ENCFF132PDR_peak_1365	286	.	13.7878	32.1084	28.6342	152
chr1	59052188	59052499	ENCFF132PDR_peak_1366	158	.	9.47915	18.9398	15.8389	129
chr1	59057345	59057877	ENCFF132PDR_peak_1367	146	.	9.04828	17.717	14.6587	143
chr1	59084124	59084526	ENCFF132PDR_peak_1368	146	.	9.04828	17.717	14.6587	278
chr1	59134206	59134406	ENCFF132PDR_peak_1369	42	.	4.73957	6.79514	4.2656	115
chr1	59203966	59204458	ENCFF132PDR_peak_1370	597	.	22.8361	63.788	59.7696	229
chr1	59214964	59215325	ENCFF132PDR_peak_1371	80	.	6.46305	10.84	8.0694	50
chr1	59218485	59218934	ENCFF132PDR_peak_1372	246	.	12.4952	27.9956	24.6234	229
chr1	59292571	59293048	ENCFF132PDR_peak_1373	341	.	15.5113	37.7773	34.1776	192
chr1	59296317	59297284	ENCFF132PDR_peak_1374	443	.	18.5274	48.1444	44.3528	330
chr1	59298045	59298627	ENCFF132PDR_peak_1375	233	.	12.0644	26.6534	23.3172	297
chr1	59316068	59316376	ENCFF132PDR_peak_1376	70	.	6.03218	9.78217	7.06668	152
chr1	59317468	59317713	ENCFF132PDR_peak_1377	134	.	8.61741	16.5144	13.4995	95
chr1	59346474	59346702	ENCFF132PDR_peak_1378	80	.	6.46305	10.84	8.0694	106
chr1	59393146	59393477	ENCFF132PDR_peak_1379	146	.	9.04828	17.717	14.6587	139
chr1	59422874	59423413	ENCFF132PDR_peak_1380	930	.	31.4535	97.393	93.0189	278
chr1	59477918	59478194	ENCFF132PDR_peak_1381	123	.	8.18654	15.3328	12.3632	115
chr1	59480208	59480686	ENCFF132PDR_peak_1382	341	.	15.5113	37.7773	34.1776	190
chr1	59507022	59507339	ENCFF132PDR_peak_1383	80	.	6.46305	10.84	8.0694	150
chr1	59511539	59511922	ENCFF132PDR_peak_1384	60	.	5.60131	8.75396	6.09641	104
chr1	59543443	59543784	ENCFF132PDR_peak_1385	134	.	8.61741	16.5144	13.4995	143
chr1	59549914	59550217	ENCFF132PDR_peak_1386	134	.	8.61741	16.5144	13.4995	165
chr1	59596420	59596739	ENCFF132PDR_peak_1387	80	.	6.46305	10.84	8.0694	190
chr1	59598428	59598691	ENCFF132PDR_peak_1388	91	.	6.89392	11.9255	9.102	140
chr1	59674557	59674873	ENCFF132PDR_peak_1389	123	.	8.18654	15.3328	12.3632	133
chr1	59730811	59731191	ENCFF132PDR_peak_1390	51	.	5.17044	7.75746	5.16124	261
chr1	59750728	59751028	ENCFF132PDR_peak_1391	34	.	4.3087	5.86986	3.41464	164
chr1	59759397	59759798	ENCFF132PDR_peak_1392	80	.	6.46305	10.84	8.0694	140
chr1	59814360	59815134	ENCFF132PDR_peak_1393	566	.	21.9744	60.589	56.6131	244
chr1	59908615	59909012	ENCFF132PDR_peak_1394	246	.	12.4952	27.9956	24.6234	228
chr1	59936467	59936861	ENCFF132PDR_peak_1395	233	.	12.0644	26.6534	23.3172	198
chr1	59939552	59939803	ENCFF132PDR_peak_1396	60	.	5.60131	8.75396	6.09641	139
chr1	60274510	60275067	ENCFF132PDR_peak_1397	101	.	7.32479	13.0371	10.1631	261
chr1	60828972	60829373	ENCFF132PDR_peak_1398	534	.	21.1126	57.4238	53.4906	214
chr1	60866785	60867148	ENCFF132PDR_peak_1399	112	.	7.75567	14.1733	11.2506	194
chr1	60867244	60867612	ENCFF132PDR_peak_1400	158	.	9.47915	18.9398	15.8389	179
chr1	61042959	61043382	ENCFF132PDR_peak_1401	60	.	5.60131	8.75396	6.09641	233
chr1	61049889	61050196	ENCFF132PDR_peak_1402	80	.	6.46305	10.84	8.0694	238
chr1	61050537	61050954	ENCFF132PDR_peak_1403	112	.	7.75567	14.1733	11.2506	168
chr1	61056907	61057317	ENCFF132PDR_peak_1404	60	.	5.60131	8.75396	6.09641	338
chr1	61076891	61077402	ENCFF132PDR_peak_1405	194	.	10.7718	22.7201	19.4976	341
chr1	61079856	61080207	ENCFF132PDR_peak_1406	327	.	15.0805	36.3414	32.7717	167
chr1	61081610	61081810	ENCFF132PDR_peak_1407	51	.	5.17044	7.75746	5.16124	82
chr1	61082424	61082652	ENCFF132PDR_peak_1408	91	.	6.89392	11.9255	9.102	113
chr1	61109262	61109476	ENCFF132PDR_peak_1409	60	.	5.60131	8.75396	6.09641	40
chr1	61121001	61121280	ENCFF132PDR_peak_1410	134	.	8.61741	16.5144	13.4995	85
chr1	61122498	61122749	ENCFF132PDR_peak_1411	60	.	5.60131	8.75396	6.09641	122
chr1	61183380	61184003	ENCFF132PDR_peak_1412	207	.	11.2026	24.0151	20.754	217
chr1	61184236	61184651	ENCFF132PDR_peak_1413	70	.	6.03218	9.78217	7.06668	108
chr1	61213690	61213990	ENCFF132PDR_peak_1414	194	.	10.7718	22.7201	19.4976	142
chr1	61215725	61216073	ENCFF132PDR_peak_1415	80	.	6.46305	10.84	8.0694	149
chr1	61230449	61230687	ENCFF132PDR_peak_1416	34	.	4.3087	5.86986	3.41464	68
chr1	61319815	61320057	ENCFF132PDR_peak_1417	101	.	7.32479	13.0371	10.1631	74
chr1	61335051	61335308	ENCFF132PDR_peak_1418	70	.	6.03218	9.78217	7.06668	158
chr1	61453554	61453779	ENCFF132PDR_peak_1419	60	.	5.60131	8.75396	6.09641	31
chr1	61724813	61725333	ENCFF132PDR_peak_1420	194	.	10.7718	22.7201	19.4976	343
chr1	61725415	61725670	ENCFF132PDR_peak_1421	70	.	6.03218	9.78217	7.06668	160
chr1	61742250	61742770	ENCFF132PDR_peak_1422	60	.	5.60131	8.75396	6.09641	165
chr1	62386824	62387137	ENCFF132PDR_peak_1423	112	.	7.75567	14.1733	11.2506	142
chr1	62436144	62436887	ENCFF132PDR_peak_1424	207	.	11.2026	24.0151	20.754	221
chr1	62585605	62585814	ENCFF132PDR_peak_1425	91	.	6.89392	11.9255	9.102	84
chr1	62612784	62613247	ENCFF132PDR_peak_1426	51	.	5.17044	7.75746	5.16124	279
chr1	62621935	62622312	ENCFF132PDR_peak_1427	286	.	13.7878	32.1084	28.6342	189
chr1	62733837	62734282	ENCFF132PDR_peak_1428	182	.	10.3409	21.4421	18.2592	183
chr1	62783635	62784323	ENCFF132PDR_peak_1429	233	.	12.0644	26.6534	23.3172	452
chr1	63367397	63368009	ENCFF132PDR_peak_1430	428	.	18.0966	46.6315	42.8653	197
chr1	63523110	63523791	ENCFF132PDR_peak_1431	370	.	16.3731	40.6844	37.0265	307
chr1	63592978	63593433	ENCFF132PDR_peak_1432	413	.	17.6657	45.1288	41.3884	169
chr1	63594115	63594686	ENCFF132PDR_peak_1433	286	.	13.7878	32.1084	28.6342	165
chr1	63600249	63600563	ENCFF132PDR_peak_1434	246	.	12.4952	27.9956	24.6234	129
chr1	63604997	63605344	ENCFF132PDR_peak_1435	101	.	7.32479	13.0371	10.1631	107
chr1	63626332	63626532	ENCFF132PDR_peak_1436	70	.	6.03218	9.78217	7.06668	142
chr1	63641310	63641539	ENCFF132PDR_peak_1437	60	.	5.60131	8.75396	6.09641	153
chr1	63674415	63674615	ENCFF132PDR_peak_1438	42	.	4.73957	6.79514	4.2656	130
chr1	64245446	64245804	ENCFF132PDR_peak_1439	80	.	6.46305	10.84	8.0694	160
chr1	64421435	64421699	ENCFF132PDR_peak_1440	134	.	8.61741	16.5144	13.4995	126
chr1	64437577	64437777	ENCFF132PDR_peak_1441	34	.	4.3087	5.86986	3.41464	80
chr1	64536148	64536545	ENCFF132PDR_peak_1442	207	.	11.2026	24.0151	20.754	181
chr1	64536873	64537146	ENCFF132PDR_peak_1443	182	.	10.3409	21.4421	18.2592	137
chr1	64540614	64540814	ENCFF132PDR_peak_1444	60	.	5.60131	8.75396	6.09641	102
chr1	64824206	64824466	ENCFF132PDR_peak_1445	70	.	6.03218	9.78217	7.06668	173
chr1	64864208	64864485	ENCFF132PDR_peak_1446	70	.	6.03218	9.78217	7.06668	144
chr1	64898064	64898377	ENCFF132PDR_peak_1447	146	.	9.04828	17.717	14.6587	149
chr1	64933370	64933643	ENCFF132PDR_peak_1448	51	.	5.17044	7.75746	5.16124	149
chr1	64966517	64966846	ENCFF132PDR_peak_1449	101	.	7.32479	13.0371	10.1631	181
chr1	64969753	64969955	ENCFF132PDR_peak_1450	80	.	6.46305	10.84	8.0694	125
chr1	64987296	64987778	ENCFF132PDR_peak_1451	134	.	8.61741	16.5144	13.4995	199
chr1	65001334	65001735	ENCFF132PDR_peak_1452	60	.	5.60131	8.75396	6.09641	160
chr1	65002381	65003402	ENCFF132PDR_peak_1453	1177	.	37.4857	122.376	117.799	809
chr1	65066678	65067320	ENCFF132PDR_peak_1454	581	.	22.4053	62.1844	58.1873	180
chr1	65067679	65067987	ENCFF132PDR_peak_1455	134	.	8.61741	16.5144	13.4995	145
chr1	65114410	65114625	ENCFF132PDR_peak_1456	101	.	7.32479	13.0371	10.1631	110
chr1	65147982	65148182	ENCFF132PDR_peak_1457	80	.	6.46305	10.84	8.0694	151
chr1	65170503	65170703	ENCFF132PDR_peak_1458	70	.	6.03218	9.78217	7.06668	115
chr1	65200425	65200684	ENCFF132PDR_peak_1459	158	.	9.47915	18.9398	15.8389	105
chr1	65201770	65202137	ENCFF132PDR_peak_1460	158	.	9.47915	18.9398	15.8389	185
chr1	65208565	65208903	ENCFF132PDR_peak_1461	146	.	9.04828	17.717	14.6587	138
chr1	65420057	65420494	ENCFF132PDR_peak_1462	194	.	10.7718	22.7201	19.4976	199
chr1	65420548	65420930	ENCFF132PDR_peak_1463	123	.	8.18654	15.3328	12.3632	173
chr1	65471150	65471679	ENCFF132PDR_peak_1464	158	.	9.47915	18.9398	15.8389	156
chr1	65477728	65477928	ENCFF132PDR_peak_1465	51	.	5.17044	7.75746	5.16124	98
chr1	65484407	65484834	ENCFF132PDR_peak_1466	355	.	15.9422	39.225	35.596	169
chr1	65512432	65512782	ENCFF132PDR_peak_1467	51	.	5.17044	7.75746	5.16124	158
chr1	65514201	65514415	ENCFF132PDR_peak_1468	80	.	6.46305	10.84	8.0694	62
chr1	65527229	65527517	ENCFF132PDR_peak_1469	101	.	7.32479	13.0371	10.1631	157
chr1	65687804	65688011	ENCFF132PDR_peak_1470	91	.	6.89392	11.9255	9.102	51
chr1	65959023	65959223	ENCFF132PDR_peak_1471	60	.	5.60131	8.75396	6.09641	116
chr1	66242789	66242991	ENCFF132PDR_peak_1472	42	.	4.73957	6.79514	4.2656	34
chr1	66270450	66270768	ENCFF132PDR_peak_1473	182	.	10.3409	21.4421	18.2592	197
chr1	66271223	66271573	ENCFF132PDR_peak_1474	170	.	9.91002	20.1817	17.0395	133
chr1	66275585	66275811	ENCFF132PDR_peak_1475	60	.	5.60131	8.75396	6.09641	73
chr1	66300371	66300847	ENCFF132PDR_peak_1476	60	.	5.60131	8.75396	6.09641	289
chr1	66349328	66349533	ENCFF132PDR_peak_1477	80	.	6.46305	10.84	8.0694	97
chr1	66412761	66412966	ENCFF132PDR_peak_1478	60	.	5.60131	8.75396	6.09641	57
chr1	66416455	66416655	ENCFF132PDR_peak_1479	34	.	4.3087	5.86986	3.41464	84
chr1	66542820	66543131	ENCFF132PDR_peak_1480	70	.	6.03218	9.78217	7.06668	144
chr1	66752339	66752570	ENCFF132PDR_peak_1481	70	.	6.03218	9.78217	7.06668	70
chr1	66924749	66925076	ENCFF132PDR_peak_1482	246	.	12.4952	27.9956	24.6234	164
chr1	66925171	66925616	ENCFF132PDR_peak_1483	112	.	7.75567	14.1733	11.2506	152
chr1	66929931	66930778	ENCFF132PDR_peak_1484	743	.	26.714	78.5687	74.3759	295
chr1	66995964	66996375	ENCFF132PDR_peak_1485	42	.	4.73957	6.79514	4.2656	51
chr1	67053972	67054324	ENCFF132PDR_peak_1486	80	.	6.46305	10.84	8.0694	181
chr1	67367411	67367752	ENCFF132PDR_peak_1487	299	.	14.2187	33.5066	29.9996	143
chr1	67430267	67431148	ENCFF132PDR_peak_1488	170	.	9.91002	20.1817	17.0395	482
chr1	67500538	67500760	ENCFF132PDR_peak_1489	60	.	5.60131	8.75396	6.09641	141
chr1	67513880	67514151	ENCFF132PDR_peak_1490	51	.	5.17044	7.75746	5.16124	149
chr1	67521933	67522445	ENCFF132PDR_peak_1491	613	.	23.267	65.3997	61.3603	313
chr1	67522911	67523115	ENCFF132PDR_peak_1492	80	.	6.46305	10.84	8.0694	155
chr1	67524441	67524800	ENCFF132PDR_peak_1493	101	.	7.32479	13.0371	10.1631	101
chr1	67533177	67533610	ENCFF132PDR_peak_1494	158	.	9.47915	18.9398	15.8389	176
chr1	67534578	67534978	ENCFF132PDR_peak_1495	91	.	6.89392	11.9255	9.102	147
chr1	67535482	67535700	ENCFF132PDR_peak_1496	101	.	7.32479	13.0371	10.1631	118
chr1	67552293	67552724	ENCFF132PDR_peak_1497	233	.	12.0644	26.6534	23.3172	155
chr1	67561663	67562128	ENCFF132PDR_peak_1498	112	.	7.75567	14.1733	11.2506	368
chr1	67572452	67573154	ENCFF132PDR_peak_1499	123	.	8.18654	15.3328	12.3632	461
chr1	67578741	67578964	ENCFF132PDR_peak_1500	101	.	7.32479	13.0371	10.1631	120
chr1	67631762	67632040	ENCFF132PDR_peak_1501	51	.	5.17044	7.75746	5.16124	115
chr1	67632807	67633343	ENCFF132PDR_peak_1502	194	.	10.7718	22.7201	19.4976	180
chr1	67645532	67645848	ENCFF132PDR_peak_1503	134	.	8.61741	16.5144	13.4995	135
chr1	67646934	67647448	ENCFF132PDR_peak_1504	207	.	11.2026	24.0151	20.754	347
chr1	67683331	67683605	ENCFF132PDR_peak_1505	70	.	6.03218	9.78217	7.06668	161
chr1	67684817	67685435	ENCFF132PDR_peak_1506	220	.	11.6335	25.3263	22.0271	307
chr1	67686561	67686937	ENCFF132PDR_peak_1507	182	.	10.3409	21.4421	18.2592	197
chr1	67736134	67736334	ENCFF132PDR_peak_1508	51	.	5.17044	7.75746	5.16124	146
chr1	67748707	67749049	ENCFF132PDR_peak_1509	123	.	8.18654	15.3328	12.3632	154
chr1	67759984	67760454	ENCFF132PDR_peak_1510	207	.	11.2026	24.0151	20.754	281
chr1	67830392	67830650	ENCFF132PDR_peak_1511	60	.	5.60131	8.75396	6.09641	77
chr1	67831876	67832264	ENCFF132PDR_peak_1512	170	.	9.91002	20.1817	17.0395	190
chr1	68050519	68050788	ENCFF132PDR_peak_1513	123	.	8.18654	15.3328	12.3632	176
chr1	68143606	68143928	ENCFF132PDR_peak_1514	170	.	9.91002	20.1817	17.0395	169
chr1	68145663	68146197	ENCFF132PDR_peak_1515	793	.	28.0066	83.625	79.3816	246
chr1	68197857	68198249	ENCFF132PDR_peak_1516	194	.	10.7718	22.7201	19.4976	238
chr1	68213951	68214176	ENCFF132PDR_peak_1517	70	.	6.03218	9.78217	7.06668	143
chr1	68232389	68232694	ENCFF132PDR_peak_1518	112	.	7.75567	14.1733	11.2506	127
chr1	68370336	68370538	ENCFF132PDR_peak_1519	80	.	6.46305	10.84	8.0694	106
chr1	68497176	68497376	ENCFF132PDR_peak_1520	60	.	5.60131	8.75396	6.09641	132
chr1	70205406	70205955	ENCFF132PDR_peak_1521	220	.	11.6335	25.3263	22.0271	254
chr1	70221194	70221699	ENCFF132PDR_peak_1522	194	.	10.7718	22.7201	19.4976	195
chr1	70293332	70293556	ENCFF132PDR_peak_1523	51	.	5.17044	7.75746	5.16124	108
chr1	70354606	70354923	ENCFF132PDR_peak_1524	80	.	6.46305	10.84	8.0694	177
chr1	70410345	70411406	ENCFF132PDR_peak_1525	170	.	9.91002	20.1817	17.0395	465
chr1	71080913	71081450	ENCFF132PDR_peak_1526	327	.	15.0805	36.3414	32.7717	365
chr1	72282777	72283031	ENCFF132PDR_peak_1527	70	.	6.03218	9.78217	7.06668	124
chr1	72366542	72366762	ENCFF132PDR_peak_1528	112	.	7.75567	14.1733	11.2506	110
chr1	74197980	74198498	ENCFF132PDR_peak_1529	1568	.	46.534	161.637	156.811	199
chr1	74593045	74593256	ENCFF132PDR_peak_1530	51	.	5.17044	7.75746	5.16124	64
chr1	74594210	74594552	ENCFF132PDR_peak_1531	91	.	6.89392	11.9255	9.102	146
chr1	74731525	74731917	ENCFF132PDR_peak_1532	286	.	13.7878	32.1084	28.6342	214
chr1	74732935	74733512	ENCFF132PDR_peak_1533	370	.	16.3731	40.6844	37.0265	153
chr1	74748961	74749267	ENCFF132PDR_peak_1534	182	.	10.3409	21.4421	18.2592	145
chr1	75724146	75724982	ENCFF132PDR_peak_1535	947	.	31.8844	99.1415	94.7516	549
chr1	75725916	75726266	ENCFF132PDR_peak_1536	299	.	14.2187	33.5066	29.9996	163
chr1	75785915	75786360	ENCFF132PDR_peak_1537	158	.	9.47915	18.9398	15.8389	247
chr1	76673948	76674227	ENCFF132PDR_peak_1538	101	.	7.32479	13.0371	10.1631	127
chr1	77219285	77219593	ENCFF132PDR_peak_1539	80	.	6.46305	10.84	8.0694	177
chr1	77682510	77683803	ENCFF132PDR_peak_1540	233	.	12.0644	26.6534	23.3172	897
chr1	77759721	77759921	ENCFF132PDR_peak_1541	60	.	5.60131	8.75396	6.09641	73
chr1	77779538	77779872	ENCFF132PDR_peak_1542	134	.	8.61741	16.5144	13.4995	145
chr1	77978159	77978359	ENCFF132PDR_peak_1543	51	.	5.17044	7.75746	5.16124	186
chr1	77979036	77979583	ENCFF132PDR_peak_1544	70	.	6.03218	9.78217	7.06668	352
chr1	78004609	78005025	ENCFF132PDR_peak_1545	259	.	12.9261	29.3525	25.9453	243
chr1	78045791	78046051	ENCFF132PDR_peak_1546	70	.	6.03218	9.78217	7.06668	140
chr1	78101542	78101875	ENCFF132PDR_peak_1547	194	.	10.7718	22.7201	19.4976	139
chr1	78223447	78223711	ENCFF132PDR_peak_1548	80	.	6.46305	10.84	8.0694	197
chr1	78284414	78284666	ENCFF132PDR_peak_1549	80	.	6.46305	10.84	8.0694	95
chr1	78471483	78471752	ENCFF132PDR_peak_1550	112	.	7.75567	14.1733	11.2506	116
chr1	78649699	78649899	ENCFF132PDR_peak_1551	51	.	5.17044	7.75746	5.16124	80
chr1	79658397	79658597	ENCFF132PDR_peak_1552	70	.	6.03218	9.78217	7.06668	69
chr1	80656688	80656953	ENCFF132PDR_peak_1553	112	.	7.75567	14.1733	11.2506	127
chr1	81801213	81801583	ENCFF132PDR_peak_1554	158	.	9.47915	18.9398	15.8389	205
chr1	81803828	81804079	ENCFF132PDR_peak_1555	123	.	8.18654	15.3328	12.3632	86
chr1	82515700	82516033	ENCFF132PDR_peak_1556	80	.	6.46305	10.84	8.0694	186
chr1	83501019	83501299	ENCFF132PDR_peak_1557	112	.	7.75567	14.1733	11.2506	131
chr1	83757051	83757390	ENCFF132PDR_peak_1558	233	.	12.0644	26.6534	23.3172	167
chr1	83818965	83819166	ENCFF132PDR_peak_1559	60	.	5.60131	8.75396	6.09641	173
chr1	83845536	83845736	ENCFF132PDR_peak_1560	91	.	6.89392	11.9255	9.102	97
chr1	83860940	83861175	ENCFF132PDR_peak_1561	80	.	6.46305	10.84	8.0694	148
chr1	83901587	83901831	ENCFF132PDR_peak_1562	91	.	6.89392	11.9255	9.102	84
chr1	83998941	83999363	ENCFF132PDR_peak_1563	207	.	11.2026	24.0151	20.754	260
chr1	84077415	84077649	ENCFF132PDR_peak_1564	51	.	5.17044	7.75746	5.16124	73
chr1	84407979	84408315	ENCFF132PDR_peak_1565	194	.	10.7718	22.7201	19.4976	160
chr1	84478925	84479754	ENCFF132PDR_peak_1566	313	.	14.6496	34.9177	31.379	373
chr1	84492959	84493180	ENCFF132PDR_peak_1567	60	.	5.60131	8.75396	6.09641	37
chr1	84504542	84504742	ENCFF132PDR_peak_1568	34	.	4.3087	5.86986	3.41464	135
chr1	84505190	84505410	ENCFF132PDR_peak_1569	60	.	5.60131	8.75396	6.09641	85
chr1	84505658	84506865	ENCFF132PDR_peak_1570	384	.	16.8039	42.1549	38.469	1029
chr1	84572981	84573388	ENCFF132PDR_peak_1571	194	.	10.7718	22.7201	19.4976	253
chr1	84574124	84574502	ENCFF132PDR_peak_1572	194	.	10.7718	22.7201	19.4976	199
chr1	84690360	84690878	ENCFF132PDR_peak_1573	645	.	24.1287	68.6469	64.5668	237
chr1	84720280	84720782	ENCFF132PDR_peak_1574	112	.	7.75567	14.1733	11.2506	388
chr1	84753558	84753776	ENCFF132PDR_peak_1575	123	.	8.18654	15.3328	12.3632	75
chr1	84847210	84847549	ENCFF132PDR_peak_1576	101	.	7.32479	13.0371	10.1631	163
chr1	84936190	84936390	ENCFF132PDR_peak_1577	51	.	5.17044	7.75746	5.16124	112
chr1	85125949	85126214	ENCFF132PDR_peak_1578	91	.	6.89392	11.9255	9.102	111
chr1	85137685	85138047	ENCFF132PDR_peak_1579	313	.	14.6496	34.9177	31.379	183
chr1	85200804	85201375	ENCFF132PDR_peak_1580	443	.	18.5274	48.1444	44.3528	295
chr1	85201586	85201846	ENCFF132PDR_peak_1581	101	.	7.32479	13.0371	10.1631	152
chr1	85259604	85259882	ENCFF132PDR_peak_1582	70	.	6.03218	9.78217	7.06668	71
chr1	85268824	85269038	ENCFF132PDR_peak_1583	80	.	6.46305	10.84	8.0694	139
chr1	85276097	85277021	ENCFF132PDR_peak_1584	399	.	17.2348	43.6365	39.9227	573
chr1	85308246	85308461	ENCFF132PDR_peak_1585	51	.	5.17044	7.75746	5.16124	140
chr1	85374271	85374501	ENCFF132PDR_peak_1586	51	.	5.17044	7.75746	5.16124	56
chr1	85386092	85386361	ENCFF132PDR_peak_1587	80	.	6.46305	10.84	8.0694	124
chr1	85407288	85407525	ENCFF132PDR_peak_1588	101	.	7.32479	13.0371	10.1631	151
chr1	85438451	85438696	ENCFF132PDR_peak_1589	112	.	7.75567	14.1733	11.2506	142
chr1	85447606	85447926	ENCFF132PDR_peak_1590	70	.	6.03218	9.78217	7.06668	124
chr1	85460550	85460935	ENCFF132PDR_peak_1591	384	.	16.8039	42.1549	38.469	196
chr1	85464499	85465049	ENCFF132PDR_peak_1592	134	.	8.61741	16.5144	13.4995	175
chr1	85465293	85465631	ENCFF132PDR_peak_1593	91	.	6.89392	11.9255	9.102	154
chr1	85502221	85502421	ENCFF132PDR_peak_1594	60	.	5.60131	8.75396	6.09641	97
chr1	85576433	85576953	ENCFF132PDR_peak_1595	1779	.	51.2736	182.932	177.996	314
chr1	85577051	85577251	ENCFF132PDR_peak_1596	60	.	5.60131	8.75396	6.09641	125
chr1	85580292	85580532	ENCFF132PDR_peak_1597	51	.	5.17044	7.75746	5.16124	80
chr1	85581275	85581726	ENCFF132PDR_peak_1598	146	.	9.04828	17.717	14.6587	187
chr1	85584257	85584608	ENCFF132PDR_peak_1599	60	.	5.60131	8.75396	6.09641	113
chr1	85628907	85629933	ENCFF132PDR_peak_1600	259	.	12.9261	29.3525	25.9453	827
chr1	85708180	85708688	ENCFF132PDR_peak_1601	259	.	12.9261	29.3525	25.9453	320
chr1	86396266	86396484	ENCFF132PDR_peak_1602	80	.	6.46305	10.84	8.0694	102
chr1	86792988	86793433	ENCFF132PDR_peak_1603	158	.	9.47915	18.9398	15.8389	183
chr1	86823777	86824108	ENCFF132PDR_peak_1604	504	.	20.2509	54.2936	50.4059	164
chr1	86846353	86846620	ENCFF132PDR_peak_1605	101	.	7.32479	13.0371	10.1631	134
chr1	86913957	86914392	ENCFF132PDR_peak_1606	101	.	7.32479	13.0371	10.1631	163
chr1	87328270	87328529	ENCFF132PDR_peak_1607	91	.	6.89392	11.9255	9.102	162
chr1	87328603	87329024	ENCFF132PDR_peak_1608	182	.	10.3409	21.4421	18.2592	263
chr1	87331256	87331483	ENCFF132PDR_peak_1609	42	.	4.73957	6.79514	4.2656	79
chr1	87335210	87335427	ENCFF132PDR_peak_1610	101	.	7.32479	13.0371	10.1631	60
chr1	87362876	87363122	ENCFF132PDR_peak_1611	80	.	6.46305	10.84	8.0694	134
chr1	87449379	87449579	ENCFF132PDR_peak_1612	70	.	6.03218	9.78217	7.06668	48
chr1	88029207	88029407	ENCFF132PDR_peak_1613	51	.	5.17044	7.75746	5.16124	79
chr1	88175770	88176063	ENCFF132PDR_peak_1614	170	.	9.91002	20.1817	17.0395	136
chr1	88180597	88180797	ENCFF132PDR_peak_1615	51	.	5.17044	7.75746	5.16124	56
chr1	88285077	88285337	ENCFF132PDR_peak_1616	112	.	7.75567	14.1733	11.2506	145
chr1	88303584	88303784	ENCFF132PDR_peak_1617	60	.	5.60131	8.75396	6.09641	109
chr1	88595272	88595709	ENCFF132PDR_peak_1618	182	.	10.3409	21.4421	18.2592	266
chr1	88683807	88684379	ENCFF132PDR_peak_1619	370	.	16.3731	40.6844	37.0265	374
chr1	88891300	88892155	ENCFF132PDR_peak_1620	2156	.	59.4601	220.73	215.611	309
chr1	88947372	88947674	ENCFF132PDR_peak_1621	101	.	7.32479	13.0371	10.1631	128
chr1	88992422	88993321	ENCFF132PDR_peak_1622	233	.	12.0644	26.6534	23.3172	169
chr1	89022183	89022383	ENCFF132PDR_peak_1623	51	.	5.17044	7.75746	5.16124	181
chr1	89045376	89045591	ENCFF132PDR_peak_1624	101	.	7.32479	13.0371	10.1631	113
chr1	89065210	89065410	ENCFF132PDR_peak_1625	80	.	6.46305	10.84	8.0694	55
chr1	89126079	89126285	ENCFF132PDR_peak_1626	60	.	5.60131	8.75396	6.09641	123
chr1	89128825	89129025	ENCFF132PDR_peak_1627	42	.	4.73957	6.79514	4.2656	80
chr1	89198672	89198888	ENCFF132PDR_peak_1628	42	.	4.73957	6.79514	4.2656	28
chr1	89274529	89274798	ENCFF132PDR_peak_1629	42	.	4.73957	6.79514	4.2656	35
chr1	89286636	89286902	ENCFF132PDR_peak_1630	70	.	6.03218	9.78217	7.06668	100
chr1	89311086	89311309	ENCFF132PDR_peak_1631	80	.	6.46305	10.84	8.0694	54
chr1	89358379	89358743	ENCFF132PDR_peak_1632	34	.	4.3087	5.86986	3.41464	196
chr1	89524560	89524953	ENCFF132PDR_peak_1633	207	.	11.2026	24.0151	20.754	215
chr1	89553237	89553558	ENCFF132PDR_peak_1634	182	.	10.3409	21.4421	18.2592	170
chr1	89556773	89556993	ENCFF132PDR_peak_1635	80	.	6.46305	10.84	8.0694	129
chr1	89592854	89593057	ENCFF132PDR_peak_1636	70	.	6.03218	9.78217	7.06668	114
chr1	89762938	89763262	ENCFF132PDR_peak_1637	34	.	4.3087	5.86986	3.41464	90
chr1	89820823	89821110	ENCFF132PDR_peak_1638	80	.	6.46305	10.84	8.0694	156
chr1	89871035	89871296	ENCFF132PDR_peak_1639	42	.	4.73957	6.79514	4.2656	110
chr1	89887279	89887485	ENCFF132PDR_peak_1640	60	.	5.60131	8.75396	6.09641	107
chr1	89896370	89896751	ENCFF132PDR_peak_1641	112	.	7.75567	14.1733	11.2506	152
chr1	89898758	89899053	ENCFF132PDR_peak_1642	101	.	7.32479	13.0371	10.1631	107
chr1	89902262	89902536	ENCFF132PDR_peak_1643	158	.	9.47915	18.9398	15.8389	160
chr1	89994767	89995307	ENCFF132PDR_peak_1644	207	.	11.2026	24.0151	20.754	324
chr1	90125327	90125615	ENCFF132PDR_peak_1645	60	.	5.60131	8.75396	6.09641	132
chr1	90779639	90779879	ENCFF132PDR_peak_1646	60	.	5.60131	8.75396	6.09641	144
chr1	91021076	91021517	ENCFF132PDR_peak_1647	80	.	6.46305	10.84	8.0694	299
chr1	91021980	91022461	ENCFF132PDR_peak_1648	534	.	21.1126	57.4238	53.4906	207
chr1	91121353	91121577	ENCFF132PDR_peak_1649	70	.	6.03218	9.78217	7.06668	153
chr1	91129577	91129855	ENCFF132PDR_peak_1650	112	.	7.75567	14.1733	11.2506	157
chr1	91500703	91500975	ENCFF132PDR_peak_1651	101	.	7.32479	13.0371	10.1631	133
chr1	91501159	91501415	ENCFF132PDR_peak_1652	60	.	5.60131	8.75396	6.09641	189
chr1	91569718	91569979	ENCFF132PDR_peak_1653	60	.	5.60131	8.75396	6.09641	94
chr1	91572118	91572318	ENCFF132PDR_peak_1654	70	.	6.03218	9.78217	7.06668	108
chr1	91713236	91713436	ENCFF132PDR_peak_1655	70	.	6.03218	9.78217	7.06668	96
chr1	91730768	91731176	ENCFF132PDR_peak_1656	272	.	13.357	30.7236	27.2824	189
chr1	91731928	91732128	ENCFF132PDR_peak_1657	34	.	4.3087	5.86986	3.41464	103
chr1	91735305	91735629	ENCFF132PDR_peak_1658	112	.	7.75567	14.1733	11.2506	180
chr1	91745076	91745298	ENCFF132PDR_peak_1659	80	.	6.46305	10.84	8.0694	130
chr1	91746078	91746331	ENCFF132PDR_peak_1660	80	.	6.46305	10.84	8.0694	84
chr1	91749725	91750266	ENCFF132PDR_peak_1661	112	.	7.75567	14.1733	11.2506	391
chr1	91751232	91751674	ENCFF132PDR_peak_1662	488	.	19.82	52.7421	48.8779	248
chr1	91765318	91765666	ENCFF132PDR_peak_1663	299	.	14.2187	33.5066	29.9996	184
chr1	91769601	91770216	ENCFF132PDR_peak_1664	246	.	12.4952	27.9956	24.6234	438
chr1	91776317	91776731	ENCFF132PDR_peak_1665	123	.	8.18654	15.3328	12.3632	211
chr1	91885948	91886468	ENCFF132PDR_peak_1666	272	.	13.357	30.7236	27.2824	267
chr1	92298819	92299066	ENCFF132PDR_peak_1667	60	.	5.60131	8.75396	6.09641	66
chr1	92537065	92537334	ENCFF132PDR_peak_1668	146	.	9.04828	17.717	14.6587	133
chr1	92709777	92710003	ENCFF132PDR_peak_1669	70	.	6.03218	9.78217	7.06668	144
chr1	92784806	92785439	ENCFF132PDR_peak_1670	70	.	6.03218	9.78217	7.06668	173
chr1	92831831	92832413	ENCFF132PDR_peak_1671	286	.	13.7878	32.1084	28.6342	199
chr1	92857845	92858175	ENCFF132PDR_peak_1672	182	.	10.3409	21.4421	18.2592	140
chr1	92886884	92887231	ENCFF132PDR_peak_1673	246	.	12.4952	27.9956	24.6234	180
chr1	92923765	92923987	ENCFF132PDR_peak_1674	112	.	7.75567	14.1733	11.2506	104
chr1	92960329	92960752	ENCFF132PDR_peak_1675	246	.	12.4952	27.9956	24.6234	185
chr1	92961420	92961855	ENCFF132PDR_peak_1676	233	.	12.0644	26.6534	23.3172	203
chr1	93078938	93079440	ENCFF132PDR_peak_1677	220	.	11.6335	25.3263	22.0271	294
chr1	93179550	93180116	ENCFF132PDR_peak_1678	246	.	12.4952	27.9956	24.6234	188
chr1	93180217	93180834	ENCFF132PDR_peak_1679	220	.	11.6335	25.3263	22.0271	375
chr1	93345514	93346054	ENCFF132PDR_peak_1680	661	.	24.5596	70.2821	66.1821	304
chr1	93433353	93433787	ENCFF132PDR_peak_1681	327	.	15.0805	36.3414	32.7717	194
chr1	93447934	93448235	ENCFF132PDR_peak_1682	91	.	6.89392	11.9255	9.102	110
chr1	93585037	93585451	ENCFF132PDR_peak_1683	458	.	18.9583	49.6673	45.8507	216
chr1	93591682	93592202	ENCFF132PDR_peak_1684	123	.	8.18654	15.3328	12.3632	122
chr1	93592340	93592573	ENCFF132PDR_peak_1685	80	.	6.46305	10.84	8.0694	107
chr1	93593084	93593284	ENCFF132PDR_peak_1686	51	.	5.17044	7.75746	5.16124	67
chr1	93615070	93615484	ENCFF132PDR_peak_1687	158	.	9.47915	18.9398	15.8389	198
chr1	93617068	93617268	ENCFF132PDR_peak_1688	80	.	6.46305	10.84	8.0694	107
chr1	93617570	93617920	ENCFF132PDR_peak_1689	313	.	14.6496	34.9177	31.379	168
chr1	93649261	93649502	ENCFF132PDR_peak_1690	91	.	6.89392	11.9255	9.102	111
chr1	93754085	93754448	ENCFF132PDR_peak_1691	146	.	9.04828	17.717	14.6587	199
chr1	93758955	93759223	ENCFF132PDR_peak_1692	80	.	6.46305	10.84	8.0694	132
chr1	93816950	93817267	ENCFF132PDR_peak_1693	112	.	7.75567	14.1733	11.2506	195
chr1	93846523	93846913	ENCFF132PDR_peak_1694	1017	.	33.6079	106.193	101.742	203
chr1	93847421	93847741	ENCFF132PDR_peak_1695	123	.	8.18654	15.3328	12.3632	120
chr1	93879105	93879446	ENCFF132PDR_peak_1696	170	.	9.91002	20.1817	17.0395	141
chr1	93905924	93906124	ENCFF132PDR_peak_1697	80	.	6.46305	10.84	8.0694	105
chr1	93909347	93909886	ENCFF132PDR_peak_1698	170	.	9.91002	20.1817	17.0395	131
chr1	93946992	93947363	ENCFF132PDR_peak_1699	134	.	8.61741	16.5144	13.4995	285
chr1	93963477	93963893	ENCFF132PDR_peak_1700	123	.	8.18654	15.3328	12.3632	138
chr1	93964606	93965432	ENCFF132PDR_peak_1701	299	.	14.2187	33.5066	29.9996	281
chr1	93965899	93966186	ENCFF132PDR_peak_1702	91	.	6.89392	11.9255	9.102	183
chr1	93979703	93980244	ENCFF132PDR_peak_1703	182	.	10.3409	21.4421	18.2592	286
chr1	93993041	93993256	ENCFF132PDR_peak_1704	91	.	6.89392	11.9255	9.102	94
chr1	94061511	94061751	ENCFF132PDR_peak_1705	123	.	8.18654	15.3328	12.3632	145
chr1	94116283	94116820	ENCFF132PDR_peak_1706	413	.	17.6657	45.1288	41.3884	301
chr1	94117193	94117446	ENCFF132PDR_peak_1707	60	.	5.60131	8.75396	6.09641	111
chr1	94209453	94209790	ENCFF132PDR_peak_1708	91	.	6.89392	11.9255	9.102	169
chr1	94237482	94237943	ENCFF132PDR_peak_1709	158	.	9.47915	18.9398	15.8389	284
chr1	94349966	94350168	ENCFF132PDR_peak_1710	70	.	6.03218	9.78217	7.06668	80
chr1	94355474	94356000	ENCFF132PDR_peak_1711	313	.	14.6496	34.9177	31.379	226
chr1	94379711	94380038	ENCFF132PDR_peak_1712	123	.	8.18654	15.3328	12.3632	147
chr1	94384050	94384399	ENCFF132PDR_peak_1713	220	.	11.6335	25.3263	22.0271	110
chr1	94417837	94418573	ENCFF132PDR_peak_1714	597	.	22.8361	63.788	59.7696	421
chr1	94419033	94419286	ENCFF132PDR_peak_1715	70	.	6.03218	9.78217	7.06668	56
chr1	94481431	94481658	ENCFF132PDR_peak_1716	42	.	4.73957	6.79514	4.2656	114
chr1	94541816	94542118	ENCFF132PDR_peak_1717	112	.	7.75567	14.1733	11.2506	154
chr1	94753615	94753980	ENCFF132PDR_peak_1718	101	.	7.32479	13.0371	10.1631	246
chr1	94820417	94820736	ENCFF132PDR_peak_1719	182	.	10.3409	21.4421	18.2592	165
chr1	94854347	94854547	ENCFF132PDR_peak_1720	42	.	4.73957	6.79514	4.2656	124
chr1	94926896	94927612	ENCFF132PDR_peak_1721	2196	.	60.3218	224.778	219.642	248
chr1	94942262	94942513	ENCFF132PDR_peak_1722	91	.	6.89392	11.9255	9.102	74
chr1	94949978	94950325	ENCFF132PDR_peak_1723	370	.	16.3731	40.6844	37.0265	175
chr1	94962851	94963217	ENCFF132PDR_peak_1724	299	.	14.2187	33.5066	29.9996	227
chr1	95041642	95041877	ENCFF132PDR_peak_1725	42	.	4.73957	6.79514	4.2656	162
chr1	95072475	95073410	ENCFF132PDR_peak_1726	194	.	10.7718	22.7201	19.4976	508
chr1	95087214	95087414	ENCFF132PDR_peak_1727	51	.	5.17044	7.75746	5.16124	93
chr1	95095868	95096096	ENCFF132PDR_peak_1728	51	.	5.17044	7.75746	5.16124	92
chr1	95096519	95096857	ENCFF132PDR_peak_1729	246	.	12.4952	27.9956	24.6234	152
chr1	95115797	95116052	ENCFF132PDR_peak_1730	80	.	6.46305	10.84	8.0694	135
chr1	95116738	95117261	ENCFF132PDR_peak_1731	182	.	10.3409	21.4421	18.2592	365
chr1	95122193	95122635	ENCFF132PDR_peak_1732	170	.	9.91002	20.1817	17.0395	314
chr1	95133736	95134088	ENCFF132PDR_peak_1733	207	.	11.2026	24.0151	20.754	174
chr1	95233318	95233577	ENCFF132PDR_peak_1734	112	.	7.75567	14.1733	11.2506	118
chr1	95233704	95234357	ENCFF132PDR_peak_1735	443	.	18.5274	48.1444	44.3528	412
chr1	96425436	96425684	ENCFF132PDR_peak_1736	123	.	8.18654	15.3328	12.3632	129
chr1	96465550	96465804	ENCFF132PDR_peak_1737	80	.	6.46305	10.84	8.0694	106
chr1	96538369	96538593	ENCFF132PDR_peak_1738	34	.	4.3087	5.86986	3.41464	162
chr1	96972059	96972432	ENCFF132PDR_peak_1739	70	.	6.03218	9.78217	7.06668	192
chr1	97063520	97064029	ENCFF132PDR_peak_1740	220	.	11.6335	25.3263	22.0271	156
chr1	97252175	97252413	ENCFF132PDR_peak_1741	80	.	6.46305	10.84	8.0694	137
chr1	97920811	97921425	ENCFF132PDR_peak_1742	613	.	23.267	65.3997	61.3603	211
chr1	97930072	97930342	ENCFF132PDR_peak_1743	91	.	6.89392	11.9255	9.102	142
chr1	97930623	97930823	ENCFF132PDR_peak_1744	60	.	5.60131	8.75396	6.09641	34
chr1	98053703	98053969	ENCFF132PDR_peak_1745	51	.	5.17044	7.75746	5.16124	145
chr1	98054081	98054346	ENCFF132PDR_peak_1746	51	.	5.17044	7.75746	5.16124	139
chr1	98430211	98430481	ENCFF132PDR_peak_1747	80	.	6.46305	10.84	8.0694	134
chr1	99005007	99005213	ENCFF132PDR_peak_1748	101	.	7.32479	13.0371	10.1631	80
chr1	99277162	99277529	ENCFF132PDR_peak_1749	534	.	21.1126	57.4238	53.4906	190
chr1	99566630	99566977	ENCFF132PDR_peak_1750	170	.	9.91002	20.1817	17.0395	154
chr1	99579539	99579895	ENCFF132PDR_peak_1751	91	.	6.89392	11.9255	9.102	246
chr1	99645851	99646142	ENCFF132PDR_peak_1752	70	.	6.03218	9.78217	7.06668	129
chr1	99661884	99662147	ENCFF132PDR_peak_1753	51	.	5.17044	7.75746	5.16124	142
chr1	99672620	99672904	ENCFF132PDR_peak_1754	51	.	5.17044	7.75746	5.16124	130
chr1	99676035	99676274	ENCFF132PDR_peak_1755	70	.	6.03218	9.78217	7.06668	113
chr1	99685618	99685905	ENCFF132PDR_peak_1756	80	.	6.46305	10.84	8.0694	164
chr1	99738940	99739235	ENCFF132PDR_peak_1757	182	.	10.3409	21.4421	18.2592	115
chr1	99748503	99748858	ENCFF132PDR_peak_1758	413	.	17.6657	45.1288	41.3884	186
chr1	99766406	99766777	ENCFF132PDR_peak_1759	112	.	7.75567	14.1733	11.2506	165
chr1	99808737	99809106	ENCFF132PDR_peak_1760	80	.	6.46305	10.84	8.0694	138
chr1	99849924	99850181	ENCFF132PDR_peak_1761	91	.	6.89392	11.9255	9.102	124
chr1	99969586	99970155	ENCFF132PDR_peak_1762	123	.	8.18654	15.3328	12.3632	382
chr1	100037876	100038197	ENCFF132PDR_peak_1763	146	.	9.04828	17.717	14.6587	152
chr1	100132771	100133339	ENCFF132PDR_peak_1764	999	.	33.177	104.422	99.9853	264
chr1	100249649	100250064	ENCFF132PDR_peak_1765	158	.	9.47915	18.9398	15.8389	228
chr1	100266032	100266426	ENCFF132PDR_peak_1766	220	.	11.6335	25.3263	22.0271	163
chr1	100351491	100351691	ENCFF132PDR_peak_1767	42	.	4.73957	6.79514	4.2656	103
chr1	100464263	100464570	ENCFF132PDR_peak_1768	194	.	10.7718	22.7201	19.4976	167
chr1	100485713	100486212	ENCFF132PDR_peak_1769	519	.	20.6818	55.8542	51.9433	195
chr1	100515844	100516092	ENCFF132PDR_peak_1770	101	.	7.32479	13.0371	10.1631	126
chr1	100538866	100539149	ENCFF132PDR_peak_1771	70	.	6.03218	9.78217	7.06668	172
chr1	100616175	100616429	ENCFF132PDR_peak_1772	134	.	8.61741	16.5144	13.4995	109
chr1	100894633	100895034	ENCFF132PDR_peak_1773	146	.	9.04828	17.717	14.6587	193
chr1	100895601	100896281	ENCFF132PDR_peak_1774	694	.	25.4213	73.575	69.4359	446
chr1	101004108	101004475	ENCFF132PDR_peak_1775	158	.	9.47915	18.9398	15.8389	92
chr1	101025683	101026106	ENCFF132PDR_peak_1776	112	.	7.75567	14.1733	11.2506	152
chr1	101193697	101194129	ENCFF132PDR_peak_1777	534	.	21.1126	57.4238	53.4906	248
chr1	101237578	101237885	ENCFF132PDR_peak_1778	158	.	9.47915	18.9398	15.8389	169
chr1	101242421	101242673	ENCFF132PDR_peak_1779	123	.	8.18654	15.3328	12.3632	102
chr1	101257934	101258292	ENCFF132PDR_peak_1780	384	.	16.8039	42.1549	38.469	178
chr1	101264675	101264893	ENCFF132PDR_peak_1781	70	.	6.03218	9.78217	7.06668	59
chr1	107056486	107056770	ENCFF132PDR_peak_1782	80	.	6.46305	10.84	8.0694	122
chr1	107430631	107430932	ENCFF132PDR_peak_1783	42	.	4.73957	6.79514	4.2656	110
chr1	108559840	108560040	ENCFF132PDR_peak_1784	51	.	5.17044	7.75746	5.16124	76
chr1	108646873	108647093	ENCFF132PDR_peak_1785	91	.	6.89392	11.9255	9.102	123
chr1	108692122	108692399	ENCFF132PDR_peak_1786	123	.	8.18654	15.3328	12.3632	147
chr1	108746386	108747122	ENCFF132PDR_peak_1787	597	.	22.8361	63.788	59.7696	225
chr1	108963211	108963645	ENCFF132PDR_peak_1788	272	.	13.357	30.7236	27.2824	246
chr1	109041968	109042192	ENCFF132PDR_peak_1789	80	.	6.46305	10.84	8.0694	79
chr1	109075874	109076199	ENCFF132PDR_peak_1790	134	.	8.61741	16.5144	13.4995	171
chr1	109089276	109089476	ENCFF132PDR_peak_1791	51	.	5.17044	7.75746	5.16124	77
chr1	109090489	109090931	ENCFF132PDR_peak_1792	158	.	9.47915	18.9398	15.8389	247
chr1	109099943	109100416	ENCFF132PDR_peak_1793	613	.	23.267	65.3997	61.3603	199
chr1	109112006	109112206	ENCFF132PDR_peak_1794	42	.	4.73957	6.79514	4.2656	185
chr1	109133855	109134198	ENCFF132PDR_peak_1795	170	.	9.91002	20.1817	17.0395	158
chr1	109181425	109181658	ENCFF132PDR_peak_1796	60	.	5.60131	8.75396	6.09641	176
chr1	109213688	109214113	ENCFF132PDR_peak_1797	146	.	9.04828	17.717	14.6587	165
chr1	109214224	109214483	ENCFF132PDR_peak_1798	101	.	7.32479	13.0371	10.1631	119
chr1	109263688	109264049	ENCFF132PDR_peak_1799	134	.	8.61741	16.5144	13.4995	172
chr1	109283116	109283461	ENCFF132PDR_peak_1800	123	.	8.18654	15.3328	12.3632	187
chr1	109298647	109298961	ENCFF132PDR_peak_1801	91	.	6.89392	11.9255	9.102	134
chr1	109371436	109371815	ENCFF132PDR_peak_1802	299	.	14.2187	33.5066	29.9996	192
chr1	109393028	109393337	ENCFF132PDR_peak_1803	60	.	5.60131	8.75396	6.09641	186
chr1	109426245	109426975	ENCFF132PDR_peak_1804	207	.	11.2026	24.0151	20.754	478
chr1	109466335	109466639	ENCFF132PDR_peak_1805	123	.	8.18654	15.3328	12.3632	138
chr1	109466731	109466944	ENCFF132PDR_peak_1806	60	.	5.60131	8.75396	6.09641	91
chr1	109484092	109484417	ENCFF132PDR_peak_1807	158	.	9.47915	18.9398	15.8389	145
chr1	109493936	109494252	ENCFF132PDR_peak_1808	158	.	9.47915	18.9398	15.8389	148
chr1	109546315	109546550	ENCFF132PDR_peak_1809	42	.	4.73957	6.79514	4.2656	116
chr1	109548297	109548763	ENCFF132PDR_peak_1810	341	.	15.5113	37.7773	34.1776	210
chr1	109589265	109589471	ENCFF132PDR_peak_1811	80	.	6.46305	10.84	8.0694	85
chr1	109618749	109618968	ENCFF132PDR_peak_1812	101	.	7.32479	13.0371	10.1631	52
chr1	109619436	109619864	ENCFF132PDR_peak_1813	207	.	11.2026	24.0151	20.754	232
chr1	109620946	109621240	ENCFF132PDR_peak_1814	134	.	8.61741	16.5144	13.4995	153
chr1	109655861	109656535	ENCFF132PDR_peak_1815	123	.	8.18654	15.3328	12.3632	149
chr1	109691772	109692100	ENCFF132PDR_peak_1816	182	.	10.3409	21.4421	18.2592	149
chr1	109901850	109902051	ENCFF132PDR_peak_1817	51	.	5.17044	7.75746	5.16124	34
chr1	109904415	109904615	ENCFF132PDR_peak_1818	91	.	6.89392	11.9255	9.102	100
chr1	109927972	109928326	ENCFF132PDR_peak_1819	146	.	9.04828	17.717	14.6587	196
chr1	109935442	109935784	ENCFF132PDR_peak_1820	207	.	11.2026	24.0151	20.754	164
chr1	109961502	109961767	ENCFF132PDR_peak_1821	170	.	9.91002	20.1817	17.0395	156
chr1	109984433	109985240	ENCFF132PDR_peak_1822	413	.	17.6657	45.1288	41.3884	360
chr1	110009081	110009509	ENCFF132PDR_peak_1823	70	.	6.03218	9.78217	7.06668	288
chr1	110034358	110034694	ENCFF132PDR_peak_1824	182	.	10.3409	21.4421	18.2592	133
chr1	110335366	110335566	ENCFF132PDR_peak_1825	60	.	5.60131	8.75396	6.09641	108
chr1	110337765	110337984	ENCFF132PDR_peak_1826	70	.	6.03218	9.78217	7.06668	179
chr1	110338200	110338728	ENCFF132PDR_peak_1827	194	.	10.7718	22.7201	19.4976	199
chr1	110338895	110339106	ENCFF132PDR_peak_1828	80	.	6.46305	10.84	8.0694	73
chr1	110339392	110339626	ENCFF132PDR_peak_1829	51	.	5.17044	7.75746	5.16124	56
chr1	110407115	110407466	ENCFF132PDR_peak_1830	80	.	6.46305	10.84	8.0694	163
chr1	110407527	110408112	ENCFF132PDR_peak_1831	327	.	15.0805	36.3414	32.7717	211
chr1	110433854	110434141	ENCFF132PDR_peak_1832	80	.	6.46305	10.84	8.0694	117
chr1	110555357	110555678	ENCFF132PDR_peak_1833	428	.	18.0966	46.6315	42.8653	147
chr1	110615729	110615934	ENCFF132PDR_peak_1834	60	.	5.60131	8.75396	6.09641	88
chr1	110619384	110619794	ENCFF132PDR_peak_1835	597	.	22.8361	63.788	59.7696	196
chr1	110963860	110964465	ENCFF132PDR_peak_1836	299	.	14.2187	33.5066	29.9996	365
chr1	111140063	111140294	ENCFF132PDR_peak_1837	70	.	6.03218	9.78217	7.06668	85
chr1	111203861	111204086	ENCFF132PDR_peak_1838	51	.	5.17044	7.75746	5.16124	55
chr1	111204310	111204573	ENCFF132PDR_peak_1839	80	.	6.46305	10.84	8.0694	132
chr1	111417807	111418082	ENCFF132PDR_peak_1840	80	.	6.46305	10.84	8.0694	136
chr1	111422998	111423390	ENCFF132PDR_peak_1841	134	.	8.61741	16.5144	13.4995	198
chr1	111449270	111449650	ENCFF132PDR_peak_1842	60	.	5.60131	8.75396	6.09641	199
chr1	111508334	111508692	ENCFF132PDR_peak_1843	60	.	5.60131	8.75396	6.09641	182
chr1	111509272	111509619	ENCFF132PDR_peak_1844	112	.	7.75567	14.1733	11.2506	176
chr1	111535883	111536123	ENCFF132PDR_peak_1845	42	.	4.73957	6.79514	4.2656	138
chr1	111538693	111538893	ENCFF132PDR_peak_1846	60	.	5.60131	8.75396	6.09641	54
chr1	111561340	111561710	ENCFF132PDR_peak_1847	413	.	17.6657	45.1288	41.3884	206
chr1	111576553	111576823	ENCFF132PDR_peak_1848	220	.	11.6335	25.3263	22.0271	125
chr1	111592689	111593236	ENCFF132PDR_peak_1849	259	.	12.9261	29.3525	25.9453	392
chr1	111619523	111619998	ENCFF132PDR_peak_1850	146	.	9.04828	17.717	14.6587	151
chr1	111738410	111738688	ENCFF132PDR_peak_1851	134	.	8.61741	16.5144	13.4995	108
chr1	111739210	111739605	ENCFF132PDR_peak_1852	70	.	6.03218	9.78217	7.06668	185
chr1	111755085	111755918	ENCFF132PDR_peak_1853	158	.	9.47915	18.9398	15.8389	458
chr1	111862527	111863023	ENCFF132PDR_peak_1854	207	.	11.2026	24.0151	20.754	230
chr1	111878558	111878849	ENCFF132PDR_peak_1855	80	.	6.46305	10.84	8.0694	186
chr1	111881484	111881777	ENCFF132PDR_peak_1856	112	.	7.75567	14.1733	11.2506	100
chr1	111887435	111887644	ENCFF132PDR_peak_1857	60	.	5.60131	8.75396	6.09641	122
chr1	111887940	111888159	ENCFF132PDR_peak_1858	70	.	6.03218	9.78217	7.06668	118
chr1	111976927	111977153	ENCFF132PDR_peak_1859	80	.	6.46305	10.84	8.0694	75
chr1	111978745	111979039	ENCFF132PDR_peak_1860	146	.	9.04828	17.717	14.6587	187
chr1	111991440	111991813	ENCFF132PDR_peak_1861	60	.	5.60131	8.75396	6.09641	228
chr1	112390794	112391092	ENCFF132PDR_peak_1862	112	.	7.75567	14.1733	11.2506	196
chr1	112395807	112396238	ENCFF132PDR_peak_1863	60	.	5.60131	8.75396	6.09641	248
chr1	112466152	112466523	ENCFF132PDR_peak_1864	91	.	6.89392	11.9255	9.102	181
chr1	112619580	112620051	ENCFF132PDR_peak_1865	158	.	9.47915	18.9398	15.8389	147
chr1	112673656	112673856	ENCFF132PDR_peak_1866	60	.	5.60131	8.75396	6.09641	109
chr1	112674254	112674624	ENCFF132PDR_peak_1867	51	.	5.17044	7.75746	5.16124	286
chr1	112675117	112675352	ENCFF132PDR_peak_1868	101	.	7.32479	13.0371	10.1631	99
chr1	112698617	112698817	ENCFF132PDR_peak_1869	42	.	4.73957	6.79514	4.2656	42
chr1	112698908	112699209	ENCFF132PDR_peak_1870	134	.	8.61741	16.5144	13.4995	130
chr1	112700541	112701352	ENCFF132PDR_peak_1871	112	.	7.75567	14.1733	11.2506	348
chr1	112704733	112705147	ENCFF132PDR_peak_1872	80	.	6.46305	10.84	8.0694	283
chr1	112715228	112715700	ENCFF132PDR_peak_1873	370	.	16.3731	40.6844	37.0265	169
chr1	112716380	112716657	ENCFF132PDR_peak_1874	80	.	6.46305	10.84	8.0694	157
chr1	112718764	112718964	ENCFF132PDR_peak_1875	60	.	5.60131	8.75396	6.09641	82
chr1	112804104	112804330	ENCFF132PDR_peak_1876	60	.	5.60131	8.75396	6.09641	55
chr1	112905914	112906154	ENCFF132PDR_peak_1877	80	.	6.46305	10.84	8.0694	87
chr1	112956040	112956561	ENCFF132PDR_peak_1878	182	.	10.3409	21.4421	18.2592	178
chr1	112994320	112994574	ENCFF132PDR_peak_1879	91	.	6.89392	11.9255	9.102	178
chr1	113004416	113004640	ENCFF132PDR_peak_1880	42	.	4.73957	6.79514	4.2656	60
chr1	113027489	113027729	ENCFF132PDR_peak_1881	42	.	4.73957	6.79514	4.2656	162
chr1	113031673	113031873	ENCFF132PDR_peak_1882	51	.	5.17044	7.75746	5.16124	78
chr1	113072995	113073695	ENCFF132PDR_peak_1883	112	.	7.75567	14.1733	11.2506	157
chr1	113255394	113255657	ENCFF132PDR_peak_1884	70	.	6.03218	9.78217	7.06668	78
chr1	113390063	113390548	ENCFF132PDR_peak_1885	207	.	11.2026	24.0151	20.754	235
chr1	113508263	113508611	ENCFF132PDR_peak_1886	246	.	12.4952	27.9956	24.6234	170
chr1	113759779	113760055	ENCFF132PDR_peak_1887	51	.	5.17044	7.75746	5.16124	122
chr1	113809987	113810248	ENCFF132PDR_peak_1888	146	.	9.04828	17.717	14.6587	111
chr1	113812051	113812727	ENCFF132PDR_peak_1889	895	.	30.5918	93.9139	89.5725	461
chr1	113904452	113905550	ENCFF132PDR_peak_1890	259	.	12.9261	29.3525	25.9453	436
chr1	113929329	113929783	ENCFF132PDR_peak_1891	158	.	9.47915	18.9398	15.8389	261
chr1	114346615	114346825	ENCFF132PDR_peak_1892	70	.	6.03218	9.78217	7.06668	45
chr1	114511122	114511555	ENCFF132PDR_peak_1893	413	.	17.6657	45.1288	41.3884	170
chr1	114581378	114581810	ENCFF132PDR_peak_1894	194	.	10.7718	22.7201	19.4976	238
chr1	114588433	114588643	ENCFF132PDR_peak_1895	51	.	5.17044	7.75746	5.16124	76
chr1	114669755	114670456	ENCFF132PDR_peak_1896	1473	.	44.3796	152.115	147.342	310
chr1	114716710	114717036	ENCFF132PDR_peak_1897	220	.	11.6335	25.3263	22.0271	182
chr1	114720541	114720781	ENCFF132PDR_peak_1898	146	.	9.04828	17.717	14.6587	126
chr1	114757538	114757765	ENCFF132PDR_peak_1899	112	.	7.75567	14.1733	11.2506	80
chr1	114757953	114758230	ENCFF132PDR_peak_1900	158	.	9.47915	18.9398	15.8389	119
chr1	114780542	114780871	ENCFF132PDR_peak_1901	101	.	7.32479	13.0371	10.1631	181
chr1	115052669	115052869	ENCFF132PDR_peak_1902	51	.	5.17044	7.75746	5.16124	137
chr1	115138842	115139042	ENCFF132PDR_peak_1903	51	.	5.17044	7.75746	5.16124	144
chr1	115732397	115732650	ENCFF132PDR_peak_1904	91	.	6.89392	11.9255	9.102	69
chr1	116111667	116111904	ENCFF132PDR_peak_1905	91	.	6.89392	11.9255	9.102	120
chr1	116122923	116123244	ENCFF132PDR_peak_1906	259	.	12.9261	29.3525	25.9453	172
chr1	116123872	116124072	ENCFF132PDR_peak_1907	34	.	4.3087	5.86986	3.41464	153
chr1	116139037	116139377	ENCFF132PDR_peak_1908	123	.	8.18654	15.3328	12.3632	153
chr1	116152091	116152502	ENCFF132PDR_peak_1909	964	.	32.3153	100.896	96.4903	199
chr1	116153104	116153423	ENCFF132PDR_peak_1910	272	.	13.357	30.7236	27.2824	159
chr1	116178890	116179090	ENCFF132PDR_peak_1911	51	.	5.17044	7.75746	5.16124	126
chr1	116273517	116273890	ENCFF132PDR_peak_1912	170	.	9.91002	20.1817	17.0395	194
chr1	116287635	116287878	ENCFF132PDR_peak_1913	70	.	6.03218	9.78217	7.06668	73
chr1	116288291	116288503	ENCFF132PDR_peak_1914	60	.	5.60131	8.75396	6.09641	143
chr1	116289198	116289554	ENCFF132PDR_peak_1915	194	.	10.7718	22.7201	19.4976	197
chr1	116372896	116373347	ENCFF132PDR_peak_1916	384	.	16.8039	42.1549	38.469	274
chr1	116379799	116380076	ENCFF132PDR_peak_1917	123	.	8.18654	15.3328	12.3632	138
chr1	116389001	116389331	ENCFF132PDR_peak_1918	112	.	7.75567	14.1733	11.2506	149
chr1	116409298	116409506	ENCFF132PDR_peak_1919	80	.	6.46305	10.84	8.0694	60
chr1	116412197	116412524	ENCFF132PDR_peak_1920	80	.	6.46305	10.84	8.0694	136
chr1	116418455	116418816	ENCFF132PDR_peak_1921	123	.	8.18654	15.3328	12.3632	177
chr1	116466077	116466277	ENCFF132PDR_peak_1922	34	.	4.3087	5.86986	3.41464	122
chr1	116494694	116495086	ENCFF132PDR_peak_1923	207	.	11.2026	24.0151	20.754	199
chr1	116496435	116496725	ENCFF132PDR_peak_1924	123	.	8.18654	15.3328	12.3632	104
chr1	116570171	116570601	ENCFF132PDR_peak_1925	70	.	6.03218	9.78217	7.06668	135
chr1	116570816	116571222	ENCFF132PDR_peak_1926	355	.	15.9422	39.225	35.596	230
chr1	116648410	116648622	ENCFF132PDR_peak_1927	70	.	6.03218	9.78217	7.06668	130
chr1	116853669	116853869	ENCFF132PDR_peak_1928	70	.	6.03218	9.78217	7.06668	97
chr1	116982386	116982589	ENCFF132PDR_peak_1929	91	.	6.89392	11.9255	9.102	99
chr1	117059479	117059679	ENCFF132PDR_peak_1930	51	.	5.17044	7.75746	5.16124	59
chr1	117059976	117060265	ENCFF132PDR_peak_1931	51	.	5.17044	7.75746	5.16124	98
chr1	117121712	117122140	ENCFF132PDR_peak_1932	194	.	10.7718	22.7201	19.4976	184
chr1	117171932	117172267	ENCFF132PDR_peak_1933	327	.	15.0805	36.3414	32.7717	167
chr1	117366568	117367602	ENCFF132PDR_peak_1934	1052	.	34.4696	109.752	105.272	824
chr1	117368771	117368971	ENCFF132PDR_peak_1935	42	.	4.73957	6.79514	4.2656	59
chr1	117371773	117372096	ENCFF132PDR_peak_1936	327	.	15.0805	36.3414	32.7717	169
chr1	117544685	117545093	ENCFF132PDR_peak_1937	170	.	9.91002	20.1817	17.0395	263
chr1	117592115	117592690	ENCFF132PDR_peak_1938	710	.	25.8522	75.2324	71.0748	285
chr1	117594396	117594787	ENCFF132PDR_peak_1939	182	.	10.3409	21.4421	18.2592	252
chr1	117599836	117600242	ENCFF132PDR_peak_1940	123	.	8.18654	15.3328	12.3632	256
chr1	117605389	117606257	ENCFF132PDR_peak_1941	370	.	16.3731	40.6844	37.0265	173
chr1	117629870	117630369	ENCFF132PDR_peak_1942	613	.	23.267	65.3997	61.3603	223
chr1	117630685	117630940	ENCFF132PDR_peak_1943	70	.	6.03218	9.78217	7.06668	146
chr1	117632752	117633043	ENCFF132PDR_peak_1944	134	.	8.61741	16.5144	13.4995	132
chr1	117633485	117633899	ENCFF132PDR_peak_1945	259	.	12.9261	29.3525	25.9453	182
chr1	117635870	117636184	ENCFF132PDR_peak_1946	286	.	13.7878	32.1084	28.6342	123
chr1	117754496	117755007	ENCFF132PDR_peak_1947	259	.	12.9261	29.3525	25.9453	339
chr1	117812990	117813488	ENCFF132PDR_peak_1948	80	.	6.46305	10.84	8.0694	385
chr1	117928934	117929215	ENCFF132PDR_peak_1949	60	.	5.60131	8.75396	6.09641	95
chr1	117929269	117929961	ENCFF132PDR_peak_1950	399	.	17.2348	43.6365	39.9227	466
chr1	118118558	118118787	ENCFF132PDR_peak_1951	80	.	6.46305	10.84	8.0694	83
chr1	118816007	118816262	ENCFF132PDR_peak_1952	70	.	6.03218	9.78217	7.06668	84
chr1	118914330	118914735	ENCFF132PDR_peak_1953	259	.	12.9261	29.3525	25.9453	154
chr1	118960516	118961041	ENCFF132PDR_peak_1954	327	.	15.0805	36.3414	32.7717	216
chr1	118963547	118963992	ENCFF132PDR_peak_1955	341	.	15.5113	37.7773	34.1776	221
chr1	119140121	119140880	ENCFF132PDR_peak_1956	123	.	8.18654	15.3328	12.3632	129
chr1	119367416	119367658	ENCFF132PDR_peak_1957	34	.	4.3087	5.86986	3.41464	194
chr1	119379123	119379485	ENCFF132PDR_peak_1958	112	.	7.75567	14.1733	11.2506	126
chr1	119380326	119380595	ENCFF132PDR_peak_1959	101	.	7.32479	13.0371	10.1631	142
chr1	119452156	119452433	ENCFF132PDR_peak_1960	91	.	6.89392	11.9255	9.102	139
chr1	119468126	119468448	ENCFF132PDR_peak_1961	112	.	7.75567	14.1733	11.2506	127
chr1	119542441	119542921	ENCFF132PDR_peak_1962	313	.	14.6496	34.9177	31.379	236
chr1	119631453	119632019	ENCFF132PDR_peak_1963	313	.	14.6496	34.9177	31.379	167
chr1	119648238	119648542	ENCFF132PDR_peak_1964	194	.	10.7718	22.7201	19.4976	180
chr1	119675687	119675952	ENCFF132PDR_peak_1965	91	.	6.89392	11.9255	9.102	135
chr1	119729185	119729447	ENCFF132PDR_peak_1966	134	.	8.61741	16.5144	13.4995	87
chr1	119744066	119744306	ENCFF132PDR_peak_1967	60	.	5.60131	8.75396	6.09641	117
chr1	119745073	119745439	ENCFF132PDR_peak_1968	170	.	9.91002	20.1817	17.0395	187
chr1	119766420	119766819	ENCFF132PDR_peak_1969	101	.	7.32479	13.0371	10.1631	199
chr1	119768717	119769259	ENCFF132PDR_peak_1970	194	.	10.7718	22.7201	19.4976	346
chr1	119779880	119780444	ENCFF132PDR_peak_1971	895	.	30.5918	93.9139	89.5725	266
chr1	119784140	119784384	ENCFF132PDR_peak_1972	123	.	8.18654	15.3328	12.3632	116
chr1	119784570	119784770	ENCFF132PDR_peak_1973	60	.	5.60131	8.75396	6.09641	59
chr1	119790400	119790771	ENCFF132PDR_peak_1974	91	.	6.89392	11.9255	9.102	183
chr1	119805303	119805612	ENCFF132PDR_peak_1975	146	.	9.04828	17.717	14.6587	158
chr1	119806460	119806878	ENCFF132PDR_peak_1976	895	.	30.5918	93.9139	89.5725	186
chr1	119958115	119958540	ENCFF132PDR_peak_1977	112	.	7.75567	14.1733	11.2506	265
chr1	119962332	119962682	ENCFF132PDR_peak_1978	101	.	7.32479	13.0371	10.1631	172
chr1	119974019	119974219	ENCFF132PDR_peak_1979	51	.	5.17044	7.75746	5.16124	33
chr1	120176163	120176718	ENCFF132PDR_peak_1980	286	.	13.7878	32.1084	28.6342	384
chr1	120558808	120559019	ENCFF132PDR_peak_1981	134	.	8.61741	16.5144	13.4995	48
chr1	121511466	121511852	ENCFF132PDR_peak_1982	220	.	11.6335	25.3263	22.0271	195
chr1	121519393	121519926	ENCFF132PDR_peak_1983	313	.	14.6496	34.9177	31.379	326
chr1	121522111	121522413	ENCFF132PDR_peak_1984	170	.	9.91002	20.1817	17.0395	117
chr1	125080569	125080813	ENCFF132PDR_peak_1985	51	.	5.17044	7.75746	5.16124	156
chr1	125170022	125170343	ENCFF132PDR_peak_1986	101	.	7.32479	13.0371	10.1631	150
chr1	125173927	125174200	ENCFF132PDR_peak_1987	112	.	7.75567	14.1733	11.2506	104
chr1	125183551	125184196	ENCFF132PDR_peak_1988	2585	.	68.5084	263.822	258.55	217
chr1	143232019	143232231	ENCFF132PDR_peak_1989	60	.	5.60131	8.75396	6.09641	171
chr1	143239228	143239428	ENCFF132PDR_peak_1990	91	.	6.89392	11.9255	9.102	31
chr1	143266253	143266453	ENCFF132PDR_peak_1991	70	.	6.03218	9.78217	7.06668	162
chr1	144412554	144412810	ENCFF132PDR_peak_1992	60	.	5.60131	8.75396	6.09641	139
chr1	145281081	145281318	ENCFF132PDR_peak_1993	112	.	7.75567	14.1733	11.2506	127
chr1	145707240	145707757	ENCFF132PDR_peak_1994	1017	.	33.6079	106.193	101.742	243
chr1	145708137	145708354	ENCFF132PDR_peak_1995	60	.	5.60131	8.75396	6.09641	45
chr1	145714738	145715081	ENCFF132PDR_peak_1996	246	.	12.4952	27.9956	24.6234	193
chr1	145782495	145782760	ENCFF132PDR_peak_1997	158	.	9.47915	18.9398	15.8389	105
chr1	145823844	145824269	ENCFF132PDR_peak_1998	182	.	10.3409	21.4421	18.2592	154
chr1	145845476	145845764	ENCFF132PDR_peak_1999	51	.	5.17044	7.75746	5.16124	115
[truncated: 33,427 more rows]

## Sheet: FOXA1_hg38
chromosome	start_coord	end_coord	name	score	strand	signalValue	pValue	qValue	peak
chr1	778593	778800	ENCFF765EAP_peak_1	79	.	5.56962	10.8139	7.92952	153
chr1	1006312	1006920	ENCFF765EAP_peak_2	143	.	7.62158	17.6735	14.3864	310
chr1	1013183	1013538	ENCFF765EAP_peak_3	115	.	6.74217	14.6219	11.501	219
chr1	1124830	1125048	ENCFF765EAP_peak_4	70	.	5.27648	9.91436	7.09296	75
chr1	1153874	1154309	ENCFF765EAP_peak_5	174	.	8.501	20.8719	17.4271	179
chr1	1230718	1230937	ENCFF765EAP_peak_6	62	.	4.98334	9.03791	6.28251	137
chr1	1281852	1282116	ENCFF765EAP_peak_7	79	.	5.56962	10.8139	7.92952	152
chr1	1306726	1306944	ENCFF765EAP_peak_8	40	.	4.10393	6.56081	4.02796	174
chr1	1325184	1325427	ENCFF765EAP_peak_9	87	.	5.86276	11.7355	8.78958	164
chr1	1343906	1344163	ENCFF765EAP_peak_10	47	.	4.39707	7.35963	4.74709	164
chr1	1347712	1347931	ENCFF765EAP_peak_11	62	.	4.98334	9.03791	6.28251	103
chr1	1375199	1375609	ENCFF765EAP_peak_12	134	.	7.32845	16.6392	13.406	226
chr1	1400461	1400687	ENCFF765EAP_peak_13	54	.	4.69021	8.18586	5.49974	95
chr1	1400817	1401251	ENCFF765EAP_peak_14	332	.	12.6049	37.3666	33.266	155
chr1	1407176	1407437	ENCFF765EAP_peak_15	70	.	5.27648	9.91436	7.09296	151
chr1	1429738	1429938	ENCFF765EAP_peak_16	54	.	4.69021	8.18586	5.49974	136
chr1	1433084	1433483	ENCFF765EAP_peak_17	250	.	10.553	28.8271	25.0361	190
chr1	1504905	1505105	ENCFF765EAP_peak_18	33	.	3.81079	5.7912	3.34622	34
chr1	1511772	1512199	ENCFF765EAP_peak_19	163	.	8.20786	19.7904	16.3976	271
chr1	1543775	1544042	ENCFF765EAP_peak_20	87	.	5.86276	11.7355	8.78958	149
chr1	1574868	1575300	ENCFF765EAP_peak_21	87	.	5.86276	11.7355	8.78958	120
chr1	1615257	1615528	ENCFF765EAP_peak_22	62	.	4.98334	9.03791	6.28251	119
chr1	1678757	1679154	ENCFF765EAP_peak_23	70	.	5.27648	9.91436	7.09296	342
chr1	1724300	1724556	ENCFF765EAP_peak_24	79	.	5.56962	10.8139	7.92952	98
chr1	1758021	1758567	ENCFF765EAP_peak_25	79	.	5.56962	10.8139	7.92952	140
chr1	1758802	1759157	ENCFF765EAP_peak_26	62	.	4.98334	9.03791	6.28251	178
chr1	1764242	1764649	ENCFF765EAP_peak_27	174	.	8.501	20.8719	17.4271	229
chr1	1782938	1783278	ENCFF765EAP_peak_28	206	.	9.38041	24.2021	20.605	177
chr1	1858756	1858956	ENCFF765EAP_peak_29	40	.	4.10393	6.56081	4.02796	70
chr1	1906244	1906541	ENCFF765EAP_peak_30	105	.	6.44903	13.6404	10.5771	155
chr1	1909927	1910179	ENCFF765EAP_peak_31	54	.	4.69021	8.18586	5.49974	141
chr1	1947555	1947755	ENCFF765EAP_peak_32	79	.	5.56962	10.8139	7.92952	77
chr1	2047307	2047571	ENCFF765EAP_peak_33	115	.	6.74217	14.6219	11.501	87
chr1	2189372	2190324	ENCFF765EAP_peak_34	115	.	6.74217	14.6219	11.501	166
chr1	2195068	2195381	ENCFF765EAP_peak_35	47	.	4.39707	7.35963	4.74709	258
chr1	2199207	2199623	ENCFF765EAP_peak_36	54	.	4.69021	8.18586	5.49974	268
chr1	2205247	2205549	ENCFF765EAP_peak_37	124	.	7.03531	15.6218	12.4443	147
chr1	2206879	2207092	ENCFF765EAP_peak_38	105	.	6.44903	13.6404	10.5771	139
chr1	2207802	2208002	ENCFF765EAP_peak_39	54	.	4.69021	8.18586	5.49974	57
chr1	2208275	2208586	ENCFF765EAP_peak_40	115	.	6.74217	14.6219	11.501	136
chr1	2234516	2234793	ENCFF765EAP_peak_41	105	.	6.44903	13.6404	10.5771	97
chr1	2247856	2248059	ENCFF765EAP_peak_42	47	.	4.39707	7.35963	4.74709	149
chr1	2248476	2248816	ENCFF765EAP_peak_43	70	.	5.27648	9.91436	7.09296	148
chr1	2251882	2252082	ENCFF765EAP_peak_44	54	.	4.69021	8.18586	5.49974	88
chr1	2255953	2256156	ENCFF765EAP_peak_45	47	.	4.39707	7.35963	4.74709	77
chr1	2391486	2391883	ENCFF765EAP_peak_46	134	.	7.32845	16.6392	13.406	199
chr1	2393677	2393898	ENCFF765EAP_peak_47	105	.	6.44903	13.6404	10.5771	136
chr1	2408962	2409162	ENCFF765EAP_peak_48	40	.	4.10393	6.56081	4.02796	169
chr1	2412532	2412753	ENCFF765EAP_peak_49	87	.	5.86276	11.7355	8.78958	103
chr1	2475100	2475426	ENCFF765EAP_peak_50	124	.	7.03531	15.6218	12.4443	191
chr1	2522250	2522570	ENCFF765EAP_peak_51	124	.	7.03531	15.6218	12.4443	170
chr1	2528133	2528358	ENCFF765EAP_peak_52	87	.	5.86276	11.7355	8.78958	128
chr1	2546870	2547160	ENCFF765EAP_peak_53	184	.	8.79414	21.968	18.4717	140
chr1	2548063	2548314	ENCFF765EAP_peak_54	79	.	5.56962	10.8139	7.92952	104
chr1	2575928	2576293	ENCFF765EAP_peak_55	184	.	8.79414	21.968	18.4717	212
chr1	2586378	2586687	ENCFF765EAP_peak_56	195	.	9.08727	23.0782	19.5307	144
chr1	3115229	3115492	ENCFF765EAP_peak_57	47	.	4.39707	7.35963	4.74709	112
chr1	3480413	3480626	ENCFF765EAP_peak_58	54	.	4.69021	8.18586	5.49974	47
chr1	3529464	3529694	ENCFF765EAP_peak_59	62	.	4.98334	9.03791	6.28251	119
chr1	3624604	3624968	ENCFF765EAP_peak_60	525	.	17.002	57.2291	52.5813	181
chr1	3668842	3669102	ENCFF765EAP_peak_61	70	.	5.27648	9.91436	7.09296	150
chr1	3740080	3740392	ENCFF765EAP_peak_62	143	.	7.62158	17.6735	14.3864	173
chr1	3796901	3797165	ENCFF765EAP_peak_63	40	.	4.10393	6.56081	4.02796	196
chr1	3857092	3857678	ENCFF765EAP_peak_64	115	.	6.74217	14.6219	11.501	140
chr1	3900260	3900957	ENCFF765EAP_peak_65	153	.	7.91472	18.7241	15.3838	517
chr1	3901130	3901598	ENCFF765EAP_peak_66	124	.	7.03531	15.6218	12.4443	292
chr1	3903008	3903336	ENCFF765EAP_peak_67	79	.	5.56962	10.8139	7.92952	156
chr1	3930455	3930655	ENCFF765EAP_peak_68	40	.	4.10393	6.56081	4.02796	57
chr1	4083940	4084537	ENCFF765EAP_peak_69	273	.	11.1392	31.2121	27.3286	231
chr1	4144521	4144738	ENCFF765EAP_peak_70	54	.	4.69021	8.18586	5.49974	151
chr1	4529907	4530174	ENCFF765EAP_peak_71	27	.	3.51765	5.05283	2.70796	99
chr1	5430939	5431179	ENCFF765EAP_peak_72	87	.	5.86276	11.7355	8.78958	81
chr1	5598062	5598282	ENCFF765EAP_peak_73	40	.	4.10393	6.56081	4.02796	97
chr1	5933783	5934048	ENCFF765EAP_peak_74	96	.	6.1559	12.6779	9.67245	106
chr1	5949144	5949795	ENCFF765EAP_peak_75	216	.	9.67355	25.3394	21.6934	349
chr1	6199437	6199883	ENCFF765EAP_peak_76	273	.	11.1392	31.2121	27.3286	255
chr1	6205208	6205451	ENCFF765EAP_peak_77	62	.	4.98334	9.03791	6.28251	94
chr1	6246979	6247191	ENCFF765EAP_peak_78	40	.	4.10393	6.56081	4.02796	149
chr1	6259620	6259859	ENCFF765EAP_peak_79	54	.	4.69021	8.18586	5.49974	119
chr1	6356448	6356651	ENCFF765EAP_peak_80	62	.	4.98334	9.03791	6.28251	61
chr1	6359522	6360147	ENCFF765EAP_peak_81	195	.	9.08727	23.0782	19.5307	352
chr1	6451158	6451400	ENCFF765EAP_peak_82	70	.	5.27648	9.91436	7.09296	114
chr1	6464578	6464778	ENCFF765EAP_peak_83	33	.	3.81079	5.7912	3.34622	70
chr1	6554471	6554698	ENCFF765EAP_peak_84	115	.	6.74217	14.6219	11.501	121
chr1	6579301	6579654	ENCFF765EAP_peak_85	27	.	3.51765	5.05283	2.70796	61
chr1	6579809	6580101	ENCFF765EAP_peak_86	40	.	4.10393	6.56081	4.02796	180
chr1	6582327	6582716	ENCFF765EAP_peak_87	174	.	8.501	20.8719	17.4271	219
chr1	6601025	6601433	ENCFF765EAP_peak_88	153	.	7.91472	18.7241	15.3838	227
chr1	6604289	6604580	ENCFF765EAP_peak_89	124	.	7.03531	15.6218	12.4443	192
chr1	6613539	6613799	ENCFF765EAP_peak_90	79	.	5.56962	10.8139	7.92952	94
chr1	6621688	6621891	ENCFF765EAP_peak_91	54	.	4.69021	8.18586	5.49974	76
chr1	6761423	6761665	ENCFF765EAP_peak_92	79	.	5.56962	10.8139	7.92952	155
chr1	6762172	6762438	ENCFF765EAP_peak_93	70	.	5.27648	9.91436	7.09296	84
chr1	6784988	6785327	ENCFF765EAP_peak_94	79	.	5.56962	10.8139	7.92952	164
chr1	6820763	6821070	ENCFF765EAP_peak_95	62	.	4.98334	9.03791	6.28251	141
chr1	6822552	6822921	ENCFF765EAP_peak_96	115	.	6.74217	14.6219	11.501	170
chr1	6834458	6834658	ENCFF765EAP_peak_97	27	.	3.51765	5.05283	2.70796	1
chr1	6910016	6910218	ENCFF765EAP_peak_98	70	.	5.27648	9.91436	7.09296	81
chr1	7070452	7070692	ENCFF765EAP_peak_99	54	.	4.69021	8.18586	5.49974	173
chr1	7095405	7095707	ENCFF765EAP_peak_100	33	.	3.81079	5.7912	3.34622	227
chr1	7098088	7098593	ENCFF765EAP_peak_101	250	.	10.553	28.8271	25.0361	256
chr1	7103365	7103901	ENCFF765EAP_peak_102	54	.	4.69021	8.18586	5.49974	146
chr1	7149388	7149650	ENCFF765EAP_peak_103	47	.	4.39707	7.35963	4.74709	102
chr1	7159090	7159428	ENCFF765EAP_peak_104	163	.	8.20786	19.7904	16.3976	144
chr1	7207957	7208256	ENCFF765EAP_peak_105	105	.	6.44903	13.6404	10.5771	142
chr1	7266081	7266441	ENCFF765EAP_peak_106	124	.	7.03531	15.6218	12.4443	179
chr1	7338016	7338240	ENCFF765EAP_peak_107	47	.	4.39707	7.35963	4.74709	64
chr1	7346769	7347175	ENCFF765EAP_peak_108	62	.	4.98334	9.03791	6.28251	125
chr1	7552631	7553036	ENCFF765EAP_peak_109	54	.	4.69021	8.18586	5.49974	374
chr1	7569408	7569666	ENCFF765EAP_peak_110	54	.	4.69021	8.18586	5.49974	88
chr1	7570438	7570699	ENCFF765EAP_peak_111	47	.	4.39707	7.35963	4.74709	183
chr1	7572681	7573103	ENCFF765EAP_peak_112	47	.	4.39707	7.35963	4.74709	124
chr1	7574362	7574881	ENCFF765EAP_peak_113	296	.	11.7255	33.6421	29.6687	315
chr1	7667581	7667798	ENCFF765EAP_peak_114	54	.	4.69021	8.18586	5.49974	148
chr1	7752734	7753138	ENCFF765EAP_peak_115	47	.	4.39707	7.35963	4.74709	386
chr1	7771973	7772266	ENCFF765EAP_peak_116	124	.	7.03531	15.6218	12.4443	130
chr1	7785522	7785757	ENCFF765EAP_peak_117	70	.	5.27648	9.91436	7.09296	81
chr1	7954026	7954532	ENCFF765EAP_peak_118	40	.	4.10393	6.56081	4.02796	154
chr1	7961197	7961803	ENCFF765EAP_peak_119	195	.	9.08727	23.0782	19.5307	351
chr1	7975387	7975589	ENCFF765EAP_peak_120	70	.	5.27648	9.91436	7.09296	121
chr1	7983690	7983905	ENCFF765EAP_peak_121	70	.	5.27648	9.91436	7.09296	107
chr1	8004452	8004671	ENCFF765EAP_peak_122	40	.	4.10393	6.56081	4.02796	66
chr1	8005023	8005258	ENCFF765EAP_peak_123	70	.	5.27648	9.91436	7.09296	161
chr1	8011933	8012133	ENCFF765EAP_peak_124	33	.	3.81079	5.7912	3.34622	146
chr1	8013410	8013820	ENCFF765EAP_peak_125	62	.	4.98334	9.03791	6.28251	226
chr1	8014475	8014713	ENCFF765EAP_peak_126	47	.	4.39707	7.35963	4.74709	45
chr1	8014988	8015292	ENCFF765EAP_peak_127	79	.	5.56962	10.8139	7.92952	132
chr1	8015453	8015764	ENCFF765EAP_peak_128	174	.	8.501	20.8719	17.4271	162
chr1	8020126	8020380	ENCFF765EAP_peak_129	87	.	5.86276	11.7355	8.78958	150
chr1	8026247	8026735	ENCFF765EAP_peak_130	70	.	5.27648	9.91436	7.09296	147
chr1	8026828	8027123	ENCFF765EAP_peak_131	47	.	4.39707	7.35963	4.74709	149
chr1	8027383	8027833	ENCFF765EAP_peak_132	261	.	10.8461	30.0138	26.1759	183
chr1	8035306	8035519	ENCFF765EAP_peak_133	54	.	4.69021	8.18586	5.49974	68
chr1	8040650	8040850	ENCFF765EAP_peak_134	70	.	5.27648	9.91436	7.09296	139
chr1	8083761	8084060	ENCFF765EAP_peak_135	54	.	4.69021	8.18586	5.49974	151
chr1	8084265	8084543	ENCFF765EAP_peak_136	96	.	6.1559	12.6779	9.67245	137
chr1	8094708	8095166	ENCFF765EAP_peak_137	143	.	7.62158	17.6735	14.3864	299
chr1	8098040	8098252	ENCFF765EAP_peak_138	87	.	5.86276	11.7355	8.78958	72
chr1	8116791	8117265	ENCFF765EAP_peak_139	216	.	9.67355	25.3394	21.6934	279
chr1	8121317	8121690	ENCFF765EAP_peak_140	70	.	5.27648	9.91436	7.09296	180
chr1	8127247	8127497	ENCFF765EAP_peak_141	54	.	4.69021	8.18586	5.49974	70
chr1	8169630	8170012	ENCFF765EAP_peak_142	163	.	8.20786	19.7904	16.3976	199
chr1	8170146	8170745	ENCFF765EAP_peak_143	227	.	9.96669	26.4895	22.7948	216
chr1	8174377	8174590	ENCFF765EAP_peak_144	54	.	4.69021	8.18586	5.49974	47
chr1	8189942	8190341	ENCFF765EAP_peak_145	261	.	10.8461	30.0138	26.1759	268
chr1	8197897	8198120	ENCFF765EAP_peak_146	54	.	4.69021	8.18586	5.49974	53
chr1	8202054	8202560	ENCFF765EAP_peak_147	261	.	10.8461	30.0138	26.1759	291
chr1	8203520	8203932	ENCFF765EAP_peak_148	54	.	4.69021	8.18586	5.49974	142
chr1	8252347	8252657	ENCFF765EAP_peak_149	40	.	4.10393	6.56081	4.02796	36
chr1	8258859	8260131	ENCFF765EAP_peak_150	737	.	21.3991	78.778	73.7435	404
chr1	8263224	8263536	ENCFF765EAP_peak_151	273	.	11.1392	31.2121	27.3286	153
chr1	8312161	8312592	ENCFF765EAP_peak_152	184	.	8.79414	21.968	18.4717	178
chr1	8312766	8313201	ENCFF765EAP_peak_153	79	.	5.56962	10.8139	7.92952	251
chr1	8370548	8371146	ENCFF765EAP_peak_154	105	.	6.44903	13.6404	10.5771	361
chr1	8372880	8373080	ENCFF765EAP_peak_155	40	.	4.10393	6.56081	4.02796	44
chr1	8381710	8382048	ENCFF765EAP_peak_156	96	.	6.1559	12.6779	9.67245	147
chr1	8408012	8408446	ENCFF765EAP_peak_157	70	.	5.27648	9.91436	7.09296	267
chr1	8409325	8409525	ENCFF765EAP_peak_158	47	.	4.39707	7.35963	4.74709	74
chr1	8411996	8412256	ENCFF765EAP_peak_159	47	.	4.39707	7.35963	4.74709	91
chr1	8420328	8420822	ENCFF765EAP_peak_160	115	.	6.74217	14.6219	11.501	180
chr1	8467400	8467600	ENCFF765EAP_peak_161	70	.	5.27648	9.91436	7.09296	122
chr1	8497481	8497804	ENCFF765EAP_peak_162	70	.	5.27648	9.91436	7.09296	183
chr1	8512529	8512729	ENCFF765EAP_peak_163	62	.	4.98334	9.03791	6.28251	119
chr1	8525293	8525723	ENCFF765EAP_peak_164	54	.	4.69021	8.18586	5.49974	253
chr1	8525866	8526328	ENCFF765EAP_peak_165	394	.	14.0706	43.7706	39.4714	248
chr1	8551801	8552076	ENCFF765EAP_peak_166	96	.	6.1559	12.6779	9.67245	167
chr1	8571715	8571955	ENCFF765EAP_peak_167	62	.	4.98334	9.03791	6.28251	89
chr1	8625929	8626510	ENCFF765EAP_peak_168	115	.	6.74217	14.6219	11.501	294
chr1	8629228	8629588	ENCFF765EAP_peak_169	472	.	15.8294	51.7489	47.2308	202
chr1	8643847	8644453	ENCFF765EAP_peak_170	320	.	12.3118	36.1148	32.056	179
chr1	8671060	8671298	ENCFF765EAP_peak_171	40	.	4.10393	6.56081	4.02796	144
chr1	8671374	8671574	ENCFF765EAP_peak_172	27	.	3.51765	5.05283	2.70796	66
chr1	8703473	8703834	ENCFF765EAP_peak_173	115	.	6.74217	14.6219	11.501	190
chr1	8726555	8726755	ENCFF765EAP_peak_174	33	.	3.81079	5.7912	3.34622	106
chr1	8741995	8742591	ENCFF765EAP_peak_175	446	.	15.2432	49.056	44.6077	194
chr1	8782065	8782332	ENCFF765EAP_peak_176	124	.	7.03531	15.6218	12.4443	96
chr1	8815821	8816070	ENCFF765EAP_peak_177	62	.	4.98334	9.03791	6.28251	153
chr1	8816582	8817052	ENCFF765EAP_peak_178	62	.	4.98334	9.03791	6.28251	350
chr1	8848741	8849138	ENCFF765EAP_peak_179	369	.	13.4843	41.1809	36.9603	239
chr1	8871001	8871521	ENCFF765EAP_peak_180	250	.	10.553	28.8271	25.0361	335
chr1	8878623	8878902	ENCFF765EAP_peak_181	96	.	6.1559	12.6779	9.67245	165
chr1	8880029	8880754	ENCFF765EAP_peak_182	143	.	7.62158	17.6735	14.3864	207
chr1	8918244	8918465	ENCFF765EAP_peak_183	87	.	5.86276	11.7355	8.78958	78
chr1	9110685	9111042	ENCFF765EAP_peak_184	163	.	8.20786	19.7904	16.3976	168
chr1	9112992	9113444	ENCFF765EAP_peak_185	382	.	13.7775	42.4712	38.2107	293
chr1	9162741	9163256	ENCFF765EAP_peak_186	239	.	10.2598	27.6522	23.9093	181
chr1	9194106	9194426	ENCFF765EAP_peak_187	153	.	7.91472	18.7241	15.3838	144
chr1	9196484	9196726	ENCFF765EAP_peak_188	70	.	5.27648	9.91436	7.09296	108
chr1	9233286	9233704	ENCFF765EAP_peak_189	296	.	11.7255	33.6421	29.6687	191
chr1	9234248	9234618	ENCFF765EAP_peak_190	40	.	4.10393	6.56081	4.02796	173
chr1	9238451	9238935	ENCFF765EAP_peak_191	216	.	9.67355	25.3394	21.6934	287
chr1	9239633	9239983	ENCFF765EAP_peak_192	206	.	9.38041	24.2021	20.605	181
chr1	9242057	9242640	ENCFF765EAP_peak_193	153	.	7.91472	18.7241	15.3838	384
chr1	9242744	9243076	ENCFF765EAP_peak_194	62	.	4.98334	9.03791	6.28251	134
chr1	9249605	9249992	ENCFF765EAP_peak_195	62	.	4.98334	9.03791	6.28251	146
chr1	9258573	9258773	ENCFF765EAP_peak_196	33	.	3.81079	5.7912	3.34622	38
chr1	9290144	9290369	ENCFF765EAP_peak_197	79	.	5.56962	10.8139	7.92952	152
chr1	9290531	9290731	ENCFF765EAP_peak_198	47	.	4.39707	7.35963	4.74709	158
chr1	9411063	9411329	ENCFF765EAP_peak_199	79	.	5.56962	10.8139	7.92952	184
chr1	9428790	9429363	ENCFF765EAP_peak_200	273	.	11.1392	31.2121	27.3286	224
chr1	9430304	9430665	ENCFF765EAP_peak_201	40	.	4.10393	6.56081	4.02796	30
chr1	9435013	9435603	ENCFF765EAP_peak_202	737	.	21.3991	78.778	73.7435	289
chr1	9436331	9436569	ENCFF765EAP_peak_203	79	.	5.56962	10.8139	7.92952	190
chr1	9438433	9439069	ENCFF765EAP_peak_204	296	.	11.7255	33.6421	29.6687	144
chr1	9439419	9439724	ENCFF765EAP_peak_205	163	.	8.20786	19.7904	16.3976	161
chr1	9442553	9442854	ENCFF765EAP_peak_206	79	.	5.56962	10.8139	7.92952	149
chr1	9444658	9444858	ENCFF765EAP_peak_207	33	.	3.81079	5.7912	3.34622	53
chr1	9452571	9452942	ENCFF765EAP_peak_208	47	.	4.39707	7.35963	4.74709	125
chr1	9453341	9454002	ENCFF765EAP_peak_209	70	.	5.27648	9.91436	7.09296	103
chr1	9454099	9454331	ENCFF765EAP_peak_210	96	.	6.1559	12.6779	9.67245	129
chr1	9465552	9466035	ENCFF765EAP_peak_211	296	.	11.7255	33.6421	29.6687	146
chr1	9491091	9491291	ENCFF765EAP_peak_212	40	.	4.10393	6.56081	4.02796	137
chr1	9492214	9492414	ENCFF765EAP_peak_213	40	.	4.10393	6.56081	4.02796	77
chr1	9501142	9501501	ENCFF765EAP_peak_214	79	.	5.56962	10.8139	7.92952	196
chr1	9503235	9503651	ENCFF765EAP_peak_215	47	.	4.39707	7.35963	4.74709	289
chr1	9537853	9538256	ENCFF765EAP_peak_216	332	.	12.6049	37.3666	33.266	201
chr1	9539170	9539394	ENCFF765EAP_peak_217	47	.	4.39707	7.35963	4.74709	59
chr1	9550158	9550565	ENCFF765EAP_peak_218	485	.	16.1226	53.1074	48.5547	176
chr1	9553722	9554156	ENCFF765EAP_peak_219	472	.	15.8294	51.7489	47.2308	247
chr1	9555351	9555689	ENCFF765EAP_peak_220	153	.	7.91472	18.7241	15.3838	139
chr1	9626966	9627193	ENCFF765EAP_peak_221	79	.	5.56962	10.8139	7.92952	92
chr1	9760040	9760243	ENCFF765EAP_peak_222	62	.	4.98334	9.03791	6.28251	104
chr1	9867416	9867861	ENCFF765EAP_peak_223	96	.	6.1559	12.6779	9.67245	289
chr1	9868218	9868451	ENCFF765EAP_peak_224	79	.	5.56962	10.8139	7.92952	128
chr1	9874547	9874775	ENCFF765EAP_peak_225	62	.	4.98334	9.03791	6.28251	67
chr1	9874893	9875325	ENCFF765EAP_peak_226	87	.	5.86276	11.7355	8.78958	171
chr1	9900385	9900850	ENCFF765EAP_peak_227	134	.	7.32845	16.6392	13.406	155
chr1	9910445	9911161	ENCFF765EAP_peak_228	70	.	5.27648	9.91436	7.09296	130
chr1	9943183	9943593	ENCFF765EAP_peak_229	115	.	6.74217	14.6219	11.501	205
chr1	9950406	9950673	ENCFF765EAP_peak_230	47	.	4.39707	7.35963	4.74709	140
chr1	10032419	10032669	ENCFF765EAP_peak_231	47	.	4.39707	7.35963	4.74709	111
chr1	10032927	10033346	ENCFF765EAP_peak_232	47	.	4.39707	7.35963	4.74709	240
chr1	10034597	10034900	ENCFF765EAP_peak_233	105	.	6.44903	13.6404	10.5771	145
chr1	10046010	10046289	ENCFF765EAP_peak_234	87	.	5.86276	11.7355	8.78958	156
chr1	10056107	10056605	ENCFF765EAP_peak_235	206	.	9.38041	24.2021	20.605	323
chr1	10065201	10065704	ENCFF765EAP_peak_236	96	.	6.1559	12.6779	9.67245	353
chr1	10105657	10105857	ENCFF765EAP_peak_237	47	.	4.39707	7.35963	4.74709	67
chr1	10210341	10210541	ENCFF765EAP_peak_238	47	.	4.39707	7.35963	4.74709	42
chr1	10211306	10211570	ENCFF765EAP_peak_239	47	.	4.39707	7.35963	4.74709	81
chr1	10292216	10292763	ENCFF765EAP_peak_240	87	.	5.86276	11.7355	8.78958	99
chr1	10388337	10388593	ENCFF765EAP_peak_241	87	.	5.86276	11.7355	8.78958	156
chr1	10398441	10399226	ENCFF765EAP_peak_242	124	.	7.03531	15.6218	12.4443	333
chr1	10424108	10424423	ENCFF765EAP_peak_243	79	.	5.56962	10.8139	7.92952	165
chr1	10472436	10472767	ENCFF765EAP_peak_244	124	.	7.03531	15.6218	12.4443	183
chr1	10474757	10474971	ENCFF765EAP_peak_245	79	.	5.56962	10.8139	7.92952	100
chr1	10489767	10490229	ENCFF765EAP_peak_246	184	.	8.79414	21.968	18.4717	183
chr1	10494536	10494818	ENCFF765EAP_peak_247	47	.	4.39707	7.35963	4.74709	156
chr1	10504338	10504670	ENCFF765EAP_peak_248	105	.	6.44903	13.6404	10.5771	164
chr1	10510012	10510267	ENCFF765EAP_peak_249	87	.	5.86276	11.7355	8.78958	114
chr1	10530413	10530661	ENCFF765EAP_peak_250	40	.	4.10393	6.56081	4.02796	96
chr1	10590994	10591309	ENCFF765EAP_peak_251	163	.	8.20786	19.7904	16.3976	168
chr1	10599654	10599861	ENCFF765EAP_peak_252	79	.	5.56962	10.8139	7.92952	132
chr1	10628733	10629037	ENCFF765EAP_peak_253	153	.	7.91472	18.7241	15.3838	155
chr1	10665973	10666213	ENCFF765EAP_peak_254	96	.	6.1559	12.6779	9.67245	110
chr1	10668328	10668600	ENCFF765EAP_peak_255	124	.	7.03531	15.6218	12.4443	134
chr1	10677337	10677691	ENCFF765EAP_peak_256	105	.	6.44903	13.6404	10.5771	225
chr1	10686168	10686419	ENCFF765EAP_peak_257	47	.	4.39707	7.35963	4.74709	75
chr1	10766094	10766396	ENCFF765EAP_peak_258	96	.	6.1559	12.6779	9.67245	123
chr1	10980107	10980351	ENCFF765EAP_peak_259	115	.	6.74217	14.6219	11.501	134
chr1	11012320	11012797	ENCFF765EAP_peak_260	105	.	6.44903	13.6404	10.5771	168
chr1	11024287	11024623	ENCFF765EAP_peak_261	33	.	3.81079	5.7912	3.34622	198
chr1	11047167	11047498	ENCFF765EAP_peak_262	206	.	9.38041	24.2021	20.605	177
chr1	11099882	11100084	ENCFF765EAP_peak_263	47	.	4.39707	7.35963	4.74709	72
chr1	11131660	11132081	ENCFF765EAP_peak_264	47	.	4.39707	7.35963	4.74709	327
chr1	11134179	11134732	ENCFF765EAP_peak_265	134	.	7.32845	16.6392	13.406	393
chr1	11152101	11152672	ENCFF765EAP_peak_266	40	.	4.10393	6.56081	4.02796	334
chr1	11152944	11153144	ENCFF765EAP_peak_267	54	.	4.69021	8.18586	5.49974	44
chr1	11262568	11262886	ENCFF765EAP_peak_268	124	.	7.03531	15.6218	12.4443	132
chr1	11267620	11267931	ENCFF765EAP_peak_269	143	.	7.62158	17.6735	14.3864	174
chr1	11273249	11273503	ENCFF765EAP_peak_270	33	.	3.81079	5.7912	3.34622	130
chr1	11292482	11292707	ENCFF765EAP_peak_271	62	.	4.98334	9.03791	6.28251	90
chr1	11642291	11642518	ENCFF765EAP_peak_272	47	.	4.39707	7.35963	4.74709	42
chr1	11649963	11650174	ENCFF765EAP_peak_273	47	.	4.39707	7.35963	4.74709	112
chr1	11650491	11650691	ENCFF765EAP_peak_274	62	.	4.98334	9.03791	6.28251	105
chr1	11671403	11671820	ENCFF765EAP_peak_275	332	.	12.6049	37.3666	33.266	265
chr1	11676438	11676739	ENCFF765EAP_peak_276	195	.	9.08727	23.0782	19.5307	156
chr1	11719852	11720129	ENCFF765EAP_peak_277	54	.	4.69021	8.18586	5.49974	176
chr1	11777728	11777962	ENCFF765EAP_peak_278	105	.	6.44903	13.6404	10.5771	107
chr1	11790427	11791386	ENCFF765EAP_peak_279	332	.	12.6049	37.3666	33.266	555
chr1	11800746	11801060	ENCFF765EAP_peak_280	54	.	4.69021	8.18586	5.49974	114
chr1	11803330	11803740	ENCFF765EAP_peak_281	115	.	6.74217	14.6219	11.501	274
chr1	11804420	11804796	ENCFF765EAP_peak_282	143	.	7.62158	17.6735	14.3864	177
chr1	11805787	11806379	ENCFF765EAP_peak_283	206	.	9.38041	24.2021	20.605	340
chr1	11806731	11806976	ENCFF765EAP_peak_284	40	.	4.10393	6.56081	4.02796	54
chr1	11838830	11839070	ENCFF765EAP_peak_285	79	.	5.56962	10.8139	7.92952	74
chr1	11839703	11839927	ENCFF765EAP_peak_286	47	.	4.39707	7.35963	4.74709	131
chr1	11842124	11842441	ENCFF765EAP_peak_287	54	.	4.69021	8.18586	5.49974	177
chr1	11842776	11843094	ENCFF765EAP_peak_288	134	.	7.32845	16.6392	13.406	174
chr1	11907771	11908652	ENCFF765EAP_peak_289	206	.	9.38041	24.2021	20.605	468
chr1	11926398	11926655	ENCFF765EAP_peak_290	105	.	6.44903	13.6404	10.5771	136
chr1	11929890	11930207	ENCFF765EAP_peak_291	105	.	6.44903	13.6404	10.5771	137
chr1	11934724	11934963	ENCFF765EAP_peak_292	40	.	4.10393	6.56081	4.02796	66
chr1	11940348	11940896	ENCFF765EAP_peak_293	195	.	9.08727	23.0782	19.5307	341
chr1	11967067	11967365	ENCFF765EAP_peak_294	47	.	4.39707	7.35963	4.74709	198
chr1	11979703	11980556	ENCFF765EAP_peak_295	239	.	10.2598	27.6522	23.9093	490
chr1	11980789	11980992	ENCFF765EAP_peak_296	40	.	4.10393	6.56081	4.02796	134
chr1	11990455	11991424	ENCFF765EAP_peak_297	195	.	9.08727	23.0782	19.5307	758
chr1	11992082	11992346	ENCFF765EAP_peak_298	70	.	5.27648	9.91436	7.09296	89
chr1	12019216	12019509	ENCFF765EAP_peak_299	96	.	6.1559	12.6779	9.67245	193
chr1	12124880	12125102	ENCFF765EAP_peak_300	70	.	5.27648	9.91436	7.09296	136
chr1	12129582	12129887	ENCFF765EAP_peak_301	33	.	3.81079	5.7912	3.34622	133
chr1	12130662	12131115	ENCFF765EAP_peak_302	163	.	8.20786	19.7904	16.3976	254
chr1	12132146	12132364	ENCFF765EAP_peak_303	62	.	4.98334	9.03791	6.28251	76
chr1	12143691	12144098	ENCFF765EAP_peak_304	70	.	5.27648	9.91436	7.09296	112
chr1	12146669	12147286	ENCFF765EAP_peak_305	79	.	5.56962	10.8139	7.92952	171
chr1	12147341	12147606	ENCFF765EAP_peak_306	47	.	4.39707	7.35963	4.74709	164
chr1	12148384	12148627	ENCFF765EAP_peak_307	87	.	5.86276	11.7355	8.78958	113
chr1	12157607	12158212	ENCFF765EAP_peak_308	105	.	6.44903	13.6404	10.5771	448
chr1	12170076	12170742	ENCFF765EAP_peak_309	296	.	11.7255	33.6421	29.6687	316
chr1	12173479	12173897	ENCFF765EAP_peak_310	47	.	4.39707	7.35963	4.74709	283
chr1	12180366	12180756	ENCFF765EAP_peak_311	134	.	7.32845	16.6392	13.406	195
chr1	12180887	12181316	ENCFF765EAP_peak_312	47	.	4.39707	7.35963	4.74709	266
chr1	12186395	12186947	ENCFF765EAP_peak_313	47	.	4.39707	7.35963	4.74709	434
chr1	12188877	12189216	ENCFF765EAP_peak_314	70	.	5.27648	9.91436	7.09296	150
chr1	12208869	12209220	ENCFF765EAP_peak_315	70	.	5.27648	9.91436	7.09296	173
chr1	12230606	12230857	ENCFF765EAP_peak_316	47	.	4.39707	7.35963	4.74709	126
chr1	12231080	12231356	ENCFF765EAP_peak_317	79	.	5.56962	10.8139	7.92952	165
chr1	12346819	12347027	ENCFF765EAP_peak_318	70	.	5.27648	9.91436	7.09296	108
chr1	12356072	12356282	ENCFF765EAP_peak_319	70	.	5.27648	9.91436	7.09296	119
chr1	12368695	12368976	ENCFF765EAP_peak_320	134	.	7.32845	16.6392	13.406	151
chr1	12381232	12381531	ENCFF765EAP_peak_321	163	.	8.20786	19.7904	16.3976	173
chr1	12433404	12433806	ENCFF765EAP_peak_322	195	.	9.08727	23.0782	19.5307	184
chr1	12453361	12453734	ENCFF765EAP_peak_323	79	.	5.56962	10.8139	7.92952	245
chr1	12454013	12454213	ENCFF765EAP_peak_324	40	.	4.10393	6.56081	4.02796	75
chr1	12458316	12458516	ENCFF765EAP_peak_325	47	.	4.39707	7.35963	4.74709	171
chr1	12461411	12461634	ENCFF765EAP_peak_326	54	.	4.69021	8.18586	5.49974	82
chr1	12473609	12474178	ENCFF765EAP_peak_327	70	.	5.27648	9.91436	7.09296	410
chr1	12475976	12476295	ENCFF765EAP_peak_328	124	.	7.03531	15.6218	12.4443	181
chr1	12477689	12478884	ENCFF765EAP_peak_329	134	.	7.32845	16.6392	13.406	525
chr1	12485298	12485553	ENCFF765EAP_peak_330	70	.	5.27648	9.91436	7.09296	160
chr1	12525319	12525909	ENCFF765EAP_peak_331	174	.	8.501	20.8719	17.4271	262
chr1	12528410	12528711	ENCFF765EAP_peak_332	62	.	4.98334	9.03791	6.28251	142
chr1	12529400	12529600	ENCFF765EAP_peak_333	33	.	3.81079	5.7912	3.34622	168
chr1	12530484	12530857	ENCFF765EAP_peak_334	87	.	5.86276	11.7355	8.78958	185
chr1	12593961	12594234	ENCFF765EAP_peak_335	47	.	4.39707	7.35963	4.74709	83
chr1	12595907	12596224	ENCFF765EAP_peak_336	163	.	8.20786	19.7904	16.3976	132
chr1	12604411	12604756	ENCFF765EAP_peak_337	153	.	7.91472	18.7241	15.3838	176
chr1	12608386	12609011	ENCFF765EAP_peak_338	394	.	14.0706	43.7706	39.4714	286
chr1	12614481	12614755	ENCFF765EAP_peak_339	134	.	7.32845	16.6392	13.406	163
chr1	12615866	12616426	ENCFF765EAP_peak_340	261	.	10.8461	30.0138	26.1759	330
chr1	12618523	12618783	ENCFF765EAP_peak_341	40	.	4.10393	6.56081	4.02796	117
chr1	12619033	12619344	ENCFF765EAP_peak_342	153	.	7.91472	18.7241	15.3838	164
chr1	12658867	12659390	ENCFF765EAP_peak_343	62	.	4.98334	9.03791	6.28251	262
chr1	13665654	13665988	ENCFF765EAP_peak_344	70	.	5.27648	9.91436	7.09296	161
chr1	13799614	13799841	ENCFF765EAP_peak_345	70	.	5.27648	9.91436	7.09296	176
chr1	14498903	14499222	ENCFF765EAP_peak_346	184	.	8.79414	21.968	18.4717	163
chr1	14535713	14536010	ENCFF765EAP_peak_347	115	.	6.74217	14.6219	11.501	127
chr1	15027486	15027686	ENCFF765EAP_peak_348	54	.	4.69021	8.18586	5.49974	53
chr1	15202000	15202709	ENCFF765EAP_peak_349	227	.	9.96669	26.4895	22.7948	238
chr1	15285087	15285300	ENCFF765EAP_peak_350	79	.	5.56962	10.8139	7.92952	115
chr1	15304941	15305208	ENCFF765EAP_peak_351	62	.	4.98334	9.03791	6.28251	128
chr1	15308861	15309162	ENCFF765EAP_peak_352	70	.	5.27648	9.91436	7.09296	141
chr1	15328821	15329147	ENCFF765EAP_peak_353	62	.	4.98334	9.03791	6.28251	138
chr1	15431215	15431516	ENCFF765EAP_peak_354	47	.	4.39707	7.35963	4.74709	132
chr1	15523784	15523984	ENCFF765EAP_peak_355	40	.	4.10393	6.56081	4.02796	103
chr1	15524965	15525260	ENCFF765EAP_peak_356	143	.	7.62158	17.6735	14.3864	144
chr1	15526405	15527004	ENCFF765EAP_peak_357	320	.	12.3118	36.1148	32.056	312
chr1	15559234	15559675	ENCFF765EAP_peak_358	96	.	6.1559	12.6779	9.67245	143
chr1	15585011	15585255	ENCFF765EAP_peak_359	70	.	5.27648	9.91436	7.09296	136
chr1	15603340	15603569	ENCFF765EAP_peak_360	40	.	4.10393	6.56081	4.02796	184
chr1	15603653	15603993	ENCFF765EAP_peak_361	70	.	5.27648	9.91436	7.09296	159
chr1	15617175	15617401	ENCFF765EAP_peak_362	87	.	5.86276	11.7355	8.78958	126
chr1	15618397	15618646	ENCFF765EAP_peak_363	40	.	4.10393	6.56081	4.02796	89
chr1	15618766	15619075	ENCFF765EAP_peak_364	216	.	9.67355	25.3394	21.6934	159
chr1	15718102	15718603	ENCFF765EAP_peak_365	70	.	5.27648	9.91436	7.09296	391
chr1	15735970	15736504	ENCFF765EAP_peak_366	320	.	12.3118	36.1148	32.056	170
chr1	15741359	15741658	ENCFF765EAP_peak_367	87	.	5.86276	11.7355	8.78958	123
chr1	15742437	15742670	ENCFF765EAP_peak_368	62	.	4.98334	9.03791	6.28251	97
chr1	15780565	15780995	ENCFF765EAP_peak_369	62	.	4.98334	9.03791	6.28251	272
chr1	15799365	15799855	ENCFF765EAP_peak_370	153	.	7.91472	18.7241	15.3838	278
chr1	15800251	15800566	ENCFF765EAP_peak_371	54	.	4.69021	8.18586	5.49974	180
chr1	15831816	15832225	ENCFF765EAP_peak_372	216	.	9.67355	25.3394	21.6934	190
chr1	15834323	15834666	ENCFF765EAP_peak_373	87	.	5.86276	11.7355	8.78958	184
chr1	15834943	15835225	ENCFF765EAP_peak_374	143	.	7.62158	17.6735	14.3864	132
chr1	15835630	15836302	ENCFF765EAP_peak_375	296	.	11.7255	33.6421	29.6687	249
chr1	15836940	15837190	ENCFF765EAP_peak_376	62	.	4.98334	9.03791	6.28251	141
chr1	15837417	15837713	ENCFF765EAP_peak_377	33	.	3.81079	5.7912	3.34622	241
chr1	15847437	15847649	ENCFF765EAP_peak_378	79	.	5.56962	10.8139	7.92952	87
chr1	15849358	15849606	ENCFF765EAP_peak_379	70	.	5.27648	9.91436	7.09296	90
chr1	15849905	15850180	ENCFF765EAP_peak_380	47	.	4.39707	7.35963	4.74709	128
chr1	15850491	15850797	ENCFF765EAP_peak_381	174	.	8.501	20.8719	17.4271	154
chr1	15885542	15886068	ENCFF765EAP_peak_382	184	.	8.79414	21.968	18.4717	264
chr1	15886162	15886975	ENCFF765EAP_peak_383	153	.	7.91472	18.7241	15.3838	324
chr1	15939495	15939729	ENCFF765EAP_peak_384	54	.	4.69021	8.18586	5.49974	89
chr1	15976020	15976220	ENCFF765EAP_peak_385	54	.	4.69021	8.18586	5.49974	141
chr1	15994545	15994762	ENCFF765EAP_peak_386	79	.	5.56962	10.8139	7.92952	137
chr1	16003976	16004301	ENCFF765EAP_peak_387	124	.	7.03531	15.6218	12.4443	167
chr1	16008963	16009382	ENCFF765EAP_peak_388	79	.	5.56962	10.8139	7.92952	258
chr1	16012685	16012907	ENCFF765EAP_peak_389	62	.	4.98334	9.03791	6.28251	92
chr1	16032955	16033170	ENCFF765EAP_peak_390	62	.	4.98334	9.03791	6.28251	116
chr1	16056101	16056319	ENCFF765EAP_peak_391	47	.	4.39707	7.35963	4.74709	151
chr1	16082430	16082630	ENCFF765EAP_peak_392	33	.	3.81079	5.7912	3.34622	86
chr1	16143544	16143927	ENCFF765EAP_peak_393	227	.	9.96669	26.4895	22.7948	184
chr1	16175977	16176288	ENCFF765EAP_peak_394	62	.	4.98334	9.03791	6.28251	127
chr1	16178597	16179521	ENCFF765EAP_peak_395	134	.	7.32845	16.6392	13.406	754
chr1	16181935	16182137	ENCFF765EAP_peak_396	54	.	4.69021	8.18586	5.49974	164
chr1	16184300	16184535	ENCFF765EAP_peak_397	33	.	3.81079	5.7912	3.34622	90
chr1	16187773	16188338	ENCFF765EAP_peak_398	62	.	4.98334	9.03791	6.28251	171
chr1	16217480	16217784	ENCFF765EAP_peak_399	115	.	6.74217	14.6219	11.501	157
chr1	16248496	16249032	ENCFF765EAP_peak_400	153	.	7.91472	18.7241	15.3838	181
chr1	16249790	16250171	ENCFF765EAP_peak_401	143	.	7.62158	17.6735	14.3864	187
chr1	16363241	16363573	ENCFF765EAP_peak_402	33	.	3.81079	5.7912	3.34622	48
chr1	16366842	16367641	ENCFF765EAP_peak_403	708	.	20.8128	75.8215	70.8245	261
chr1	16387430	16387630	ENCFF765EAP_peak_404	33	.	3.81079	5.7912	3.34622	84
chr1	16440457	16440829	ENCFF765EAP_peak_405	87	.	5.86276	11.7355	8.78958	152
chr1	16513924	16514267	ENCFF765EAP_peak_406	206	.	9.38041	24.2021	20.605	151
chr1	16605084	16605284	ENCFF765EAP_peak_407	40	.	4.10393	6.56081	4.02796	69
chr1	16605392	16605988	ENCFF765EAP_peak_408	87	.	5.86276	11.7355	8.78958	195
chr1	16608198	16608751	ENCFF765EAP_peak_409	693	.	20.5197	74.3522	69.3787	193
chr1	16608904	16609523	ENCFF765EAP_peak_410	96	.	6.1559	12.6779	9.67245	442
chr1	16612485	16612876	ENCFF765EAP_peak_411	54	.	4.69021	8.18586	5.49974	71
chr1	16613269	16614043	ENCFF765EAP_peak_412	195	.	9.08727	23.0782	19.5307	306
chr1	16614602	16615485	ENCFF765EAP_peak_413	134	.	7.32845	16.6392	13.406	264
chr1	16617050	16617557	ENCFF765EAP_peak_414	70	.	5.27648	9.91436	7.09296	193
chr1	16618275	16618830	ENCFF765EAP_peak_415	47	.	4.39707	7.35963	4.74709	178
chr1	16621025	16621828	ENCFF765EAP_peak_416	261	.	10.8461	30.0138	26.1759	155
chr1	16644433	16644834	ENCFF765EAP_peak_417	62	.	4.98334	9.03791	6.28251	181
chr1	16697230	16697653	ENCFF765EAP_peak_418	163	.	8.20786	19.7904	16.3976	233
chr1	16703273	16703691	ENCFF765EAP_peak_419	184	.	8.79414	21.968	18.4717	161
chr1	16708650	16708850	ENCFF765EAP_peak_420	54	.	4.69021	8.18586	5.49974	47
chr1	16709709	16710193	ENCFF765EAP_peak_421	87	.	5.86276	11.7355	8.78958	304
chr1	16727472	16727742	ENCFF765EAP_peak_422	62	.	4.98334	9.03791	6.28251	155
chr1	16884556	16884808	ENCFF765EAP_peak_423	143	.	7.62158	17.6735	14.3864	72
chr1	16896059	16896391	ENCFF765EAP_peak_424	134	.	7.32845	16.6392	13.406	147
chr1	16904361	16905981	ENCFF765EAP_peak_425	227	.	9.96669	26.4895	22.7948	1006
chr1	16906438	16906761	ENCFF765EAP_peak_426	70	.	5.27648	9.91436	7.09296	151
chr1	16908574	16908959	ENCFF765EAP_peak_427	27	.	3.51765	5.05283	2.70796	99
chr1	16913541	16913932	ENCFF765EAP_peak_428	62	.	4.98334	9.03791	6.28251	191
chr1	17053687	17054361	ENCFF765EAP_peak_429	239	.	10.2598	27.6522	23.9093	505
chr1	17125702	17126082	ENCFF765EAP_peak_430	87	.	5.86276	11.7355	8.78958	183
chr1	17237030	17237529	ENCFF765EAP_peak_431	96	.	6.1559	12.6779	9.67245	326
chr1	17436826	17437065	ENCFF765EAP_peak_432	40	.	4.10393	6.56081	4.02796	99
chr1	17489245	17489744	ENCFF765EAP_peak_433	153	.	7.91472	18.7241	15.3838	362
chr1	17516900	17517235	ENCFF765EAP_peak_434	308	.	12.0187	34.8733	30.8564	154
chr1	17527539	17527842	ENCFF765EAP_peak_435	79	.	5.56962	10.8139	7.92952	187
chr1	17559686	17560178	ENCFF765EAP_peak_436	195	.	9.08727	23.0782	19.5307	313
chr1	17564437	17565046	ENCFF765EAP_peak_437	153	.	7.91472	18.7241	15.3838	369
chr1	17565482	17565925	ENCFF765EAP_peak_438	134	.	7.32845	16.6392	13.406	269
chr1	17569835	17570236	ENCFF765EAP_peak_439	54	.	4.69021	8.18586	5.49974	157
chr1	17580082	17580596	ENCFF765EAP_peak_440	134	.	7.32845	16.6392	13.406	227
chr1	17581426	17581917	ENCFF765EAP_peak_441	498	.	16.4157	54.4736	49.8878	270
chr1	17586205	17586517	ENCFF765EAP_peak_442	96	.	6.1559	12.6779	9.67245	143
chr1	17588362	17588642	ENCFF765EAP_peak_443	96	.	6.1559	12.6779	9.67245	133
chr1	17591918	17592463	ENCFF765EAP_peak_444	446	.	15.2432	49.056	44.6077	296
chr1	17594039	17594448	ENCFF765EAP_peak_445	143	.	7.62158	17.6735	14.3864	260
chr1	17606867	17607134	ENCFF765EAP_peak_446	70	.	5.27648	9.91436	7.09296	170
chr1	17631462	17631720	ENCFF765EAP_peak_447	47	.	4.39707	7.35963	4.74709	168
chr1	17994054	17994525	ENCFF765EAP_peak_448	250	.	10.553	28.8271	25.0361	192
chr1	18100642	18100890	ENCFF765EAP_peak_449	62	.	4.98334	9.03791	6.28251	97
chr1	18128196	18128645	ENCFF765EAP_peak_450	134	.	7.32845	16.6392	13.406	372
chr1	18464256	18465115	ENCFF765EAP_peak_451	1026	.	26.9687	107.962	102.673	250
chr1	18479221	18479479	ENCFF765EAP_peak_452	27	.	3.51765	5.05283	2.70796	67
chr1	18480424	18480632	ENCFF765EAP_peak_453	40	.	4.10393	6.56081	4.02796	169
chr1	18480853	18481150	ENCFF765EAP_peak_454	79	.	5.56962	10.8139	7.92952	168
chr1	18890618	18890897	ENCFF765EAP_peak_455	40	.	4.10393	6.56081	4.02796	96
chr1	18900272	18900731	ENCFF765EAP_peak_456	134	.	7.32845	16.6392	13.406	199
chr1	18901216	18901538	ENCFF765EAP_peak_457	115	.	6.74217	14.6219	11.501	153
chr1	18902531	18902804	ENCFF765EAP_peak_458	70	.	5.27648	9.91436	7.09296	157
chr1	18902857	18903179	ENCFF765EAP_peak_459	54	.	4.69021	8.18586	5.49974	189
chr1	18907046	18907356	ENCFF765EAP_peak_460	47	.	4.39707	7.35963	4.74709	229
chr1	18937132	18937342	ENCFF765EAP_peak_461	54	.	4.69021	8.18586	5.49974	84
chr1	18949068	18949810	ENCFF765EAP_peak_462	195	.	9.08727	23.0782	19.5307	188
chr1	19007018	19007306	ENCFF765EAP_peak_463	54	.	4.69021	8.18586	5.49974	127
chr1	19010472	19010864	ENCFF765EAP_peak_464	124	.	7.03531	15.6218	12.4443	186
chr1	19013715	19014199	ENCFF765EAP_peak_465	239	.	10.2598	27.6522	23.9093	210
chr1	19035987	19036348	ENCFF765EAP_peak_466	54	.	4.69021	8.18586	5.49974	178
chr1	19045831	19046160	ENCFF765EAP_peak_467	320	.	12.3118	36.1148	32.056	147
chr1	19065708	19066095	ENCFF765EAP_peak_468	124	.	7.03531	15.6218	12.4443	189
chr1	19067166	19067526	ENCFF765EAP_peak_469	105	.	6.44903	13.6404	10.5771	189
chr1	19067600	19067942	ENCFF765EAP_peak_470	143	.	7.62158	17.6735	14.3864	143
chr1	19068150	19068380	ENCFF765EAP_peak_471	40	.	4.10393	6.56081	4.02796	96
chr1	19073518	19074212	ENCFF765EAP_peak_472	174	.	8.501	20.8719	17.4271	499
chr1	19079960	19080655	ENCFF765EAP_peak_473	124	.	7.03531	15.6218	12.4443	248
chr1	19084219	19084438	ENCFF765EAP_peak_474	33	.	3.81079	5.7912	3.34622	29
chr1	19130488	19130688	ENCFF765EAP_peak_475	27	.	3.51765	5.05283	2.70796	40
chr1	19141133	19141333	ENCFF765EAP_peak_476	40	.	4.10393	6.56081	4.02796	131
chr1	19210248	19210734	ENCFF765EAP_peak_477	227	.	9.96669	26.4895	22.7948	124
chr1	19232539	19232921	ENCFF765EAP_peak_478	87	.	5.86276	11.7355	8.78958	126
chr1	19273218	19273421	ENCFF765EAP_peak_479	96	.	6.1559	12.6779	9.67245	87
chr1	19313199	19313456	ENCFF765EAP_peak_480	40	.	4.10393	6.56081	4.02796	144
chr1	19328069	19328270	ENCFF765EAP_peak_481	70	.	5.27648	9.91436	7.09296	93
chr1	19338295	19338594	ENCFF765EAP_peak_482	96	.	6.1559	12.6779	9.67245	184
chr1	19344208	19344625	ENCFF765EAP_peak_483	54	.	4.69021	8.18586	5.49974	314
chr1	19391633	19391833	ENCFF765EAP_peak_484	27	.	3.51765	5.05283	2.70796	53
chr1	19425707	19426013	ENCFF765EAP_peak_485	344	.	12.8981	38.6284	34.4881	133
chr1	19436587	19437119	ENCFF765EAP_peak_486	105	.	6.44903	13.6404	10.5771	338
chr1	19446102	19446385	ENCFF765EAP_peak_487	62	.	4.98334	9.03791	6.28251	95
chr1	19454730	19454930	ENCFF765EAP_peak_488	40	.	4.10393	6.56081	4.02796	135
chr1	19596332	19596625	ENCFF765EAP_peak_489	54	.	4.69021	8.18586	5.49974	174
chr1	19596909	19597109	ENCFF765EAP_peak_490	47	.	4.39707	7.35963	4.74709	89
chr1	19653762	19654016	ENCFF765EAP_peak_491	79	.	5.56962	10.8139	7.92952	137
chr1	19715572	19715779	ENCFF765EAP_peak_492	47	.	4.39707	7.35963	4.74709	132
chr1	19738156	19738367	ENCFF765EAP_peak_493	70	.	5.27648	9.91436	7.09296	91
chr1	19815098	19815415	ENCFF765EAP_peak_494	87	.	5.86276	11.7355	8.78958	158
chr1	19816027	19816376	ENCFF765EAP_peak_495	153	.	7.91472	18.7241	15.3838	171
chr1	19818338	19818620	ENCFF765EAP_peak_496	87	.	5.86276	11.7355	8.78958	157
chr1	19872260	19872460	ENCFF765EAP_peak_497	33	.	3.81079	5.7912	3.34622	106
chr1	19882103	19882429	ENCFF765EAP_peak_498	105	.	6.44903	13.6404	10.5771	133
chr1	19974828	19975488	ENCFF765EAP_peak_499	54	.	4.69021	8.18586	5.49974	488
chr1	19979334	19980048	ENCFF765EAP_peak_500	206	.	9.38041	24.2021	20.605	467
chr1	19987762	19988055	ENCFF765EAP_peak_501	206	.	9.38041	24.2021	20.605	121
chr1	20095727	20095948	ENCFF765EAP_peak_502	33	.	3.81079	5.7912	3.34622	103
chr1	20096012	20096269	ENCFF765EAP_peak_503	54	.	4.69021	8.18586	5.49974	181
chr1	20100838	20101287	ENCFF765EAP_peak_504	54	.	4.69021	8.18586	5.49974	155
chr1	20152427	20152885	ENCFF765EAP_peak_505	47	.	4.39707	7.35963	4.74709	287
chr1	20165321	20165632	ENCFF765EAP_peak_506	40	.	4.10393	6.56081	4.02796	74
chr1	20183061	20183392	ENCFF765EAP_peak_507	87	.	5.86276	11.7355	8.78958	193
chr1	20183788	20184208	ENCFF765EAP_peak_508	273	.	11.1392	31.2121	27.3286	153
chr1	20187121	20187390	ENCFF765EAP_peak_509	105	.	6.44903	13.6404	10.5771	151
chr1	20250763	20250977	ENCFF765EAP_peak_510	62	.	4.98334	9.03791	6.28251	90
chr1	20358588	20358990	ENCFF765EAP_peak_511	70	.	5.27648	9.91436	7.09296	184
chr1	20476548	20476922	ENCFF765EAP_peak_512	62	.	4.98334	9.03791	6.28251	210
chr1	20480308	20480737	ENCFF765EAP_peak_513	124	.	7.03531	15.6218	12.4443	184
chr1	20493819	20494246	ENCFF765EAP_peak_514	124	.	7.03531	15.6218	12.4443	133
chr1	20508018	20508485	ENCFF765EAP_peak_515	79	.	5.56962	10.8139	7.92952	293
chr1	20522326	20522585	ENCFF765EAP_peak_516	70	.	5.27648	9.91436	7.09296	111
chr1	20575273	20575494	ENCFF765EAP_peak_517	54	.	4.69021	8.18586	5.49974	61
chr1	20588714	20589131	ENCFF765EAP_peak_518	153	.	7.91472	18.7241	15.3838	188
chr1	20590234	20590827	ENCFF765EAP_peak_519	296	.	11.7255	33.6421	29.6687	269
chr1	20603854	20604228	ENCFF765EAP_peak_520	62	.	4.98334	9.03791	6.28251	305
chr1	20604752	20605085	ENCFF765EAP_peak_521	115	.	6.74217	14.6219	11.501	175
chr1	20613422	20614195	ENCFF765EAP_peak_522	105	.	6.44903	13.6404	10.5771	257
chr1	20633156	20633470	ENCFF765EAP_peak_523	153	.	7.91472	18.7241	15.3838	153
chr1	20634858	20635058	ENCFF765EAP_peak_524	33	.	3.81079	5.7912	3.34622	108
chr1	20661288	20661787	ENCFF765EAP_peak_525	62	.	4.98334	9.03791	6.28251	94
chr1	20662185	20662385	ENCFF765EAP_peak_526	47	.	4.39707	7.35963	4.74709	39
chr1	20696394	20696657	ENCFF765EAP_peak_527	54	.	4.69021	8.18586	5.49974	190
chr1	20733175	20733397	ENCFF765EAP_peak_528	62	.	4.98334	9.03791	6.28251	104
chr1	20884679	20884926	ENCFF765EAP_peak_529	47	.	4.39707	7.35963	4.74709	127
chr1	20896751	20897142	ENCFF765EAP_peak_530	239	.	10.2598	27.6522	23.9093	198
chr1	20943841	20944054	ENCFF765EAP_peak_531	54	.	4.69021	8.18586	5.49974	78
chr1	20950745	20951034	ENCFF765EAP_peak_532	54	.	4.69021	8.18586	5.49974	96
chr1	21022299	21022787	ENCFF765EAP_peak_533	184	.	8.79414	21.968	18.4717	191
chr1	21115090	21115650	ENCFF765EAP_peak_534	284	.	11.4324	32.4216	28.4932	183
chr1	21176716	21177067	ENCFF765EAP_peak_535	96	.	6.1559	12.6779	9.67245	114
chr1	21177373	21177573	ENCFF765EAP_peak_536	47	.	4.39707	7.35963	4.74709	96
chr1	21195378	21195578	ENCFF765EAP_peak_537	54	.	4.69021	8.18586	5.49974	34
chr1	21251826	21252465	ENCFF765EAP_peak_538	608	.	18.7608	65.6694	60.8463	247
chr1	21255222	21255529	ENCFF765EAP_peak_539	70	.	5.27648	9.91436	7.09296	136
chr1	21257323	21257523	ENCFF765EAP_peak_540	33	.	3.81079	5.7912	3.34622	36
chr1	21262647	21263055	ENCFF765EAP_peak_541	143	.	7.62158	17.6735	14.3864	209
chr1	21269632	21269852	ENCFF765EAP_peak_542	40	.	4.10393	6.56081	4.02796	155
chr1	21271615	21272181	ENCFF765EAP_peak_543	96	.	6.1559	12.6779	9.67245	154
chr1	21329217	21329838	ENCFF765EAP_peak_544	250	.	10.553	28.8271	25.0361	403
chr1	21332759	21333177	ENCFF765EAP_peak_545	163	.	8.20786	19.7904	16.3976	167
chr1	21334002	21334202	ENCFF765EAP_peak_546	54	.	4.69021	8.18586	5.49974	94
chr1	21337043	21337450	ENCFF765EAP_peak_547	62	.	4.98334	9.03791	6.28251	183
chr1	21338058	21339283	ENCFF765EAP_peak_548	433	.	14.95	47.7219	43.309	776
chr1	21368529	21368856	ENCFF765EAP_peak_549	216	.	9.67355	25.3394	21.6934	147
chr1	21439753	21440171	ENCFF765EAP_peak_550	54	.	4.69021	8.18586	5.49974	100
chr1	21537612	21538128	ENCFF765EAP_peak_551	79	.	5.56962	10.8139	7.92952	180
chr1	21546030	21546553	ENCFF765EAP_peak_552	124	.	7.03531	15.6218	12.4443	245
chr1	21551038	21551445	ENCFF765EAP_peak_553	206	.	9.38041	24.2021	20.605	214
chr1	21623550	21623983	ENCFF765EAP_peak_554	206	.	9.38041	24.2021	20.605	207
chr1	21632002	21632202	ENCFF765EAP_peak_555	47	.	4.39707	7.35963	4.74709	127
chr1	21669639	21669972	ENCFF765EAP_peak_556	62	.	4.98334	9.03791	6.28251	154
chr1	21673373	21673618	ENCFF765EAP_peak_557	54	.	4.69021	8.18586	5.49974	149
chr1	21783249	21783885	ENCFF765EAP_peak_558	124	.	7.03531	15.6218	12.4443	496
chr1	22025591	22026134	ENCFF765EAP_peak_559	54	.	4.69021	8.18586	5.49974	396
chr1	22052499	22052798	ENCFF765EAP_peak_560	87	.	5.86276	11.7355	8.78958	145
chr1	22257329	22257672	ENCFF765EAP_peak_561	239	.	10.2598	27.6522	23.9093	177
chr1	22259632	22260040	ENCFF765EAP_peak_562	40	.	4.10393	6.56081	4.02796	105
chr1	22339176	22339569	ENCFF765EAP_peak_563	206	.	9.38041	24.2021	20.605	199
chr1	22348243	22348781	ENCFF765EAP_peak_564	407	.	14.3638	45.079	40.7403	359
chr1	22359475	22359835	ENCFF765EAP_peak_565	79	.	5.56962	10.8139	7.92952	171
chr1	22412622	22412866	ENCFF765EAP_peak_566	70	.	5.27648	9.91436	7.09296	73
chr1	22414158	22414597	ENCFF765EAP_peak_567	622	.	19.054	67.1003	62.2504	191
chr1	22416613	22416912	ENCFF765EAP_peak_568	70	.	5.27648	9.91436	7.09296	199
chr1	22451764	22452149	ENCFF765EAP_peak_569	227	.	9.96669	26.4895	22.7948	187
chr1	22452260	22452532	ENCFF765EAP_peak_570	70	.	5.27648	9.91436	7.09296	95
chr1	22452677	22452951	ENCFF765EAP_peak_571	62	.	4.98334	9.03791	6.28251	133
chr1	22486994	22487194	ENCFF765EAP_peak_572	54	.	4.69021	8.18586	5.49974	144
chr1	22522165	22522365	ENCFF765EAP_peak_573	33	.	3.81079	5.7912	3.34622	140
chr1	22578254	22578522	ENCFF765EAP_peak_574	54	.	4.69021	8.18586	5.49974	115
chr1	22579157	22579440	ENCFF765EAP_peak_575	47	.	4.39707	7.35963	4.74709	136
chr1	22704417	22704651	ENCFF765EAP_peak_576	47	.	4.39707	7.35963	4.74709	172
chr1	22745999	22746514	ENCFF765EAP_peak_577	227	.	9.96669	26.4895	22.7948	198
chr1	23019159	23019494	ENCFF765EAP_peak_578	143	.	7.62158	17.6735	14.3864	164
chr1	23098601	23099085	ENCFF765EAP_peak_579	62	.	4.98334	9.03791	6.28251	150
chr1	23149219	23149419	ENCFF765EAP_peak_580	54	.	4.69021	8.18586	5.49974	119
chr1	23168853	23169063	ENCFF765EAP_peak_581	54	.	4.69021	8.18586	5.49974	48
chr1	23187701	23188129	ENCFF765EAP_peak_582	70	.	5.27648	9.91436	7.09296	266
chr1	23278961	23279161	ENCFF765EAP_peak_583	33	.	3.81079	5.7912	3.34622	26
chr1	23283016	23283246	ENCFF765EAP_peak_584	54	.	4.69021	8.18586	5.49974	154
chr1	23290934	23291265	ENCFF765EAP_peak_585	54	.	4.69021	8.18586	5.49974	164
chr1	23330950	23331183	ENCFF765EAP_peak_586	62	.	4.98334	9.03791	6.28251	132
chr1	23344240	23344537	ENCFF765EAP_peak_587	96	.	6.1559	12.6779	9.67245	108
chr1	23344588	23344957	ENCFF765EAP_peak_588	40	.	4.10393	6.56081	4.02796	227
chr1	23367632	23368570	ENCFF765EAP_peak_589	124	.	7.03531	15.6218	12.4443	659
chr1	23368910	23369152	ENCFF765EAP_peak_590	124	.	7.03531	15.6218	12.4443	87
chr1	23394633	23394963	ENCFF765EAP_peak_591	105	.	6.44903	13.6404	10.5771	132
chr1	23403818	23404260	ENCFF765EAP_peak_592	96	.	6.1559	12.6779	9.67245	311
chr1	23421299	23421570	ENCFF765EAP_peak_593	47	.	4.39707	7.35963	4.74709	125
chr1	23421805	23422192	ENCFF765EAP_peak_594	134	.	7.32845	16.6392	13.406	96
chr1	23423237	23423783	ENCFF765EAP_peak_595	47	.	4.39707	7.35963	4.74709	424
chr1	23428239	23428520	ENCFF765EAP_peak_596	124	.	7.03531	15.6218	12.4443	147
chr1	23444100	23444580	ENCFF765EAP_peak_597	184	.	8.79414	21.968	18.4717	171
chr1	23457106	23457403	ENCFF765EAP_peak_598	70	.	5.27648	9.91436	7.09296	144
chr1	23471635	23472042	ENCFF765EAP_peak_599	124	.	7.03531	15.6218	12.4443	158
chr1	23472394	23472597	ENCFF765EAP_peak_600	47	.	4.39707	7.35963	4.74709	95
chr1	23475241	23475463	ENCFF765EAP_peak_601	47	.	4.39707	7.35963	4.74709	134
chr1	23478835	23479386	ENCFF765EAP_peak_602	525	.	17.002	57.2291	52.5813	238
chr1	23496969	23497276	ENCFF765EAP_peak_603	47	.	4.39707	7.35963	4.74709	153
chr1	23497875	23498115	ENCFF765EAP_peak_604	153	.	7.91472	18.7241	15.3838	131
chr1	23544591	23545037	ENCFF765EAP_peak_605	87	.	5.86276	11.7355	8.78958	278
chr1	23559120	23559718	ENCFF765EAP_peak_606	134	.	7.32845	16.6392	13.406	399
chr1	23562298	23562652	ENCFF765EAP_peak_607	105	.	6.44903	13.6404	10.5771	178
chr1	23634998	23635344	ENCFF765EAP_peak_608	54	.	4.69021	8.18586	5.49974	266
chr1	23637470	23637701	ENCFF765EAP_peak_609	70	.	5.27648	9.91436	7.09296	131
chr1	23691582	23691966	ENCFF765EAP_peak_610	143	.	7.62158	17.6735	14.3864	163
chr1	23727310	23727914	ENCFF765EAP_peak_611	239	.	10.2598	27.6522	23.9093	312
chr1	23734974	23735271	ENCFF765EAP_peak_612	79	.	5.56962	10.8139	7.92952	120
chr1	23763289	23763502	ENCFF765EAP_peak_613	70	.	5.27648	9.91436	7.09296	64
chr1	23765819	23766111	ENCFF765EAP_peak_614	206	.	9.38041	24.2021	20.605	141
chr1	23776265	23776512	ENCFF765EAP_peak_615	79	.	5.56962	10.8139	7.92952	184
chr1	23790534	23790792	ENCFF765EAP_peak_616	70	.	5.27648	9.91436	7.09296	159
chr1	23799906	23800175	ENCFF765EAP_peak_617	54	.	4.69021	8.18586	5.49974	171
chr1	23800729	23801070	ENCFF765EAP_peak_618	227	.	9.96669	26.4895	22.7948	155
chr1	23809727	23810077	ENCFF765EAP_peak_619	115	.	6.74217	14.6219	11.501	170
chr1	23825354	23825603	ENCFF765EAP_peak_620	87	.	5.86276	11.7355	8.78958	188
chr1	23830272	23830580	ENCFF765EAP_peak_621	124	.	7.03531	15.6218	12.4443	133
chr1	23838567	23838914	ENCFF765EAP_peak_622	54	.	4.69021	8.18586	5.49974	160
chr1	23868189	23868652	ENCFF765EAP_peak_623	115	.	6.74217	14.6219	11.501	166
chr1	23897111	23897348	ENCFF765EAP_peak_624	54	.	4.69021	8.18586	5.49974	148
chr1	23916897	23917115	ENCFF765EAP_peak_625	96	.	6.1559	12.6779	9.67245	102
chr1	23920033	23920309	ENCFF765EAP_peak_626	62	.	4.98334	9.03791	6.28251	146
chr1	23959067	23959267	ENCFF765EAP_peak_627	40	.	4.10393	6.56081	4.02796	85
chr1	23980129	23980721	ENCFF765EAP_peak_628	115	.	6.74217	14.6219	11.501	286
chr1	24018725	24019141	ENCFF765EAP_peak_629	124	.	7.03531	15.6218	12.4443	242
chr1	24070863	24071229	ENCFF765EAP_peak_630	96	.	6.1559	12.6779	9.67245	170
chr1	24081238	24081516	ENCFF765EAP_peak_631	96	.	6.1559	12.6779	9.67245	120
chr1	24126078	24126378	ENCFF765EAP_peak_632	79	.	5.56962	10.8139	7.92952	168
chr1	24127843	24128043	ENCFF765EAP_peak_633	33	.	3.81079	5.7912	3.34622	58
chr1	24150585	24150828	ENCFF765EAP_peak_634	96	.	6.1559	12.6779	9.67245	103
chr1	24181668	24181875	ENCFF765EAP_peak_635	70	.	5.27648	9.91436	7.09296	94
chr1	24184260	24184633	ENCFF765EAP_peak_636	70	.	5.27648	9.91436	7.09296	255
chr1	24187434	24187666	ENCFF765EAP_peak_637	47	.	4.39707	7.35963	4.74709	67
chr1	24190350	24190638	ENCFF765EAP_peak_638	96	.	6.1559	12.6779	9.67245	186
chr1	24199466	24199666	ENCFF765EAP_peak_639	47	.	4.39707	7.35963	4.74709	90
chr1	24201923	24202376	ENCFF765EAP_peak_640	54	.	4.69021	8.18586	5.49974	342
chr1	24294672	24295135	ENCFF765EAP_peak_641	54	.	4.69021	8.18586	5.49974	419
chr1	24389315	24389639	ENCFF765EAP_peak_642	115	.	6.74217	14.6219	11.501	94
chr1	24392306	24392545	ENCFF765EAP_peak_643	79	.	5.56962	10.8139	7.92952	120
chr1	24415571	24415862	ENCFF765EAP_peak_644	54	.	4.69021	8.18586	5.49974	84
chr1	24415916	24416329	ENCFF765EAP_peak_645	79	.	5.56962	10.8139	7.92952	142
chr1	24502406	24502613	ENCFF765EAP_peak_646	70	.	5.27648	9.91436	7.09296	86
chr1	24503416	24503622	ENCFF765EAP_peak_647	62	.	4.98334	9.03791	6.28251	85
chr1	24540955	24541665	ENCFF765EAP_peak_648	407	.	14.3638	45.079	40.7403	263
chr1	24552197	24552534	ENCFF765EAP_peak_649	96	.	6.1559	12.6779	9.67245	167
chr1	24568015	24568357	ENCFF765EAP_peak_650	184	.	8.79414	21.968	18.4717	179
chr1	24642615	24643421	ENCFF765EAP_peak_651	227	.	9.96669	26.4895	22.7948	345
chr1	24688566	24689105	ENCFF765EAP_peak_652	134	.	7.32845	16.6392	13.406	155
chr1	24705399	24706138	ENCFF765EAP_peak_653	284	.	11.4324	32.4216	28.4932	500
chr1	24717950	24718577	ENCFF765EAP_peak_654	79	.	5.56962	10.8139	7.92952	400
chr1	24720056	24720342	ENCFF765EAP_peak_655	54	.	4.69021	8.18586	5.49974	119
chr1	24744859	24745484	ENCFF765EAP_peak_656	143	.	7.62158	17.6735	14.3864	316
chr1	24767399	24767758	ENCFF765EAP_peak_657	239	.	10.2598	27.6522	23.9093	197
chr1	24783750	24784077	ENCFF765EAP_peak_658	195	.	9.08727	23.0782	19.5307	146
chr1	24786291	24786534	ENCFF765EAP_peak_659	115	.	6.74217	14.6219	11.501	124
chr1	24805869	24806362	ENCFF765EAP_peak_660	105	.	6.44903	13.6404	10.5771	245
chr1	24847940	24848376	ENCFF765EAP_peak_661	134	.	7.32845	16.6392	13.406	95
chr1	24898171	24898448	ENCFF765EAP_peak_662	70	.	5.27648	9.91436	7.09296	95
chr1	25101461	25101895	ENCFF765EAP_peak_663	70	.	5.27648	9.91436	7.09296	85
chr1	25168466	25168841	ENCFF765EAP_peak_664	216	.	9.67355	25.3394	21.6934	217
chr1	25232271	25233541	ENCFF765EAP_peak_665	105	.	6.44903	13.6404	10.5771	263
chr1	25239714	25240404	ENCFF765EAP_peak_666	105	.	6.44903	13.6404	10.5771	164
chr1	25247268	25247837	ENCFF765EAP_peak_667	174	.	8.501	20.8719	17.4271	186
chr1	25425501	25426083	ENCFF765EAP_peak_668	227	.	9.96669	26.4895	22.7948	270
chr1	25430257	25430576	ENCFF765EAP_peak_669	40	.	4.10393	6.56081	4.02796	158
chr1	25435550	25435750	ENCFF765EAP_peak_670	47	.	4.39707	7.35963	4.74709	116
chr1	25459017	25459370	ENCFF765EAP_peak_671	163	.	8.20786	19.7904	16.3976	192
chr1	25573556	25573775	ENCFF765EAP_peak_672	70	.	5.27648	9.91436	7.09296	94
chr1	25601008	25601391	ENCFF765EAP_peak_673	420	.	14.6569	46.3962	42.0202	196
chr1	25615833	25616044	ENCFF765EAP_peak_674	54	.	4.69021	8.18586	5.49974	112
chr1	25671951	25672408	ENCFF765EAP_peak_675	105	.	6.44903	13.6404	10.5771	155
chr1	25681855	25682453	ENCFF765EAP_peak_676	124	.	7.03531	15.6218	12.4443	419
chr1	25694972	25695439	ENCFF765EAP_peak_677	195	.	9.08727	23.0782	19.5307	186
chr1	25727579	25727874	ENCFF765EAP_peak_678	33	.	3.81079	5.7912	3.34622	131
chr1	25735850	25736075	ENCFF765EAP_peak_679	47	.	4.39707	7.35963	4.74709	136
chr1	25773483	25773823	ENCFF765EAP_peak_680	70	.	5.27648	9.91436	7.09296	190
chr1	25819840	25820148	ENCFF765EAP_peak_681	70	.	5.27648	9.91436	7.09296	110
chr1	25866357	25866638	ENCFF765EAP_peak_682	62	.	4.98334	9.03791	6.28251	98
chr1	25867187	25867770	ENCFF765EAP_peak_683	174	.	8.501	20.8719	17.4271	170
chr1	25873102	25873487	ENCFF765EAP_peak_684	184	.	8.79414	21.968	18.4717	192
chr1	25879628	25879882	ENCFF765EAP_peak_685	62	.	4.98334	9.03791	6.28251	115
chr1	25895444	25895763	ENCFF765EAP_peak_686	62	.	4.98334	9.03791	6.28251	141
chr1	25998053	25998594	ENCFF765EAP_peak_687	284	.	11.4324	32.4216	28.4932	216
chr1	26035997	26036230	ENCFF765EAP_peak_688	47	.	4.39707	7.35963	4.74709	127
chr1	26072350	26072663	ENCFF765EAP_peak_689	227	.	9.96669	26.4895	22.7948	155
chr1	26104996	26105350	ENCFF765EAP_peak_690	70	.	5.27648	9.91436	7.09296	132
chr1	26111559	26111825	ENCFF765EAP_peak_691	105	.	6.44903	13.6404	10.5771	85
chr1	26114393	26114913	ENCFF765EAP_peak_692	320	.	12.3118	36.1148	32.056	325
chr1	26169787	26170054	ENCFF765EAP_peak_693	87	.	5.86276	11.7355	8.78958	111
chr1	26225075	26225766	ENCFF765EAP_peak_694	62	.	4.98334	9.03791	6.28251	421
chr1	26233754	26234115	ENCFF765EAP_peak_695	87	.	5.86276	11.7355	8.78958	199
chr1	26234458	26234662	ENCFF765EAP_peak_696	62	.	4.98334	9.03791	6.28251	89
chr1	26275633	26275978	ENCFF765EAP_peak_697	87	.	5.86276	11.7355	8.78958	158
chr1	26279751	26280193	ENCFF765EAP_peak_698	134	.	7.32845	16.6392	13.406	302
chr1	26359103	26359303	ENCFF765EAP_peak_699	79	.	5.56962	10.8139	7.92952	98
chr1	26431948	26432517	ENCFF765EAP_peak_700	184	.	8.79414	21.968	18.4717	334
chr1	26470605	26470853	ENCFF765EAP_peak_701	40	.	4.10393	6.56081	4.02796	65
chr1	26473055	26473337	ENCFF765EAP_peak_702	54	.	4.69021	8.18586	5.49974	99
chr1	26473397	26473713	ENCFF765EAP_peak_703	40	.	4.10393	6.56081	4.02796	154
chr1	26535235	26535583	ENCFF765EAP_peak_704	62	.	4.98334	9.03791	6.28251	121
chr1	26602425	26602763	ENCFF765EAP_peak_705	70	.	5.27648	9.91436	7.09296	154
chr1	26620328	26621068	ENCFF765EAP_peak_706	70	.	5.27648	9.91436	7.09296	335
chr1	26621404	26621706	ENCFF765EAP_peak_707	54	.	4.69021	8.18586	5.49974	126
chr1	26677425	26677859	ENCFF765EAP_peak_708	134	.	7.32845	16.6392	13.406	157
chr1	26692234	26692634	ENCFF765EAP_peak_709	105	.	6.44903	13.6404	10.5771	197
chr1	26692978	26693333	ENCFF765EAP_peak_710	195	.	9.08727	23.0782	19.5307	210
chr1	26695080	26695768	ENCFF765EAP_peak_711	134	.	7.32845	16.6392	13.406	313
chr1	26698157	26698719	ENCFF765EAP_peak_712	143	.	7.62158	17.6735	14.3864	314
chr1	26706368	26706709	ENCFF765EAP_peak_713	174	.	8.501	20.8719	17.4271	179
chr1	26740393	26740593	ENCFF765EAP_peak_714	47	.	4.39707	7.35963	4.74709	129
chr1	26741057	26741289	ENCFF765EAP_peak_715	62	.	4.98334	9.03791	6.28251	115
chr1	26744257	26744463	ENCFF765EAP_peak_716	47	.	4.39707	7.35963	4.74709	15
chr1	26754272	26754881	ENCFF765EAP_peak_717	87	.	5.86276	11.7355	8.78958	414
chr1	26771555	26771914	ENCFF765EAP_peak_718	40	.	4.10393	6.56081	4.02796	155
chr1	26780381	26780970	ENCFF765EAP_peak_719	143	.	7.62158	17.6735	14.3864	372
chr1	26783933	26784551	ENCFF765EAP_peak_720	332	.	12.6049	37.3666	33.266	340
chr1	26786953	26787191	ENCFF765EAP_peak_721	87	.	5.86276	11.7355	8.78958	81
chr1	26788977	26789515	ENCFF765EAP_peak_722	124	.	7.03531	15.6218	12.4443	347
chr1	26799073	26799273	ENCFF765EAP_peak_723	33	.	3.81079	5.7912	3.34622	56
chr1	26799553	26800109	ENCFF765EAP_peak_724	261	.	10.8461	30.0138	26.1759	211
chr1	26831643	26832305	ENCFF765EAP_peak_725	512	.	16.7089	55.8476	51.2296	321
chr1	26849190	26849825	ENCFF765EAP_peak_726	79	.	5.56962	10.8139	7.92952	495
chr1	26853113	26853313	ENCFF765EAP_peak_727	40	.	4.10393	6.56081	4.02796	90
chr1	26865086	26865477	ENCFF765EAP_peak_728	87	.	5.86276	11.7355	8.78958	199
chr1	26900057	26900257	ENCFF765EAP_peak_729	54	.	4.69021	8.18586	5.49974	43
chr1	26900337	26900663	ENCFF765EAP_peak_730	143	.	7.62158	17.6735	14.3864	182
chr1	26910577	26910834	ENCFF765EAP_peak_731	115	.	6.74217	14.6219	11.501	180
chr1	26913751	26914627	ENCFF765EAP_peak_732	296	.	11.7255	33.6421	29.6687	528
chr1	26915220	26915719	ENCFF765EAP_peak_733	96	.	6.1559	12.6779	9.67245	303
chr1	26921405	26921788	ENCFF765EAP_peak_734	174	.	8.501	20.8719	17.4271	195
chr1	26938024	26938622	ENCFF765EAP_peak_735	296	.	11.7255	33.6421	29.6687	314
chr1	26945730	26946049	ENCFF765EAP_peak_736	134	.	7.32845	16.6392	13.406	122
chr1	26948263	26948484	ENCFF765EAP_peak_737	62	.	4.98334	9.03791	6.28251	74
chr1	26966956	26967225	ENCFF765EAP_peak_738	70	.	5.27648	9.91436	7.09296	97
chr1	26990693	26990994	ENCFF765EAP_peak_739	33	.	3.81079	5.7912	3.34622	182
chr1	26997650	26997961	ENCFF765EAP_peak_740	54	.	4.69021	8.18586	5.49974	192
chr1	27012963	27013265	ENCFF765EAP_peak_741	62	.	4.98334	9.03791	6.28251	111
chr1	27044570	27044900	ENCFF765EAP_peak_742	105	.	6.44903	13.6404	10.5771	179
chr1	27108740	27108943	ENCFF765EAP_peak_743	70	.	5.27648	9.91436	7.09296	126
chr1	27116721	27117008	ENCFF765EAP_peak_744	54	.	4.69021	8.18586	5.49974	97
chr1	27155030	27155776	ENCFF765EAP_peak_745	105	.	6.44903	13.6404	10.5771	123
chr1	27192060	27192387	ENCFF765EAP_peak_746	143	.	7.62158	17.6735	14.3864	172
chr1	27197939	27198285	ENCFF765EAP_peak_747	79	.	5.56962	10.8139	7.92952	169
chr1	27234249	27234723	ENCFF765EAP_peak_748	96	.	6.1559	12.6779	9.67245	94
chr1	27300925	27301203	ENCFF765EAP_peak_749	70	.	5.27648	9.91436	7.09296	122
chr1	27321924	27322421	ENCFF765EAP_peak_750	115	.	6.74217	14.6219	11.501	176
chr1	27365271	27365686	ENCFF765EAP_peak_751	70	.	5.27648	9.91436	7.09296	230
chr1	27388443	27388906	ENCFF765EAP_peak_752	40	.	4.10393	6.56081	4.02796	344
chr1	27490126	27490863	ENCFF765EAP_peak_753	105	.	6.44903	13.6404	10.5771	461
chr1	27519594	27519907	ENCFF765EAP_peak_754	115	.	6.74217	14.6219	11.501	183
chr1	27563419	27564072	ENCFF765EAP_peak_755	273	.	11.1392	31.2121	27.3286	244
chr1	27567916	27568173	ENCFF765EAP_peak_756	70	.	5.27648	9.91436	7.09296	118
chr1	27568419	27568705	ENCFF765EAP_peak_757	134	.	7.32845	16.6392	13.406	143
chr1	27581876	27582291	ENCFF765EAP_peak_758	124	.	7.03531	15.6218	12.4443	197
chr1	27606386	27606695	ENCFF765EAP_peak_759	54	.	4.69021	8.18586	5.49974	45
chr1	27608658	27608933	ENCFF765EAP_peak_760	70	.	5.27648	9.91436	7.09296	148
chr1	27672044	27672825	ENCFF765EAP_peak_761	115	.	6.74217	14.6219	11.501	348
chr1	27725584	27725848	ENCFF765EAP_peak_762	124	.	7.03531	15.6218	12.4443	118
chr1	27755937	27756154	ENCFF765EAP_peak_763	62	.	4.98334	9.03791	6.28251	142
chr1	27772901	27773415	ENCFF765EAP_peak_764	153	.	7.91472	18.7241	15.3838	183
chr1	27773572	27773772	ENCFF765EAP_peak_765	40	.	4.10393	6.56081	4.02796	163
chr1	27830608	27830957	ENCFF765EAP_peak_766	163	.	8.20786	19.7904	16.3976	149
chr1	27858090	27858292	ENCFF765EAP_peak_767	62	.	4.98334	9.03791	6.28251	134
chr1	27873110	27873386	ENCFF765EAP_peak_768	33	.	3.81079	5.7912	3.34622	61
chr1	27914378	27915017	ENCFF765EAP_peak_769	115	.	6.74217	14.6219	11.501	488
chr1	27915088	27915376	ENCFF765EAP_peak_770	40	.	4.10393	6.56081	4.02796	163
chr1	27951379	27951854	ENCFF765EAP_peak_771	79	.	5.56962	10.8139	7.92952	137
chr1	27952056	27952565	ENCFF765EAP_peak_772	124	.	7.03531	15.6218	12.4443	191
chr1	27979599	27979962	ENCFF765EAP_peak_773	195	.	9.08727	23.0782	19.5307	164
chr1	28088148	28088909	ENCFF765EAP_peak_774	153	.	7.91472	18.7241	15.3838	430
chr1	28091287	28091548	ENCFF765EAP_peak_775	96	.	6.1559	12.6779	9.67245	119
chr1	28232941	28233147	ENCFF765EAP_peak_776	54	.	4.69021	8.18586	5.49974	146
chr1	28235918	28236332	ENCFF765EAP_peak_777	79	.	5.56962	10.8139	7.92952	195
chr1	28247030	28247646	ENCFF765EAP_peak_778	62	.	4.98334	9.03791	6.28251	375
chr1	28248294	28248775	ENCFF765EAP_peak_779	62	.	4.98334	9.03791	6.28251	388
chr1	28249387	28250008	ENCFF765EAP_peak_780	227	.	9.96669	26.4895	22.7948	349
chr1	28258910	28259154	ENCFF765EAP_peak_781	33	.	3.81079	5.7912	3.34622	98
chr1	28259233	28259569	ENCFF765EAP_peak_782	96	.	6.1559	12.6779	9.67245	179
chr1	28269579	28269867	ENCFF765EAP_peak_783	134	.	7.32845	16.6392	13.406	140
chr1	28281705	28282082	ENCFF765EAP_peak_784	54	.	4.69021	8.18586	5.49974	182
chr1	28282426	28282755	ENCFF765EAP_peak_785	184	.	8.79414	21.968	18.4717	194
chr1	28285013	28285213	ENCFF765EAP_peak_786	70	.	5.27648	9.91436	7.09296	57
chr1	28290914	28291256	ENCFF765EAP_peak_787	216	.	9.67355	25.3394	21.6934	179
chr1	28295968	28296231	ENCFF765EAP_peak_788	54	.	4.69021	8.18586	5.49974	65
chr1	28296559	28297345	ENCFF765EAP_peak_789	163	.	8.20786	19.7904	16.3976	572
chr1	28313899	28314359	ENCFF765EAP_peak_790	143	.	7.62158	17.6735	14.3864	265
chr1	28328767	28329206	ENCFF765EAP_peak_791	239	.	10.2598	27.6522	23.9093	190
chr1	28369395	28369793	ENCFF765EAP_peak_792	124	.	7.03531	15.6218	12.4443	199
chr1	28437813	28438378	ENCFF765EAP_peak_793	206	.	9.38041	24.2021	20.605	309
chr1	28505658	28506130	ENCFF765EAP_peak_794	184	.	8.79414	21.968	18.4717	330
chr1	28510927	28511178	ENCFF765EAP_peak_795	27	.	3.51765	5.05283	2.70796	83
chr1	28518136	28518338	ENCFF765EAP_peak_796	62	.	4.98334	9.03791	6.28251	134
chr1	28518862	28519290	ENCFF765EAP_peak_797	143	.	7.62158	17.6735	14.3864	156
chr1	28552831	28553292	ENCFF765EAP_peak_798	87	.	5.86276	11.7355	8.78958	170
chr1	28581472	28582162	ENCFF765EAP_peak_799	134	.	7.32845	16.6392	13.406	452
chr1	28642668	28643809	ENCFF765EAP_peak_800	284	.	11.4324	32.4216	28.4932	463
chr1	28648034	28649009	ENCFF765EAP_peak_801	250	.	10.553	28.8271	25.0361	626
chr1	28736511	28737054	ENCFF765EAP_peak_802	124	.	7.03531	15.6218	12.4443	310
chr1	28775448	28775648	ENCFF765EAP_peak_803	27	.	3.51765	5.05283	2.70796	66
chr1	28785159	28785359	ENCFF765EAP_peak_804	54	.	4.69021	8.18586	5.49974	50
chr1	28877202	28877529	ENCFF765EAP_peak_805	70	.	5.27648	9.91436	7.09296	234
chr1	28882023	28882521	ENCFF765EAP_peak_806	105	.	6.44903	13.6404	10.5771	173
chr1	28884960	28885266	ENCFF765EAP_peak_807	163	.	8.20786	19.7904	16.3976	140
chr1	28886916	28887377	ENCFF765EAP_peak_808	79	.	5.56962	10.8139	7.92952	169
chr1	28887918	28888368	ENCFF765EAP_peak_809	62	.	4.98334	9.03791	6.28251	175
chr1	28966646	28966960	ENCFF765EAP_peak_810	87	.	5.86276	11.7355	8.78958	184
chr1	28973948	28974166	ENCFF765EAP_peak_811	62	.	4.98334	9.03791	6.28251	135
chr1	28983492	28984095	ENCFF765EAP_peak_812	115	.	6.74217	14.6219	11.501	250
chr1	29105933	29106270	ENCFF765EAP_peak_813	357	.	13.1912	39.8999	35.7194	195
chr1	29136542	29136802	ENCFF765EAP_peak_814	79	.	5.56962	10.8139	7.92952	130
chr1	29145871	29146513	ENCFF765EAP_peak_815	273	.	11.1392	31.2121	27.3286	354
chr1	29148378	29148658	ENCFF765EAP_peak_816	33	.	3.81079	5.7912	3.34622	176
chr1	29149132	29149386	ENCFF765EAP_peak_817	79	.	5.56962	10.8139	7.92952	84
chr1	29179636	29180084	ENCFF765EAP_peak_818	105	.	6.44903	13.6404	10.5771	147
chr1	29181902	29182366	ENCFF765EAP_peak_819	184	.	8.79414	21.968	18.4717	141
chr1	29186379	29186816	ENCFF765EAP_peak_820	54	.	4.69021	8.18586	5.49974	342
chr1	29202817	29203197	ENCFF765EAP_peak_821	184	.	8.79414	21.968	18.4717	165
chr1	29230888	29231111	ENCFF765EAP_peak_822	79	.	5.56962	10.8139	7.92952	94
chr1	29258763	29259070	ENCFF765EAP_peak_823	105	.	6.44903	13.6404	10.5771	185
chr1	29304062	29304387	ENCFF765EAP_peak_824	62	.	4.98334	9.03791	6.28251	178
chr1	29304443	29304643	ENCFF765EAP_peak_825	33	.	3.81079	5.7912	3.34622	82
chr1	29793100	29793539	ENCFF765EAP_peak_826	105	.	6.44903	13.6404	10.5771	169
chr1	29984694	29984993	ENCFF765EAP_peak_827	40	.	4.10393	6.56081	4.02796	101
chr1	29986990	29987228	ENCFF765EAP_peak_828	70	.	5.27648	9.91436	7.09296	96
chr1	30216557	30216781	ENCFF765EAP_peak_829	33	.	3.81079	5.7912	3.34622	89
chr1	30380453	30380671	ENCFF765EAP_peak_830	33	.	3.81079	5.7912	3.34622	90
chr1	30522398	30522997	ENCFF765EAP_peak_831	308	.	12.0187	34.8733	30.8564	167
chr1	30663569	30663787	ENCFF765EAP_peak_832	87	.	5.86276	11.7355	8.78958	100
chr1	30708128	30708392	ENCFF765EAP_peak_833	47	.	4.39707	7.35963	4.74709	149
chr1	30718042	30718405	ENCFF765EAP_peak_834	96	.	6.1559	12.6779	9.67245	191
chr1	30718744	30719048	ENCFF765EAP_peak_835	62	.	4.98334	9.03791	6.28251	119
chr1	30719287	30719586	ENCFF765EAP_peak_836	96	.	6.1559	12.6779	9.67245	146
chr1	30779609	30779865	ENCFF765EAP_peak_837	79	.	5.56962	10.8139	7.92952	130
chr1	30801736	30802039	ENCFF765EAP_peak_838	54	.	4.69021	8.18586	5.49974	130
chr1	30822053	30822338	ENCFF765EAP_peak_839	54	.	4.69021	8.18586	5.49974	198
chr1	30823904	30824291	ENCFF765EAP_peak_840	143	.	7.62158	17.6735	14.3864	202
chr1	30852047	30852416	ENCFF765EAP_peak_841	62	.	4.98334	9.03791	6.28251	129
chr1	30854180	30854477	ENCFF765EAP_peak_842	54	.	4.69021	8.18586	5.49974	176
chr1	30950772	30951080	ENCFF765EAP_peak_843	250	.	10.553	28.8271	25.0361	169
chr1	31024718	31024971	ENCFF765EAP_peak_844	96	.	6.1559	12.6779	9.67245	145
chr1	31040217	31040417	ENCFF765EAP_peak_845	54	.	4.69021	8.18586	5.49974	150
chr1	31051673	31051951	ENCFF765EAP_peak_846	153	.	7.91472	18.7241	15.3838	109
chr1	31065538	31065884	ENCFF765EAP_peak_847	163	.	8.20786	19.7904	16.3976	177
chr1	31100873	31101448	ENCFF765EAP_peak_848	70	.	5.27648	9.91436	7.09296	84
chr1	31162794	31163009	ENCFF765EAP_peak_849	62	.	4.98334	9.03791	6.28251	77
chr1	31296829	31297047	ENCFF765EAP_peak_850	54	.	4.69021	8.18586	5.49974	115
chr1	31335040	31335321	ENCFF765EAP_peak_851	105	.	6.44903	13.6404	10.5771	162
chr1	31368617	31369119	ENCFF765EAP_peak_852	79	.	5.56962	10.8139	7.92952	184
chr1	31417155	31417559	ENCFF765EAP_peak_853	143	.	7.62158	17.6735	14.3864	144
chr1	31422743	31423103	ENCFF765EAP_peak_854	70	.	5.27648	9.91436	7.09296	178
chr1	31444679	31445338	ENCFF765EAP_peak_855	163	.	8.20786	19.7904	16.3976	249
chr1	31449657	31449921	ENCFF765EAP_peak_856	62	.	4.98334	9.03791	6.28251	199
chr1	31509206	31509669	ENCFF765EAP_peak_857	273	.	11.1392	31.2121	27.3286	192
chr1	31549000	31549294	ENCFF765EAP_peak_858	54	.	4.69021	8.18586	5.49974	185
chr1	31549723	31550001	ENCFF765EAP_peak_859	62	.	4.98334	9.03791	6.28251	186
chr1	31593968	31594287	ENCFF765EAP_peak_860	54	.	4.69021	8.18586	5.49974	119
chr1	31644552	31644758	ENCFF765EAP_peak_861	40	.	4.10393	6.56081	4.02796	158
chr1	31644920	31645335	ENCFF765EAP_peak_862	105	.	6.44903	13.6404	10.5771	185
chr1	31701248	31701519	ENCFF765EAP_peak_863	54	.	4.69021	8.18586	5.49974	99
chr1	31704694	31705013	ENCFF765EAP_peak_864	134	.	7.32845	16.6392	13.406	176
chr1	31815915	31816262	ENCFF765EAP_peak_865	87	.	5.86276	11.7355	8.78958	177
chr1	31881003	31881221	ENCFF765EAP_peak_866	47	.	4.39707	7.35963	4.74709	125
chr1	31881517	31881952	ENCFF765EAP_peak_867	206	.	9.38041	24.2021	20.605	281
chr1	31910949	31911348	ENCFF765EAP_peak_868	344	.	12.8981	38.6284	34.4881	168
chr1	31938438	31938832	ENCFF765EAP_peak_869	115	.	6.74217	14.6219	11.501	179
chr1	31939882	31940439	ENCFF765EAP_peak_870	184	.	8.79414	21.968	18.4717	408
chr1	31954648	31955165	ENCFF765EAP_peak_871	174	.	8.501	20.8719	17.4271	199
chr1	31956001	31956358	ENCFF765EAP_peak_872	54	.	4.69021	8.18586	5.49974	134
chr1	31964129	31964717	ENCFF765EAP_peak_873	153	.	7.91472	18.7241	15.3838	189
chr1	32013285	32013842	ENCFF765EAP_peak_874	79	.	5.56962	10.8139	7.92952	380
chr1	32072080	32072610	ENCFF765EAP_peak_875	79	.	5.56962	10.8139	7.92952	391
chr1	32072776	32073236	ENCFF765EAP_peak_876	54	.	4.69021	8.18586	5.49974	91
chr1	32094598	32095699	ENCFF765EAP_peak_877	420	.	14.6569	46.3962	42.0202	644
chr1	32104054	32104540	ENCFF765EAP_peak_878	722	.	21.1059	77.2967	72.2807	213
chr1	32107901	32108199	ENCFF765EAP_peak_879	143	.	7.62158	17.6735	14.3864	170
chr1	32178335	32178944	ENCFF765EAP_peak_880	382	.	13.7775	42.4712	38.2107	213
chr1	32179267	32179834	ENCFF765EAP_peak_881	115	.	6.74217	14.6219	11.501	392
chr1	32199696	32200002	ENCFF765EAP_peak_882	47	.	4.39707	7.35963	4.74709	150
chr1	32205557	32205763	ENCFF765EAP_peak_883	54	.	4.69021	8.18586	5.49974	115
chr1	32215627	32215899	ENCFF765EAP_peak_884	54	.	4.69021	8.18586	5.49974	138
chr1	32222306	32222702	ENCFF765EAP_peak_885	79	.	5.56962	10.8139	7.92952	106
chr1	32224313	32224599	ENCFF765EAP_peak_886	96	.	6.1559	12.6779	9.67245	143
chr1	32250050	32250380	ENCFF765EAP_peak_887	79	.	5.56962	10.8139	7.92952	150
chr1	32255343	32255697	ENCFF765EAP_peak_888	124	.	7.03531	15.6218	12.4443	114
chr1	32290308	32290584	ENCFF765EAP_peak_889	62	.	4.98334	9.03791	6.28251	87
chr1	32291847	32292347	ENCFF765EAP_peak_890	62	.	4.98334	9.03791	6.28251	325
chr1	32309947	32310352	ENCFF765EAP_peak_891	485	.	16.1226	53.1074	48.5547	217
chr1	32321676	32322214	ENCFF765EAP_peak_892	811	.	22.8648	86.2713	81.1525	234
chr1	32354020	32354278	ENCFF765EAP_peak_893	70	.	5.27648	9.91436	7.09296	99
chr1	32394280	32395270	ENCFF765EAP_peak_894	394	.	14.0706	43.7706	39.4714	386
chr1	32400981	32401297	ENCFF765EAP_peak_895	47	.	4.39707	7.35963	4.74709	126
chr1	32406457	32406993	ENCFF765EAP_peak_896	163	.	8.20786	19.7904	16.3976	259
chr1	32413854	32414141	ENCFF765EAP_peak_897	70	.	5.27648	9.91436	7.09296	115
chr1	32612017	32612299	ENCFF765EAP_peak_898	40	.	4.10393	6.56081	4.02796	108
chr1	32650518	32650749	ENCFF765EAP_peak_899	70	.	5.27648	9.91436	7.09296	66
chr1	32650844	32651179	ENCFF765EAP_peak_900	143	.	7.62158	17.6735	14.3864	156
chr1	32716587	32717016	ENCFF765EAP_peak_901	153	.	7.91472	18.7241	15.3838	193
chr1	32737379	32737639	ENCFF765EAP_peak_902	79	.	5.56962	10.8139	7.92952	136
chr1	32773138	32773338	ENCFF765EAP_peak_903	33	.	3.81079	5.7912	3.34622	22
chr1	32816425	32816732	ENCFF765EAP_peak_904	33	.	3.81079	5.7912	3.34622	150
chr1	32817213	32817650	ENCFF765EAP_peak_905	261	.	10.8461	30.0138	26.1759	182
chr1	32818143	32818348	ENCFF765EAP_peak_906	40	.	4.10393	6.56081	4.02796	93
chr1	32864339	32864873	ENCFF765EAP_peak_907	124	.	7.03531	15.6218	12.4443	413
chr1	32920912	32921316	ENCFF765EAP_peak_908	105	.	6.44903	13.6404	10.5771	182
chr1	32933969	32934267	ENCFF765EAP_peak_909	124	.	7.03531	15.6218	12.4443	160
chr1	32936039	32936330	ENCFF765EAP_peak_910	96	.	6.1559	12.6779	9.67245	79
chr1	32964737	32965023	ENCFF765EAP_peak_911	143	.	7.62158	17.6735	14.3864	171
chr1	32981108	32981314	ENCFF765EAP_peak_912	47	.	4.39707	7.35963	4.74709	97
chr1	33008623	33008823	ENCFF765EAP_peak_913	33	.	3.81079	5.7912	3.34622	163
chr1	33008945	33009175	ENCFF765EAP_peak_914	54	.	4.69021	8.18586	5.49974	138
chr1	33011166	33011648	ENCFF765EAP_peak_915	320	.	12.3118	36.1148	32.056	296
chr1	33027188	33027463	ENCFF765EAP_peak_916	124	.	7.03531	15.6218	12.4443	91
chr1	33036864	33037233	ENCFF765EAP_peak_917	87	.	5.86276	11.7355	8.78958	193
chr1	33045226	33045539	ENCFF765EAP_peak_918	96	.	6.1559	12.6779	9.67245	145
chr1	33055578	33056147	ENCFF765EAP_peak_919	239	.	10.2598	27.6522	23.9093	236
chr1	33080992	33081192	ENCFF765EAP_peak_920	33	.	3.81079	5.7912	3.34622	78
chr1	33086449	33086666	ENCFF765EAP_peak_921	54	.	4.69021	8.18586	5.49974	55
chr1	33126993	33127649	ENCFF765EAP_peak_922	273	.	11.1392	31.2121	27.3286	371
chr1	33182078	33182278	ENCFF765EAP_peak_923	47	.	4.39707	7.35963	4.74709	127
chr1	33256879	33257103	ENCFF765EAP_peak_924	105	.	6.44903	13.6404	10.5771	133
chr1	33295537	33295737	ENCFF765EAP_peak_925	33	.	3.81079	5.7912	3.34622	159
chr1	33296956	33297156	ENCFF765EAP_peak_926	47	.	4.39707	7.35963	4.74709	46
chr1	33334130	33334665	ENCFF765EAP_peak_927	124	.	7.03531	15.6218	12.4443	449
chr1	33342188	33342770	ENCFF765EAP_peak_928	995	.	26.3824	104.804	99.5358	251
chr1	33346963	33347571	ENCFF765EAP_peak_929	250	.	10.553	28.8271	25.0361	428
chr1	33349943	33350143	ENCFF765EAP_peak_930	70	.	5.27648	9.91436	7.09296	152
chr1	33367864	33368099	ENCFF765EAP_peak_931	70	.	5.27648	9.91436	7.09296	156
chr1	33470237	33470437	ENCFF765EAP_peak_932	40	.	4.10393	6.56081	4.02796	93
chr1	33470570	33471232	ENCFF765EAP_peak_933	54	.	4.69021	8.18586	5.49974	105
chr1	33472351	33472655	ENCFF765EAP_peak_934	105	.	6.44903	13.6404	10.5771	112
chr1	34316875	34317077	ENCFF765EAP_peak_935	54	.	4.69021	8.18586	5.49974	95
chr1	34547120	34547375	ENCFF765EAP_peak_936	47	.	4.39707	7.35963	4.74709	121
chr1	34578405	34578681	ENCFF765EAP_peak_937	70	.	5.27648	9.91436	7.09296	90
chr1	34582437	34582714	ENCFF765EAP_peak_938	195	.	9.08727	23.0782	19.5307	153
chr1	34597880	34598134	ENCFF765EAP_peak_939	40	.	4.10393	6.56081	4.02796	185
chr1	34742785	34742997	ENCFF765EAP_peak_940	54	.	4.69021	8.18586	5.49974	75
chr1	34785634	34785835	ENCFF765EAP_peak_941	40	.	4.10393	6.56081	4.02796	125
chr1	34786415	34786929	ENCFF765EAP_peak_942	195	.	9.08727	23.0782	19.5307	269
chr1	34825585	34825914	ENCFF765EAP_peak_943	143	.	7.62158	17.6735	14.3864	180
chr1	34852748	34853185	ENCFF765EAP_peak_944	70	.	5.27648	9.91436	7.09296	228
chr1	34859674	34860182	ENCFF765EAP_peak_945	195	.	9.08727	23.0782	19.5307	176
chr1	34866290	34866532	ENCFF765EAP_peak_946	40	.	4.10393	6.56081	4.02796	162
chr1	35031606	35032092	ENCFF765EAP_peak_947	143	.	7.62158	17.6735	14.3864	314
chr1	35079195	35079458	ENCFF765EAP_peak_948	79	.	5.56962	10.8139	7.92952	98
chr1	35162176	35162625	ENCFF765EAP_peak_949	124	.	7.03531	15.6218	12.4443	257
chr1	35171934	35172430	ENCFF765EAP_peak_950	134	.	7.32845	16.6392	13.406	308
chr1	35178994	35179515	ENCFF765EAP_peak_951	206	.	9.38041	24.2021	20.605	197
chr1	35193112	35193422	ENCFF765EAP_peak_952	206	.	9.38041	24.2021	20.605	128
chr1	35202127	35202434	ENCFF765EAP_peak_953	79	.	5.56962	10.8139	7.92952	129
chr1	35243699	35244023	ENCFF765EAP_peak_954	87	.	5.86276	11.7355	8.78958	98
chr1	35268326	35268734	ENCFF765EAP_peak_955	54	.	4.69021	8.18586	5.49974	266
chr1	35301915	35302258	ENCFF765EAP_peak_956	87	.	5.86276	11.7355	8.78958	169
chr1	35345827	35346074	ENCFF765EAP_peak_957	79	.	5.56962	10.8139	7.92952	176
chr1	35407858	35408083	ENCFF765EAP_peak_958	96	.	6.1559	12.6779	9.67245	127
chr1	35448144	35448783	ENCFF765EAP_peak_959	105	.	6.44903	13.6404	10.5771	163
chr1	35451073	35451607	ENCFF765EAP_peak_960	105	.	6.44903	13.6404	10.5771	103
chr1	35452272	35452472	ENCFF765EAP_peak_961	47	.	4.39707	7.35963	4.74709	47
chr1	35556072	35556715	ENCFF765EAP_peak_962	273	.	11.1392	31.2121	27.3286	187
chr1	35557453	35557818	ENCFF765EAP_peak_963	124	.	7.03531	15.6218	12.4443	187
chr1	35568988	35569311	ENCFF765EAP_peak_964	70	.	5.27648	9.91436	7.09296	198
chr1	35641363	35641790	ENCFF765EAP_peak_965	195	.	9.08727	23.0782	19.5307	157
chr1	35715416	35715697	ENCFF765EAP_peak_966	47	.	4.39707	7.35963	4.74709	122
chr1	35726984	35727184	ENCFF765EAP_peak_967	40	.	4.10393	6.56081	4.02796	19
chr1	35769353	35769588	ENCFF765EAP_peak_968	70	.	5.27648	9.91436	7.09296	109
chr1	35769912	35770291	ENCFF765EAP_peak_969	62	.	4.98334	9.03791	6.28251	181
chr1	35809270	35809586	ENCFF765EAP_peak_970	62	.	4.98334	9.03791	6.28251	157
chr1	35925727	35926070	ENCFF765EAP_peak_971	33	.	3.81079	5.7912	3.34622	118
chr1	35930436	35930674	ENCFF765EAP_peak_972	47	.	4.39707	7.35963	4.74709	106
chr1	36023448	36023790	ENCFF765EAP_peak_973	206	.	9.38041	24.2021	20.605	156
chr1	36088722	36088944	ENCFF765EAP_peak_974	62	.	4.98334	9.03791	6.28251	88
chr1	36099752	36099998	ENCFF765EAP_peak_975	70	.	5.27648	9.91436	7.09296	164
chr1	36148792	36149091	ENCFF765EAP_peak_976	47	.	4.39707	7.35963	4.74709	116
chr1	36149266	36149923	ENCFF765EAP_peak_977	174	.	8.501	20.8719	17.4271	489
chr1	36150823	36151173	ENCFF765EAP_peak_978	70	.	5.27648	9.91436	7.09296	194
chr1	36178922	36179169	ENCFF765EAP_peak_979	54	.	4.69021	8.18586	5.49974	67
chr1	36188026	36188518	ENCFF765EAP_peak_980	163	.	8.20786	19.7904	16.3976	340
chr1	36207321	36207646	ENCFF765EAP_peak_981	134	.	7.32845	16.6392	13.406	181
chr1	36223219	36223434	ENCFF765EAP_peak_982	54	.	4.69021	8.18586	5.49974	150
chr1	36223846	36224451	ENCFF765EAP_peak_983	163	.	8.20786	19.7904	16.3976	412
chr1	36224828	36225044	ENCFF765EAP_peak_984	40	.	4.10393	6.56081	4.02796	81
chr1	36232518	36232791	ENCFF765EAP_peak_985	96	.	6.1559	12.6779	9.67245	164
chr1	36248425	36248898	ENCFF765EAP_peak_986	62	.	4.98334	9.03791	6.28251	376
chr1	36269273	36269716	ENCFF765EAP_peak_987	163	.	8.20786	19.7904	16.3976	316
chr1	36299833	36300349	ENCFF765EAP_peak_988	134	.	7.32845	16.6392	13.406	342
chr1	36369071	36369326	ENCFF765EAP_peak_989	54	.	4.69021	8.18586	5.49974	115
chr1	36374470	36375109	ENCFF765EAP_peak_990	206	.	9.38041	24.2021	20.605	239
chr1	36384494	36384842	ENCFF765EAP_peak_991	40	.	4.10393	6.56081	4.02796	120
chr1	36384986	36385407	ENCFF765EAP_peak_992	62	.	4.98334	9.03791	6.28251	156
chr1	36385979	36386379	ENCFF765EAP_peak_993	105	.	6.44903	13.6404	10.5771	174
chr1	36386521	36387061	ENCFF765EAP_peak_994	96	.	6.1559	12.6779	9.67245	176
chr1	36397765	36398034	ENCFF765EAP_peak_995	47	.	4.39707	7.35963	4.74709	80
chr1	36420839	36421165	ENCFF765EAP_peak_996	115	.	6.74217	14.6219	11.501	167
chr1	36450455	36450820	ENCFF765EAP_peak_997	47	.	4.39707	7.35963	4.74709	182
chr1	36464198	36464633	ENCFF765EAP_peak_998	174	.	8.501	20.8719	17.4271	184
chr1	36486698	36487376	ENCFF765EAP_peak_999	284	.	11.4324	32.4216	28.4932	478
chr1	36609337	36609537	ENCFF765EAP_peak_1000	62	.	4.98334	9.03791	6.28251	74
chr1	36650509	36650709	ENCFF765EAP_peak_1001	47	.	4.39707	7.35963	4.74709	170
chr1	37325517	37325903	ENCFF765EAP_peak_1002	216	.	9.67355	25.3394	21.6934	140
chr1	37434378	37434578	ENCFF765EAP_peak_1003	47	.	4.39707	7.35963	4.74709	94
chr1	37479468	37480174	ENCFF765EAP_peak_1004	239	.	10.2598	27.6522	23.9093	348
chr1	37514865	37515369	ENCFF765EAP_peak_1005	54	.	4.69021	8.18586	5.49974	145
chr1	37534464	37534816	ENCFF765EAP_peak_1006	134	.	7.32845	16.6392	13.406	155
chr1	37556735	37557314	ENCFF765EAP_peak_1007	62	.	4.98334	9.03791	6.28251	98
chr1	37595687	37596136	ENCFF765EAP_peak_1008	70	.	5.27648	9.91436	7.09296	94
chr1	37690477	37690771	ENCFF765EAP_peak_1009	143	.	7.62158	17.6735	14.3864	114
chr1	37692163	37692565	ENCFF765EAP_peak_1010	134	.	7.32845	16.6392	13.406	188
chr1	37808960	37809379	ENCFF765EAP_peak_1011	47	.	4.39707	7.35963	4.74709	153
chr1	37859469	37859864	ENCFF765EAP_peak_1012	134	.	7.32845	16.6392	13.406	144
chr1	37940323	37940859	ENCFF765EAP_peak_1013	195	.	9.08727	23.0782	19.5307	184
chr1	37946946	37947282	ENCFF765EAP_peak_1014	105	.	6.44903	13.6404	10.5771	169
chr1	37987740	37988024	ENCFF765EAP_peak_1015	33	.	3.81079	5.7912	3.34622	134
chr1	37989959	37990322	ENCFF765EAP_peak_1016	308	.	12.0187	34.8733	30.8564	181
chr1	38012347	38012793	ENCFF765EAP_peak_1017	115	.	6.74217	14.6219	11.501	163
chr1	38082551	38082983	ENCFF765EAP_peak_1018	79	.	5.56962	10.8139	7.92952	172
chr1	38083135	38083414	ENCFF765EAP_peak_1019	62	.	4.98334	9.03791	6.28251	164
chr1	38084561	38085003	ENCFF765EAP_peak_1020	115	.	6.74217	14.6219	11.501	248
chr1	38117367	38117752	ENCFF765EAP_peak_1021	96	.	6.1559	12.6779	9.67245	131
chr1	38118067	38118345	ENCFF765EAP_peak_1022	33	.	3.81079	5.7912	3.34622	199
chr1	38835284	38835560	ENCFF765EAP_peak_1023	105	.	6.44903	13.6404	10.5771	115
chr1	38858963	38859220	ENCFF765EAP_peak_1024	47	.	4.39707	7.35963	4.74709	68
chr1	38873376	38873778	ENCFF765EAP_peak_1025	79	.	5.56962	10.8139	7.92952	131
chr1	38985673	38985991	ENCFF765EAP_peak_1026	134	.	7.32845	16.6392	13.406	151
chr1	38986628	38986964	ENCFF765EAP_peak_1027	433	.	14.95	47.7219	43.309	180
chr1	38991094	38991337	ENCFF765EAP_peak_1028	163	.	8.20786	19.7904	16.3976	160
chr1	39026181	39026441	ENCFF765EAP_peak_1029	79	.	5.56962	10.8139	7.92952	153
chr1	39092403	39092621	ENCFF765EAP_peak_1030	54	.	4.69021	8.18586	5.49974	157
chr1	39106323	39106695	ENCFF765EAP_peak_1031	87	.	5.86276	11.7355	8.78958	194
chr1	39116802	39117217	ENCFF765EAP_peak_1032	308	.	12.0187	34.8733	30.8564	215
chr1	39117283	39117529	ENCFF765EAP_peak_1033	47	.	4.39707	7.35963	4.74709	142
chr1	39125318	39125527	ENCFF765EAP_peak_1034	33	.	3.81079	5.7912	3.34622	150
chr1	39132896	39133254	ENCFF765EAP_peak_1035	134	.	7.32845	16.6392	13.406	166
chr1	39154610	39155066	ENCFF765EAP_peak_1036	54	.	4.69021	8.18586	5.49974	314
chr1	39158134	39159016	ENCFF765EAP_peak_1037	296	.	11.7255	33.6421	29.6687	265
chr1	39167893	39168159	ENCFF765EAP_peak_1038	105	.	6.44903	13.6404	10.5771	150
chr1	39174466	39175006	ENCFF765EAP_peak_1039	153	.	7.91472	18.7241	15.3838	172
chr1	39178745	39179216	ENCFF765EAP_peak_1040	96	.	6.1559	12.6779	9.67245	254
chr1	39183840	39184101	ENCFF765EAP_peak_1041	40	.	4.10393	6.56081	4.02796	115
chr1	39221718	39221936	ENCFF765EAP_peak_1042	40	.	4.10393	6.56081	4.02796	31
chr1	39258608	39259223	ENCFF765EAP_peak_1043	70	.	5.27648	9.91436	7.09296	141
chr1	39270040	39270322	ENCFF765EAP_peak_1044	96	.	6.1559	12.6779	9.67245	156
chr1	39272085	39272427	ENCFF765EAP_peak_1045	70	.	5.27648	9.91436	7.09296	170
chr1	39337113	39337313	ENCFF765EAP_peak_1046	70	.	5.27648	9.91436	7.09296	81
chr1	39378304	39378645	ENCFF765EAP_peak_1047	184	.	8.79414	21.968	18.4717	199
chr1	39391656	39392323	ENCFF765EAP_peak_1048	174	.	8.501	20.8719	17.4271	290
chr1	39394731	39394956	ENCFF765EAP_peak_1049	47	.	4.39707	7.35963	4.74709	54
chr1	39407829	39408047	ENCFF765EAP_peak_1050	54	.	4.69021	8.18586	5.49974	111
chr1	39410791	39411338	ENCFF765EAP_peak_1051	54	.	4.69021	8.18586	5.49974	275
chr1	39441833	39442135	ENCFF765EAP_peak_1052	96	.	6.1559	12.6779	9.67245	163
chr1	39450999	39451453	ENCFF765EAP_peak_1053	79	.	5.56962	10.8139	7.92952	98
chr1	39539328	39539528	ENCFF765EAP_peak_1054	54	.	4.69021	8.18586	5.49974	103
chr1	39566782	39567066	ENCFF765EAP_peak_1055	105	.	6.44903	13.6404	10.5771	121
chr1	39606095	39606333	ENCFF765EAP_peak_1056	40	.	4.10393	6.56081	4.02796	116
chr1	39653601	39653911	ENCFF765EAP_peak_1057	40	.	4.10393	6.56081	4.02796	119
chr1	39738646	39738906	ENCFF765EAP_peak_1058	62	.	4.98334	9.03791	6.28251	136
chr1	39800015	39800215	ENCFF765EAP_peak_1059	47	.	4.39707	7.35963	4.74709	66
chr1	39845601	39845871	ENCFF765EAP_peak_1060	40	.	4.10393	6.56081	4.02796	162
chr1	39852111	39852488	ENCFF765EAP_peak_1061	261	.	10.8461	30.0138	26.1759	184
chr1	39898941	39899639	ENCFF765EAP_peak_1062	184	.	8.79414	21.968	18.4717	270
chr1	39926370	39926720	ENCFF765EAP_peak_1063	47	.	4.39707	7.35963	4.74709	159
chr1	39927524	39928017	ENCFF765EAP_peak_1064	250	.	10.553	28.8271	25.0361	181
chr1	39928795	39929281	ENCFF765EAP_peak_1065	216	.	9.67355	25.3394	21.6934	293
chr1	39934191	39934753	ENCFF765EAP_peak_1066	261	.	10.8461	30.0138	26.1759	213
chr1	39937117	39937328	ENCFF765EAP_peak_1067	33	.	3.81079	5.7912	3.34622	17
chr1	39947384	39947610	ENCFF765EAP_peak_1068	47	.	4.39707	7.35963	4.74709	100
chr1	39955010	39955242	ENCFF765EAP_peak_1069	54	.	4.69021	8.18586	5.49974	142
chr1	39959862	39960264	ENCFF765EAP_peak_1070	87	.	5.86276	11.7355	8.78958	164
chr1	39960503	39960893	ENCFF765EAP_peak_1071	87	.	5.86276	11.7355	8.78958	195
chr1	39962011	39962493	ENCFF765EAP_peak_1072	96	.	6.1559	12.6779	9.67245	299
chr1	39973602	39973946	ENCFF765EAP_peak_1073	96	.	6.1559	12.6779	9.67245	179
chr1	40039775	40040191	ENCFF765EAP_peak_1074	54	.	4.69021	8.18586	5.49974	234
chr1	40040339	40040825	ENCFF765EAP_peak_1075	153	.	7.91472	18.7241	15.3838	243
chr1	40144014	40144331	ENCFF765EAP_peak_1076	54	.	4.69021	8.18586	5.49974	117
chr1	40161032	40161627	ENCFF765EAP_peak_1077	174	.	8.501	20.8719	17.4271	193
chr1	40257613	40258314	ENCFF765EAP_peak_1078	296	.	11.7255	33.6421	29.6687	417
chr1	40267804	40268357	ENCFF765EAP_peak_1079	344	.	12.8981	38.6284	34.4881	233
chr1	40338787	40339343	ENCFF765EAP_peak_1080	105	.	6.44903	13.6404	10.5771	166
chr1	40373412	40373786	ENCFF765EAP_peak_1081	163	.	8.20786	19.7904	16.3976	236
chr1	40384138	40384708	ENCFF765EAP_peak_1082	62	.	4.98334	9.03791	6.28251	194
chr1	40386392	40386625	ENCFF765EAP_peak_1083	62	.	4.98334	9.03791	6.28251	126
chr1	40389962	40390659	ENCFF765EAP_peak_1084	216	.	9.67355	25.3394	21.6934	339
chr1	40390962	40391193	ENCFF765EAP_peak_1085	62	.	4.98334	9.03791	6.28251	79
chr1	40404796	40405148	ENCFF765EAP_peak_1086	115	.	6.74217	14.6219	11.501	163
chr1	40414351	40414683	ENCFF765EAP_peak_1087	70	.	5.27648	9.91436	7.09296	160
chr1	40421644	40422526	ENCFF765EAP_peak_1088	239	.	10.2598	27.6522	23.9093	185
chr1	40438346	40438681	ENCFF765EAP_peak_1089	54	.	4.69021	8.18586	5.49974	251
chr1	40508620	40508820	ENCFF765EAP_peak_1090	33	.	3.81079	5.7912	3.34622	37
chr1	40531306	40531807	ENCFF765EAP_peak_1091	143	.	7.62158	17.6735	14.3864	317
chr1	40532913	40533503	ENCFF765EAP_peak_1092	124	.	7.03531	15.6218	12.4443	479
chr1	40535816	40536023	ENCFF765EAP_peak_1093	70	.	5.27648	9.91436	7.09296	108
chr1	40539524	40539724	ENCFF765EAP_peak_1094	54	.	4.69021	8.18586	5.49974	104
chr1	40612322	40612612	ENCFF765EAP_peak_1095	115	.	6.74217	14.6219	11.501	151
chr1	40665788	40666072	ENCFF765EAP_peak_1096	27	.	3.51765	5.05283	2.70796	125
chr1	40668928	40669152	ENCFF765EAP_peak_1097	70	.	5.27648	9.91436	7.09296	94
chr1	40691346	40692270	ENCFF765EAP_peak_1098	105	.	6.44903	13.6404	10.5771	385
chr1	40692350	40692627	ENCFF765EAP_peak_1099	40	.	4.10393	6.56081	4.02796	181
chr1	40692819	40693037	ENCFF765EAP_peak_1100	54	.	4.69021	8.18586	5.49974	108
chr1	40709071	40709925	ENCFF765EAP_peak_1101	206	.	9.38041	24.2021	20.605	146
chr1	40715735	40715959	ENCFF765EAP_peak_1102	47	.	4.39707	7.35963	4.74709	163
chr1	40739473	40739905	ENCFF765EAP_peak_1103	62	.	4.98334	9.03791	6.28251	304
chr1	40740048	40740400	ENCFF765EAP_peak_1104	79	.	5.56962	10.8139	7.92952	220
chr1	40743597	40743886	ENCFF765EAP_peak_1105	134	.	7.32845	16.6392	13.406	120
chr1	40749228	40749681	ENCFF765EAP_peak_1106	87	.	5.86276	11.7355	8.78958	212
chr1	40749842	40750071	ENCFF765EAP_peak_1107	70	.	5.27648	9.91436	7.09296	132
[truncated: 48,307 more rows]

## Sheet: GABPA_hg38
chromosome	start_coord	end_coord	name	score	strand	signalValue	pValue	qValue	peak
[truncated: 44,791 more rows]

[truncated: 10 more sheets: HNF4A_hg38, JUND_hg38, MAX_hg38, NR2F2_hg38, RAD21_hg38, RXRA_hg38, SP1_hg38, TAF1_hg38, YY1_hg38, ZBTB33_hg38]
