# Supplementary material for: Five autism-associated transcriptional regulators target shared loci proximal to brain-expressed genes
Source: Cell Rep. Author manuscript; Available in PMC 2024 Jul 10. (PMC11235582; doi:10.1016/j.celrep.2024.114329)
Supplement: 4 [file NIHMS2005245-supplement-4.xlsx]

## Sheet: Key
Sheet	Developmental_Stage	Genome_Build	Description
Human_5TRa_Wide	GW23	hg38	Union of peaks that include all five TRs and ATAC-seq (5TRa)
Human_5TRa_Narrow	GW23	hg38	Peaks resticted to the region that includes all five TRs and ATAC-seq (5TRa)
Mouse_E15_5TRa_Wide	E15.5	mm10	Union of peaks that include all five TRs and ATAC-seq (5TRa)
Mouse_E15_5TRa_Narrow	E15.5	mm10	Peaks resticted to the region that includes all five TRs and ATAC-seq (5TRa)
Mouse_E18_5TRa_Wide	E18.5	mm10	Union of peaks that include all five TRs and ATAC-seq (5TRa)
Mouse_E18_5TRa_Narrow	E18.5	mm10	Peaks resticted to the region that includes all five TRs and ATAC-seq (5TRa)
Column headings	Definition
#chr_hg38	Chromosome
start_hg38	Start position of loci
end_hg38	End position of loci
prox_distal	Proximal or distal peak
gene_list	Comma seperated list of overlapping or closest transcription start sites in the format: Gene_symbol:Ensembl_ID:Strand(+/-):Gene_type:Distance_to_TSS

## Sheet: Human_5TRa_Wide
#chr_hg38	start_hg38	end_hg38	prox_distal	gene_list
chr1	778428	778937	proximal	AL669831.5:ENSG00000237491:+:lncRNA:0,AL669831.1:ENSG00000228327:-:lncRNA:0
chr1	903676	906908	proximal	AL645608.6:ENSG00000272438:+:lncRNA:0
chr1	919903	922278	proximal	LINC02593:ENSG00000223764:-:retained_intron:0,LINC02593:ENSG00000223764:-:lncRNA:210,SAMD11:ENSG00000187634:+:protein_coding:1649
chr1	923462	926400	proximal	SAMD11:ENSG00000187634:+:protein_coding:0
chr1	939399	943129	proximal	SAMD11:ENSG00000187634:+:lncRNA:0,SAMD11:ENSG00000187634:+:retained_intron:0
chr1	958745	962332	proximal	NOC2L:ENSG00000188976:-:retained_intron:0,KLHL17:ENSG00000187961:+:protein_coding:0,NOC2L:ENSG00000188976:-:protein_coding:0,NOC2L:ENSG00000188976:-:lncRNA:0,KLHL17:ENSG00000187961:+:retained_intron:0,KLHL17:ENSG00000187961:+:nonsense_mediated_decay:394
chr1	996908	1002542	proximal	AL645608.7:ENSG00000272512:-:lncRNA:0,ISG15:ENSG00000187608:+:protein_coding:0,HES4:ENSG00000188290:-:protein_coding:0,HES4:ENSG00000188290:-:retained_intron:0
chr1	1018957	1021938	proximal	AGRN:ENSG00000188157:+:protein_coding:0
chr1	1023477	1026081	distal	AGRN:ENSG00000188157:+:protein_coding:-5884
chr1	1031825	1036547	proximal	AGRN:ENSG00000188157:+:protein_coding:0,AGRN:ENSG00000188157:+:retained_intron:0
chr1	1039114	1041710	distal	AGRN:ENSG00000188157:+:retained_intron:3688
chr1	1058762	1060168	proximal	AL390719.1:ENSG00000217801:+:lncRNA:0
chr1	1068500	1070563	distal	RNF223:ENSG00000237330:-:protein_coding:-4186,AL645608.8:ENSG00000273443:-:lncRNA:5211
chr1	1114837	1117114	proximal	C1orf159:ENSG00000131591:-:protein_coding:0,C1orf159:ENSG00000131591:-:retained_intron:0,C1orf159:ENSG00000131591:-:nonsense_mediated_decay:0,C1orf159:ENSG00000131591:-:lncRNA:0
chr1	1156721	1159150	distal	MIR200B:ENSG00000207730:+:miRNA:7953
chr1	1231086	1233585	proximal	B3GALT6:ENSG00000176022:+:protein_coding:0,SDF4:ENSG00000078808:-:lncRNA:0,SDF4:ENSG00000078808:-:protein_coding:0,SDF4:ENSG00000078808:-:nonsense_mediated_decay:0
chr1	1272175	1275533	proximal	LINC01786:ENSG00000230415:+:lncRNA:0,UBE2J2:ENSG00000160087:-:protein_coding:0,UBE2J2:ENSG00000160087:-:lncRNA:0,UBE2J2:ENSG00000160087:-:nonsense_mediated_decay:0,UBE2J2:ENSG00000160087:-:retained_intron:0
chr1	1290286	1292196	distal	ACAP3:ENSG00000131584:-:retained_intron:-3819,SCNN1D:ENSG00000162572:+:protein_coding:-3405
chr1	1303625	1310430	proximal	ACAP3:ENSG00000131584:-:protein_coding:0,ACAP3:ENSG00000131584:-:retained_intron:0,PUSL1:ENSG00000169972:+:protein_coding:0,PUSL1:ENSG00000169972:+:lncRNA:0,PUSL1:ENSG00000169972:+:retained_intron:0,ACAP3:ENSG00000131584:-:lncRNA:0,ACAP3:ENSG00000131584:-:nonsense_mediated_decay:0
chr1	1324238	1325708	proximal	CPTP:ENSG00000224051:+:lncRNA:0,CPTP:ENSG00000224051:+:protein_coding:0,INTS11:ENSG00000127054:-:nonsense_mediated_decay:0,INTS11:ENSG00000127054:-:retained_intron:0,INTS11:ENSG00000127054:-:protein_coding:0,INTS11:ENSG00000127054:-:lncRNA:0
chr1	1348036	1350088	proximal	DVL1:ENSG00000107404:-:retained_intron:0,DVL1:ENSG00000107404:-:protein_coding:0
chr1	1374335	1376567	proximal	AURKAIP1:ENSG00000175756:-:lncRNA:0,AURKAIP1:ENSG00000175756:-:protein_coding:0
chr1	1398071	1400809	proximal	MRPL20-AS1:ENSG00000224870:+:lncRNA:0,MRPL20-AS1:ENSG00000224870:+:retained_intron:0,CCNL2:ENSG00000221978:-:retained_intron:0,CCNL2:ENSG00000221978:-:nonsense_mediated_decay:0,CCNL2:ENSG00000221978:-:lncRNA:0,CCNL2:ENSG00000221978:-:protein_coding:0
chr1	1406055	1407772	proximal	MRPL20:ENSG00000242485:-:lncRNA:0,MRPL20:ENSG00000242485:-:protein_coding:0,MRPL20:ENSG00000242485:-:retained_intron:0,RN7SL657P:ENSG00000264293:-:misc_RNA:302,AL391244.2:ENSG00000272455:+:lncRNA:1323
chr1	1426446	1428365	distal	TMEM88B:ENSG00000205116:+:protein_coding:-2076
chr1	1433468	1436624	proximal	LINC01770:ENSG00000225285:-:lncRNA:0,VWA1:ENSG00000179403:+:protein_coding:0
chr1	1471050	1471931	proximal	ATAD3B:ENSG00000160072:+:protein_coding:0
chr1	1511134	1512334	proximal	ATAD3A:ENSG00000197785:+:protein_coding:0
chr1	1538525	1541914	proximal	TMEM240:ENSG00000205090:-:protein_coding:0
chr1	1574055	1575708	proximal	AL645728.1:ENSG00000215014:+:lncRNA:0,AL645728.1:ENSG00000215014:+:retained_intron:0,SSU72:ENSG00000160075:-:protein_coding:0,SSU72:ENSG00000160075:-:retained_intron:0
chr1	1614631	1617278	proximal	MIB2:ENSG00000197530:+:protein_coding:0,MIB2:ENSG00000197530:+:retained_intron:0,MIB2:ENSG00000197530:+:nonsense_mediated_decay:0,MIB2:ENSG00000197530:+:lncRNA:0,AL691432.2:ENSG00000272106:-:lncRNA:0
chr1	1628935	1632327	proximal	MIB2:ENSG00000197530:+:retained_intron:0,MMP23B:ENSG00000189409:+:protein_coding:0,MMP23B:ENSG00000189409:+:nonsense_mediated_decay:0,MMP23B:ENSG00000189409:+:retained_intron:1351
chr1	1724134	1724705	proximal	AL031282.1:ENSG00000227775:+:lncRNA:0,CDK11A:ENSG00000008128:-:protein_coding:0,CDK11A:ENSG00000008128:-:nonsense_mediated_decay:0,CDK11A:ENSG00000008128:-:retained_intron:114
chr1	1777872	1779537	proximal	NADK:ENSG00000008130:-:retained_intron:0,NADK:ENSG00000008130:-:lncRNA:0,NADK:ENSG00000008130:-:protein_coding:0
chr1	1889572	1892280	proximal	AL109917.1:ENSG00000231050:+:lncRNA:0,GNB1:ENSG00000078369:-:protein_coding:0,GNB1:ENSG00000078369:-:lncRNA:0
chr1	1908136	1909548	distal	CALML6:ENSG00000169885:+:protein_coding:5559
chr1	1918553	1920451	proximal	TMEM52:ENSG00000178821:-:protein_coding:0,TMEM52:ENSG00000178821:-:retained_intron:0,TMEM52:ENSG00000178821:-:nonsense_mediated_decay:0
chr1	2018667	2019992	proximal	GABRD:ENSG00000187730:+:protein_coding:0,GABRD:ENSG00000187730:+:retained_intron:0,GABRD:ENSG00000187730:+:nonsense_mediated_decay:0
chr1	2044379	2045264	distal	PRKCZ:ENSG00000067606:+:protein_coding:5146
chr1	2072690	2075560	proximal	PRKCZ:ENSG00000067606:+:protein_coding:0
chr1	2126871	2128879	distal	PRKCZ:ENSG00000067606:+:protein_coding:4758
chr1	2132295	2134239	proximal	PRKCZ:ENSG00000067606:+:protein_coding:0,PRKCZ:ENSG00000067606:+:lncRNA:1022
chr1	2189024	2191333	distal	FAAP20:ENSG00000162585:-:retained_intron:-3656,PRKCZ-AS1:ENSG00000182873:-:lncRNA:4634
chr1	2193930	2196181	proximal	FAAP20:ENSG00000162585:-:retained_intron:0,FAAP20:ENSG00000162585:-:lncRNA:0,FAAP20:ENSG00000162585:-:nonsense_mediated_decay:0,FAAP20:ENSG00000162585:-:protein_coding:0
chr1	2203342	2206340	proximal	FAAP20:ENSG00000162585:-:retained_intron:0
chr1	2212068	2215293	proximal	AL590822.1:ENSG00000234396:+:lncRNA:0,FAAP20:ENSG00000162585:-:retained_intron:0,FAAP20:ENSG00000162585:-:lncRNA:0
chr1	2226194	2228243	proximal	SKI:ENSG00000157933:+:protein_coding:75
chr1	2228829	2233384	proximal	SKI:ENSG00000157933:+:lncRNA:0
chr1	2237714	2239795	distal	SKI:ENSG00000157933:+:lncRNA:-6640
chr1	2289563	2291859	distal	SKI:ENSG00000157933:+:retained_intron:11786
chr1	2304953	2306943	distal	SKI:ENSG00000157933:+:retained_intron:-3251
chr1	2312039	2313384	proximal	AL590822.3:ENSG00000287356:+:lncRNA:1655
chr1	2313601	2317023	proximal	AL590822.3:ENSG00000287356:+:lncRNA:0
chr1	2320974	2323158	distal	AL589739.1:ENSG00000272161:-:lncRNA:-5636
chr1	2391028	2392504	proximal	RER1:ENSG00000157916:+:protein_coding:0,RER1:ENSG00000157916:+:retained_intron:0,MORN1:ENSG00000116151:-:protein_coding:0,MORN1:ENSG00000116151:-:nonsense_mediated_decay:0,MORN1:ENSG00000116151:-:lncRNA:0
chr1	2411812	2414953	proximal	PEX10:ENSG00000157911:-:nonsense_mediated_decay:0,PEX10:ENSG00000157911:-:protein_coding:0,PEX10:ENSG00000157911:-:lncRNA:1807
chr1	2431166	2433545	distal	PLCH2:ENSG00000149527:+:protein_coding:-7425
chr1	2442094	2445156	distal	PLCH2:ENSG00000149527:+:protein_coding:-19096
chr1	2446327	2447608	distal	PLCH2:ENSG00000149527:+:protein_coding:19850
chr1	2466311	2468722	proximal	PLCH2:ENSG00000149527:+:protein_coding:0
chr1	2524891	2533539	proximal	PANK4:ENSG00000157881:-:lncRNA:0,PANK4:ENSG00000157881:-:nonsense_mediated_decay:0,PANK4:ENSG00000157881:-:protein_coding:0,PANK4:ENSG00000157881:-:retained_intron:0,AL139246.5:ENSG00000272449:+:lncRNA:0,HES5:ENSG00000197921:-:protein_coding:0
chr1	2541650	2544931	proximal	AL139246.5:ENSG00000272449:+:lncRNA:1468
chr1	2545792	2549309	proximal	AL139246.5:ENSG00000272449:+:lncRNA:0
chr1	2584927	2588278	proximal	PRXL2B:ENSG00000157870:+:lncRNA:0,PRXL2B:ENSG00000157870:+:protein_coding:0,PRXL2B:ENSG00000157870:+:retained_intron:0
chr1	2642029	2643804	distal	MMEL1:ENSG00000142606:-:protein_coding:9012
chr1	3065684	3074722	proximal	PRDM16-DT:ENSG00000177133:-:lncRNA:0,PRDM16:ENSG00000142611:+:protein_coding:0,PRDM16:ENSG00000142611:+:retained_intron:0
chr1	3077598	3081074	distal	PRDM16-DT:ENSG00000177133:-:lncRNA:9160
chr1	3119001	3120473	distal	MIR4251:ENSG00000283572:+:miRNA:7501
chr1	3124253	3129540	proximal	MIR4251:ENSG00000283572:+:miRNA:0
chr1	3168379	3172428	distal	AL512383.1:ENSG00000279839:+:TEC:33559,AL008733.1:ENSG00000226286:-:lncRNA:34669
chr1	3172516	3176989	distal	AL512383.1:ENSG00000279839:+:TEC:28998
chr1	3197982	3200312	distal	AL512383.1:ENSG00000279839:+:TEC:5675
chr1	3214417	3220650	distal	AL512383.1:ENSG00000279839:+:TEC:-14626
chr1	3313986	3316890	distal	AL590438.1:ENSG00000272235:-:lncRNA:3889
chr1	3349630	3353730	distal	AL354743.1:ENSG00000286518:-:lncRNA:-24234
chr1	3392988	3394810	proximal	PRDM16:ENSG00000142611:+:protein_coding:1680
chr1	3409594	3410734	distal	PRDM16:ENSG00000142611:+:protein_coding:-13145,PRDM16:ENSG00000142611:+:lncRNA:14184
chr1	3424087	3425060	proximal	PRDM16:ENSG00000142611:+:lncRNA:0,PRDM16:ENSG00000142611:+:retained_intron:155
chr1	3490632	3492916	distal	MEGF6:ENSG00000162591:-:retained_intron:-2808
chr1	3529003	3531959	proximal	MEGF6:ENSG00000162591:-:protein_coding:0
chr1	3610041	3612405	proximal	MEGF6:ENSG00000162591:-:nonsense_mediated_decay:0,MEGF6:ENSG00000162591:-:protein_coding:0
chr1	3623224	3626002	proximal	TPRG1L:ENSG00000158109:+:protein_coding:0,AL513320.1:ENSG00000238260:-:lncRNA:0
chr1	3649401	3651520	proximal	WRAP73:ENSG00000116213:-:protein_coding:0,WRAP73:ENSG00000116213:-:retained_intron:0,TP73:ENSG00000078900:+:protein_coding:995
chr1	3746463	3748109	proximal	TP73-AS1:ENSG00000227372:-:lncRNA:0,TP73-AS1:ENSG00000227372:-:transcribed_unitary_pseudogene:0
chr1	3770968	3773412	proximal	SMIM1:ENSG00000235169:+:protein_coding:0
chr1	3795586	3797272	proximal	LRRC47:ENSG00000130764:-:protein_coding:0
chr1	3856387	3858833	proximal	DFFB:ENSG00000169598:+:protein_coding:0,DFFB:ENSG00000169598:+:nonsense_mediated_decay:0,CEP104:ENSG00000116198:-:protein_coding:0,CEP104:ENSG00000116198:-:retained_intron:0
chr1	3899406	3901685	proximal	LINC01134:ENSG00000236423:+:lncRNA:0,C1orf174:ENSG00000198912:-:lncRNA:0,C1orf174:ENSG00000198912:-:protein_coding:0,C1orf174:ENSG00000198912:-:retained_intron:0
chr1	3910161	3912349	distal	C1orf174:ENSG00000198912:-:retained_intron:9867
chr1	4511970	4514798	distal	AL355602.1:ENSG00000284694:-:lncRNA:27594
chr1	4653704	4657158	proximal	AJAP1:ENSG00000196581:+:protein_coding:0
chr1	5443788	5445143	distal	Z98259.2:ENSG00000284666:-:lncRNA:-38084
chr1	5744332	5746672	distal	AL365255.1:ENSG00000236948:-:lncRNA:76036
chr1	5990997	5994691	proximal	KCNAB2:ENSG00000069424:+:protein_coding:0,KCNAB2:ENSG00000069424:+:nonsense_mediated_decay:0,KCNAB2:ENSG00000069424:+:lncRNA:0,KCNAB2:ENSG00000069424:+:retained_intron:0,NPHP4:ENSG00000131697:-:lncRNA:0,NPHP4:ENSG00000131697:-:protein_coding:0,NPHP4:ENSG00000131697:-:nonsense_mediated_decay:0
chr1	6033848	6034888	proximal	KCNAB2:ENSG00000069424:+:protein_coding:0,KCNAB2:ENSG00000069424:+:lncRNA:1028
chr1	6079962	6081530	distal	KCNAB2:ENSG00000069424:+:lncRNA:5970
chr1	6082414	6084563	distal	KCNAB2:ENSG00000069424:+:lncRNA:2937
chr1	6178089	6181281	proximal	CHD5:ENSG00000116254:-:nonsense_mediated_decay:0,CHD5:ENSG00000116254:-:protein_coding:0
chr1	6198885	6200587	proximal	RPL22:ENSG00000116251:-:protein_coding:0,RPL22:ENSG00000116251:-:retained_intron:0,AL031847.2:ENSG00000285629:-:nonsense_mediated_decay:1127
chr1	6235377	6236516	proximal	LINC00337:ENSG00000225077:+:lncRNA:0,ICMT:ENSG00000116237:-:protein_coding:0,ICMT:ENSG00000116237:-:nonsense_mediated_decay:0
chr1	6241148	6243136	proximal	HES3:ENSG00000173673:+:protein_coding:1055
chr1	6243232	6247453	proximal	HES3:ENSG00000173673:+:protein_coding:0
chr1	6248791	6250293	distal	HES3:ENSG00000173673:+:protein_coding:-6016
chr1	6259406	6262681	proximal	GPR153:ENSG00000158292:-:protein_coding:0
chr1	6269603	6272289	distal	GPR153:ENSG00000158292:-:protein_coding:8504
chr1	6287068	6288317	distal	ACOT7:ENSG00000097021:-:retained_intron:-8319
chr1	6329356	6332546	distal	ACOT7:ENSG00000097021:-:protein_coding:-22865
chr1	6392608	6394559	proximal	AL031848.2:ENSG00000271746:+:lncRNA:0,ACOT7:ENSG00000097021:-:nonsense_mediated_decay:0,ACOT7:ENSG00000097021:-:protein_coding:0
chr1	6484208	6487084	proximal	PLEKHG5:ENSG00000171680:-:protein_coding:0
chr1	6489191	6491209	proximal	PLEKHG5:ENSG00000171680:-:protein_coding:0
chr1	6494683	6498417	proximal	PLEKHG5:ENSG00000171680:-:protein_coding:0
chr1	6553872	6555521	proximal	TAS1R1:ENSG00000173662:+:protein_coding:0,NOL9:ENSG00000162408:-:retained_intron:0,NOL9:ENSG00000162408:-:protein_coding:0
chr1	6579050	6581374	proximal	ZBTB48:ENSG00000204859:+:protein_coding:0
chr1	6600821	6604343	proximal	KLHL21:ENSG00000162413:-:protein_coding:0
chr1	6612494	6615795	proximal	PHF13:ENSG00000116273:+:protein_coding:0,PHF13:ENSG00000116273:+:lncRNA:0,KLHL21:ENSG00000162413:-:protein_coding:0
chr1	6624616	6626452	proximal	THAP3:ENSG00000041988:+:protein_coding:0,THAP3:ENSG00000041988:+:lncRNA:0,THAP3:ENSG00000041988:+:nonsense_mediated_decay:0,THAP3:ENSG00000041988:+:retained_intron:1942
chr1	6700856	6702227	proximal	DNAJC11:ENSG00000007923:-:protein_coding:0,DNAJC11:ENSG00000007923:-:lncRNA:0
chr1	6783960	6786840	proximal	CAMTA1:ENSG00000171735:+:protein_coding:0,CAMTA1:ENSG00000171735:+:lncRNA:0,CAMTA1:ENSG00000171735:+:nonsense_mediated_decay:0,CAMTA1-DT:ENSG00000237436:-:lncRNA:0
chr1	7340959	7342306	distal	CAMTA1-IT1:ENSG00000237402:+:lncRNA:26635
chr1	7646731	7647840	distal	AL359881.3:ENSG00000270171:-:lncRNA:-48014
chr1	7667199	7670867	distal	AL359881.3:ENSG00000270171:-:lncRNA:-27633
chr1	7679360	7682216	distal	AL359881.3:ENSG00000270171:-:lncRNA:-15395
chr1	7703203	7706053	distal	AL359881.1:ENSG00000269978:-:lncRNA:2232
chr1	7770692	7772249	proximal	VAMP3:ENSG00000049245:+:protein_coding:0
chr1	7782973	7785123	proximal	PER3:ENSG00000049246:+:protein_coding:0,PER3:ENSG00000049246:+:retained_intron:399
chr1	7953665	7954869	proximal	PARK7:ENSG00000116288:+:protein_coding:0
chr1	7961012	7962619	proximal	PARK7:ENSG00000116288:+:retained_intron:0,PARK7:ENSG00000116288:+:protein_coding:0,PARK7:ENSG00000116288:+:lncRNA:147
chr1	8025466	8027380	proximal	AL034417.2:ENSG00000238290:+:lncRNA:0,ERRFI1:ENSG00000116285:-:protein_coding:0,ERRFI1:ENSG00000116285:-:nonsense_mediated_decay:0
chr1	8317302	8318939	proximal	SLC45A1:ENSG00000162426:+:protein_coding:0
chr1	8422918	8425096	proximal	RERE-AS1:ENSG00000232912:+:lncRNA:0,RERE:ENSG00000142599:-:lncRNA:0,RERE:ENSG00000142599:-:protein_coding:0
chr1	8525202	8526323	proximal	RERE:ENSG00000142599:-:protein_coding:0,RERE:ENSG00000142599:-:lncRNA:0
chr1	8597773	8599127	distal	RERE:ENSG00000142599:-:lncRNA:6931
chr1	8660141	8661101	distal	RERE:ENSG00000142599:-:protein_coding:3769
chr1	8702822	8704022	proximal	RERE:ENSG00000142599:-:protein_coding:0
chr1	8816685	8818923	proximal	RERE:ENSG00000142599:-:protein_coding:0
chr1	8877830	8879700	proximal	ENO1-AS1:ENSG00000230679:+:lncRNA:0,ENO1:ENSG00000074800:-:lncRNA:0,ENO1:ENSG00000074800:-:protein_coding:0,ENO1:ENSG00000074800:-:retained_intron:0,ENO1:ENSG00000074800:-:nonsense_mediated_decay:0
chr1	9234091	9236200	proximal	H6PD:ENSG00000049239:+:protein_coding:0
chr1	9291812	9294058	proximal	SPSB1:ENSG00000171621:+:protein_coding:0
chr1	9428272	9429821	proximal	LINC02606:ENSG00000284693:-:lncRNA:0
chr1	9538717	9540524	proximal	SLC25A33:ENSG00000171612:+:protein_coding:0
chr1	9588202	9590826	proximal	TMEM201:ENSG00000188807:+:protein_coding:0
chr1	9602697	9604699	proximal	TMEM201:ENSG00000188807:+:lncRNA:1514
chr1	9688275	9690527	proximal	PIK3CD-AS2:ENSG00000231789:-:lncRNA:719
chr1	9796651	9797547	distal	MZT1P1:ENSG00000271264:+:processed_pseudogene:-16670
chr1	9822562	9825202	proximal	CLSTN1:ENSG00000171603:-:nonsense_mediated_decay:0,CLSTN1:ENSG00000171603:-:protein_coding:0
chr1	9909262	9911497	proximal	CTNNBIP1:ENSG00000178585:-:protein_coding:0
chr1	9942353	9943897	proximal	AL357140.2:ENSG00000228150:+:lncRNA:0,NMNAT1:ENSG00000173614:+:protein_coding:0,NMNAT1:ENSG00000173614:+:nonsense_mediated_decay:0,NMNAT1:ENSG00000173614:+:lncRNA:0,LZIC:ENSG00000162441:-:protein_coding:0
chr1	10032168	10033819	proximal	UBE4B:ENSG00000130939:+:protein_coding:0
chr1	10209630	10212297	proximal	KIF1B:ENSG00000054523:+:protein_coding:0
chr1	10398408	10400004	proximal	PGD:ENSG00000142657:+:protein_coding:0,PGD:ENSG00000142657:+:retained_intron:0,PGD:ENSG00000142657:+:nonsense_mediated_decay:0
chr1	10429650	10431520	proximal	CENPS-CORT:ENSG00000251503:+:protein_coding:0,CENPS:ENSG00000175279:+:protein_coding:0,CENPS:ENSG00000175279:+:lncRNA:0,CENPS:ENSG00000175279:+:nonsense_mediated_decay:0,AL139424.1:ENSG00000271989:-:lncRNA:0
chr1	10449505	10451740	proximal	CORT:ENSG00000241563:+:protein_coding:0
chr1	10471587	10473005	proximal	PEX14:ENSG00000142655:+:retained_intron:0,DFFA:ENSG00000160049:-:nonsense_mediated_decay:0,DFFA:ENSG00000160049:-:protein_coding:0,PEX14:ENSG00000142655:+:protein_coding:1944
chr1	10474533	10475837	proximal	PEX14:ENSG00000142655:+:protein_coding:0
chr1	10693464	10695489	proximal	CASZ1:ENSG00000130940:-:lncRNA:0,CASZ1:ENSG00000130940:-:retained_intron:0
chr1	10723805	10727279	distal	CASZ1:ENSG00000130940:-:lncRNA:18229
chr1	10727602	10729830	distal	CASZ1:ENSG00000130940:-:lncRNA:22026
chr1	10737401	10739974	distal	CASZ1:ENSG00000130940:-:lncRNA:31825
chr1	10795694	10797654	proximal	CASZ1:ENSG00000130940:-:protein_coding:0
chr1	10866478	10867980	distal	HSPE1P24:ENSG00000225158:+:processed_pseudogene:27780
chr1	11011801	11013517	proximal	TARDBP:ENSG00000120948:+:protein_coding:0,TARDBP:ENSG00000120948:+:nonsense_mediated_decay:0,TARDBP:ENSG00000120948:+:lncRNA:0,AL109811.3:ENSG00000277726:+:nonsense_mediated_decay:0
chr1	11037461	11038497	distal	MASP2:ENSG00000009724:-:retained_intron:-5558
chr1	11058608	11061241	proximal	SRM:ENSG00000116649:-:protein_coding:0,SRM:ENSG00000116649:-:nonsense_mediated_decay:0
chr1	11099245	11100524	proximal	EXOSC10-AS1:ENSG00000230337:+:lncRNA:0,EXOSC10:ENSG00000171824:-:nonsense_mediated_decay:0,EXOSC10:ENSG00000171824:-:protein_coding:0
chr1	11261699	11263353	proximal	MTOR:ENSG00000198793:-:protein_coding:0
chr1	11272452	11273905	proximal	UBIAD1:ENSG00000120942:+:protein_coding:0,UBIAD1:ENSG00000120942:+:nonsense_mediated_decay:0
chr1	11354561	11356543	distal	AL031291.1:ENSG00000284646:-:lncRNA:35467
chr1	11382965	11384869	distal	MTCYBP45:ENSG00000224338:-:processed_pseudogene:-42710
chr1	11411844	11414526	distal	MTCYBP45:ENSG00000224338:-:processed_pseudogene:-13846
chr1	11438214	11439947	distal	MTCYBP45:ENSG00000224338:-:processed_pseudogene:12392
chr1	11453554	11454983	distal	DISP3:ENSG00000204624:+:protein_coding:24171
chr1	11461080	11463034	distal	DISP3:ENSG00000204624:+:protein_coding:16120
chr1	11477728	11481482	proximal	DISP3:ENSG00000204624:+:protein_coding:0,DISP3:ENSG00000204624:+:lncRNA:0
chr1	11599571	11600967	distal	LINC01647:ENSG00000235643:+:lncRNA:8500
chr1	11642194	11642972	distal	FBXO2:ENSG00000116661:-:retained_intron:-8507
chr1	11653852	11655676	proximal	FBXO44:ENSG00000132879:+:protein_coding:0,FBXO2:ENSG00000116661:-:retained_intron:0,FBXO2:ENSG00000116661:-:protein_coding:0,FBXO2:ENSG00000116661:-:lncRNA:322
chr1	11663894	11665066	proximal	FBXO6:ENSG00000116663:+:protein_coding:0,FBXO6:ENSG00000116663:+:retained_intron:0
chr1	11680400	11682072	proximal	MAD2L2:ENSG00000116670:-:retained_intron:0,MAD2L2:ENSG00000116670:-:protein_coding:0
chr1	11689657	11693993	proximal	DRAXIN:ENSG00000162490:+:protein_coding:0,MAD2L2:ENSG00000116670:-:protein_coding:0,MAD2L2:ENSG00000116670:-:retained_intron:0
chr1	11699932	11704865	distal	MAD2L2:ENSG00000116670:-:protein_coding:8281
chr1	11719156	11720361	distal	AGTRAP:ENSG00000177674:+:protein_coding:15722
chr1	11804976	11806739	proximal	MTHFR:ENSG00000177000:-:protein_coding:0,MTHFR:ENSG00000177000:-:lncRNA:0,MTHFR:ENSG00000177000:-:retained_intron:0,CLCN6:ENSG00000011021:+:protein_coding:0,CLCN6:ENSG00000011021:+:lncRNA:0,CLCN6:ENSG00000011021:+:nonsense_mediated_decay:0,MTHFR:ENSG00000177000:-:nonsense_mediated_decay:0
chr1	11906922	11910304	proximal	AL021155.2:ENSG00000285646:+:lncRNA:0,RNU5E-1:ENSG00000199347:+:snRNA:0,RNU5E-4P:ENSG00000201801:-:snRNA:0
chr1	11926197	11926827	proximal	KIAA2013:ENSG00000116685:-:protein_coding:0
chr1	11934157	11935283	proximal	PLOD1:ENSG00000083444:+:lncRNA:0,PLOD1:ENSG00000083444:+:protein_coding:0
chr1	11979484	11980959	proximal	MFN2:ENSG00000116688:+:protein_coding:0,MFN2:ENSG00000116688:+:lncRNA:0,AL096840.2:ENSG00000287384:-:lncRNA:0
chr1	12019008	12020426	proximal	MIIP:ENSG00000116691:+:lncRNA:0,MIIP:ENSG00000116691:+:protein_coding:0,AL096840.1:ENSG00000270914:-:processed_pseudogene:1699
chr1	12208573	12209634	distal	RPL10P17:ENSG00000225196:-:processed_pseudogene:-12291
chr1	12229523	12231238	proximal	VPS13D:ENSG00000048707:+:protein_coding:0
chr1	12617879	12619162	proximal	DHRS3:ENSG00000162496:-:protein_coding:0,DHRS3:ENSG00000162496:-:retained_intron:1182
chr1	13699274	13701015	proximal	PRDM2:ENSG00000116731:+:protein_coding:0
chr1	13748361	13750244	proximal	PRDM2:ENSG00000116731:+:protein_coding:0,PRDM2:ENSG00000116731:+:retained_intron:0
chr1	13965590	13966599	distal	KAZN:ENSG00000189337:+:protein_coding:-73663
chr1	14108053	14109510	distal	RNU6-1265P:ENSG00000252151:-:snRNA:-16277
chr1	14597237	14599963	proximal	KAZN:ENSG00000189337:+:protein_coding:0,KAZN:ENSG00000189337:+:retained_intron:0
chr1	15152175	15155877	proximal	TMEM51:ENSG00000171729:+:protein_coding:0,TMEM51-AS1:ENSG00000175147:-:lncRNA:0
chr1	15325557	15327902	proximal	FHAD1:ENSG00000142621:+:retained_intron:0,FHAD1:ENSG00000142621:+:lncRNA:0
chr1	15328117	15330196	distal	FHAD1:ENSG00000142621:+:lncRNA:-2875
chr1	15408885	15411594	proximal	AL031283.1:ENSG00000228140:-:lncRNA:0,EFHD2:ENSG00000142634:+:protein_coding:0
chr1	15523766	15525885	proximal	CASP9:ENSG00000132906:-:nonsense_mediated_decay:0,CASP9:ENSG00000132906:-:protein_coding:0,CASP9:ENSG00000132906:-:retained_intron:0,DNAJC16:ENSG00000116138:+:protein_coding:927,DNAJC16:ENSG00000116138:+:nonsense_mediated_decay:927
chr1	15526224	15527505	proximal	CASP9:ENSG00000132906:-:protein_coding:0,DNAJC16:ENSG00000116138:+:protein_coding:0,DNAJC16:ENSG00000116138:+:nonsense_mediated_decay:0
chr1	15573280	15573969	distal	DNAJC16:ENSG00000116138:+:lncRNA:-5667
chr1	15603061	15604220	proximal	AL121992.1:ENSG00000237301:-:lncRNA:0,CHCHD2P6:ENSG00000235084:+:processed_pseudogene:376
chr1	15616562	15618258	proximal	DDI2:ENSG00000197312:+:protein_coding:0,DDI2:ENSG00000197312:+:retained_intron:0,CD24P1:ENSG00000236500:-:processed_pseudogene:1694
chr1	15683351	15685172	proximal	PLEKHM2:ENSG00000116786:+:protein_coding:0,PLEKHM2:ENSG00000116786:+:lncRNA:0,AL121992.2:ENSG00000271742:-:lncRNA:222
chr1	15757395	15759883	proximal	FBLIM1:ENSG00000162458:+:protein_coding:0
chr1	15833582	15836569	distal	AL450998.1:ENSG00000178715:+:processed_pseudogene:-8278
chr1	15847049	15850688	proximal	SPEN:ENSG00000065526:+:protein_coding:0,AL450998.2:ENSG00000179743:-:lncRNA:0
chr1	15975110	15976659	proximal	ZBTB17:ENSG00000116809:-:protein_coding:0,ZBTB17:ENSG00000116809:-:lncRNA:0
chr1	16072569	16073986	proximal	FAM131C:ENSG00000185519:-:lncRNA:0,FAM131C:ENSG00000185519:-:protein_coding:0
chr1	16078837	16079926	distal	FAM131C:ENSG00000185519:-:protein_coding:5185
chr1	16167185	16168369	distal	AL451042.1:ENSG00000224621:+:lncRNA:-9099
chr1	16205711	16207917	proximal	ARHGEF19:ENSG00000142632:-:protein_coding:0,ARHGEF19:ENSG00000142632:-:lncRNA:0
chr1	16236215	16237886	proximal	CPLANE2:ENSG00000132881:-:protein_coding:0
chr1	16243743	16245017	distal	MT1XP1:ENSG00000233929:-:processed_pseudogene:2344
chr1	16351193	16353223	proximal	SZRD1:ENSG00000055070:+:lncRNA:0,FBXO42:ENSG00000037637:-:protein_coding:0
chr1	16366683	16368426	proximal	SZRD1:ENSG00000055070:+:protein_coding:0,SZRD1:ENSG00000055070:+:lncRNA:0,SZRD1:ENSG00000055070:+:nonsense_mediated_decay:0
chr1	16440197	16441359	proximal	NECAP2:ENSG00000157191:+:protein_coding:0,NECAP2:ENSG00000157191:+:lncRNA:0,NECAP2:ENSG00000157191:+:nonsense_mediated_decay:0,NECAP2:ENSG00000157191:+:retained_intron:0
chr1	16498558	16500066	proximal	CROCCP3:ENSG00000080947:-:lncRNA:0
chr1	16513854	16514908	proximal	AL137802.2:ENSG00000261135:+:lncRNA:0,RNU1-1:ENSG00000206652:-:snRNA:0,AL137802.3:ENSG00000285853:+:lncRNA:125
chr1	16611930	16616278	proximal	NBPF1:ENSG00000219481:-:protein_coding:0,NBPF1:ENSG00000219481:-:lncRNA:0,AL137798.1:ENSG00000271732:+:lncRNA:1112
chr1	16643832	16645041	proximal	CROCCP2:ENSG00000215908:-:lncRNA:0,MST1P2:ENSG00000186301:+:unprocessed_pseudogene:580,AL137798.3:ENSG00000283773:-:transcribed_unprocessed_pseudogene:722
chr1	16692628	16694578	proximal	ESPNP:ENSG00000268869:-:lncRNA:318
chr1	16709565	16712541	proximal	ESPNP:ENSG00000268869:-:lncRNA:0
chr1	16903503	16906029	proximal	BX284668.6:ENSG00000272426:-:lncRNA:0
chr1	16913430	16914718	distal	CROCC:ENSG00000058453:+:protein_coding:7212
chr1	16960419	16961679	distal	CROCC:ENSG00000058453:+:lncRNA:4348
chr1	17010566	17012912	proximal	ATP13A2:ENSG00000159363:-:protein_coding:0
chr1	17052797	17054839	proximal	SDHB:ENSG00000117118:-:protein_coding:0,SDHB:ENSG00000117118:-:lncRNA:0,SDHB:ENSG00000117118:-:retained_intron:0
chr1	17118540	17120685	proximal	PADI2:ENSG00000117115:-:protein_coding:0
chr1	17419501	17420370	distal	RCC2:ENSG00000179051:-:lncRNA:10454
chr1	17437104	17438779	proximal	RCC2:ENSG00000179051:-:protein_coding:0
chr1	17538046	17541484	proximal	ARHGEF10L:ENSG00000074964:+:protein_coding:0
chr1	17670667	17673083	distal	ARHGEF10L:ENSG00000074964:+:retained_intron:20963
chr1	17675053	17676854	distal	ARHGEF10L:ENSG00000074964:+:retained_intron:17192
chr1	18106931	18111621	proximal	IGSF21:ENSG00000117154:+:protein_coding:0,AL365209.1:ENSG00000280222:+:TEC:0
chr1	18190628	18192816	distal	IGSF21-AS1:ENSG00000230035:-:lncRNA:11281
chr1	18723539	18724551	distal	PAX7:ENSG00000009709:+:protein_coding:-92995
chr1	18901872	18903417	proximal	ALDH4A1:ENSG00000159423:-:protein_coding:0
chr1	18954383	18957782	proximal	IFFO2:ENSG00000169991:-:protein_coding:0
chr1	19209491	19210929	proximal	EMC1-AS1:ENSG00000230424:+:lncRNA:0,UBR4:ENSG00000127481:-:protein_coding:0
chr1	19250866	19252397	proximal	MRTO4:ENSG00000053372:+:protein_coding:0,MRTO4:ENSG00000053372:+:lncRNA:0,EMC1:ENSG00000127463:-:protein_coding:0,EMC1:ENSG00000127463:-:nonsense_mediated_decay:0,EMC1:ENSG00000127463:-:retained_intron:0
chr1	19311149	19313476	proximal	PQLC2:ENSG00000040487:+:protein_coding:0,PQLC2:ENSG00000040487:+:nonsense_mediated_decay:0,AKR7A2:ENSG00000053371:-:protein_coding:0,AKR7A2:ENSG00000053371:-:retained_intron:0
chr1	19483934	19486402	proximal	MICOS10:ENSG00000173436:+:protein_coding:0,CAPZB:ENSG00000077549:-:protein_coding:0,CAPZB:ENSG00000077549:-:lncRNA:0
chr1	19596313	19597682	proximal	MICOS10:ENSG00000173436:+:protein_coding:0,NBL1:ENSG00000158747:+:protein_coding:0,MICOS10:ENSG00000173436:+:lncRNA:0,MICOS10-NBL1:ENSG00000270136:+:nonsense_mediated_decay:0,AL031727.2:ENSG00000235185:-:lncRNA:0
chr1	19643370	19646105	proximal	NBL1:ENSG00000158747:+:protein_coding:0
chr1	19659656	19660155	distal	HTR6:ENSG00000158748:+:protein_coding:4719
chr1	19881724	19883451	proximal	OTUD3:ENSG00000169914:+:protein_coding:0
chr1	20151934	20153428	proximal	Z98257.1:ENSG00000227066:+:lncRNA:742
chr1	20342267	20344453	distal	VWA5B1:ENSG00000158816:+:lncRNA:-11504
chr1	20384428	20388142	distal	AL139254.1:ENSG00000226487:-:lncRNA:-28731
chr1	20447730	20449750	distal	LINC01141:ENSG00000236963:-:lncRNA:16495
chr1	20483361	20487715	proximal	CAMK2N1:ENSG00000162545:-:lncRNA:0,CAMK2N1:ENSG00000162545:-:protein_coding:0
chr1	20493361	20494839	distal	CAMK2N1:ENSG00000162545:-:protein_coding:7150
chr1	20507357	20508789	proximal	MUL1:ENSG00000090432:-:protein_coding:0
chr1	20551948	20554158	proximal	FAM43B:ENSG00000183114:+:protein_coding:0
chr1	20633043	20634563	proximal	PINK1:ENSG00000158828:+:protein_coding:0,MIR6084:ENSG00000284005:+:miRNA:0
chr1	20660555	20662225	proximal	DDOST:ENSG00000244038:-:lncRNA:0,DDOST:ENSG00000244038:-:protein_coding:0
chr1	20696064	20697505	distal	KIF17:ENSG00000117245:-:lncRNA:-1087,AL663074.2:ENSG00000235432:-:unprocessed_pseudogene:2050
chr1	20717329	20718492	proximal	KIF17:ENSG00000117245:-:protein_coding:0
chr1	20786024	20788002	proximal	HP1BP3:ENSG00000127483:-:protein_coding:0
chr1	21175535	21177807	proximal	EIF4G3:ENSG00000075151:-:protein_coding:0,AL031005.2:ENSG00000287192:+:lncRNA:0,EIF4G3:ENSG00000075151:-:lncRNA:0
chr1	21194843	21195876	distal	EIF4G3:ENSG00000075151:-:protein_coding:17954
chr1	21289139	21291182	proximal	ECE1:ENSG00000117298:-:protein_coding:0,ECE1:ENSG00000117298:-:retained_intron:0
chr1	21344207	21346527	proximal	ECE1:ENSG00000117298:-:lncRNA:0,ECE1:ENSG00000117298:-:protein_coding:0
chr1	21439408	21440574	proximal	NBPF3:ENSG00000142794:+:protein_coding:0,NBPF3:ENSG00000142794:+:lncRNA:0,NBPF3:ENSG00000142794:+:nonsense_mediated_decay:0
chr1	21624377	21626098	proximal	RAP1GAP:ENSG00000076864:-:protein_coding:1808
chr1	21650132	21653021	proximal	RAP1GAP:ENSG00000076864:-:nonsense_mediated_decay:0,RAP1GAP:ENSG00000076864:-:protein_coding:0,RAP1GAP:ENSG00000076864:-:lncRNA:0
chr1	21658542	21660134	distal	RAP1GAP:ENSG00000076864:-:protein_coding:5234
chr1	21668074	21670186	proximal	RAP1GAP:ENSG00000076864:-:lncRNA:0,RAP1GAP:ENSG00000076864:-:retained_intron:0,RAP1GAP:ENSG00000076864:-:protein_coding:0
chr1	21782411	21784347	proximal	USP48:ENSG00000090686:-:protein_coding:0,USP48:ENSG00000090686:-:lncRNA:0
chr1	21935375	21938109	proximal	HSPG2:ENSG00000142798:-:protein_coding:0
chr1	22024333	22026156	proximal	LINC00339:ENSG00000218510:+:lncRNA:0,CDC42:ENSG00000070831:+:protein_coding:0,LINC01635:ENSG00000228397:-:lncRNA:0
chr1	22051627	22053978	proximal	CDC42:ENSG00000070831:+:protein_coding:0,CDC42:ENSG00000070831:+:nonsense_mediated_decay:0,AL031281.2:ENSG00000285752:-:lncRNA:0
chr1	22450911	22453017	proximal	ZBTB40:ENSG00000184677:+:protein_coding:0
chr1	22547655	22548629	distal	EPHA8:ENSG00000070886:+:protein_coding:14859
chr1	22709714	22712078	proximal	EPHB2:ENSG00000133216:+:protein_coding:0
chr1	22760612	22762880	distal	EPHB2:ENSG00000133216:+:protein_coding:12297
chr1	23018752	23020466	proximal	KDM1A:ENSG00000004487:+:protein_coding:0
chr1	23167530	23169503	proximal	LUZP1:ENSG00000169641:-:protein_coding:0
chr1	23176849	23178270	proximal	LUZP1:ENSG00000169641:-:protein_coding:0
chr1	23343133	23346199	proximal	HNRNPR:ENSG00000125944:-:protein_coding:0,HNRNPR:ENSG00000125944:-:lncRNA:0
chr1	23367434	23370245	proximal	ZNF436-AS1:ENSG00000249087:+:lncRNA:0,ZNF436:ENSG00000125945:-:protein_coding:0,RF00019:ENSG00000201405:+:misc_RNA:8
chr1	23403599	23404397	distal	AL357134.1:ENSG00000232482:+:processed_pseudogene:6434
chr1	23483035	23485143	proximal	ASAP3:ENSG00000088280:-:protein_coding:0,ASAP3:ENSG00000088280:-:nonsense_mediated_decay:0,ASAP3:ENSG00000088280:-:retained_intron:0
chr1	23554166	23555700	distal	AL021154.1:ENSG00000235052:-:lncRNA:3250
chr1	23691426	23692743	proximal	RPL11:ENSG00000142676:+:protein_coding:0,RPL11:ENSG00000142676:+:retained_intron:0,RPL11:ENSG00000142676:+:nonsense_mediated_decay:0
chr1	23742753	23744314	proximal	ELOA:ENSG00000011007:+:protein_coding:0,ELOA:ENSG00000011007:+:lncRNA:0
chr1	23777667	23779503	proximal	PITHD1:ENSG00000057757:+:protein_coding:0,ELOA-AS1:ENSG00000236810:-:lncRNA:0
chr1	23790556	23792084	proximal	LYPLA2:ENSG00000011009:+:protein_coding:0,LYPLA2:ENSG00000011009:+:lncRNA:0
chr1	23799837	23801762	proximal	GALE:ENSG00000117308:-:lncRNA:0,GALE:ENSG00000117308:-:protein_coding:0
chr1	23824452	23826158	proximal	HMGCL:ENSG00000117305:-:protein_coding:0,HMGCL:ENSG00000117305:-:retained_intron:0,HMGCL:ENSG00000117305:-:lncRNA:0
chr1	23867417	23868985	proximal	FUCA1:ENSG00000179163:-:protein_coding:0
chr1	23958838	23960729	proximal	PNRC2:ENSG00000189266:+:protein_coding:0
chr1	23979522	23981099	proximal	SRSF10:ENSG00000188529:-:lncRNA:0,SRSF10:ENSG00000188529:-:nonsense_mediated_decay:0,SRSF10:ENSG00000188529:-:protein_coding:0,SRSF10:ENSG00000188529:-:retained_intron:575
chr1	24018471	24019476	distal	AL590609.1:ENSG00000215905:-:processed_pseudogene:9951
chr1	24414980	24416367	proximal	STPG1:ENSG00000001460:-:protein_coding:0,NIPAL3:ENSG00000001461:+:protein_coding:0,NIPAL3:ENSG00000001461:+:lncRNA:0,STPG1:ENSG00000001460:-:lncRNA:0
chr1	24502003	24503711	proximal	RCAN3:ENSG00000117602:+:protein_coding:0,RCAN3AS:ENSG00000286061:-:lncRNA:0
chr1	24642403	24644124	proximal	SRRM1:ENSG00000133226:+:lncRNA:0,SRRM1:ENSG00000133226:+:nonsense_mediated_decay:0,SRRM1:ENSG00000133226:+:retained_intron:0,SRRM1:ENSG00000133226:+:protein_coding:0
chr1	24744716	24746628	proximal	CLIC4:ENSG00000169504:+:nonsense_mediated_decay:0,CLIC4:ENSG00000169504:+:lncRNA:0,CLIC4:ENSG00000169504:+:protein_coding:0
chr1	24847708	24848920	distal	RNU6-1208P:ENSG00000238482:-:snRNA:69728
chr1	25231694	25233725	proximal	AL031432.4:ENSG00000284602:+:lncRNA:0,SYF2:ENSG00000117614:-:lncRNA:0,SYF2:ENSG00000117614:-:protein_coding:0
chr1	25239166	25240801	proximal	AL031432.5:ENSG00000284657:+:lncRNA:0
chr1	25246253	25248210	proximal	RSRP1:ENSG00000117616:-:retained_intron:0,AL031432.3:ENSG00000272432:+:lncRNA:0,RSRP1:ENSG00000117616:-:nonsense_mediated_decay:0,RSRP1:ENSG00000117616:-:protein_coding:0,RSRP1:ENSG00000117616:-:lncRNA:236
chr1	25338149	25339188	proximal	TMEM50A:ENSG00000183726:+:lncRNA:0,TMEM50A:ENSG00000183726:+:protein_coding:0,RSRP1:ENSG00000117616:-:lncRNA:0,RSRP1:ENSG00000117616:-:protein_coding:0,RSRP1:ENSG00000117616:-:nonsense_mediated_decay:0,AL928711.1:ENSG00000259984:-:unprocessed_pseudogene:683
chr1	25429763	25432054	proximal	MACO1:ENSG00000204178:+:protein_coding:0,MACO1:ENSG00000204178:+:nonsense_mediated_decay:0,RHCE:ENSG00000188672:-:protein_coding:0
chr1	25543138	25544314	proximal	LDLRAP1:ENSG00000157978:+:protein_coding:0
chr1	25565762	25570548	distal	LDLRAP1:ENSG00000157978:+:lncRNA:-5926
chr1	25615398	25619633	proximal	MAN1C1:ENSG00000117643:+:protein_coding:0
chr1	25651565	25653159	distal	AL031280.1:ENSG00000233478:-:lncRNA:-7217
chr1	25754087	25755973	distal	MAN1C1:ENSG00000117643:+:lncRNA:16095
chr1	25798591	25801227	proximal	SELENON:ENSG00000162430:+:protein_coding:0
chr1	25819335	25820825	proximal	MTFR1L:ENSG00000117640:+:protein_coding:0,MTFR1L:ENSG00000117640:+:retained_intron:0,MTFR1L:ENSG00000117640:+:lncRNA:0,MTFR1L:ENSG00000117640:+:nonsense_mediated_decay:0,AL020996.1:ENSG00000228172:-:lncRNA:0
chr1	25874750	25876274	proximal	RF00019:ENSG00000207302:+:misc_RNA:1221
chr1	25895252	25896411	distal	STMN1:ENSG00000117632:-:lncRNA:2644
chr1	25904888	25909577	proximal	STMN1:ENSG00000117632:-:lncRNA:0,STMN1:ENSG00000117632:-:protein_coding:0,MIR3917:ENSG00000283938:-:miRNA:0
chr1	25922021	25924130	distal	STMN1:ENSG00000117632:-:protein_coding:15029
chr1	25926757	25928385	distal	STMN1:ENSG00000117632:-:protein_coding:19765
chr1	25952387	25953602	distal	RNU6-110P:ENSG00000207237:+:snRNA:10594
chr1	25997171	25999807	proximal	PAFAH2:ENSG00000158006:-:protein_coding:0,PAFAH2:ENSG00000158006:-:lncRNA:0
chr1	26020911	26022586	proximal	EXTL1:ENSG00000158008:+:protein_coding:0,EXTL1:ENSG00000158008:+:lncRNA:602
chr1	26034420	26036767	distal	EXTL1:ENSG00000158008:+:lncRNA:-4531
chr1	26110145	26112603	proximal	PDIK1L:ENSG00000175087:+:protein_coding:0
chr1	26160734	26163211	distal	FAM110D:ENSG00000197245:+:protein_coding:-3956
chr1	26163679	26165309	distal	ZNF593:ENSG00000142684:+:protein_coding:4598
chr1	26169264	26170675	proximal	ZNF593:ENSG00000142684:+:protein_coding:0,C1orf232:ENSG00000282872:-:protein_coding:682
chr1	26233541	26235167	proximal	CEP85:ENSG00000130695:+:protein_coding:0
chr1	26278786	26281010	proximal	SH3BGRL3:ENSG00000142669:+:protein_coding:0
chr1	26306006	26307241	proximal	UBXN11:ENSG00000158062:-:protein_coding:0,UBXN11:ENSG00000158062:-:retained_intron:0
chr1	26431600	26432971	proximal	DHDDS:ENSG00000117682:+:nonsense_mediated_decay:0,DHDDS:ENSG00000117682:+:protein_coding:0,DHDDS:ENSG00000117682:+:retained_intron:0,DHDDS:ENSG00000117682:+:lncRNA:0
chr1	26470500	26474112	proximal	HMGN2:ENSG00000198830:+:protein_coding:0,HMGN2:ENSG00000198830:+:lncRNA:0
chr1	26499748	26501799	distal	DPPA2P2:ENSG00000224129:-:processed_pseudogene:-20392
chr1	26529147	26530856	proximal	RPS6KA1:ENSG00000117676:+:protein_coding:0,RPS6KA1:ENSG00000117676:+:nonsense_mediated_decay:0,RPS6KA1:ENSG00000117676:+:retained_intron:0
chr1	26619413	26622035	distal	RNU7-29P:ENSG00000252429:-:snRNA:16980
chr1	26692037	26693751	proximal	ARID1A:ENSG00000117713:+:protein_coding:0
chr1	26695018	26698642	proximal	ARID1A:ENSG00000117713:+:protein_coding:0,AL512408.1:ENSG00000260063:-:lncRNA:886
chr1	26722915	26724401	distal	ARID1A:ENSG00000117713:+:protein_coding:3306
chr1	26786747	26789653	proximal	PIGV:ENSG00000060642:+:protein_coding:0,PIGV:ENSG00000060642:+:nonsense_mediated_decay:0
chr1	26826025	26827676	proximal	ZDHHC18:ENSG00000204160:+:protein_coding:0
chr1	26864136	26865808	distal	SFN:ENSG00000175793:+:protein_coding:-2655
chr1	26888067	26891039	proximal	GPN2:ENSG00000142751:-:protein_coding:0,GPN2:ENSG00000142751:-:lncRNA:0,GPN2:ENSG00000142751:-:retained_intron:1725
chr1	26899774	26901295	proximal	NUDC:ENSG00000090273:+:protein_coding:0,GPATCH3:ENSG00000198746:-:protein_coding:0
chr1	26921027	26922354	proximal	NUDC:ENSG00000090273:+:protein_coding:0
chr1	26992947	26995363	proximal	TRNP1:ENSG00000253368:+:protein_coding:0
chr1	27031349	27032483	distal	TENT5B:ENSG00000158246:-:protein_coding:18498
chr1	27057168	27058640	distal	SLC9A1:ENSG00000090020:-:lncRNA:-42298,TENT5B:ENSG00000158246:-:protein_coding:44317
chr1	27070715	27071791	distal	SLC9A1:ENSG00000090020:-:lncRNA:-28806
chr1	27154376	27155563	proximal	SLC9A1:ENSG00000090020:-:protein_coding:0
chr1	27233803	27235606	proximal	WDTC1:ENSG00000142784:+:protein_coding:0,AL590640.1:ENSG00000224311:-:lncRNA:0
chr1	27300324	27301608	distal	WDTC1:ENSG00000142784:+:nonsense_mediated_decay:3405
chr1	27321369	27323073	proximal	TMEM222:ENSG00000186501:+:protein_coding:0,TMEM222:ENSG00000186501:+:nonsense_mediated_decay:0
chr1	27391127	27393260	proximal	GPR3:ENSG00000181773:+:protein_coding:0
chr1	27489142	27490985	proximal	WASF2:ENSG00000158195:-:protein_coding:0
chr1	27520426	27523986	proximal	BX293535.1:ENSG00000237429:+:lncRNA:1818
chr1	27526881	27529784	distal	BX293535.1:ENSG00000237429:+:lncRNA:-3894
chr1	27564486	27565663	distal	AHDC1:ENSG00000126705:-:lncRNA:-3704
chr1	27568083	27569534	proximal	AHDC1:ENSG00000126705:-:lncRNA:0
chr1	27570923	27572392	distal	AHDC1:ENSG00000126705:-:lncRNA:2662
chr1	27575080	27576825	distal	AHDC1:ENSG00000126705:-:lncRNA:6819
chr1	27591538	27594632	distal	AHDC1:ENSG00000126705:-:lncRNA:-11843
chr1	27601437	27605209	proximal	AHDC1:ENSG00000126705:-:lncRNA:0,AHDC1:ENSG00000126705:-:protein_coding:0
chr1	27605981	27606832	proximal	AHDC1:ENSG00000126705:-:lncRNA:1549,AHDC1:ENSG00000126705:-:protein_coding:1803
chr1	27724933	27726653	proximal	FAM76A:ENSG00000009780:+:protein_coding:0,AL020997.5:ENSG00000287244:-:lncRNA:0
chr1	27772571	27773878	proximal	STX12:ENSG00000117758:+:protein_coding:0,STX12:ENSG00000117758:+:lncRNA:0,AL020997.2:ENSG00000269971:+:lncRNA:0
chr1	27830428	27831465	proximal	PPP1R8:ENSG00000117751:+:protein_coding:0,AL020997.4:ENSG00000286433:-:lncRNA:0
chr1	27871981	27873233	proximal	THEMIS2:ENSG00000130775:+:protein_coding:0,THEMIS2:ENSG00000130775:+:lncRNA:0
chr1	27913835	27915474	proximal	RPA2:ENSG00000117748:-:protein_coding:0
chr1	27958573	27960626	proximal	XKR8:ENSG00000158156:+:protein_coding:0,AL512288.1:ENSG00000227050:-:lncRNA:0
chr1	28087953	28088999	proximal	EYA3:ENSG00000158161:-:protein_coding:0,EYA3:ENSG00000158161:-:lncRNA:0
chr1	28232279	28233805	proximal	DNAJC8:ENSG00000126698:-:lncRNA:0,DNAJC8:ENSG00000126698:-:protein_coding:0
chr1	28235534	28237072	proximal	ATP5IF1:ENSG00000130770:+:protein_coding:0
chr1	28246853	28248755	proximal	AL353622.2:ENSG00000271398:+:lncRNA:0
chr1	28259072	28260781	proximal	SESN2:ENSG00000130766:+:protein_coding:0
chr1	28328297	28329292	proximal	MED18:ENSG00000130772:+:lncRNA:0,MED18:ENSG00000130772:+:protein_coding:0
chr1	28369034	28370609	proximal	PHACTR4:ENSG00000204138:+:lncRNA:0,PHACTR4:ENSG00000204138:+:protein_coding:0,PHACTR4:ENSG00000204138:+:nonsense_mediated_decay:0,PHACTR4:ENSG00000204138:+:retained_intron:0
chr1	28505014	28507212	proximal	RCC1:ENSG00000180198:+:protein_coding:0,SNHG3:ENSG00000242125:+:lncRNA:0,SNHG3:ENSG00000242125:+:retained_intron:0,SNORA73A:ENSG00000274266:+:snoRNA:153,SNORA73B:ENSG00000200087:+:snoRNA:1346
chr1	28517582	28519525	proximal	RCC1:ENSG00000180198:+:protein_coding:0
chr1	28552307	28553879	proximal	TRNAU1AP:ENSG00000180098:+:protein_coding:0,TRNAU1AP:ENSG00000180098:+:lncRNA:0
chr1	28580353	28582658	proximal	SNHG12:ENSG00000197989:-:retained_intron:0,SNORA44:ENSG00000273544:-:snoRNA:0,SNORA16A:ENSG00000280498:-:snoRNA:0,SNORA16A:ENSG00000274582:-:snoRNA:0,SNHG12:ENSG00000197989:-:lncRNA:0,SNORA61:ENSG00000278274:-:snoRNA:459,SNORD99:ENSG00000221539:-:snoRNA:1530
chr1	28642302	28643771	proximal	LINC01715:ENSG00000229388:+:lncRNA:0,TAF12:ENSG00000120656:-:protein_coding:0,TAF12:ENSG00000120656:-:lncRNA:0
chr1	28647898	28649480	proximal	AL360012.1:ENSG00000270103:+:lncRNA:0,RNU11:ENSG00000274978:+:snRNA:0
chr1	28663782	28664772	distal	GMEB1:ENSG00000162419:+:protein_coding:3959
chr1	28667863	28670082	proximal	GMEB1:ENSG00000162419:+:protein_coding:0
chr1	28736243	28738102	proximal	YTHDF2:ENSG00000198492:+:protein_coding:0,YTHDF2:ENSG00000198492:+:lncRNA:0
chr1	28913959	28915713	proximal	EPB41:ENSG00000159023:+:protein_coding:0,EPB41:ENSG00000159023:+:retained_intron:0,EPB41:ENSG00000159023:+:nonsense_mediated_decay:0
chr1	29123585	29125522	proximal	TMEM200B:ENSG00000253304:-:protein_coding:0
chr1	29181048	29182626	proximal	SRSF4:ENSG00000116350:-:protein_coding:0,SRSF4:ENSG00000116350:-:nonsense_mediated_decay:0
chr1	29230084	29231588	proximal	MECR:ENSG00000116353:-:lncRNA:0,MECR:ENSG00000116353:-:protein_coding:0
chr1	29235675	29237768	proximal	PTPRU:ENSG00000060656:+:protein_coding:0
chr1	29541694	29543738	distal	AL671862.1:ENSG00000225011:-:unprocessed_pseudogene:44800
chr1	29694222	29696681	distal	AC092265.1:ENSG00000228176:-:lncRNA:-15316
chr1	30521784	30523183	distal	AL161638.1:ENSG00000231949:+:lncRNA:-107270
chr1	30707480	30708833	distal	MATN1:ENSG00000162510:-:lncRNA:-8439
chr1	30717907	30719865	proximal	MATN1:ENSG00000162510:-:lncRNA:0,MATN1-AS1:ENSG00000186056:+:lncRNA:0
chr1	30815722	30817635	proximal	AL137027.1:ENSG00000229607:-:lncRNA:168
chr1	30823181	30825697	proximal	LINC01778:ENSG00000223382:+:lncRNA:0
chr1	30887765	30889168	distal	SDC3:ENSG00000162512:-:lncRNA:6335
chr1	30907070	30910033	proximal	SDC3:ENSG00000162512:-:protein_coding:0
chr1	31064772	31066290	proximal	PUM1:ENSG00000134644:-:nonsense_mediated_decay:0,PUM1:ENSG00000134644:-:protein_coding:0,PUM1:ENSG00000134644:-:retained_intron:0
chr1	31154238	31156144	distal	NKAIN1:ENSG00000084628:-:lncRNA:-27370
chr1	31227246	31229100	distal	NKAIN1:ENSG00000084628:-:protein_coding:-12563
chr1	31238587	31240681	proximal	NKAIN1:ENSG00000084628:-:protein_coding:0
chr1	31296288	31297941	proximal	ZCCHC17:ENSG00000121766:+:protein_coding:0,ZCCHC17:ENSG00000121766:+:lncRNA:0,SNRNP40:ENSG00000060688:-:lncRNA:0,SNRNP40:ENSG00000060688:-:protein_coding:0
chr1	31372560	31374391	proximal	FABP3:ENSG00000121769:-:nonsense_mediated_decay:0,FABP3:ENSG00000121769:-:protein_coding:0
chr1	31412418	31416158	proximal	SERINC2:ENSG00000168528:+:protein_coding:0,SERINC2:ENSG00000168528:+:lncRNA:0
chr1	31482515	31484347	distal	AC209007.1:ENSG00000215899:-:processed_pseudogene:-6353
chr1	31548372	31550087	distal	LINC01226:ENSG00000284543:+:lncRNA:-9646
chr1	31617115	31618776	proximal	HCRTR1:ENSG00000121764:+:lncRNA:0,HCRTR1:ENSG00000121764:+:protein_coding:0
chr1	31644046	31646116	proximal	AC114488.2:ENSG00000235790:+:lncRNA:0,AC114488.3:ENSG00000264078:+:lncRNA:0,PEF1:ENSG00000162517:-:lncRNA:0,PEF1:ENSG00000162517:-:protein_coding:0
chr1	31668878	31673970	proximal	COL16A1:ENSG00000084636:-:retained_intron:0,COL16A1:ENSG00000084636:-:lncRNA:0
chr1	31693087	31695515	distal	COL16A1:ENSG00000084636:-:protein_coding:-2412,COL16A1:ENSG00000084636:-:lncRNA:3118
chr1	31714242	31716157	distal	COL16A1:ENSG00000084636:-:protein_coding:9922
chr1	31752399	31755023	distal	ADGRB2:ENSG00000121753:-:lncRNA:-3783
chr1	31759601	31765930	proximal	ADGRB2:ENSG00000121753:-:protein_coding:0,MIR4254:ENSG00000266580:-:miRNA:865
chr1	31769673	31773548	distal	ADGRB2:ENSG00000121753:-:protein_coding:4779
chr1	31780899	31783644	distal	AL354919.2:ENSG00000254545:+:lncRNA:5485
chr1	31787237	31789935	proximal	AL354919.2:ENSG00000254545:+:lncRNA:0
chr1	31937269	31939048	proximal	PTP4A2:ENSG00000184007:-:protein_coding:0,PTP4A2:ENSG00000184007:-:lncRNA:0
chr1	32012963	32015216	proximal	KHDRBS1:ENSG00000121774:+:protein_coding:0,KHDRBS1:ENSG00000121774:+:lncRNA:0
chr1	32062305	32063814	distal	TMEM39B:ENSG00000121775:+:lncRNA:8216
chr1	32071622	32074209	proximal	TMEM39B:ENSG00000121775:+:lncRNA:0,TMEM39B:ENSG00000121775:+:protein_coding:0,TMEM39B:ENSG00000121775:+:nonsense_mediated_decay:0,AL445248.1:ENSG00000203325:-:lncRNA:0
chr1	32107612	32108785	proximal	KPNA6:ENSG00000025800:+:protein_coding:0,KPNA6:ENSG00000025800:+:nonsense_mediated_decay:0
chr1	32178827	32180771	proximal	TXLNA:ENSG00000084652:+:protein_coding:0
chr1	32198881	32202397	proximal	CCDC28B:ENSG00000160050:+:protein_coding:0,CCDC28B:ENSG00000160050:+:nonsense_mediated_decay:0,CCDC28B:ENSG00000160050:+:lncRNA:0
chr1	32204726	32206845	proximal	IQCC:ENSG00000160051:+:protein_coding:0,IQCC:ENSG00000160051:+:retained_intron:0,AL049795.1:ENSG00000224066:-:lncRNA:0
chr1	32221371	32223297	proximal	EIF3I:ENSG00000084623:+:protein_coding:0,EIF3I:ENSG00000084623:+:lncRNA:0,TMEM234:ENSG00000160055:-:retained_intron:0,TMEM234:ENSG00000160055:-:protein_coding:0,TMEM234:ENSG00000160055:-:nonsense_mediated_decay:0
chr1	32239608	32241939	proximal	MTMR9LP:ENSG00000220785:-:lncRNA:0,MTMR9LP:ENSG00000220785:-:transcribed_unprocessed_pseudogene:0
chr1	32291544	32292775	proximal	HDAC1:ENSG00000116478:+:protein_coding:0,HDAC1:ENSG00000116478:+:lncRNA:0
chr1	32334325	32337125	proximal	MARCKSL1:ENSG00000175130:-:protein_coding:0
chr1	32350489	32352527	proximal	TSSK3:ENSG00000162526:+:lncRNA:0,AL109945.1:ENSG00000233775:-:lncRNA:0,TSSK3:ENSG00000162526:+:protein_coding:926
chr1	32360862	32363077	proximal	TSSK3:ENSG00000162526:+:protein_coding:0,FAM229A:ENSG00000225828:-:protein_coding:0
chr1	32393802	32395552	proximal	BSDC1:ENSG00000160058:-:protein_coding:0,BSDC1:ENSG00000160058:-:nonsense_mediated_decay:0,BSDC1:ENSG00000160058:-:retained_intron:0
chr1	32463980	32465940	proximal	AL033529.1:ENSG00000254553:+:nonsense_mediated_decay:0,ZBTB8B:ENSG00000273274:+:protein_coding:0
chr1	32500092	32501433	distal	ZBTB8B:ENSG00000273274:+:protein_coding:-36008,ZBTB8A:ENSG00000160062:+:protein_coding:37993
chr1	32539082	32540357	proximal	ZBTB8A:ENSG00000160062:+:protein_coding:0
chr1	32650059	32651985	proximal	RBBP4:ENSG00000162521:+:protein_coding:0,RBBP4:ENSG00000162521:+:nonsense_mediated_decay:0,RBBP4:ENSG00000162521:+:retained_intron:0,RBBP4:ENSG00000162521:+:lncRNA:0,ZBTB8OS:ENSG00000176261:-:protein_coding:0,ZBTB8OS:ENSG00000176261:-:retained_intron:0,ZBTB8OS:ENSG00000176261:-:nonsense_mediated_decay:0,ZBTB8OS:ENSG00000176261:-:lncRNA:0
chr1	32740732	32742901	proximal	KIAA1522:ENSG00000162522:+:protein_coding:0
chr1	32753392	32755674	proximal	KIAA1522:ENSG00000162522:+:retained_intron:0,KIAA1522:ENSG00000162522:+:protein_coding:0
chr1	32764747	32767598	proximal	KIAA1522:ENSG00000162522:+:protein_coding:0
chr1	32772241	32773885	distal	YARS:ENSG00000134684:-:lncRNA:-7412,KIAA1522:ENSG00000162522:+:protein_coding:-7340
chr1	32816714	32818698	proximal	S100PBP:ENSG00000116497:+:protein_coding:0,S100PBP:ENSG00000116497:+:lncRNA:0,YARS:ENSG00000134684:-:protein_coding:0,YARS:ENSG00000134684:-:lncRNA:0
chr1	32881467	32883045	distal	HPCA:ENSG00000121905:+:lncRNA:2948
chr1	32891954	32894302	proximal	HPCA:ENSG00000121905:+:lncRNA:0
chr1	32963714	32965417	proximal	RNF19B:ENSG00000116514:-:protein_coding:0
chr1	32972240	32973461	proximal	AL031602.1:ENSG00000278966:+:TEC:91
chr1	33036229	33037568	proximal	AK2:ENSG00000004455:-:protein_coding:0,AK2:ENSG00000004455:-:retained_intron:0,AK2:ENSG00000004455:-:nonsense_mediated_decay:0
chr1	33080610	33082547	proximal	AZIN2:ENSG00000142920:+:lncRNA:0,AZIN2:ENSG00000142920:+:protein_coding:0,AZIN2:ENSG00000142920:+:nonsense_mediated_decay:0,AK2:ENSG00000004455:-:lncRNA:0
chr1	33126547	33127992	distal	AL662907.1:ENSG00000278997:-:TEC:-16607
chr1	33160969	33162133	proximal	AL662907.2:ENSG00000279179:+:TEC:717
chr1	33180387	33183096	proximal	TRIM62:ENSG00000116525:-:protein_coding:0,TRIM62:ENSG00000116525:-:lncRNA:0
chr1	33255202	33258661	proximal	ZNF362:ENSG00000160094:+:protein_coding:0,ZNF362:ENSG00000160094:+:lncRNA:0
chr1	33306411	33307678	proximal	AL513327.1:ENSG00000225313:+:lncRNA:0
chr1	33348150	33350799	proximal	AL513327.2:ENSG00000233246:+:lncRNA:0,PHC2:ENSG00000134686:-:lncRNA:0,PHC2:ENSG00000134686:-:protein_coding:0
chr1	33362559	33365243	distal	PHC2:ENSG00000134686:-:protein_coding:7349
chr1	33430100	33431749	proximal	PHC2:ENSG00000134686:-:lncRNA:0
chr1	33472098	33473420	proximal	ZSCAN20:ENSG00000121903:+:protein_coding:0,ZSCAN20:ENSG00000121903:+:lncRNA:0
chr1	34162726	34167521	proximal	C1orf94:ENSG00000142698:+:protein_coding:0,CSMD2:ENSG00000121904:-:protein_coding:0,CSMD2:ENSG00000121904:-:nonsense_mediated_decay:0
chr1	34858775	34860327	proximal	SMIM12:ENSG00000163866:-:protein_coding:0,SMIM12:ENSG00000163866:-:nonsense_mediated_decay:0
chr1	34864990	34867412	distal	SMIM12:ENSG00000163866:-:protein_coding:5234
chr1	34928661	34930914	proximal	DLGAP3:ENSG00000116544:-:protein_coding:0
chr1	34983952	34985749	proximal	AC114490.3:ENSG00000284773:-:protein_coding:0,TMEM35B:ENSG00000243749:-:protein_coding:0
chr1	35031228	35032217	proximal	ZMYM1:ENSG00000197056:+:protein_coding:0,ZMYM6:ENSG00000163867:-:protein_coding:0,ZMYM6:ENSG00000163867:-:lncRNA:0,AC114490.2:ENSG00000271741:-:nonsense_mediated_decay:0
chr1	35078820	35079940	proximal	ZMYM1:ENSG00000197056:+:lncRNA:0,ZMYM1:ENSG00000197056:+:protein_coding:0
chr1	35191419	35193874	proximal	SFPQ:ENSG00000116560:-:protein_coding:0,SFPQ:ENSG00000116560:-:nonsense_mediated_decay:844
chr1	35267995	35269626	proximal	ZMYM4:ENSG00000146463:+:protein_coding:0
chr1	35556156	35559151	proximal	KIAA0319L:ENSG00000142687:-:protein_coding:0,NCDN:ENSG00000020129:+:protein_coding:0,NCDN:ENSG00000020129:+:lncRNA:0,KIAA0319L:ENSG00000142687:-:nonsense_mediated_decay:0,KIAA0319L:ENSG00000142687:-:lncRNA:0
chr1	35560471	35562109	proximal	NCDN:ENSG00000020129:+:protein_coding:358
chr1	35640842	35642486	proximal	PSMB2:ENSG00000126067:-:protein_coding:0
chr1	35707277	35709357	distal	C1orf216:ENSG00000142686:-:lncRNA:-9610
chr1	35717838	35719459	proximal	C1orf216:ENSG00000142686:-:lncRNA:0,C1orf216:ENSG00000142686:-:protein_coding:0
chr1	35769110	35770310	proximal	CLSPN:ENSG00000092853:-:protein_coding:0
chr1	35807397	35809227	proximal	AGO4:ENSG00000134698:+:protein_coding:0
chr1	35882245	35884703	proximal	AGO1:ENSG00000092847:+:protein_coding:0
chr1	35930056	35931803	proximal	AGO3:ENSG00000126070:+:protein_coding:0,AGO3:ENSG00000126070:+:nonsense_mediated_decay:0,AL139286.2:ENSG00000271914:-:lncRNA:0
chr1	36083397	36085317	proximal	TEKT2:ENSG00000092850:+:protein_coding:0,TEKT2:ENSG00000092850:+:nonsense_mediated_decay:0,AL138787.1:ENSG00000232862:-:lncRNA:0
chr1	36088320	36090008	proximal	ADPRHL2:ENSG00000116863:+:protein_coding:0
chr1	36148895	36150465	proximal	TRAPPC3:ENSG00000054116:-:lncRNA:0,TRAPPC3:ENSG00000054116:-:protein_coding:0
chr1	36154898	36158099	proximal	MAP7D1:ENSG00000116871:+:protein_coding:0,MAP7D1:ENSG00000116871:+:retained_intron:0,TRAPPC3:ENSG00000054116:-:protein_coding:0
chr1	36223287	36225265	proximal	THRAP3:ENSG00000054118:+:protein_coding:0
chr1	36306025	36307950	proximal	SH3D21:ENSG00000214193:+:protein_coding:0,SH3D21:ENSG00000214193:+:nonsense_mediated_decay:0,SH3D21:ENSG00000214193:+:lncRNA:0
chr1	36365183	36366807	proximal	STK40:ENSG00000196182:-:lncRNA:0
chr1	36384350	36388319	proximal	STK40:ENSG00000196182:-:lncRNA:0,STK40:ENSG00000196182:-:protein_coding:0
chr1	36397230	36398635	proximal	LSM10:ENSG00000181817:-:lncRNA:0,LSM10:ENSG00000181817:-:protein_coding:0
chr1	36449896	36451257	proximal	OSCP1:ENSG00000116885:-:protein_coding:0,OSCP1:ENSG00000116885:-:nonsense_mediated_decay:0
chr1	36463585	36465226	proximal	MRPS15:ENSG00000116898:-:lncRNA:0,MRPS15:ENSG00000116898:-:protein_coding:0
chr1	36567713	36568761	distal	FTLP18:ENSG00000230214:+:processed_pseudogene:61573
chr1	36692486	36694430	distal	AL596257.1:ENSG00000284705:+:lncRNA:9522
chr1	36705692	36707046	distal	AL596257.1:ENSG00000284705:+:lncRNA:-3048
chr1	37032385	37036538	proximal	GRIK3:ENSG00000163873:-:protein_coding:0
chr1	37132446	37134353	proximal	AL031430.1:ENSG00000284650:+:lncRNA:0
chr1	37136540	37138730	distal	AL031430.1:ENSG00000284650:+:lncRNA:-5174
chr1	37473744	37475629	proximal	ZC3H12A:ENSG00000163874:+:protein_coding:0,ZC3H12A:ENSG00000163874:+:nonsense_mediated_decay:0,LINC01137:ENSG00000233621:-:lncRNA:0
chr1	37513560	37515306	proximal	MEAF6:ENSG00000163875:-:lncRNA:0,MEAF6:ENSG00000163875:-:protein_coding:0
chr1	37553463	37554770	proximal	SNIP1:ENSG00000163877:-:nonsense_mediated_decay:0,SNIP1:ENSG00000163877:-:retained_intron:0,SNIP1:ENSG00000163877:-:protein_coding:0,AL034379.1:ENSG00000237749:+:processed_pseudogene:1476
chr1	37595400	37596622	proximal	GNL2:ENSG00000134697:-:lncRNA:0,AL513220.1:ENSG00000284748:+:lncRNA:0,GNL2:ENSG00000134697:-:protein_coding:0
chr1	37690267	37693021	proximal	C1orf109:ENSG00000116922:-:lncRNA:0,CDCA8:ENSG00000134690:+:protein_coding:0,C1orf109:ENSG00000116922:-:protein_coding:0,C1orf109:ENSG00000116922:-:nonsense_mediated_decay:0
chr1	37763902	37766722	proximal	EPHA10:ENSG00000183317:-:protein_coding:0
chr1	37793377	37795575	proximal	MANEAL:ENSG00000185090:+:protein_coding:0
chr1	37807064	37809535	proximal	C1orf122:ENSG00000197982:+:lncRNA:0,C1orf122:ENSG00000197982:+:protein_coding:0,YRDC:ENSG00000196449:-:protein_coding:0
chr1	37858841	37861199	proximal	AL929472.2:ENSG00000230955:+:lncRNA:0,MTF1:ENSG00000188786:-:protein_coding:0,MTF1:ENSG00000188786:-:lncRNA:301
chr1	37930953	37932341	proximal	INPP5B:ENSG00000204084:-:protein_coding:0
chr1	37989344	37990590	proximal	SF3A3:ENSG00000183431:-:lncRNA:0,SF3A3:ENSG00000183431:-:protein_coding:0,RNU6-510P:ENSG00000212541:+:snRNA:871
chr1	37995795	37997215	distal	FHL3:ENSG00000183386:-:lncRNA:-3574
chr1	38003887	38006526	proximal	FHL3:ENSG00000183386:-:lncRNA:0,FHL3:ENSG00000183386:-:protein_coding:0
chr1	38012104	38013562	proximal	UTP11:ENSG00000183520:+:protein_coding:0,UTP11:ENSG00000183520:+:lncRNA:0
chr1	38028506	38030468	distal	UTP11:ENSG00000183520:+:lncRNA:-13828
chr1	38043281	38048883	proximal	AL139158.2:ENSG00000224592:+:lncRNA:0,POU3F1:ENSG00000185668:-:protein_coding:0
chr1	38113124	38116512	distal	MIR3659:ENSG00000265596:+:miRNA:-25648,AL139158.3:ENSG00000284623:-:lncRNA:-25648
chr1	38132980	38135339	distal	AL139158.3:ENSG00000284623:-:lncRNA:-7471
chr1	38206927	38208142	distal	LINC01343:ENSG00000237290:-:lncRNA:-7832
chr1	38817505	38819166	proximal	AL354702.2:ENSG00000284632:-:lncRNA:1525
chr1	38858963	38860541	proximal	AL139260.1:ENSG00000228436:+:lncRNA:0,RRAGC:ENSG00000116954:-:protein_coding:0
chr1	38872710	38874141	proximal	AL139260.1:ENSG00000228436:+:lncRNA:0,MYCBP:ENSG00000214114:-:lncRNA:0,MYCBP:ENSG00000214114:-:protein_coding:0
chr1	38990425	38992451	proximal	AKIRIN1:ENSG00000174574:+:protein_coding:0
chr1	39025683	39027240	proximal	NDUFS5:ENSG00000168653:+:protein_coding:0
chr1	39080530	39083431	proximal	MACF1:ENSG00000127603:+:protein_coding:0
chr1	39408065	39410183	proximal	MACF1:ENSG00000127603:+:protein_coding:0
chr1	39559137	39559860	proximal	PPIEL:ENSG00000243970:-:lncRNA:0,PPIEL:ENSG00000243970:-:transcribed_unprocessed_pseudogene:429
chr1	39575551	39577401	proximal	PABPC4:ENSG00000090621:-:nonsense_mediated_decay:0,PABPC4:ENSG00000090621:-:protein_coding:0
chr1	39671113	39672985	proximal	NT5C1A:ENSG00000116981:-:protein_coding:0
chr1	39690649	39693041	proximal	PPIE:ENSG00000084072:+:protein_coding:0,HPCAL4:ENSG00000116983:-:protein_coding:0
chr1	39738326	39739945	proximal	PPIE:ENSG00000084072:+:retained_intron:0,PPIE:ENSG00000084072:+:protein_coding:0,PPIE:ENSG00000084072:+:nonsense_mediated_decay:0,PPIE:ENSG00000084072:+:lncRNA:0
chr1	39882852	39884392	proximal	TRIT1:ENSG00000043514:-:nonsense_mediated_decay:0,TRIT1:ENSG00000043514:-:protein_coding:0,TRIT1:ENSG00000043514:-:lncRNA:0,RF00019:ENSG00000202222:-:misc_RNA:1173
chr1	39886447	39887821	distal	TRIT1:ENSG00000043514:-:nonsense_mediated_decay:2935
chr1	39900566	39903429	proximal	MYCL:ENSG00000116990:-:protein_coding:0
chr1	39954323	39956461	proximal	MFSD2A:ENSG00000168389:+:protein_coding:0,MFSD2A:ENSG00000168389:+:lncRNA:0
chr1	40039117	40041699	proximal	CAP1:ENSG00000131236:+:protein_coding:0
chr1	40096676	40098111	proximal	PPT1:ENSG00000131238:-:nonsense_mediated_decay:0,PPT1:ENSG00000131238:-:protein_coding:0,PPT1:ENSG00000131238:-:retained_intron:0
chr1	40160670	40162124	proximal	RLF:ENSG00000117000:+:protein_coding:0
chr1	40257352	40258829	proximal	ZMPSTE24:ENSG00000084073:+:protein_coding:0,ZMPSTE24:ENSG00000084073:+:lncRNA:0,AL050341.2:ENSG00000259943:-:lncRNA:0
chr1	40373067	40374992	proximal	SMAP2:ENSG00000084070:+:protein_coding:0
chr1	40449399	40451690	proximal	ZFP69B:ENSG00000187801:+:retained_intron:0,ZFP69B:ENSG00000187801:+:protein_coding:0,AL031985.4:ENSG00000284677:-:lncRNA:0
chr1	40476793	40478304	proximal	ZFP69:ENSG00000187815:+:protein_coding:0
chr1	40508422	40509490	proximal	EXO5:ENSG00000164002:+:protein_coding:0,EXO5:ENSG00000164002:+:lncRNA:0,AL603839.3:ENSG00000238287:-:lncRNA:0
chr1	40531032	40532094	proximal	ZNF684:ENSG00000117010:+:protein_coding:0,ZNF684:ENSG00000117010:+:lncRNA:0
chr1	40653855	40654844	distal	AL031289.2:ENSG00000287743:+:lncRNA:5003
chr1	40665005	40666263	proximal	RIMS3:ENSG00000117016:-:protein_coding:0
chr1	40691198	40692812	proximal	NFYC:ENSG00000066136:+:retained_intron:0,NFYC:ENSG00000066136:+:protein_coding:0,NFYC-AS1:ENSG00000272145:-:lncRNA:0
chr1	40708778	40709629	proximal	NFYC:ENSG00000066136:+:protein_coding:0
chr1	40782787	40785047	proximal	KCNQ4:ENSG00000117013:+:protein_coding:0
chr1	40817842	40819100	proximal	KCNQ4:ENSG00000117013:+:lncRNA:0
chr1	40853365	40854446	distal	AC119677.1:ENSG00000229528:+:lncRNA:9467
chr1	40978839	40981327	proximal	CTPS1:ENSG00000171793:+:retained_intron:0,CTPS1:ENSG00000171793:+:protein_coding:0,CTPS1:ENSG00000171793:+:nonsense_mediated_decay:0,CTPS1:ENSG00000171793:+:lncRNA:0
chr1	41241026	41243301	proximal	AC093151.8:ENSG00000287400:+:lncRNA:0,AC093151.3:ENSG00000235358:+:lncRNA:0,SCMH1:ENSG00000010803:-:protein_coding:0,SCMH1:ENSG00000010803:-:retained_intron:0
chr1	41360340	41365265	proximal	FOXO6:ENSG00000204060:+:lncRNA:0,FOXO6:ENSG00000204060:+:protein_coding:0
chr1	41365407	41367533	distal	FOXO6:ENSG00000204060:+:protein_coding:-5587
chr1	41380623	41384316	distal	AC093151.2:ENSG00000229901:-:lncRNA:4953
chr1	41384419	41388235	distal	AC093151.2:ENSG00000229901:-:lncRNA:8749
chr1	41389532	41391348	distal	AC093151.2:ENSG00000229901:-:lncRNA:13862
chr1	41393652	41397118	distal	AC093151.2:ENSG00000229901:-:lncRNA:17982
chr1	41398145	41400430	distal	AC093151.2:ENSG00000229901:-:lncRNA:22475
chr1	41403511	41408623	distal	AC093151.2:ENSG00000229901:-:lncRNA:27841
chr1	41495182	41497444	distal	EDN2:ENSG00000127129:-:protein_coding:10498
chr1	41515943	41517016	distal	AL445933.2:ENSG00000230881:+:lncRNA:18426
chr1	41573813	41574687	distal	HIVEP3:ENSG00000127124:-:lncRNA:-5875
chr1	41661355	41663386	proximal	HIVEP3:ENSG00000127124:-:protein_coding:0
chr1	41713697	41716233	distal	HIVEP3:ENSG00000127124:-:protein_coding:51371
chr1	41860847	41863586	distal	HIVEP3:ENSG00000127124:-:lncRNA:-8660
chr1	41917293	41920509	proximal	HIVEP3:ENSG00000127124:-:lncRNA:0,HIVEP3:ENSG00000127124:-:protein_coding:0
chr1	42034913	42036618	proximal	AL158216.1:ENSG00000287587:+:lncRNA:0,HIVEP3:ENSG00000127124:-:lncRNA:0
chr1	42176973	42178326	distal	GUCA2A:ENSG00000197273:-:protein_coding:12227
chr1	42334211	42335999	proximal	FOXJ3:ENSG00000198815:-:protein_coding:0
chr1	42380038	42381391	proximal	RIMKLA:ENSG00000177181:+:protein_coding:0
chr1	42419204	42423947	distal	AL513331.1:ENSG00000235002:-:processed_pseudogene:6409
chr1	42455679	42457286	proximal	PPCS:ENSG00000127125:+:protein_coding:0,PPCS:ENSG00000127125:+:lncRNA:0,ZMYND12:ENSG00000066185:-:nonsense_mediated_decay:0,ZMYND12:ENSG00000066185:-:protein_coding:0
chr1	42462681	42463866	proximal	CCDC30:ENSG00000186409:+:protein_coding:0,CCDC30:ENSG00000186409:+:nonsense_mediated_decay:0,CCDC30:ENSG00000186409:+:retained_intron:0,CCDC30:ENSG00000186409:+:lncRNA:0
chr1	42657888	42658843	proximal	PPIH:ENSG00000171960:+:protein_coding:0
chr1	42681128	42683748	proximal	YBX1:ENSG00000065978:+:protein_coding:0,YBX1:ENSG00000065978:+:lncRNA:0,AC098484.4:ENSG00000285728:-:lncRNA:0
chr1	42765616	42768029	proximal	C1orf50:ENSG00000164008:+:protein_coding:0,AC098484.3:ENSG00000283580:+:nonsense_mediated_decay:0,P3H1:ENSG00000117385:-:retained_intron:0,P3H1:ENSG00000117385:-:protein_coding:0,C1orf50:ENSG00000164008:+:lncRNA:1648
chr1	42816053	42817861	proximal	ERMAP:ENSG00000164010:+:protein_coding:0,ERMAP:ENSG00000164010:+:retained_intron:0,ERMAP:ENSG00000164010:+:lncRNA:0,SVBP:ENSG00000177868:-:protein_coding:0,SVBP:ENSG00000177868:-:lncRNA:0
chr1	42846139	42847448	proximal	ZNF691:ENSG00000164011:+:protein_coding:0,AL512353.1:ENSG00000228192:-:lncRNA:0
chr1	42923709	42925491	distal	SLC2A1:ENSG00000117394:-:nonsense_mediated_decay:-6196
chr1	42957750	42959800	proximal	SLC2A1-AS1:ENSG00000227533:+:lncRNA:0,SLC2A1-AS1:ENSG00000227533:+:retained_intron:0,SLC2A1:ENSG00000117394:-:protein_coding:0,SLC2A1:ENSG00000117394:-:nonsense_mediated_decay:0,SLC2A1:ENSG00000117394:-:retained_intron:0
chr1	43147546	43148258	proximal	FAM183A:ENSG00000186973:+:lncRNA:0,FAM183A:ENSG00000186973:+:protein_coding:0,FAM183A:ENSG00000186973:+:nonsense_mediated_decay:0
chr1	43171782	43173007	proximal	CFAP57:ENSG00000243710:+:protein_coding:0,CFAP57:ENSG00000243710:+:nonsense_mediated_decay:0,EBNA1BP2:ENSG00000117395:-:lncRNA:0,EBNA1BP2:ENSG00000117395:-:protein_coding:0,MIR6733:ENSG00000284410:-:miRNA:69
chr1	43367253	43368840	proximal	ELOVL1:ENSG00000066322:-:lncRNA:0,ELOVL1:ENSG00000066322:-:protein_coding:0
chr1	43389225	43390469	proximal	SZT2:ENSG00000198198:+:protein_coding:0,SZT2:ENSG00000198198:+:nonsense_mediated_decay:0,SZT2:ENSG00000198198:+:retained_intron:0,MED8:ENSG00000159479:-:protein_coding:0,MED8:ENSG00000159479:-:retained_intron:1577
chr1	43452331	43454950	proximal	HYI:ENSG00000178922:-:retained_intron:0,HYI-AS1:ENSG00000229348:+:lncRNA:0,HYI:ENSG00000178922:-:protein_coding:0
chr1	43529128	43529873	proximal	PTPRF:ENSG00000142949:+:protein_coding:1002,PTPRF:ENSG00000142949:+:lncRNA:1029
chr1	43530377	43532927	proximal	PTPRF:ENSG00000142949:+:protein_coding:0,PTPRF:ENSG00000142949:+:lncRNA:0
chr1	43563519	43566857	distal	PTPRF:ENSG00000142949:+:lncRNA:15622
chr1	43649378	43651163	proximal	AL451062.3:ENSG00000284989:+:nonsense_mediated_decay:0,KDM4A:ENSG00000066135:+:protein_coding:0
chr1	43706631	43708290	proximal	KDM4A-AS1:ENSG00000236200:-:lncRNA:0,ST3GAL3:ENSG00000126091:+:protein_coding:0,ST3GAL3:ENSG00000126091:+:nonsense_mediated_decay:0,ST3GAL3:ENSG00000126091:+:retained_intron:0
chr1	43934313	43935651	proximal	ARTN:ENSG00000117407:+:protein_coding:0
chr1	43935893	43937324	distal	ARTN:ENSG00000117407:+:protein_coding:-1358
chr1	43945914	43948035	proximal	IPO13:ENSG00000117408:+:protein_coding:0,IPO13:ENSG00000117408:+:lncRNA:0,AL357079.1:ENSG00000237950:-:lncRNA:0
chr1	43969310	43970622	proximal	DPH2:ENSG00000132768:+:lncRNA:0,DPH2:ENSG00000132768:+:nonsense_mediated_decay:0,DPH2:ENSG00000132768:+:protein_coding:0,DPH2:ENSG00000132768:+:retained_intron:0
chr1	43974264	43976157	proximal	ATP6V0B:ENSG00000117410:+:protein_coding:0,ATP6V0B:ENSG00000117410:+:lncRNA:0,ATP6V0B:ENSG00000117410:+:nonsense_mediated_decay:0,ATP6V0B:ENSG00000117410:+:retained_intron:0,AL357079.2:ENSG00000285649:-:lncRNA:0
chr1	43978592	43980251	proximal	B4GALT2:ENSG00000117411:+:lncRNA:0,B4GALT2:ENSG00000117411:+:protein_coding:0
chr1	43990599	43992769	proximal	CCDC24:ENSG00000159214:+:nonsense_mediated_decay:0,CCDC24:ENSG00000159214:+:protein_coding:0,CCDC24:ENSG00000159214:+:retained_intron:0,CCDC24:ENSG00000159214:+:lncRNA:0
chr1	44029294	44031955	proximal	AL139220.2:ENSG00000230615:+:lncRNA:0,SLC6A9:ENSG00000196517:-:protein_coding:0,SLC6A9:ENSG00000196517:-:retained_intron:0,SLC6A9:ENSG00000196517:-:lncRNA:0
chr1	44035658	44037056	proximal	AL139220.2:ENSG00000230615:+:lncRNA:0
chr1	44212799	44214330	proximal	DMAP1:ENSG00000178028:+:protein_coding:0,DMAP1:ENSG00000178028:+:lncRNA:0
chr1	44354621	44356154	proximal	ERI3:ENSG00000117419:-:protein_coding:0,ERI3:ENSG00000117419:-:lncRNA:0
chr1	44404761	44406640	proximal	RNF220:ENSG00000187147:+:protein_coding:0
chr1	44631155	44632969	proximal	RNF220:ENSG00000187147:+:protein_coding:0,RNF220:ENSG00000187147:+:lncRNA:0,RNF220:ENSG00000187147:+:nonsense_mediated_decay:0
chr1	44673180	44675576	proximal	ARMH1:ENSG00000198520:+:retained_intron:0,ARMH1:ENSG00000198520:+:protein_coding:0,ARMH1:ENSG00000198520:+:nonsense_mediated_decay:0,ARMH1:ENSG00000198520:+:lncRNA:0,TMEM53:ENSG00000126106:-:protein_coding:0,TMEM53:ENSG00000126106:-:lncRNA:0
chr1	44716979	44718751	distal	ARMH1:ENSG00000198520:+:retained_intron:5033
chr1	44730459	44731607	proximal	RNU5D-1:ENSG00000200169:-:snRNA:0
chr1	44739173	44740274	proximal	KIF2C:ENSG00000142945:+:protein_coding:0,KIF2C:ENSG00000142945:+:lncRNA:0
chr1	44774748	44776306	proximal	RPS8:ENSG00000142937:+:lncRNA:0,RPS8:ENSG00000142937:+:protein_coding:0,SNORD55:ENSG00000264294:+:snoRNA:0,AL592166.1:ENSG00000225721:-:lncRNA:0,SNORD46:ENSG00000200913:+:snoRNA:183,SNORD38A:ENSG00000202031:+:snoRNA:1536
chr1	44783864	44785573	distal	BEST4:ENSG00000142959:-:protein_coding:-2598,RPS15AP11:ENSG00000234093:-:processed_pseudogene:3148
chr1	44799556	44801211	proximal	PLK3:ENSG00000173846:+:protein_coding:0,PLK3:ENSG00000173846:+:lncRNA:0
chr1	44801514	44802893	proximal	PLK3:ENSG00000173846:+:lncRNA:0
chr1	44812841	44814307	proximal	BTBD19:ENSG00000222009:+:retained_intron:0,BTBD19:ENSG00000222009:+:lncRNA:0
chr1	44819452	44820484	proximal	RNU5E-6P:ENSG00000202444:-:snRNA:0
chr1	44842491	44843839	proximal	PTCH2:ENSG00000117425:-:protein_coding:0
chr1	44986278	44987176	proximal	EIF2B3:ENSG00000070785:-:lncRNA:0,EIF2B3:ENSG00000070785:-:protein_coding:0,EIF2B3:ENSG00000070785:-:nonsense_mediated_decay:0
chr1	45010011	45013229	proximal	HECTD3:ENSG00000126107:-:protein_coding:0,UROD:ENSG00000126088:+:protein_coding:0,UROD:ENSG00000126088:+:retained_intron:0,UROD:ENSG00000126088:+:lncRNA:0,UROD:ENSG00000126088:+:nonsense_mediated_decay:0
chr1	45204853	45207244	proximal	ZSWIM5:ENSG00000162415:-:protein_coding:0
chr1	45302970	45304864	proximal	LINC01144:ENSG00000281912:+:lncRNA:0
chr1	45339490	45341439	proximal	TOE1:ENSG00000132773:+:lncRNA:0,TOE1:ENSG00000132773:+:protein_coding:0,MUTYH:ENSG00000132781:-:protein_coding:0,MUTYH:ENSG00000132781:-:retained_intron:0,MUTYH:ENSG00000132781:-:nonsense_mediated_decay:0
chr1	45490117	45491768	proximal	TESK2:ENSG00000070759:-:lncRNA:0,TESK2:ENSG00000070759:-:protein_coding:0
chr1	45498900	45500583	proximal	MMACHC:ENSG00000132763:+:protein_coding:0,CCDC163:ENSG00000280670:-:lncRNA:0,CCDC163:ENSG00000280670:-:retained_intron:0,CCDC163:ENSG00000280670:-:protein_coding:0,CCDC163:ENSG00000280670:-:nonsense_mediated_decay:0
chr1	45520781	45522710	proximal	PRDX1:ENSG00000117450:-:protein_coding:0,PRDX1:ENSG00000117450:-:lncRNA:0
chr1	45550321	45551572	proximal	AKR1A1:ENSG00000117448:+:protein_coding:0,AKR1A1:ENSG00000117448:+:lncRNA:0
chr1	45583154	45585319	proximal	NASP:ENSG00000132780:+:protein_coding:0,NASP:ENSG00000132780:+:nonsense_mediated_decay:0,NASP:ENSG00000132780:+:retained_intron:0,NASP:ENSG00000132780:+:lncRNA:0,AL355480.1:ENSG00000280836:-:pseudogene:1832
chr1	45685758	45688862	proximal	TMEM69:ENSG00000159596:+:protein_coding:0,TMEM69:ENSG00000159596:+:lncRNA:0,GPBP1L1:ENSG00000159592:-:protein_coding:0,GPBP1L1:ENSG00000159592:-:lncRNA:0
chr1	45749971	45751312	proximal	IPP:ENSG00000197429:-:protein_coding:0
chr1	45802888	45803844	proximal	MAST2:ENSG00000086015:+:protein_coding:0
chr1	46131240	46134373	proximal	PIK3R3:ENSG00000117461:-:protein_coding:0,PIK3R3:ENSG00000117461:-:lncRNA:0,AL358075.2:ENSG00000227857:+:lncRNA:157
chr1	46179453	46180797	distal	TSPAN1:ENSG00000117472:+:lncRNA:2635,AL358075.4:ENSG00000278139:-:protein_coding:2964
chr1	46197179	46198946	proximal	POMGNT1:ENSG00000085998:-:lncRNA:0,POMGNT1:ENSG00000085998:-:protein_coding:0
chr1	46246672	46248621	proximal	RAD54L:ENSG00000085999:+:lncRNA:0,RAD54L:ENSG00000085999:+:protein_coding:0,RAD54L:ENSG00000085999:+:nonsense_mediated_decay:0
chr1	46301748	46304237	proximal	LRRC41:ENSG00000132128:-:nonsense_mediated_decay:0,UQCRH:ENSG00000173660:+:protein_coding:0,UQCRH:ENSG00000173660:+:nonsense_mediated_decay:0,UQCRH:ENSG00000173660:+:retained_intron:0,LRRC41:ENSG00000132128:-:protein_coding:0,LRRC41:ENSG00000132128:-:lncRNA:967
chr1	46339390	46341351	proximal	NSUN4:ENSG00000117481:+:protein_coding:0,NSUN4:ENSG00000117481:+:nonsense_mediated_decay:0,NSUN4:ENSG00000117481:+:retained_intron:0
chr1	46393919	46395726	proximal	FAAH:ENSG00000117480:+:protein_coding:0,FAAH:ENSG00000117480:+:lncRNA:0,FAAH:ENSG00000117480:+:retained_intron:0
chr1	46466230	46467465	distal	FAAHP1:ENSG00000232022:+:lncRNA:-11497
chr1	46532344	46534060	distal	MKNK1-AS1:ENSG00000269956:+:lncRNA:4550
chr1	46603830	46604669	proximal	MKNK1:ENSG00000079277:-:protein_coding:0,MKNK1:ENSG00000079277:-:nonsense_mediated_decay:0,MKNK1:ENSG00000079277:-:lncRNA:0,MKNK1:ENSG00000079277:-:retained_intron:0
chr1	46667415	46669027	proximal	ATPAF1:ENSG00000123472:-:nonsense_mediated_decay:0,ATPAF1:ENSG00000123472:-:protein_coding:0,TEX38:ENSG00000186118:+:protein_coding:0,ATPAF1:ENSG00000123472:-:retained_intron:0,NENFP1:ENSG00000233647:-:processed_pseudogene:1039
chr1	46717885	46719616	proximal	EFCAB14:ENSG00000159658:-:protein_coding:0
chr1	47228883	47232790	proximal	TAL1:ENSG00000162367:-:lncRNA:0,TAL1:ENSG00000162367:-:protein_coding:0
chr1	47313817	47314875	proximal	STIL:ENSG00000123473:-:protein_coding:0
chr1	47332471	47335065	proximal	CMPK1:ENSG00000162368:+:protein_coding:0,CMPK1:ENSG00000162368:+:nonsense_mediated_decay:0,CMPK1:ENSG00000162368:+:retained_intron:0
chr1	47708632	47711010	distal	LINC01738:ENSG00000227947:+:lncRNA:-22381
chr1	48471635	48473040	proximal	SPATA6:ENSG00000132122:-:protein_coding:0,SPATA6:ENSG00000132122:-:lncRNA:0,SPATA6:ENSG00000132122:-:nonsense_mediated_decay:0
chr1	48775563	48777852	proximal	BEND5:ENSG00000162373:-:retained_intron:0,BEND5:ENSG00000162373:-:protein_coding:0,BEND5:ENSG00000162373:-:lncRNA:0
chr1	50047840	50048765	proximal	ELAVL4:ENSG00000162374:+:protein_coding:0
chr1	50108286	50111439	proximal	ELAVL4:ENSG00000162374:+:protein_coding:0
chr1	50422624	50426273	proximal	AL049637.2:ENSG00000284700:+:lncRNA:0,DMRTA2:ENSG00000142700:-:protein_coding:0
chr1	50959440	50960942	proximal	CDKN2C:ENSG00000123080:+:protein_coding:0,FAF1:ENSG00000185104:-:lncRNA:0,FAF1:ENSG00000185104:-:protein_coding:0
chr1	50967906	50970534	proximal	CDKN2C:ENSG00000123080:+:protein_coding:0
chr1	50977039	50978723	distal	CDKN2C:ENSG00000123080:+:protein_coding:-8426
chr1	51234757	51237507	proximal	RNF11:ENSG00000123091:+:protein_coding:0,RNF11:ENSG00000123091:+:lncRNA:0,LINC01562:ENSG00000203356:-:lncRNA:0
chr1	51616225	51617980	proximal	OSBPL9:ENSG00000117859:+:protein_coding:0,OSBPL9:ENSG00000117859:+:nonsense_mediated_decay:0
chr1	51877936	51880041	proximal	NRDC:ENSG00000078618:-:protein_coding:0,NRDC:ENSG00000078618:-:lncRNA:0
chr1	52032841	52034284	proximal	AL445685.1:ENSG00000223390:+:lncRNA:0,AL445685.3:ENSG00000285839:-:nonsense_mediated_decay:0,KTI12:ENSG00000198841:-:protein_coding:0
chr1	52054759	52057220	proximal	BTF3L4:ENSG00000134717:+:nonsense_mediated_decay:0,BTF3L4:ENSG00000134717:+:protein_coding:0,BTF3L4:ENSG00000134717:+:lncRNA:0,BTF3L4:ENSG00000134717:+:retained_intron:0,TXNDC12:ENSG00000117862:-:nonsense_mediated_decay:0,TXNDC12:ENSG00000117862:-:protein_coding:0
chr1	52141468	52143120	proximal	ZFYVE9:ENSG00000157077:+:protein_coding:0,ZFYVE9:ENSG00000157077:+:retained_intron:0
chr1	52365091	52366985	proximal	AL513218.2:ENSG00000287078:+:lncRNA:0,CC2D1B:ENSG00000154222:-:retained_intron:0,CC2D1B:ENSG00000154222:-:protein_coding:0,PLA2G12AP1:ENSG00000224680:+:processed_pseudogene:1691
chr1	52403769	52405124	proximal	PRPF38A:ENSG00000134748:+:protein_coding:0,PRPF38A:ENSG00000134748:+:lncRNA:0,ORC1:ENSG00000085840:-:protein_coding:0
chr1	52552270	52554561	proximal	TUT4:ENSG00000134744:-:protein_coding:0,TUT4:ENSG00000134744:-:nonsense_mediated_decay:0,AL591167.1:ENSG00000272371:+:lncRNA:256
chr1	52601241	52603267	proximal	GPX7:ENSG00000116157:+:protein_coding:0,GPX7:ENSG00000116157:+:lncRNA:0
chr1	52697864	52698928	proximal	COA7:ENSG00000162377:-:lncRNA:0,COA7:ENSG00000162377:-:protein_coding:0
chr1	52702726	52703694	distal	COA7:ENSG00000162377:-:protein_coding:4378
chr1	52726032	52727410	proximal	ZYG11B:ENSG00000162378:+:protein_coding:0
chr1	52926702	52928275	proximal	SCP2:ENSG00000116171:+:protein_coding:0,SCP2:ENSG00000116171:+:nonsense_mediated_decay:0,SCP2:ENSG00000116171:+:lncRNA:0,ECHDC2:ENSG00000121310:-:nonsense_mediated_decay:0,AC099677.5:ENSG00000264834:+:miRNA:398,AC099677.2:ENSG00000231866:-:processed_pseudogene:1278
chr1	53196085	53197495	proximal	CPT2:ENSG00000157184:+:protein_coding:0,CPT2:ENSG00000157184:+:nonsense_mediated_decay:0,CPT2:ENSG00000157184:+:retained_intron:0
chr1	53219692	53221281	proximal	CZIB:ENSG00000162384:-:retained_intron:0,AL606760.3:ENSG00000259818:+:lncRNA:0,CZIB:ENSG00000162384:-:lncRNA:0,CZIB:ENSG00000162384:-:protein_coding:0
chr1	53237735	53239575	proximal	AL606760.1:ENSG00000226754:+:lncRNA:0,MAGOH:ENSG00000162385:-:protein_coding:0,MAGOH:ENSG00000162385:-:lncRNA:0
chr1	53287773	53289478	proximal	AL355483.1:ENSG00000228838:+:lncRNA:0
chr1	53309708	53313395	distal	AL355483.2:ENSG00000232762:+:lncRNA:-8731
chr1	53325383	53329578	proximal	LINC01771:ENSG00000225675:+:lncRNA:0,LRP8:ENSG00000157193:-:lncRNA:0,LRP8:ENSG00000157193:-:retained_intron:0,LRP8:ENSG00000157193:-:protein_coding:0,LRP8:ENSG00000157193:-:nonsense_mediated_decay:0
chr1	53485098	53486216	distal	DMRTB1:ENSG00000143006:+:lncRNA:-26042
chr1	53737755	53740227	proximal	GLIS1:ENSG00000174332:-:protein_coding:0
chr1	53837605	53839048	proximal	NDC1:ENSG00000058804:-:protein_coding:0,NDC1:ENSG00000058804:-:lncRNA:0
chr1	53889254	53890327	proximal	YIPF1:ENSG00000058799:-:nonsense_mediated_decay:0,YIPF1:ENSG00000058799:-:protein_coding:0,YIPF1:ENSG00000058799:-:lncRNA:0,DIO1:ENSG00000211452:+:lncRNA:911,DIO1:ENSG00000211452:+:protein_coding:1839
chr1	53944692	53947528	proximal	LRRC42:ENSG00000116212:+:protein_coding:0,HSPB11:ENSG00000081870:-:protein_coding:0,HSPB11:ENSG00000081870:-:lncRNA:0
chr1	54052222	54054156	proximal	TCEANC2:ENSG00000116205:+:nonsense_mediated_decay:0,TCEANC2:ENSG00000116205:+:lncRNA:0,TCEANC2:ENSG00000116205:+:protein_coding:0,MIR4781:ENSG00000283749:+:miRNA:0,TMEM59:ENSG00000116209:-:protein_coding:0
chr1	54121272	54122654	distal	AL357673.2:ENSG00000280425:+:lncRNA:15091
chr1	54199538	54201052	proximal	MRPL37:ENSG00000116221:+:protein_coding:0,MRPL37:ENSG00000116221:+:lncRNA:0,CYB5RL:ENSG00000215883:-:nonsense_mediated_decay:0,CYB5RL:ENSG00000215883:-:retained_intron:0,AL357673.1:ENSG00000256407:-:nonsense_mediated_decay:0
chr1	54239365	54240217	distal	SSBP3-AS1:ENSG00000198711:+:lncRNA:-3695
chr1	54355446	54357668	proximal	SSBP3:ENSG00000157216:-:lncRNA:0
chr1	54403760	54408312	proximal	SSBP3:ENSG00000157216:-:lncRNA:0,SSBP3:ENSG00000157216:-:protein_coding:0
chr1	54474391	54476851	distal	AC099796.3:ENSG00000287582:+:lncRNA:37565
chr1	54487499	54491193	distal	AC099796.3:ENSG00000287582:+:lncRNA:23223
chr1	54715208	54716533	proximal	TTC4:ENSG00000243725:+:protein_coding:0,TTC4:ENSG00000243725:+:retained_intron:0,TTC4:ENSG00000243725:+:lncRNA:0
chr1	54763682	54765268	proximal	PARS2:ENSG00000162396:-:protein_coding:0
chr1	54886391	54888439	proximal	AC096536.2:ENSG00000242396:+:lncRNA:0,DHCR24-DT:ENSG00000233203:+:lncRNA:0,DHCR24:ENSG00000116133:-:protein_coding:0,DHCR24:ENSG00000116133:-:lncRNA:0,DHCR24:ENSG00000116133:-:nonsense_mediated_decay:0
chr1	55039292	55041155	proximal	PCSK9:ENSG00000169174:+:protein_coding:0
chr1	55069899	55071250	distal	USP24:ENSG00000162402:-:lncRNA:-3013
chr1	55213689	55216510	proximal	USP24:ENSG00000162402:-:protein_coding:0,MIR4422HG:ENSG00000231090:+:lncRNA:1134
chr1	56644698	56646190	proximal	PRKAA2:ENSG00000162409:+:protein_coding:0,PLPP3:ENSG00000162407:-:lncRNA:0
chr1	57040227	57041604	distal	C8B:ENSG00000021852:-:lncRNA:74086,C8B:ENSG00000021852:-:protein_coding:74086
chr1	57421982	57425137	proximal	DAB1:ENSG00000173406:-:protein_coding:0
chr1	57959056	57960409	distal	DAB1:ENSG00000173406:-:lncRNA:74970
chr1	58247941	58250910	distal	AL357373.1:ENSG00000233216:-:processed_pseudogene:18937
chr1	58282608	58284694	distal	AL357373.1:ENSG00000233216:-:processed_pseudogene:53604
chr1	58544626	58547245	proximal	AL035411.3:ENSG00000286918:+:lncRNA:0,OMA1:ENSG00000162600:-:protein_coding:0,OMA1:ENSG00000162600:-:lncRNA:0,DAB1:ENSG00000173406:-:lncRNA:0
chr1	58699282	58700764	proximal	MYSM1:ENSG00000162601:-:nonsense_mediated_decay:0,MYSM1:ENSG00000162601:-:protein_coding:0,MYSM1:ENSG00000162601:-:lncRNA:0
chr1	58781349	58786003	proximal	LINC01135:ENSG00000234807:+:lncRNA:0,JUN:ENSG00000177606:-:protein_coding:0
chr1	58814766	58816886	proximal	AL136985.2:ENSG00000272226:-:lncRNA:1423
chr1	58903273	58904505	proximal	AC105277.1:ENSG00000232453:-:lncRNA:0
chr1	59295856	59297505	proximal	FGGY:ENSG00000172456:+:protein_coding:0,FGGY:ENSG00000172456:+:nonsense_mediated_decay:0,FGGY:ENSG00000172456:+:lncRNA:0,FGGY:ENSG00000172456:+:retained_intron:0,AC093425.1:ENSG00000224609:-:lncRNA:0
chr1	59814202	59815692	proximal	HOOK1:ENSG00000134709:+:protein_coding:0,HOOK1:ENSG00000134709:+:lncRNA:0
chr1	60052394	60053471	distal	C1orf87:ENSG00000162598:-:protein_coding:-21332
chr1	60564167	60565966	distal	LINC01748:ENSG00000226476:-:lncRNA:-37141
chr1	60857926	60859413	distal	NFIA:ENSG00000162599:+:protein_coding:5845
chr1	60893863	60898120	distal	AC099792.1:ENSG00000231252:-:lncRNA:25853
chr1	60902976	60905127	distal	AC099792.1:ENSG00000231252:-:lncRNA:34966
chr1	61049205	61052201	proximal	NFIA:ENSG00000162599:+:protein_coding:1628
chr1	61056522	61058118	proximal	NFIA-AS2:ENSG00000237928:-:lncRNA:0
chr1	61076455	61078580	proximal	NFIA:ENSG00000162599:+:protein_coding:0
chr1	61080894	61084859	proximal	NFIA:ENSG00000162599:+:lncRNA:0,NFIA:ENSG00000162599:+:protein_coding:0,NFIA:ENSG00000162599:+:nonsense_mediated_decay:0
chr1	61183284	61184884	distal	NFIA:ENSG00000162599:+:protein_coding:18638
chr1	61641130	61642196	distal	AC099791.1:ENSG00000223920:+:processed_pseudogene:11997
chr1	61724594	61725804	proximal	TM2D1:ENSG00000162604:-:nonsense_mediated_decay:0,TM2D1:ENSG00000162604:-:retained_intron:0,TM2D1:ENSG00000162604:-:protein_coding:0
chr1	61741731	61743847	proximal	PATJ:ENSG00000132849:+:protein_coding:0,PATJ:ENSG00000132849:+:retained_intron:0,PATJ:ENSG00000132849:+:nonsense_mediated_decay:0,AC099791.2:ENSG00000271200:-:lncRNA:0
chr1	62435395	62438020	proximal	USP1:ENSG00000162607:+:protein_coding:0
chr1	62687290	62689094	proximal	AC103923.1:ENSG00000235545:+:lncRNA:0,DOCK7:ENSG00000116641:-:protein_coding:0,DOCK7:ENSG00000116641:-:lncRNA:0,DOCK7:ENSG00000116641:-:nonsense_mediated_decay:0
chr1	62783464	62784897	proximal	ATG4C:ENSG00000125703:+:protein_coding:0
chr1	63316639	63320938	proximal	LINC00466:ENSG00000224209:-:lncRNA:0
chr1	63321185	63327944	proximal	FOXD3:ENSG00000187140:+:protein_coding:0,FOXD3-AS1:ENSG00000230798:-:lncRNA:0,MIR6068:ENSG00000275836:-:miRNA:0
chr1	63366805	63368416	proximal	ALG6:ENSG00000088035:+:nonsense_mediated_decay:0,ALG6:ENSG00000088035:+:protein_coding:0,ALG6:ENSG00000088035:+:lncRNA:0
chr1	63522812	63524158	proximal	EFCAB7:ENSG00000203965:+:lncRNA:0,EFCAB7:ENSG00000203965:+:protein_coding:0,ITGB3BP:ENSG00000142856:-:lncRNA:0,ITGB3BP:ENSG00000142856:-:protein_coding:0,ITGB3BP:ENSG00000142856:-:nonsense_mediated_decay:0
chr1	63773603	63775673	proximal	ROR1:ENSG00000185483:+:protein_coding:0,ROR1:ENSG00000185483:+:lncRNA:0
chr1	64469572	64471930	proximal	CACHD1:ENSG00000158966:+:protein_coding:0
chr1	64505040	64506606	proximal	CACHD1:ENSG00000158966:+:protein_coding:0,CACHD1:ENSG00000158966:+:lncRNA:0
chr1	64744161	64746227	proximal	RAVER2:ENSG00000162437:+:protein_coding:0
chr1	64965103	64967671	proximal	JAK1:ENSG00000162434:-:protein_coding:0
chr1	65065931	65068558	proximal	AL357078.1:ENSG00000231485:-:lncRNA:0
chr1	65146916	65148258	proximal	AK4:ENSG00000162433:+:lncRNA:0,AK4:ENSG00000162433:+:protein_coding:0
chr1	65148519	65149571	proximal	AK4:ENSG00000162433:+:lncRNA:0
chr1	65253687	65256083	proximal	DNAJC6:ENSG00000116675:+:protein_coding:0
chr1	65264291	65265020	proximal	DNAJC6:ENSG00000116675:+:protein_coding:0,DNAJC6:ENSG00000116675:+:lncRNA:0
chr1	65265212	65266391	distal	DNAJC6:ENSG00000116675:+:lncRNA:-1580
chr1	65308829	65310704	proximal	DNAJC6:ENSG00000116675:+:protein_coding:0
chr1	65419585	65421561	proximal	LEPROT:ENSG00000213625:+:protein_coding:0,LEPR:ENSG00000116678:+:protein_coding:0,LEPROT:ENSG00000213625:+:lncRNA:0
chr1	65792123	65793831	proximal	PDE4B:ENSG00000184588:+:protein_coding:0
chr1	66532407	66535467	proximal	SGIP1:ENSG00000118473:+:protein_coding:0,SGIP1:ENSG00000118473:+:lncRNA:0
chr1	66923903	66926097	proximal	MIER1:ENSG00000198160:+:protein_coding:0,WDR78:ENSG00000152763:-:lncRNA:0,WDR78:ENSG00000152763:-:nonsense_mediated_decay:0,WDR78:ENSG00000152763:-:protein_coding:0
chr1	66929509	66930912	proximal	MIER1:ENSG00000198160:+:protein_coding:0,MIER1:ENSG00000198160:+:lncRNA:1739
chr1	67053187	67054934	proximal	SLC35D1:ENSG00000116704:-:protein_coding:0
chr1	67307228	67308265	proximal	IL12RB2:ENSG00000081985:+:protein_coding:0
chr1	67428898	67431322	proximal	SERBP1:ENSG00000142864:-:lncRNA:0,SERBP1:ENSG00000142864:-:protein_coding:0
chr1	67684277	67686974	proximal	GADD45A:ENSG00000116717:+:protein_coding:0,GADD45A:ENSG00000116717:+:retained_intron:0
chr1	68230352	68233094	proximal	WLS:ENSG00000116729:-:protein_coding:0,WLS:ENSG00000116729:-:nonsense_mediated_decay:0
chr1	68496259	68497515	proximal	DEPDC1-AS1:ENSG00000234264:+:lncRNA:0,DEPDC1:ENSG00000024526:-:protein_coding:0,DEPDC1:ENSG00000024526:-:nonsense_mediated_decay:1727
chr1	69566733	69570806	proximal	LRRC7:ENSG00000033122:+:protein_coding:0
chr1	70204703	70206130	proximal	SRSF11:ENSG00000116754:+:protein_coding:0,SRSF11:ENSG00000116754:+:lncRNA:0,LRRC40:ENSG00000066557:-:protein_coding:0
chr1	70220879	70222256	proximal	SRSF11:ENSG00000116754:+:nonsense_mediated_decay:0,SRSF11:ENSG00000116754:+:protein_coding:0,SRSF11:ENSG00000116754:+:lncRNA:0,AL353771.1:ENSG00000228988:-:lncRNA:0
chr1	70353716	70355503	proximal	HHLA3:ENSG00000197568:+:protein_coding:0,HHLA3:ENSG00000197568:+:lncRNA:0,HHLA3:ENSG00000197568:+:nonsense_mediated_decay:0,ANKRD13C:ENSG00000118454:-:protein_coding:0
chr1	70410503	70411957	proximal	CTH:ENSG00000116761:+:protein_coding:0,CTH:ENSG00000116761:+:lncRNA:0
chr1	71080244	71082082	proximal	ZRANB2-AS2:ENSG00000229956:+:lncRNA:0,ZRANB2:ENSG00000132485:-:protein_coding:0
chr1	71548338	71549101	distal	AL354949.1:ENSG00000231985:+:lncRNA:21854
chr1	72281965	72285395	proximal	AL513166.2:ENSG00000286863:+:lncRNA:0,NEGR1:ENSG00000172260:-:protein_coding:0
chr1	74197591	74198708	proximal	FPGT:ENSG00000254685:+:protein_coding:0,FPGT-TNNI3K:ENSG00000259030:+:protein_coding:0,FPGT:ENSG00000254685:+:lncRNA:0,FPGT:ENSG00000254685:+:nonsense_mediated_decay:0,FPGT-TNNI3K:ENSG00000259030:+:lncRNA:0,FPGT-TNNI3K:ENSG00000259030:+:nonsense_mediated_decay:0,LRRIQ3:ENSG00000162620:-:protein_coding:0,LRRIQ3:ENSG00000162620:-:retained_intron:0,LRRIQ3:ENSG00000162620:-:nonsense_mediated_decay:0
chr1	74503997	74506849	distal	LRRC53:ENSG00000162621:-:protein_coding:-8608
chr1	74672803	74674523	proximal	ERICH3:ENSG00000178965:-:protein_coding:0
chr1	74732735	74734393	proximal	TYW3:ENSG00000162623:+:protein_coding:0,CRYZ:ENSG00000116791:-:protein_coding:0
chr1	75130027	75137681	proximal	AC099786.2:ENSG00000224149:-:lncRNA:0,LHX8:ENSG00000162624:+:protein_coding:0,AC099786.1:ENSG00000224127:-:lncRNA:0
chr1	75425147	75425849	distal	AC093156.1:ENSG00000224493:+:processed_pseudogene:95712
chr1	75522123	75523462	distal	AC093156.1:ENSG00000224493:+:processed_pseudogene:-1583
chr1	75613833	75617288	distal	SLC44A5:ENSG00000137968:-:protein_coding:2716
chr1	75723850	75725336	proximal	ACADM:ENSG00000117054:+:protein_coding:0,ACADM:ENSG00000117054:+:retained_intron:0,ACADM:ENSG00000117054:+:nonsense_mediated_decay:0,AL137803.1:ENSG00000230863:-:lncRNA:0
chr1	75785659	75786720	proximal	RABGGTB:ENSG00000137955:+:lncRNA:0,RABGGTB:ENSG00000137955:+:protein_coding:0,SNORD45C:ENSG00000206620:+:snoRNA:351,SNORD45A:ENSG00000207241:+:snoRNA:1168
chr1	76074231	76075658	proximal	ST6GALNAC3:ENSG00000184005:+:protein_coding:0
chr1	76154005	76155157	distal	ST6GALNAC3:ENSG00000184005:+:protein_coding:-80279
chr1	76867243	76869299	proximal	ST6GALNAC5:ENSG00000117069:+:nonsense_mediated_decay:0,ST6GALNAC5:ENSG00000117069:+:protein_coding:0,ST6GALNAC5:ENSG00000117069:+:lncRNA:0
chr1	77218950	77219944	proximal	PIGK:ENSG00000142892:-:lncRNA:0,PIGK:ENSG00000142892:-:protein_coding:0
chr1	77281530	77283333	proximal	AK5:ENSG00000154027:+:protein_coding:0,AK5:ENSG00000154027:+:lncRNA:0
chr1	77682014	77684116	proximal	AC118549.1:ENSG00000036549:-:lncRNA:0,AC118549.1:ENSG00000036549:-:protein_coding:0
chr1	77977930	77979950	proximal	DNAJB4:ENSG00000162616:+:lncRNA:0,GIPC2:ENSG00000137960:+:lncRNA:0,FUBP1:ENSG00000162613:-:protein_coding:0,FUBP1:ENSG00000162613:-:nonsense_mediated_decay:0,DNAJB4:ENSG00000162616:+:protein_coding:233
chr1	80304503	80306448	distal	HMGB1P18:ENSG00000236407:+:processed_pseudogene:-22901
chr1	81799933	81803817	proximal	ADGRL2:ENSG00000117114:+:protein_coding:0
chr1	83998132	84000728	proximal	TTLL7:ENSG00000137941:-:lncRNA:0,TTLL7:ENSG00000137941:-:protein_coding:0,TTLL7:ENSG00000137941:-:nonsense_mediated_decay:0
chr1	84077224	84079150	proximal	PRKACB:ENSG00000142875:+:protein_coding:0,AL359504.2:ENSG00000271576:-:lncRNA:0
chr1	84478878	84479860	proximal	RPF1:ENSG00000117133:+:protein_coding:0
chr1	84505298	84506876	proximal	SPATA1:ENSG00000122432:+:lncRNA:0,SPATA1:ENSG00000122432:+:protein_coding:0,GNG5:ENSG00000174021:-:protein_coding:0,GNG5:ENSG00000174021:-:lncRNA:1464
chr1	84573740	84574908	proximal	AL359762.1:ENSG00000284882:+:lncRNA:0,CTBS:ENSG00000117151:-:nonsense_mediated_decay:0,CTBS:ENSG00000117151:-:protein_coding:0,CTBS:ENSG00000117151:-:lncRNA:0
chr1	84689552	84691126	proximal	SSX2IP:ENSG00000117155:-:protein_coding:0,SSX2IP:ENSG00000117155:-:nonsense_mediated_decay:0
chr1	84750094	84751102	distal	AC104169.1:ENSG00000285325:+:lncRNA:34324
chr1	84753071	84754860	distal	AC104169.1:ENSG00000285325:+:lncRNA:30566
chr1	84757873	84760380	distal	AC104169.1:ENSG00000285325:+:lncRNA:25046
chr1	84771928	84773197	distal	AC104169.1:ENSG00000285325:+:lncRNA:12229
chr1	85200253	85202116	proximal	SYDE2:ENSG00000097096:-:retained_intron:0,SYDE2:ENSG00000097096:-:protein_coding:0
chr1	85258949	85260607	proximal	C1orf52:ENSG00000162642:-:protein_coding:0,C1orf52:ENSG00000162642:-:lncRNA:0
chr1	85275705	85277544	proximal	AL078459.1:ENSG00000223653:+:lncRNA:0,BCL10:ENSG00000142867:-:lncRNA:0,BCL10:ENSG00000142867:-:nonsense_mediated_decay:0,BCL10:ENSG00000142867:-:protein_coding:0
chr1	85463309	85465762	proximal	DDAH1:ENSG00000153904:-:protein_coding:0,AL360219.1:ENSG00000273264:+:lncRNA:1532
chr1	85576190	85578962	proximal	AC092807.3:ENSG00000282057:-:lncRNA:0,DDAH1:ENSG00000153904:-:lncRNA:0,DDAH1:ENSG00000153904:-:protein_coding:0,AC092807.2:ENSG00000272691:-:lncRNA:0,CCN1:ENSG00000142871:+:protein_coding:1798
chr1	85580033	85581854	proximal	CCN1:ENSG00000142871:+:protein_coding:0,CCN1:ENSG00000142871:+:lncRNA:0,AC092807.2:ENSG00000272691:-:lncRNA:1290,DDAH1:ENSG00000153904:-:protein_coding:1669,AC092807.3:ENSG00000282057:-:lncRNA:1782,DDAH1:ENSG00000153904:-:lncRNA:1782
chr1	85707900	85709154	proximal	ZNHIT6:ENSG00000117174:-:protein_coding:0
chr1	86395167	86396977	proximal	ODF2L:ENSG00000122417:-:protein_coding:0,ODF2L:ENSG00000122417:-:nonsense_mediated_decay:0
chr1	86703760	86706149	proximal	SH3GLB1:ENSG00000097033:+:protein_coding:0,AL049597.2:ENSG00000261737:-:lncRNA:0
chr1	86913446	86915969	proximal	HS2ST1:ENSG00000153936:+:protein_coding:0,SELENOF:ENSG00000183291:-:nonsense_mediated_decay:0,SELENOF:ENSG00000183291:-:protein_coding:0,SELENOF:ENSG00000183291:-:lncRNA:0
chr1	87327643	87329983	proximal	LMO4:ENSG00000143013:+:protein_coding:0,LMO4:ENSG00000143013:+:lncRNA:0
chr1	87330214	87332790	proximal	LMO4:ENSG00000143013:+:protein_coding:0,LMO4:ENSG00000143013:+:lncRNA:0
chr1	87334153	87335864	distal	LMO4:ENSG00000143013:+:lncRNA:-4017
chr1	87958046	87959343	distal	PKN2-AS1:ENSG00000237505:-:lncRNA:-35205
chr1	88461991	88463983	proximal	AL445438.1:ENSG00000286758:+:lncRNA:0
chr1	88683397	88685224	proximal	PKN2:ENSG00000065243:+:protein_coding:0,PKN2-AS1:ENSG00000237505:-:lncRNA:0
chr1	88890703	88892406	proximal	GTF2B:ENSG00000137947:-:protein_coding:0,GTF2B:ENSG00000137947:-:lncRNA:0
chr1	88992242	88993946	proximal	KYAT3:ENSG00000137944:-:protein_coding:0,RBMXL1:ENSG00000213516:-:protein_coding:0
chr1	89523449	89525926	proximal	LRRC8B:ENSG00000197147:+:protein_coding:0,AL596214.1:ENSG00000286548:-:lncRNA:0
chr1	89632028	89634433	proximal	LRRC8C:ENSG00000171488:+:lncRNA:0,LRRC8C:ENSG00000171488:+:protein_coding:0,AC093423.3:ENSG00000271949:+:nonsense_mediated_decay:0,LRRC8C:ENSG00000171488:+:nonsense_mediated_decay:0,LRRC8C-DT:ENSG00000231999:-:lncRNA:0
chr1	89820342	89822459	proximal	LRRC8D:ENSG00000171492:+:protein_coding:0,AC099568.2:ENSG00000272931:-:lncRNA:0
chr1	89994398	89995981	proximal	ZNF326:ENSG00000162664:+:protein_coding:0,ZNF326:ENSG00000162664:+:nonsense_mediated_decay:0,GEMIN8P4:ENSG00000228175:-:processed_pseudogene:76
chr1	90714875	90722375	proximal	BARHL2:ENSG00000143032:-:protein_coding:0,AC092805.1:ENSG00000287076:+:lncRNA:0
chr1	90723047	90727768	distal	AC092805.1:ENSG00000287076:+:lncRNA:-8027
chr1	90850478	90852258	proximal	LINC01763:ENSG00000225446:+:lncRNA:0,LINC02609:ENSG00000233593:-:lncRNA:0,LINC02609:ENSG00000233593:-:retained_intron:0
chr1	91020790	91022930	proximal	ZNF644:ENSG00000122482:-:protein_coding:0,ZNF644:ENSG00000122482:-:lncRNA:0,RPL5P6:ENSG00000232393:+:processed_pseudogene:988
chr1	91403881	91405140	proximal	HFM1:ENSG00000162669:-:protein_coding:0,HFM1:ENSG00000162669:-:retained_intron:0
chr1	91499921	91501946	proximal	CDC7:ENSG00000097046:+:protein_coding:0,CDC7:ENSG00000097046:+:lncRNA:0
chr1	91884937	91886710	proximal	TGFBR3:ENSG00000069702:-:nonsense_mediated_decay:0,TGFBR3:ENSG00000069702:-:protein_coding:0,TGFBR3:ENSG00000069702:-:lncRNA:0
chr1	92029300	92030784	proximal	EPHX4:ENSG00000172031:+:protein_coding:0,EPHX4:ENSG00000172031:+:lncRNA:1776
chr1	92079906	92080960	proximal	BTBD8:ENSG00000189195:+:retained_intron:0,BTBD8:ENSG00000189195:+:nonsense_mediated_decay:0,BTBD8:ENSG00000189195:+:protein_coding:0
chr1	92298223	92299832	proximal	RPAP2:ENSG00000122484:+:protein_coding:0,RPAP2:ENSG00000122484:+:lncRNA:0,GLMN:ENSG00000174842:-:protein_coding:0,GLMN:ENSG00000174842:-:retained_intron:0,GLMN:ENSG00000174842:-:nonsense_mediated_decay:0
chr1	92480804	92486475	proximal	GFI1:ENSG00000162676:-:protein_coding:0,GFI1:ENSG00000162676:-:lncRNA:0
chr1	92784084	92785836	proximal	EVI5:ENSG00000067208:-:lncRNA:0
chr1	92831475	92833071	proximal	RPL5:ENSG00000122406:+:protein_coding:0,RPL5:ENSG00000122406:+:nonsense_mediated_decay:0,RPL5:ENSG00000122406:+:retained_intron:0
chr1	92960340	92962577	proximal	DIPK1A:ENSG00000154511:-:protein_coding:0
chr1	93078156	93080161	proximal	MTF2:ENSG00000143033:+:protein_coding:0,MTF2:ENSG00000143033:+:lncRNA:0
chr1	93179392	93181076	proximal	CCDC18:ENSG00000122483:+:protein_coding:0,CCDC18:ENSG00000122483:+:lncRNA:0,CCDC18:ENSG00000122483:+:nonsense_mediated_decay:0,TMED5:ENSG00000117500:-:protein_coding:0,TMED5:ENSG00000117500:-:nonsense_mediated_decay:0
chr1	93328694	93329273	distal	CCDC18-AS1:ENSG00000223745:-:lncRNA:4002
chr1	93345307	93346723	proximal	DR1:ENSG00000117505:+:protein_coding:0,CCDC18-AS1:ENSG00000223745:-:lncRNA:0
chr1	93447539	93449841	proximal	FNBP1L:ENSG00000137942:+:protein_coding:0
chr1	93616495	93618768	distal	BCAR3:ENSG00000137936:-:protein_coding:2397
chr1	93845480	93848517	proximal	MIR760:ENSG00000211575:+:miRNA:0,AL049796.1:ENSG00000260464:+:lncRNA:0,BCAR3:ENSG00000137936:-:lncRNA:0,BCAR3:ENSG00000137936:-:protein_coding:0
chr1	93878548	93880124	proximal	DNTTIP2:ENSG00000067334:-:lncRNA:0,DNTTIP2:ENSG00000067334:-:nonsense_mediated_decay:0,DNTTIP2:ENSG00000067334:-:protein_coding:0
chr1	93908632	93910344	proximal	GCLM:ENSG00000023909:-:lncRNA:0,GCLM:ENSG00000023909:-:protein_coding:0
chr1	94093179	94095749	distal	ABCA4:ENSG00000198691:-:protein_coding:-27753
chr1	94417392	94419308	proximal	ABCD3:ENSG00000117528:+:protein_coding:0,ABCD3:ENSG00000117528:+:lncRNA:0,AC118469.2:ENSG00000286692:-:lncRNA:0
chr1	94541016	94542810	proximal	F3:ENSG00000117525:-:protein_coding:0,F3:ENSG00000117525:-:lncRNA:0
chr1	94925423	94928147	proximal	AC105942.1:ENSG00000235501:+:lncRNA:0,CNN3:ENSG00000117519:-:protein_coding:0,CNN3:ENSG00000117519:-:lncRNA:975
chr1	95072298	95073463	proximal	ALG14:ENSG00000172339:-:lncRNA:0,ALG14:ENSG00000172339:-:protein_coding:0
chr1	95116660	95118303	proximal	TMEM56:ENSG00000152078:+:protein_coding:0,TMEM56-RWDD3:ENSG00000271092:+:protein_coding:0,AC092802.3:ENSG00000231992:+:lncRNA:1843
chr1	95233278	95235040	proximal	RWDD3:ENSG00000122481:+:protein_coding:0,RWDD3:ENSG00000122481:+:lncRNA:0,AC092802.1:ENSG00000226026:-:lncRNA:0
chr1	95407052	95410118	distal	AL445218.1:ENSG00000237954:-:lncRNA:26051
chr1	95829144	95830350	distal	LINC02607:ENSG00000228971:+:lncRNA:-53626
chr1	96720942	96722966	proximal	PTBP2:ENSG00000117569:+:lncRNA:0,PTBP2:ENSG00000117569:+:protein_coding:0
chr1	97920165	97921881	proximal	DPYD:ENSG00000188641:-:lncRNA:0,DPYD:ENSG00000188641:-:protein_coding:0
chr1	98044975	98046611	proximal	MIR137HG:ENSG00000225206:-:lncRNA:0,MIR2682:ENSG00000284247:-:miRNA:0,MIR137:ENSG00000284202:-:miRNA:0
chr1	98047827	98050360	proximal	MIR137HG:ENSG00000225206:-:lncRNA:0,MIR137:ENSG00000284202:-:miRNA:1655
chr1	98052797	98055043	proximal	AC104453.1:ENSG00000285922:-:lncRNA:0
chr1	98178847	98179755	distal	LINC01776:ENSG00000226053:+:lncRNA:30991
chr1	98661019	98662677	proximal	SNX7:ENSG00000162627:+:protein_coding:0,SNX7:ENSG00000162627:+:lncRNA:0,SNX7:ENSG00000162627:+:nonsense_mediated_decay:0,AC095031.1:ENSG00000280040:-:TEC:0
chr1	98969631	98970473	distal	AL445433.2:ENSG00000232825:+:lncRNA:33802
chr1	99003470	99006212	proximal	AL445433.2:ENSG00000232825:+:lncRNA:0,PLPPR5:ENSG00000117598:-:lncRNA:0,PLPPR5:ENSG00000117598:-:protein_coding:0
chr1	99263664	99265235	proximal	PLPPR4:ENSG00000117600:+:protein_coding:0
chr1	99645225	99646622	proximal	PALMD:ENSG00000099260:+:protein_coding:0
chr1	99849426	99850857	proximal	AGL:ENSG00000162688:+:protein_coding:0,AGL:ENSG00000162688:+:nonsense_mediated_decay:117
chr1	99969354	99970625	proximal	SLC35A3:ENSG00000117620:+:protein_coding:0,AC118553.2:ENSG00000283761:+:protein_coding:0,AC118553.2:ENSG00000283761:+:nonsense_mediated_decay:0,SLC35A3:ENSG00000117620:+:nonsense_mediated_decay:0,SLC35A3:ENSG00000117620:+:retained_intron:0,AC118553.1:ENSG00000228084:-:lncRNA:0
chr1	100037497	100039407	proximal	MFSD14A:ENSG00000156875:+:protein_coding:0
chr1	100132412	100133673	proximal	TRMT13:ENSG00000122435:+:protein_coding:0,TRMT13:ENSG00000122435:+:nonsense_mediated_decay:0,SASS6:ENSG00000156876:-:protein_coding:0,SASS6:ENSG00000156876:-:lncRNA:0
chr1	100249211	100250304	proximal	DBT:ENSG00000137992:-:protein_coding:0
chr1	100265557	100266937	proximal	RTCA:ENSG00000137996:+:protein_coding:0,RTCA:ENSG00000137996:+:lncRNA:0,RTCA-AS1:ENSG00000224616:-:lncRNA:0
chr1	100351188	100353377	proximal	CDC14A:ENSG00000079335:+:protein_coding:0,CDC14A:ENSG00000079335:+:retained_intron:0
chr1	100538102	100540366	proximal	GPR88:ENSG00000181656:+:protein_coding:0
chr1	100794469	100795926	distal	VCAM1:ENSG00000162692:+:retained_intron:-60734
chr1	100894487	100897022	proximal	AC104506.1:ENSG00000273204:+:lncRNA:0,SLC30A7:ENSG00000162695:+:protein_coding:0,EXTL2:ENSG00000162694:-:protein_coding:0,EXTL2:ENSG00000162694:-:lncRNA:0
chr1	101025169	101026595	proximal	AC093157.1:ENSG00000233184:+:retained_intron:0,AC093157.1:ENSG00000233184:+:lncRNA:0,DPH5:ENSG00000117543:-:lncRNA:0,DPH5:ENSG00000117543:-:protein_coding:0
chr1	103524967	103526587	proximal	RNPC3:ENSG00000185946:+:protein_coding:0,AC095032.1:ENSG00000224613:-:lncRNA:0
chr1	107055810	107058133	proximal	PRMT6:ENSG00000198890:+:protein_coding:0,PRMT6:ENSG00000198890:+:nonsense_mediated_decay:0,PRMT6:ENSG00000198890:+:retained_intron:0
chr1	108199653	108201258	proximal	AL359258.2:ENSG00000260879:+:lncRNA:0,AL359258.3:ENSG00000280186:+:TEC:0,SLC25A24:ENSG00000085491:-:nonsense_mediated_decay:0,SLC25A24:ENSG00000085491:-:protein_coding:0
chr1	108559217	108561365	proximal	FAM102B:ENSG00000162636:+:protein_coding:0
chr1	108660903	108662015	proximal	AL160171.1:ENSG00000285923:+:lncRNA:0,HENMT1:ENSG00000162639:-:protein_coding:0,HENMT1:ENSG00000162639:-:lncRNA:0
chr1	108691552	108693608	proximal	PRPF38B:ENSG00000134186:+:protein_coding:0,PRPF38B:ENSG00000134186:+:lncRNA:0
chr1	108745890	108747573	proximal	STXBP3:ENSG00000116266:+:protein_coding:0,STXBP3:ENSG00000116266:+:retained_intron:0
chr1	108815672	108817471	proximal	AKNAD1:ENSG00000162641:-:retained_intron:0
chr1	108858127	108859131	proximal	AKNAD1:ENSG00000162641:-:nonsense_mediated_decay:0,AKNAD1:ENSG00000162641:-:protein_coding:1032
chr1	108876683	108877662	proximal	GPSM2:ENSG00000121957:+:protein_coding:0
chr1	108962820	108963942	proximal	CLCC1:ENSG00000121940:-:protein_coding:0,AKNAD1:ENSG00000162641:-:protein_coding:0
chr1	109040446	109042730	proximal	WDR47:ENSG00000085433:-:protein_coding:0
chr1	109075290	109076526	proximal	TAF13:ENSG00000197780:-:nonsense_mediated_decay:0,TAF13:ENSG00000197780:-:protein_coding:0
chr1	109088722	109091382	proximal	TMEM167B:ENSG00000215717:+:protein_coding:0,TMEM167B:ENSG00000215717:+:lncRNA:0,AL356488.3:ENSG00000273382:-:lncRNA:0
chr1	109099709	109100861	proximal	AL356488.2:ENSG00000270066:+:lncRNA:0,SCARNA2:ENSG00000278249:+:scaRNA:0
chr1	109111854	109114908	proximal	KIAA1324:ENSG00000116299:+:protein_coding:0,KIAA1324:ENSG00000116299:+:nonsense_mediated_decay:0,KIAA1324:ENSG00000116299:+:retained_intron:0,C1orf194:ENSG00000179902:-:protein_coding:0,C1orf194:ENSG00000179902:-:nonsense_mediated_decay:0,C1orf194:ENSG00000179902:-:retained_intron:0
chr1	109133014	109134716	distal	C1orf194:ENSG00000179902:-:protein_coding:19156
chr1	109213337	109215117	proximal	SARS:ENSG00000031698:+:protein_coding:0,SARS:ENSG00000031698:+:lncRNA:0
chr1	109248361	109251559	proximal	CELSR2:ENSG00000143126:+:protein_coding:0
chr1	109252490	109256552	distal	CELSR2:ENSG00000143126:+:protein_coding:-6787,CELSR2:ENSG00000143126:+:lncRNA:8716
chr1	109282411	109284790	proximal	PSRC1:ENSG00000134222:-:protein_coding:0,PSRC1:ENSG00000134222:-:retained_intron:0
chr1	109397273	109398669	proximal	SORT1:ENSG00000134243:-:nonsense_mediated_decay:0,SORT1:ENSG00000134243:-:protein_coding:0
chr1	109426001	109427035	proximal	PSMA5:ENSG00000143106:-:lncRNA:0,PSMA5:ENSG00000143106:-:protein_coding:0
chr1	109482943	109485426	proximal	ATXN7L2:ENSG00000162650:+:nonsense_mediated_decay:0,ATXN7L2:ENSG00000162650:+:protein_coding:0,ATXN7L2:ENSG00000162650:+:retained_intron:119
chr1	109493196	109494553	proximal	CYB561D1:ENSG00000174151:+:protein_coding:0
chr1	109508621	109510361	proximal	AMIGO1:ENSG00000181754:-:protein_coding:0
chr1	109535572	109536623	distal	GPR61:ENSG00000156097:+:nonsense_mediated_decay:3248,GPR61:ENSG00000156097:+:protein_coding:3248
chr1	109548025	109549424	proximal	GNAI3:ENSG00000065135:+:protein_coding:0
chr1	109619473	109622181	proximal	AMPD2:ENSG00000116337:+:nonsense_mediated_decay:0,AMPD2:ENSG00000116337:+:protein_coding:0,AMPD2:ENSG00000116337:+:lncRNA:0,AMPD2:ENSG00000116337:+:retained_intron:0,GNAT2:ENSG00000134183:-:protein_coding:0
chr1	109667690	109668785	proximal	GSTM2:ENSG00000213366:+:protein_coding:0,GSTM2:ENSG00000213366:+:lncRNA:0,GSTM2:ENSG00000213366:+:retained_intron:0
chr1	109687463	109688168	proximal	GSTM1:ENSG00000134184:+:lncRNA:0,GSTM1:ENSG00000134184:+:protein_coding:0,GSTM1:ENSG00000134184:+:retained_intron:0
chr1	109739301	109741147	proximal	GSTM3:ENSG00000134202:-:lncRNA:0,GSTM3:ENSG00000134202:-:protein_coding:0
chr1	109983963	109985746	proximal	AHCYL1:ENSG00000168710:+:protein_coding:0,AHCYL1:ENSG00000168710:+:lncRNA:0
chr1	110033623	110035461	proximal	STRIP1:ENSG00000143093:+:protein_coding:0,STRIP1:ENSG00000143093:+:retained_intron:0,STRIP1:ENSG00000143093:+:nonsense_mediated_decay:0
chr1	110067727	110070726	proximal	ALX3:ENSG00000156150:-:protein_coding:0
chr1	110082971	110085254	distal	LINC01397:ENSG00000258673:+:lncRNA:-2356
chr1	110150049	110151762	proximal	SLC6A17:ENSG00000197106:+:protein_coding:0
chr1	110209392	110212891	proximal	KCNC4:ENSG00000116396:+:nonsense_mediated_decay:0,KCNC4:ENSG00000116396:+:retained_intron:0,KCNC4:ENSG00000116396:+:protein_coding:0,LINC02586:ENSG00000224965:-:lncRNA:0,KCNC4:ENSG00000116396:+:lncRNA:0
chr1	110337689	110340840	proximal	RBM15:ENSG00000162775:+:protein_coding:0,RBM15-AS1:ENSG00000227963:-:lncRNA:0
chr1	110407130	110408346	proximal	LAMTOR5-AS1:ENSG00000224699:+:lncRNA:0,LAMTOR5-AS1:ENSG00000224699:+:retained_intron:0,LAMTOR5:ENSG00000134248:-:protein_coding:0,LAMTOR5:ENSG00000134248:-:retained_intron:0
chr1	110537195	110539512	distal	KCNA10:ENSG00000143105:-:protein_coding:18019
chr1	110605879	110608549	proximal	KCNA2:ENSG00000177301:-:lncRNA:0,KCNA2:ENSG00000177301:-:protein_coding:0
chr1	110619191	110620127	distal	KCNA2:ENSG00000177301:-:protein_coding:11165
chr1	110672999	110675767	proximal	KCNA3:ENSG00000177272:-:protein_coding:0
chr1	110963120	110964797	proximal	AL360270.3:ENSG00000273010:+:lncRNA:0,LRIF1:ENSG00000121931:-:protein_coding:0
chr1	111139406	111140909	proximal	CEPT1:ENSG00000134255:+:lncRNA:0,CEPT1:ENSG00000134255:+:protein_coding:0,DRAM2:ENSG00000156171:-:lncRNA:0,DRAM2:ENSG00000156171:-:protein_coding:0,DRAM2:ENSG00000156171:-:nonsense_mediated_decay:0
chr1	111448651	111449991	proximal	ATP5PB:ENSG00000116459:+:lncRNA:0,ATP5PB:ENSG00000116459:+:protein_coding:0,WDR77:ENSG00000116455:-:lncRNA:0,WDR77:ENSG00000116455:-:protein_coding:0
chr1	111619224	111620978	proximal	RAP1A:ENSG00000116473:+:protein_coding:0
chr1	111737930	111740732	proximal	INKA2-AS1:ENSG00000227811:+:lncRNA:0,INKA2:ENSG00000197852:-:protein_coding:0,INKA2:ENSG00000197852:-:lncRNA:0
chr1	111754701	111756431	proximal	DDX20:ENSG00000064703:+:nonsense_mediated_decay:0,DDX20:ENSG00000064703:+:protein_coding:0,AL049557.1:ENSG00000284830:-:lncRNA:0,INKA2:ENSG00000197852:-:lncRNA:0
chr1	111988770	111992556	proximal	LINC01750:ENSG00000231437:+:lncRNA:0,KCND3:ENSG00000171385:-:protein_coding:0
chr1	112390770	112391976	distal	CTTNBP2NL:ENSG00000143079:+:protein_coding:4237
chr1	112395252	112397023	proximal	CTTNBP2NL:ENSG00000143079:+:protein_coding:0
chr1	112465319	112466948	proximal	WNT2B:ENSG00000134245:+:protein_coding:0
chr1	112501651	112502782	distal	WNT2B:ENSG00000134245:+:protein_coding:6182
chr1	112618678	112620629	proximal	ST7L:ENSG00000007341:-:lncRNA:0,CAPZA1:ENSG00000116489:+:lncRNA:0,CAPZA1:ENSG00000116489:+:protein_coding:0,ST7L:ENSG00000007341:-:protein_coding:0,ST7L:ENSG00000007341:-:nonsense_mediated_decay:0
chr1	112674151	112675759	proximal	MOV10:ENSG00000155363:+:protein_coding:0,MOV10:ENSG00000155363:+:lncRNA:0
chr1	112706618	112707900	proximal	RHOC:ENSG00000155366:-:protein_coding:0,RHOC:ENSG00000155366:-:nonsense_mediated_decay:0,RHOC:ENSG00000155366:-:retained_intron:0
chr1	112714058	112716917	proximal	AL603832.2:ENSG00000261595:+:lncRNA:0,PPM1J:ENSG00000155367:-:nonsense_mediated_decay:0,PPM1J:ENSG00000155367:-:protein_coding:0,PPM1J:ENSG00000155367:-:retained_intron:0
chr1	112849211	112850173	proximal	LINC01357:ENSG00000224167:+:lncRNA:0,LINC01356:ENSG00000215866:-:lncRNA:0
chr1	112955219	112956833	proximal	SLC16A1-AS1:ENSG00000226419:+:lncRNA:0,SLC16A1:ENSG00000155380:-:protein_coding:0,SLC16A1:ENSG00000155380:-:lncRNA:0
chr1	113072292	113074126	proximal	LRIG2:ENSG00000198799:+:protein_coding:0,AL357055.3:ENSG00000238198:-:lncRNA:0
chr1	113140020	113141894	distal	RLIMP2:ENSG00000237278:-:processed_pseudogene:13136
chr1	113225818	113226823	distal	AL357055.2:ENSG00000236887:+:processed_pseudogene:-27998
chr1	113298757	113299632	distal	MAGI3:ENSG00000081026:+:protein_coding:90882
chr1	113389576	113391880	proximal	MAGI3:ENSG00000081026:+:protein_coding:0,MAGI3:ENSG00000081026:+:lncRNA:0
chr1	113758366	113760195	proximal	PHTF1:ENSG00000116793:-:protein_coding:0,PHTF1:ENSG00000116793:-:lncRNA:0
chr1	113811263	113813170	proximal	AL137856.1:ENSG00000231128:+:lncRNA:0,RSBN1:ENSG00000081019:-:protein_coding:0,RSBN1:ENSG00000081019:-:nonsense_mediated_decay:0
chr1	113904010	113905935	proximal	AP4B1:ENSG00000134262:-:lncRNA:0,DCLRE1B:ENSG00000118655:+:protein_coding:0,DCLRE1B:ENSG00000118655:+:nonsense_mediated_decay:0,AP4B1:ENSG00000134262:-:protein_coding:0
chr1	113928701	113930783	proximal	HIPK1:ENSG00000163349:+:protein_coding:0,HIPK1-AS1:ENSG00000235527:-:retained_intron:0,HIPK1-AS1:ENSG00000235527:-:lncRNA:0
chr1	114151966	114155325	proximal	SYT6:ENSG00000134207:-:protein_coding:0,SYT6:ENSG00000134207:-:nonsense_mediated_decay:0
chr1	114345754	114347313	distal	AL035410.2:ENSG00000271419:+:processed_pseudogene:6672
chr1	114352137	114353729	proximal	AL035410.2:ENSG00000271419:+:processed_pseudogene:256
chr1	114509814	114511710	proximal	TRIM33:ENSG00000197323:-:protein_coding:0
chr1	114581197	114582651	proximal	BCAS2:ENSG00000116752:-:protein_coding:0,BCAS2:ENSG00000116752:-:lncRNA:0
chr1	114716032	114717253	proximal	NRAS:ENSG00000213281:-:protein_coding:0
chr1	114756489	114758768	proximal	CSDE1:ENSG00000009307:-:protein_coding:0,CSDE1:ENSG00000009307:-:lncRNA:0
chr1	114780174	114781185	proximal	SIKE1:ENSG00000052723:-:lncRNA:0,SIKE1:ENSG00000052723:-:retained_intron:0,SIKE1:ENSG00000052723:-:protein_coding:0
chr1	115088617	115090780	proximal	TSPAN2:ENSG00000134198:-:protein_coding:0
chr1	115641445	115643660	proximal	VANGL1:ENSG00000173218:+:protein_coding:0
chr1	115837451	115840867	proximal	NHLH2:ENSG00000177551:-:protein_coding:0
chr1	116151689	116152652	distal	LINC01779:ENSG00000235933:+:lncRNA:11631
chr1	116167789	116169020	distal	LINC01779:ENSG00000235933:+:lncRNA:-4699
chr1	116372177	116374953	proximal	ATP1A1:ENSG00000163399:+:protein_coding:0,ATP1A1:ENSG00000163399:+:retained_intron:0
chr1	116417895	116419226	proximal	ATP1A1-AS1:ENSG00000203865:-:lncRNA:0
chr1	116569826	116571613	proximal	CD58:ENSG00000116815:-:nonsense_mediated_decay:0,CD58:ENSG00000116815:-:protein_coding:0
chr1	116665651	116668540	proximal	IGSF3:ENSG00000143061:-:protein_coding:0
chr1	116673559	116674915	distal	MIR320B1:ENSG00000211543:+:miRNA:-3001
chr1	116696623	116697997	distal	C1orf137:ENSG00000203864:+:lncRNA:-3835
chr1	116877332	116879877	distal	PTGFRN:ENSG00000134247:+:protein_coding:30038
chr1	116909322	116911517	proximal	PTGFRN:ENSG00000134247:+:protein_coding:0,AL157904.1:ENSG00000272715:-:lncRNA:0
chr1	117059327	117060960	proximal	TTF2:ENSG00000116830:+:protein_coding:0,TTF2:ENSG00000116830:+:lncRNA:0,AL445231.1:ENSG00000236137:-:lncRNA:0
chr1	117120540	117122976	proximal	TRIM45:ENSG00000134253:-:protein_coding:0
chr1	117365971	117368057	proximal	MAN1A2:ENSG00000198162:+:protein_coding:0,MAN1A2:ENSG00000198162:+:lncRNA:0,AL358072.1:ENSG00000271427:-:lncRNA:497
chr1	117928763	117930408	proximal	WDR3:ENSG00000065183:+:protein_coding:0,WDR3:ENSG00000065183:+:lncRNA:0,GDAP2:ENSG00000196505:-:lncRNA:0,GDAP2:ENSG00000196505:-:protein_coding:0
chr1	118983637	118988727	proximal	TBX15:ENSG00000092607:-:protein_coding:0
chr1	119139589	119141492	proximal	WARS2-AS1:ENSG00000231365:+:lncRNA:0,WARS2:ENSG00000116874:-:lncRNA:0,WARS2:ENSG00000116874:-:protein_coding:0
chr1	119647001	119648780	proximal	PHGDH:ENSG00000092621:+:protein_coding:0,ZNF697:ENSG00000143067:-:protein_coding:0
chr1	119711600	119713526	proximal	PHGDH:ENSG00000092621:+:protein_coding:0,PHGDH:ENSG00000092621:+:nonsense_mediated_decay:0,PHGDH:ENSG00000092621:+:retained_intron:0,PHGDH:ENSG00000092621:+:lncRNA:0
chr1	120176098	120176909	proximal	SEC22B:ENSG00000265808:-:protein_coding:0
chr1	120850714	120851123	proximal	AC253572.2:ENSG00000287979:-:lncRNA:0,RNVU1-19:ENSG00000275538:-:snRNA:0
chr1	121518931	121520293	proximal	EMBP1:ENSG00000231752:+:lncRNA:0,EMBP1:ENSG00000231752:+:transcribed_unprocessed_pseudogene:0,AL592494.2:ENSG00000272583:-:lncRNA:101
chr1	144412132	144412855	proximal	RNVU1-15:ENSG00000207205:+:snRNA:0
chr1	144551201	144552583	proximal	RF00003:ENSG00000278099:-:snRNA:0
chr1	145425454	145425965	distal	RF00003:ENSG00000270384:-:snRNA:-6228
chr1	145823722	145824629	proximal	POLR3C:ENSG00000186141:+:lncRNA:0,POLR3C:ENSG00000186141:+:protein_coding:0,RNF115:ENSG00000265491:-:protein_coding:0
chr1	145845296	145846610	proximal	NUDT17:ENSG00000186364:+:protein_coding:0,NUDT17:ENSG00000186364:+:retained_intron:0,NUDT17:ENSG00000186364:+:lncRNA:0
chr1	145857675	145860209	proximal	PIAS3:ENSG00000131788:-:retained_intron:0,PIAS3:ENSG00000131788:-:protein_coding:0
chr1	145917628	145919876	proximal	GNRHR2:ENSG00000211451:+:lncRNA:0,GNRHR2:ENSG00000211451:+:transcribed_unitary_pseudogene:0,PEX11B:ENSG00000131779:-:protein_coding:0
chr1	145926887	145928050	proximal	LIX1L-AS1:ENSG00000234222:+:lncRNA:0,AC243547.3:ENSG00000280778:+:protein_coding:0,AC243547.3:ENSG00000280778:+:lncRNA:0,RBM8A:ENSG00000265241:-:retained_intron:0,RBM8A:ENSG00000265241:-:protein_coding:0,RBM8A:ENSG00000265241:-:nonsense_mediated_decay:268
chr1	145957265	145958576	proximal	LIX1L:ENSG00000271601:-:protein_coding:0
chr1	145959838	145963749	proximal	AC243547.2:ENSG00000278431:+:lncRNA:0,ANKRD34A:ENSG00000272031:-:protein_coding:0,POLR3GL:ENSG00000121851:+:protein_coding:940,POLR3GL:ENSG00000121851:+:retained_intron:952,LIX1L:ENSG00000271601:-:protein_coding:1820
chr1	145963981	145965176	proximal	ANKRD34A:ENSG00000272031:-:protein_coding:0,POLR3GL:ENSG00000121851:+:protein_coding:0,POLR3GL:ENSG00000121851:+:retained_intron:0
chr1	145995393	145997563	proximal	TXNIP:ENSG00000265972:-:protein_coding:0,TXNIP:ENSG00000265972:-:retained_intron:138
chr1	146034877	146036357	distal	HJV:ENSG00000168509:-:protein_coding:-1552
chr1	146036589	146038455	proximal	HJV:ENSG00000168509:-:protein_coding:0
chr1	146038582	146039662	proximal	HJV:ENSG00000168509:-:protein_coding:1835
chr1	146051527	146052821	proximal	LINC01719:ENSG00000233396:+:lncRNA:0,AC239799.2:ENSG00000287190:-:lncRNA:0,RNVU1-6:ENSG00000201558:-:snRNA:0
chr1	147171388	147173472	proximal	PDIA3P1:ENSG00000180867:+:lncRNA:0,AC242426.2:ENSG00000237188:+:lncRNA:0,PRKAB2:ENSG00000131791:-:protein_coding:0,PRKAB2:ENSG00000131791:-:lncRNA:0
chr1	147242091	147243569	proximal	CHD1L:ENSG00000131778:+:protein_coding:0,CHD1L:ENSG00000131778:+:nonsense_mediated_decay:0,CHD1L:ENSG00000131778:+:retained_intron:0,FMO5:ENSG00000131781:-:nonsense_mediated_decay:0
chr1	147539895	147542555	proximal	BCL9:ENSG00000116128:+:protein_coding:0
chr1	147598543	147601015	proximal	BCL9:ENSG00000116128:+:lncRNA:0
chr1	147669864	147670965	proximal	ACP6:ENSG00000162836:-:protein_coding:0,ACP6:ENSG00000162836:-:nonsense_mediated_decay:0,ACP6:ENSG00000162836:-:retained_intron:0
chr1	148333815	148335394	proximal	AC245100.1:ENSG00000224481:+:lncRNA:0,MIR5087:ENSG00000283676:-:miRNA:0,RNU1-122P:ENSG00000202408:-:snRNA:0,LINC01138:ENSG00000274020:-:lncRNA:0
chr1	148387975	148389453	proximal	MIR6077:ENSG00000278596:+:miRNA:0,RNU1-13P:ENSG00000238825:-:snRNA:0,LINC01138:ENSG00000274020:-:lncRNA:0
chr1	148522116	148522970	proximal	RF00003:ENSG00000274210:+:snRNA:0
chr1	149884539	149886330	proximal	HIST2H2AC:ENSG00000184260:+:protein_coding:644,BOLA1:ENSG00000178096:+:protein_coding:1559
chr1	149886447	149889223	proximal	HIST2H2AC:ENSG00000184260:+:protein_coding:0,BOLA1:ENSG00000178096:+:protein_coding:0,HIST2H2BE:ENSG00000184678:-:protein_coding:0,HIST2H2AB:ENSG00000184270:-:protein_coding:0
chr1	149898933	149900530	proximal	BOLA1:ENSG00000178096:+:protein_coding:0,BOLA1:ENSG00000178096:+:lncRNA:0
chr1	149916124	149918749	proximal	SV2A:ENSG00000159164:-:protein_coding:0
chr1	149927088	149928781	proximal	SF3B4:ENSG00000143368:-:protein_coding:0
chr1	150066707	150068376	proximal	VPS45:ENSG00000136631:+:protein_coding:0,VPS45:ENSG00000136631:+:nonsense_mediated_decay:0,VPS45:ENSG00000136631:+:lncRNA:0,VPS45:ENSG00000136631:+:retained_intron:0,AC244033.2:ENSG00000285184:-:lncRNA:0
chr1	150148534	150151295	proximal	PLEKHO1:ENSG00000023902:+:protein_coding:0,PLEKHO1:ENSG00000023902:+:lncRNA:0
chr1	150161700	150164081	distal	PLEKHO1:ENSG00000023902:+:lncRNA:-4527
chr1	150234456	150236729	proximal	ANP32E:ENSG00000143401:-:protein_coding:0,RNU2-17P:ENSG00000222222:+:snRNA:237
chr1	150267639	150269821	proximal	C1orf54:ENSG00000118292:+:protein_coding:0,APH1A:ENSG00000117362:-:retained_intron:0,APH1A:ENSG00000117362:-:lncRNA:0,APH1A:ENSG00000117362:-:protein_coding:0
chr1	150281290	150283006	proximal	CIART:ENSG00000159208:+:protein_coding:0,CIART:ENSG00000159208:+:retained_intron:0,CIART:ENSG00000159208:+:lncRNA:527
chr1	150293067	150294349	proximal	MRPS21:ENSG00000266472:+:protein_coding:0
chr1	150321274	150322179	proximal	PRPF3:ENSG00000117360:+:lncRNA:0,PRPF3:ENSG00000117360:+:protein_coding:0
chr1	150362804	150365434	proximal	RPRD2:ENSG00000163125:+:lncRNA:0,RPRD2:ENSG00000163125:+:protein_coding:0
chr1	150514459	150516540	proximal	FALEC:ENSG00000228126:+:lncRNA:0
chr1	150560596	150562593	proximal	ADAMTSL4-AS1:ENSG00000203804:-:lncRNA:0,ADAMTSL4-AS1:ENSG00000203804:-:retained_intron:0
chr1	150577726	150580722	proximal	MCL1:ENSG00000143384:-:lncRNA:0,MCL1:ENSG00000143384:-:protein_coding:0
chr1	150628529	150630751	proximal	ENSA:ENSG00000143420:-:protein_coding:0,ENSA:ENSG00000143420:-:lncRNA:0,ENSA:ENSG00000143420:-:nonsense_mediated_decay:0
chr1	150696789	150697984	proximal	GOLPH3L:ENSG00000143457:-:lncRNA:0,GOLPH3L:ENSG00000143457:-:protein_coding:0
chr1	150875804	150877458	proximal	ARNT:ENSG00000143437:-:lncRNA:0,ARNT:ENSG00000143437:-:protein_coding:0,ARNT:ENSG00000143437:-:retained_intron:0,ARNT:ENSG00000143437:-:nonsense_mediated_decay:0
chr1	150925689	150926894	proximal	SETDB1:ENSG00000143379:+:lncRNA:0,SETDB1:ENSG00000143379:+:protein_coding:0,SETDB1:ENSG00000143379:+:retained_intron:0,SETDB1:ENSG00000143379:+:nonsense_mediated_decay:0
chr1	150973066	150975640	proximal	AL590133.1:ENSG00000231073:+:lncRNA:0,CERS2:ENSG00000143418:-:protein_coding:0,CERS2:ENSG00000143418:-:lncRNA:0
chr1	151007617	151009239	proximal	MINDY1:ENSG00000143409:-:protein_coding:0,PRUNE1:ENSG00000143363:+:lncRNA:0,PRUNE1:ENSG00000143363:+:protein_coding:0,MINDY1:ENSG00000143409:-:lncRNA:745
chr1	151047308	151048943	proximal	C1orf56:ENSG00000143443:+:protein_coding:0,C1orf56:ENSG00000143443:+:lncRNA:0
chr1	151058399	151061574	proximal	CDC42SE1:ENSG00000197622:-:retained_intron:0,CDC42SE1:ENSG00000197622:-:lncRNA:0,CDC42SE1:ENSG00000197622:-:protein_coding:0
chr1	151069977	151071426	proximal	GABPB2:ENSG00000143458:+:lncRNA:0,GABPB2:ENSG00000143458:+:protein_coding:0,CDC42SE1:ENSG00000197622:-:protein_coding:0
chr1	151130699	151133602	proximal	AL592424.1:ENSG00000261168:-:lncRNA:0,SEMA6C:ENSG00000143434:-:lncRNA:0
chr1	151144726	151147589	proximal	SEMA6C:ENSG00000143434:-:protein_coding:0
chr1	151164720	151166892	proximal	SCNM1:ENSG00000163156:+:lncRNA:0,SCNM1:ENSG00000163156:+:protein_coding:0,LYSMD1:ENSG00000163155:-:protein_coding:0
chr1	151189383	151190825	proximal	VPS72:ENSG00000163159:-:retained_intron:0,VPS72:ENSG00000163159:-:lncRNA:0,VPS72:ENSG00000163159:-:protein_coding:0
chr1	151197848	151199609	proximal	PIP5K1A:ENSG00000143398:+:protein_coding:0,PIP5K1A:ENSG00000143398:+:nonsense_mediated_decay:0
chr1	151254376	151255191	proximal	PSMD4:ENSG00000159352:+:protein_coding:0,PSMD4:ENSG00000159352:+:retained_intron:0
chr1	151280712	151283667	proximal	ZNF687:ENSG00000143373:+:protein_coding:0,ZNF687:ENSG00000143373:+:nonsense_mediated_decay:0,ZNF687-AS1:ENSG00000232671:-:lncRNA:0
chr1	151326848	151328533	proximal	AL391069.3:ENSG00000273481:+:lncRNA:0,PI4KB:ENSG00000143393:-:protein_coding:0
chr1	151346294	151347971	proximal	RFX5:ENSG00000143390:-:retained_intron:0,RFX5:ENSG00000143390:-:protein_coding:0,AL391069.2:ENSG00000237976:+:lncRNA:0,RFX5:ENSG00000143390:-:nonsense_mediated_decay:0,RFX5:ENSG00000143390:-:lncRNA:0
chr1	151398847	151400594	proximal	PSMB4:ENSG00000159377:+:retained_intron:0,PSMB4:ENSG00000159377:+:protein_coding:0
chr1	151457990	151460204	proximal	POGZ:ENSG00000143442:-:retained_intron:0,POGZ:ENSG00000143442:-:protein_coding:0
chr1	151510461	151512094	proximal	CGN:ENSG00000143375:+:protein_coding:0
chr1	151539492	151541014	proximal	TUFT1:ENSG00000143367:+:protein_coding:0,TUFT1:ENSG00000143367:+:retained_intron:0,AL365436.2:ENSG00000232536:+:lncRNA:0
chr1	151611683	151613866	proximal	SNX27:ENSG00000143376:+:protein_coding:0,SNX27:ENSG00000143376:+:nonsense_mediated_decay:0,SNX27:ENSG00000143376:+:retained_intron:0,SNX27:ENSG00000143376:+:lncRNA:0,AL391335.1:ENSG00000250734:-:lncRNA:0
chr1	151709094	151711883	proximal	RIIAD1:ENSG00000178796:+:protein_coding:0,CELF3:ENSG00000159409:-:retained_intron:0,CELF3:ENSG00000159409:-:lncRNA:0
chr1	151714976	151719004	proximal	CELF3:ENSG00000159409:-:lncRNA:0,CELF3:ENSG00000159409:-:protein_coding:0
chr1	151721054	151721956	proximal	RIIAD1:ENSG00000178796:+:protein_coding:0,RIIAD1:ENSG00000178796:+:lncRNA:0
chr1	151727691	151729809	proximal	RIIAD1:ENSG00000178796:+:lncRNA:0
chr1	151762833	151763966	proximal	OAZ3:ENSG00000143450:+:protein_coding:0,MRPL9:ENSG00000143436:-:nonsense_mediated_decay:0,MRPL9:ENSG00000143436:-:retained_intron:0,MRPL9:ENSG00000143436:-:protein_coding:0,MRPL9:ENSG00000143436:-:lncRNA:1313,AL589765.2:ENSG00000232937:+:lncRNA:1742
chr1	151790016	151791699	proximal	TDRKH-AS1:ENSG00000203288:+:lncRNA:0,TDRKH:ENSG00000182134:-:nonsense_mediated_decay:0,TDRKH:ENSG00000182134:-:protein_coding:0,TDRKH:ENSG00000182134:-:retained_intron:0
chr1	151837877	151840430	proximal	C2CD4D-AS1:ENSG00000234614:+:lncRNA:1446
chr1	152109933	152112640	distal	TCHH:ENSG00000159450:-:protein_coding:-3510
chr1	153633278	153634795	proximal	CHTOP:ENSG00000160679:+:protein_coding:0,CHTOP:ENSG00000160679:+:lncRNA:0,AL162258.2:ENSG00000272030:-:lncRNA:0,AL162258.1:ENSG00000271853:-:lncRNA:0,S100A13:ENSG00000189171:-:lncRNA:1917
chr1	153658410	153659425	proximal	SNAPIN:ENSG00000143553:+:protein_coding:0,SNAPIN:ENSG00000143553:+:lncRNA:0
chr1	153670025	153672190	proximal	ILF2:ENSG00000143621:-:protein_coding:0
chr1	153727470	153729146	proximal	INTS3:ENSG00000143624:+:protein_coding:0,INTS3:ENSG00000143624:+:retained_intron:0,RF00019:ENSG00000199565:-:misc_RNA:1116
chr1	153774540	153776831	proximal	SLC27A3:ENSG00000143554:+:lncRNA:0,SLC27A3:ENSG00000143554:+:retained_intron:0,SLC27A3:ENSG00000143554:+:protein_coding:0
chr1	153782946	153784261	distal	RF00019:ENSG00000207039:-:misc_RNA:-2772
chr1	153922136	153923904	proximal	AL358472.5:ENSG00000284738:+:lncRNA:0,GATAD2B:ENSG00000143614:-:protein_coding:0,GATAD2B:ENSG00000143614:-:lncRNA:0
chr1	153945644	153947257	proximal	DENND4B:ENSG00000198837:-:protein_coding:0
chr1	153957693	153959398	proximal	CRTC2:ENSG00000160741:-:lncRNA:0,CRTC2:ENSG00000160741:-:retained_intron:0,CRTC2:ENSG00000160741:-:protein_coding:0,CRTC2:ENSG00000160741:-:nonsense_mediated_decay:0
chr1	153962150	153964740	proximal	AL358472.4:ENSG00000282386:+:lncRNA:0,MIR6737:ENSG00000276584:-:miRNA:0,SLC39A1:ENSG00000143570:-:lncRNA:0,SLC39A1:ENSG00000143570:-:protein_coding:0,AL358472.3:ENSG00000273026:+:lncRNA:1775
chr1	153966741	153969318	proximal	CREB3L4:ENSG00000143578:+:lncRNA:0,CREB3L4:ENSG00000143578:+:protein_coding:0,SLC39A1:ENSG00000143570:-:protein_coding:0
chr1	153976799	153978296	proximal	AL358472.2:ENSG00000272654:+:lncRNA:0,JTB:ENSG00000143543:-:protein_coding:0,JTB:ENSG00000143543:-:lncRNA:0,AL358472.7:ENSG00000285779:-:nonsense_mediated_decay:911
chr1	153990321	153991382	proximal	RPS27:ENSG00000177954:+:retained_intron:0,RPS27:ENSG00000177954:+:protein_coding:0,RPS27:ENSG00000177954:+:nonsense_mediated_decay:0
chr1	154182169	154183823	proximal	TPM3:ENSG00000143549:-:nonsense_mediated_decay:0,TPM3:ENSG00000143549:-:protein_coding:0,TPM3:ENSG00000143549:-:retained_intron:0,TPM3:ENSG00000143549:-:lncRNA:0
chr1	154219597	154221957	proximal	UBAP2L:ENSG00000143569:+:protein_coding:0,C1orf43:ENSG00000143612:-:protein_coding:0,C1orf43:ENSG00000143612:-:nonsense_mediated_decay:0
chr1	154272048	154273083	proximal	HAX1:ENSG00000143575:+:protein_coding:0,HAX1:ENSG00000143575:+:nonsense_mediated_decay:0,HAX1:ENSG00000143575:+:retained_intron:0
chr1	154324204	154326459	proximal	ATP8B2:ENSG00000143515:+:protein_coding:0,ATP8B2:ENSG00000143515:+:retained_intron:0
chr1	154557692	154560040	proximal	UBE2Q1:ENSG00000160714:-:protein_coding:0,UBE2Q1:ENSG00000160714:-:lncRNA:0
chr1	154567038	154568855	proximal	CHRNB2:ENSG00000160716:+:protein_coding:0,CHRNB2:ENSG00000160716:+:nonsense_mediated_decay:0,AL592078.2:ENSG00000286391:-:lncRNA:0
chr1	154607423	154608992	proximal	ADAR:ENSG00000160710:-:protein_coding:0,ADAR:ENSG00000160710:-:retained_intron:0,ADAR:ENSG00000160710:-:lncRNA:1404
chr1	154626946	154628520	proximal	ADAR:ENSG00000160710:-:lncRNA:0,ADAR:ENSG00000160710:-:protein_coding:0,ADAR:ENSG00000160710:-:retained_intron:0
chr1	154846803	154850178	distal	KCNN3:ENSG00000143603:-:protein_coding:-13021
chr1	154855413	154857109	distal	KCNN3:ENSG00000143603:-:protein_coding:-4156
chr1	154866337	154870849	proximal	KCNN3:ENSG00000143603:-:protein_coding:0
chr1	154935704	154938011	proximal	AL451085.1:ENSG00000270361:+:lncRNA:0,PMVK:ENSG00000163344:-:protein_coding:0
chr1	154961253	154962599	proximal	AL451085.2:ENSG00000271380:+:lncRNA:0,PYGO2:ENSG00000163348:-:protein_coding:0
chr1	154970240	154971038	proximal	SHC1:ENSG00000160691:-:protein_coding:0
chr1	154973509	154975745	proximal	CKS1B:ENSG00000173207:+:protein_coding:0,CKS1B:ENSG00000173207:+:lncRNA:0,MIR4258:ENSG00000264349:+:miRNA:0,SHC1:ENSG00000160691:-:protein_coding:0
chr1	154982542	154984106	proximal	FLAD1:ENSG00000160688:+:lncRNA:0,FLAD1:ENSG00000160688:+:protein_coding:0
chr1	154998990	155005379	proximal	ZBTB7B:ENSG00000160685:+:protein_coding:0,ZBTB7B:ENSG00000160685:+:lncRNA:0
chr1	155006878	155008069	distal	ZBTB7B:ENSG00000160685:+:lncRNA:-4690,ZBTB7B:ENSG00000160685:+:protein_coding:6378
chr1	155016894	155018609	distal	ZBTB7B:ENSG00000160685:+:protein_coding:-3990
chr1	155049875	155052836	proximal	ADAM15:ENSG00000143537:+:lncRNA:0,ADAM15:ENSG00000143537:+:retained_intron:0,ADAM15:ENSG00000143537:+:protein_coding:0,ADAM15:ENSG00000143537:+:nonsense_mediated_decay:0
chr1	155060886	155064486	proximal	ADAM15:ENSG00000143537:+:retained_intron:0,EFNA4:ENSG00000243364:+:protein_coding:0,AL691442.1:ENSG00000251246:+:protein_coding:0
chr1	155069482	155072116	distal	EFNA4:ENSG00000243364:+:protein_coding:-6322,EFNA3:ENSG00000143590:+:protein_coding:6720
chr1	155078047	155082797	proximal	EFNA3:ENSG00000143590:+:protein_coding:0
chr1	155083647	155086915	proximal	EFNA3:ENSG00000143590:+:lncRNA:0
chr1	155125728	155128230	proximal	EFNA1:ENSG00000169242:+:protein_coding:0,EFNA1:ENSG00000169242:+:lncRNA:0
chr1	155134660	155136515	proximal	SLC50A1:ENSG00000169241:+:protein_coding:0,SLC50A1:ENSG00000169241:+:lncRNA:0,SLC50A1:ENSG00000169241:+:nonsense_mediated_decay:0,SLC50A1:ENSG00000169241:+:retained_intron:0
chr1	155139774	155140910	proximal	DPM3:ENSG00000179085:-:protein_coding:0
chr1	155172217	155175466	proximal	TRIM46:ENSG00000163462:+:protein_coding:0,TRIM46:ENSG00000163462:+:lncRNA:0,KRTCAP2:ENSG00000163463:-:lncRNA:0,KRTCAP2:ENSG00000163463:-:protein_coding:0
chr1	155192996	155196818	proximal	AC234582.1:ENSG00000231064:+:lncRNA:0,MIR92B:ENSG00000284586:+:miRNA:0,THBS3:ENSG00000169231:-:retained_intron:0,MUC1:ENSG00000185499:-:lncRNA:79,MUC1:ENSG00000185499:-:protein_coding:80,MUC1:ENSG00000185499:-:retained_intron:86,MUC1:ENSG00000185499:-:nonsense_mediated_decay:102
chr1	155206846	155209860	proximal	MTX1:ENSG00000173171:+:protein_coding:0,MTX1:ENSG00000173171:+:nonsense_mediated_decay:0,MTX1:ENSG00000173171:+:retained_intron:0,THBS3:ENSG00000169231:-:protein_coding:0,THBS3:ENSG00000169231:-:nonsense_mediated_decay:0,THBS3:ENSG00000169231:-:lncRNA:0,MTX1:ENSG00000173171:+:lncRNA:987
chr1	155226298	155228469	proximal	GBAP1:ENSG00000160766:-:lncRNA:0
chr1	155243535	155245512	proximal	GBA:ENSG00000177628:-:lncRNA:0,GBA:ENSG00000177628:-:protein_coding:0
chr1	155250092	155251411	distal	FAM189B:ENSG00000160767:-:retained_intron:-1592
chr1	155254157	155256450	proximal	FAM189B:ENSG00000160767:-:protein_coding:0,FAM189B:ENSG00000160767:-:lncRNA:0,FAM189B:ENSG00000160767:-:nonsense_mediated_decay:0,FAM189B:ENSG00000160767:-:retained_intron:0
chr1	155261125	155263020	proximal	SCAMP3:ENSG00000116521:-:lncRNA:0,SCAMP3:ENSG00000116521:-:protein_coding:0
chr1	155272636	155274164	proximal	CLK2:ENSG00000176444:-:lncRNA:0,CLK2:ENSG00000176444:-:protein_coding:0
chr1	155276755	155279242	proximal	HCN3:ENSG00000143630:+:protein_coding:0,HCN3:ENSG00000143630:+:lncRNA:0,CLK2:ENSG00000176444:-:lncRNA:0
chr1	155307475	155310215	proximal	FDPS:ENSG00000160752:+:protein_coding:0,FDPS:ENSG00000160752:+:lncRNA:0,FDPS:ENSG00000160752:+:retained_intron:0,FDPS:ENSG00000160752:+:nonsense_mediated_decay:0
chr1	155319951	155325322	proximal	RUSC1:ENSG00000160753:+:protein_coding:0,RUSC1:ENSG00000160753:+:retained_intron:0,RUSC1-AS1:ENSG00000225855:-:lncRNA:0,RUSC1:ENSG00000160753:+:nonsense_mediated_decay:0
chr1	155562139	155563470	proximal	ASH1L:ENSG00000116539:-:protein_coding:0
chr1	155609571	155610330	proximal	MSTO1:ENSG00000125459:+:lncRNA:0,MSTO1:ENSG00000125459:+:retained_intron:0,MSTO1:ENSG00000125459:+:nonsense_mediated_decay:0,MSTO1:ENSG00000125459:+:protein_coding:0
chr1	155688055	155689286	proximal	DAP3:ENSG00000132676:+:protein_coding:0,DAP3:ENSG00000132676:+:lncRNA:0,YY1AP1:ENSG00000163374:-:protein_coding:0,YY1AP1:ENSG00000163374:-:nonsense_mediated_decay:0,YY1AP1:ENSG00000163374:-:lncRNA:0
chr1	155744846	155745920	proximal	MSTO2P:ENSG00000203761:+:unprocessed_pseudogene:0
chr1	155856631	155857527	proximal	GON4L:ENSG00000116580:-:protein_coding:0,GON4L:ENSG00000116580:-:lncRNA:0
chr1	155858994	155861245	proximal	GON4L:ENSG00000116580:-:protein_coding:0,SYT11:ENSG00000132718:+:protein_coding:0,GON4L:ENSG00000116580:-:lncRNA:1776
chr1	155933601	155935145	proximal	KHDC4:ENSG00000132680:-:protein_coding:0,KHDC4:ENSG00000132680:-:lncRNA:0
chr1	155974551	155979340	proximal	AL355388.2:ENSG00000273002:+:lncRNA:0,ARHGEF2:ENSG00000116584:-:protein_coding:0,ARHGEF2:ENSG00000116584:-:lncRNA:0,ARHGEF2:ENSG00000116584:-:retained_intron:0
chr1	156019958	156021458	proximal	AL355388.3:ENSG00000285677:+:lncRNA:0,SSR2:ENSG00000163479:-:retained_intron:0,SSR2:ENSG00000163479:-:protein_coding:0,SSR2:ENSG00000163479:-:nonsense_mediated_decay:0
chr1	156052501	156055809	proximal	LAMTOR2:ENSG00000116586:+:protein_coding:0,LAMTOR2:ENSG00000116586:+:lncRNA:0,UBQLN4:ENSG00000160803:-:lncRNA:0,UBQLN4:ENSG00000160803:-:protein_coding:0
chr1	156079589	156083980	proximal	LMNA:ENSG00000160789:+:lncRNA:0,LMNA:ENSG00000160789:+:protein_coding:0,MEX3A:ENSG00000254726:-:lncRNA:0,MEX3A:ENSG00000254726:-:protein_coding:0
chr1	156106016	156107336	proximal	LMNA:ENSG00000160789:+:lncRNA:0
chr1	156114057	156115479	proximal	LMNA:ENSG00000160789:+:protein_coding:0,LMNA:ENSG00000160789:+:lncRNA:0
chr1	156193111	156194938	proximal	SLC25A44:ENSG00000160785:+:protein_coding:0,RF00568:ENSG00000252236:-:snoRNA:907,SLC25A44:ENSG00000160785:+:lncRNA:1266
chr1	156212237	156214008	proximal	PMF1-BGLAP:ENSG00000260238:+:protein_coding:0,PMF1:ENSG00000160783:+:protein_coding:0,PMF1:ENSG00000160783:+:nonsense_mediated_decay:0,PMF1:ENSG00000160783:+:retained_intron:0
chr1	156282111	156283430	proximal	TMEM79:ENSG00000163472:+:lncRNA:0,TMEM79:ENSG00000163472:+:protein_coding:0,SMG5:ENSG00000198952:-:protein_coding:0
chr1	156294956	156296202	proximal	GLMP:ENSG00000198715:-:nonsense_mediated_decay:0,GLMP:ENSG00000198715:-:protein_coding:0,GLMP:ENSG00000198715:-:retained_intron:0,GLMP:ENSG00000198715:-:lncRNA:1288
chr1	156337794	156339027	proximal	CCT3:ENSG00000163468:-:retained_intron:0,TSACC:ENSG00000163467:+:protein_coding:0,CCT3:ENSG00000163468:-:protein_coding:0,CCT3:ENSG00000163468:-:nonsense_mediated_decay:0,CCT3:ENSG00000163468:-:lncRNA:0
chr1	156385333	156386681	proximal	AL139130.1:ENSG00000237390:+:lncRNA:1544
chr1	156387429	156392226	proximal	AL139130.1:ENSG00000237390:+:lncRNA:0
chr1	156399435	156403446	distal	C1orf61:ENSG00000125462:-:lncRNA:-8555
chr1	156405894	156408726	proximal	C1orf61:ENSG00000125462:-:lncRNA:0
chr1	156408947	156409975	proximal	C1orf61:ENSG00000125462:-:lncRNA:0
chr1	156412025	156414893	proximal	C1orf61:ENSG00000125462:-:lncRNA:0
chr1	156419917	156422733	proximal	C1orf61:ENSG00000125462:-:lncRNA:0,MIR9-1:ENSG00000207933:-:miRNA:0
chr1	156424463	156426780	distal	C1orf61:ENSG00000125462:-:lncRNA:-1334
chr1	156427746	156438275	proximal	C1orf61:ENSG00000125462:-:lncRNA:0
chr1	156445655	156446158	distal	AL139412.1:ENSG00000236947:-:lncRNA:-10953
chr1	156456121	156457904	proximal	AL139412.1:ENSG00000236947:-:lncRNA:0
chr1	156498813	156502002	proximal	MEF2D:ENSG00000116604:-:protein_coding:0,MEF2D:ENSG00000116604:-:nonsense_mediated_decay:0
chr1	156504570	156506292	distal	AL365181.1:ENSG00000260460:+:lncRNA:3561,MEF2D:ENSG00000116604:-:protein_coding:3790
chr1	156572229	156572987	proximal	IQGAP3:ENSG00000183856:-:protein_coding:0,IQGAP3:ENSG00000183856:-:nonsense_mediated_decay:0
chr1	156591315	156592681	proximal	NAXE:ENSG00000163382:+:protein_coding:0,NAXE:ENSG00000163382:+:lncRNA:0
chr1	156600994	156602159	proximal	GPATCH4:ENSG00000160818:-:lncRNA:0,GPATCH4:ENSG00000160818:-:nonsense_mediated_decay:0,GPATCH4:ENSG00000160818:-:retained_intron:0,GPATCH4:ENSG00000160818:-:protein_coding:0
chr1	156656408	156658348	proximal	BCAN:ENSG00000132692:+:retained_intron:0
chr1	156675257	156678897	proximal	NES:ENSG00000132688:-:protein_coding:0
chr1	156704908	156707420	proximal	CRABP2:ENSG00000143320:-:protein_coding:0
chr1	156727942	156729457	proximal	RRNAD1:ENSG00000143303:+:protein_coding:0,ISG20L2:ENSG00000143319:-:lncRNA:0,ISG20L2:ENSG00000143319:-:protein_coding:0
chr1	156740458	156742234	proximal	MRPL24:ENSG00000143314:-:protein_coding:0
chr1	156746274	156748476	proximal	HDGF:ENSG00000143321:-:lncRNA:0
chr1	156749560	156752780	proximal	PRCC:ENSG00000143294:+:lncRNA:0,HDGF:ENSG00000143321:-:lncRNA:0,HDGF:ENSG00000143321:-:protein_coding:0
chr1	156766368	156768979	proximal	PRCC:ENSG00000143294:+:protein_coding:0,PRCC:ENSG00000143294:+:lncRNA:0,HDGF:ENSG00000143321:-:lncRNA:0
chr1	156813575	156814865	proximal	SH2D2A:ENSG00000027869:-:lncRNA:0,NTRK1:ENSG00000198400:+:lncRNA:774,NTRK1:ENSG00000198400:+:protein_coding:790,NTRK1:ENSG00000198400:+:nonsense_mediated_decay:813
chr1	156858896	156861406	proximal	NTRK1:ENSG00000198400:+:protein_coding:0,NTRK1:ENSG00000198400:+:retained_intron:0,INSRR:ENSG00000027644:-:protein_coding:0
chr1	157045255	157046924	proximal	ARHGEF11:ENSG00000132694:-:protein_coding:0
chr1	157137549	157139444	proximal	ETV3:ENSG00000117036:-:lncRNA:0,ETV3:ENSG00000117036:-:protein_coding:0
chr1	157691079	157692156	proximal	AL356276.1:ENSG00000227217:+:lncRNA:0,FCRL3:ENSG00000160856:-:lncRNA:1188
chr1	157991807	157995957	proximal	KIRREL1:ENSG00000183853:+:protein_coding:0
chr1	158070452	158071810	distal	KIRREL1:ENSG00000183853:+:protein_coding:14869
chr1	158149364	158150186	proximal	LINC01704:ENSG00000231666:-:lncRNA:0
chr1	158998593	159000300	proximal	IFI16:ENSG00000163565:+:protein_coding:0
chr1	159140865	159143593	proximal	AIM2:ENSG00000163568:-:protein_coding:356
chr1	159170731	159173397	proximal	CADM3:ENSG00000162706:+:protein_coding:0
chr1	159780329	159781759	proximal	DUSP23:ENSG00000158716:+:protein_coding:0
chr1	159854034	159855822	proximal	AL590560.2:ENSG00000272668:+:lncRNA:0,SNHG28:ENSG00000188004:-:lncRNA:0,AL590560.1:ENSG00000256029:-:lncRNA:0
chr1	159891468	159892063	distal	CFAP45:ENSG00000213085:-:protein_coding:-6746
chr1	159936293	159937165	distal	IGSF9:ENSG00000085552:-:lncRNA:2358
chr1	159944992	159946326	proximal	IGSF9:ENSG00000085552:-:lncRNA:0,IGSF9:ENSG00000085552:-:protein_coding:0
chr1	160031300	160032569	proximal	PIGM:ENSG00000143315:-:protein_coding:0
chr1	160069840	160070956	proximal	KCNJ10:ENSG00000177807:-:protein_coding:0,KCNJ10:ENSG00000177807:-:lncRNA:0
chr1	160083674	160085179	distal	KCNJ9:ENSG00000162728:+:protein_coding:-3596
chr1	160085301	160087058	distal	KCNJ9:ENSG00000162728:+:protein_coding:-5507
chr1	160097553	160099709	proximal	IGSF8:ENSG00000162729:-:protein_coding:0
chr1	160204479	160207688	proximal	PEA15:ENSG00000162734:+:protein_coding:0
chr1	160210438	160211790	proximal	PEA15:ENSG00000162734:+:lncRNA:0,AL121987.2:ENSG00000227741:-:lncRNA:1568
chr1	160261618	160263075	proximal	AL139011.1:ENSG00000228606:+:lncRNA:0,DCAF8:ENSG00000132716:-:protein_coding:0,DCAF8:ENSG00000132716:-:nonsense_mediated_decay:0
chr1	160342611	160343970	proximal	NCSTN:ENSG00000162736:+:nonsense_mediated_decay:0,NCSTN:ENSG00000162736:+:protein_coding:0,NCSTN:ENSG00000162736:+:retained_intron:0,COPA:ENSG00000122218:-:retained_intron:0,COPA:ENSG00000122218:-:nonsense_mediated_decay:0,COPA:ENSG00000122218:-:protein_coding:0
chr1	160399493	160402642	proximal	VANGL2:ENSG00000162738:+:protein_coding:0
chr1	161044365	161047100	proximal	USF1:ENSG00000158773:-:protein_coding:0,USF1:ENSG00000158773:-:retained_intron:0,USF1:ENSG00000158773:-:nonsense_mediated_decay:0
chr1	161097342	161099120	proximal	KLHDC9:ENSG00000162755:+:protein_coding:0,KLHDC9:ENSG00000162755:+:lncRNA:0,KLHDC9:ENSG00000162755:+:retained_intron:0
chr1	161117485	161118655	proximal	NIT1:ENSG00000158793:+:lncRNA:0,NIT1:ENSG00000158793:+:protein_coding:0,PFDN2:ENSG00000143256:-:protein_coding:0,PFDN2:ENSG00000143256:-:lncRNA:0
chr1	161131830	161133830	proximal	DEDD:ENSG00000158796:-:protein_coding:0,DEDD:ENSG00000158796:-:lncRNA:0
chr1	161153584	161154504	proximal	UFC1:ENSG00000143222:+:protein_coding:0,UFC1:ENSG00000143222:+:lncRNA:0
chr1	161158841	161160629	proximal	USP21:ENSG00000143258:+:protein_coding:0,AL590714.1:ENSG00000224985:-:lncRNA:0,USP21:ENSG00000143258:+:nonsense_mediated_decay:114,USP21:ENSG00000143258:+:retained_intron:733
chr1	161165052	161167244	proximal	PPOX:ENSG00000143224:+:protein_coding:0,PPOX:ENSG00000143224:+:nonsense_mediated_decay:0,PPOX:ENSG00000143224:+:retained_intron:0
chr1	161176672	161178443	proximal	B4GALT3:ENSG00000158850:-:lncRNA:0,B4GALT3:ENSG00000158850:-:protein_coding:0
chr1	161201099	161203162	proximal	NDUFS2:ENSG00000158864:+:lncRNA:0,NDUFS2:ENSG00000158864:+:protein_coding:0
chr1	161225148	161228190	proximal	TOMM40L:ENSG00000158882:+:protein_coding:0,TOMM40L:ENSG00000158882:+:lncRNA:0,MIR5187:ENSG00000284035:+:miRNA:0,APOA2:ENSG00000158874:-:protein_coding:1516,APOA2:ENSG00000158874:-:retained_intron:1534,APOA2:ENSG00000158874:-:nonsense_mediated_decay:1722
chr1	161305037	161306582	proximal	MPZ:ENSG00000158887:-:retained_intron:0
chr1	161313601	161315241	proximal	SDHC:ENSG00000143252:+:protein_coding:0,SDHC:ENSG00000143252:+:lncRNA:0,SDHC:ENSG00000143252:+:nonsense_mediated_decay:0
chr1	161389459	161391176	distal	AL592295.4:ENSG00000283696:+:lncRNA:8232
chr1	161398846	161400694	proximal	AL592295.4:ENSG00000283696:+:lncRNA:0,AL592295.5:ENSG00000288093:+:lncRNA:0,RNU6-481P:ENSG00000206921:+:snRNA:594
chr1	161439901	161440832	distal	AL831711.1:ENSG00000283317:-:lncRNA:-1066
chr1	161523694	161524555	proximal	HSPA6:ENSG00000173110:+:protein_coding:0
chr1	161612273	161612900	distal	HSPA7:ENSG00000225217:+:unprocessed_pseudogene:-6600
chr1	161725631	161727946	proximal	FCRLB:ENSG00000162746:+:lncRNA:0
chr1	161749123	161750693	proximal	DUSP12:ENSG00000081721:+:nonsense_mediated_decay:0,DUSP12:ENSG00000081721:+:protein_coding:0,DUSP12:ENSG00000081721:+:retained_intron:1705
chr1	161765762	161766794	proximal	ATF6:ENSG00000118217:+:protein_coding:0,AL359541.1:ENSG00000226889:-:lncRNA:0
chr1	162069247	162071105	proximal	NOS1AP:ENSG00000198929:+:protein_coding:0,NOS1AP:ENSG00000198929:+:nonsense_mediated_decay:0
chr1	162497303	162498559	proximal	UHMK1:ENSG00000152332:+:protein_coding:0,UHMK1:ENSG00000152332:+:lncRNA:0
chr1	162560785	162562790	proximal	UAP1:ENSG00000117143:+:protein_coding:0,UAP1:ENSG00000117143:+:lncRNA:0,AL596325.1:ENSG00000259788:-:lncRNA:0
chr1	163321376	163322195	proximal	NUF2:ENSG00000143228:+:protein_coding:0,NUF2:ENSG00000143228:+:lncRNA:0,NUF2:ENSG00000143228:+:retained_intron:0,NUF2:ENSG00000143228:+:nonsense_mediated_decay:0,AL592435.1:ENSG00000232995:-:lncRNA:0,RGS5:ENSG00000143248:-:lncRNA:0,AL592435.1:ENSG00000232995:-:retained_intron:0,RGS5:ENSG00000143248:-:protein_coding:0
chr1	163774015	163774899	distal	AL355862.1:ENSG00000228289:-:processed_pseudogene:4323
chr1	163863586	163864675	distal	RF00012:ENSG00000212538:+:snoRNA:58994
chr1	164320657	164322318	distal	NMNAT1P2:ENSG00000225719:+:processed_pseudogene:20686
chr1	164558512	164560524	proximal	PBX1:ENSG00000185630:+:protein_coding:0,PBX1:ENSG00000185630:+:retained_intron:0
chr1	164562316	164563251	proximal	PBX1:ENSG00000185630:+:protein_coding:0
chr1	164711606	164713293	distal	RF00017:ENSG00000276359:-:misc_RNA:8296
chr1	164783992	164784846	distal	PBX1:ENSG00000185630:+:protein_coding:2796
chr1	164787087	164787914	proximal	PBX1:ENSG00000185630:+:protein_coding:0
chr1	165235136	165236526	distal	AL390730.2:ENSG00000238022:+:lncRNA:-18007
chr1	165597806	165598890	proximal	AL356441.1:ENSG00000236206:+:lncRNA:0
chr1	165630282	165632185	proximal	MGST3:ENSG00000143198:+:protein_coding:0,MGST3:ENSG00000143198:+:retained_intron:0,MGST3:ENSG00000143198:+:lncRNA:0
chr1	165697627	165699215	proximal	AL451074.1:ENSG00000215838:+:lncRNA:0,ALDH9A1:ENSG00000143149:-:retained_intron:0,ALDH9A1:ENSG00000143149:-:lncRNA:0,ALDH9A1:ENSG00000143149:-:protein_coding:0
chr1	165768365	165769600	proximal	TMCO1-AS1:ENSG00000224358:+:lncRNA:0,TMCO1:ENSG00000143183:-:protein_coding:0,TMCO1:ENSG00000143183:-:nonsense_mediated_decay:0
chr1	165826878	165829505	proximal	UCK2:ENSG00000143179:+:protein_coding:0,TMCO1:ENSG00000143183:-:protein_coding:0
chr1	166164542	166167753	proximal	AL596087.2:ENSG00000229588:+:lncRNA:0,AL596087.3:ENSG00000230898:-:lncRNA:0,FAM78B:ENSG00000188859:-:nonsense_mediated_decay:0,FAM78B:ENSG00000188859:-:protein_coding:0
chr1	166838776	166840507	proximal	POGK:ENSG00000143157:+:protein_coding:0
chr1	166875276	166876818	proximal	TADA1:ENSG00000152382:-:protein_coding:0
chr1	167219634	167222884	proximal	POU2F1:ENSG00000143190:+:lncRNA:0,POU2F1:ENSG00000143190:+:protein_coding:0,POU2F1:ENSG00000143190:+:nonsense_mediated_decay:0,AL451050.2:ENSG00000272205:-:lncRNA:0
chr1	167442091	167442841	distal	CD247:ENSG00000198821:-:lncRNA:2450
chr1	167454370	167456628	proximal	AL359962.3:ENSG00000287218:+:lncRNA:0
chr1	167553145	167554285	proximal	CREG1:ENSG00000143162:-:protein_coding:0
chr1	167713559	167716009	distal	MPZL1:ENSG00000197965:+:lncRNA:5182
chr1	167721049	167722720	proximal	MPZL1:ENSG00000197965:+:lncRNA:0,MPZL1:ENSG00000197965:+:retained_intron:0,MPZL1:ENSG00000197965:+:protein_coding:0,MPZL1:ENSG00000197965:+:nonsense_mediated_decay:0
chr1	167935093	167937584	proximal	DCAF6:ENSG00000143164:+:lncRNA:0,DCAF6:ENSG00000143164:+:protein_coding:0,DCAF6:ENSG00000143164:+:nonsense_mediated_decay:0,MPC2:ENSG00000143158:-:protein_coding:0
chr1	168135447	168138159	proximal	GPR161:ENSG00000143147:-:protein_coding:0,GPR161:ENSG00000143147:-:lncRNA:409
chr1	168178131	168179677	proximal	TIPRL:ENSG00000143155:+:protein_coding:0
chr1	168225112	168226732	proximal	SFT2D2:ENSG00000213064:+:lncRNA:0,SFT2D2:ENSG00000213064:+:protein_coding:0
chr1	169086537	169087839	proximal	LINC00970:ENSG00000203601:-:lncRNA:0
chr1	169105139	169108254	proximal	ATP1B1:ENSG00000143153:+:protein_coding:0,AL135926.1:ENSG00000285622:-:lncRNA:1862
chr1	169485070	169487334	proximal	Z99572.1:ENSG00000213062:+:lncRNA:0,SLC19A2:ENSG00000117479:-:protein_coding:0
chr1	169794110	169795653	proximal	C1orf112:ENSG00000000460:+:protein_coding:0,C1orf112:ENSG00000000460:+:nonsense_mediated_decay:0,METTL18:ENSG00000171806:-:protein_coding:0
chr1	169892940	169894883	proximal	SCYL3:ENSG00000000457:-:protein_coding:0,SCYL3:ENSG00000000457:-:lncRNA:0
chr1	170074027	170075198	proximal	KIFAP3:ENSG00000075945:-:protein_coding:0
chr1	170531538	170532943	proximal	GORAB:ENSG00000120370:+:protein_coding:0,GORAB:ENSG00000120370:+:nonsense_mediated_decay:0,GORAB-AS1:ENSG00000231407:-:lncRNA:0
chr1	171484875	171486483	proximal	PRRC2C:ENSG00000117523:+:protein_coding:0,PRRC2C:ENSG00000117523:+:lncRNA:0
chr1	171741321	171743053	proximal	VAMP4:ENSG00000117533:-:nonsense_mediated_decay:0,VAMP4:ENSG00000117533:-:protein_coding:0,VAMP4:ENSG00000117533:-:lncRNA:0
chr1	171780620	171782314	proximal	EEF1AKNMT:ENSG00000010165:+:protein_coding:0,EEF1AKNMT:ENSG00000010165:+:lncRNA:0
chr1	171840673	171842754	proximal	DNM3:ENSG00000197959:+:protein_coding:0
chr1	172443536	172444542	proximal	PIGC:ENSG00000135845:-:lncRNA:0,PIGC:ENSG00000135845:-:protein_coding:0,C1orf105:ENSG00000180999:+:protein_coding:596
chr1	172531953	172534093	proximal	SUCO:ENSG00000094975:+:protein_coding:0,SUCO:ENSG00000094975:+:retained_intron:0
chr1	173476620	173478087	proximal	PRDX6:ENSG00000117592:+:lncRNA:0,PRDX6:ENSG00000117592:+:protein_coding:0,AL645568.1:ENSG00000203739:-:lncRNA:0
chr1	173714468	173715504	proximal	KLHL20:ENSG00000076321:+:lncRNA:0,KLHL20:ENSG00000076321:+:protein_coding:0
chr1	173824082	173825426	proximal	DARS2:ENSG00000117593:+:protein_coding:0,DARS2:ENSG00000117593:+:nonsense_mediated_decay:0,DARS2:ENSG00000117593:+:retained_intron:0,CENPL:ENSG00000120334:-:lncRNA:0,CENPL:ENSG00000120334:-:protein_coding:0
chr1	173866989	173869167	proximal	ZBTB37:ENSG00000185278:+:protein_coding:0,GAS5:ENSG00000234741:-:lncRNA:0,GAS5:ENSG00000234741:-:retained_intron:0
chr1	174021557	174023101	proximal	AL121983.1:ENSG00000224977:+:lncRNA:0,RC3H1:ENSG00000135870:-:protein_coding:0
chr1	174158881	174160536	proximal	RABGAP1L:ENSG00000152061:+:protein_coding:0,RABGAP1L:ENSG00000152061:+:nonsense_mediated_decay:0,AL121983.2:ENSG00000227373:-:lncRNA:0
chr1	174799374	174801175	proximal	RABGAP1L:ENSG00000152061:+:protein_coding:0
chr1	174998218	175000719	proximal	CACYBP:ENSG00000116161:+:protein_coding:0,CACYBP:ENSG00000116161:+:retained_intron:0,Z99127.4:ENSG00000287697:-:lncRNA:0
chr1	175022924	175024485	proximal	MRPS14:ENSG00000120333:-:nonsense_mediated_decay:0,MRPS14:ENSG00000120333:-:protein_coding:0,RF00019:ENSG00000206659:-:misc_RNA:343
chr1	175742911	175744255	proximal	TNR:ENSG00000116147:-:protein_coding:0
chr1	175754593	175756814	distal	TNR:ENSG00000116147:-:protein_coding:10976
chr1	175758512	175759584	distal	TNR:ENSG00000116147:-:protein_coding:14895
chr1	176206385	176207968	proximal	AL591043.2:ENSG00000236021:+:lncRNA:0,COP1:ENSG00000143207:-:protein_coding:0,COP1:ENSG00000143207:-:nonsense_mediated_decay:0
chr1	177016921	177018439	distal	MIR488:ENSG00000202609:-:miRNA:-12353
chr1	177020186	177022276	distal	MIR488:ENSG00000202609:-:miRNA:-9206
chr1	177163671	177165333	proximal	ASTN1:ENSG00000152092:-:protein_coding:0,ASTN1:ENSG00000152092:-:lncRNA:0
chr1	177170559	177171571	proximal	BRINP2:ENSG00000198797:+:protein_coding:0
chr1	178093022	178095022	proximal	RASAL2:ENSG00000075391:+:protein_coding:0,RASAL2-AS1:ENSG00000224687:-:lncRNA:0
chr1	178541510	178543640	proximal	C1orf220:ENSG00000213057:+:lncRNA:0
chr1	178724385	178726550	proximal	RALGPS2:ENSG00000116191:+:protein_coding:0,RALGPS2:ENSG00000116191:+:retained_intron:0,AL449106.1:ENSG00000273062:-:lncRNA:0
chr1	179025366	179027038	proximal	FAM20B:ENSG00000116199:+:protein_coding:0
chr1	179081386	179083040	proximal	TOR3A:ENSG00000186283:+:protein_coding:0,TOR3A:ENSG00000186283:+:nonsense_mediated_decay:0,TOR3A:ENSG00000186283:+:lncRNA:0
chr1	179228613	179230228	proximal	ABL2:ENSG00000143322:-:retained_intron:0,ABL2:ENSG00000143322:-:protein_coding:0,ABL2:ENSG00000143322:-:lncRNA:0
chr1	179292878	179294301	proximal	SOAT1:ENSG00000057252:+:protein_coding:0
chr1	179365207	179366418	proximal	AXDND1:ENSG00000162779:+:protein_coding:0,AXDND1:ENSG00000162779:+:retained_intron:0,AXDND1:ENSG00000162779:+:lncRNA:0,AXDND1:ENSG00000162779:+:nonsense_mediated_decay:0
chr1	179813765	179815843	distal	AL359853.1:ENSG00000229407:-:lncRNA:-3649
chr1	179877176	179878261	proximal	TOR1AIP2:ENSG00000169905:-:lncRNA:0,TOR1AIP2:ENSG00000169905:-:protein_coding:0
chr1	179881670	179883847	proximal	TOR1AIP1:ENSG00000143337:+:protein_coding:0,TOR1AIP1:ENSG00000143337:+:nonsense_mediated_decay:0,AL353708.3:ENSG00000272906:-:lncRNA:0,TOR1AIP1:ENSG00000143337:+:lncRNA:89
chr1	179953627	179955473	proximal	CEP350:ENSG00000135837:+:protein_coding:0,AL353708.1:ENSG00000260360:-:lncRNA:0
chr1	180153813	180156026	proximal	QSOX1:ENSG00000116260:+:protein_coding:0,QSOX1:ENSG00000116260:+:nonsense_mediated_decay:0
chr1	180181960	180183835	distal	QSOX1:ENSG00000116260:+:protein_coding:12846
chr1	180227518	180231798	proximal	LHX4:ENSG00000121454:+:protein_coding:0,LHX4:ENSG00000121454:+:retained_intron:0
chr1	180234286	180239503	distal	LHX4:ENSG00000121454:+:retained_intron:-7058,LHX4:ENSG00000121454:+:nonsense_mediated_decay:8781
chr1	180501977	180503549	proximal	ACBD6:ENSG00000230124:-:protein_coding:0,ACBD6:ENSG00000230124:-:nonsense_mediated_decay:0
chr1	180567270	180568905	distal	OVAAL:ENSG00000236719:+:lncRNA:-6558
chr1	180631413	180632941	proximal	XPR1:ENSG00000143324:+:protein_coding:0
chr1	180911782	180913798	proximal	KIAA1614:ENSG00000135835:+:protein_coding:0,KIAA1614:ENSG00000135835:+:lncRNA:0
chr1	180925489	180930080	proximal	KIAA1614:ENSG00000135835:+:protein_coding:0
chr1	180953256	180955261	proximal	KIAA1614-AS1:ENSG00000232586:-:lncRNA:0
chr1	181021969	181023967	proximal	STX6:ENSG00000135823:-:protein_coding:0
chr1	181088137	181090578	proximal	IER5:ENSG00000162783:+:protein_coding:0
chr1	181104046	181106793	distal	IER5:ENSG00000162783:+:protein_coding:-17794
chr1	181141862	181143133	distal	LINC01732:ENSG00000237292:+:lncRNA:31350
chr1	181179324	181181233	distal	LINC01732:ENSG00000237292:+:lncRNA:-5881
chr1	181189246	181190929	distal	AL358393.1:ENSG00000225359:-:lncRNA:-1694
chr1	181481763	181483802	proximal	CACNA1E:ENSG00000198216:+:retained_intron:0,CACNA1E:ENSG00000198216:+:protein_coding:0
chr1	181484629	181486719	distal	CACNA1E:ENSG00000198216:+:protein_coding:-2970
chr1	181550471	181552503	distal	CACNA1E:ENSG00000198216:+:protein_coding:-68754
chr1	182029280	182030494	distal	AL161734.2:ENSG00000287452:-:lncRNA:30294
chr1	182317435	182318541	distal	LINC01344:ENSG00000228918:-:lncRNA:3373
chr1	182390218	182392787	proximal	GLUL:ENSG00000135821:-:lncRNA:0,GLUL:ENSG00000135821:-:protein_coding:0
chr1	182650765	182652152	distal	RGS8:ENSG00000135824:-:protein_coding:-20640
chr1	182788949	182790147	proximal	NPL:ENSG00000135838:+:lncRNA:0,NPL:ENSG00000135838:+:protein_coding:0
chr1	182838701	182840371	proximal	DHX9:ENSG00000135829:+:protein_coding:0,DHX9:ENSG00000135829:+:lncRNA:0,AL355999.1:ENSG00000287808:-:lncRNA:0
chr1	183022141	183024946	proximal	LAMC1:ENSG00000135862:+:protein_coding:0
chr1	183416717	183418841	proximal	NMNAT2:ENSG00000157064:-:protein_coding:0
chr1	183470844	183473086	proximal	SMG7:ENSG00000116698:+:nonsense_mediated_decay:0,SMG7:ENSG00000116698:+:protein_coding:0,SMG7:ENSG00000116698:+:retained_intron:0,SMG7-AS1:ENSG00000232860:-:lncRNA:0,SMG7-AS1:ENSG00000232860:-:TEC:0
chr1	183633677	183636765	proximal	ARPC5:ENSG00000162704:-:lncRNA:0,RGL1:ENSG00000143344:+:protein_coding:0,ARPC5:ENSG00000162704:-:protein_coding:0,ARPC5:ENSG00000162704:-:retained_intron:367
chr1	183652427	183653832	proximal	APOBEC4:ENSG00000173627:-:protein_coding:0,APOBEC4:ENSG00000173627:-:lncRNA:0
chr1	183905290	183906476	distal	COLGALT2:ENSG00000198756:-:lncRNA:-31617
chr1	184035947	184037909	proximal	COLGALT2:ENSG00000198756:-:protein_coding:0
chr1	184051204	184052167	proximal	TSEN15:ENSG00000198860:+:protein_coding:0,TSEN15:ENSG00000198860:+:nonsense_mediated_decay:0,TSEN15:ENSG00000198860:+:retained_intron:0
chr1	184296253	184297826	distal	RF00019:ENSG00000207080:+:misc_RNA:17831
chr1	184385620	184388366	proximal	C1orf21:ENSG00000116667:+:protein_coding:0,C1orf21:ENSG00000116667:+:nonsense_mediated_decay:0,AL445228.2:ENSG00000271387:-:lncRNA:0
chr1	184663502	184664957	proximal	AL713852.2:ENSG00000286378:+:lncRNA:0,AL713852.1:ENSG00000285847:-:lncRNA:0
chr1	184753928	184755808	proximal	EDEM3:ENSG00000116406:-:protein_coding:0,EDEM3:ENSG00000116406:-:retained_intron:0
chr1	185044769	185046468	proximal	RNF2:ENSG00000121481:+:protein_coding:0,RNF2:ENSG00000121481:+:retained_intron:0
chr1	185155922	185158238	proximal	SWT1:ENSG00000116668:+:protein_coding:0,TRMT1L:ENSG00000121486:-:protein_coding:0,TRMT1L:ENSG00000121486:-:lncRNA:0
chr1	185315485	185318167	proximal	AL078644.2:ENSG00000273004:+:lncRNA:0,IVNS1ABP:ENSG00000116679:-:protein_coding:0,IVNS1ABP:ENSG00000116679:-:lncRNA:0
chr1	185880642	185881581	distal	HMCN1:ENSG00000143341:+:lncRNA:75487
chr1	186374448	186376283	proximal	ODR4:ENSG00000157181:+:protein_coding:0,TPR:ENSG00000047410:-:protein_coding:0,TPR:ENSG00000047410:-:lncRNA:0
chr1	190477561	190479897	proximal	BRINP3:ENSG00000162670:-:protein_coding:0,LINC01351:ENSG00000237457:+:lncRNA:0,BRINP3:ENSG00000162670:-:lncRNA:0,AL391645.1:ENSG00000241505:+:lncRNA:481
chr1	192808142	192810373	proximal	RGS2:ENSG00000116741:+:protein_coding:0,RGS2:ENSG00000116741:+:lncRNA:0
chr1	193058470	193060569	proximal	RO60:ENSG00000116747:+:protein_coding:0,RO60:ENSG00000116747:+:retained_intron:0,RO60:ENSG00000116747:+:lncRNA:0,UCHL5:ENSG00000116750:-:lncRNA:0,UCHL5:ENSG00000116750:-:protein_coding:0,SCARNA18B:ENSG00000238754:-:snoRNA:1054
chr1	193104166	193105845	proximal	GLRX2:ENSG00000023572:-:protein_coding:0,GLRX2:ENSG00000023572:-:nonsense_mediated_decay:0
chr1	193121172	193122788	proximal	CDC73:ENSG00000134371:+:protein_coding:0,CDC73:ENSG00000134371:+:lncRNA:0,CDC73:ENSG00000134371:+:nonsense_mediated_decay:0
chr1	193185822	193187245	proximal	CDC73:ENSG00000134371:+:lncRNA:0,B3GALT2:ENSG00000162630:-:protein_coding:0
chr1	193311016	193312489	distal	LINC01031:ENSG00000232077:+:lncRNA:-7547
chr1	196607808	196609637	proximal	KCNT2:ENSG00000162687:-:protein_coding:0,KCNT2:ENSG00000162687:-:nonsense_mediated_decay:0,KCNT2:ENSG00000162687:-:lncRNA:0
chr1	197200456	197202079	proximal	ZBTB41:ENSG00000177888:-:lncRNA:0,ZBTB41:ENSG00000177888:-:protein_coding:0
chr1	197462917	197464644	distal	AL136322.1:ENSG00000230260:-:lncRNA:15447
chr1	197774464	197775911	proximal	DENND1B:ENSG00000213047:-:retained_intron:0,DENND1B:ENSG00000213047:-:protein_coding:0,DENND1B:ENSG00000213047:-:nonsense_mediated_decay:0,DENND1B:ENSG00000213047:-:lncRNA:0
chr1	197901773	197903512	proximal	C1orf53:ENSG00000203724:+:protein_coding:0
chr1	197915290	197921247	proximal	LHX9:ENSG00000143355:+:protein_coding:0
chr1	198156334	198158085	proximal	NEK7:ENSG00000151414:+:protein_coding:0
chr1	198902501	198904233	distal	MIR181A1HG:ENSG00000229989:-:lncRNA:-34877
chr1	198934800	198937910	proximal	MIR181A1HG:ENSG00000229989:-:lncRNA:0
chr1	200409067	200411065	proximal	ZNF281:ENSG00000162702:-:protein_coding:0,AC104461.1:ENSG00000230623:+:lncRNA:462
chr1	200669011	200670725	proximal	AL445483.1:ENSG00000260088:+:lncRNA:0,DDX59:ENSG00000118197:-:protein_coding:0
chr1	200738249	200740372	proximal	CAMSAP2:ENSG00000118200:+:protein_coding:0
chr1	200890451	200891980	proximal	INAVA:ENSG00000163362:+:protein_coding:0
chr1	200971634	200972805	distal	KIF21B:ENSG00000116852:-:retained_intron:-33735
chr1	201015928	201016858	distal	AL358473.1:ENSG00000229191:+:lncRNA:7090
chr1	201020527	201024853	proximal	AL358473.1:ENSG00000229191:+:lncRNA:0,KIF21B:ENSG00000116852:-:protein_coding:0
chr1	201113696	201115855	proximal	ASCL5:ENSG00000232237:-:protein_coding:0,CACNA1S:ENSG00000081248:-:protein_coding:1244
chr1	201153593	201155597	proximal	TMEM9:ENSG00000116857:-:protein_coding:0,TMEM9:ENSG00000116857:-:lncRNA:0,TMEM9:ENSG00000116857:-:nonsense_mediated_decay:0
chr1	201170403	201171923	proximal	TMEM9:ENSG00000116857:-:protein_coding:0
chr1	201435600	201436439	distal	TNNI1:ENSG00000159173:-:protein_coding:5733
chr1	201467604	201470448	proximal	PHLDA3:ENSG00000174307:-:lncRNA:0,PHLDA3:ENSG00000174307:-:protein_coding:0
chr1	201506141	201508032	proximal	AC096677.1:ENSG00000224536:+:lncRNA:0,CSRP1:ENSG00000159176:-:lncRNA:0,CSRP1:ENSG00000159176:-:protein_coding:0,CSRP1:ENSG00000159176:-:retained_intron:0
chr1	201559232	201560881	distal	RPS10P7:ENSG00000223396:+:transcribed_processed_pseudogene:-40546
chr1	201647012	201651709	proximal	NAV1:ENSG00000134369:+:protein_coding:0
chr1	201672810	201674787	proximal	AC092800.1:ENSG00000236390:-:lncRNA:0
chr1	201692642	201695400	distal	AC092800.1:ENSG00000236390:-:lncRNA:18497
chr1	201828146	201829957	proximal	IPO9:ENSG00000198700:+:lncRNA:0,IPO9:ENSG00000198700:+:protein_coding:0,IPO9-AS1:ENSG00000231871:-:lncRNA:0
chr1	201887975	201889626	proximal	SHISA4:ENSG00000198892:+:lncRNA:0,SHISA4:ENSG00000198892:+:protein_coding:0
chr1	201954375	201956226	proximal	TIMM17A:ENSG00000134375:+:protein_coding:0,TIMM17A:ENSG00000134375:+:lncRNA:0
chr1	201981937	201983640	proximal	RNPEP:ENSG00000176393:+:lncRNA:0,RNPEP:ENSG00000176393:+:protein_coding:0,RNPEP:ENSG00000176393:+:nonsense_mediated_decay:0
chr1	202129679	202131402	distal	ARL8A:ENSG00000143862:-:lncRNA:-5922
chr1	202142836	202145715	proximal	ARL8A:ENSG00000143862:-:protein_coding:0
chr1	202341535	202342515	proximal	UBE2T:ENSG00000077152:-:retained_intron:0,UBE2T:ENSG00000077152:-:protein_coding:0,UBE2T:ENSG00000077152:-:nonsense_mediated_decay:0
chr1	202348047	202349572	proximal	PPP1R12B:ENSG00000077157:+:protein_coding:0,PPP1R12B:ENSG00000077157:+:nonsense_mediated_decay:0
chr1	202806458	202808886	proximal	KDM5B:ENSG00000117139:-:lncRNA:0,KDM5B:ENSG00000117139:-:protein_coding:0,KDM5B:ENSG00000117139:-:nonsense_mediated_decay:0,KDM5B:ENSG00000117139:-:retained_intron:0
chr1	202810365	202812788	proximal	PCAT6:ENSG00000228288:+:lncRNA:0,AC098934.4:ENSG00000260021:-:lncRNA:0,KDM5B:ENSG00000117139:-:protein_coding:894,KDM5B:ENSG00000117139:-:nonsense_mediated_decay:1883,KDM5B:ENSG00000117139:-:retained_intron:1931
chr1	202860638	202862294	proximal	AC098934.1:ENSG00000214796:-:lncRNA:0,AC098934.2:ENSG00000234996:+:lncRNA:0,AC098934.1:ENSG00000214796:-:transcribed_unprocessed_pseudogene:1538
chr1	202888207	202889832	proximal	RABIF:ENSG00000183155:-:protein_coding:0
chr1	202926487	202927865	proximal	KLHL12:ENSG00000117153:-:protein_coding:0
chr1	202957630	202959028	proximal	ADIPOR1:ENSG00000159346:-:protein_coding:0
chr1	202966568	202968244	proximal	CYB5R1:ENSG00000159348:-:lncRNA:0,CYB5R1:ENSG00000159348:-:protein_coding:0
chr1	203006832	203008032	proximal	TMEM183A:ENSG00000163444:+:protein_coding:0,TMEM183A:ENSG00000163444:+:retained_intron:0,TMEM183A:ENSG00000163444:+:lncRNA:0
chr1	203025439	203027753	proximal	PPFIA4:ENSG00000143847:+:protein_coding:0
chr1	203126565	203128948	proximal	ADORA1:ENSG00000163485:+:protein_coding:0,AC105940.2:ENSG00000234775:-:lncRNA:0,ADORA1:ENSG00000163485:+:lncRNA:685
chr1	203271979	203275402	proximal	LINC01353:ENSG00000231507:+:lncRNA:0,CHIT1:ENSG00000133063:-:lncRNA:0
chr1	203277988	203279594	distal	LINC01353:ENSG00000231507:+:lncRNA:2826
chr1	203289857	203291575	distal	LINC01353:ENSG00000231507:+:lncRNA:-3635
chr1	203304758	203307106	proximal	BTG2:ENSG00000159388:+:nonsense_mediated_decay:0,BTG2:ENSG00000159388:+:protein_coding:0,LINC01136:ENSG00000233791:-:lncRNA:0
chr1	203326292	203328274	distal	RNU6-487P:ENSG00000202300:-:snRNA:7192
chr1	203478071	203478958	distal	PRELP:ENSG00000188783:+:protein_coding:-3133
chr1	203491526	203493371	proximal	OPTC:ENSG00000188770:+:protein_coding:771
chr1	203596742	203598426	distal	ATP2B4:ENSG00000058668:+:protein_coding:28134
chr1	203626254	203627374	proximal	ATP2B4:ENSG00000058668:+:protein_coding:0
chr1	203742442	203744802	distal	SNORA77:ENSG00000221643:+:snoRNA:-15028
chr1	204072713	204074985	proximal	SOX13:ENSG00000143842:+:lncRNA:0,SOX13:ENSG00000143842:+:protein_coding:0,AL592146.2:ENSG00000286572:-:lncRNA:0
chr1	204150830	204153072	proximal	ETNK2:ENSG00000143845:-:protein_coding:0
chr1	204357221	204360520	proximal	PLEKHA6:ENSG00000143850:-:protein_coding:0
chr1	204363014	204364026	distal	PLEKHA6:ENSG00000143850:-:protein_coding:3084
chr1	204410542	204412674	proximal	PPP1R15B:ENSG00000158615:-:protein_coding:0
chr1	204454575	204455616	distal	PIK3C2B:ENSG00000133056:-:lncRNA:-1483
chr1	204492815	204495284	proximal	PIK3C2B:ENSG00000133056:-:protein_coding:0
chr1	204505842	204508266	distal	MDM4:ENSG00000198625:+:protein_coding:8112
chr1	204515901	204517035	proximal	MDM4:ENSG00000198625:+:protein_coding:0,MDM4:ENSG00000198625:+:lncRNA:0
chr1	204706458	204708205	proximal	RNA5SP75:ENSG00000252650:-:rRNA_pseudogene:0
chr1	204806726	204807724	distal	NFASC:ENSG00000163531:+:lncRNA:20926
chr1	204828150	204829971	proximal	NFASC:ENSG00000163531:+:lncRNA:0,NFASC:ENSG00000163531:+:protein_coding:0,AC096675.1:ENSG00000287197:-:lncRNA:0
chr1	204922679	204924939	distal	NFASC:ENSG00000163531:+:protein_coding:-3296
chr1	204937449	204938609	distal	NFASC:ENSG00000163531:+:protein_coding:5616
chr1	204945427	204946136	proximal	AL391822.1:ENSG00000229657:+:processed_pseudogene:471
chr1	204960024	204961272	distal	NFASC:ENSG00000163531:+:retained_intron:-3534
chr1	205032093	205033105	distal	CNTN2:ENSG00000184144:+:nonsense_mediated_decay:9831
chr1	205042534	205044731	proximal	CNTN2:ENSG00000184144:+:nonsense_mediated_decay:0,CNTN2:ENSG00000184144:+:protein_coding:0,CNTN2:ENSG00000184144:+:retained_intron:0
chr1	205061349	205062463	proximal	CNTN2:ENSG00000184144:+:retained_intron:0
chr1	205121369	205122733	proximal	RBBP5:ENSG00000117222:-:lncRNA:0,RBBP5:ENSG00000117222:-:protein_coding:0
chr1	205210326	205212216	proximal	DSTYK:ENSG00000133059:-:protein_coding:0
chr1	205227140	205229989	proximal	TMCC2:ENSG00000133069:+:protein_coding:0,TMCC2:ENSG00000133069:+:lncRNA:0
chr1	205246031	205248072	proximal	TMCC2:ENSG00000133069:+:lncRNA:0,TMCC2:ENSG00000133069:+:protein_coding:0
chr1	205255961	205257336	proximal	TMCC2:ENSG00000133069:+:protein_coding:0,TMCC2:ENSG00000133069:+:lncRNA:0
chr1	205320563	205322495	proximal	NUAK2:ENSG00000163545:-:protein_coding:0
chr1	205342836	205344814	proximal	KLHDC8A:ENSG00000162873:-:protein_coding:0
chr1	205355691	205357473	proximal	KLHDC8A:ENSG00000162873:-:protein_coding:0,KLHDC8A:ENSG00000162873:-:lncRNA:0
chr1	205373035	205375249	proximal	LEMD1-AS1:ENSG00000226235:+:lncRNA:0
chr1	205429576	205431428	distal	LEMD1:ENSG00000186007:-:protein_coding:7519
chr1	205454921	205458481	proximal	AC098936.1:ENSG00000224717:+:lncRNA:0,LEMD1:ENSG00000186007:-:protein_coding:0,BLACAT1:ENSG00000281406:-:protein_coding:0,BLACAT1:ENSG00000281406:-:lncRNA:0
chr1	205485242	205485984	distal	CDK18:ENSG00000117266:+:protein_coding:18610
chr1	205504239	205505469	proximal	CDK18:ENSG00000117266:+:protein_coding:0,CDK18:ENSG00000117266:+:nonsense_mediated_decay:0,CDK18:ENSG00000117266:+:lncRNA:0
chr1	205523721	205524776	distal	CDK18:ENSG00000117266:+:lncRNA:-803,CDK18:ENSG00000117266:+:retained_intron:2633
chr1	205528473	205529843	proximal	CDK18:ENSG00000117266:+:lncRNA:0
chr1	205630867	205632664	proximal	ELK4:ENSG00000158711:-:nonsense_mediated_decay:0,ELK4:ENSG00000158711:-:protein_coding:0
chr1	205679638	205681241	proximal	SLC45A3:ENSG00000158715:-:protein_coding:0
chr1	205748739	205751495	proximal	NUCKS1:ENSG00000069275:-:protein_coding:0
chr1	205812355	205814059	proximal	AC119673.2:ENSG00000286619:+:lncRNA:0,SLC41A1:ENSG00000133065:-:protein_coding:0,SLC41A1:ENSG00000133065:-:lncRNA:0
chr1	205913355	205914961	distal	SLC26A9:ENSG00000174502:-:retained_intron:-11381
chr1	206556655	206557698	proximal	RASSF5:ENSG00000266094:+:protein_coding:0,RASSF5:ENSG00000266094:+:retained_intron:0
chr1	206611813	206612930	proximal	EIF2D:ENSG00000143486:-:protein_coding:0,EIF2D:ENSG00000143486:-:lncRNA:0,EIF2D:ENSG00000143486:-:retained_intron:0
chr1	206634311	206636238	proximal	DYRK3:ENSG00000143479:+:protein_coding:0,DYRK3:ENSG00000143479:+:lncRNA:0,AL591846.2:ENSG00000237605:-:lncRNA:0
chr1	206683913	206686540	proximal	MAPKAPK2:ENSG00000162889:+:protein_coding:0
chr1	207050303	207051847	proximal	YOD1:ENSG00000180667:-:protein_coding:0,PFKFB2:ENSG00000123836:+:protein_coding:1427,PFKFB2:ENSG00000123836:+:nonsense_mediated_decay:1427,PFKFB2:ENSG00000123836:+:retained_intron:1435
chr1	207051928	207053755	proximal	YOD1:ENSG00000180667:-:protein_coding:0,PFKFB2:ENSG00000123836:+:protein_coding:0,PFKFB2:ENSG00000123836:+:nonsense_mediated_decay:0,PFKFB2:ENSG00000123836:+:retained_intron:0
chr1	207320735	207322303	proximal	CD55:ENSG00000196352:+:protein_coding:0
chr1	207495792	207496689	proximal	CR1:ENSG00000203710:+:lncRNA:0,CR1:ENSG00000203710:+:protein_coding:0,CR1:ENSG00000203710:+:retained_intron:0,CR1:ENSG00000203710:+:nonsense_mediated_decay:0
chr1	207751539	207753023	proximal	CD46:ENSG00000117335:+:protein_coding:0,CD46:ENSG00000117335:+:lncRNA:0
chr1	207823380	207824551	proximal	MIR29B2CHG:ENSG00000203709:-:lncRNA:651
chr1	207868144	207869709	proximal	MIR29B2CHG:ENSG00000203709:-:lncRNA:0
chr1	207919237	207920751	distal	CD34:ENSG00000174059:-:protein_coding:7834
chr1	207962994	207964764	distal	AL356275.1:ENSG00000284237:+:lncRNA:-5263
chr1	208078531	208079427	distal	AL590138.1:ENSG00000287220:+:lncRNA:26674
chr1	208241869	208245918	proximal	PLXNA2:ENSG00000076356:-:lncRNA:0,PLXNA2:ENSG00000076356:-:protein_coding:0
chr1	208271952	208273161	proximal	AL606753.2:ENSG00000286198:-:lncRNA:1284
chr1	208279764	208280979	distal	AL606753.2:ENSG00000286198:-:lncRNA:9096
chr1	208347003	208348001	distal	AL606753.2:ENSG00000286198:-:lncRNA:76335
chr1	208526893	208529979	distal	LINC01735:ENSG00000261453:-:lncRNA:-87021
chr1	208652034	208652855	distal	AC099793.1:ENSG00000259815:-:lncRNA:23948
chr1	209105690	209107601	proximal	AC092810.4:ENSG00000287046:+:lncRNA:0
chr1	209206942	209208438	distal	AC092810.1:ENSG00000224540:+:processed_pseudogene:23757
chr1	209219684	209220990	distal	AC092810.1:ENSG00000224540:+:processed_pseudogene:11205
chr1	209226352	209228164	distal	AC092810.1:ENSG00000224540:+:processed_pseudogene:4031
chr1	209433803	209434702	distal	MIR205:ENSG00000284485:+:miRNA:-2448
chr1	209583376	209584771	proximal	CAMK1G:ENSG00000008118:+:protein_coding:0
chr1	209674875	209676351	proximal	G0S2:ENSG00000123689:+:protein_coding:0,HSD11B1-AS1:ENSG00000227591:-:lncRNA:0
chr1	209783840	209785299	proximal	C1orf74:ENSG00000162757:-:protein_coding:0
chr1	209827471	209828380	proximal	UTP25:ENSG00000117597:+:protein_coding:0
chr1	209937245	209938934	proximal	SYT14:ENSG00000143469:+:protein_coding:0,SYT14:ENSG00000143469:+:nonsense_mediated_decay:0
chr1	210232030	210235130	proximal	SERTAD4:ENSG00000082497:+:protein_coding:0,SERTAD4-AS1:ENSG00000203706:-:lncRNA:0
chr1	210250585	210253169	distal	SERTAD4:ENSG00000082497:+:lncRNA:-14574,ST13P19:ENSG00000228110:-:processed_pseudogene:-14369
chr1	211133057	211134745	proximal	KCNH1-IT1:ENSG00000234233:-:lncRNA:0,KCNH1:ENSG00000143473:-:protein_coding:0,KCNH1:ENSG00000143473:-:retained_intron:0,AL590132.1:ENSG00000284299:-:protein_coding:0,KCNH1:ENSG00000143473:-:nonsense_mediated_decay:0
chr1	211258032	211261143	proximal	RCOR3:ENSG00000117625:+:protein_coding:0,RCOR3:ENSG00000117625:+:nonsense_mediated_decay:0,RCOR3:ENSG00000117625:+:retained_intron:0,RCOR3:ENSG00000117625:+:lncRNA:0
chr1	211326252	211328335	proximal	TRAF5:ENSG00000082512:+:protein_coding:0,TRAF5:ENSG00000082512:+:lncRNA:0
chr1	211382158	211383555	proximal	LINC00467:ENSG00000153363:+:lncRNA:0,AL590101.1:ENSG00000287033:-:lncRNA:0
chr1	211577533	211579968	proximal	SLC30A1:ENSG00000170385:-:protein_coding:0
chr1	211829262	211831696	proximal	LPGAT1-AS1:ENSG00000229258:+:lncRNA:0,LPGAT1:ENSG00000123684:-:protein_coding:0,LPGAT1:ENSG00000123684:-:lncRNA:0
chr1	212034380	212036157	proximal	DTL:ENSG00000143476:+:protein_coding:0,DTL:ENSG00000143476:+:lncRNA:0,INTS7:ENSG00000143493:-:protein_coding:0,INTS7:ENSG00000143493:-:nonsense_mediated_decay:0
chr1	212284390	212286691	proximal	PPP2R5A:ENSG00000066027:+:protein_coding:0
chr1	212413856	212415377	proximal	TMEM206:ENSG00000065600:-:protein_coding:0,TMEM206:ENSG00000065600:-:lncRNA:0
chr1	212432357	212433790	proximal	NENF:ENSG00000117691:+:protein_coding:0,NENF:ENSG00000117691:+:lncRNA:0,AC092803.4:ENSG00000287445:-:lncRNA:0
chr1	212558145	212559515	proximal	AC092803.5:ENSG00000288007:+:lncRNA:0
chr1	212606359	212609856	proximal	ATF3:ENSG00000162772:+:protein_coding:0,ATF3:ENSG00000162772:+:retained_intron:0
chr1	212791303	212792899	proximal	TATDN3:ENSG00000203705:+:protein_coding:0,TATDN3:ENSG00000203705:+:nonsense_mediated_decay:0,TATDN3:ENSG00000203705:+:retained_intron:0,NSL1:ENSG00000117697:-:protein_coding:0,NSL1:ENSG00000117697:-:lncRNA:0,TATDN3:ENSG00000203705:+:lncRNA:23
chr1	212857633	212859470	proximal	FLVCR1:ENSG00000162769:+:protein_coding:0,FLVCR1-DT:ENSG00000198468:-:lncRNA:0
chr1	212949626	212951988	proximal	VASH2:ENSG00000143494:+:protein_coding:0,VASH2:ENSG00000143494:+:lncRNA:0
chr1	213014982	213016106	proximal	ANGEL2:ENSG00000174606:-:lncRNA:0,ANGEL2:ENSG00000174606:-:protein_coding:0
chr1	213050641	213051876	proximal	RPS6KC1:ENSG00000136643:+:protein_coding:0
chr1	213417966	213419317	distal	RPL31P13:ENSG00000228646:-:processed_pseudogene:-10772
chr1	213985008	213989904	proximal	PROX1:ENSG00000117707:+:protein_coding:0,PROX1:ENSG00000117707:+:lncRNA:0,PROX1-AS1:ENSG00000230461:-:lncRNA:0,AC011700.1:ENSG00000274895:-:lncRNA:0
chr1	214280110	214282213	proximal	SMYD2:ENSG00000143499:+:lncRNA:0,SMYD2:ENSG00000143499:+:retained_intron:0,SMYD2:ENSG00000143499:+:protein_coding:0
chr1	214303196	214304133	distal	SMYD2:ENSG00000143499:+:lncRNA:-22054
chr1	214550869	214552333	proximal	PTPN14:ENSG00000152104:-:protein_coding:0,PTPN14:ENSG00000152104:-:lncRNA:0
chr1	214602665	214603599	proximal	CENPF:ENSG00000117724:+:protein_coding:0,CENPF:ENSG00000117724:+:lncRNA:0
chr1	215081402	215085045	proximal	KCNK2:ENSG00000082482:+:protein_coding:0,KCNK2:ENSG00000082482:+:nonsense_mediated_decay:0
chr1	215566793	215568414	proximal	KCTD3:ENSG00000136636:+:protein_coding:0
chr1	216600660	216601694	distal	ESRRG:ENSG00000196482:-:protein_coding:-114577
chr1	217088758	217090899	proximal	ESRRG:ENSG00000196482:-:protein_coding:0,ESRRG:ENSG00000196482:-:lncRNA:0
chr1	217630294	217631869	proximal	SPATA17:ENSG00000162814:+:nonsense_mediated_decay:0,SPATA17:ENSG00000162814:+:protein_coding:0,GPATCH2:ENSG00000092978:-:protein_coding:0
chr1	218163620	218167752	distal	RNU1-141P:ENSG00000201493:+:snRNA:-36297
chr1	218284405	218285829	proximal	RRP15:ENSG00000067533:+:protein_coding:0,RRP15:ENSG00000067533:+:lncRNA:0
chr1	218344795	218347625	proximal	TGFB2:ENSG00000092969:+:protein_coding:0,TGFB2:ENSG00000092969:+:lncRNA:0,TGFB2-AS1:ENSG00000232480:-:lncRNA:0
chr1	219173525	219174886	proximal	LYPLAL1:ENSG00000143353:+:lncRNA:0,LYPLAL1:ENSG00000143353:+:protein_coding:0,LYPLAL1-DT:ENSG00000228063:-:lncRNA:0
chr1	219927693	219929410	proximal	SLC30A10:ENSG00000196660:-:protein_coding:0,SLC30A10:ENSG00000196660:-:nonsense_mediated_decay:0
chr1	220045875	220047014	proximal	EPRS:ENSG00000136628:-:protein_coding:0,EPRS:ENSG00000136628:-:nonsense_mediated_decay:0
chr1	220093642	220095035	proximal	IARS2:ENSG00000067704:+:protein_coding:0
chr1	220271641	220273199	proximal	RAB3GAP2:ENSG00000118873:-:lncRNA:0,RAB3GAP2:ENSG00000118873:-:nonsense_mediated_decay:0,RAB3GAP2:ENSG00000118873:-:retained_intron:0,RAB3GAP2:ENSG00000118873:-:protein_coding:0
chr1	220526915	220529832	proximal	MARK1:ENSG00000116141:+:protein_coding:0,MARK1:ENSG00000116141:+:lncRNA:0
chr1	220689454	220691049	proximal	C1orf115:ENSG00000162817:+:protein_coding:0
chr1	220785813	220787790	proximal	MARC1:ENSG00000186205:+:protein_coding:0,AL445423.2:ENSG00000286231:+:nonsense_mediated_decay:0
chr1	220876603	220882546	proximal	HLX:ENSG00000136630:+:retained_intron:0,HLX:ENSG00000136630:+:protein_coding:0,HLX-AS1:ENSG00000257551:-:lncRNA:0
chr1	221740917	221744018	proximal	DUSP10:ENSG00000143507:-:protein_coding:0,DUSP10:ENSG00000143507:-:nonsense_mediated_decay:0
chr1	222034552	222035789	distal	LINC01705:ENSG00000232679:-:lncRNA:-24508
chr1	222275913	222276633	distal	QRSL1P2:ENSG00000227613:-:processed_pseudogene:13116
chr1	222589407	222590441	proximal	TAF1A-AS1:ENSG00000225265:+:lncRNA:0,TAF1A:ENSG00000143498:-:protein_coding:0,TAF1A:ENSG00000143498:-:lncRNA:0
chr1	222617198	222619186	proximal	MIA3:ENSG00000154305:+:protein_coding:0,MIA3:ENSG00000154305:+:retained_intron:0
chr1	222643407	222644861	proximal	MIA3:ENSG00000154305:+:protein_coding:0,MIA3:ENSG00000154305:+:lncRNA:0,AL592148.1:ENSG00000229399:-:processed_pseudogene:1548
chr1	222711330	222713832	proximal	BROX:ENSG00000162819:+:protein_coding:0,BROX:ENSG00000162819:+:lncRNA:0,AIDA:ENSG00000186063:-:lncRNA:0,AIDA:ENSG00000186063:-:protein_coding:0
chr1	222814044	222815855	proximal	AL392172.1:ENSG00000228106:+:lncRNA:0,AC093152.1:ENSG00000278610:+:lncRNA:0
chr1	223076205	223077199	distal	AL929091.1:ENSG00000287338:-:lncRNA:-26949
chr1	223087022	223088569	distal	AL929091.1:ENSG00000287338:-:lncRNA:-16229
chr1	223363123	223365149	proximal	SUSD4:ENSG00000143502:-:protein_coding:0,SUSD4:ENSG00000143502:-:lncRNA:0
chr1	223711530	223713747	proximal	CAPN2:ENSG00000162909:+:protein_coding:0
chr1	223844864	223847281	proximal	TP53BP2:ENSG00000143514:-:lncRNA:0,TP53BP2:ENSG00000143514:-:protein_coding:0,TP53BP2:ENSG00000143514:-:nonsense_mediated_decay:0
chr1	223992387	223992887	proximal	AC138393.1:ENSG00000185495:+:lncRNA:0,GTF2IP20:ENSG00000272645:-:lncRNA:0,AC138393.3:ENSG00000278467:+:lncRNA:1374
chr1	224113615	224114855	proximal	FBXO28:ENSG00000143756:+:protein_coding:0,FBXO28:ENSG00000143756:+:nonsense_mediated_decay:0,FBXO28:ENSG00000143756:+:retained_intron:0
chr1	224182625	224184373	proximal	DEGS1:ENSG00000143753:+:protein_coding:0,DEGS1:ENSG00000143753:+:lncRNA:0
chr1	224329693	224330847	proximal	NVL:ENSG00000143748:-:protein_coding:0,NVL:ENSG00000143748:-:retained_intron:0,NVL:ENSG00000143748:-:nonsense_mediated_decay:0,NVL:ENSG00000143748:-:lncRNA:0
chr1	224356363	224357798	proximal	CNIH4:ENSG00000143771:+:protein_coding:0,CNIH4:ENSG00000143771:+:lncRNA:0
chr1	224433196	224435674	proximal	CNIH3:ENSG00000143786:+:lncRNA:0,WDR26:ENSG00000162923:-:lncRNA:0,WDR26:ENSG00000162923:-:retained_intron:0,WDR26:ENSG00000162923:-:nonsense_mediated_decay:0,WDR26:ENSG00000162923:-:protein_coding:0
chr1	224615237	224618416	proximal	CNIH3:ENSG00000143786:+:protein_coding:0,AC096537.1:ENSG00000233384:-:lncRNA:0
chr1	224631140	224633412	distal	AC096537.1:ENSG00000233384:-:lncRNA:14919
chr1	225426791	225428947	proximal	LBR:ENSG00000143815:-:protein_coding:0,LBR:ENSG00000143815:-:nonsense_mediated_decay:0
chr1	225474486	225475738	distal	AC092811.1:ENSG00000234476:-:lncRNA:9085
chr1	225651644	225654788	proximal	ENAH:ENSG00000154380:-:protein_coding:0
chr1	225776989	225778503	proximal	SRP9:ENSG00000143742:+:protein_coding:0,SRP9:ENSG00000143742:+:nonsense_mediated_decay:0,SRP9:ENSG00000143742:+:retained_intron:0
chr1	225809567	225810593	proximal	EPHX1:ENSG00000143819:+:protein_coding:0
chr1	225881660	225883393	proximal	TMEM63A:ENSG00000196187:-:protein_coding:0
chr1	225923700	225924915	proximal	PYCR2:ENSG00000143811:-:retained_intron:0,PYCR2:ENSG00000143811:-:protein_coding:0,AL117348.2:ENSG00000255835:-:protein_coding:0,MIR6741:ENSG00000284519:-:miRNA:1557
chr1	225998551	226000272	proximal	SDE2:ENSG00000143751:-:protein_coding:0
chr1	226061274	226064632	proximal	H3F3A:ENSG00000163041:+:protein_coding:0,H3F3A:ENSG00000163041:+:retained_intron:0,H3F3A:ENSG00000163041:+:lncRNA:0,AL512343.2:ENSG00000272562:-:lncRNA:0
chr1	226082705	226084320	proximal	LINC01703:ENSG00000225518:+:lncRNA:0
chr1	226109380	226112186	distal	AL512343.1:ENSG00000270598:+:processed_pseudogene:14991
chr1	226121019	226123640	distal	AL512343.1:ENSG00000270598:+:processed_pseudogene:3537
chr1	226185807	226187427	proximal	ACBD3:ENSG00000182827:-:protein_coding:0
chr1	226308539	226309907	proximal	LIN9:ENSG00000183814:-:protein_coding:0
chr1	226355546	226356635	distal	PARP1:ENSG00000143799:-:lncRNA:-6403
chr1	226406993	226408831	proximal	PARP1:ENSG00000143799:-:protein_coding:0
chr1	226496253	226497060	distal	CDKN2AIPNLP1:ENSG00000177770:-:processed_pseudogene:2763
chr1	226547502	226550563	proximal	STUM:ENSG00000203685:+:protein_coding:0
chr1	226702663	226704399	distal	ITPKB-IT1:ENSG00000228382:-:lncRNA:27595
chr1	226736077	226738926	proximal	ITPKB:ENSG00000143772:-:protein_coding:0
chr1	226870194	226871444	proximal	PSEN2:ENSG00000143801:+:protein_coding:0,PSEN2:ENSG00000143801:+:retained_intron:0
chr1	226939236	226941331	proximal	COQ8A:ENSG00000163050:+:protein_coding:0,COQ8A:ENSG00000163050:+:lncRNA:0
chr1	227317470	227319675	proximal	CDC42BPA:ENSG00000143776:-:protein_coding:0,CDC42BPA:ENSG00000143776:-:retained_intron:422
chr1	227541818	227543264	distal	RNA5SP77:ENSG00000202264:+:rRNA_pseudogene:17916
chr1	227562973	227564265	proximal	ZNF678:ENSG00000181450:+:protein_coding:0,ZNF678:ENSG00000181450:+:lncRNA:0
chr1	227727985	227729496	proximal	SNAP47:ENSG00000143740:+:lncRNA:0,SNAP47:ENSG00000143740:+:protein_coding:0
chr1	227734537	227736430	proximal	SNAP47:ENSG00000143740:+:protein_coding:0,SNAP47:ENSG00000143740:+:lncRNA:0,JMJD4:ENSG00000081692:-:retained_intron:0,JMJD4:ENSG00000081692:-:protein_coding:0
chr1	227787140	227789191	proximal	AL731702.1:ENSG00000286389:+:lncRNA:0
chr1	227946301	227949542	proximal	WNT9A:ENSG00000143816:-:protein_coding:0
chr1	228081617	228084249	proximal	ARF1:ENSG00000143761:+:protein_coding:0,ARF1:ENSG00000143761:+:lncRNA:0
chr1	228101957	228104329	proximal	C1orf35:ENSG00000143793:-:lncRNA:0,C1orf35:ENSG00000143793:-:protein_coding:0
chr1	228108700	228110350	proximal	MRPL55:ENSG00000162910:-:retained_intron:0,MRPL55:ENSG00000162910:-:protein_coding:0,MRPL55:ENSG00000162910:-:lncRNA:0
chr1	228139503	228141907	proximal	GUK1:ENSG00000143774:+:protein_coding:0,GUK1:ENSG00000143774:+:lncRNA:0
chr1	228164726	228167006	proximal	IBA57:ENSG00000181873:+:protein_coding:0,IBA57-DT:ENSG00000203684:-:lncRNA:0
chr1	228212012	228214685	proximal	OBSCN:ENSG00000154358:+:protein_coding:0,OBSCN-AS1:ENSG00000162913:-:lncRNA:0
chr1	228275371	228276887	proximal	OBSCN:ENSG00000154358:+:lncRNA:0,AL353593.1:ENSG00000269934:-:lncRNA:0,OBSCN:ENSG00000154358:+:protein_coding:290
chr1	228377120	228379673	distal	OBSCN:ENSG00000154358:+:retained_intron:-4602
chr1	228405886	228407754	proximal	AL139288.1:ENSG00000231563:+:lncRNA:0,TRIM11:ENSG00000154370:-:protein_coding:0
chr1	228457077	228459935	proximal	HIST3H2BB:ENSG00000196890:+:protein_coding:0,HIST3H2A:ENSG00000181218:-:protein_coding:0
chr1	228464444	228466437	proximal	HIST3H2BA:ENSG00000181201:-:unitary_pseudogene:0
chr1	228486017	228488699	proximal	RNF187:ENSG00000168159:+:protein_coding:0,RNF187:ENSG00000168159:+:lncRNA:0,AL139288.2:ENSG00000279306:-:TEC:0
chr1	228734601	228736710	proximal	RHOU:ENSG00000116574:+:protein_coding:0
chr1	228866751	228868493	distal	AL078624.1:ENSG00000271399:+:processed_pseudogene:-10390
chr1	229270374	229271934	proximal	RAB4A:ENSG00000168118:+:protein_coding:0,RAB4A:ENSG00000168118:+:retained_intron:0,RAB4A:ENSG00000168118:+:lncRNA:0,AL162595.1:ENSG00000177788:-:lncRNA:0
chr1	229341200	229343646	proximal	CCSAP:ENSG00000154429:-:protein_coding:0,CCSAP:ENSG00000154429:-:lncRNA:0
chr1	229408739	229412392	proximal	RN7SKP276:ENSG00000252051:-:misc_RNA:0
chr1	229431273	229433701	distal	ACTA1:ENSG00000143632:-:protein_coding:-2821
chr1	229507847	229509201	proximal	AL121990.1:ENSG00000223635:+:lncRNA:0,NUP133:ENSG00000069248:-:lncRNA:0,NUP133:ENSG00000069248:-:protein_coding:0
chr1	229557676	229559402	proximal	ABCB10:ENSG00000135776:-:protein_coding:0
chr1	229625100	229626817	proximal	URB2:ENSG00000135763:+:protein_coding:0,TAF5L:ENSG00000135801:-:protein_coding:0,TAF5L:ENSG00000135801:-:lncRNA:0
chr1	230066521	230069497	proximal	GALNT2:ENSG00000143641:+:protein_coding:0,GALNT2:ENSG00000143641:+:lncRNA:0
chr1	230231717	230233236	distal	GALNT2:ENSG00000143641:+:lncRNA:22121
chr1	230424299	230427229	proximal	AL133516.1:ENSG00000282564:+:lncRNA:0,PGBD5:ENSG00000177614:-:protein_coding:0
chr1	230641510	230643191	proximal	COG2:ENSG00000135775:+:protein_coding:0,COG2:ENSG00000135775:+:retained_intron:0,COG2:ENSG00000135775:+:nonsense_mediated_decay:0
chr1	230751828	230754274	distal	CAPN9:ENSG00000135773:+:protein_coding:-6840
chr1	230806969	230808784	distal	RNA5SP79:ENSG00000202063:+:rRNA_pseudogene:11465,AL512328.1:ENSG00000244137:-:lncRNA:11476
chr1	230867523	230869456	proximal	AL118511.1:ENSG00000223393:+:lncRNA:0,C1orf198:ENSG00000119280:-:protein_coding:0
chr1	230977924	230979524	proximal	ARV1:ENSG00000173409:+:lncRNA:0,ARV1:ENSG00000173409:+:protein_coding:0,ARV1:ENSG00000173409:+:nonsense_mediated_decay:0,TTC13:ENSG00000143643:-:protein_coding:0,TTC13:ENSG00000143643:-:nonsense_mediated_decay:0
chr1	231160299	231164203	proximal	TRIM67:ENSG00000119283:+:protein_coding:0
chr1	231240712	231241893	proximal	C1orf131:ENSG00000143633:-:lncRNA:0,GNPAT:ENSG00000116906:+:protein_coding:0,GNPAT:ENSG00000116906:+:nonsense_mediated_decay:0,C1orf131:ENSG00000143633:-:protein_coding:0
chr1	231336840	231338896	proximal	SPRTN:ENSG00000010072:+:protein_coding:0,SPRTN:ENSG00000010072:+:lncRNA:0,EXOC8:ENSG00000116903:-:protein_coding:0
chr1	231420825	231423054	proximal	EGLN1:ENSG00000135766:-:nonsense_mediated_decay:0,EGLN1:ENSG00000135766:-:protein_coding:0,EGLN1:ENSG00000135766:-:lncRNA:481
chr1	231527608	231529376	proximal	TSNAX:ENSG00000116918:+:protein_coding:0,TSNAX-DISC1:ENSG00000270106:+:nonsense_mediated_decay:0,TSNAX:ENSG00000116918:+:lncRNA:0,TSNAX:ENSG00000116918:+:retained_intron:0,AL445524.1:ENSG00000233461:-:lncRNA:0,AL445524.2:ENSG00000287856:-:lncRNA:0,AL445524.2:ENSG00000287856:-:protein_coding:0
chr1	231605072	231605845	distal	LINC00582:ENSG00000229228:-:lncRNA:-6960
chr1	231626094	231627666	proximal	DISC1:ENSG00000162946:+:nonsense_mediated_decay:0,DISC1:ENSG00000162946:+:protein_coding:0,DISC1:ENSG00000162946:+:retained_intron:1723
chr1	232142514	232143115	distal	AL353052.1:ENSG00000235152:+:lncRNA:16975
chr1	232620131	232621456	distal	SIPA1L2:ENSG00000116991:-:protein_coding:58572
chr1	232628625	232631632	distal	SIPA1L2:ENSG00000116991:-:protein_coding:67066,RNU6-1211P:ENSG00000238382:+:snRNA:68571
chr1	232804725	232806316	proximal	MAP10:ENSG00000212916:+:protein_coding:0
chr1	232950144	232951307	proximal	NTPCR:ENSG00000135778:+:lncRNA:0,NTPCR:ENSG00000135778:+:protein_coding:0
chr1	233295048	233295991	proximal	PCNX2:ENSG00000135749:-:protein_coding:0,AL133380.1:ENSG00000251508:-:unprocessed_pseudogene:0
chr1	234102031	234103503	distal	RAC1P7:ENSG00000236101:-:processed_pseudogene:74803
chr1	234372941	234374063	proximal	COA6:ENSG00000168275:+:protein_coding:0,COA6-AS1:ENSG00000231663:-:lncRNA:0
chr1	234477870	234479695	proximal	TARBP1:ENSG00000059588:-:protein_coding:0
chr1	234498817	234500395	distal	TARBP1:ENSG00000059588:-:protein_coding:19637
chr1	234532520	234535265	proximal	LINC01354:ENSG00000231768:-:lncRNA:716
chr1	234599218	234601579	distal	AL160408.2:ENSG00000228830:+:lncRNA:5428
chr1	234606989	234613746	proximal	AL160408.2:ENSG00000228830:+:lncRNA:0,IRF2BP2:ENSG00000168264:-:lncRNA:0,IRF2BP2:ENSG00000168264:-:protein_coding:0
chr1	234721349	234726962	proximal	LINC01132:ENSG00000227630:+:lncRNA:0
chr1	235083181	235084431	distal	LINC01348:ENSG00000280587:-:lncRNA:8960
chr1	235127887	235129511	proximal	SNORA14B:ENSG00000207181:-:snoRNA:0,TOMM20:ENSG00000173726:-:protein_coding:0
chr1	235160679	235161935	proximal	RBM34:ENSG00000188739:-:retained_intron:0,RBM34:ENSG00000188739:-:lncRNA:0,RBM34:ENSG00000188739:-:protein_coding:0,RBM34:ENSG00000188739:-:nonsense_mediated_decay:0
chr1	235326651	235329752	proximal	GGPS1:ENSG00000152904:+:protein_coding:0,TBCE:ENSG00000285053:+:nonsense_mediated_decay:0,TBCE:ENSG00000285053:+:protein_coding:0,GGPS1:ENSG00000152904:+:lncRNA:0,ARID4B:ENSG00000054267:-:protein_coding:0,ARID4B:ENSG00000054267:-:retained_intron:0,ARID4B:ENSG00000054267:-:nonsense_mediated_decay:0
chr1	235366933	235367998	proximal	TBCE:ENSG00000284770:+:protein_coding:0,TBCE:ENSG00000284770:+:nonsense_mediated_decay:0,TBCE:ENSG00000284770:+:retained_intron:0,AL357556.4:ENSG00000285177:-:lncRNA:0
chr1	235503398	235505811	proximal	B3GALNT2:ENSG00000162885:-:nonsense_mediated_decay:0,B3GALNT2:ENSG00000162885:-:protein_coding:0,B3GALNT2:ENSG00000162885:-:lncRNA:0
chr1	235632633	235633973	distal	GNG4:ENSG00000168243:-:protein_coding:-17048
chr1	235648166	235651264	proximal	GNG4:ENSG00000168243:-:protein_coding:0
chr1	235865881	235867855	proximal	LYST:ENSG00000143669:-:lncRNA:0,LYST:ENSG00000143669:-:protein_coding:0
chr1	236141212	236144061	proximal	GPR137B:ENSG00000077585:+:nonsense_mediated_decay:0,GPR137B:ENSG00000077585:+:protein_coding:0,GPR137B:ENSG00000077585:+:retained_intron:0
chr1	236280718	236282847	proximal	ERO1B:ENSG00000086619:-:protein_coding:0
chr1	236523339	236524843	proximal	LGALS8:ENSG00000116977:+:protein_coding:0,LGALS8:ENSG00000116977:+:retained_intron:0,LGALS8:ENSG00000116977:+:nonsense_mediated_decay:0,LGALS8-AS1:ENSG00000223776:-:lncRNA:0
chr1	236603921	236605249	proximal	HEATR1:ENSG00000119285:-:protein_coding:0
chr1	236685584	236687720	proximal	ACTN2:ENSG00000077522:+:protein_coding:0,ACTN2:ENSG00000077522:+:nonsense_mediated_decay:0
chr1	236794404	236796246	proximal	MTR:ENSG00000116984:+:protein_coding:0,MTR:ENSG00000116984:+:lncRNA:0,MTR:ENSG00000116984:+:nonsense_mediated_decay:0
chr1	237041770	237043467	proximal	RYR2:ENSG00000198626:+:protein_coding:0
chr1	237583659	237584360	distal	RF00402:ENSG00000252290:-:snoRNA:28487
chr1	239386136	239388438	proximal	CHRM3:ENSG00000133019:+:lncRNA:0
chr1	240091329	240093993	proximal	FMN2:ENSG00000155816:+:protein_coding:0
chr1	241143717	241145165	distal	MIR3123:ENSG00000265831:+:miRNA:-12772
chr1	241355688	241358507	proximal	AL359764.1:ENSG00000286496:+:lncRNA:0,RGS7:ENSG00000182901:-:protein_coding:0
chr1	241423675	241424972	proximal	AL359764.2:ENSG00000287516:+:lncRNA:0
chr1	241518899	241520248	proximal	FH:ENSG00000091483:-:lncRNA:0,FH:ENSG00000091483:-:protein_coding:0
chr1	241639456	241641224	proximal	AL133390.1:ENSG00000287513:+:lncRNA:0,OPN3:ENSG00000054277:-:nonsense_mediated_decay:0,CHML:ENSG00000203668:-:protein_coding:0,OPN3:ENSG00000054277:-:protein_coding:0,CHML:ENSG00000203668:-:lncRNA:206
chr1	241847507	241848740	proximal	EXO1:ENSG00000174371:+:protein_coding:0,EXO1:ENSG00000174371:+:lncRNA:242
chr1	242242456	242244037	distal	PLD5:ENSG00000180287:-:lncRNA:-22672
chr1	243253604	243256721	proximal	CEP170:ENSG00000143702:-:protein_coding:0,SDCCAG8:ENSG00000054282:+:lncRNA:0,SDCCAG8:ENSG00000054282:+:protein_coding:0,CEP170:ENSG00000143702:-:retained_intron:0
chr1	243396567	243397910	distal	SDCCAG8:ENSG00000054282:+:lncRNA:20106
chr1	243469239	243471843	distal	SDCCAG8:ENSG00000054282:+:lncRNA:15971
chr1	243480140	243484411	distal	SDCCAG8:ENSG00000054282:+:lncRNA:3403
chr1	243492891	243497381	distal	SDCCAG8:ENSG00000054282:+:lncRNA:-9423
chr1	243848778	243851657	proximal	AKT3:ENSG00000117020:-:protein_coding:0
chr1	243916508	243918529	proximal	AL591885.1:ENSG00000226828:+:lncRNA:0
chr1	244047614	244051819	proximal	ZBTB18:ENSG00000179456:+:protein_coding:0
chr1	244068629	244070039	distal	AL590483.3:ENSG00000279774:+:TEC:-5650
chr1	244450899	244452822	proximal	ADSS:ENSG00000035687:-:protein_coding:0,CATSPERE:ENSG00000179397:+:lncRNA:1554
chr1	244460667	244462054	proximal	CATSPERE:ENSG00000179397:+:protein_coding:0,CATSPERE:ENSG00000179397:+:lncRNA:0
chr1	244651837	244653955	proximal	DESI2:ENSG00000121644:+:protein_coding:0,DESI2:ENSG00000121644:+:lncRNA:0
chr1	244833646	244836745	proximal	COX20:ENSG00000203667:+:protein_coding:0,COX20:ENSG00000203667:+:lncRNA:0,BX323046.2:ENSG00000287601:-:lncRNA:0
chr1	244862471	244865444	proximal	HNRNPU:ENSG00000153187:-:protein_coding:0,HNRNPU:ENSG00000153187:-:retained_intron:0,HNRNPU:ENSG00000153187:-:nonsense_mediated_decay:0,BX323046.1:ENSG00000273175:+:lncRNA:0,HNRNPU:ENSG00000153187:-:lncRNA:1436
chr1	244918317	244919349	distal	RN7SKP55:ENSG00000201758:+:misc_RNA:24560
chr1	244969399	244971837	proximal	EFCAB2:ENSG00000203666:+:lncRNA:0,EFCAB2:ENSG00000203666:+:retained_intron:0,EFCAB2:ENSG00000203666:+:protein_coding:0,AL356512.1:ENSG00000272195:-:lncRNA:0
chr1	245153001	245157776	proximal	KIF26B:ENSG00000162849:+:protein_coding:0
chr1	245810317	245811474	distal	SMYD3:ENSG00000185420:-:lncRNA:-4015
chr1	246506489	246507873	proximal	SMYD3:ENSG00000185420:-:lncRNA:0,SMYD3:ENSG00000185420:-:protein_coding:0
chr1	246565473	246567250	proximal	CNST:ENSG00000162852:+:lncRNA:0,CNST:ENSG00000162852:+:protein_coding:0,TFB2M:ENSG00000162851:-:protein_coding:0
chr1	246723566	246725146	proximal	SCCPDH:ENSG00000143653:+:protein_coding:0
chr1	246930943	246932727	proximal	AHCTF1:ENSG00000153207:-:protein_coding:0
chr1	247078073	247079196	proximal	ZNF670-ZNF695:ENSG00000135747:-:nonsense_mediated_decay:0,ZNF670:ENSG00000277462:-:protein_coding:0
chr1	247103686	247104944	proximal	ZNF669:ENSG00000188295:-:protein_coding:0,AL627095.2:ENSG00000286747:+:lncRNA:460
chr1	247110653	247113205	proximal	C1orf229:ENSG00000221953:-:lncRNA:0
chr1	247210238	247211317	proximal	AL390728.4:ENSG00000227671:-:lncRNA:0,AL390728.4:ENSG00000227671:-:transcribed_unprocessed_pseudogene:744
chr1	247330375	247333065	proximal	ZNF496:ENSG00000162714:-:protein_coding:0,ZNF496:ENSG00000162714:-:lncRNA:0
chr1	248824963	248826925	proximal	MIR3124:ENSG00000264500:+:miRNA:0,SH3BP5L:ENSG00000175137:-:lncRNA:0,SH3BP5L:ENSG00000175137:-:protein_coding:0
chr1	248837763	248839526	proximal	ZNF672:ENSG00000171161:+:lncRNA:0,ZNF672:ENSG00000171161:+:protein_coding:0
chr1	248857678	248860212	proximal	ZNF692:ENSG00000171163:-:protein_coding:0,ZNF692:ENSG00000171163:-:retained_intron:0,AL672291.1:ENSG00000227237:+:lncRNA:0,ZNF692:ENSG00000171163:-:nonsense_mediated_decay:0,ZNF692:ENSG00000171163:-:lncRNA:0
chr1	248862636	248863977	distal	ZNF692:ENSG00000171163:-:retained_intron:3491
chr1	248872723	248874653	distal	ZNF692:ENSG00000171163:-:retained_intron:13578
chr1	248905651	248907431	proximal	PGBD2:ENSG00000185220:+:protein_coding:0,PGBD2:ENSG00000185220:+:lncRNA:0
chr10	134257	136900	proximal	ZMYND11:ENSG00000015171:+:protein_coding:0
chr10	510109	511759	distal	DIP2C:ENSG00000151240:-:protein_coding:23550
chr10	687944	691095	proximal	DIP2C:ENSG00000151240:-:protein_coding:0
chr10	784457	785483	distal	LARP4B:ENSG00000107929:-:protein_coding:-30541
chr10	789046	790159	distal	LARP4B:ENSG00000107929:-:protein_coding:-25881
chr10	930789	932626	proximal	LARP4B:ENSG00000107929:-:lncRNA:0,LARP4B:ENSG00000107929:-:nonsense_mediated_decay:0,LARP4B:ENSG00000107929:-:protein_coding:0,AL359878.2:ENSG00000229869:+:lncRNA:399
chr10	987587	989111	proximal	GTPBP4:ENSG00000107937:+:protein_coding:0,GTPBP4:ENSG00000107937:+:lncRNA:0,AL359878.1:ENSG00000205740:-:retained_intron:0,AL359878.1:ENSG00000205740:-:lncRNA:0
chr10	1047781	1050135	proximal	WDR37:ENSG00000047056:+:protein_coding:0,IDI1:ENSG00000067064:-:protein_coding:0,IDI1:ENSG00000067064:-:retained_intron:0,IDI1:ENSG00000067064:-:lncRNA:0
chr10	1055933	1057457	proximal	WDR37:ENSG00000047056:+:protein_coding:0
chr10	1736287	1738067	proximal	ADARB2:ENSG00000185736:-:protein_coding:0
chr10	3066218	3069684	proximal	PFKP:ENSG00000067057:+:protein_coding:0,PFKP:ENSG00000067057:+:lncRNA:0,AL731533.2:ENSG00000273001:-:lncRNA:216
chr10	3172000	3174443	proximal	PITRM1:ENSG00000107959:-:protein_coding:0
chr10	3239170	3240854	distal	LINC02668:ENSG00000226762:-:lncRNA:-16817,AL451164.1:ENSG00000236968:+:lncRNA:-16595
chr10	3323895	3325528	distal	AL139280.2:ENSG00000287428:+:lncRNA:-29090
chr10	3326040	3327247	distal	AL139280.2:ENSG00000287428:+:lncRNA:-30900
chr10	3484288	3485902	distal	LINC02669:ENSG00000233321:-:lncRNA:-16233
chr10	3782159	3786909	proximal	KLF6:ENSG00000067082:-:lncRNA:0,KLF6:ENSG00000067082:-:protein_coding:0
chr10	4083054	4084068	distal	AC025822.2:ENSG00000236990:+:lncRNA:-32259
chr10	4825481	4826893	proximal	AKR1E2:ENSG00000165568:+:nonsense_mediated_decay:0,AKR1E2:ENSG00000165568:+:protein_coding:0,AKR1E2:ENSG00000165568:+:lncRNA:0
chr10	5684185	5685753	proximal	TASOR2:ENSG00000108021:+:protein_coding:0,TASOR2:ENSG00000108021:+:lncRNA:0
chr10	5812394	5814323	proximal	AL596094.1:ENSG00000272764:+:lncRNA:0,GDI2:ENSG00000057608:-:protein_coding:0
chr10	5888498	5890941	proximal	FBH1:ENSG00000134452:+:protein_coding:0,FBH1:ENSG00000134452:+:lncRNA:0,ANKRD16:ENSG00000134461:-:protein_coding:0,ANKRD16:ENSG00000134461:-:retained_intron:527
chr10	6088417	6089789	proximal	RBM17:ENSG00000134453:+:protein_coding:0
chr10	6144446	6146451	proximal	PFKFB3:ENSG00000170525:+:protein_coding:0
chr10	6163017	6164530	proximal	PFKFB3:ENSG00000170525:+:protein_coding:0
chr10	6200964	6204893	proximal	PFKFB3:ENSG00000170525:+:protein_coding:0,PFKFB3:ENSG00000170525:+:nonsense_mediated_decay:0,AL157395.1:ENSG00000213994:-:lncRNA:0
chr10	6347110	6349116	proximal	LINC02656:ENSG00000212743:+:lncRNA:1199
chr10	6987477	6988152	proximal	AL392086.3:ENSG00000287277:-:lncRNA:0
chr10	7406943	7409689	proximal	SFMBT2:ENSG00000198879:-:protein_coding:0,AL139125.1:ENSG00000278982:+:TEC:1909
chr10	7410177	7413641	proximal	SFMBT2:ENSG00000198879:-:protein_coding:0,AL139125.1:ENSG00000278982:+:TEC:0
chr10	7697341	7698263	distal	ITIH2:ENSG00000151655:+:protein_coding:5052
chr10	7787370	7789224	proximal	ATP5F1C:ENSG00000165629:+:lncRNA:0,ATP5F1C:ENSG00000165629:+:protein_coding:0,ATP5F1C:ENSG00000165629:+:retained_intron:0,KIN:ENSG00000151657:-:protein_coding:0
chr10	7817924	7819456	proximal	TAF3:ENSG00000165632:+:protein_coding:0
chr10	8034239	8041411	distal	GATA3:ENSG00000107485:+:protein_coding:3966
chr10	8048855	8051438	proximal	AL390294.1:ENSG00000232638:+:lncRNA:102
chr10	8051604	8055204	proximal	GATA3:ENSG00000107485:+:protein_coding:0,GATA3-AS1:ENSG00000197308:-:lncRNA:0
chr10	9508304	9509312	distal	AL138773.1:ENSG00000287120:-:lncRNA:198531
chr10	10208763	10210341	distal	RF00019:ENSG00000200849:+:misc_RNA:22269
chr10	10292076	10296075	distal	CUX2P1:ENSG00000272436:-:processed_pseudogene:34609
chr10	10437725	10439622	distal	CELF2-DT:ENSG00000270111:-:lncRNA:-18370
chr10	10644247	10645351	distal	AL136452.1:ENSG00000228997:-:processed_pseudogene:-132254
chr10	11003458	11006347	proximal	CELF2:ENSG00000048740:+:protein_coding:0,CELF2:ENSG00000048740:+:nonsense_mediated_decay:0
chr10	11012238	11014336	proximal	AL136369.1:ENSG00000228027:-:lncRNA:1118
chr10	11017346	11019809	proximal	CELF2:ENSG00000048740:+:protein_coding:0
chr10	11162741	11167011	proximal	CELF2:ENSG00000048740:+:protein_coding:0,CELF2:ENSG00000048740:+:nonsense_mediated_decay:0
chr10	11278911	11280894	distal	CELF2-AS1:ENSG00000181800:-:lncRNA:-40898
chr10	11610735	11612252	proximal	AL512631.2:ENSG00000271360:+:lncRNA:0,USP6NL:ENSG00000148429:-:lncRNA:0,USP6NL:ENSG00000148429:-:protein_coding:0
chr10	11677910	11678679	proximal	AL512631.1:ENSG00000271046:+:lncRNA:995
chr10	11690897	11692165	distal	AL512631.1:ENSG00000271046:+:lncRNA:-12425
chr10	12042080	12044075	proximal	UPF2:ENSG00000151461:-:protein_coding:0,UPF2:ENSG00000151461:-:lncRNA:0
chr10	12068385	12069587	proximal	DHTKD1:ENSG00000181192:+:protein_coding:0
chr10	12129150	12130670	proximal	SEC61A2:ENSG00000065665:+:protein_coding:0,SEC61A2:ENSG00000065665:+:nonsense_mediated_decay:0,SEC61A2:ENSG00000065665:+:lncRNA:0
chr10	12195326	12196777	proximal	CDC123:ENSG00000151465:+:protein_coding:0,CDC123:ENSG00000151465:+:lncRNA:0,CDC123:ENSG00000151465:+:retained_intron:0,NUDT5:ENSG00000165609:-:protein_coding:0,NUDT5:ENSG00000165609:-:lncRNA:0
chr10	12264199	12264828	distal	AL512770.1:ENSG00000228302:-:lncRNA:16353
chr10	12348213	12351205	proximal	CAMK1D:ENSG00000183049:+:protein_coding:0,CAMK1D:ENSG00000183049:+:retained_intron:0
chr10	12483661	12485620	distal	RNU6ATAC39P:ENSG00000252118:+:snRNA:-29032
chr10	12637424	12639262	distal	MIR4481:ENSG00000283699:-:miRNA:-15693
chr10	13098913	13100962	proximal	OPTN:ENSG00000123240:+:protein_coding:0,OPTN:ENSG00000123240:+:lncRNA:0,OPTN:ENSG00000123240:+:nonsense_mediated_decay:0,CCDC3:ENSG00000151468:-:protein_coding:0
chr10	13161046	13162180	proximal	MCM10:ENSG00000065328:+:protein_coding:0,RPL36AP36:ENSG00000237540:-:processed_pseudogene:1268
chr10	13299221	13300702	proximal	PHYH:ENSG00000107537:-:protein_coding:0,PHYH:ENSG00000107537:-:retained_intron:0
chr10	13301948	13302894	proximal	PHYH:ENSG00000107537:-:protein_coding:0,PHYH:ENSG00000107537:-:retained_intron:1850
chr10	13346689	13349342	proximal	SEPHS1:ENSG00000086475:-:protein_coding:0,SEPHS1:ENSG00000086475:-:lncRNA:1228
chr10	13527946	13530303	proximal	AL590677.1:ENSG00000227175:+:lncRNA:0,BEND7:ENSG00000165626:-:lncRNA:0,BEND7:ENSG00000165626:-:non_stop_decay:1758
chr10	13586382	13587797	proximal	PRPF18:ENSG00000165630:+:protein_coding:0
chr10	14173212	14174831	proximal	FRMD4A:ENSG00000151474:-:protein_coding:0
chr10	14262556	14263983	distal	FRMD4A:ENSG00000151474:-:protein_coding:-68276
chr10	14322302	14323389	distal	FRMD4A:ENSG00000151474:-:protein_coding:-8498
chr10	14603308	14605289	proximal	FAM107B:ENSG00000065809:-:lncRNA:0,FAM107B:ENSG00000065809:-:protein_coding:0
chr10	14647732	14648894	distal	AL158168.1:ENSG00000236495:+:lncRNA:3794
chr10	14836859	14839446	proximal	HSPA14:ENSG00000284024:+:protein_coding:0,CDNF:ENSG00000185267:-:lncRNA:0,HSPA14:ENSG00000284024:+:lncRNA:0,HSPA14:ENSG00000187522:+:protein_coding:0,CDNF:ENSG00000185267:-:protein_coding:0
chr10	14877815	14879846	proximal	SUV39H2:ENSG00000152455:+:nonsense_mediated_decay:0,SUV39H2:ENSG00000152455:+:protein_coding:0,AC069544.1:ENSG00000272853:-:lncRNA:0
chr10	14953507	14954929	proximal	DCLRE1C:ENSG00000152457:-:protein_coding:0
chr10	14958850	14960441	proximal	MEIG1:ENSG00000197889:+:protein_coding:0,MEIG1:ENSG00000197889:+:lncRNA:0
chr10	15088339	15089254	proximal	ACBD7:ENSG00000176244:-:lncRNA:0,ACBD7:ENSG00000176244:-:protein_coding:0
chr10	15096392	15098124	proximal	RPP38:ENSG00000152464:+:protein_coding:0,RPP38:ENSG00000152464:+:lncRNA:0,RPP38-DT:ENSG00000176236:-:lncRNA:0
chr10	15167483	15169643	proximal	NMT2:ENSG00000152465:-:protein_coding:0
chr10	15369578	15372066	proximal	FAM171A1:ENSG00000148468:-:protein_coding:0
chr10	15859774	15861126	proximal	MINDY3:ENSG00000148481:-:lncRNA:0,MINDY3:ENSG00000148481:-:protein_coding:0
chr10	16231081	16232837	distal	RNU6-1075P:ENSG00000201260:-:snRNA:23153
chr10	16257891	16259264	distal	LINC02654:ENSG00000226140:+:lncRNA:17606
chr10	16519498	16522269	proximal	AL353576.1:ENSG00000287925:+:lncRNA:0,C1QL3:ENSG00000165985:-:protein_coding:0
chr10	16816679	16818296	proximal	AL365215.1:ENSG00000286958:+:lncRNA:0,RSU1:ENSG00000148484:-:protein_coding:0,RSU1:ENSG00000148484:-:lncRNA:0
chr10	17200611	17202070	proximal	TRDMT1:ENSG00000107614:-:lncRNA:0,TRDMT1:ENSG00000107614:-:nonsense_mediated_decay:0,TRDMT1:ENSG00000107614:-:protein_coding:0
chr10	17228195	17230908	proximal	VIM:ENSG00000026025:+:protein_coding:0,VIM-AS1:ENSG00000229124:-:lncRNA:0,VIM:ENSG00000026025:+:nonsense_mediated_decay:0,VIM:ENSG00000026025:+:lncRNA:0,VIM:ENSG00000026025:+:retained_intron:0
chr10	17616596	17617893	proximal	HACD1:ENSG00000165996:-:protein_coding:0,HACD1:ENSG00000165996:-:retained_intron:0
chr10	17643401	17644892	proximal	STAM:ENSG00000136738:+:protein_coding:0,STAM:ENSG00000136738:+:nonsense_mediated_decay:0,STAM-AS1:ENSG00000260589:-:lncRNA:0
chr10	18059651	18060765	distal	SLC39A12-AS1:ENSG00000226083:-:lncRNA:49088
chr10	18139632	18141501	proximal	CACNB2:ENSG00000165995:+:protein_coding:0,CACNB2:ENSG00000165995:+:retained_intron:0,CACNB2:ENSG00000165995:+:lncRNA:0,CACNB2:ENSG00000165995:+:nonsense_mediated_decay:0
chr10	18651228	18652085	proximal	NSUN6:ENSG00000241058:-:protein_coding:0
chr10	18658632	18660230	proximal	ARL5B:ENSG00000165997:+:protein_coding:0,NSUN6:ENSG00000241058:-:retained_intron:0,NSUN6:ENSG00000241058:-:lncRNA:0,NSUN6:ENSG00000241058:-:nonsense_mediated_decay:0
chr10	19815258	19817435	proximal	PLXDC2:ENSG00000120594:+:protein_coding:0,AL353147.1:ENSG00000285852:-:lncRNA:0
chr10	21098789	21100820	distal	NPM1P30:ENSG00000228219:+:processed_pseudogene:9861
chr10	21172804	21175293	proximal	NEBL-AS1:ENSG00000231920:+:lncRNA:0,NEBL:ENSG00000078114:-:lncRNA:0,NEBL:ENSG00000078114:-:protein_coding:0
chr10	21196483	21197663	distal	AL731547.1:ENSG00000228860:+:processed_pseudogene:20227
chr10	21494237	21498052	proximal	MIR1915:ENSG00000222071:-:miRNA:0,MIR1915HG:ENSG00000204682:-:lncRNA:0,MIR1915HG:ENSG00000204682:-:protein_coding:0
chr10	21499705	21501201	distal	MIR1915HG:ENSG00000204682:-:protein_coding:2420
chr10	21508445	21510901	distal	SKIDA1:ENSG00000180592:-:protein_coding:-9014,MIR1915HG:ENSG00000204682:-:protein_coding:11160
chr10	21524219	21529984	proximal	MLLT10:ENSG00000078403:+:protein_coding:0,SKIDA1:ENSG00000180592:-:lncRNA:0,AL358780.1:ENSG00000286881:+:lncRNA:0,SKIDA1:ENSG00000180592:-:protein_coding:0
chr10	21533110	21535751	proximal	MLLT10:ENSG00000078403:+:nonsense_mediated_decay:0,MLLT10:ENSG00000078403:+:protein_coding:0,MLLT10:ENSG00000078403:+:retained_intron:0,MLLT10:ENSG00000078403:+:lncRNA:0
chr10	22002872	22004387	proximal	DNAJC1:ENSG00000136770:-:lncRNA:0,DNAJC1:ENSG00000136770:-:nonsense_mediated_decay:0,DNAJC1:ENSG00000136770:-:protein_coding:0,DNAJC1:ENSG00000136770:-:retained_intron:0
chr10	22228783	22230747	distal	PSME2P6:ENSG00000227462:+:processed_pseudogene:-3518,AL157831.3:ENSG00000286832:-:lncRNA:-3191
chr10	22315592	22317301	proximal	COMMD3:ENSG00000148444:+:retained_intron:0,COMMD3:ENSG00000148444:+:protein_coding:0,COMMD3-BMI1:ENSG00000269897:+:protein_coding:0,COMMD3:ENSG00000148444:+:nonsense_mediated_decay:0,COMMD3-BMI1:ENSG00000269897:+:lncRNA:0,COMMD3-BMI1:ENSG00000269897:+:nonsense_mediated_decay:0,COMMD3:ENSG00000148444:+:lncRNA:0,COMMD3-BMI1:ENSG00000269897:+:retained_intron:999
chr10	22319208	22322662	proximal	BMI1:ENSG00000168283:+:protein_coding:0,BMI1:ENSG00000168283:+:retained_intron:0
chr10	22333719	22343168	proximal	AL158211.3:ENSG00000272366:-:lncRNA:0,AL158211.2:ENSG00000271981:-:lncRNA:737
chr10	22436041	22438404	distal	AL513128.2:ENSG00000285254:-:lncRNA:-41864
chr10	22474682	22478117	proximal	AL513128.2:ENSG00000285254:-:lncRNA:0
chr10	22712928	22715282	proximal	PIP4K2A:ENSG00000150867:-:protein_coding:0
chr10	22926839	22928426	proximal	ARMC3:ENSG00000165309:+:protein_coding:0,ARMC3:ENSG00000165309:+:lncRNA:0
chr10	23094763	23096726	proximal	MSRB2:ENSG00000148450:+:protein_coding:0,AL139815.1:ENSG00000286924:-:lncRNA:0
chr10	23194172	23196770	distal	PTF1A:ENSG00000168267:+:protein_coding:-3052
chr10	23343376	23344891	proximal	AL606469.1:ENSG00000224215:+:lncRNA:0,C10orf67:ENSG00000179133:-:protein_coding:0,C10orf67:ENSG00000179133:-:nonsense_mediated_decay:0
chr10	23438205	23440960	proximal	OTUD1:ENSG00000165312:+:protein_coding:0
chr10	23693955	23695507	proximal	KIAA1217:ENSG00000120549:+:protein_coding:0,KIAA1217:ENSG00000120549:+:lncRNA:0
chr10	24344602	24345699	distal	MIR603:ENSG00000207930:+:miRNA:-69922
chr10	24722317	24725612	proximal	ARHGAP21:ENSG00000107863:-:protein_coding:0,ARHGAP21:ENSG00000107863:-:lncRNA:0,ARHGAP21:ENSG00000107863:-:retained_intron:282
chr10	24790278	24791986	distal	AL157385.2:ENSG00000285750:+:lncRNA:24344
chr10	24793180	24794781	distal	AL157385.2:ENSG00000285750:+:lncRNA:21549
chr10	24951284	24954125	proximal	AL512598.2:ENSG00000285859:+:lncRNA:0,AL512598.1:ENSG00000273107:+:lncRNA:0,PRTFDC1:ENSG00000099256:-:protein_coding:0
chr10	25015758	25017580	proximal	THNSL1:ENSG00000185875:+:protein_coding:0,ENKUR:ENSG00000151023:-:protein_coding:0,ENKUR:ENSG00000151023:-:nonsense_mediated_decay:0
chr10	25080702	25081763	distal	ENKUR:ENSG00000151023:-:protein_coding:18422
chr10	25174045	25176896	proximal	GPR158:ENSG00000151025:+:protein_coding:0,GPR158-AS1:ENSG00000233642:-:lncRNA:0
chr10	25231814	25232655	distal	AL354976.1:ENSG00000274242:-:unprocessed_pseudogene:-13027
chr10	26697053	26698235	proximal	PDSS1:ENSG00000148459:+:protein_coding:0,SELENOOLP:ENSG00000227932:-:transcribed_unitary_pseudogene:0,AL390961.3:ENSG00000279212:-:TEC:0
chr10	26859966	26861628	proximal	ABI1:ENSG00000136754:-:protein_coding:0
chr10	27099851	27101205	proximal	ANKRD26:ENSG00000107890:-:protein_coding:0
chr10	27153752	27156223	proximal	MASTL:ENSG00000120539:+:protein_coding:0,YME1L1:ENSG00000136758:-:protein_coding:0
chr10	27239884	27243721	proximal	ACBD5:ENSG00000107897:-:protein_coding:0,ACBD5:ENSG00000107897:-:nonsense_mediated_decay:0,AL160291.1:ENSG00000262412:+:lncRNA:0
chr10	27503553	27505128	proximal	RAB18:ENSG00000099246:+:protein_coding:0,RAB18:ENSG00000099246:+:retained_intron:0,RAB18:ENSG00000099246:+:lncRNA:0
chr10	27671481	27672432	distal	MKX-AS1:ENSG00000230500:+:lncRNA:72353
chr10	27741837	27743907	proximal	MKX:ENSG00000150051:-:protein_coding:0,MKX-AS1:ENSG00000230500:+:lncRNA:878
chr10	28302191	28303600	proximal	MPP7-DT:ENSG00000282996:+:lncRNA:0
chr10	28531805	28534369	proximal	WAC:ENSG00000095787:+:protein_coding:0,WAC:ENSG00000095787:+:lncRNA:0,WAC:ENSG00000095787:+:nonsense_mediated_decay:0,WAC:ENSG00000095787:+:retained_intron:0,WAC-AS1:ENSG00000254635:-:lncRNA:0
chr10	28676348	28678726	proximal	BAMBI:ENSG00000095739:+:retained_intron:0,BAMBI:ENSG00000095739:+:protein_coding:0
chr10	29409147	29410277	proximal	SVIL-AS1:ENSG00000224597:+:lncRNA:0,SVIL-AS1:ENSG00000224597:+:transcribed_unprocessed_pseudogene:0,AL158167.1:ENSG00000287402:-:lncRNA:0
chr10	29731644	29732289	distal	SVIL:ENSG00000197321:-:protein_coding:-4156
chr10	29734755	29737350	proximal	SVIL:ENSG00000197321:-:protein_coding:0,SVIL:ENSG00000197321:-:lncRNA:0
chr10	30058629	30060276	proximal	JCAD:ENSG00000165757:-:protein_coding:0
chr10	30348653	30349711	proximal	MTPAP:ENSG00000107951:-:protein_coding:0
chr10	30432809	30435615	proximal	MAP3K8:ENSG00000107968:+:protein_coding:0
chr10	30780219	30785758	distal	AL359532.1:ENSG00000272914:-:lncRNA:-53139
chr10	31030993	31033325	proximal	AL359546.1:ENSG00000287564:+:lncRNA:0,ZNF438:ENSG00000183621:-:protein_coding:0
chr10	31132985	31135098	distal	LINC02664:ENSG00000272381:+:lncRNA:52616
chr10	31318493	31321970	proximal	ZEB1:ENSG00000148516:+:retained_intron:0,ZEB1:ENSG00000148516:+:protein_coding:0,ZEB1:ENSG00000148516:+:lncRNA:0,ZEB1:ENSG00000148516:+:nonsense_mediated_decay:0,ZEB1-AS1:ENSG00000237036:-:lncRNA:0
chr10	31602390	31604363	proximal	AL161935.1:ENSG00000223834:+:lncRNA:0
chr10	31749254	31751808	distal	RF00019:ENSG00000222412:-:misc_RNA:-6834
chr10	31758979	31761465	distal	RF00019:ENSG00000222412:-:misc_RNA:2842
chr10	31927397	31931234	proximal	ARHGAP12:ENSG00000165322:-:protein_coding:0
chr10	32055175	32056923	proximal	RF00019:ENSG00000206660:+:misc_RNA:0,KIF5B:ENSG00000170759:-:protein_coding:0
chr10	32345926	32348007	proximal	AL391839.2:ENSG00000233825:+:lncRNA:0,AL391839.1:ENSG00000229327:+:lncRNA:0,EPC1:ENSG00000120616:-:retained_intron:0,EPC1:ENSG00000120616:-:protein_coding:0,EPC1:ENSG00000120616:-:nonsense_mediated_decay:0
chr10	32378370	32379856	proximal	EPC1:ENSG00000120616:-:lncRNA:0,EPC1:ENSG00000120616:-:retained_intron:0,EPC1:ENSG00000120616:-:protein_coding:0
chr10	32445674	32447260	proximal	CCDC7:ENSG00000216937:+:protein_coding:0,CCDC7:ENSG00000216937:+:nonsense_mediated_decay:0,AL391839.3:ENSG00000286409:-:lncRNA:0
chr10	32957295	32959600	proximal	ITGB1:ENSG00000150093:-:protein_coding:0,ITGB1-DT:ENSG00000229656:+:lncRNA:0,ITGB1:ENSG00000150093:-:lncRNA:0
chr10	32980254	32981425	proximal	ITGB1-DT:ENSG00000229656:+:lncRNA:1115
chr10	33209635	33210281	proximal	AL121748.1:ENSG00000238258:+:lncRNA:995
chr10	33272428	33273991	distal	NRP1:ENSG00000099250:-:protein_coding:8723
chr10	33333605	33337991	proximal	NRP1:ENSG00000099250:-:protein_coding:0
chr10	33776622	33777849	distal	LINC00838:ENSG00000261683:-:lncRNA:3919
chr10	34058146	34059691	distal	RF00019:ENSG00000199200:-:misc_RNA:-143559
chr10	34814002	34816271	proximal	PARD3-AS1:ENSG00000226386:+:lncRNA:0,PARD3:ENSG00000148498:-:protein_coding:0
chr10	34916099	34916979	distal	RNU6-847P:ENSG00000223047:+:snRNA:9795
chr10	35089509	35091010	proximal	CUL2:ENSG00000108094:-:lncRNA:0,CUL2:ENSG00000108094:-:protein_coding:0,CUL2:ENSG00000108094:-:nonsense_mediated_decay:0
chr10	35126108	35127913	proximal	CREM:ENSG00000095794:+:protein_coding:0,CREM:ENSG00000095794:+:lncRNA:0,CREM:ENSG00000095794:+:nonsense_mediated_decay:0,CREM:ENSG00000095794:+:retained_intron:0,AL392046.1:ENSG00000230534:-:lncRNA:0
chr10	35335510	35337664	proximal	CCNY:ENSG00000108100:+:protein_coding:0,CCNY:ENSG00000108100:+:lncRNA:0,AL117336.2:ENSG00000271335:-:lncRNA:0
chr10	35638913	35643975	proximal	AL121749.2:ENSG00000287528:+:lncRNA:0,MIR4683:ENSG00000284265:-:miRNA:0,FZD8:ENSG00000177283:-:protein_coding:0
chr10	37856987	37858526	proximal	AL135791.1:ENSG00000236514:+:lncRNA:0,ZNF248:ENSG00000198105:-:protein_coding:0,ZNF248:ENSG00000198105:-:nonsense_mediated_decay:0
chr10	37975840	37977160	proximal	ZNF25-DT:ENSG00000226447:+:lncRNA:0,ZNF25:ENSG00000175395:-:lncRNA:0,ZNF25:ENSG00000175395:-:protein_coding:0
chr10	38010249	38011649	proximal	ZNF33A:ENSG00000189180:+:protein_coding:0,ZNF33A:ENSG00000189180:+:lncRNA:0
chr10	38093837	38094965	proximal	ZNF37A:ENSG00000075407:+:protein_coding:0,ZNF37A:ENSG00000075407:+:lncRNA:0,AL117339.5:ENSG00000283930:+:nonsense_mediated_decay:0,FXYD6P2:ENSG00000235964:-:processed_pseudogene:1785
chr10	38402387	38403405	proximal	AL133216.2:ENSG00000276805:+:lncRNA:0,SEPT7P9:ENSG00000120555:-:lncRNA:0
chr10	42551831	42553394	proximal	ZNF37BP:ENSG00000234420:-:lncRNA:0
chr10	42637660	42639029	proximal	AL022345.4:ENSG00000285884:+:lncRNA:0,ZNF33B:ENSG00000196693:-:retained_intron:0,ZNF33B:ENSG00000196693:-:protein_coding:0,ZNF33B:ENSG00000196693:-:lncRNA:0
chr10	42782225	42783235	proximal	BMS1:ENSG00000165733:+:protein_coding:0
chr10	42866104	42867146	distal	LINC02623:ENSG00000234944:+:lncRNA:4374
chr10	43104819	43106390	distal	RET:ENSG00000165731:+:retained_intron:-1644
chr10	43136952	43139278	proximal	CSGALNACT2:ENSG00000169826:+:protein_coding:0,AC010864.1:ENSG00000273008:-:lncRNA:0
chr10	43322383	43323605	proximal	LINC02633:ENSG00000224265:+:lncRNA:59
chr10	43361771	43363033	distal	FXYD4:ENSG00000150201:+:protein_coding:8602
chr10	43407149	43410247	proximal	HNRNPF:ENSG00000169813:-:protein_coding:0
chr10	43420138	43421287	proximal	AL450326.1:ENSG00000230555:+:lncRNA:0
chr10	43436215	43437586	proximal	ZNF487:ENSG00000243660:+:protein_coding:0,ZNF487:ENSG00000243660:+:lncRNA:0
chr10	43454954	43456566	proximal	RNU7-193P:ENSG00000252532:+:snRNA:1498
chr10	43573954	43575107	proximal	ZNF239:ENSG00000196793:-:protein_coding:0,ZNF239:ENSG00000196793:-:lncRNA:0
chr10	43606121	43607264	proximal	ZNF485:ENSG00000198298:+:protein_coding:0,ZNF485:ENSG00000198298:+:retained_intron:0,CAP1P2:ENSG00000232004:-:processed_pseudogene:0
chr10	43647919	43650019	proximal	ZNF32:ENSG00000169740:-:protein_coding:0,ZNF32:ENSG00000169740:-:lncRNA:1643
chr10	43688591	43691139	distal	AL645634.1:ENSG00000228426:+:lncRNA:-25365
chr10	43910014	43911478	proximal	AL139237.1:ENSG00000227029:+:lncRNA:965,LINC00841:ENSG00000233395:+:lncRNA:1142
chr10	44384051	44387272	proximal	CXCL12:ENSG00000107562:-:protein_coding:0,CXCL12:ENSG00000107562:-:retained_intron:0,CXCL12:ENSG00000107562:-:lncRNA:0
chr10	44862891	44865760	distal	TMEM72-AS1:ENSG00000224812:-:lncRNA:-16730
chr10	44878456	44879898	proximal	TMEM72-AS1:ENSG00000224812:-:lncRNA:0
chr10	44959009	44960728	proximal	RASSF4:ENSG00000107551:+:retained_intron:0,RASSF4:ENSG00000107551:+:protein_coding:0,RASSF4:ENSG00000107551:+:nonsense_mediated_decay:0,AL353801.3:ENSG00000273363:-:lncRNA:0,TMEM72-AS1:ENSG00000224812:-:lncRNA:0
chr10	44974171	44975619	distal	DEPP1:ENSG00000165507:-:protein_coding:-3399,RASSF4:ENSG00000107551:+:lncRNA:-3203
chr10	45000110	45001776	proximal	ZNF22:ENSG00000165512:+:protein_coding:0,C10orf25:ENSG00000165511:-:lncRNA:0
chr10	45594118	45595382	proximal	MARCH8:ENSG00000165406:-:protein_coding:0,MARCH8:ENSG00000165406:-:retained_intron:0,MARCH8:ENSG00000165406:-:lncRNA:0
chr10	45672066	45673766	proximal	ZFAND4:ENSG00000172671:-:nonsense_mediated_decay:0,ZFAND4:ENSG00000172671:-:protein_coding:0,ZFAND4:ENSG00000172671:-:lncRNA:0
chr10	46029986	46031479	proximal	NCOA4:ENSG00000266412:-:protein_coding:0
chr10	46106163	46107698	proximal	AGAP7P:ENSG00000264204:+:unprocessed_pseudogene:1922
chr10	46283686	46285780	proximal	ANTXRL:ENSG00000274209:+:protein_coding:564,ANTXRL:ENSG00000274209:+:nonsense_mediated_decay:1217
chr10	46519725	46522184	distal	GPRIN2:ENSG00000204175:-:protein_coding:-30986
chr10	46535091	46560101	proximal	GPRIN2:ENSG00000204175:-:protein_coding:0
chr10	48305893	48307946	proximal	MAPK8:ENSG00000107643:+:protein_coding:0,MAPK8:ENSG00000107643:+:nonsense_mediated_decay:0
chr10	48655232	48657327	proximal	ARHGAP22:ENSG00000128805:-:nonsense_mediated_decay:0
chr10	49537957	49540178	proximal	ERCC6:ENSG00000225830:-:protein_coding:0
chr10	49679119	49680191	proximal	C10orf53:ENSG00000178645:+:protein_coding:0
chr10	49761245	49762833	proximal	OGDHL:ENSG00000197444:-:protein_coding:0
chr10	50417928	50418838	proximal	SGMS1:ENSG00000198964:-:lncRNA:0
chr10	50621794	50626024	proximal	SGMS1-AS1:ENSG00000226200:+:lncRNA:0,SGMS1:ENSG00000198964:-:protein_coding:0,SGMS1:ENSG00000198964:-:lncRNA:0
chr10	50739121	50740652	proximal	ASAH2B:ENSG00000204147:+:protein_coding:0,ASAH2B:ENSG00000204147:+:nonsense_mediated_decay:0,ASAH2B:ENSG00000204147:+:lncRNA:0,AL589794.2:ENSG00000287221:-:lncRNA:0
chr10	51244790	51245493	distal	AC022537.1:ENSG00000231132:-:lncRNA:-996
chr10	51698336	51700541	proximal	CSTF2T:ENSG00000177613:-:protein_coding:0
chr10	52308207	52309078	distal	DKK1:ENSG00000107984:+:protein_coding:5202
chr10	52313527	52315095	proximal	DKK1:ENSG00000107984:+:protein_coding:0,DKK1:ENSG00000107984:+:lncRNA:0,PRKG1-AS1:ENSG00000236671:-:lncRNA:0
chr10	52884140	52884954	distal	RF00019:ENSG00000201196:+:misc_RNA:-32293
chr10	55630131	55631784	distal	PCDH15:ENSG00000150275:-:protein_coding:2188
chr10	56360928	56361930	proximal	AC010996.1:ENSG00000287016:+:lncRNA:0,ZWINT:ENSG00000122952:-:protein_coding:0,ZWINT:ENSG00000122952:-:retained_intron:0,ZWINT:ENSG00000122952:-:nonsense_mediated_decay:0,ZWINT:ENSG00000122952:-:lncRNA:546
chr10	58266696	58269900	proximal	CISD1:ENSG00000122873:+:protein_coding:0,CISD1:ENSG00000122873:+:lncRNA:0,IPMK:ENSG00000151151:-:protein_coding:0
chr10	58334433	58335970	proximal	UBE2D1:ENSG00000072401:+:protein_coding:0
chr10	58384461	58386192	proximal	TFAM:ENSG00000108064:+:lncRNA:0,TFAM:ENSG00000108064:+:protein_coding:0
chr10	58920507	58922066	distal	RN7SKP196:ENSG00000252076:+:misc_RNA:-52743
chr10	59175472	59177737	proximal	PHYHIPL:ENSG00000165443:+:protein_coding:0,PHYHIPL:ENSG00000165443:+:nonsense_mediated_decay:0
chr10	59361763	59363591	proximal	FAM13C:ENSG00000148541:-:protein_coding:0,FAM13C:ENSG00000148541:-:nonsense_mediated_decay:0,FAM13C:ENSG00000148541:-:lncRNA:0
chr10	59708705	59710939	proximal	SLC16A9:ENSG00000165449:-:lncRNA:0,SLC16A9:ENSG00000165449:-:protein_coding:0
chr10	59905342	59907301	proximal	CCDC6:ENSG00000108091:-:protein_coding:0
chr10	60572050	60573792	proximal	ANK3:ENSG00000151150:-:protein_coding:0,ANK3:ENSG00000151150:-:nonsense_mediated_decay:0
chr10	60777962	60779112	proximal	CDK1:ENSG00000170312:+:protein_coding:0,CDK1:ENSG00000170312:+:retained_intron:0,CDK1:ENSG00000170312:+:lncRNA:0
chr10	60942761	60945277	proximal	RHOBTB1:ENSG00000072422:-:protein_coding:0
chr10	61000689	61002306	proximal	RHOBTB1:ENSG00000072422:-:protein_coding:0
chr10	61278444	61279153	distal	TMEM26:ENSG00000196932:-:lncRNA:-135945
chr10	61900002	61904362	proximal	ARID5B:ENSG00000150347:+:protein_coding:0
chr10	62268097	62269340	proximal	RTKN2:ENSG00000182010:-:protein_coding:0
chr10	62373794	62375157	proximal	AC024598.1:ENSG00000285837:+:lncRNA:0,ZNF365:ENSG00000138311:+:protein_coding:0,ZNF365:ENSG00000138311:+:lncRNA:0,AC024597.1:ENSG00000288011:-:lncRNA:0
chr10	62803748	62806107	proximal	ADO:ENSG00000181915:+:protein_coding:0,AC067751.1:ENSG00000238280:-:lncRNA:0
chr10	62814403	62819274	proximal	EGR2:ENSG00000122877:-:lncRNA:0,EGR2:ENSG00000122877:-:protein_coding:0
chr10	63132624	63134127	proximal	NRBF2:ENSG00000148572:+:protein_coding:0
chr10	63464776	63466514	proximal	JMJD1C-AS1:ENSG00000272767:+:lncRNA:0,JMJD1C:ENSG00000171988:-:protein_coding:0
chr10	63520584	63522828	proximal	REEP3:ENSG00000165476:+:protein_coding:0,JMJD1C:ENSG00000171988:-:lncRNA:0
chr10	63628537	63631654	proximal	AC022387.2:ENSG00000286373:+:lncRNA:0
chr10	64036246	64037890	proximal	AC012558.1:ENSG00000226426:-:lncRNA:0
chr10	67763296	67765105	distal	AKR1B10P1:ENSG00000213606:+:processed_pseudogene:-14807
chr10	67849196	67850223	proximal	AL133551.1:ENSG00000272892:+:lncRNA:0
chr10	67883797	67885588	proximal	SIRT1:ENSG00000096717:+:protein_coding:0,SIRT1:ENSG00000096717:+:lncRNA:0
chr10	68074610	68075961	proximal	HERC4:ENSG00000148634:-:nonsense_mediated_decay:0,HERC4:ENSG00000148634:-:protein_coding:0,HERC4:ENSG00000148634:-:lncRNA:0
chr10	68330359	68333505	proximal	HNRNPH3:ENSG00000096746:+:lncRNA:0,HNRNPH3:ENSG00000096746:+:protein_coding:0,PBLD:ENSG00000108187:-:protein_coding:0
chr10	68406007	68407747	proximal	RUFY2:ENSG00000204130:-:nonsense_mediated_decay:0,RUFY2:ENSG00000204130:-:protein_coding:0,RUFY2:ENSG00000204130:-:lncRNA:0,RUFY2:ENSG00000204130:-:retained_intron:0
chr10	68471452	68472390	proximal	DNA2:ENSG00000138346:-:nonsense_mediated_decay:0,DNA2:ENSG00000138346:-:protein_coding:0
chr10	68526850	68528685	proximal	SLC25A16:ENSG00000122912:-:nonsense_mediated_decay:0,SLC25A16:ENSG00000122912:-:protein_coding:0
chr10	68599062	68601024	distal	COX20P1:ENSG00000213025:+:processed_pseudogene:31346
chr10	68720710	68722316	proximal	CCAR1:ENSG00000060339:+:protein_coding:0,CCAR1:ENSG00000060339:+:nonsense_mediated_decay:0
chr10	68826817	68827722	proximal	STOX1:ENSG00000165730:+:protein_coding:0
chr10	68900312	68901885	proximal	DDX50:ENSG00000107625:+:nonsense_mediated_decay:0,DDX50:ENSG00000107625:+:protein_coding:0
chr10	68955521	68956759	proximal	DDX21:ENSG00000165732:+:protein_coding:0
chr10	68988091	68989719	proximal	KIF1BP:ENSG00000198954:+:nonsense_mediated_decay:0,KIF1BP:ENSG00000198954:+:protein_coding:0,KIF1BP:ENSG00000198954:+:retained_intron:0,KIF1BP:ENSG00000198954:+:lncRNA:0,MED28P1:ENSG00000214875:+:processed_pseudogene:1417
chr10	69123298	69125172	proximal	VPS26A:ENSG00000122958:+:protein_coding:0,VPS26A:ENSG00000122958:+:nonsense_mediated_decay:0,VPS26A:ENSG00000122958:+:lncRNA:0
chr10	69179327	69181208	proximal	SUPV3L1:ENSG00000156502:+:protein_coding:0,SUPV3L1:ENSG00000156502:+:retained_intron:0,SUPV3L1:ENSG00000156502:+:lncRNA:0
chr10	69317534	69320542	proximal	HK1:ENSG00000156515:+:protein_coding:0,HK1:ENSG00000156515:+:nonsense_mediated_decay:0
chr10	69392135	69392962	proximal	HK1:ENSG00000156515:+:lncRNA:0
chr10	69407438	69409702	proximal	TACR2:ENSG00000075073:-:protein_coding:0
chr10	69479033	69480343	distal	TSPAN15:ENSG00000099282:+:retained_intron:3481
chr10	69629566	69630945	proximal	FAM241B:ENSG00000171224:+:protein_coding:0,FAM241B:ENSG00000171224:+:lncRNA:0
chr10	70051534	70054587	proximal	H2AFY2:ENSG00000099284:+:protein_coding:0
chr10	70144743	70147591	proximal	TYSND1:ENSG00000156521:-:lncRNA:0,TYSND1:ENSG00000156521:-:protein_coding:0
chr10	70169677	70170966	proximal	SAR1A:ENSG00000079332:-:protein_coding:0
chr10	70232194	70234205	proximal	PPA1:ENSG00000180817:-:nonsense_mediated_decay:0,PPA1:ENSG00000180817:-:protein_coding:0,PPA1:ENSG00000180817:-:lncRNA:0,PPA1:ENSG00000180817:-:retained_intron:1814
chr10	70336795	70337814	distal	LRRC20:ENSG00000172731:-:protein_coding:-39670
chr10	70380455	70383954	proximal	LRRC20:ENSG00000172731:-:protein_coding:0
chr10	70403704	70405307	proximal	EIF4EBP2:ENSG00000148730:+:protein_coding:0
chr10	70440612	70441655	distal	NODAL:ENSG00000156574:-:protein_coding:-994
chr10	70477697	70479578	proximal	PALD1:ENSG00000107719:+:protein_coding:0
chr10	70679174	70680550	distal	ADAMTS14:ENSG00000138316:+:protein_coding:-7416
chr10	70815366	70816947	proximal	SGPL1:ENSG00000166224:+:lncRNA:0,SGPL1:ENSG00000166224:+:protein_coding:0
chr10	70887126	70889102	proximal	PCBD1:ENSG00000166228:-:lncRNA:0,PCBD1:ENSG00000166228:-:protein_coding:0
chr10	71211759	71214002	proximal	UNC5B:ENSG00000107731:+:protein_coding:0
chr10	71216890	71218340	proximal	UNC5B-AS1:ENSG00000237512:-:lncRNA:0
chr10	71313084	71315210	distal	SLC29A3:ENSG00000198246:+:protein_coding:4048
chr10	71318647	71320276	proximal	SLC29A3:ENSG00000198246:+:protein_coding:0,SLC29A3:ENSG00000198246:+:nonsense_mediated_decay:0
chr10	71376966	71377907	distal	AL359183.1:ENSG00000279406:+:TEC:-13654
chr10	71395480	71398521	proximal	CDH23:ENSG00000107736:+:protein_coding:0
chr10	71431287	71432822	distal	CDH23:ENSG00000107736:+:protein_coding:7009
chr10	71839782	71840817	distal	RNU7-38P:ENSG00000238446:-:snRNA:-4888
chr10	71850533	71852062	proximal	PSAP:ENSG00000197746:-:protein_coding:0
chr10	71963586	71965536	proximal	CHST3:ENSG00000122863:+:protein_coding:0
chr10	72078667	72080600	distal	SPOCK2:ENSG00000107742:-:lncRNA:-7937
chr10	72087066	72089590	proximal	SPOCK2:ENSG00000107742:-:lncRNA:0,SPOCK2:ENSG00000107742:-:protein_coding:0
chr10	72215509	72216590	proximal	ANAPC16:ENSG00000166295:+:protein_coding:0,ANAPC16:ENSG00000166295:+:lncRNA:0,ASCC1:ENSG00000138303:-:protein_coding:0,ASCC1:ENSG00000138303:-:lncRNA:0,ASCC1:ENSG00000138303:-:nonsense_mediated_decay:0
chr10	72254538	72255696	distal	DDIT4:ENSG00000168209:+:protein_coding:18227
chr10	72259923	72261932	distal	DDIT4:ENSG00000168209:+:protein_coding:11991
chr10	72272198	72275816	proximal	DDIT4:ENSG00000168209:+:protein_coding:0,DDIT4:ENSG00000168209:+:retained_intron:0
chr10	72297064	72299220	distal	DDIT4-AS1:ENSG00000269926:-:lncRNA:21083
chr10	72333166	72335764	distal	DNAJB12:ENSG00000148719:-:retained_intron:-2967
chr10	72353123	72355679	proximal	DNAJB12:ENSG00000148719:-:protein_coding:0
chr10	72426741	72427608	distal	RNU6-805P:ENSG00000202513:+:snRNA:-35629
chr10	72625366	72626658	proximal	MICU1:ENSG00000107745:-:retained_intron:0,MICU1:ENSG00000107745:-:protein_coding:0
chr10	72691746	72693575	proximal	MCU:ENSG00000156026:+:protein_coding:0,MCU:ENSG00000156026:+:nonsense_mediated_decay:0
chr10	72784489	72785755	distal	AC016542.1:ENSG00000272627:+:lncRNA:-19187
chr10	73095443	73097554	proximal	P4HA1:ENSG00000122884:-:protein_coding:0
chr10	73167434	73168917	proximal	FAM149B1:ENSG00000138286:+:protein_coding:0,ECD:ENSG00000122882:-:nonsense_mediated_decay:0,ECD:ENSG00000122882:-:protein_coding:0
chr10	73246624	73247727	proximal	DNAJC9-AS1:ENSG00000236756:+:lncRNA:0,DNAJC9:ENSG00000213551:-:lncRNA:642
chr10	73252098	73253229	proximal	AC016394.1:ENSG00000227540:+:lncRNA:0,MRPS16:ENSG00000182180:-:lncRNA:0,MRPS16:ENSG00000182180:-:protein_coding:0
chr10	73358212	73359178	proximal	CFAP70:ENSG00000156042:-:lncRNA:0,CFAP70:ENSG00000156042:-:protein_coding:0
chr10	73413218	73414602	proximal	ANXA7:ENSG00000138279:-:protein_coding:0,ANXA7:ENSG00000138279:-:lncRNA:0
chr10	73495039	73496987	proximal	PPP3CB-AS1:ENSG00000221817:+:lncRNA:0,PPP3CB:ENSG00000107758:-:protein_coding:0,PPP3CB-AS1:ENSG00000221817:+:retained_intron:1568
chr10	73624922	73626713	proximal	AC073389.1:ENSG00000268584:+:lncRNA:0,USP54:ENSG00000166348:-:protein_coding:0,USP54:ENSG00000166348:-:lncRNA:0
chr10	73646769	73648538	distal	SYNPO2L:ENSG00000166317:-:protein_coding:-3281,MYOZ1:ENSG00000177791:-:protein_coding:5011
chr10	73743548	73744834	proximal	SEC24C:ENSG00000176986:+:protein_coding:0,SEC24C:ENSG00000176986:+:nonsense_mediated_decay:0,AC022400.8:ENSG00000279088:-:TEC:0
chr10	73771777	73773797	proximal	FUT11:ENSG00000196968:+:protein_coding:0,FUT11:ENSG00000196968:+:lncRNA:0,AC022400.9:ENSG00000279689:-:TEC:0
chr10	73781494	73782667	proximal	CHCHD1:ENSG00000172586:+:protein_coding:0
chr10	73785019	73786638	proximal	ZSWIM8:ENSG00000214655:+:protein_coding:0,ZSWIM8:ENSG00000214655:+:retained_intron:0,ZSWIM8:ENSG00000214655:+:nonsense_mediated_decay:0
chr10	73810509	73812220	proximal	NDST2:ENSG00000166507:-:protein_coding:0,NDST2:ENSG00000166507:-:lncRNA:0,AC022400.7:ENSG00000272916:-:nonsense_mediated_decay:0,AC022400.1:ENSG00000224195:+:lncRNA:1297
chr10	73873328	73875415	proximal	CAMK2G:ENSG00000148660:-:protein_coding:0,CAMK2G:ENSG00000148660:-:lncRNA:0
chr10	73910551	73911789	proximal	PLAU:ENSG00000122861:+:lncRNA:0,PLAU:ENSG00000122861:+:protein_coding:0
chr10	73997370	73999521	proximal	VCL:ENSG00000035403:+:protein_coding:0,VCL:ENSG00000035403:+:nonsense_mediated_decay:0,VCL:ENSG00000035403:+:lncRNA:0
chr10	74150297	74152094	proximal	ADK:ENSG00000156110:+:protein_coding:0,ADK:ENSG00000156110:+:lncRNA:0,AP3M1:ENSG00000185009:-:lncRNA:0,AP3M1:ENSG00000185009:-:protein_coding:0
chr10	74824294	74827727	proximal	KAT6B:ENSG00000156650:+:protein_coding:0,KAT6B:ENSG00000156650:+:retained_intron:0
chr10	75062157	75063466	distal	DUPD1:ENSG00000188716:-:protein_coding:3642
chr10	75070710	75072539	distal	DUPD1:ENSG00000188716:-:protein_coding:12195
chr10	75099256	75100566	proximal	SAMD8:ENSG00000156671:+:protein_coding:0,DUSP13:ENSG00000079393:-:protein_coding:0
chr10	75110368	75112545	proximal	SAMD8:ENSG00000156671:+:protein_coding:0,SAMD8:ENSG00000156671:+:nonsense_mediated_decay:0,DUSP13:ENSG00000079393:-:protein_coding:1146,DUSP13:ENSG00000079393:-:nonsense_mediated_decay:1149,DUSP13:ENSG00000079393:-:lncRNA:1176
chr10	75209611	75211345	proximal	VDAC2:ENSG00000165637:+:protein_coding:0,VDAC2:ENSG00000165637:+:lncRNA:0,VDAC2:ENSG00000165637:+:retained_intron:0
chr10	75233543	75236529	proximal	COMTD1:ENSG00000165644:-:lncRNA:0,COMTD1:ENSG00000165644:-:protein_coding:0
chr10	75396000	75404222	proximal	ZNF503-AS2:ENSG00000237149:+:lncRNA:0,AC010997.3:ENSG00000270087:-:lncRNA:0,ZNF503:ENSG00000165655:-:protein_coding:0
chr10	77636182	77639127	proximal	KCNMA1:ENSG00000156113:-:nonsense_mediated_decay:0,KCNMA1:ENSG00000156113:-:protein_coding:0
chr10	77846212	77847474	distal	DLG5:ENSG00000151208:-:protein_coding:16769
chr10	77925358	77927841	proximal	DLG5-AS1:ENSG00000233871:+:lncRNA:0,DLG5-AS1:ENSG00000233871:+:retained_intron:0,DLG5:ENSG00000151208:-:protein_coding:0
chr10	77967368	77968324	distal	RF00017:ENSG00000274686:+:misc_RNA:-2067
chr10	78028498	78030212	proximal	POLR3A:ENSG00000148606:-:protein_coding:0
chr10	78033150	78034615	proximal	RPS24:ENSG00000138326:+:protein_coding:0,RPS24:ENSG00000138326:+:retained_intron:0,RPS24:ENSG00000138326:+:nonsense_mediated_decay:0,RPS24:ENSG00000138326:+:lncRNA:0
chr10	78046649	78048664	distal	RPS24:ENSG00000138326:+:retained_intron:-9971
chr10	78164530	78165579	distal	AL731555.1:ENSG00000283096:+:lncRNA:11348
chr10	78176317	78178707	proximal	AL731555.1:ENSG00000283096:+:lncRNA:0,AC012560.1:ENSG00000282863:+:lncRNA:466,LINC00595:ENSG00000230417:+:lncRNA:477
chr10	78210737	78212743	distal	AC012560.1:ENSG00000282863:+:lncRNA:25511
chr10	78301584	78304073	proximal	LINC00595:ENSG00000230417:+:lncRNA:0
chr10	78375019	78377678	distal	RF00056:ENSG00000201393:+:snoRNA:-9931
chr10	78406044	78409410	proximal	AC012560.1:ENSG00000282863:+:lncRNA:0
chr10	78688008	78689971	distal	AC016820.1:ENSG00000228683:-:lncRNA:-8931
chr10	78828702	78830821	distal	ZMIZ1-AS1:ENSG00000224596:-:lncRNA:-131574,AC016820.1:ENSG00000228683:-:lncRNA:131679
chr10	78971795	78975400	distal	ZMIZ1-AS1:ENSG00000224596:-:lncRNA:9400
chr10	79065576	79073341	proximal	ZMIZ1:ENSG00000108175:+:protein_coding:0,ZMIZ1-AS1:ENSG00000224596:-:lncRNA:0
chr10	79178353	79180779	distal	ZMIZ1:ENSG00000108175:+:protein_coding:20815
chr10	79194886	79196635	distal	ZMIZ1:ENSG00000108175:+:protein_coding:4959
chr10	79218785	79224465	distal	ZMIZ1:ENSG00000108175:+:protein_coding:-19292,ZMIZ1:ENSG00000108175:+:lncRNA:19203
chr10	79241025	79246494	proximal	ZMIZ1:ENSG00000108175:+:lncRNA:0
chr10	79273356	79276208	proximal	ZMIZ1:ENSG00000108175:+:lncRNA:970
chr10	79346285	79348787	proximal	PPIF:ENSG00000108179:+:protein_coding:0,PPIF:ENSG00000108179:+:nonsense_mediated_decay:0,PPIF:ENSG00000108179:+:lncRNA:0
chr10	79443716	79447095	proximal	ZCCHC24:ENSG00000165424:-:protein_coding:0
chr10	79904417	79905465	proximal	AL512662.2:ENSG00000283913:+:lncRNA:0,BMS1P21:ENSG00000283101:+:transcribed_unprocessed_pseudogene:1139
chr10	80077760	80079594	proximal	TMEM254:ENSG00000133678:+:protein_coding:0,TMEM254:ENSG00000133678:+:lncRNA:0,TMEM254-AS1:ENSG00000230091:-:lncRNA:0
chr10	80205013	80206025	proximal	ANXA11:ENSG00000122359:-:lncRNA:0,ANXA11:ENSG00000122359:-:protein_coding:0,LINC00857:ENSG00000237523:+:lncRNA:1346
chr10	80356110	80358162	proximal	DYDC2:ENSG00000133665:+:protein_coding:0,DYDC1:ENSG00000170788:-:protein_coding:0
chr10	80407601	80409686	proximal	PRXL2A:ENSG00000122378:+:protein_coding:0
chr10	80453064	80456333	proximal	TSPAN14:ENSG00000108219:+:protein_coding:0,TSPAN14:ENSG00000108219:+:lncRNA:0
chr10	80642152	80643323	proximal	SH2D4B:ENSG00000178217:+:lncRNA:0
chr10	80662647	80663278	distal	LINC02655:ENSG00000231082:+:lncRNA:-13480
chr10	80699249	80700442	distal	RPS7P9:ENSG00000233353:-:processed_pseudogene:-17700
chr10	81873645	81877235	proximal	NRG3:ENSG00000185737:+:protein_coding:0,AL096706.1:ENSG00000287358:-:lncRNA:0,NRG3:ENSG00000185737:+:nonsense_mediated_decay:661
chr10	82393271	82395258	distal	RNU6-441P:ENSG00000207275:+:snRNA:-54484
chr10	83871348	83872039	distal	AL390786.1:ENSG00000233258:-:lncRNA:-41496
chr10	84138785	84140354	proximal	GHITM:ENSG00000165678:+:protein_coding:0
chr10	84193872	84196057	proximal	CDHR1:ENSG00000148600:+:protein_coding:0
chr10	84328040	84329742	proximal	CCSER2:ENSG00000107771:+:protein_coding:0
chr10	86068092	86069022	distal	RNA5SP322:ENSG00000200487:+:rRNA_pseudogene:-16569
chr10	86362392	86367871	proximal	GRID1:ENSG00000182771:-:nonsense_mediated_decay:0,GRID1:ENSG00000182771:-:protein_coding:0
chr10	86376776	86378160	distal	GRID1:ENSG00000182771:-:protein_coding:9980
chr10	86399525	86401888	proximal	AL844892.2:ENSG00000287475:-:lncRNA:0
chr10	86521111	86522718	proximal	AL731569.1:ENSG00000227896:+:lncRNA:0,WAPL:ENSG00000062650:-:protein_coding:0
chr10	86710699	86712768	distal	LDB3:ENSG00000122367:+:protein_coding:5961
chr10	86755012	86757873	proximal	BMPR1A:ENSG00000107779:+:nonsense_mediated_decay:0,BMPR1A:ENSG00000107779:+:protein_coding:0,AC067750.1:ENSG00000272631:-:lncRNA:0
chr10	86865634	86867008	distal	RPAP2P1:ENSG00000270874:-:processed_pseudogene:9397
chr10	86939400	86940038	distal	MMRN2:ENSG00000173269:-:lncRNA:-5159
chr10	86970027	86972098	proximal	AGAP11:ENSG00000271880:+:lncRNA:0,ADIRF-AS1:ENSG00000272734:-:lncRNA:0,AL136982.7:ENSG00000273413:-:lncRNA:0,MMRN2:ENSG00000173269:-:protein_coding:545
chr10	87093741	87096297	proximal	SHLD2:ENSG00000122376:+:protein_coding:0,GLUD1:ENSG00000148672:-:protein_coding:0
chr10	87817644	87819156	proximal	CFL1P1:ENSG00000223820:+:lncRNA:0,ATAD1:ENSG00000138138:-:protein_coding:0
chr10	87861440	87864804	proximal	PTEN:ENSG00000171862:+:protein_coding:0,PTEN:ENSG00000171862:+:lncRNA:0,PTEN:ENSG00000171862:+:retained_intron:0,KLLN:ENSG00000227268:-:protein_coding:0
chr10	88582557	88583875	proximal	RNLS:ENSG00000184719:-:protein_coding:0,RNLS:ENSG00000184719:-:lncRNA:0
chr10	88879867	88881166	proximal	STAMBPL1:ENSG00000138134:+:lncRNA:0,STAMBPL1:ENSG00000138134:+:protein_coding:0
chr10	89206765	89208679	proximal	CH25H:ENSG00000138135:-:protein_coding:0
chr10	89251193	89252689	proximal	LIPA:ENSG00000107798:-:protein_coding:0
chr10	89414036	89415825	proximal	IFIT5:ENSG00000152778:+:protein_coding:0,LIPA:ENSG00000107798:-:protein_coding:0
chr10	89643657	89646434	proximal	AL157400.2:ENSG00000232936:+:lncRNA:0,PANK1:ENSG00000152782:-:protein_coding:0,PANK1:ENSG00000152782:-:lncRNA:0,AL157400.5:ENSG00000249962:-:processed_pseudogene:0
chr10	89700865	89702103	proximal	KIF20B:ENSG00000138182:+:protein_coding:0,AL157400.3:ENSG00000235100:-:lncRNA:0
chr10	89836632	89838653	distal	MARK2P16:ENSG00000270670:-:processed_pseudogene:-2629
chr10	90857079	90858634	proximal	HTR7:ENSG00000148680:-:protein_coding:0
chr10	90871040	90872563	proximal	RPP30:ENSG00000148688:+:protein_coding:0,RPP30:ENSG00000148688:+:retained_intron:0
chr10	91220257	91221441	proximal	PCGF5:ENSG00000180628:+:protein_coding:0,PCGF5:ENSG00000180628:+:lncRNA:0
chr10	91298113	91298920	distal	PCGF5:ENSG00000180628:+:lncRNA:-78097
chr10	91409085	91411500	proximal	HECTD2:ENSG00000165338:+:protein_coding:0
chr10	91632565	91633899	proximal	PPP1R3C:ENSG00000119938:-:protein_coding:0
chr10	91797624	91799215	proximal	TNKS2:ENSG00000107854:+:protein_coding:0,TNKS2-AS1:ENSG00000228701:-:lncRNA:0
chr10	91886888	91888349	distal	AL359198.2:ENSG00000273497:+:unprocessed_pseudogene:8354
[truncated: 13,444 more rows]

## Sheet: Human_5TRa_Narrow
#chr_hg38	start_hg38	end_hg38	prox_distal	gene_list
chr1	778550	778871	proximal	AL669831.5:ENSG00000237491:+:lncRNA:0,AL669831.1:ENSG00000228327:-:lncRNA:0
chr1	904663	905021	proximal	AL645608.6:ENSG00000272438:+:lncRNA:0
chr1	905166	905395	distal	AL645608.6:ENSG00000272438:+:lncRNA:-333
chr1	921020	921070	proximal	LINC02593:ENSG00000223764:-:retained_intron:3,LINC02593:ENSG00000223764:-:lncRNA:1327
chr1	923918	924090	proximal	SAMD11:ENSG00000187634:+:protein_coding:0
chr1	940180	940479	proximal	SAMD11:ENSG00000187634:+:lncRNA:0,SAMD11:ENSG00000187634:+:retained_intron:596
chr1	959119	959440	proximal	NOC2L:ENSG00000188976:-:retained_intron:0,NOC2L:ENSG00000188976:-:protein_coding:0,NOC2L:ENSG00000188976:-:lncRNA:0,KLHL17:ENSG00000187961:+:protein_coding:1143
chr1	960388	960780	proximal	KLHL17:ENSG00000187961:+:protein_coding:0,KLHL17:ENSG00000187961:+:retained_intron:668,NOC2L:ENSG00000188976:-:lncRNA:1078,NOC2L:ENSG00000188976:-:retained_intron:1131,NOC2L:ENSG00000188976:-:protein_coding:1131,KLHL17:ENSG00000187961:+:nonsense_mediated_decay:1946
chr1	998494	1001041	proximal	HES4:ENSG00000188290:-:protein_coding:0,HES4:ENSG00000188290:-:retained_intron:0,ISG15:ENSG00000187608:+:protein_coding:96,AL645608.7:ENSG00000272512:-:lncRNA:442
chr1	1019252	1020222	proximal	AGRN:ENSG00000188157:+:protein_coding:0
chr1	1024997	1025135	distal	AGRN:ENSG00000188157:+:protein_coding:-4875
chr1	1032681	1032725	proximal	AGRN:ENSG00000188157:+:protein_coding:1380
chr1	1032857	1032947	proximal	AGRN:ENSG00000188157:+:protein_coding:1158,AGRN:ENSG00000188157:+:retained_intron:1919
chr1	1033033	1034079	proximal	AGRN:ENSG00000188157:+:protein_coding:26,AGRN:ENSG00000188157:+:retained_intron:787
chr1	1040535	1040573	distal	AGRN:ENSG00000188157:+:retained_intron:4825
chr1	1040708	1041030	distal	AGRN:ENSG00000188157:+:retained_intron:4368
chr1	1059430	1059812	proximal	AL390719.1:ENSG00000217801:+:lncRNA:0
chr1	1068902	1069550	distal	AL645608.8:ENSG00000273443:-:lncRNA:5613
chr1	1116067	1116674	proximal	C1orf159:ENSG00000131591:-:protein_coding:0,C1orf159:ENSG00000131591:-:retained_intron:0,C1orf159:ENSG00000131591:-:nonsense_mediated_decay:0,C1orf159:ENSG00000131591:-:lncRNA:0
chr1	1157364	1158011	distal	MIR200B:ENSG00000207730:+:miRNA:9092
chr1	1158351	1158590	distal	MIR200B:ENSG00000207730:+:miRNA:8513
chr1	1231711	1232595	proximal	B3GALT6:ENSG00000176022:+:protein_coding:0,SDF4:ENSG00000078808:-:lncRNA:0,SDF4:ENSG00000078808:-:protein_coding:0,SDF4:ENSG00000078808:-:nonsense_mediated_decay:0
chr1	1274032	1274471	proximal	UBE2J2:ENSG00000160087:-:protein_coding:146,UBE2J2:ENSG00000160087:-:nonsense_mediated_decay:167,UBE2J2:ENSG00000160087:-:retained_intron:194,UBE2J2:ENSG00000160087:-:lncRNA:241,LINC01786:ENSG00000230415:+:lncRNA:751
chr1	1304435	1304459	proximal	ACAP3:ENSG00000131584:-:protein_coding:1174
chr1	1304560	1305107	proximal	ACAP3:ENSG00000131584:-:retained_intron:0,ACAP3:ENSG00000131584:-:protein_coding:1299
chr1	1307547	1308644	proximal	ACAP3:ENSG00000131584:-:retained_intron:0,PUSL1:ENSG00000169972:+:protein_coding:0,PUSL1:ENSG00000169972:+:lncRNA:0,ACAP3:ENSG00000131584:-:lncRNA:0,ACAP3:ENSG00000131584:-:nonsense_mediated_decay:0,ACAP3:ENSG00000131584:-:protein_coding:0,PUSL1:ENSG00000169972:+:retained_intron:143
chr1	1324470	1324750	proximal	INTS11:ENSG00000127054:-:nonsense_mediated_decay:0,INTS11:ENSG00000127054:-:retained_intron:0,INTS11:ENSG00000127054:-:protein_coding:0,INTS11:ENSG00000127054:-:lncRNA:0,CPTP:ENSG00000224051:+:lncRNA:5,CPTP:ENSG00000224051:+:protein_coding:51
chr1	1349535	1349890	proximal	DVL1:ENSG00000107404:-:protein_coding:116,DVL1:ENSG00000107404:-:retained_intron:579
chr1	1375021	1375622	proximal	AURKAIP1:ENSG00000175756:-:lncRNA:0,AURKAIP1:ENSG00000175756:-:protein_coding:0
chr1	1399071	1399101	proximal	CCNL2:ENSG00000221978:-:protein_coding:114,MRPL20-AS1:ENSG00000224870:+:lncRNA:418,MRPL20-AS1:ENSG00000224870:+:retained_intron:428,CCNL2:ENSG00000221978:-:lncRNA:704,CCNL2:ENSG00000221978:-:nonsense_mediated_decay:766,CCNL2:ENSG00000221978:-:retained_intron:783
chr1	1399166	1399817	proximal	MRPL20-AS1:ENSG00000224870:+:lncRNA:0,MRPL20-AS1:ENSG00000224870:+:retained_intron:0,CCNL2:ENSG00000221978:-:retained_intron:0,CCNL2:ENSG00000221978:-:nonsense_mediated_decay:0,CCNL2:ENSG00000221978:-:protein_coding:0,CCNL2:ENSG00000221978:-:lncRNA:799
chr1	1407120	1407581	proximal	MRPL20:ENSG00000242485:-:lncRNA:0,MRPL20:ENSG00000242485:-:protein_coding:0,MRPL20:ENSG00000242485:-:retained_intron:0,RN7SL657P:ENSG00000264293:-:misc_RNA:1367,AL391244.2:ENSG00000272455:+:lncRNA:1514
chr1	1427250	1427658	distal	TMEM88B:ENSG00000205116:+:protein_coding:-1123
chr1	1434547	1434636	proximal	LINC01770:ENSG00000225285:-:lncRNA:0,VWA1:ENSG00000179403:+:protein_coding:224
chr1	1435363	1435924	proximal	VWA1:ENSG00000179403:+:protein_coding:0,LINC01770:ENSG00000225285:-:lncRNA:789
chr1	1471428	1471775	proximal	ATAD3B:ENSG00000160072:+:protein_coding:0
chr1	1511566	1511589	proximal	ATAD3A:ENSG00000197785:+:protein_coding:561
chr1	1511707	1512174	proximal	ATAD3A:ENSG00000197785:+:protein_coding:0
chr1	1540049	1540228	distal	TMEM240:ENSG00000205090:-:protein_coding:-123
chr1	1540327	1540907	proximal	TMEM240:ENSG00000205090:-:protein_coding:0
chr1	1574205	1574270	proximal	AL645728.1:ENSG00000215014:+:retained_intron:704
chr1	1574627	1575163	proximal	AL645728.1:ENSG00000215014:+:retained_intron:0,SSU72:ENSG00000160075:-:protein_coding:0,SSU72:ENSG00000160075:-:retained_intron:39
chr1	1615293	1616222	proximal	MIB2:ENSG00000197530:+:protein_coding:0,MIB2:ENSG00000197530:+:retained_intron:0,MIB2:ENSG00000197530:+:nonsense_mediated_decay:0,MIB2:ENSG00000197530:+:lncRNA:0,AL691432.2:ENSG00000272106:-:lncRNA:0
chr1	1630418	1630696	proximal	MMP23B:ENSG00000189409:+:protein_coding:1398,MMP23B:ENSG00000189409:+:nonsense_mediated_decay:1481
chr1	1724288	1724562	proximal	AL031282.1:ENSG00000227775:+:lncRNA:0,CDK11A:ENSG00000008128:-:protein_coding:0,CDK11A:ENSG00000008128:-:nonsense_mediated_decay:0,CDK11A:ENSG00000008128:-:retained_intron:268
chr1	1778286	1778753	proximal	NADK:ENSG00000008130:-:retained_intron:0,NADK:ENSG00000008130:-:lncRNA:0,NADK:ENSG00000008130:-:protein_coding:0
chr1	1890553	1891573	proximal	AL109917.1:ENSG00000231050:+:lncRNA:0,GNB1:ENSG00000078369:-:protein_coding:0,GNB1:ENSG00000078369:-:lncRNA:0
chr1	1891828	1891856	proximal	GNB1:ENSG00000078369:-:protein_coding:710,GNB1:ENSG00000078369:-:lncRNA:861
chr1	1908952	1909403	distal	CALML6:ENSG00000169885:+:protein_coding:5704
chr1	1919035	1919928	proximal	TMEM52:ENSG00000178821:-:protein_coding:0,TMEM52:ENSG00000178821:-:retained_intron:0,TMEM52:ENSG00000178821:-:nonsense_mediated_decay:0
chr1	2019485	2019489	distal	GABRD:ENSG00000187730:+:protein_coding:-2
chr1	2044818	2045144	distal	PRKCZ:ENSG00000067606:+:protein_coding:5266
chr1	2073438	2073859	proximal	PRKCZ:ENSG00000067606:+:protein_coding:0
chr1	2133040	2133138	proximal	PRKCZ:ENSG00000067606:+:protein_coding:499
chr1	2133216	2133590	proximal	PRKCZ:ENSG00000067606:+:protein_coding:47,PRKCZ:ENSG00000067606:+:lncRNA:1671
chr1	2189442	2190409	distal	PRKCZ-AS1:ENSG00000182873:-:lncRNA:5052
chr1	2194490	2195540	proximal	FAAP20:ENSG00000162585:-:nonsense_mediated_decay:0,FAAP20:ENSG00000162585:-:protein_coding:0,FAAP20:ENSG00000162585:-:lncRNA:276,FAAP20:ENSG00000162585:-:retained_intron:381
chr1	2204643	2204882	proximal	FAAP20:ENSG00000162585:-:retained_intron:760
chr1	2204997	2205209	proximal	FAAP20:ENSG00000162585:-:retained_intron:1114
chr1	2205704	2205803	proximal	FAAP20:ENSG00000162585:-:retained_intron:1821
chr1	2212210	2213016	proximal	AL590822.1:ENSG00000234396:+:lncRNA:0,FAAP20:ENSG00000162585:-:retained_intron:0,FAAP20:ENSG00000162585:-:lncRNA:0
chr1	2213258	2213503	proximal	FAAP20:ENSG00000162585:-:lncRNA:537,FAAP20:ENSG00000162585:-:retained_intron:683
chr1	2213947	2214488	proximal	FAAP20:ENSG00000162585:-:lncRNA:1226,FAAP20:ENSG00000162585:-:retained_intron:1372
chr1	2227386	2227963	proximal	SKI:ENSG00000157933:+:protein_coding:355
chr1	2229229	2229461	distal	SKI:ENSG00000157933:+:protein_coding:-911
chr1	2229611	2229729	distal	SKI:ENSG00000157933:+:lncRNA:2749
chr1	2231850	2231953	proximal	SKI:ENSG00000157933:+:lncRNA:525
chr1	2238632	2238731	distal	SKI:ENSG00000157933:+:lncRNA:-6154
chr1	2313019	2313187	proximal	AL590822.3:ENSG00000287356:+:lncRNA:1852
chr1	2314444	2315488	proximal	AL590822.3:ENSG00000287356:+:lncRNA:0
chr1	2391197	2392052	proximal	RER1:ENSG00000157916:+:protein_coding:0,RER1:ENSG00000157916:+:retained_intron:0,MORN1:ENSG00000116151:-:protein_coding:0,MORN1:ENSG00000116151:-:nonsense_mediated_decay:0,MORN1:ENSG00000116151:-:lncRNA:0
chr1	2412346	2412764	proximal	PEX10:ENSG00000157911:-:nonsense_mediated_decay:0,PEX10:ENSG00000157911:-:protein_coding:0
chr1	2414352	2414624	proximal	PEX10:ENSG00000157911:-:protein_coding:554,PEX10:ENSG00000157911:-:nonsense_mediated_decay:1816
chr1	2443552	2444191	distal	PLCH2:ENSG00000149527:+:protein_coding:-17573
chr1	2467152	2467568	proximal	PLCH2:ENSG00000149527:+:protein_coding:0
chr1	2525988	2526996	proximal	PANK4:ENSG00000157881:-:lncRNA:0,PANK4:ENSG00000157881:-:nonsense_mediated_decay:0,PANK4:ENSG00000157881:-:protein_coding:0,PANK4:ENSG00000157881:-:retained_intron:0
chr1	2529765	2530011	proximal	AL139246.5:ENSG00000272449:+:lncRNA:52
chr1	2530371	2530603	proximal	HES5:ENSG00000197921:-:protein_coding:107
chr1	2531340	2531526	proximal	HES5:ENSG00000197921:-:protein_coding:1076
chr1	2543841	2544041	distal	AL139246.5:ENSG00000272449:+:lncRNA:2358
chr1	2548246	2548435	distal	AL139246.5:ENSG00000272449:+:lncRNA:-1847
chr1	2586112	2587177	proximal	PRXL2B:ENSG00000157870:+:lncRNA:0,PRXL2B:ENSG00000157870:+:protein_coding:0,PRXL2B:ENSG00000157870:+:retained_intron:0
chr1	2642731	2643535	distal	MMEL1:ENSG00000142606:-:protein_coding:9714
chr1	3068430	3068561	proximal	PRDM16-DT:ENSG00000177133:-:lncRNA:0,PRDM16:ENSG00000142611:+:protein_coding:606,PRDM16:ENSG00000142611:+:retained_intron:621
chr1	3069558	3070165	proximal	PRDM16-DT:ENSG00000177133:-:lncRNA:1120
chr1	3070893	3070923	distal	PRDM16-DT:ENSG00000177133:-:lncRNA:2455
chr1	3073558	3073679	distal	PRDM16-DT:ENSG00000177133:-:lncRNA:5120
chr1	3119827	3119958	distal	MIR4251:ENSG00000283572:+:miRNA:8016
chr1	3171095	3171359	distal	AL512383.1:ENSG00000279839:+:TEC:34628
chr1	3198627	3198783	distal	AL512383.1:ENSG00000279839:+:TEC:7204
chr1	3314970	3315126	distal	AL590438.1:ENSG00000272235:-:lncRNA:4873
chr1	3351484	3351879	distal	AL354743.1:ENSG00000286518:-:lncRNA:-22050
chr1	3352352	3352924	distal	AL354743.1:ENSG00000286518:-:lncRNA:-21005
chr1	3393572	3393947	distal	PRDM16:ENSG00000142611:+:protein_coding:2543
chr1	3410194	3410297	distal	PRDM16:ENSG00000142611:+:lncRNA:14621
chr1	3424687	3424887	proximal	PRDM16:ENSG00000142611:+:lncRNA:31,PRDM16:ENSG00000142611:+:retained_intron:328
chr1	3491233	3491377	distal	MEGF6:ENSG00000162591:-:retained_intron:-2110
chr1	3491450	3491610	distal	MEGF6:ENSG00000162591:-:retained_intron:-1877
chr1	3530497	3530708	distal	MEGF6:ENSG00000162591:-:protein_coding:-741
chr1	3530978	3530999	distal	MEGF6:ENSG00000162591:-:protein_coding:-450
chr1	3531342	3531749	proximal	MEGF6:ENSG00000162591:-:protein_coding:0
chr1	3611147	3611511	proximal	MEGF6:ENSG00000162591:-:nonsense_mediated_decay:0,MEGF6:ENSG00000162591:-:protein_coding:0
chr1	3624486	3625203	proximal	TPRG1L:ENSG00000158109:+:protein_coding:0,AL513320.1:ENSG00000238260:-:lncRNA:0
chr1	3625429	3625466	proximal	AL513320.1:ENSG00000238260:-:lncRNA:685
chr1	3649909	3650053	proximal	WRAP73:ENSG00000116213:-:protein_coding:0
chr1	3747173	3747627	proximal	TP73-AS1:ENSG00000227372:-:lncRNA:0,TP73-AS1:ENSG00000227372:-:transcribed_unitary_pseudogene:430
chr1	3772217	3772408	proximal	SMIM1:ENSG00000235169:+:protein_coding:352
chr1	3796195	3796736	proximal	LRRC47:ENSG00000130764:-:protein_coding:0
chr1	3856909	3857688	proximal	DFFB:ENSG00000169598:+:protein_coding:0,DFFB:ENSG00000169598:+:nonsense_mediated_decay:0,CEP104:ENSG00000116198:-:protein_coding:0,CEP104:ENSG00000116198:-:retained_intron:0
chr1	3900216	3901568	proximal	LINC01134:ENSG00000236423:+:lncRNA:0,C1orf174:ENSG00000198912:-:lncRNA:0,C1orf174:ENSG00000198912:-:protein_coding:0,C1orf174:ENSG00000198912:-:retained_intron:0
chr1	3911008	3911130	distal	C1orf174:ENSG00000198912:-:retained_intron:10714
chr1	4512846	4513069	distal	AL355602.1:ENSG00000284694:-:lncRNA:28470
chr1	4656261	4656456	distal	AJAP1:ENSG00000196581:+:protein_coding:-1217
chr1	5444389	5444700	distal	Z98259.2:ENSG00000284666:-:lncRNA:-37329
chr1	5744987	5745509	distal	AL365255.1:ENSG00000236948:-:lncRNA:76691
chr1	5991613	5993299	proximal	KCNAB2:ENSG00000069424:+:protein_coding:0,KCNAB2:ENSG00000069424:+:nonsense_mediated_decay:0,KCNAB2:ENSG00000069424:+:lncRNA:0,KCNAB2:ENSG00000069424:+:retained_intron:0,NPHP4:ENSG00000131697:-:lncRNA:0,NPHP4:ENSG00000131697:-:protein_coding:0,NPHP4:ENSG00000131697:-:nonsense_mediated_decay:0
chr1	6034286	6034580	proximal	KCNAB2:ENSG00000069424:+:protein_coding:96,KCNAB2:ENSG00000069424:+:lncRNA:1336
chr1	6080447	6080720	distal	KCNAB2:ENSG00000069424:+:lncRNA:6780
chr1	6083991	6084314	distal	KCNAB2:ENSG00000069424:+:lncRNA:3186
chr1	6179914	6180130	proximal	CHD5:ENSG00000116254:-:nonsense_mediated_decay:0
chr1	6180198	6180458	proximal	CHD5:ENSG00000116254:-:protein_coding:0,CHD5:ENSG00000116254:-:nonsense_mediated_decay:174
chr1	6199553	6199908	proximal	RPL22:ENSG00000116251:-:protein_coding:0,RPL22:ENSG00000116251:-:retained_intron:0,AL031847.2:ENSG00000285629:-:nonsense_mediated_decay:1795
chr1	6235557	6236132	proximal	ICMT:ENSG00000116237:-:protein_coding:0,ICMT:ENSG00000116237:-:nonsense_mediated_decay:0,LINC00337:ENSG00000225077:+:lncRNA:107
chr1	6246682	6247071	distal	HES3:ENSG00000173673:+:protein_coding:-2491
chr1	6260155	6260781	distal	GPR153:ENSG00000158292:-:protein_coding:-318
chr1	6261080	6261467	proximal	GPR153:ENSG00000158292:-:protein_coding:0
chr1	6287432	6287645	distal	ACOT7:ENSG00000097021:-:retained_intron:-7860
chr1	6329649	6329699	distal	ACOT7:ENSG00000097021:-:protein_coding:-22551
chr1	6330335	6330748	distal	ACOT7:ENSG00000097021:-:protein_coding:-21502
chr1	6393014	6394452	proximal	AL031848.2:ENSG00000271746:+:lncRNA:0,ACOT7:ENSG00000097021:-:nonsense_mediated_decay:0,ACOT7:ENSG00000097021:-:protein_coding:0
chr1	6485412	6485555	proximal	PLEKHG5:ENSG00000171680:-:protein_coding:0
chr1	6485623	6486115	proximal	PLEKHG5:ENSG00000171680:-:protein_coding:0
chr1	6486478	6486566	proximal	PLEKHG5:ENSG00000171680:-:protein_coding:523
chr1	6489946	6489981	distal	PLEKHG5:ENSG00000171680:-:protein_coding:-590
chr1	6490087	6490171	distal	PLEKHG5:ENSG00000171680:-:protein_coding:-400
chr1	6497352	6497833	proximal	PLEKHG5:ENSG00000171680:-:protein_coding:0
chr1	6554362	6554815	proximal	NOL9:ENSG00000162408:-:retained_intron:0,NOL9:ENSG00000162408:-:protein_coding:0,TAS1R1:ENSG00000173662:+:protein_coding:491
chr1	6579588	6580331	proximal	ZBTB48:ENSG00000204859:+:protein_coding:0
chr1	6602683	6603162	proximal	KLHL21:ENSG00000162413:-:protein_coding:0
chr1	6613112	6614078	proximal	PHF13:ENSG00000116273:+:protein_coding:0,PHF13:ENSG00000116273:+:lncRNA:0
chr1	6614421	6614739	proximal	KLHL21:ENSG00000162413:-:protein_coding:0
chr1	6625025	6625325	proximal	THAP3:ENSG00000041988:+:lncRNA:0,THAP3:ENSG00000041988:+:protein_coding:0,THAP3:ENSG00000041988:+:nonsense_mediated_decay:0
chr1	6701577	6702065	proximal	DNAJC11:ENSG00000007923:-:protein_coding:0,DNAJC11:ENSG00000007923:-:lncRNA:0
chr1	6784279	6785555	proximal	CAMTA1:ENSG00000171735:+:protein_coding:0,CAMTA1:ENSG00000171735:+:lncRNA:0,CAMTA1:ENSG00000171735:+:nonsense_mediated_decay:0,CAMTA1-DT:ENSG00000237436:-:lncRNA:0
chr1	6786061	6786331	proximal	CAMTA1-DT:ENSG00000237436:-:lncRNA:1217
chr1	7341381	7341711	distal	CAMTA1-IT1:ENSG00000237402:+:lncRNA:27230
chr1	7647272	7647381	distal	AL359881.3:ENSG00000270171:-:lncRNA:-47464
chr1	7667541	7668297	distal	AL359881.3:ENSG00000270171:-:lncRNA:-26548
chr1	7668421	7668977	distal	AL359881.3:ENSG00000270171:-:lncRNA:-25868
chr1	7669227	7669831	distal	AL359881.3:ENSG00000270171:-:lncRNA:-25014
chr1	7679966	7681244	distal	AL359881.3:ENSG00000270171:-:lncRNA:-13601
chr1	7703855	7704930	distal	AL359881.1:ENSG00000269978:-:lncRNA:2884
chr1	7705057	7705441	distal	AL359881.1:ENSG00000269978:-:lncRNA:4086
chr1	7770995	7771664	proximal	VAMP3:ENSG00000049245:+:protein_coding:0
chr1	7783503	7784461	proximal	PER3:ENSG00000049246:+:protein_coding:0,PER3:ENSG00000049246:+:retained_intron:1061
chr1	7954039	7954583	proximal	PARK7:ENSG00000116288:+:protein_coding:0
chr1	7961179	7962088	proximal	PARK7:ENSG00000116288:+:retained_intron:0,PARK7:ENSG00000116288:+:protein_coding:0,PARK7:ENSG00000116288:+:lncRNA:678
chr1	8026098	8026998	proximal	AL034417.2:ENSG00000238290:+:lncRNA:0,ERRFI1:ENSG00000116285:-:protein_coding:0,ERRFI1:ENSG00000116285:-:nonsense_mediated_decay:0
chr1	8317693	8318339	proximal	SLC45A1:ENSG00000162426:+:protein_coding:0
chr1	8423458	8423640	proximal	RERE:ENSG00000142599:-:lncRNA:38,RERE-AS1:ENSG00000232912:+:lncRNA:1004
chr1	8525863	8526186	proximal	RERE:ENSG00000142599:-:protein_coding:0,RERE:ENSG00000142599:-:lncRNA:0
chr1	8598196	8598329	distal	RERE:ENSG00000142599:-:lncRNA:7354
chr1	8660572	8660727	distal	RERE:ENSG00000142599:-:protein_coding:4200
chr1	8702974	8703317	proximal	RERE:ENSG00000142599:-:protein_coding:0
chr1	8703418	8703618	proximal	RERE:ENSG00000142599:-:protein_coding:198
chr1	8817258	8817762	proximal	RERE:ENSG00000142599:-:protein_coding:0
chr1	8817875	8818254	proximal	RERE:ENSG00000142599:-:protein_coding:234
chr1	8878159	8878993	proximal	ENO1-AS1:ENSG00000230679:+:lncRNA:0,ENO1:ENSG00000074800:-:protein_coding:0,ENO1:ENSG00000074800:-:retained_intron:0,ENO1:ENSG00000074800:-:nonsense_mediated_decay:0,ENO1:ENSG00000074800:-:lncRNA:151
chr1	8879217	8879472	proximal	ENO1:ENSG00000074800:-:protein_coding:26,ENO1:ENSG00000074800:-:retained_intron:124,ENO1:ENSG00000074800:-:nonsense_mediated_decay:496,ENO1:ENSG00000074800:-:lncRNA:1209
chr1	9234339	9234601	proximal	H6PD:ENSG00000049239:+:protein_coding:173
chr1	9234733	9235012	proximal	H6PD:ENSG00000049239:+:protein_coding:0
chr1	9292600	9293271	proximal	SPSB1:ENSG00000171621:+:protein_coding:0
chr1	9428813	9429292	proximal	LINC02606:ENSG00000284693:-:lncRNA:0
chr1	9539173	9539511	proximal	SLC25A33:ENSG00000171612:+:protein_coding:0
chr1	9588373	9588954	proximal	TMEM201:ENSG00000188807:+:protein_coding:0
chr1	9589285	9589487	distal	TMEM201:ENSG00000188807:+:protein_coding:-364
chr1	9603937	9604277	proximal	TMEM201:ENSG00000188807:+:lncRNA:1936
chr1	9689066	9689417	proximal	PIK3CD-AS2:ENSG00000231789:-:lncRNA:1510
chr1	9689694	9689793	distal	PIK3CD-AS2:ENSG00000231789:-:lncRNA:2138
chr1	9689979	9690104	distal	PIK3CD-AS2:ENSG00000231789:-:lncRNA:2423
chr1	9823599	9824664	proximal	CLSTN1:ENSG00000171603:-:nonsense_mediated_decay:0,CLSTN1:ENSG00000171603:-:protein_coding:0
chr1	9910100	9910773	proximal	CTNNBIP1:ENSG00000178585:-:protein_coding:0
chr1	9942964	9943535	proximal	NMNAT1:ENSG00000173614:+:protein_coding:0,NMNAT1:ENSG00000173614:+:nonsense_mediated_decay:0,NMNAT1:ENSG00000173614:+:lncRNA:0,LZIC:ENSG00000162441:-:protein_coding:0
chr1	10032554	10033222	proximal	UBE4B:ENSG00000130939:+:protein_coding:0
chr1	10209831	10210936	proximal	KIF1B:ENSG00000054523:+:protein_coding:0
chr1	10211030	10211447	proximal	KIF1B:ENSG00000054523:+:protein_coding:168
chr1	10398597	10399549	proximal	PGD:ENSG00000142657:+:retained_intron:0,PGD:ENSG00000142657:+:protein_coding:0,PGD:ENSG00000142657:+:nonsense_mediated_decay:0
chr1	10430207	10431033	proximal	CENPS-CORT:ENSG00000251503:+:protein_coding:0,CENPS:ENSG00000175279:+:protein_coding:0,CENPS:ENSG00000175279:+:lncRNA:0,CENPS:ENSG00000175279:+:nonsense_mediated_decay:0,AL139424.1:ENSG00000271989:-:lncRNA:0
chr1	10472232	10472684	proximal	PEX14:ENSG00000142655:+:retained_intron:0,DFFA:ENSG00000160049:-:nonsense_mediated_decay:0,DFFA:ENSG00000160049:-:protein_coding:0
chr1	10474767	10475405	proximal	PEX14:ENSG00000142655:+:protein_coding:0
chr1	10695098	10695249	proximal	CASZ1:ENSG00000130940:-:retained_intron:618,CASZ1:ENSG00000130940:-:lncRNA:1185
chr1	10725253	10725524	distal	CASZ1:ENSG00000130940:-:lncRNA:19677
chr1	10796495	10796853	proximal	CASZ1:ENSG00000130940:-:protein_coding:0
chr1	10867038	10867446	distal	HSPE1P24:ENSG00000225158:+:processed_pseudogene:28314
chr1	11012271	11012979	proximal	TARDBP:ENSG00000120948:+:protein_coding:0,TARDBP:ENSG00000120948:+:nonsense_mediated_decay:0,TARDBP:ENSG00000120948:+:lncRNA:0,AL109811.3:ENSG00000277726:+:nonsense_mediated_decay:0
chr1	11037830	11037946	distal	MASP2:ENSG00000009724:-:retained_intron:-5253
chr1	11059939	11060660	proximal	SRM:ENSG00000116649:-:protein_coding:0,SRM:ENSG00000116649:-:nonsense_mediated_decay:0
chr1	11099909	11100115	proximal	EXOSC10:ENSG00000171824:-:protein_coding:39,EXOSC10:ENSG00000171824:-:nonsense_mediated_decay:54
chr1	11262307	11262340	distal	MTOR:ENSG00000198793:-:protein_coding:-168
chr1	11262447	11262912	proximal	MTOR:ENSG00000198793:-:protein_coding:0
chr1	11272740	11273500	proximal	UBIAD1:ENSG00000120942:+:protein_coding:0,UBIAD1:ENSG00000120942:+:nonsense_mediated_decay:388
chr1	11355339	11355487	distal	AL031291.1:ENSG00000284646:-:lncRNA:36245
chr1	11355570	11356104	distal	AL031291.1:ENSG00000284646:-:lncRNA:36476
chr1	11383780	11384252	distal	MTCYBP45:ENSG00000224338:-:processed_pseudogene:-41570
chr1	11412184	11412338	distal	MTCYBP45:ENSG00000224338:-:processed_pseudogene:-13484
chr1	11413422	11413663	distal	MTCYBP45:ENSG00000224338:-:processed_pseudogene:-12159
chr1	11439091	11439470	distal	MTCYBP45:ENSG00000224338:-:processed_pseudogene:13269
chr1	11454308	11454496	distal	DISP3:ENSG00000204624:+:protein_coding:24658
chr1	11461647	11461911	distal	DISP3:ENSG00000204624:+:protein_coding:17243
chr1	11478356	11479395	proximal	DISP3:ENSG00000204624:+:protein_coding:0,DISP3:ENSG00000204624:+:lncRNA:0
chr1	11600112	11600235	distal	LINC01647:ENSG00000235643:+:lncRNA:9232
chr1	11642453	11642587	distal	FBXO2:ENSG00000116661:-:retained_intron:-8127
chr1	11654621	11655324	proximal	FBXO44:ENSG00000132879:+:protein_coding:0,FBXO2:ENSG00000116661:-:protein_coding:191,FBXO2:ENSG00000116661:-:retained_intron:423,FBXO2:ENSG00000116661:-:lncRNA:1091
chr1	11664436	11664888	proximal	FBXO6:ENSG00000116663:+:retained_intron:0
chr1	11680797	11681380	proximal	MAD2L2:ENSG00000116670:-:retained_intron:0,MAD2L2:ENSG00000116670:-:protein_coding:0
chr1	11690786	11692018	proximal	DRAXIN:ENSG00000162490:+:protein_coding:0,MAD2L2:ENSG00000116670:-:protein_coding:0,MAD2L2:ENSG00000116670:-:retained_intron:0
chr1	11701691	11702140	distal	MAD2L2:ENSG00000116670:-:protein_coding:10040
chr1	11719905	11720092	distal	AGTRAP:ENSG00000177674:+:protein_coding:15991
chr1	11805660	11806324	proximal	MTHFR:ENSG00000177000:-:retained_intron:0,CLCN6:ENSG00000011021:+:protein_coding:0,CLCN6:ENSG00000011021:+:lncRNA:0,CLCN6:ENSG00000011021:+:nonsense_mediated_decay:0,MTHFR:ENSG00000177000:-:protein_coding:0,MTHFR:ENSG00000177000:-:lncRNA:0,MTHFR:ENSG00000177000:-:nonsense_mediated_decay:0
chr1	11806398	11806495	proximal	MTHFR:ENSG00000177000:-:nonsense_mediated_decay:0,MTHFR:ENSG00000177000:-:lncRNA:294,MTHFR:ENSG00000177000:-:protein_coding:334,MTHFR:ENSG00000177000:-:retained_intron:391
chr1	11908063	11909014	proximal	AL021155.2:ENSG00000285646:+:lncRNA:0,RNU5E-1:ENSG00000199347:+:snRNA:0
chr1	11926360	11926587	proximal	KIAA2013:ENSG00000116685:-:protein_coding:0
chr1	11934329	11934926	proximal	PLOD1:ENSG00000083444:+:protein_coding:0,PLOD1:ENSG00000083444:+:lncRNA:0
chr1	11980006	11980694	proximal	MFN2:ENSG00000116688:+:protein_coding:0,MFN2:ENSG00000116688:+:lncRNA:0,AL096840.2:ENSG00000287384:-:lncRNA:0
chr1	12019223	12019721	proximal	MIIP:ENSG00000116691:+:lncRNA:0,MIIP:ENSG00000116691:+:protein_coding:0,AL096840.1:ENSG00000270914:-:processed_pseudogene:1914
chr1	12229861	12230265	proximal	VPS13D:ENSG00000048707:+:protein_coding:0
chr1	12618152	12618331	proximal	DHRS3:ENSG00000162496:-:protein_coding:0,DHRS3:ENSG00000162496:-:retained_intron:1455
chr1	13699981	13700480	proximal	PRDM2:ENSG00000116731:+:protein_coding:0
chr1	13749015	13749626	proximal	PRDM2:ENSG00000116731:+:protein_coding:0,PRDM2:ENSG00000116731:+:retained_intron:0
chr1	13965980	13966025	distal	KAZN:ENSG00000189337:+:protein_coding:-73189
chr1	14108615	14109118	distal	RNU6-1265P:ENSG00000252151:-:snRNA:-15218
chr1	14598460	14598969	proximal	KAZN:ENSG00000189337:+:protein_coding:0,KAZN:ENSG00000189337:+:retained_intron:0
chr1	14599399	14599504	distal	KAZN:ENSG00000189337:+:protein_coding:-683
chr1	15327294	15327552	distal	FHAD1:ENSG00000142621:+:lncRNA:-175
chr1	15328861	15329123	distal	FHAD1:ENSG00000142621:+:lncRNA:-1742
chr1	15409256	15409822	proximal	AL031283.1:ENSG00000228140:-:lncRNA:0,EFHD2:ENSG00000142634:+:protein_coding:65
chr1	15410039	15410288	proximal	EFHD2:ENSG00000142634:+:protein_coding:0,AL031283.1:ENSG00000228140:-:lncRNA:605
chr1	15524076	15525379	proximal	CASP9:ENSG00000132906:-:nonsense_mediated_decay:0,CASP9:ENSG00000132906:-:protein_coding:0,CASP9:ENSG00000132906:-:retained_intron:0,DNAJC16:ENSG00000116138:+:protein_coding:1433,DNAJC16:ENSG00000116138:+:nonsense_mediated_decay:1433
chr1	15526507	15527068	proximal	CASP9:ENSG00000132906:-:protein_coding:0,DNAJC16:ENSG00000116138:+:protein_coding:0,DNAJC16:ENSG00000116138:+:nonsense_mediated_decay:0
chr1	15573586	15573653	distal	DNAJC16:ENSG00000116138:+:lncRNA:-5428
chr1	15603444	15603810	proximal	AL121992.1:ENSG00000237301:-:lncRNA:0,CHCHD2P6:ENSG00000235084:+:processed_pseudogene:786
chr1	15617120	15617593	proximal	DDI2:ENSG00000197312:+:protein_coding:0,DDI2:ENSG00000197312:+:retained_intron:0
chr1	15758513	15758760	proximal	FBLIM1:ENSG00000162458:+:protein_coding:23
chr1	15834265	15836402	distal	AL450998.1:ENSG00000178715:+:processed_pseudogene:-6034
chr1	15847269	15848034	proximal	SPEN:ENSG00000065526:+:protein_coding:0
chr1	15848644	15848838	proximal	AL450998.2:ENSG00000179743:-:lncRNA:496
chr1	15849262	15849638	proximal	AL450998.2:ENSG00000179743:-:lncRNA:1114
chr1	15849967	15850167	proximal	AL450998.2:ENSG00000179743:-:lncRNA:1819
chr1	15975681	15976260	proximal	ZBTB17:ENSG00000116809:-:protein_coding:0,ZBTB17:ENSG00000116809:-:lncRNA:0
chr1	16073469	16073756	proximal	FAM131C:ENSG00000185519:-:lncRNA:0,FAM131C:ENSG00000185519:-:protein_coding:0
chr1	16079044	16079148	distal	FAM131C:ENSG00000185519:-:protein_coding:5392
chr1	16167395	16167511	distal	AL451042.1:ENSG00000224621:+:lncRNA:-8130
chr1	16167723	16168043	distal	AL451042.1:ENSG00000224621:+:lncRNA:-8458
chr1	16206689	16207204	proximal	ARHGEF19:ENSG00000142632:-:lncRNA:0,ARHGEF19:ENSG00000142632:-:protein_coding:145
chr1	16236922	16237453	proximal	CPLANE2:ENSG00000132881:-:protein_coding:0
chr1	16244442	16244499	distal	MT1XP1:ENSG00000233929:-:processed_pseudogene:3043
chr1	16352123	16352848	proximal	SZRD1:ENSG00000055070:+:lncRNA:0,FBXO42:ENSG00000037637:-:protein_coding:0
chr1	16366909	16367459	proximal	SZRD1:ENSG00000055070:+:protein_coding:0,SZRD1:ENSG00000055070:+:lncRNA:0,SZRD1:ENSG00000055070:+:nonsense_mediated_decay:0
chr1	16440347	16440647	proximal	NECAP2:ENSG00000157191:+:protein_coding:73,NECAP2:ENSG00000157191:+:lncRNA:88,NECAP2:ENSG00000157191:+:nonsense_mediated_decay:89,NECAP2:ENSG00000157191:+:retained_intron:110
chr1	16440718	16441021	proximal	NECAP2:ENSG00000157191:+:protein_coding:0,NECAP2:ENSG00000157191:+:lncRNA:0,NECAP2:ENSG00000157191:+:nonsense_mediated_decay:0,NECAP2:ENSG00000157191:+:retained_intron:0
chr1	16498930	16499713	proximal	CROCCP3:ENSG00000080947:-:lncRNA:0
chr1	16513980	16514320	proximal	RNU1-1:ENSG00000206652:-:snRNA:0,AL137802.2:ENSG00000261135:+:lncRNA:324,AL137802.3:ENSG00000285853:+:lncRNA:713
chr1	16612700	16612892	distal	NBPF1:ENSG00000219481:-:protein_coding:-596
chr1	16613030	16614067	proximal	NBPF1:ENSG00000219481:-:protein_coding:0,NBPF1:ENSG00000219481:-:lncRNA:0
chr1	16644260	16644319	proximal	AL137798.3:ENSG00000283773:-:transcribed_unprocessed_pseudogene:1150,MST1P2:ENSG00000186301:+:unprocessed_pseudogene:1302
chr1	16644437	16644983	proximal	CROCCP2:ENSG00000215908:-:lncRNA:0,MST1P2:ENSG00000186301:+:unprocessed_pseudogene:638,AL137798.3:ENSG00000283773:-:transcribed_unprocessed_pseudogene:1327
chr1	16692911	16693120	proximal	ESPNP:ENSG00000268869:-:lncRNA:601
chr1	16709771	16710143	distal	ESPNP:ENSG00000268869:-:lncRNA:-477
chr1	16710681	16711207	proximal	ESPNP:ENSG00000268869:-:lncRNA:61
chr1	16904587	16905618	proximal	BX284668.6:ENSG00000272426:-:lncRNA:0
chr1	16913703	16914458	distal	CROCC:ENSG00000058453:+:protein_coding:7472
chr1	17011716	17012285	proximal	ATP13A2:ENSG00000159363:-:protein_coding:0
chr1	17053689	17054354	proximal	SDHB:ENSG00000117118:-:protein_coding:0,SDHB:ENSG00000117118:-:lncRNA:0,SDHB:ENSG00000117118:-:retained_intron:0
chr1	17119714	17119964	proximal	PADI2:ENSG00000117115:-:protein_coding:262
chr1	17419864	17420122	distal	RCC2:ENSG00000179051:-:lncRNA:10817
chr1	17437481	17437676	distal	RCC2:ENSG00000179051:-:protein_coding:-886
chr1	17437773	17438158	distal	RCC2:ENSG00000179051:-:protein_coding:-404
chr1	17539073	17539169	proximal	ARHGEF10L:ENSG00000074964:+:protein_coding:528
chr1	17539381	17539419	proximal	ARHGEF10L:ENSG00000074964:+:protein_coding:278
chr1	17539878	17540132	distal	ARHGEF10L:ENSG00000074964:+:protein_coding:-181
chr1	17540208	17540516	distal	ARHGEF10L:ENSG00000074964:+:protein_coding:-511
chr1	17540588	17540615	distal	ARHGEF10L:ENSG00000074964:+:protein_coding:-891
chr1	17671711	17671915	distal	ARHGEF10L:ENSG00000074964:+:retained_intron:22131
chr1	17675398	17675508	distal	ARHGEF10L:ENSG00000074964:+:retained_intron:18538
chr1	17675888	17676124	distal	ARHGEF10L:ENSG00000074964:+:retained_intron:17922
chr1	17676250	17676307	distal	ARHGEF10L:ENSG00000074964:+:retained_intron:17739
chr1	17676360	17676362	distal	ARHGEF10L:ENSG00000074964:+:retained_intron:17684
chr1	18107769	18107882	proximal	IGSF21:ENSG00000117154:+:protein_coding:0,AL365209.1:ENSG00000280222:+:TEC:1506
chr1	18108027	18108267	proximal	AL365209.1:ENSG00000280222:+:TEC:1121
chr1	18110164	18110430	distal	AL365209.1:ENSG00000280222:+:TEC:-776
chr1	18191399	18191885	distal	IGSF21-AS1:ENSG00000230035:-:lncRNA:12052
chr1	18902427	18902987	proximal	ALDH4A1:ENSG00000159423:-:protein_coding:0
chr1	18955828	18956680	proximal	IFFO2:ENSG00000169991:-:protein_coding:0
chr1	18956751	18957124	proximal	IFFO2:ENSG00000169991:-:protein_coding:74
chr1	18957226	18957241	proximal	IFFO2:ENSG00000169991:-:protein_coding:549
chr1	19210026	19210699	proximal	EMC1-AS1:ENSG00000230424:+:lncRNA:0,UBR4:ENSG00000127481:-:protein_coding:0
chr1	19251384	19252174	proximal	MRTO4:ENSG00000053372:+:protein_coding:0,MRTO4:ENSG00000053372:+:lncRNA:0,EMC1:ENSG00000127463:-:protein_coding:0,EMC1:ENSG00000127463:-:nonsense_mediated_decay:0,EMC1:ENSG00000127463:-:retained_intron:0
chr1	19311532	19311620	proximal	PQLC2:ENSG00000040487:+:protein_coding:705,PQLC2:ENSG00000040487:+:nonsense_mediated_decay:709
chr1	19311842	19312645	proximal	PQLC2:ENSG00000040487:+:protein_coding:0,PQLC2:ENSG00000040487:+:nonsense_mediated_decay:0,AKR7A2:ENSG00000053371:-:protein_coding:0,AKR7A2:ENSG00000053371:-:retained_intron:0
chr1	19485245	19486160	proximal	CAPZB:ENSG00000077549:-:protein_coding:0,CAPZB:ENSG00000077549:-:lncRNA:0
chr1	19596621	19597086	proximal	MICOS10:ENSG00000173436:+:protein_coding:0,NBL1:ENSG00000158747:+:protein_coding:0,MICOS10:ENSG00000173436:+:lncRNA:0,MICOS10-NBL1:ENSG00000270136:+:nonsense_mediated_decay:0,AL031727.2:ENSG00000235185:-:lncRNA:0
chr1	19643939	19644732	proximal	NBL1:ENSG00000158747:+:protein_coding:0
chr1	19659753	19659972	distal	HTR6:ENSG00000158748:+:protein_coding:4902
chr1	19882228	19882565	proximal	OTUD3:ENSG00000169914:+:protein_coding:0
chr1	19882914	19882979	distal	OTUD3:ENSG00000169914:+:protein_coding:-520
chr1	20152291	20152601	proximal	Z98257.1:ENSG00000227066:+:lncRNA:1569
chr1	20343582	20344054	distal	VWA5B1:ENSG00000158816:+:lncRNA:-10665
chr1	20386762	20387104	distal	AL139254.1:ENSG00000226487:-:lncRNA:-26150
chr1	20448675	20449136	distal	LINC01141:ENSG00000236963:-:lncRNA:17440
chr1	20483912	20484575	distal	CAMK2N1:ENSG00000162545:-:lncRNA:-71
chr1	20484712	20485254	proximal	CAMK2N1:ENSG00000162545:-:lncRNA:66
chr1	20485509	20486940	proximal	CAMK2N1:ENSG00000162545:-:protein_coding:0,CAMK2N1:ENSG00000162545:-:lncRNA:863
chr1	20493811	20494024	distal	CAMK2N1:ENSG00000162545:-:protein_coding:7600
chr1	20507880	20508202	proximal	MUL1:ENSG00000090432:-:protein_coding:0
chr1	20553359	20553817	distal	FAM43B:ENSG00000183114:+:protein_coding:-787
chr1	20633326	20634041	proximal	PINK1:ENSG00000158828:+:protein_coding:0,MIR6084:ENSG00000284005:+:miRNA:0
chr1	20634141	20634155	distal	MIR6084:ENSG00000284005:+:miRNA:-463
chr1	20661191	20661982	proximal	DDOST:ENSG00000244038:-:lncRNA:0,DDOST:ENSG00000244038:-:protein_coding:0
chr1	20696601	20696917	distal	AL663074.2:ENSG00000235432:-:unprocessed_pseudogene:2587
chr1	20717484	20718256	proximal	KIF17:ENSG00000117245:-:protein_coding:0
chr1	20786136	20787818	proximal	HP1BP3:ENSG00000127483:-:protein_coding:0
chr1	21176450	21177321	proximal	EIF4G3:ENSG00000075151:-:protein_coding:0,AL031005.2:ENSG00000287192:+:lncRNA:0,EIF4G3:ENSG00000075151:-:lncRNA:0
chr1	21195249	21195449	distal	EIF4G3:ENSG00000075151:-:protein_coding:18360
chr1	21289950	21290265	proximal	ECE1:ENSG00000117298:-:protein_coding:0
chr1	21344904	21345081	distal	ECE1:ENSG00000117298:-:lncRNA:-57
chr1	21345248	21346145	proximal	ECE1:ENSG00000117298:-:protein_coding:0,ECE1:ENSG00000117298:-:lncRNA:110
chr1	21439907	21440373	proximal	NBPF3:ENSG00000142794:+:protein_coding:0,NBPF3:ENSG00000142794:+:lncRNA:0,NBPF3:ENSG00000142794:+:nonsense_mediated_decay:0
chr1	21625072	21625282	distal	RAP1GAP:ENSG00000076864:-:protein_coding:2503
chr1	21651383	21652016	proximal	RAP1GAP:ENSG00000076864:-:nonsense_mediated_decay:0,RAP1GAP:ENSG00000076864:-:protein_coding:0,RAP1GAP:ENSG00000076864:-:lncRNA:0
chr1	21659310	21659363	distal	RAP1GAP:ENSG00000076864:-:protein_coding:6002
chr1	21659508	21659522	distal	RAP1GAP:ENSG00000076864:-:protein_coding:6200
chr1	21669161	21669397	proximal	RAP1GAP:ENSG00000076864:-:lncRNA:0,RAP1GAP:ENSG00000076864:-:retained_intron:0,RAP1GAP:ENSG00000076864:-:protein_coding:0
chr1	21782835	21783878	proximal	USP48:ENSG00000090686:-:protein_coding:0,USP48:ENSG00000090686:-:lncRNA:0
chr1	21937262	21937760	proximal	HSPG2:ENSG00000142798:-:protein_coding:0
chr1	22025191	22025796	proximal	LINC00339:ENSG00000218510:+:lncRNA:0,CDC42:ENSG00000070831:+:protein_coding:0,LINC01635:ENSG00000228397:-:lncRNA:0
chr1	22052455	22053187	proximal	CDC42:ENSG00000070831:+:protein_coding:0,CDC42:ENSG00000070831:+:nonsense_mediated_decay:0,AL031281.2:ENSG00000285752:-:lncRNA:0
chr1	22451674	22452212	proximal	ZBTB40:ENSG00000184677:+:protein_coding:0
chr1	22548145	22548246	distal	EPHA8:ENSG00000070886:+:protein_coding:15242
chr1	22710113	22710206	proximal	EPHB2:ENSG00000133216:+:protein_coding:632
chr1	22710354	22711261	proximal	EPHB2:ENSG00000133216:+:protein_coding:0
chr1	22711451	22711801	distal	EPHB2:ENSG00000133216:+:protein_coding:-482
chr1	22761837	22762220	distal	EPHB2:ENSG00000133216:+:protein_coding:12957
chr1	23019141	23019789	proximal	KDM1A:ENSG00000004487:+:protein_coding:0
chr1	23019877	23020080	distal	KDM1A:ENSG00000004487:+:protein_coding:-385
chr1	23168434	23168503	distal	LUZP1:ENSG00000169641:-:protein_coding:-315
chr1	23168777	23168958	proximal	LUZP1:ENSG00000169641:-:protein_coding:0
chr1	23177724	23178005	proximal	LUZP1:ENSG00000169641:-:protein_coding:0
chr1	23343777	23344880	proximal	HNRNPR:ENSG00000125944:-:protein_coding:0,HNRNPR:ENSG00000125944:-:lncRNA:0
chr1	23367826	23369259	proximal	ZNF436-AS1:ENSG00000249087:+:lncRNA:0,ZNF436:ENSG00000125945:-:protein_coding:0,RF00019:ENSG00000201405:+:misc_RNA:994
chr1	23403799	23403977	distal	AL357134.1:ENSG00000232482:+:processed_pseudogene:6854
chr1	23483981	23484606	proximal	ASAP3:ENSG00000088280:-:protein_coding:0,ASAP3:ENSG00000088280:-:nonsense_mediated_decay:0,ASAP3:ENSG00000088280:-:retained_intron:0
chr1	23554750	23555044	distal	AL021154.1:ENSG00000235052:-:lncRNA:3834
chr1	23691639	23692112	proximal	RPL11:ENSG00000142676:+:protein_coding:0,RPL11:ENSG00000142676:+:retained_intron:0,RPL11:ENSG00000142676:+:nonsense_mediated_decay:0
chr1	23743068	23743776	proximal	ELOA:ENSG00000011007:+:protein_coding:0,ELOA:ENSG00000011007:+:lncRNA:257
chr1	23778184	23778640	proximal	PITHD1:ENSG00000057757:+:protein_coding:0,ELOA-AS1:ENSG00000236810:-:lncRNA:0
chr1	23790931	23791223	proximal	LYPLA2:ENSG00000011009:+:protein_coding:0,LYPLA2:ENSG00000011009:+:lncRNA:0
chr1	23800233	23801157	proximal	GALE:ENSG00000117308:-:lncRNA:0,GALE:ENSG00000117308:-:protein_coding:0
chr1	23825124	23825604	proximal	HMGCL:ENSG00000117305:-:protein_coding:0,HMGCL:ENSG00000117305:-:retained_intron:0,HMGCL:ENSG00000117305:-:lncRNA:0
chr1	23868106	23868598	proximal	FUCA1:ENSG00000179163:-:protein_coding:0
chr1	23959495	23959832	proximal	PNRC2:ENSG00000189266:+:protein_coding:0
chr1	23979895	23980723	proximal	SRSF10:ENSG00000188529:-:lncRNA:0,SRSF10:ENSG00000188529:-:nonsense_mediated_decay:0,SRSF10:ENSG00000188529:-:protein_coding:0,SRSF10:ENSG00000188529:-:retained_intron:948
chr1	24018744	24019080	distal	AL590609.1:ENSG00000215905:-:processed_pseudogene:10224
chr1	24415547	24415911	proximal	NIPAL3:ENSG00000001461:+:protein_coding:0,NIPAL3:ENSG00000001461:+:lncRNA:0,STPG1:ENSG00000001460:-:protein_coding:449
chr1	24502763	24503032	proximal	RCAN3:ENSG00000117602:+:protein_coding:0,RCAN3AS:ENSG00000286061:-:lncRNA:380
chr1	24642833	24643440	proximal	SRRM1:ENSG00000133226:+:lncRNA:0,SRRM1:ENSG00000133226:+:nonsense_mediated_decay:0,SRRM1:ENSG00000133226:+:retained_intron:0,SRRM1:ENSG00000133226:+:protein_coding:0
chr1	24744865	24745700	proximal	CLIC4:ENSG00000169504:+:nonsense_mediated_decay:0,CLIC4:ENSG00000169504:+:lncRNA:0,CLIC4:ENSG00000169504:+:protein_coding:0
chr1	24848054	24848385	distal	RNU6-1208P:ENSG00000238482:-:snRNA:70074
chr1	25232315	25232801	proximal	AL031432.4:ENSG00000284602:+:lncRNA:0,SYF2:ENSG00000117614:-:lncRNA:0,SYF2:ENSG00000117614:-:protein_coding:0
chr1	25239886	25240203	distal	AL031432.5:ENSG00000284657:+:lncRNA:-393
chr1	25246825	25248039	proximal	RSRP1:ENSG00000117616:-:retained_intron:0,AL031432.3:ENSG00000272432:+:lncRNA:0,RSRP1:ENSG00000117616:-:nonsense_mediated_decay:0,RSRP1:ENSG00000117616:-:protein_coding:0,RSRP1:ENSG00000117616:-:lncRNA:808
chr1	25338286	25338570	proximal	TMEM50A:ENSG00000183726:+:lncRNA:0,TMEM50A:ENSG00000183726:+:protein_coding:0,RSRP1:ENSG00000117616:-:protein_coding:72,RSRP1:ENSG00000117616:-:lncRNA:95,RSRP1:ENSG00000117616:-:nonsense_mediated_decay:120,AL928711.1:ENSG00000259984:-:unprocessed_pseudogene:820
chr1	25338728	25338875	proximal	RSRP1:ENSG00000117616:-:protein_coding:514,RSRP1:ENSG00000117616:-:lncRNA:537,RSRP1:ENSG00000117616:-:nonsense_mediated_decay:562,AL928711.1:ENSG00000259984:-:unprocessed_pseudogene:1262
chr1	25429959	25430641	proximal	RHCE:ENSG00000188672:-:protein_coding:0,MACO1:ENSG00000204178:+:protein_coding:216,MACO1:ENSG00000204178:+:nonsense_mediated_decay:318
chr1	25430730	25431555	proximal	MACO1:ENSG00000204178:+:protein_coding:0,MACO1:ENSG00000204178:+:nonsense_mediated_decay:0,RHCE:ENSG00000188672:-:protein_coding:537
chr1	25543502	25543583	proximal	LDLRAP1:ENSG00000157978:+:protein_coding:0
chr1	25566903	25566920	distal	LDLRAP1:ENSG00000157978:+:lncRNA:-2313
chr1	25568024	25568238	distal	LDLRAP1:ENSG00000157978:+:lncRNA:-3434
chr1	25616091	25616584	proximal	MAN1C1:ENSG00000117643:+:protein_coding:883
chr1	25652226	25652607	distal	AL031280.1:ENSG00000233478:-:lncRNA:-6505
chr1	25754896	25755096	distal	MAN1C1:ENSG00000117643:+:lncRNA:16972
chr1	25799721	25800116	proximal	SELENON:ENSG00000162430:+:protein_coding:59
chr1	25819678	25820221	proximal	MTFR1L:ENSG00000117640:+:protein_coding:0,MTFR1L:ENSG00000117640:+:retained_intron:0,MTFR1L:ENSG00000117640:+:lncRNA:0,MTFR1L:ENSG00000117640:+:nonsense_mediated_decay:0,AL020996.1:ENSG00000228172:-:lncRNA:0
chr1	25820471	25820606	proximal	MTFR1L:ENSG00000117640:+:nonsense_mediated_decay:155,MTFR1L:ENSG00000117640:+:protein_coding:221,AL020996.1:ENSG00000228172:-:lncRNA:698
chr1	25875520	25875957	proximal	RF00019:ENSG00000207302:+:misc_RNA:1538
chr1	25895496	25895842	distal	STMN1:ENSG00000117632:-:lncRNA:2888
chr1	25905325	25906911	proximal	STMN1:ENSG00000117632:-:lncRNA:0,STMN1:ENSG00000117632:-:protein_coding:0,MIR3917:ENSG00000283938:-:miRNA:0
chr1	25907202	25907402	proximal	STMN1:ENSG00000117632:-:protein_coding:210,MIR3917:ENSG00000283938:-:miRNA:747,STMN1:ENSG00000117632:-:lncRNA:784
chr1	25922477	25922810	distal	STMN1:ENSG00000117632:-:protein_coding:15485
chr1	25927379	25927609	distal	STMN1:ENSG00000117632:-:protein_coding:20387
chr1	25952739	25953159	distal	RNU6-110P:ENSG00000207237:+:snRNA:11037
chr1	25997917	25998633	proximal	PAFAH2:ENSG00000158006:-:protein_coding:0,PAFAH2:ENSG00000158006:-:lncRNA:0
chr1	26021644	26022013	proximal	EXTL1:ENSG00000158008:+:protein_coding:0,EXTL1:ENSG00000158008:+:lncRNA:1175
chr1	26035151	26035892	distal	EXTL1:ENSG00000158008:+:lncRNA:-3022
chr1	26036073	26036366	distal	EXTL1:ENSG00000158008:+:lncRNA:-3944
chr1	26110742	26112349	proximal	PDIK1L:ENSG00000175087:+:protein_coding:0
chr1	26161390	26161994	distal	FAM110D:ENSG00000197245:+:protein_coding:-2312
chr1	26164257	26164572	distal	ZNF593:ENSG00000142684:+:protein_coding:5335
chr1	26169707	26169972	proximal	ZNF593:ENSG00000142684:+:protein_coding:0,C1orf232:ENSG00000282872:-:protein_coding:1125
chr1	26170066	26170233	proximal	C1orf232:ENSG00000282872:-:protein_coding:1484
chr1	26233917	26234652	proximal	CEP85:ENSG00000130695:+:protein_coding:0
chr1	26279691	26280321	proximal	SH3BGRL3:ENSG00000142669:+:protein_coding:0
chr1	26306470	26306929	proximal	UBXN11:ENSG00000158062:-:protein_coding:0,UBXN11:ENSG00000158062:-:retained_intron:0
chr1	26431862	26432607	proximal	DHDDS:ENSG00000117682:+:nonsense_mediated_decay:0,DHDDS:ENSG00000117682:+:protein_coding:0,DHDDS:ENSG00000117682:+:retained_intron:0,DHDDS:ENSG00000117682:+:lncRNA:0
chr1	26471770	26472395	proximal	HMGN2:ENSG00000198830:+:protein_coding:44,HMGN2:ENSG00000198830:+:lncRNA:54
chr1	26472491	26472973	proximal	HMGN2:ENSG00000198830:+:lncRNA:0,HMGN2:ENSG00000198830:+:protein_coding:0
chr1	26473160	26473388	proximal	HMGN2:ENSG00000198830:+:lncRNA:0
chr1	26500230	26500853	distal	DPPA2P2:ENSG00000224129:-:processed_pseudogene:-19398
chr1	26529449	26529826	proximal	RPS6KA1:ENSG00000117676:+:protein_coding:0,RPS6KA1:ENSG00000117676:+:nonsense_mediated_decay:0,RPS6KA1:ENSG00000117676:+:retained_intron:0
chr1	26620263	26621240	distal	RNU7-29P:ENSG00000252429:-:snRNA:17830
chr1	26692245	26693295	proximal	ARID1A:ENSG00000117713:+:protein_coding:0
chr1	26695471	26696413	proximal	ARID1A:ENSG00000117713:+:protein_coding:0,AL512408.1:ENSG00000260063:-:lncRNA:1339
chr1	26696645	26696845	distal	ARID1A:ENSG00000117713:+:protein_coding:-242
chr1	26697051	26697344	distal	ARID1A:ENSG00000117713:+:protein_coding:-648
chr1	26697457	26697540	distal	ARID1A:ENSG00000117713:+:protein_coding:-1054
chr1	26723288	26723827	distal	ARID1A:ENSG00000117713:+:protein_coding:3880
chr1	26787437	26788422	proximal	PIGV:ENSG00000060642:+:protein_coding:0,PIGV:ENSG00000060642:+:nonsense_mediated_decay:0
chr1	26826348	26826815	proximal	ZDHHC18:ENSG00000204160:+:protein_coding:0
chr1	26864811	26865495	distal	SFN:ENSG00000175793:+:protein_coding:-1663
chr1	26889931	26890559	proximal	GPN2:ENSG00000142751:-:protein_coding:0,GPN2:ENSG00000142751:-:lncRNA:990
chr1	26900292	26900660	proximal	GPATCH3:ENSG00000198746:-:protein_coding:0
chr1	26921427	26921849	proximal	NUDC:ENSG00000090273:+:protein_coding:0
chr1	26993302	26994143	proximal	TRNP1:ENSG00000253368:+:protein_coding:0
chr1	27057673	27057816	distal	SLC9A1:ENSG00000090020:-:lncRNA:-41867
chr1	27071019	27071279	distal	SLC9A1:ENSG00000090020:-:lncRNA:-28404
chr1	27154816	27155234	proximal	SLC9A1:ENSG00000090020:-:protein_coding:0
chr1	27234225	27235008	proximal	WDTC1:ENSG00000142784:+:protein_coding:0,AL590640.1:ENSG00000224311:-:lncRNA:0
chr1	27300756	27301084	distal	WDTC1:ENSG00000142784:+:nonsense_mediated_decay:3929
chr1	27321936	27322549	proximal	TMEM222:ENSG00000186501:+:protein_coding:0,TMEM222:ENSG00000186501:+:nonsense_mediated_decay:0
chr1	27392043	27392700	proximal	GPR3:ENSG00000181773:+:protein_coding:0
chr1	27489713	27490399	proximal	WASF2:ENSG00000158195:-:protein_coding:0
chr1	27490471	27490750	proximal	WASF2:ENSG00000158195:-:protein_coding:303
chr1	27521406	27521760	distal	BX293535.1:ENSG00000237429:+:lncRNA:4044
chr1	27522075	27522428	distal	BX293535.1:ENSG00000237429:+:lncRNA:3376
chr1	27527922	27528284	distal	BX293535.1:ENSG00000237429:+:lncRNA:-2118
chr1	27565021	27565210	distal	AHDC1:ENSG00000126705:-:lncRNA:-3051
chr1	27568504	27568742	proximal	AHDC1:ENSG00000126705:-:lncRNA:243
chr1	27571576	27571953	distal	AHDC1:ENSG00000126705:-:lncRNA:3315
chr1	27575720	27575959	distal	AHDC1:ENSG00000126705:-:lncRNA:7459
chr1	27592369	27592606	distal	AHDC1:ENSG00000126705:-:lncRNA:-10809
chr1	27602881	27603484	proximal	AHDC1:ENSG00000126705:-:lncRNA:0,AHDC1:ENSG00000126705:-:protein_coding:0
chr1	27603588	27604565	proximal	AHDC1:ENSG00000126705:-:lncRNA:0,AHDC1:ENSG00000126705:-:protein_coding:0
chr1	27725442	27726366	proximal	FAM76A:ENSG00000009780:+:protein_coding:0,AL020997.5:ENSG00000287244:-:lncRNA:0
chr1	27772957	27773444	proximal	STX12:ENSG00000117758:+:protein_coding:0,STX12:ENSG00000117758:+:lncRNA:0,AL020997.2:ENSG00000269971:+:lncRNA:413
chr1	27773613	27773615	proximal	AL020997.2:ENSG00000269971:+:lncRNA:242
chr1	27830550	27831022	proximal	PPP1R8:ENSG00000117751:+:protein_coding:0
chr1	27872563	27872718	proximal	THEMIS2:ENSG00000130775:+:lncRNA:0
chr1	27914349	27915045	proximal	RPA2:ENSG00000117748:-:protein_coding:0
chr1	27959870	27960297	proximal	AL512288.1:ENSG00000227050:-:lncRNA:0
chr1	28088420	28088844	proximal	EYA3:ENSG00000158161:-:protein_coding:0,EYA3:ENSG00000158161:-:lncRNA:0
chr1	28232859	28233151	proximal	DNAJC8:ENSG00000126698:-:lncRNA:0,DNAJC8:ENSG00000126698:-:protein_coding:0
chr1	28235886	28236496	proximal	ATP5IF1:ENSG00000130770:+:protein_coding:0
chr1	28247196	28247442	distal	AL353622.2:ENSG00000271398:+:lncRNA:-53
chr1	28259264	28260461	proximal	SESN2:ENSG00000130766:+:protein_coding:0
chr1	28328735	28329219	proximal	MED18:ENSG00000130772:+:lncRNA:0,MED18:ENSG00000130772:+:protein_coding:0
chr1	28369507	28369961	proximal	PHACTR4:ENSG00000204138:+:lncRNA:0,PHACTR4:ENSG00000204138:+:protein_coding:0,PHACTR4:ENSG00000204138:+:nonsense_mediated_decay:0,PHACTR4:ENSG00000204138:+:retained_intron:0
chr1	28505732	28506177	proximal	RCC1:ENSG00000180198:+:protein_coding:0,SNHG3:ENSG00000242125:+:lncRNA:0,SNHG3:ENSG00000242125:+:retained_intron:0,SNORA73A:ENSG00000274266:+:snoRNA:1188
chr1	28518027	28518771	proximal	RCC1:ENSG00000180198:+:protein_coding:0
chr1	28552669	28553304	proximal	TRNAU1AP:ENSG00000180098:+:protein_coding:0,TRNAU1AP:ENSG00000180098:+:lncRNA:0
chr1	28553418	28553450	proximal	TRNAU1AP:ENSG00000180098:+:lncRNA:221
chr1	28581556	28582261	proximal	SNHG12:ENSG00000197989:-:retained_intron:0,SNHG12:ENSG00000197989:-:lncRNA:0,SNORA16A:ENSG00000274582:-:snoRNA:499,SNORA16A:ENSG00000280498:-:snoRNA:501,SNORA44:ENSG00000273544:-:snoRNA:1043,SNORA61:ENSG00000278274:-:snoRNA:1662
chr1	28642769	28643606	proximal	LINC01715:ENSG00000229388:+:lncRNA:0,TAF12:ENSG00000120656:-:protein_coding:0,TAF12:ENSG00000120656:-:lncRNA:0
chr1	28648050	28648883	proximal	AL360012.1:ENSG00000270103:+:lncRNA:0,RNU11:ENSG00000274978:+:snRNA:0
chr1	28664144	28664156	distal	GMEB1:ENSG00000162419:+:protein_coding:4575
chr1	28669356	28669450	distal	GMEB1:ENSG00000162419:+:protein_coding:-577
chr1	28736468	28737198	proximal	YTHDF2:ENSG00000198492:+:protein_coding:0,YTHDF2:ENSG00000198492:+:lncRNA:0
chr1	28914097	28915031	proximal	EPB41:ENSG00000159023:+:protein_coding:0,EPB41:ENSG00000159023:+:retained_intron:0,EPB41:ENSG00000159023:+:nonsense_mediated_decay:0
chr1	29124826	29124913	proximal	TMEM200B:ENSG00000253304:-:protein_coding:922
chr1	29181508	29182278	proximal	SRSF4:ENSG00000116350:-:protein_coding:0,SRSF4:ENSG00000116350:-:nonsense_mediated_decay:0
chr1	29230639	29231241	proximal	MECR:ENSG00000116353:-:lncRNA:0,MECR:ENSG00000116353:-:protein_coding:0
chr1	29236210	29236766	proximal	PTPRU:ENSG00000060656:+:protein_coding:0
chr1	29542737	29542935	distal	AL671862.1:ENSG00000225011:-:unprocessed_pseudogene:45843
chr1	29694950	29695129	distal	AC092265.1:ENSG00000228176:-:lncRNA:-14419
chr1	29695783	29695970	distal	AC092265.1:ENSG00000228176:-:lncRNA:-13578
chr1	30522419	30522644	distal	AL161638.1:ENSG00000231949:+:lncRNA:-106595
chr1	30708259	30708440	distal	MATN1:ENSG00000162510:-:lncRNA:-7696
chr1	30717942	30719638	proximal	MATN1:ENSG00000162510:-:lncRNA:0,MATN1-AS1:ENSG00000186056:+:lncRNA:0
chr1	30816322	30816630	proximal	AL137027.1:ENSG00000229607:-:lncRNA:768
chr1	30824084	30824715	proximal	LINC01778:ENSG00000223382:+:lncRNA:0
chr1	30888400	30888431	distal	SDC3:ENSG00000162512:-:lncRNA:6970
chr1	31065090	31065487	distal	PUM1:ENSG00000134644:-:nonsense_mediated_decay:-190
chr1	31065570	31066078	proximal	PUM1:ENSG00000134644:-:nonsense_mediated_decay:0,PUM1:ENSG00000134644:-:protein_coding:0,PUM1:ENSG00000134644:-:retained_intron:0
chr1	31154695	31155576	distal	NKAIN1:ENSG00000084628:-:lncRNA:-26101
chr1	31227836	31228222	distal	NKAIN1:ENSG00000084628:-:protein_coding:-11666
chr1	31239084	31240050	proximal	NKAIN1:ENSG00000084628:-:protein_coding:0
chr1	31296527	31297250	proximal	ZCCHC17:ENSG00000121766:+:protein_coding:0,ZCCHC17:ENSG00000121766:+:lncRNA:0,SNRNP40:ENSG00000060688:-:lncRNA:0,SNRNP40:ENSG00000060688:-:protein_coding:0
chr1	31372995	31373599	proximal	FABP3:ENSG00000121769:-:nonsense_mediated_decay:0,FABP3:ENSG00000121769:-:protein_coding:0
chr1	31413181	31413456	proximal	SERINC2:ENSG00000168528:+:protein_coding:0,SERINC2:ENSG00000168528:+:lncRNA:356
chr1	31413984	31414935	distal	SERINC2:ENSG00000168528:+:lncRNA:-172,SERINC2:ENSG00000168528:+:protein_coding:-172
chr1	31483317	31483557	distal	AC209007.1:ENSG00000215899:-:processed_pseudogene:-5374
chr1	31549001	31549258	distal	LINC01226:ENSG00000284543:+:lncRNA:-8621
chr1	31617542	31618203	proximal	HCRTR1:ENSG00000121764:+:lncRNA:0,HCRTR1:ENSG00000121764:+:protein_coding:0
chr1	31644361	31645504	proximal	AC114488.3:ENSG00000264078:+:lncRNA:0,AC114488.2:ENSG00000235790:+:lncRNA:0,PEF1:ENSG00000162517:-:lncRNA:0,PEF1:ENSG00000162517:-:protein_coding:0
chr1	31670550	31670561	distal	COL16A1:ENSG00000084636:-:retained_intron:-42
chr1	31714750	31715463	distal	COL16A1:ENSG00000084636:-:protein_coding:10430
chr1	31753634	31753969	distal	ADGRB2:ENSG00000121753:-:lncRNA:-2296
chr1	31762595	31763161	proximal	ADGRB2:ENSG00000121753:-:protein_coding:1568
chr1	31772197	31772552	distal	ADGRB2:ENSG00000121753:-:protein_coding:7303
chr1	31772643	31772844	distal	ADGRB2:ENSG00000121753:-:protein_coding:7749
chr1	31782009	31782559	distal	AL354919.2:ENSG00000254545:+:lncRNA:6570
chr1	31788167	31789236	proximal	AL354919.2:ENSG00000254545:+:lncRNA:0
chr1	31937767	31938801	proximal	PTP4A2:ENSG00000184007:-:protein_coding:0,PTP4A2:ENSG00000184007:-:lncRNA:0
chr1	32013311	32014069	proximal	KHDRBS1:ENSG00000121774:+:protein_coding:0,KHDRBS1:ENSG00000121774:+:lncRNA:0
chr1	32014309	32014895	distal	KHDRBS1:ENSG00000121774:+:lncRNA:-128
chr1	32063299	32063451	distal	TMEM39B:ENSG00000121775:+:lncRNA:8579
chr1	32072439	32073718	proximal	TMEM39B:ENSG00000121775:+:protein_coding:0,TMEM39B:ENSG00000121775:+:nonsense_mediated_decay:0,TMEM39B:ENSG00000121775:+:lncRNA:0,AL445248.1:ENSG00000203325:-:lncRNA:0
chr1	32107825	32108431	proximal	KPNA6:ENSG00000025800:+:protein_coding:0,KPNA6:ENSG00000025800:+:nonsense_mediated_decay:0
chr1	32179329	32180249	proximal	TXLNA:ENSG00000084652:+:protein_coding:0
chr1	32200172	32200893	proximal	CCDC28B:ENSG00000160050:+:protein_coding:0,CCDC28B:ENSG00000160050:+:nonsense_mediated_decay:0,CCDC28B:ENSG00000160050:+:lncRNA:802
chr1	32205364	32205864	proximal	IQCC:ENSG00000160051:+:protein_coding:0,IQCC:ENSG00000160051:+:retained_intron:0
chr1	32222115	32222660	proximal	EIF3I:ENSG00000084623:+:protein_coding:0,EIF3I:ENSG00000084623:+:lncRNA:0,TMEM234:ENSG00000160055:-:retained_intron:0,TMEM234:ENSG00000160055:-:protein_coding:0,TMEM234:ENSG00000160055:-:nonsense_mediated_decay:0
chr1	32239948	32240529	proximal	MTMR9LP:ENSG00000220785:-:lncRNA:0
chr1	32241498	32241734	proximal	MTMR9LP:ENSG00000220785:-:lncRNA:0,MTMR9LP:ENSG00000220785:-:transcribed_unprocessed_pseudogene:0
chr1	32291786	32292371	proximal	HDAC1:ENSG00000116478:+:protein_coding:0,HDAC1:ENSG00000116478:+:lncRNA:0
chr1	32335035	32336697	proximal	MARCKSL1:ENSG00000175130:-:protein_coding:0
chr1	32351002	32351731	proximal	TSSK3:ENSG00000162526:+:lncRNA:0,AL109945.1:ENSG00000233775:-:lncRNA:338,TSSK3:ENSG00000162526:+:protein_coding:1722
chr1	32362256	32362500	proximal	FAM229A:ENSG00000225828:-:protein_coding:12,TSSK3:ENSG00000162526:+:protein_coding:38
chr1	32394217	32395129	proximal	BSDC1:ENSG00000160058:-:protein_coding:0,BSDC1:ENSG00000160058:-:nonsense_mediated_decay:0,BSDC1:ENSG00000160058:-:retained_intron:0
chr1	32464680	32465182	proximal	AL033529.1:ENSG00000254553:+:nonsense_mediated_decay:0,ZBTB8B:ENSG00000273274:+:protein_coding:0
chr1	32500506	32500935	distal	ZBTB8B:ENSG00000273274:+:protein_coding:-35435
chr1	32539238	32539511	proximal	ZBTB8A:ENSG00000160062:+:protein_coding:0
chr1	32650402	32651393	proximal	RBBP4:ENSG00000162521:+:protein_coding:0,RBBP4:ENSG00000162521:+:nonsense_mediated_decay:0,RBBP4:ENSG00000162521:+:retained_intron:0,RBBP4:ENSG00000162521:+:lncRNA:0,ZBTB8OS:ENSG00000176261:-:protein_coding:0,ZBTB8OS:ENSG00000176261:-:retained_intron:0,ZBTB8OS:ENSG00000176261:-:nonsense_mediated_decay:0,ZBTB8OS:ENSG00000176261:-:lncRNA:0
chr1	32753649	32754283	proximal	KIAA1522:ENSG00000162522:+:retained_intron:0,KIAA1522:ENSG00000162522:+:protein_coding:0
chr1	32765519	32765719	proximal	KIAA1522:ENSG00000162522:+:protein_coding:0
chr1	32773006	32773276	distal	KIAA1522:ENSG00000162522:+:protein_coding:-7340
chr1	32817013	32817072	proximal	S100PBP:ENSG00000116497:+:protein_coding:369,S100PBP:ENSG00000116497:+:lncRNA:502
chr1	32817134	32817868	proximal	S100PBP:ENSG00000116497:+:protein_coding:0,S100PBP:ENSG00000116497:+:lncRNA:0,YARS:ENSG00000134684:-:protein_coding:0,YARS:ENSG00000134684:-:lncRNA:0
chr1	32882422	32882734	distal	HPCA:ENSG00000121905:+:lncRNA:3259
chr1	32892705	32893804	proximal	HPCA:ENSG00000121905:+:lncRNA:0
chr1	32963812	32964075	distal	RNF19B:ENSG00000116514:-:protein_coding:-611
chr1	32964620	32965159	proximal	RNF19B:ENSG00000116514:-:protein_coding:0
chr1	32972867	32973361	proximal	AL031602.1:ENSG00000278966:+:TEC:191
chr1	33036715	33037110	proximal	AK2:ENSG00000004455:-:protein_coding:0,AK2:ENSG00000004455:-:retained_intron:0,AK2:ENSG00000004455:-:nonsense_mediated_decay:0
chr1	33080824	33081378	proximal	AZIN2:ENSG00000142920:+:lncRNA:0,AZIN2:ENSG00000142920:+:protein_coding:0,AZIN2:ENSG00000142920:+:nonsense_mediated_decay:0,AK2:ENSG00000004455:-:lncRNA:0
chr1	33127109	33127665	distal	AL662907.1:ENSG00000278997:-:TEC:-15566
chr1	33161296	33161383	proximal	AL662907.2:ENSG00000279179:+:TEC:1467
chr1	33180747	33181162	distal	TRIM62:ENSG00000116525:-:protein_coding:-882
chr1	33181662	33182215	proximal	TRIM62:ENSG00000116525:-:protein_coding:0,TRIM62:ENSG00000116525:-:lncRNA:0
chr1	33255859	33256211	proximal	ZNF362:ENSG00000160094:+:protein_coding:280,ZNF362:ENSG00000160094:+:lncRNA:407
chr1	33307178	33307314	proximal	AL513327.1:ENSG00000225313:+:lncRNA:33
chr1	33349396	33350445	proximal	AL513327.2:ENSG00000233246:+:lncRNA:0,PHC2:ENSG00000134686:-:lncRNA:0,PHC2:ENSG00000134686:-:protein_coding:0
chr1	33350519	33350559	proximal	PHC2:ENSG00000134686:-:protein_coding:633,PHC2:ENSG00000134686:-:lncRNA:634
chr1	33364039	33364451	distal	PHC2:ENSG00000134686:-:protein_coding:8829
chr1	33430495	33431159	proximal	PHC2:ENSG00000134686:-:lncRNA:0
chr1	33472497	33472889	proximal	ZSCAN20:ENSG00000121903:+:protein_coding:0,ZSCAN20:ENSG00000121903:+:lncRNA:0
chr1	34162960	34163453	distal	C1orf94:ENSG00000142698:+:protein_coding:3429
chr1	34163853	34163948	distal	C1orf94:ENSG00000142698:+:protein_coding:2934
chr1	34164105	34164272	distal	C1orf94:ENSG00000142698:+:protein_coding:2610
chr1	34164525	34164584	distal	C1orf94:ENSG00000142698:+:protein_coding:2298
chr1	34164764	34165302	proximal	CSMD2:ENSG00000121904:-:protein_coding:0,C1orf94:ENSG00000142698:+:protein_coding:1580
chr1	34166366	34166572	proximal	C1orf94:ENSG00000142698:+:protein_coding:310,CSMD2:ENSG00000121904:-:protein_coding:523,CSMD2:ENSG00000121904:-:nonsense_mediated_decay:523
chr1	34166722	34166727	proximal	C1orf94:ENSG00000142698:+:protein_coding:155,CSMD2:ENSG00000121904:-:protein_coding:879,CSMD2:ENSG00000121904:-:nonsense_mediated_decay:879
chr1	34166838	34167062	proximal	C1orf94:ENSG00000142698:+:protein_coding:0,CSMD2:ENSG00000121904:-:protein_coding:995,CSMD2:ENSG00000121904:-:nonsense_mediated_decay:995
chr1	34859542	34860051	proximal	SMIM12:ENSG00000163866:-:protein_coding:0,SMIM12:ENSG00000163866:-:nonsense_mediated_decay:0
chr1	34866227	34866644	distal	SMIM12:ENSG00000163866:-:protein_coding:6471
chr1	34929240	34929263	distal	DLGAP3:ENSG00000116544:-:protein_coding:-388
chr1	34929402	34929941	proximal	DLGAP3:ENSG00000116544:-:protein_coding:0
chr1	34930014	34930111	proximal	DLGAP3:ENSG00000116544:-:protein_coding:363
chr1	34985188	34985515	proximal	AC114490.3:ENSG00000284773:-:protein_coding:0,TMEM35B:ENSG00000243749:-:protein_coding:0
chr1	35031679	35032038	proximal	ZMYM6:ENSG00000163867:-:protein_coding:0,ZMYM6:ENSG00000163867:-:lncRNA:0,AC114490.2:ENSG00000271741:-:nonsense_mediated_decay:0,ZMYM1:ENSG00000197056:+:protein_coding:133
chr1	35079219	35079653	proximal	ZMYM1:ENSG00000197056:+:lncRNA:0,ZMYM1:ENSG00000197056:+:protein_coding:0
chr1	35192291	35193478	proximal	SFPQ:ENSG00000116560:-:protein_coding:0,SFPQ:ENSG00000116560:-:nonsense_mediated_decay:1716
chr1	35268438	35269189	proximal	ZMYM4:ENSG00000146463:+:protein_coding:0
chr1	35557040	35558054	proximal	NCDN:ENSG00000020129:+:protein_coding:0,NCDN:ENSG00000020129:+:lncRNA:0,KIAA0319L:ENSG00000142687:-:nonsense_mediated_decay:0,KIAA0319L:ENSG00000142687:-:lncRNA:0,KIAA0319L:ENSG00000142687:-:protein_coding:0
chr1	35558556	35558566	proximal	KIAA0319L:ENSG00000142687:-:nonsense_mediated_decay:605,KIAA0319L:ENSG00000142687:-:protein_coding:900,KIAA0319L:ENSG00000142687:-:lncRNA:943
chr1	35560713	35560789	proximal	NCDN:ENSG00000020129:+:protein_coding:1678
chr1	35641307	35641818	proximal	PSMB2:ENSG00000126067:-:protein_coding:0
chr1	35707810	35708315	distal	C1orf216:ENSG00000142686:-:lncRNA:-8597
chr1	35708502	35708605	distal	C1orf216:ENSG00000142686:-:lncRNA:-8307
chr1	35718435	35718680	proximal	C1orf216:ENSG00000142686:-:lncRNA:1523
chr1	35718855	35719055	proximal	C1orf216:ENSG00000142686:-:lncRNA:0,C1orf216:ENSG00000142686:-:protein_coding:0
chr1	35769290	35769336	distal	CLSPN:ENSG00000092853:-:protein_coding:-593
chr1	35769424	35769662	distal	CLSPN:ENSG00000092853:-:protein_coding:-267
chr1	35769744	35770240	proximal	CLSPN:ENSG00000092853:-:protein_coding:0
chr1	35807841	35808266	proximal	AGO4:ENSG00000134698:+:protein_coding:0
chr1	35808409	35808805	distal	AGO4:ENSG00000134698:+:protein_coding:-394
chr1	35882852	35883793	proximal	AGO1:ENSG00000092847:+:protein_coding:0
chr1	35930860	35931525	proximal	AGO3:ENSG00000126070:+:protein_coding:0,AGO3:ENSG00000126070:+:nonsense_mediated_decay:0,AL139286.2:ENSG00000271914:-:lncRNA:744
chr1	36083830	36084539	proximal	TEKT2:ENSG00000092850:+:protein_coding:0,TEKT2:ENSG00000092850:+:nonsense_mediated_decay:0,AL138787.1:ENSG00000232862:-:lncRNA:0
chr1	36088576	36089314	proximal	ADPRHL2:ENSG00000116863:+:protein_coding:0
chr1	36149140	36149874	proximal	TRAPPC3:ENSG00000054116:-:lncRNA:0,TRAPPC3:ENSG00000054116:-:protein_coding:0
chr1	36155536	36157038	proximal	MAP7D1:ENSG00000116871:+:protein_coding:0,MAP7D1:ENSG00000116871:+:retained_intron:0,TRAPPC3:ENSG00000054116:-:protein_coding:0
chr1	36223926	36224332	proximal	THRAP3:ENSG00000054118:+:protein_coding:99
chr1	36224423	36224865	proximal	THRAP3:ENSG00000054118:+:protein_coding:0
chr1	36306601	36307325	proximal	SH3D21:ENSG00000214193:+:protein_coding:0,SH3D21:ENSG00000214193:+:nonsense_mediated_decay:0,SH3D21:ENSG00000214193:+:lncRNA:0
chr1	36366134	36366538	proximal	STK40:ENSG00000196182:-:lncRNA:61
chr1	36385305	36385382	distal	STK40:ENSG00000196182:-:lncRNA:-495
chr1	36385651	36386426	proximal	STK40:ENSG00000196182:-:lncRNA:0,STK40:ENSG00000196182:-:protein_coding:0
chr1	36397377	36397430	distal	LSM10:ENSG00000181817:-:lncRNA:-449
chr1	36397669	36397937	proximal	LSM10:ENSG00000181817:-:lncRNA:0,LSM10:ENSG00000181817:-:protein_coding:0
chr1	36450203	36450908	proximal	OSCP1:ENSG00000116885:-:protein_coding:0,OSCP1:ENSG00000116885:-:nonsense_mediated_decay:0
chr1	36464141	36464611	proximal	MRPS15:ENSG00000116898:-:lncRNA:0,MRPS15:ENSG00000116898:-:protein_coding:0
chr1	36568001	36568294	distal	FTLP18:ENSG00000230214:+:processed_pseudogene:62040
chr1	36693214	36693566	distal	AL596257.1:ENSG00000284705:+:lncRNA:10386
chr1	36706382	36706799	distal	AL596257.1:ENSG00000284705:+:lncRNA:-2430
chr1	37034184	37034896	proximal	GRIK3:ENSG00000163873:-:protein_coding:0
chr1	37137409	37137453	distal	AL031430.1:ENSG00000284650:+:lncRNA:-3921
chr1	37137573	37137609	distal	AL031430.1:ENSG00000284650:+:lncRNA:-4085
chr1	37514523	37514904	proximal	MEAF6:ENSG00000163875:-:lncRNA:0,MEAF6:ENSG00000163875:-:protein_coding:0
chr1	37514980	37515084	proximal	MEAF6:ENSG00000163875:-:protein_coding:205,MEAF6:ENSG00000163875:-:lncRNA:223
chr1	37554086	37554502	proximal	SNIP1:ENSG00000163877:-:nonsense_mediated_decay:0,SNIP1:ENSG00000163877:-:retained_intron:0,SNIP1:ENSG00000163877:-:protein_coding:0,AL034379.1:ENSG00000237749:+:processed_pseudogene:1744
chr1	37595922	37596290	proximal	GNL2:ENSG00000134697:-:lncRNA:0,AL513220.1:ENSG00000284748:+:lncRNA:0,GNL2:ENSG00000134697:-:protein_coding:0
chr1	37690341	37690682	proximal	C1orf109:ENSG00000116922:-:lncRNA:0,C1orf109:ENSG00000116922:-:protein_coding:0,CDCA8:ENSG00000134690:+:protein_coding:1798
chr1	37692110	37692513	proximal	CDCA8:ENSG00000134690:+:protein_coding:0,C1orf109:ENSG00000116922:-:lncRNA:0,C1orf109:ENSG00000116922:-:protein_coding:0,C1orf109:ENSG00000116922:-:nonsense_mediated_decay:0
chr1	37764809	37765202	proximal	EPHA10:ENSG00000183317:-:protein_coding:0
chr1	37793917	37794329	proximal	MANEAL:ENSG00000185090:+:protein_coding:153
chr1	37807683	37808655	proximal	C1orf122:ENSG00000197982:+:protein_coding:0,YRDC:ENSG00000196449:-:protein_coding:0
chr1	37859129	37860216	proximal	MTF1:ENSG00000188786:-:protein_coding:0,AL929472.2:ENSG00000230955:+:lncRNA:480,MTF1:ENSG00000188786:-:lncRNA:589
chr1	37931550	37932123	proximal	INPP5B:ENSG00000204084:-:protein_coding:0
chr1	37989779	37990383	proximal	SF3A3:ENSG00000183431:-:lncRNA:0,SF3A3:ENSG00000183431:-:protein_coding:0,RNU6-510P:ENSG00000212541:+:snRNA:1078
chr1	37995999	37996186	distal	FHL3:ENSG00000183386:-:lncRNA:-3247
chr1	37996265	37996644	distal	FHL3:ENSG00000183386:-:lncRNA:-2789
chr1	38005178	38005409	distal	FHL3:ENSG00000183386:-:lncRNA:-94
chr1	38012296	38013120	proximal	UTP11:ENSG00000183520:+:protein_coding:0,UTP11:ENSG00000183520:+:lncRNA:0
chr1	38044414	38044500	distal	AL139158.2:ENSG00000224592:+:lncRNA:2813
chr1	38046128	38047237	proximal	POU3F1:ENSG00000185668:-:protein_coding:0,AL139158.2:ENSG00000224592:+:lncRNA:76
chr1	38047345	38047562	proximal	AL139158.2:ENSG00000224592:+:lncRNA:0,POU3F1:ENSG00000185668:-:protein_coding:550
chr1	38114197	38114587	distal	MIR3659:ENSG00000265596:+:miRNA:-24967
chr1	38115511	38115711	distal	AL139158.3:ENSG00000284623:-:lncRNA:-24883
chr1	38115904	38116104	distal	AL139158.3:ENSG00000284623:-:lncRNA:-24490
chr1	38133714	38133944	distal	AL139158.3:ENSG00000284623:-:lncRNA:-6650
chr1	38134296	38134627	distal	AL139158.3:ENSG00000284623:-:lncRNA:-5967
chr1	38207388	38207627	distal	LINC01343:ENSG00000237290:-:lncRNA:-7141
chr1	38859587	38860143	proximal	AL139260.1:ENSG00000228436:+:lncRNA:0,RRAGC:ENSG00000116954:-:protein_coding:0
chr1	38873088	38873755	proximal	AL139260.1:ENSG00000228436:+:lncRNA:0,MYCBP:ENSG00000214114:-:lncRNA:0,MYCBP:ENSG00000214114:-:protein_coding:0
chr1	38990911	38991638	proximal	AKIRIN1:ENSG00000174574:+:protein_coding:0
chr1	39026074	39026194	proximal	NDUFS5:ENSG00000168653:+:protein_coding:123
chr1	39026583	39026820	distal	NDUFS5:ENSG00000168653:+:protein_coding:-234
chr1	39081021	39081903	proximal	MACF1:ENSG00000127603:+:protein_coding:0
chr1	39081971	39082198	proximal	MACF1:ENSG00000127603:+:protein_coding:1863
chr1	39408703	39409293	proximal	MACF1:ENSG00000127603:+:protein_coding:209
chr1	39559454	39559679	proximal	PPIEL:ENSG00000243970:-:lncRNA:0,PPIEL:ENSG00000243970:-:transcribed_unprocessed_pseudogene:746
chr1	39576526	39576986	proximal	PABPC4:ENSG00000090621:-:protein_coding:0,PABPC4:ENSG00000090621:-:nonsense_mediated_decay:744
chr1	39672135	39672375	proximal	NT5C1A:ENSG00000116981:-:protein_coding:96
chr1	39691368	39692216	proximal	PPIE:ENSG00000084072:+:protein_coding:0,HPCAL4:ENSG00000116983:-:protein_coding:0
chr1	39738567	39739157	proximal	PPIE:ENSG00000084072:+:retained_intron:0,PPIE:ENSG00000084072:+:protein_coding:0,PPIE:ENSG00000084072:+:nonsense_mediated_decay:0,PPIE:ENSG00000084072:+:lncRNA:0
chr1	39883351	39883677	proximal	TRIT1:ENSG00000043514:-:nonsense_mediated_decay:0,TRIT1:ENSG00000043514:-:protein_coding:0,TRIT1:ENSG00000043514:-:lncRNA:0,RF00019:ENSG00000202222:-:misc_RNA:1672
chr1	39886672	39887210	distal	TRIT1:ENSG00000043514:-:nonsense_mediated_decay:3160
chr1	39901043	39901088	distal	MYCL:ENSG00000116990:-:protein_coding:-830
chr1	39901173	39901248	distal	MYCL:ENSG00000116990:-:protein_coding:-670
chr1	39901582	39902693	proximal	MYCL:ENSG00000116990:-:protein_coding:0
chr1	39954915	39955339	proximal	MFSD2A:ENSG00000168389:+:protein_coding:0,MFSD2A:ENSG00000168389:+:lncRNA:0
chr1	40039693	40040952	proximal	CAP1:ENSG00000131236:+:protein_coding:0
chr1	40097009	40097626	proximal	PPT1:ENSG00000131238:-:nonsense_mediated_decay:0,PPT1:ENSG00000131238:-:protein_coding:0,PPT1:ENSG00000131238:-:retained_intron:0
chr1	40161136	40161712	proximal	RLF:ENSG00000117000:+:protein_coding:0
chr1	40257798	40258299	proximal	ZMPSTE24:ENSG00000084073:+:protein_coding:0,ZMPSTE24:ENSG00000084073:+:lncRNA:0,AL050341.2:ENSG00000259943:-:lncRNA:0
chr1	40373577	40373905	proximal	SMAP2:ENSG00000084070:+:protein_coding:0
chr1	40449930	40450507	proximal	ZFP69B:ENSG00000187801:+:retained_intron:0,ZFP69B:ENSG00000187801:+:protein_coding:0,AL031985.4:ENSG00000284677:-:lncRNA:0
chr1	40477061	40477560	proximal	ZFP69:ENSG00000187815:+:protein_coding:0
chr1	40477755	40477846	distal	ZFP69:ENSG00000187815:+:protein_coding:-126
chr1	40508576	40508874	proximal	EXO5:ENSG00000164002:+:protein_coding:0,AL603839.3:ENSG00000238287:-:lncRNA:0,EXO5:ENSG00000164002:+:lncRNA:210
chr1	40508992	40508993	proximal	EXO5:ENSG00000164002:+:lncRNA:91,AL603839.3:ENSG00000238287:-:lncRNA:330
chr1	40531545	40531746	proximal	ZNF684:ENSG00000117010:+:protein_coding:0,ZNF684:ENSG00000117010:+:lncRNA:0
chr1	40654052	40654221	distal	AL031289.2:ENSG00000287743:+:lncRNA:5626
chr1	40665263	40665662	proximal	RIMS3:ENSG00000117016:-:protein_coding:0
chr1	40691427	40692512	proximal	NFYC:ENSG00000066136:+:retained_intron:0,NFYC:ENSG00000066136:+:protein_coding:0,NFYC-AS1:ENSG00000272145:-:lncRNA:0
chr1	40709136	40709361	proximal	NFYC:ENSG00000066136:+:protein_coding:0
chr1	40784159	40784251	distal	KCNQ4:ENSG00000117013:+:protein_coding:-66
chr1	40818570	40818851	proximal	KCNQ4:ENSG00000117013:+:lncRNA:112
chr1	40853811	40854202	distal	AC119677.1:ENSG00000229528:+:lncRNA:9711
chr1	40979251	40980388	proximal	CTPS1:ENSG00000171793:+:retained_intron:0,CTPS1:ENSG00000171793:+:protein_coding:0,CTPS1:ENSG00000171793:+:nonsense_mediated_decay:0,CTPS1:ENSG00000171793:+:lncRNA:196
chr1	41241666	41241686	proximal	AC093151.8:ENSG00000287400:+:lncRNA:85,AC093151.3:ENSG00000235358:+:lncRNA:686
chr1	41241771	41242615	proximal	AC093151.3:ENSG00000235358:+:lncRNA:0,SCMH1:ENSG00000010803:-:protein_coding:0,SCMH1:ENSG00000010803:-:retained_intron:0
chr1	41360816	41361738	proximal	FOXO6:ENSG00000204060:+:lncRNA:183,FOXO6:ENSG00000204060:+:protein_coding:192
chr1	41362273	41362577	distal	FOXO6:ENSG00000204060:+:protein_coding:-343
chr1	41362791	41362812	distal	FOXO6:ENSG00000204060:+:protein_coding:-861
chr1	41366014	41366661	distal	FOXO6:ENSG00000204060:+:protein_coding:-4084
chr1	41366757	41366852	distal	FOXO6:ENSG00000204060:+:protein_coding:-4827
chr1	41381046	41381237	distal	AC093151.2:ENSG00000229901:-:lncRNA:5376
chr1	41394900	41395663	distal	AC093151.2:ENSG00000229901:-:lncRNA:19230
chr1	41399227	41399427	distal	AC093151.2:ENSG00000229901:-:lncRNA:23557
chr1	41404428	41405099	distal	AC093151.2:ENSG00000229901:-:lncRNA:28758
chr1	41496241	41496589	distal	EDN2:ENSG00000127129:-:protein_coding:11557
chr1	41516145	41516465	distal	AL445933.2:ENSG00000230881:+:lncRNA:18977
chr1	41574324	41574414	distal	HIVEP3:ENSG00000127124:-:lncRNA:-5487
chr1	41662497	41662724	proximal	HIVEP3:ENSG00000127124:-:protein_coding:171
chr1	41714761	41715387	distal	HIVEP3:ENSG00000127124:-:protein_coding:52435
chr1	41861638	41861838	distal	HIVEP3:ENSG00000127124:-:lncRNA:-7793
chr1	41917869	41918274	distal	HIVEP3:ENSG00000127124:-:lncRNA:-396
chr1	41918534	41918711	proximal	HIVEP3:ENSG00000127124:-:lncRNA:0,HIVEP3:ENSG00000127124:-:protein_coding:0
chr1	42035496	42036336	proximal	AL158216.1:ENSG00000287587:+:lncRNA:0,HIVEP3:ENSG00000127124:-:lncRNA:0
chr1	42177666	42177833	distal	GUCA2A:ENSG00000197273:-:protein_coding:12920
chr1	42334475	42334783	distal	FOXJ3:ENSG00000198815:-:protein_coding:-183
chr1	42334980	42335643	proximal	FOXJ3:ENSG00000198815:-:protein_coding:0
chr1	42380365	42381065	proximal	RIMKLA:ENSG00000177181:+:protein_coding:0
chr1	42419450	42419675	distal	AL513331.1:ENSG00000235002:-:processed_pseudogene:6655
chr1	42421029	42421576	distal	AL513331.1:ENSG00000235002:-:processed_pseudogene:8234
chr1	42422776	42423070	distal	AL513331.1:ENSG00000235002:-:processed_pseudogene:9981
chr1	42456146	42456951	proximal	PPCS:ENSG00000127125:+:protein_coding:0,PPCS:ENSG00000127125:+:lncRNA:0,ZMYND12:ENSG00000066185:-:nonsense_mediated_decay:0,ZMYND12:ENSG00000066185:-:protein_coding:123
chr1	42462996	42463454	proximal	CCDC30:ENSG00000186409:+:protein_coding:0,CCDC30:ENSG00000186409:+:nonsense_mediated_decay:0,CCDC30:ENSG00000186409:+:retained_intron:0,CCDC30:ENSG00000186409:+:lncRNA:0
chr1	42658113	42658616	proximal	PPIH:ENSG00000171960:+:protein_coding:0
chr1	42681904	42682486	proximal	YBX1:ENSG00000065978:+:protein_coding:0,AC098484.4:ENSG00000285728:-:lncRNA:0,YBX1:ENSG00000065978:+:lncRNA:669
chr1	42682719	42683076	proximal	YBX1:ENSG00000065978:+:protein_coding:0,YBX1:ENSG00000065978:+:lncRNA:79,AC098484.4:ENSG00000285728:-:lncRNA:558
chr1	42766665	42767745	proximal	C1orf50:ENSG00000164008:+:protein_coding:0,AC098484.3:ENSG00000283580:+:nonsense_mediated_decay:0,P3H1:ENSG00000117385:-:retained_intron:0,P3H1:ENSG00000117385:-:protein_coding:0,C1orf50:ENSG00000164008:+:lncRNA:1932
chr1	42816710	42816720	proximal	ERMAP:ENSG00000164010:+:protein_coding:401,ERMAP:ENSG00000164010:+:retained_intron:401,ERMAP:ENSG00000164010:+:lncRNA:402
chr1	42816792	42817086	proximal	SVBP:ENSG00000177868:-:protein_coding:0,ERMAP:ENSG00000164010:+:protein_coding:35,ERMAP:ENSG00000164010:+:retained_intron:35,ERMAP:ENSG00000164010:+:lncRNA:36
chr1	42817160	42817605	proximal	SVBP:ENSG00000177868:-:protein_coding:0,SVBP:ENSG00000177868:-:lncRNA:0
chr1	42846307	42846895	proximal	ZNF691:ENSG00000164011:+:protein_coding:0,AL512353.1:ENSG00000228192:-:lncRNA:0
chr1	42923926	42924870	distal	SLC2A1:ENSG00000117394:-:nonsense_mediated_decay:-5059
chr1	42957972	42958368	proximal	SLC2A1-AS1:ENSG00000227533:+:lncRNA:680,SLC2A1-AS1:ENSG00000227533:+:retained_intron:735
chr1	42958510	42959143	proximal	SLC2A1-AS1:ENSG00000227533:+:lncRNA:0,SLC2A1-AS1:ENSG00000227533:+:retained_intron:0,SLC2A1:ENSG00000117394:-:protein_coding:0,SLC2A1:ENSG00000117394:-:nonsense_mediated_decay:0,SLC2A1:ENSG00000117394:-:retained_intron:0
chr1	43172016	43172510	proximal	CFAP57:ENSG00000243710:+:protein_coding:0,CFAP57:ENSG00000243710:+:nonsense_mediated_decay:0,EBNA1BP2:ENSG00000117395:-:lncRNA:0,EBNA1BP2:ENSG00000117395:-:protein_coding:0,MIR6733:ENSG00000284410:-:miRNA:303
chr1	43367801	43368405	proximal	ELOVL1:ENSG00000066322:-:lncRNA:0,ELOVL1:ENSG00000066322:-:protein_coding:0
chr1	43389759	43390129	proximal	SZT2:ENSG00000198198:+:protein_coding:0,SZT2:ENSG00000198198:+:nonsense_mediated_decay:0,SZT2:ENSG00000198198:+:retained_intron:0,MED8:ENSG00000159479:-:protein_coding:0
chr1	43453531	43454112	proximal	HYI:ENSG00000178922:-:retained_intron:0,HYI-AS1:ENSG00000229348:+:lncRNA:0,HYI:ENSG00000178922:-:protein_coding:0
chr1	43530677	43531039	proximal	PTPRF:ENSG00000142949:+:protein_coding:0,PTPRF:ENSG00000142949:+:lncRNA:0
chr1	43531111	43531549	distal	PTPRF:ENSG00000142949:+:lncRNA:-209
chr1	43531755	43531970	distal	PTPRF:ENSG00000142949:+:lncRNA:-853
chr1	43565516	43566088	distal	PTPRF:ENSG00000142949:+:lncRNA:16391
chr1	43649784	43650786	proximal	AL451062.3:ENSG00000284989:+:nonsense_mediated_decay:0,KDM4A:ENSG00000066135:+:protein_coding:0
chr1	43707149	43707915	proximal	ST3GAL3:ENSG00000126091:+:protein_coding:0,ST3GAL3:ENSG00000126091:+:nonsense_mediated_decay:0,ST3GAL3:ENSG00000126091:+:retained_intron:0,KDM4A-AS1:ENSG00000236200:-:lncRNA:0
chr1	43936161	43936729	distal	ARTN:ENSG00000117407:+:protein_coding:-355
chr1	43946310	43947057	proximal	IPO13:ENSG00000117408:+:protein_coding:0,AL357079.1:ENSG00000237950:-:lncRNA:0,IPO13:ENSG00000117408:+:lncRNA:497
chr1	43969651	43969925	proximal	DPH2:ENSG00000132768:+:lncRNA:74,DPH2:ENSG00000132768:+:nonsense_mediated_decay:74,DPH2:ENSG00000132768:+:protein_coding:84,DPH2:ENSG00000132768:+:retained_intron:84
chr1	43974543	43975171	proximal	ATP6V0B:ENSG00000117410:+:protein_coding:0,ATP6V0B:ENSG00000117410:+:lncRNA:0,ATP6V0B:ENSG00000117410:+:nonsense_mediated_decay:0,ATP6V0B:ENSG00000117410:+:retained_intron:0,AL357079.2:ENSG00000285649:-:lncRNA:0
chr1	43979728	43979972	proximal	B4GALT2:ENSG00000117411:+:protein_coding:0,B4GALT2:ENSG00000117411:+:lncRNA:45
chr1	43991427	43991938	proximal	CCDC24:ENSG00000159214:+:protein_coding:0,CCDC24:ENSG00000159214:+:nonsense_mediated_decay:0,CCDC24:ENSG00000159214:+:retained_intron:0,CCDC24:ENSG00000159214:+:lncRNA:283
chr1	44029601	44029802	proximal	AL139220.2:ENSG00000230615:+:lncRNA:634
chr1	44029957	44030426	proximal	AL139220.2:ENSG00000230615:+:lncRNA:10
chr1	44030580	44030835	distal	AL139220.2:ENSG00000230615:+:lncRNA:-137
chr1	44031124	44031260	distal	SLC6A9:ENSG00000196517:-:protein_coding:-101
chr1	44036614	44036723	distal	AL139220.2:ENSG00000230615:+:lncRNA:-489
chr1	44213194	44213669	proximal	DMAP1:ENSG00000178028:+:protein_coding:0,DMAP1:ENSG00000178028:+:lncRNA:0
chr1	44354868	44355443	proximal	ERI3:ENSG00000117419:-:protein_coding:0,ERI3:ENSG00000117419:-:lncRNA:0
chr1	44405561	44405571	distal	RNF220:ENSG00000187147:+:protein_coding:-274
chr1	44631696	44632580	proximal	RNF220:ENSG00000187147:+:protein_coding:0,RNF220:ENSG00000187147:+:lncRNA:0,RNF220:ENSG00000187147:+:nonsense_mediated_decay:0
chr1	44673915	44674947	proximal	ARMH1:ENSG00000198520:+:retained_intron:0,ARMH1:ENSG00000198520:+:protein_coding:0,ARMH1:ENSG00000198520:+:nonsense_mediated_decay:0,ARMH1:ENSG00000198520:+:lncRNA:0,TMEM53:ENSG00000126106:-:protein_coding:0,TMEM53:ENSG00000126106:-:lncRNA:0
chr1	44717282	44717516	distal	ARMH1:ENSG00000198520:+:retained_intron:6268
chr1	44717587	44717632	distal	ARMH1:ENSG00000198520:+:retained_intron:6152
chr1	44731017	44731373	proximal	RNU5D-1:ENSG00000200169:-:snRNA:0
chr1	44739600	44739877	proximal	KIF2C:ENSG00000142945:+:protein_coding:0,KIF2C:ENSG00000142945:+:lncRNA:0
chr1	44775213	44775829	proximal	RPS8:ENSG00000142937:+:lncRNA:0,RPS8:ENSG00000142937:+:protein_coding:0,AL592166.1:ENSG00000225721:-:lncRNA:0,SNORD55:ENSG00000264294:+:snoRNA:34,SNORD46:ENSG00000200913:+:snoRNA:660
chr1	44784258	44784626	distal	RPS15AP11:ENSG00000234093:-:processed_pseudogene:3542
chr1	44799720	44800813	proximal	PLK3:ENSG00000173846:+:protein_coding:0,PLK3:ENSG00000173846:+:lncRNA:0
chr1	44813448	44814045	proximal	BTBD19:ENSG00000222009:+:lncRNA:0
chr1	44820007	44820207	proximal	RNU5E-6P:ENSG00000202444:-:snRNA:9
chr1	44842831	44843489	proximal	PTCH2:ENSG00000117425:-:protein_coding:0
chr1	44986383	44986933	proximal	EIF2B3:ENSG00000070785:-:lncRNA:0,EIF2B3:ENSG00000070785:-:protein_coding:0,EIF2B3:ENSG00000070785:-:nonsense_mediated_decay:0
chr1	45010932	45011448	proximal	UROD:ENSG00000126088:+:protein_coding:0,HECTD3:ENSG00000126107:-:protein_coding:0,UROD:ENSG00000126088:+:retained_intron:736,UROD:ENSG00000126088:+:lncRNA:767,UROD:ENSG00000126088:+:nonsense_mediated_decay:809
chr1	45011914	45012383	proximal	UROD:ENSG00000126088:+:protein_coding:0,UROD:ENSG00000126088:+:retained_intron:0,UROD:ENSG00000126088:+:lncRNA:0,UROD:ENSG00000126088:+:nonsense_mediated_decay:0,HECTD3:ENSG00000126107:-:protein_coding:589
chr1	45206001	45206618	proximal	ZSWIM5:ENSG00000162415:-:protein_coding:0
chr1	45303461	45304071	proximal	LINC01144:ENSG00000281912:+:lncRNA:0
chr1	45304150	45304296	distal	LINC01144:ENSG00000281912:+:lncRNA:-241
chr1	45339704	45340479	proximal	TOE1:ENSG00000132773:+:lncRNA:0,TOE1:ENSG00000132773:+:protein_coding:0,MUTYH:ENSG00000132781:-:protein_coding:0,MUTYH:ENSG00000132781:-:retained_intron:0,MUTYH:ENSG00000132781:-:nonsense_mediated_decay:0
chr1	45491217	45491476	proximal	TESK2:ENSG00000070759:-:protein_coding:53,TESK2:ENSG00000070759:-:lncRNA:55
chr1	45499928	45500428	proximal	MMACHC:ENSG00000132763:+:protein_coding:0,CCDC163:ENSG00000280670:-:lncRNA:0,CCDC163:ENSG00000280670:-:protein_coding:0,CCDC163:ENSG00000280670:-:nonsense_mediated_decay:0,CCDC163:ENSG00000280670:-:retained_intron:74
chr1	45521410	45522196	proximal	PRDX1:ENSG00000117450:-:protein_coding:0,PRDX1:ENSG00000117450:-:lncRNA:0
chr1	45550531	45551166	proximal	AKR1A1:ENSG00000117448:+:protein_coding:0,AKR1A1:ENSG00000117448:+:lncRNA:0
chr1	45583664	45584256	proximal	NASP:ENSG00000132780:+:protein_coding:0,NASP:ENSG00000132780:+:nonsense_mediated_decay:0,NASP:ENSG00000132780:+:retained_intron:0,NASP:ENSG00000132780:+:lncRNA:0
chr1	45584618	45585056	distal	NASP:ENSG00000132780:+:protein_coding:-554
chr1	45686381	45687364	proximal	GPBP1L1:ENSG00000159592:-:protein_coding:0,GPBP1L1:ENSG00000159592:-:lncRNA:0,TMEM69:ENSG00000159596:+:protein_coding:816,TMEM69:ENSG00000159596:+:lncRNA:831
chr1	45687979	45688336	proximal	TMEM69:ENSG00000159596:+:protein_coding:0,TMEM69:ENSG00000159596:+:lncRNA:0,GPBP1L1:ENSG00000159592:-:lncRNA:0,GPBP1L1:ENSG00000159592:-:protein_coding:1442
chr1	45750601	45751012	proximal	IPP:ENSG00000197429:-:protein_coding:0
chr1	45803365	45803723	proximal	MAST2:ENSG00000086015:+:protein_coding:0
chr1	46132402	46133693	proximal	PIK3R3:ENSG00000117461:-:protein_coding:0,PIK3R3:ENSG00000117461:-:lncRNA:0,AL358075.2:ENSG00000227857:+:lncRNA:837
chr1	46179889	46180325	distal	TSPAN1:ENSG00000117472:+:lncRNA:3107
chr1	46198174	46198770	proximal	POMGNT1:ENSG00000085998:-:lncRNA:0,POMGNT1:ENSG00000085998:-:protein_coding:0
chr1	46247541	46247910	proximal	RAD54L:ENSG00000085999:+:protein_coding:0,RAD54L:ENSG00000085999:+:nonsense_mediated_decay:0,RAD54L:ENSG00000085999:+:lncRNA:601
chr1	46302816	46303871	proximal	UQCRH:ENSG00000173660:+:protein_coding:0,UQCRH:ENSG00000173660:+:nonsense_mediated_decay:0,UQCRH:ENSG00000173660:+:retained_intron:0,LRRC41:ENSG00000132128:-:protein_coding:0,LRRC41:ENSG00000132128:-:nonsense_mediated_decay:0
chr1	46340475	46340928	proximal	NSUN4:ENSG00000117481:+:nonsense_mediated_decay:0,NSUN4:ENSG00000117481:+:retained_intron:0,NSUN4:ENSG00000117481:+:protein_coding:258
chr1	46394233	46394477	proximal	FAAH:ENSG00000117480:+:protein_coding:0,FAAH:ENSG00000117480:+:lncRNA:0,FAAH:ENSG00000117480:+:retained_intron:0
chr1	46466522	46466740	distal	FAAHP1:ENSG00000232022:+:lncRNA:-10700
chr1	46466809	46466845	distal	FAAHP1:ENSG00000232022:+:lncRNA:-10987
chr1	46533163	46533382	distal	MKNK1-AS1:ENSG00000269956:+:lncRNA:5228
chr1	46604037	46604466	proximal	MKNK1:ENSG00000079277:-:protein_coding:0,MKNK1:ENSG00000079277:-:nonsense_mediated_decay:0,MKNK1:ENSG00000079277:-:lncRNA:0,MKNK1:ENSG00000079277:-:retained_intron:0
chr1	46668094	46668607	proximal	ATPAF1:ENSG00000123472:-:retained_intron:0,ATPAF1:ENSG00000123472:-:nonsense_mediated_decay:0,ATPAF1:ENSG00000123472:-:protein_coding:0,TEX38:ENSG00000186118:+:protein_coding:247,NENFP1:ENSG00000233647:-:processed_pseudogene:1718
chr1	46718915	46719394	proximal	EFCAB14:ENSG00000159658:-:protein_coding:0
chr1	47231755	47231797	proximal	TAL1:ENSG00000162367:-:protein_coding:39,TAL1:ENSG00000162367:-:lncRNA:536
chr1	47313991	47314604	proximal	STIL:ENSG00000123473:-:protein_coding:0
chr1	47333807	47334882	proximal	CMPK1:ENSG00000162368:+:nonsense_mediated_decay:0,CMPK1:ENSG00000162368:+:protein_coding:0,CMPK1:ENSG00000162368:+:retained_intron:0
chr1	47710486	47710631	distal	LINC01738:ENSG00000227947:+:lncRNA:-22024
chr1	48472136	48472315	proximal	SPATA6:ENSG00000132122:-:protein_coding:0,SPATA6:ENSG00000132122:-:lncRNA:0,SPATA6:ENSG00000132122:-:nonsense_mediated_decay:50
chr1	48776594	48777040	proximal	BEND5:ENSG00000162373:-:retained_intron:0,BEND5:ENSG00000162373:-:protein_coding:0,BEND5:ENSG00000162373:-:lncRNA:0
chr1	50110304	50110344	distal	ELAVL4:ENSG00000162374:+:protein_coding:-468
chr1	50960102	50960536	proximal	FAF1:ENSG00000185104:-:protein_coding:0,CDKN2C:ENSG00000123080:+:protein_coding:208,FAF1:ENSG00000185104:-:lncRNA:363
chr1	50968516	50968817	proximal	CDKN2C:ENSG00000123080:+:protein_coding:0
chr1	50977700	50977774	distal	CDKN2C:ENSG00000123080:+:protein_coding:-7456
chr1	51235696	51235729	proximal	RNF11:ENSG00000123091:+:protein_coding:543,LINC01562:ENSG00000203356:-:lncRNA:599,RNF11:ENSG00000123091:+:lncRNA:609
chr1	51235784	51236550	proximal	RNF11:ENSG00000123091:+:protein_coding:0,RNF11:ENSG00000123091:+:lncRNA:0,LINC01562:ENSG00000203356:-:lncRNA:687
chr1	51616888	51617459	proximal	OSBPL9:ENSG00000117859:+:protein_coding:0,OSBPL9:ENSG00000117859:+:nonsense_mediated_decay:0
chr1	51878419	51879383	proximal	NRDC:ENSG00000078618:-:protein_coding:0,NRDC:ENSG00000078618:-:lncRNA:0
chr1	52033697	52033957	proximal	KTI12:ENSG00000198841:-:protein_coding:0,AL445685.3:ENSG00000285839:-:nonsense_mediated_decay:346
chr1	52055367	52056652	proximal	BTF3L4:ENSG00000134717:+:nonsense_mediated_decay:0,BTF3L4:ENSG00000134717:+:protein_coding:0,BTF3L4:ENSG00000134717:+:lncRNA:0,BTF3L4:ENSG00000134717:+:retained_intron:0,TXNDC12:ENSG00000117862:-:protein_coding:0,TXNDC12:ENSG00000117862:-:nonsense_mediated_decay:190
chr1	52056792	52056952	proximal	TXNDC12:ENSG00000117862:-:protein_coding:620,TXNDC12:ENSG00000117862:-:nonsense_mediated_decay:1615
chr1	52141743	52141866	proximal	ZFYVE9:ENSG00000157077:+:protein_coding:227,ZFYVE9:ENSG00000157077:+:retained_intron:507
chr1	52365548	52366571	proximal	CC2D1B:ENSG00000154222:-:retained_intron:0,CC2D1B:ENSG00000154222:-:protein_coding:0
chr1	52404340	52404951	proximal	PRPF38A:ENSG00000134748:+:protein_coding:0,PRPF38A:ENSG00000134748:+:lncRNA:0,ORC1:ENSG00000085840:-:protein_coding:0
chr1	52552678	52553905	proximal	TUT4:ENSG00000134744:-:protein_coding:0,TUT4:ENSG00000134744:-:nonsense_mediated_decay:0,AL591167.1:ENSG00000272371:+:lncRNA:912
chr1	52602359	52602649	proximal	GPX7:ENSG00000116157:+:protein_coding:0,GPX7:ENSG00000116157:+:lncRNA:0
chr1	52697965	52698678	proximal	COA7:ENSG00000162377:-:lncRNA:0,COA7:ENSG00000162377:-:protein_coding:0
chr1	52702940	52703571	distal	COA7:ENSG00000162377:-:protein_coding:4592
chr1	52726270	52726905	proximal	ZYG11B:ENSG00000162378:+:protein_coding:0
chr1	52927087	52927538	proximal	SCP2:ENSG00000116171:+:protein_coding:0,SCP2:ENSG00000116171:+:nonsense_mediated_decay:0,SCP2:ENSG00000116171:+:lncRNA:0,ECHDC2:ENSG00000121310:-:nonsense_mediated_decay:0,AC099677.5:ENSG00000264834:+:miRNA:1135,AC099677.2:ENSG00000231866:-:processed_pseudogene:1663
chr1	53196606	53196940	proximal	CPT2:ENSG00000157184:+:protein_coding:0,CPT2:ENSG00000157184:+:nonsense_mediated_decay:0,CPT2:ENSG00000157184:+:retained_intron:0
chr1	53220120	53220856	proximal	CZIB:ENSG00000162384:-:retained_intron:0,AL606760.3:ENSG00000259818:+:lncRNA:0,CZIB:ENSG00000162384:-:lncRNA:0,CZIB:ENSG00000162384:-:protein_coding:0
chr1	53238533	53238736	proximal	AL606760.1:ENSG00000226754:+:lncRNA:0,MAGOH:ENSG00000162385:-:protein_coding:14,MAGOH:ENSG00000162385:-:lncRNA:24
chr1	53311075	53311850	distal	AL355483.2:ENSG00000232762:+:lncRNA:-6540
chr1	53326100	53326723	proximal	LINC01771:ENSG00000225675:+:lncRNA:1509
chr1	53327236	53327876	proximal	LRP8:ENSG00000157193:-:lncRNA:0,LRP8:ENSG00000157193:-:retained_intron:0,LINC01771:ENSG00000225675:+:lncRNA:356
chr1	53327972	53328289	proximal	LINC01771:ENSG00000225675:+:lncRNA:0,LRP8:ENSG00000157193:-:lncRNA:0,LRP8:ENSG00000157193:-:retained_intron:0,LRP8:ENSG00000157193:-:protein_coding:0,LRP8:ENSG00000157193:-:nonsense_mediated_decay:0
chr1	53738939	53739519	proximal	GLIS1:ENSG00000174332:-:protein_coding:832
chr1	53838012	53838759	proximal	NDC1:ENSG00000058804:-:protein_coding:0,NDC1:ENSG00000058804:-:lncRNA:0
chr1	53889625	53889757	proximal	YIPF1:ENSG00000058799:-:nonsense_mediated_decay:0,DIO1:ENSG00000211452:+:lncRNA:1481
chr1	53945754	53946424	proximal	LRRC42:ENSG00000116212:+:protein_coding:0,HSPB11:ENSG00000081870:-:protein_coding:0,HSPB11:ENSG00000081870:-:lncRNA:151
chr1	54052788	54053003	proximal	TCEANC2:ENSG00000116205:+:nonsense_mediated_decay:580,TCEANC2:ENSG00000116205:+:lncRNA:583,TCEANC2:ENSG00000116205:+:protein_coding:604,MIR4781:ENSG00000283749:+:miRNA:1075
chr1	54053111	54053680	proximal	TCEANC2:ENSG00000116205:+:nonsense_mediated_decay:0,TCEANC2:ENSG00000116205:+:lncRNA:0,TCEANC2:ENSG00000116205:+:protein_coding:0,TMEM59:ENSG00000116209:-:protein_coding:0,MIR4781:ENSG00000283749:+:miRNA:398
chr1	54121661	54122004	distal	AL357673.2:ENSG00000280425:+:lncRNA:15741
chr1	54199934	54200419	proximal	MRPL37:ENSG00000116221:+:protein_coding:0,MRPL37:ENSG00000116221:+:lncRNA:0,CYB5RL:ENSG00000215883:-:nonsense_mediated_decay:0,CYB5RL:ENSG00000215883:-:retained_intron:0,AL357673.1:ENSG00000256407:-:nonsense_mediated_decay:0
chr1	54239639	54239812	distal	SSBP3-AS1:ENSG00000198711:+:lncRNA:-3200
chr1	54355724	54355990	distal	SSBP3:ENSG00000157216:-:lncRNA:-829
chr1	54356453	54356717	distal	SSBP3:ENSG00000157216:-:lncRNA:-102
chr1	54405448	54405660	proximal	SSBP3:ENSG00000157216:-:protein_coding:0,SSBP3:ENSG00000157216:-:lncRNA:814
chr1	54406371	54407310	proximal	SSBP3:ENSG00000157216:-:protein_coding:0,SSBP3:ENSG00000157216:-:lncRNA:1737
chr1	54407466	54407701	proximal	SSBP3:ENSG00000157216:-:protein_coding:1046
chr1	54474855	54474937	distal	AC099796.3:ENSG00000287582:+:lncRNA:39479
chr1	54487787	54487990	distal	AC099796.3:ENSG00000287582:+:lncRNA:26426
chr1	54488096	54488571	distal	AC099796.3:ENSG00000287582:+:lncRNA:25845
chr1	54488830	54489047	distal	AC099796.3:ENSG00000287582:+:lncRNA:25369
chr1	54489371	54489846	distal	AC099796.3:ENSG00000287582:+:lncRNA:24570
chr1	54715512	54715918	proximal	TTC4:ENSG00000243725:+:protein_coding:0,TTC4:ENSG00000243725:+:retained_intron:0,TTC4:ENSG00000243725:+:lncRNA:0
chr1	54764260	54765065	proximal	PARS2:ENSG00000162396:-:protein_coding:0
chr1	54886693	54886709	proximal	AC096536.2:ENSG00000242396:+:lncRNA:165,DHCR24:ENSG00000116133:-:protein_coding:202,DHCR24-DT:ENSG00000233203:+:lncRNA:853
chr1	54886773	54887653	proximal	AC096536.2:ENSG00000242396:+:lncRNA:0,DHCR24-DT:ENSG00000233203:+:lncRNA:0,DHCR24:ENSG00000116133:-:protein_coding:0,DHCR24:ENSG00000116133:-:lncRNA:0,DHCR24:ENSG00000116133:-:nonsense_mediated_decay:0
chr1	54887912	54888074	proximal	DHCR24:ENSG00000116133:-:protein_coding:716,DHCR24:ENSG00000116133:-:lncRNA:716,DHCR24:ENSG00000116133:-:nonsense_mediated_decay:716
chr1	55040732	55040806	distal	PCSK9:ENSG00000169174:+:protein_coding:-1185
chr1	55070335	55070632	distal	USP24:ENSG00000162402:-:lncRNA:-2361
chr1	55215040	55215299	distal	USP24:ENSG00000162402:-:protein_coding:-66
chr1	55215416	55215927	proximal	USP24:ENSG00000162402:-:protein_coding:51,MIR4422HG:ENSG00000231090:+:lncRNA:1717
chr1	56645232	56645673	proximal	PRKAA2:ENSG00000162409:+:protein_coding:0,PLPP3:ENSG00000162407:-:lncRNA:0
chr1	57040818	57041229	distal	C8B:ENSG00000021852:-:lncRNA:74677,C8B:ENSG00000021852:-:protein_coding:74677
chr1	57422399	57422733	distal	DAB1:ENSG00000173406:-:protein_coding:-1325
chr1	57423723	57424296	proximal	DAB1:ENSG00000173406:-:protein_coding:0
chr1	57959763	57960251	distal	DAB1:ENSG00000173406:-:lncRNA:75677
chr1	58250363	58250573	distal	AL357373.1:ENSG00000233216:-:processed_pseudogene:21359
chr1	58546100	58547046	proximal	AL035411.3:ENSG00000286918:+:lncRNA:0,OMA1:ENSG00000162600:-:protein_coding:0,OMA1:ENSG00000162600:-:lncRNA:0,DAB1:ENSG00000173406:-:lncRNA:0
chr1	58699854	58700087	proximal	MYSM1:ENSG00000162601:-:nonsense_mediated_decay:0,MYSM1:ENSG00000162601:-:protein_coding:0,MYSM1:ENSG00000162601:-:lncRNA:0
chr1	58781689	58781894	distal	LINC01135:ENSG00000234807:+:lncRNA:3233
chr1	58782356	58782593	distal	LINC01135:ENSG00000234807:+:lncRNA:2534
chr1	58783709	58785157	proximal	LINC01135:ENSG00000234807:+:lncRNA:0,JUN:ENSG00000177606:-:protein_coding:0
chr1	58903866	58904195	proximal	AC105277.1:ENSG00000232453:-:lncRNA:118
chr1	59296370	59297208	proximal	FGGY:ENSG00000172456:+:protein_coding:0,FGGY:ENSG00000172456:+:nonsense_mediated_decay:0,FGGY:ENSG00000172456:+:lncRNA:0,FGGY:ENSG00000172456:+:retained_intron:0,AC093425.1:ENSG00000224609:-:lncRNA:0
chr1	59814579	59814779	proximal	HOOK1:ENSG00000134709:+:protein_coding:6,HOOK1:ENSG00000134709:+:lncRNA:392
chr1	59815110	59815325	proximal	HOOK1:ENSG00000134709:+:lncRNA:0
chr1	60052723	60052923	distal	C1orf87:ENSG00000162598:-:protein_coding:-20814
chr1	60565057	60565257	distal	LINC01748:ENSG00000226476:-:lncRNA:-36421
chr1	60858545	60858759	distal	NFIA:ENSG00000162599:+:protein_coding:6499
chr1	60895377	60895578	distal	AC099792.1:ENSG00000231252:-:lncRNA:27367
chr1	60896810	60897052	distal	AC099792.1:ENSG00000231252:-:lncRNA:28800
chr1	60903549	60903833	distal	AC099792.1:ENSG00000231252:-:lncRNA:35539
chr1	61050148	61050444	distal	NFIA:ENSG00000162599:+:protein_coding:3385
chr1	61050653	61050853	distal	NFIA:ENSG00000162599:+:protein_coding:2976
chr1	61057012	61057399	proximal	NFIA-AS2:ENSG00000237928:-:lncRNA:126
chr1	61076855	61077563	proximal	NFIA:ENSG00000162599:+:protein_coding:0
chr1	61082313	61082581	proximal	NFIA:ENSG00000162599:+:protein_coding:0,NFIA:ENSG00000162599:+:nonsense_mediated_decay:0
chr1	61184311	61184712	distal	NFIA:ENSG00000162599:+:protein_coding:18810
chr1	61641900	61641998	distal	AC099791.1:ENSG00000223920:+:processed_pseudogene:12195
chr1	61724899	61725484	proximal	TM2D1:ENSG00000162604:-:nonsense_mediated_decay:0,TM2D1:ENSG00000162604:-:retained_intron:0,TM2D1:ENSG00000162604:-:protein_coding:0
chr1	61742094	61742269	proximal	PATJ:ENSG00000132849:+:protein_coding:136,PATJ:ENSG00000132849:+:retained_intron:207,PATJ:ENSG00000132849:+:nonsense_mediated_decay:275
chr1	61742375	61743084	proximal	PATJ:ENSG00000132849:+:protein_coding:0,PATJ:ENSG00000132849:+:retained_intron:0,PATJ:ENSG00000132849:+:nonsense_mediated_decay:0,AC099791.2:ENSG00000271200:-:lncRNA:0
chr1	62436013	62437487	proximal	USP1:ENSG00000162607:+:protein_coding:0
chr1	62687534	62687997	proximal	AC103923.1:ENSG00000235545:+:lncRNA:484
chr1	62688233	62688732	proximal	AC103923.1:ENSG00000235545:+:lncRNA:0,DOCK7:ENSG00000116641:-:protein_coding:0,DOCK7:ENSG00000116641:-:lncRNA:0,DOCK7:ENSG00000116641:-:nonsense_mediated_decay:0
chr1	62783862	62784431	proximal	ATG4C:ENSG00000125703:+:protein_coding:0
chr1	63367276	63367858	proximal	ALG6:ENSG00000088035:+:nonsense_mediated_decay:0,ALG6:ENSG00000088035:+:protein_coding:0,ALG6:ENSG00000088035:+:lncRNA:0
chr1	63523151	63523739	proximal	EFCAB7:ENSG00000203965:+:lncRNA:0,EFCAB7:ENSG00000203965:+:protein_coding:0,ITGB3BP:ENSG00000142856:-:lncRNA:0,ITGB3BP:ENSG00000142856:-:protein_coding:0,ITGB3BP:ENSG00000142856:-:nonsense_mediated_decay:0
chr1	63774014	63774367	proximal	ROR1:ENSG00000185483:+:protein_coding:0,ROR1:ENSG00000185483:+:lncRNA:922
chr1	64469804	64470598	proximal	CACHD1:ENSG00000158966:+:protein_coding:0
chr1	64505300	64505613	proximal	CACHD1:ENSG00000158966:+:protein_coding:287,CACHD1:ENSG00000158966:+:lncRNA:301
chr1	64744640	64745305	proximal	RAVER2:ENSG00000162437:+:protein_coding:0
chr1	64966223	64966943	proximal	JAK1:ENSG00000162434:-:protein_coding:0
chr1	65066191	65066397	distal	AL357078.1:ENSG00000231485:-:lncRNA:-1341
chr1	65066568	65067006	distal	AL357078.1:ENSG00000231485:-:lncRNA:-732
chr1	65067252	65067552	distal	AL357078.1:ENSG00000231485:-:lncRNA:-186
chr1	65067631	65067768	proximal	AL357078.1:ENSG00000231485:-:lncRNA:0
chr1	65067847	65068211	proximal	AL357078.1:ENSG00000231485:-:lncRNA:109
chr1	65147886	65148138	proximal	AK4:ENSG00000162433:+:protein_coding:64,AK4:ENSG00000162433:+:lncRNA:863
chr1	65148875	65148897	proximal	AK4:ENSG00000162433:+:lncRNA:104
chr1	65254332	65254764	proximal	DNAJC6:ENSG00000116675:+:protein_coding:0
chr1	65264687	65264887	proximal	DNAJC6:ENSG00000116675:+:protein_coding:0,DNAJC6:ENSG00000116675:+:lncRNA:0
chr1	65265924	65266141	distal	DNAJC6:ENSG00000116675:+:lncRNA:-1161
chr1	65309407	65309736	proximal	DNAJC6:ENSG00000116675:+:protein_coding:0
chr1	65310019	65310362	distal	DNAJC6:ENSG00000116675:+:protein_coding:-477
chr1	65420211	65420990	proximal	LEPROT:ENSG00000213625:+:protein_coding:0,LEPR:ENSG00000116678:+:protein_coding:0,LEPROT:ENSG00000213625:+:lncRNA:0
chr1	66533784	66534308	proximal	SGIP1:ENSG00000118473:+:protein_coding:0,SGIP1:ENSG00000118473:+:lncRNA:0
chr1	66924679	66925744	proximal	MIER1:ENSG00000198160:+:protein_coding:0,WDR78:ENSG00000152763:-:lncRNA:0,WDR78:ENSG00000152763:-:nonsense_mediated_decay:0,WDR78:ENSG00000152763:-:protein_coding:0
chr1	66929940	66930506	proximal	MIER1:ENSG00000198160:+:protein_coding:0
chr1	67053821	67054190	proximal	SLC35D1:ENSG00000116704:-:protein_coding:0
chr1	67054311	67054541	proximal	SLC35D1:ENSG00000116704:-:protein_coding:162
chr1	67430653	67430907	proximal	SERBP1:ENSG00000142864:-:protein_coding:237,SERBP1:ENSG00000142864:-:lncRNA:995
chr1	67685083	67685419	proximal	GADD45A:ENSG00000116717:+:protein_coding:0,GADD45A:ENSG00000116717:+:retained_intron:0
chr1	68232336	68232618	proximal	WLS:ENSG00000116729:-:protein_coding:0,WLS:ENSG00000116729:-:nonsense_mediated_decay:0
chr1	68497227	68497359	proximal	DEPDC1:ENSG00000024526:-:protein_coding:5
chr1	69567001	69567871	proximal	LRRC7:ENSG00000033122:+:protein_coding:389
chr1	69567948	69568469	proximal	LRRC7:ENSG00000033122:+:protein_coding:0
chr1	69569266	69569318	distal	LRRC7:ENSG00000033122:+:protein_coding:-817
chr1	70205358	70205992	proximal	SRSF11:ENSG00000116754:+:protein_coding:0,SRSF11:ENSG00000116754:+:lncRNA:0,LRRC40:ENSG00000066557:-:protein_coding:0
chr1	70221284	70221625	proximal	SRSF11:ENSG00000116754:+:nonsense_mediated_decay:0,SRSF11:ENSG00000116754:+:protein_coding:0,SRSF11:ENSG00000116754:+:lncRNA:0,AL353771.1:ENSG00000228988:-:lncRNA:260
chr1	70354240	70355131	proximal	HHLA3:ENSG00000197568:+:protein_coding:0,HHLA3:ENSG00000197568:+:lncRNA:0,HHLA3:ENSG00000197568:+:nonsense_mediated_decay:0,ANKRD13C:ENSG00000118454:-:protein_coding:0
chr1	70410849	70411453	proximal	CTH:ENSG00000116761:+:protein_coding:0,CTH:ENSG00000116761:+:lncRNA:0
chr1	71080940	71081491	proximal	ZRANB2-AS2:ENSG00000229956:+:lncRNA:0,ZRANB2:ENSG00000132485:-:protein_coding:0
chr1	71548690	71548890	distal	AL354949.1:ENSG00000231985:+:lncRNA:22065
chr1	72282792	72283060	proximal	AL513166.2:ENSG00000286863:+:lncRNA:109,NEGR1:ENSG00000172260:-:protein_coding:252
chr1	72283298	72284016	proximal	NEGR1:ENSG00000172260:-:protein_coding:758
chr1	74198107	74198339	proximal	FPGT:ENSG00000254685:+:protein_coding:0,FPGT-TNNI3K:ENSG00000259030:+:protein_coding:0,FPGT:ENSG00000254685:+:lncRNA:0,FPGT:ENSG00000254685:+:nonsense_mediated_decay:0,FPGT-TNNI3K:ENSG00000259030:+:lncRNA:0,FPGT-TNNI3K:ENSG00000259030:+:nonsense_mediated_decay:0,LRRIQ3:ENSG00000162620:-:protein_coding:0,LRRIQ3:ENSG00000162620:-:retained_intron:0,LRRIQ3:ENSG00000162620:-:nonsense_mediated_decay:0
chr1	74505118	74505505	distal	LRRC53:ENSG00000162621:-:protein_coding:-7110
chr1	74673364	74673924	proximal	ERICH3:ENSG00000178965:-:protein_coding:0
chr1	74733006	74733549	proximal	TYW3:ENSG00000162623:+:protein_coding:0,CRYZ:ENSG00000116791:-:protein_coding:0
chr1	75135342	75135606	distal	AC099786.1:ENSG00000224127:-:lncRNA:2283
chr1	75136574	75136605	distal	AC099786.1:ENSG00000224127:-:lncRNA:3515
chr1	75425309	75425623	distal	AC093156.1:ENSG00000224493:+:processed_pseudogene:95938
chr1	75522513	75522897	distal	AC093156.1:ENSG00000224493:+:processed_pseudogene:-952
chr1	75614820	75615020	distal	SLC44A5:ENSG00000137968:-:protein_coding:3703
chr1	75615135	75615323	distal	SLC44A5:ENSG00000137968:-:protein_coding:4018
chr1	75724272	75724952	proximal	ACADM:ENSG00000117054:+:protein_coding:0,ACADM:ENSG00000117054:+:retained_intron:0,ACADM:ENSG00000117054:+:nonsense_mediated_decay:0,AL137803.1:ENSG00000230863:-:lncRNA:222
chr1	75785941	75786509	proximal	RABGGTB:ENSG00000137955:+:lncRNA:0,RABGGTB:ENSG00000137955:+:protein_coding:0,SNORD45C:ENSG00000206620:+:snoRNA:562,SNORD45A:ENSG00000207241:+:snoRNA:1379
chr1	76074679	76074879	proximal	ST6GALNAC3:ENSG00000184005:+:protein_coding:0
chr1	76154402	76154479	distal	ST6GALNAC3:ENSG00000184005:+:protein_coding:-79657
chr1	76867361	76867876	proximal	ST6GALNAC5:ENSG00000117069:+:nonsense_mediated_decay:0,ST6GALNAC5:ENSG00000117069:+:protein_coding:0,ST6GALNAC5:ENSG00000117069:+:lncRNA:0
chr1	76868360	76868777	distal	ST6GALNAC5:ENSG00000117069:+:lncRNA:-879
chr1	76868876	76868913	distal	ST6GALNAC5:ENSG00000117069:+:lncRNA:-1395
chr1	77219217	77219492	proximal	PIGK:ENSG00000142892:-:lncRNA:0,PIGK:ENSG00000142892:-:protein_coding:0
chr1	77281744	77282043	proximal	AK5:ENSG00000154027:+:protein_coding:0,AK5:ENSG00000154027:+:lncRNA:14
chr1	77682445	77683723	proximal	AC118549.1:ENSG00000036549:-:lncRNA:0,AC118549.1:ENSG00000036549:-:protein_coding:0
chr1	77978765	77979514	proximal	DNAJB4:ENSG00000162616:+:lncRNA:0,FUBP1:ENSG00000162613:-:protein_coding:0,FUBP1:ENSG00000162613:-:nonsense_mediated_decay:0,GIPC2:ENSG00000137960:+:lncRNA:27,DNAJB4:ENSG00000162616:+:protein_coding:669
chr1	80305650	80305985	distal	HMGB1P18:ENSG00000236407:+:processed_pseudogene:-22299
chr1	81800929	81801628	distal	ADGRL2:ENSG00000117114:+:protein_coding:-533
chr1	81802382	81802735	distal	ADGRL2:ENSG00000117114:+:protein_coding:-1986
chr1	83998550	83999676	proximal	TTLL7:ENSG00000137941:-:lncRNA:0,TTLL7:ENSG00000137941:-:protein_coding:0,TTLL7:ENSG00000137941:-:nonsense_mediated_decay:0
chr1	84077527	84078475	proximal	PRKACB:ENSG00000142875:+:protein_coding:0,AL359504.2:ENSG00000271576:-:lncRNA:0
chr1	84479223	84479414	proximal	RPF1:ENSG00000117133:+:protein_coding:0
chr1	84505955	84506575	proximal	SPATA1:ENSG00000122432:+:lncRNA:0,SPATA1:ENSG00000122432:+:protein_coding:0,GNG5:ENSG00000174021:-:protein_coding:0
chr1	84574211	84574502	proximal	CTBS:ENSG00000117151:-:nonsense_mediated_decay:0,CTBS:ENSG00000117151:-:protein_coding:0,CTBS:ENSG00000117151:-:lncRNA:0,AL359762.1:ENSG00000284882:+:lncRNA:82
chr1	84689984	84690807	proximal	SSX2IP:ENSG00000117155:-:protein_coding:0,SSX2IP:ENSG00000117155:-:nonsense_mediated_decay:0
chr1	84750421	84750552	distal	AC104169.1:ENSG00000285325:+:lncRNA:34874
chr1	84753600	84753856	distal	AC104169.1:ENSG00000285325:+:lncRNA:31570
chr1	84758762	84759003	distal	AC104169.1:ENSG00000285325:+:lncRNA:26423
chr1	84759082	84759563	distal	AC104169.1:ENSG00000285325:+:lncRNA:25863
chr1	84772490	84772796	distal	AC104169.1:ENSG00000285325:+:lncRNA:12630
chr1	85200765	85200866	proximal	SYDE2:ENSG00000097096:-:retained_intron:251
chr1	85259347	85259511	distal	C1orf52:ENSG00000162642:-:protein_coding:-123,C1orf52:ENSG00000162642:-:lncRNA:-123
chr1	85259614	85260029	proximal	C1orf52:ENSG00000162642:-:protein_coding:0,C1orf52:ENSG00000162642:-:lncRNA:0
chr1	85276111	85276401	proximal	AL078459.1:ENSG00000223653:+:lncRNA:0,BCL10:ENSG00000142867:-:lncRNA:360
chr1	85276479	85276873	proximal	AL078459.1:ENSG00000223653:+:lncRNA:0,BCL10:ENSG00000142867:-:protein_coding:0,BCL10:ENSG00000142867:-:lncRNA:60,BCL10:ENSG00000142867:-:nonsense_mediated_decay:75
chr1	85464322	85464366	distal	DDAH1:ENSG00000153904:-:protein_coding:-794
chr1	85577015	85577287	proximal	AC092807.3:ENSG00000282057:-:lncRNA:156
chr1	85580733	85580933	proximal	CCN1:ENSG00000142871:+:protein_coding:0,CCN1:ENSG00000142871:+:lncRNA:266,AC092807.2:ENSG00000272691:-:lncRNA:1990
chr1	85708303	85708690	proximal	ZNHIT6:ENSG00000117174:-:protein_coding:0
chr1	86395747	86396649	proximal	ODF2L:ENSG00000122417:-:protein_coding:0,ODF2L:ENSG00000122417:-:nonsense_mediated_decay:0
chr1	86704393	86704996	proximal	SH3GLB1:ENSG00000097033:+:protein_coding:0,AL049597.2:ENSG00000261737:-:lncRNA:0
chr1	86705336	86705605	proximal	AL049597.2:ENSG00000261737:-:lncRNA:873
chr1	86913975	86913989	proximal	HS2ST1:ENSG00000153936:+:protein_coding:645
chr1	86914067	86915015	proximal	HS2ST1:ENSG00000153936:+:protein_coding:0,SELENOF:ENSG00000183291:-:nonsense_mediated_decay:0,SELENOF:ENSG00000183291:-:protein_coding:0,SELENOF:ENSG00000183291:-:lncRNA:0
chr1	87328160	87328935	proximal	LMO4:ENSG00000143013:+:protein_coding:0,LMO4:ENSG00000143013:+:lncRNA:163
chr1	87329144	87329380	distal	LMO4:ENSG00000143013:+:lncRNA:-46
chr1	87331375	87331753	proximal	LMO4:ENSG00000143013:+:protein_coding:0,LMO4:ENSG00000143013:+:lncRNA:27
chr1	87334651	87334889	distal	LMO4:ENSG00000143013:+:lncRNA:-2871
chr1	87958318	87958479	distal	PKN2-AS1:ENSG00000237505:-:lncRNA:-34799
chr1	88462560	88462769	proximal	AL445438.1:ENSG00000286758:+:lncRNA:166
chr1	88463011	88463180	distal	AL445438.1:ENSG00000286758:+:lncRNA:-76
chr1	88683952	88684686	proximal	PKN2:ENSG00000065243:+:protein_coding:0
chr1	88684774	88684844	distal	PKN2-AS1:ENSG00000237505:-:lncRNA:-73
chr1	88891346	88891756	proximal	GTF2B:ENSG00000137947:-:protein_coding:0,GTF2B:ENSG00000137947:-:lncRNA:0
chr1	88992363	88993152	proximal	KYAT3:ENSG00000137944:-:protein_coding:0,RBMXL1:ENSG00000213516:-:protein_coding:0
chr1	89524515	89525160	proximal	LRRC8B:ENSG00000197147:+:protein_coding:0
chr1	89525293	89525521	proximal	AL596214.1:ENSG00000286548:-:lncRNA:0
chr1	89632677	89633744	proximal	LRRC8C:ENSG00000171488:+:lncRNA:0,LRRC8C:ENSG00000171488:+:protein_coding:0,AC093423.3:ENSG00000271949:+:nonsense_mediated_decay:0,LRRC8C:ENSG00000171488:+:nonsense_mediated_decay:0,LRRC8C-DT:ENSG00000231999:-:lncRNA:0
chr1	89820712	89821086	proximal	LRRC8D:ENSG00000171492:+:protein_coding:0,AC099568.2:ENSG00000272931:-:lncRNA:0
chr1	89821264	89821476	proximal	AC099568.2:ENSG00000272931:-:lncRNA:395,LRRC8D:ENSG00000171492:+:protein_coding:444
chr1	89994825	89995642	proximal	ZNF326:ENSG00000162664:+:protein_coding:0,ZNF326:ENSG00000162664:+:nonsense_mediated_decay:0,GEMIN8P4:ENSG00000228175:-:processed_pseudogene:503
chr1	90851216	90851599	proximal	LINC02609:ENSG00000233593:-:lncRNA:0,LINC01763:ENSG00000225446:+:lncRNA:159
chr1	91021502	91022559	proximal	ZNF644:ENSG00000122482:-:protein_coding:0,ZNF644:ENSG00000122482:-:lncRNA:0,RPL5P6:ENSG00000232393:+:processed_pseudogene:1359
chr1	91404381	91404961	proximal	HFM1:ENSG00000162669:-:protein_coding:0,HFM1:ENSG00000162669:-:retained_intron:0
chr1	91500594	91501603	proximal	CDC7:ENSG00000097046:+:protein_coding:0,CDC7:ENSG00000097046:+:lncRNA:0
chr1	91886016	91886459	proximal	TGFBR3:ENSG00000069702:-:protein_coding:0,TGFBR3:ENSG00000069702:-:lncRNA:0,TGFBR3:ENSG00000069702:-:nonsense_mediated_decay:83
chr1	92030175	92030375	distal	EPHX4:ENSG00000172031:+:lncRNA:2185
chr1	92080121	92080533	proximal	BTBD8:ENSG00000189195:+:retained_intron:0,BTBD8:ENSG00000189195:+:nonsense_mediated_decay:0,BTBD8:ENSG00000189195:+:protein_coding:0
chr1	92298628	92299206	proximal	RPAP2:ENSG00000122484:+:protein_coding:0,RPAP2:ENSG00000122484:+:lncRNA:0,GLMN:ENSG00000174842:-:protein_coding:0,GLMN:ENSG00000174842:-:retained_intron:0,GLMN:ENSG00000174842:-:nonsense_mediated_decay:0
chr1	92784933	92785416	proximal	EVI5:ENSG00000067208:-:lncRNA:0
chr1	92831866	92832216	proximal	RPL5:ENSG00000122406:+:protein_coding:0,RPL5:ENSG00000122406:+:nonsense_mediated_decay:0,RPL5:ENSG00000122406:+:retained_intron:0
chr1	92960443	92960646	distal	DIPK1A:ENSG00000154511:-:protein_coding:-817
chr1	92960936	92961407	distal	DIPK1A:ENSG00000154511:-:protein_coding:-56
chr1	92961482	92961811	proximal	DIPK1A:ENSG00000154511:-:protein_coding:0
chr1	93078914	93079499	proximal	MTF2:ENSG00000143033:+:protein_coding:0,MTF2:ENSG00000143033:+:lncRNA:0
chr1	93180224	93180925	proximal	CCDC18:ENSG00000122483:+:protein_coding:0,CCDC18:ENSG00000122483:+:nonsense_mediated_decay:0,TMED5:ENSG00000117500:-:protein_coding:0,TMED5:ENSG00000117500:-:nonsense_mediated_decay:0
chr1	93328897	93329066	distal	CCDC18-AS1:ENSG00000223745:-:lncRNA:4205
chr1	93345590	93346368	proximal	DR1:ENSG00000117505:+:protein_coding:0,CCDC18-AS1:ENSG00000223745:-:lncRNA:0
chr1	93447839	93449097	proximal	FNBP1L:ENSG00000137942:+:protein_coding:0
chr1	93616998	93617361	distal	BCAR3:ENSG00000137936:-:protein_coding:2900
chr1	93845989	93846963	proximal	MIR760:ENSG00000211575:+:miRNA:0,AL049796.1:ENSG00000260464:+:lncRNA:210,BCAR3:ENSG00000137936:-:lncRNA:276
chr1	93847494	93847703	proximal	BCAR3:ENSG00000137936:-:protein_coding:343,BCAR3:ENSG00000137936:-:lncRNA:449
chr1	93847793	93848034	proximal	BCAR3:ENSG00000137936:-:protein_coding:642,BCAR3:ENSG00000137936:-:lncRNA:748
chr1	93878925	93879480	proximal	DNTTIP2:ENSG00000067334:-:lncRNA:0,DNTTIP2:ENSG00000067334:-:nonsense_mediated_decay:0,DNTTIP2:ENSG00000067334:-:protein_coding:0
chr1	93909100	93909810	proximal	GCLM:ENSG00000023909:-:protein_coding:0,GCLM:ENSG00000023909:-:lncRNA:175
chr1	94094426	94094906	distal	ABCA4:ENSG00000198691:-:protein_coding:-26220
chr1	94095513	94095682	distal	ABCA4:ENSG00000198691:-:protein_coding:-25444
chr1	94417780	94418659	proximal	ABCD3:ENSG00000117528:+:protein_coding:0,AC118469.2:ENSG00000286692:-:lncRNA:0,ABCD3:ENSG00000117528:+:lncRNA:171
chr1	94541730	94541970	proximal	F3:ENSG00000117525:-:protein_coding:0,F3:ENSG00000117525:-:lncRNA:0
chr1	94926249	94926557	proximal	CNN3:ENSG00000117519:-:protein_coding:440,AC105942.1:ENSG00000235501:+:lncRNA:803,CNN3:ENSG00000117519:-:lncRNA:1801
chr1	94926748	94927856	proximal	AC105942.1:ENSG00000235501:+:lncRNA:0,CNN3:ENSG00000117519:-:protein_coding:0
chr1	95072555	95073136	proximal	ALG14:ENSG00000172339:-:lncRNA:0,ALG14:ENSG00000172339:-:protein_coding:0
chr1	95117238	95117448	proximal	TMEM56:ENSG00000152078:+:protein_coding:0,TMEM56-RWDD3:ENSG00000271092:+:protein_coding:474
chr1	95117530	95117542	proximal	TMEM56:ENSG00000152078:+:protein_coding:380,TMEM56-RWDD3:ENSG00000271092:+:protein_coding:380
chr1	95234246	95234596	proximal	RWDD3:ENSG00000122481:+:lncRNA:0,AC092802.1:ENSG00000226026:-:lncRNA:263
chr1	95408123	95408361	distal	AL445218.1:ENSG00000237954:-:lncRNA:27122
chr1	95829423	95829913	distal	LINC02607:ENSG00000228971:+:lncRNA:-52758
chr1	96721617	96722568	proximal	PTBP2:ENSG00000117569:+:lncRNA:0,PTBP2:ENSG00000117569:+:protein_coding:0
chr1	97921089	97921563	proximal	DPYD:ENSG00000188641:-:protein_coding:39,DPYD:ENSG00000188641:-:lncRNA:91
chr1	98045430	98045579	proximal	MIR137HG:ENSG00000225206:-:lncRNA:0,MIR2682:ENSG00000284247:-:miRNA:78
chr1	98048506	98048678	distal	MIR137HG:ENSG00000225206:-:lncRNA:2281
chr1	98053624	98053794	distal	AC104453.1:ENSG00000285922:-:lncRNA:-799
chr1	98054283	98054552	distal	AC104453.1:ENSG00000285922:-:lncRNA:-41
chr1	98179115	98179399	distal	LINC01776:ENSG00000226053:+:lncRNA:31347
chr1	98661426	98661877	proximal	SNX7:ENSG00000162627:+:protein_coding:0,SNX7:ENSG00000162627:+:lncRNA:0,SNX7:ENSG00000162627:+:nonsense_mediated_decay:0,AC095031.1:ENSG00000280040:-:TEC:366
chr1	98662203	98662348	proximal	SNX7:ENSG00000162627:+:protein_coding:0,AC095031.1:ENSG00000280040:-:TEC:1143
chr1	98969968	98970234	distal	AL445433.2:ENSG00000232825:+:lncRNA:34041
chr1	99004128	99004270	proximal	AL445433.2:ENSG00000232825:+:lncRNA:5
chr1	99004590	99004941	proximal	PLPPR5:ENSG00000117598:-:protein_coding:0,PLPPR5:ENSG00000117598:-:lncRNA:105
chr1	99005192	99005831	proximal	PLPPR5:ENSG00000117598:-:protein_coding:159,PLPPR5:ENSG00000117598:-:lncRNA:707
chr1	99264123	99264838	proximal	PLPPR4:ENSG00000117600:+:protein_coding:0
chr1	99646110	99646382	proximal	PALMD:ENSG00000099260:+:protein_coding:0
chr1	99849850	99850384	proximal	AGL:ENSG00000162688:+:protein_coding:0,AGL:ENSG00000162688:+:nonsense_mediated_decay:590
chr1	99970064	99970294	proximal	AC118553.2:ENSG00000283761:+:nonsense_mediated_decay:0,SLC35A3:ENSG00000117620:+:protein_coding:141,SLC35A3:ENSG00000117620:+:nonsense_mediated_decay:158,AC118553.1:ENSG00000228084:-:lncRNA:199
chr1	100037866	100038765	proximal	MFSD14A:ENSG00000156875:+:protein_coding:0
chr1	100132662	100133285	proximal	TRMT13:ENSG00000122435:+:protein_coding:0,TRMT13:ENSG00000122435:+:nonsense_mediated_decay:0,SASS6:ENSG00000156876:-:protein_coding:0,SASS6:ENSG00000156876:-:lncRNA:0
chr1	100249561	100250087	proximal	DBT:ENSG00000137992:-:protein_coding:0
chr1	100266103	100266636	proximal	RTCA:ENSG00000137996:+:protein_coding:0,RTCA:ENSG00000137996:+:lncRNA:0,RTCA-AS1:ENSG00000224616:-:lncRNA:0
chr1	100351979	100352059	proximal	CDC14A:ENSG00000079335:+:protein_coding:407,CDC14A:ENSG00000079335:+:retained_intron:449
chr1	100352128	100352235	proximal	CDC14A:ENSG00000079335:+:protein_coding:231,CDC14A:ENSG00000079335:+:retained_intron:273
chr1	100538782	100538845	distal	GPR88:ENSG00000181656:+:protein_coding:-644
chr1	100795322	100795523	distal	VCAM1:ENSG00000162692:+:retained_intron:-60148
chr1	100894885	100895252	proximal	AC104506.1:ENSG00000273204:+:lncRNA:0,EXTL2:ENSG00000162694:-:protein_coding:0,EXTL2:ENSG00000162694:-:lncRNA:79,SLC30A7:ENSG00000162695:+:protein_coding:823
chr1	100895332	100895823	proximal	EXTL2:ENSG00000162694:-:protein_coding:152,SLC30A7:ENSG00000162695:+:protein_coding:252,EXTL2:ENSG00000162694:-:lncRNA:526
chr1	100895933	100896244	proximal	SLC30A7:ENSG00000162695:+:protein_coding:0,EXTL2:ENSG00000162694:-:protein_coding:753,EXTL2:ENSG00000162694:-:lncRNA:1127
chr1	101025591	101026180	proximal	AC093157.1:ENSG00000233184:+:retained_intron:0,AC093157.1:ENSG00000233184:+:lncRNA:0,DPH5:ENSG00000117543:-:lncRNA:0,DPH5:ENSG00000117543:-:protein_coding:0
chr1	103525776	103526179	proximal	AC095032.1:ENSG00000224613:-:lncRNA:264
chr1	107056552	107057171	proximal	PRMT6:ENSG00000198890:+:protein_coding:0,PRMT6:ENSG00000198890:+:nonsense_mediated_decay:0,PRMT6:ENSG00000198890:+:retained_intron:265
chr1	107057330	107057688	proximal	PRMT6:ENSG00000198890:+:retained_intron:0
chr1	108199989	108200337	proximal	SLC25A24:ENSG00000085491:-:nonsense_mediated_decay:0,AL359258.3:ENSG00000280186:+:TEC:75
chr1	108559794	108560156	proximal	FAM102B:ENSG00000162636:+:protein_coding:0
chr1	108661032	108661414	proximal	HENMT1:ENSG00000162639:-:protein_coding:0,HENMT1:ENSG00000162639:-:lncRNA:0,AL160171.1:ENSG00000285923:+:lncRNA:118
chr1	108692240	108692752	proximal	PRPF38B:ENSG00000134186:+:protein_coding:0,PRPF38B:ENSG00000134186:+:lncRNA:0
chr1	108746385	108746849	proximal	STXBP3:ENSG00000116266:+:protein_coding:0,STXBP3:ENSG00000116266:+:retained_intron:0
chr1	108816410	108816620	distal	AKNAD1:ENSG00000162641:-:retained_intron:-835
chr1	108858485	108858861	proximal	AKNAD1:ENSG00000162641:-:nonsense_mediated_decay:256,AKNAD1:ENSG00000162641:-:protein_coding:1390
chr1	108876854	108877113	proximal	GPSM2:ENSG00000121957:+:protein_coding:0
chr1	108963107	108963581	proximal	CLCC1:ENSG00000121940:-:protein_coding:0,AKNAD1:ENSG00000162641:-:protein_coding:0
chr1	109041598	109042443	proximal	WDR47:ENSG00000085433:-:protein_coding:0
chr1	109075758	109075965	distal	TAF13:ENSG00000197780:-:nonsense_mediated_decay:-7
chr1	109090391	109091156	proximal	TMEM167B:ENSG00000215717:+:protein_coding:0,TMEM167B:ENSG00000215717:+:lncRNA:0,AL356488.3:ENSG00000273382:-:lncRNA:0
chr1	109100051	109100388	proximal	AL356488.2:ENSG00000270066:+:lncRNA:0,SCARNA2:ENSG00000278249:+:scaRNA:0
chr1	109113334	109113640	proximal	KIAA1324:ENSG00000116299:+:protein_coding:38,KIAA1324:ENSG00000116299:+:nonsense_mediated_decay:528,KIAA1324:ENSG00000116299:+:retained_intron:532,C1orf194:ENSG00000179902:-:protein_coding:578,C1orf194:ENSG00000179902:-:nonsense_mediated_decay:586
chr1	109113855	109114307	proximal	KIAA1324:ENSG00000116299:+:protein_coding:0,KIAA1324:ENSG00000116299:+:nonsense_mediated_decay:0,KIAA1324:ENSG00000116299:+:retained_intron:0,C1orf194:ENSG00000179902:-:protein_coding:0,C1orf194:ENSG00000179902:-:nonsense_mediated_decay:10,C1orf194:ENSG00000179902:-:retained_intron:19
chr1	109133864	109134069	distal	C1orf194:ENSG00000179902:-:protein_coding:20006
chr1	109213627	109214150	proximal	SARS:ENSG00000031698:+:protein_coding:0,SARS:ENSG00000031698:+:lncRNA:0
chr1	109249303	109249563	proximal	CELSR2:ENSG00000143126:+:protein_coding:0
chr1	109249701	109250001	distal	CELSR2:ENSG00000143126:+:protein_coding:-163
chr1	109253394	109253479	distal	CELSR2:ENSG00000143126:+:protein_coding:-3856
chr1	109253968	109254188	distal	CELSR2:ENSG00000143126:+:protein_coding:-4430
chr1	109254886	109254906	distal	CELSR2:ENSG00000143126:+:protein_coding:-5348
chr1	109255525	109255935	distal	CELSR2:ENSG00000143126:+:protein_coding:-5987
chr1	109283028	109283439	proximal	PSRC1:ENSG00000134222:-:protein_coding:0,PSRC1:ENSG00000134222:-:retained_intron:0
chr1	109397434	109398443	proximal	SORT1:ENSG00000134243:-:nonsense_mediated_decay:0,SORT1:ENSG00000134243:-:protein_coding:0
chr1	109426236	109426879	proximal	PSMA5:ENSG00000143106:-:lncRNA:0,PSMA5:ENSG00000143106:-:protein_coding:0
chr1	109483093	109484502	proximal	ATXN7L2:ENSG00000162650:+:nonsense_mediated_decay:0,ATXN7L2:ENSG00000162650:+:protein_coding:0,ATXN7L2:ENSG00000162650:+:retained_intron:1043
chr1	109484578	109484705	proximal	ATXN7L2:ENSG00000162650:+:retained_intron:840
chr1	109493906	109494503	proximal	CYB561D1:ENSG00000174151:+:protein_coding:0
chr1	109509383	109509748	proximal	AMIGO1:ENSG00000181754:-:protein_coding:0
chr1	109536092	109536292	distal	GPR61:ENSG00000156097:+:nonsense_mediated_decay:3579,GPR61:ENSG00000156097:+:protein_coding:3579
chr1	109548363	109548999	proximal	GNAI3:ENSG00000065135:+:protein_coding:0
chr1	109620478	109621371	proximal	AMPD2:ENSG00000116337:+:protein_coding:0,AMPD2:ENSG00000116337:+:nonsense_mediated_decay:0,AMPD2:ENSG00000116337:+:retained_intron:0,AMPD2:ENSG00000116337:+:lncRNA:0,GNAT2:ENSG00000134183:-:protein_coding:548
chr1	109667909	109668248	proximal	GSTM2:ENSG00000213366:+:protein_coding:0,GSTM2:ENSG00000213366:+:lncRNA:0,GSTM2:ENSG00000213366:+:retained_intron:0
chr1	109687745	109688028	proximal	GSTM1:ENSG00000134184:+:lncRNA:0,GSTM1:ENSG00000134184:+:protein_coding:0,GSTM1:ENSG00000134184:+:retained_intron:0
chr1	109739971	109740310	proximal	GSTM3:ENSG00000134202:-:lncRNA:0,GSTM3:ENSG00000134202:-:protein_coding:0
chr1	109740401	109740799	proximal	GSTM3:ENSG00000134202:-:protein_coding:0,GSTM3:ENSG00000134202:-:lncRNA:73
chr1	109984540	109985299	proximal	AHCYL1:ENSG00000168710:+:protein_coding:0,AHCYL1:ENSG00000168710:+:lncRNA:0
chr1	110034359	110035079	proximal	STRIP1:ENSG00000143093:+:protein_coding:0,STRIP1:ENSG00000143093:+:retained_intron:0,STRIP1:ENSG00000143093:+:nonsense_mediated_decay:0
chr1	110068790	110069202	distal	ALX3:ENSG00000156150:-:protein_coding:-1471
chr1	110150332	110150635	proximal	SLC6A17:ENSG00000197106:+:protein_coding:0
chr1	110209730	110210199	proximal	LINC02586:ENSG00000224965:-:lncRNA:0,KCNC4:ENSG00000116396:+:nonsense_mediated_decay:1143,KCNC4:ENSG00000116396:+:retained_intron:1143,KCNC4:ENSG00000116396:+:protein_coding:1273,KCNC4:ENSG00000116396:+:lncRNA:1948
chr1	110210294	110210798	proximal	LINC02586:ENSG00000224965:-:lncRNA:306,KCNC4:ENSG00000116396:+:nonsense_mediated_decay:544,KCNC4:ENSG00000116396:+:retained_intron:544,KCNC4:ENSG00000116396:+:protein_coding:674,KCNC4:ENSG00000116396:+:lncRNA:1349
chr1	110338184	110339575	proximal	RBM15:ENSG00000162775:+:protein_coding:0,RBM15-AS1:ENSG00000227963:-:lncRNA:0
chr1	110407341	110408012	proximal	LAMTOR5-AS1:ENSG00000224699:+:lncRNA:0,LAMTOR5-AS1:ENSG00000224699:+:retained_intron:0,LAMTOR5:ENSG00000134248:-:protein_coding:0,LAMTOR5:ENSG00000134248:-:retained_intron:0
chr1	110538029	110538516	distal	KCNA10:ENSG00000143105:-:protein_coding:18853
chr1	110606011	110606265	proximal	KCNA2:ENSG00000177301:-:protein_coding:0,KCNA2:ENSG00000177301:-:lncRNA:1120
chr1	110606367	110606815	proximal	KCNA2:ENSG00000177301:-:protein_coding:8,KCNA2:ENSG00000177301:-:lncRNA:12
chr1	110607279	110607587	proximal	KCNA2:ENSG00000177301:-:protein_coding:0,KCNA2:ENSG00000177301:-:lncRNA:924
chr1	110674513	110675454	proximal	KCNA3:ENSG00000177272:-:protein_coding:0
chr1	110963740	110964220	proximal	LRIF1:ENSG00000121931:-:protein_coding:0
chr1	111139578	111140590	proximal	CEPT1:ENSG00000134255:+:lncRNA:0,CEPT1:ENSG00000134255:+:protein_coding:0,DRAM2:ENSG00000156171:-:lncRNA:0,DRAM2:ENSG00000156171:-:protein_coding:0,DRAM2:ENSG00000156171:-:nonsense_mediated_decay:0
chr1	111448842	111449302	proximal	ATP5PB:ENSG00000116459:+:lncRNA:0,WDR77:ENSG00000116455:-:lncRNA:0,WDR77:ENSG00000116455:-:protein_coding:0,ATP5PB:ENSG00000116459:+:protein_coding:161
chr1	111449381	111449721	proximal	ATP5PB:ENSG00000116459:+:protein_coding:0,ATP5PB:ENSG00000116459:+:lncRNA:0,WDR77:ENSG00000116455:-:protein_coding:124,WDR77:ENSG00000116455:-:lncRNA:489
chr1	111619543	111620011	proximal	RAP1A:ENSG00000116473:+:protein_coding:0
chr1	111739324	111740110	proximal	INKA2-AS1:ENSG00000227811:+:lncRNA:0,INKA2:ENSG00000197852:-:protein_coding:0,INKA2:ENSG00000197852:-:lncRNA:0
chr1	111740201	111740670	proximal	INKA2:ENSG00000197852:-:lncRNA:797,INKA2:ENSG00000197852:-:protein_coding:805
chr1	111755322	111756330	proximal	DDX20:ENSG00000064703:+:protein_coding:0,AL049557.1:ENSG00000284830:-:lncRNA:0,INKA2:ENSG00000197852:-:lncRNA:0
chr1	111989778	111990406	proximal	LINC01750:ENSG00000231437:+:lncRNA:0,KCND3:ENSG00000171385:-:protein_coding:622
chr1	111990631	111990704	proximal	KCND3:ENSG00000171385:-:protein_coding:1475
chr1	112390908	112391227	distal	CTTNBP2NL:ENSG00000143079:+:protein_coding:4986
chr1	112395904	112396692	proximal	CTTNBP2NL:ENSG00000143079:+:protein_coding:0
chr1	112466125	112466505	proximal	WNT2B:ENSG00000134245:+:protein_coding:35
chr1	112501988	112502293	distal	WNT2B:ENSG00000134245:+:protein_coding:6671
chr1	112618991	112619397	proximal	ST7L:ENSG00000007341:-:lncRNA:0,ST7L:ENSG00000007341:-:protein_coding:0,ST7L:ENSG00000007341:-:nonsense_mediated_decay:0,CAPZA1:ENSG00000116489:+:lncRNA:407,CAPZA1:ENSG00000116489:+:protein_coding:434
chr1	112619655	112619897	proximal	CAPZA1:ENSG00000116489:+:lncRNA:0,CAPZA1:ENSG00000116489:+:protein_coding:0,ST7L:ENSG00000007341:-:lncRNA:0,ST7L:ENSG00000007341:-:nonsense_mediated_decay:0,ST7L:ENSG00000007341:-:protein_coding:465
chr1	112674531	112674570	proximal	MOV10:ENSG00000155363:+:protein_coding:127,MOV10:ENSG00000155363:+:lncRNA:135
chr1	112674945	112675010	distal	MOV10:ENSG00000155363:+:protein_coding:-201
chr1	112675257	112675489	distal	MOV10:ENSG00000155363:+:protein_coding:-513
chr1	112707043	112707288	proximal	RHOC:ENSG00000155366:-:protein_coding:0,RHOC:ENSG00000155366:-:nonsense_mediated_decay:0,RHOC:ENSG00000155366:-:retained_intron:0
chr1	112714816	112715961	proximal	AL603832.2:ENSG00000261595:+:lncRNA:0,PPM1J:ENSG00000155367:-:nonsense_mediated_decay:0,PPM1J:ENSG00000155367:-:protein_coding:0,PPM1J:ENSG00000155367:-:retained_intron:0
chr1	112716114	112716332	proximal	PPM1J:ENSG00000155367:-:protein_coding:636,PPM1J:ENSG00000155367:-:retained_intron:785,PPM1J:ENSG00000155367:-:nonsense_mediated_decay:810
chr1	112849597	112849959	proximal	LINC01357:ENSG00000224167:+:lncRNA:0,LINC01356:ENSG00000215866:-:lncRNA:0
chr1	112955645	112956715	proximal	SLC16A1-AS1:ENSG00000226419:+:lncRNA:0,SLC16A1:ENSG00000155380:-:protein_coding:0,SLC16A1:ENSG00000155380:-:lncRNA:0
chr1	113072684	113073607	proximal	LRIG2:ENSG00000198799:+:protein_coding:0,AL357055.3:ENSG00000238198:-:lncRNA:0
chr1	113140646	113140747	distal	RLIMP2:ENSG00000237278:-:processed_pseudogene:13762
chr1	113226334	113226564	distal	AL357055.2:ENSG00000236887:+:processed_pseudogene:-27510
chr1	113298968	113299264	distal	MAGI3:ENSG00000081026:+:protein_coding:91250
chr1	113389946	113390761	proximal	MAGI3:ENSG00000081026:+:protein_coding:0,MAGI3:ENSG00000081026:+:lncRNA:369
chr1	113390930	113391563	proximal	MAGI3:ENSG00000081026:+:protein_coding:0,MAGI3:ENSG00000081026:+:lncRNA:0
chr1	113758964	113759268	proximal	PHTF1:ENSG00000116793:-:protein_coding:0
chr1	113811949	113812783	proximal	AL137856.1:ENSG00000231128:+:lncRNA:0,RSBN1:ENSG00000081019:-:protein_coding:0,RSBN1:ENSG00000081019:-:nonsense_mediated_decay:0
chr1	113904631	113905527	proximal	DCLRE1B:ENSG00000118655:+:protein_coding:0,DCLRE1B:ENSG00000118655:+:nonsense_mediated_decay:0,AP4B1:ENSG00000134262:-:protein_coding:0,AP4B1:ENSG00000134262:-:lncRNA:0
chr1	113929161	113929778	proximal	HIPK1:ENSG00000163349:+:protein_coding:0,HIPK1-AS1:ENSG00000235527:-:retained_intron:0,HIPK1-AS1:ENSG00000235527:-:lncRNA:0
chr1	114153090	114153327	proximal	SYT6:ENSG00000134207:-:protein_coding:109
chr1	114154460	114154664	proximal	SYT6:ENSG00000134207:-:protein_coding:540,SYT6:ENSG00000134207:-:nonsense_mediated_decay:591
chr1	114346516	114346958	distal	AL035410.2:ENSG00000271419:+:processed_pseudogene:7027
chr1	114352602	114352633	proximal	AL035410.2:ENSG00000271419:+:processed_pseudogene:1352
chr1	114352766	114353097	proximal	AL035410.2:ENSG00000271419:+:processed_pseudogene:888
chr1	114511065	114511485	proximal	TRIM33:ENSG00000197323:-:protein_coding:0
chr1	114716476	114717003	proximal	NRAS:ENSG00000213281:-:protein_coding:0
chr1	114757435	114758288	proximal	CSDE1:ENSG00000009307:-:protein_coding:0,CSDE1:ENSG00000009307:-:lncRNA:0
chr1	114780457	114780843	proximal	SIKE1:ENSG00000052723:-:lncRNA:0,SIKE1:ENSG00000052723:-:retained_intron:0,SIKE1:ENSG00000052723:-:protein_coding:0
chr1	115089205	115089909	proximal	TSPAN2:ENSG00000134198:-:protein_coding:0
chr1	115641720	115641865	proximal	VANGL1:ENSG00000173218:+:protein_coding:104
chr1	115838732	115838880	distal	NHLH2:ENSG00000177551:-:protein_coding:-1862
chr1	115839008	115839043	distal	NHLH2:ENSG00000177551:-:protein_coding:-1699
chr1	116152126	116152254	distal	LINC01779:ENSG00000235933:+:lncRNA:12029
chr1	116168501	116168597	distal	LINC01779:ENSG00000235933:+:lncRNA:-4218
chr1	116372582	116373574	proximal	ATP1A1:ENSG00000163399:+:protein_coding:0,ATP1A1:ENSG00000163399:+:retained_intron:0
chr1	116373707	116374080	proximal	ATP1A1:ENSG00000163399:+:protein_coding:0
chr1	116418378	116418771	proximal	ATP1A1-AS1:ENSG00000203865:-:lncRNA:0
chr1	116570506	116570706	distal	CD58:ENSG00000116815:-:nonsense_mediated_decay:-279
chr1	116667207	116667860	proximal	IGSF3:ENSG00000143061:-:protein_coding:0
chr1	116674145	116674565	distal	MIR320B1:ENSG00000211543:+:miRNA:-2397
chr1	116697218	116697464	distal	C1orf137:ENSG00000203864:+:lncRNA:-3107
chr1	116878139	116878429	distal	PTGFRN:ENSG00000134247:+:protein_coding:31486
chr1	116909753	116910014	proximal	PTGFRN:ENSG00000134247:+:protein_coding:0,AL157904.1:ENSG00000272715:-:lncRNA:221
chr1	117059751	117060498	proximal	TTF2:ENSG00000116830:+:protein_coding:0,TTF2:ENSG00000116830:+:lncRNA:0,AL445231.1:ENSG00000236137:-:lncRNA:260
chr1	117121519	117122459	proximal	TRIM45:ENSG00000134253:-:protein_coding:0
chr1	117366615	117367542	proximal	MAN1A2:ENSG00000198162:+:protein_coding:0,MAN1A2:ENSG00000198162:+:lncRNA:400,AL358072.1:ENSG00000271427:-:lncRNA:1141
chr1	117929674	117929900	proximal	WDR3:ENSG00000065183:+:protein_coding:0,WDR3:ENSG00000065183:+:lncRNA:0,GDAP2:ENSG00000196505:-:protein_coding:52,GDAP2:ENSG00000196505:-:lncRNA:113
chr1	119139828	119140921	proximal	WARS2-AS1:ENSG00000231365:+:lncRNA:0,WARS2:ENSG00000116874:-:lncRNA:0,WARS2:ENSG00000116874:-:protein_coding:0
chr1	119647872	119648566	proximal	PHGDH:ENSG00000092621:+:protein_coding:0,ZNF697:ENSG00000143067:-:protein_coding:0
chr1	119712214	119712856	proximal	PHGDH:ENSG00000092621:+:nonsense_mediated_decay:0,PHGDH:ENSG00000092621:+:lncRNA:242
chr1	120176339	120176729	proximal	SEC22B:ENSG00000265808:-:protein_coding:0
chr1	120850785	120851048	proximal	AC253572.2:ENSG00000287979:-:lncRNA:0,RNVU1-19:ENSG00000275538:-:snRNA:0
chr1	121519077	121519278	proximal	EMBP1:ENSG00000231752:+:lncRNA:0,EMBP1:ENSG00000231752:+:transcribed_unprocessed_pseudogene:66,AL592494.2:ENSG00000272583:-:lncRNA:247
chr1	121519384	121519457	proximal	AL592494.2:ENSG00000272583:-:lncRNA:554
chr1	144412571	144412771	proximal	RNVU1-15:ENSG00000207205:+:snRNA:0
chr1	144552027	144552362	proximal	RF00003:ENSG00000278099:-:snRNA:83
chr1	145425622	145425768	distal	RF00003:ENSG00000270384:-:snRNA:-5926
chr1	145823846	145824412	proximal	POLR3C:ENSG00000186141:+:lncRNA:0,POLR3C:ENSG00000186141:+:protein_coding:0,RNF115:ENSG00000265491:-:protein_coding:0
chr1	145858659	145859249	proximal	PIAS3:ENSG00000131788:-:retained_intron:0,PIAS3:ENSG00000131788:-:protein_coding:0
chr1	145918513	145919135	proximal	GNRHR2:ENSG00000211451:+:lncRNA:0,PEX11B:ENSG00000131779:-:protein_coding:0,GNRHR2:ENSG00000211451:+:transcribed_unitary_pseudogene:208
chr1	145927133	145927754	proximal	LIX1L-AS1:ENSG00000234222:+:lncRNA:0,AC243547.3:ENSG00000280778:+:protein_coding:0,AC243547.3:ENSG00000280778:+:lncRNA:0,RBM8A:ENSG00000265241:-:retained_intron:0,RBM8A:ENSG00000265241:-:protein_coding:0,RBM8A:ENSG00000265241:-:nonsense_mediated_decay:514
chr1	145957543	145958212	proximal	LIX1L:ENSG00000271601:-:protein_coding:0
chr1	145960485	145961063	proximal	AC243547.2:ENSG00000278431:+:lncRNA:324
chr1	145961485	145961770	distal	AC243547.2:ENSG00000278431:+:lncRNA:-98
chr1	145961974	145962298	distal	ANKRD34A:ENSG00000272031:-:protein_coding:-299
chr1	145962353	145962418	distal	ANKRD34A:ENSG00000272031:-:protein_coding:-179
chr1	145962547	145962628	proximal	ANKRD34A:ENSG00000272031:-:protein_coding:0
chr1	145964339	145965015	proximal	ANKRD34A:ENSG00000272031:-:protein_coding:0,POLR3GL:ENSG00000121851:+:protein_coding:0,POLR3GL:ENSG00000121851:+:retained_intron:0
chr1	145996573	145997002	proximal	TXNIP:ENSG00000265972:-:protein_coding:0,TXNIP:ENSG00000265972:-:retained_intron:1318
chr1	146035500	146035999	distal	HJV:ENSG00000168509:-:protein_coding:-748
chr1	146036962	146037066	proximal	HJV:ENSG00000168509:-:protein_coding:215
chr1	146037213	146037388	proximal	HJV:ENSG00000168509:-:protein_coding:466
chr1	146039180	146039534	distal	HJV:ENSG00000168509:-:protein_coding:2433
chr1	146051977	146052458	proximal	AC239799.2:ENSG00000287190:-:lncRNA:0,RNVU1-6:ENSG00000201558:-:snRNA:0,LINC01719:ENSG00000233396:+:lncRNA:107
chr1	147172308	147172838	proximal	PDIA3P1:ENSG00000180867:+:lncRNA:0,AC242426.2:ENSG00000237188:+:lncRNA:0,PRKAB2:ENSG00000131791:-:protein_coding:0,PRKAB2:ENSG00000131791:-:lncRNA:0
chr1	147242398	147243098	proximal	CHD1L:ENSG00000131778:+:protein_coding:0,CHD1L:ENSG00000131778:+:nonsense_mediated_decay:0,CHD1L:ENSG00000131778:+:retained_intron:0,FMO5:ENSG00000131781:-:nonsense_mediated_decay:0
chr1	147540826	147542015	proximal	BCL9:ENSG00000116128:+:protein_coding:0
chr1	147599184	147599385	proximal	BCL9:ENSG00000116128:+:lncRNA:810
chr1	147599493	147600404	proximal	BCL9:ENSG00000116128:+:lncRNA:0
chr1	147670515	147670605	proximal	ACP6:ENSG00000162836:-:protein_coding:0,ACP6:ENSG00000162836:-:retained_intron:231,ACP6:ENSG00000162836:-:nonsense_mediated_decay:235
chr1	148334732	148335126	proximal	AC245100.1:ENSG00000224481:+:lncRNA:0,RNU1-122P:ENSG00000202408:-:snRNA:0,LINC01138:ENSG00000274020:-:lncRNA:0,MIR5087:ENSG00000283676:-:miRNA:177
chr1	148388620	148389080	proximal	RNU1-13P:ENSG00000238825:-:snRNA:0,LINC01138:ENSG00000274020:-:lncRNA:0
chr1	148522591	148522820	proximal	RF00003:ENSG00000274210:+:snRNA:0
chr1	149885633	149886106	proximal	HIST2H2AC:ENSG00000184260:+:protein_coding:868,BOLA1:ENSG00000178096:+:protein_coding:1783
chr1	149886522	149887143	proximal	HIST2H2AC:ENSG00000184260:+:protein_coding:0,HIST2H2BE:ENSG00000184678:-:protein_coding:0,BOLA1:ENSG00000178096:+:protein_coding:746
chr1	149887613	149888360	proximal	BOLA1:ENSG00000178096:+:protein_coding:0,HIST2H2AB:ENSG00000184270:-:protein_coding:0,HIST2H2BE:ENSG00000184678:-:protein_coding:960
chr1	149888571	149888792	proximal	HIST2H2AB:ENSG00000184270:-:protein_coding:557,HIST2H2BE:ENSG00000184678:-:protein_coding:1918
chr1	149899412	149900003	proximal	BOLA1:ENSG00000178096:+:protein_coding:0,BOLA1:ENSG00000178096:+:lncRNA:0
chr1	149917615	149918093	proximal	SV2A:ENSG00000159164:-:protein_coding:0
chr1	149927694	149928150	proximal	SF3B4:ENSG00000143368:-:protein_coding:0
chr1	150067083	150067919	proximal	VPS45:ENSG00000136631:+:protein_coding:0,VPS45:ENSG00000136631:+:nonsense_mediated_decay:0,VPS45:ENSG00000136631:+:lncRNA:0,VPS45:ENSG00000136631:+:retained_intron:0,AC244033.2:ENSG00000285184:-:lncRNA:0
chr1	150149407	150150338	proximal	PLEKHO1:ENSG00000023902:+:protein_coding:0,PLEKHO1:ENSG00000023902:+:lncRNA:268
chr1	150162953	150163486	distal	PLEKHO1:ENSG00000023902:+:lncRNA:-3549
chr1	150235933	150236435	proximal	ANP32E:ENSG00000143401:-:protein_coding:0,RNU2-17P:ENSG00000222222:+:snRNA:531
chr1	150268780	150269409	proximal	APH1A:ENSG00000117362:-:lncRNA:0,APH1A:ENSG00000117362:-:protein_coding:0,APH1A:ENSG00000117362:-:retained_intron:1013
chr1	150282074	150282389	proximal	CIART:ENSG00000159208:+:protein_coding:153,CIART:ENSG00000159208:+:retained_intron:459,CIART:ENSG00000159208:+:lncRNA:1144
chr1	150282525	150282785	proximal	CIART:ENSG00000159208:+:protein_coding:0,CIART:ENSG00000159208:+:retained_intron:63,CIART:ENSG00000159208:+:lncRNA:748
chr1	150293601	150294031	proximal	MRPS21:ENSG00000266472:+:protein_coding:0
chr1	150321370	150321623	proximal	PRPF3:ENSG00000117360:+:lncRNA:0,PRPF3:ENSG00000117360:+:protein_coding:0
chr1	150363538	150364873	proximal	RPRD2:ENSG00000163125:+:protein_coding:0
chr1	150515564	150515829	proximal	FALEC:ENSG00000228126:+:lncRNA:0
chr1	150578494	150578705	distal	MCL1:ENSG00000143384:-:lncRNA:-73
chr1	150578964	150580019	proximal	MCL1:ENSG00000143384:-:protein_coding:0,MCL1:ENSG00000143384:-:lncRNA:186
chr1	150628903	150630014	proximal	ENSA:ENSG00000143420:-:protein_coding:0,ENSA:ENSG00000143420:-:lncRNA:0,ENSA:ENSG00000143420:-:nonsense_mediated_decay:0
chr1	150697094	150697508	proximal	GOLPH3L:ENSG00000143457:-:lncRNA:0,GOLPH3L:ENSG00000143457:-:protein_coding:0
chr1	150876178	150876621	proximal	ARNT:ENSG00000143437:-:lncRNA:0,ARNT:ENSG00000143437:-:protein_coding:0,ARNT:ENSG00000143437:-:retained_intron:0
chr1	150876698	150877066	proximal	ARNT:ENSG00000143437:-:protein_coding:0,ARNT:ENSG00000143437:-:nonsense_mediated_decay:0,ARNT:ENSG00000143437:-:retained_intron:88,ARNT:ENSG00000143437:-:lncRNA:129
chr1	150925997	150926713	proximal	SETDB1:ENSG00000143379:+:lncRNA:0,SETDB1:ENSG00000143379:+:protein_coding:0,SETDB1:ENSG00000143379:+:retained_intron:0,SETDB1:ENSG00000143379:+:nonsense_mediated_decay:0
chr1	150974407	150975040	proximal	CERS2:ENSG00000143418:-:protein_coding:0,CERS2:ENSG00000143418:-:lncRNA:0
chr1	151008363	151008870	proximal	MINDY1:ENSG00000143409:-:protein_coding:0,PRUNE1:ENSG00000143363:+:lncRNA:0,PRUNE1:ENSG00000143363:+:protein_coding:0,MINDY1:ENSG00000143409:-:lncRNA:1491
chr1	151047615	151047941	proximal	C1orf56:ENSG00000143443:+:protein_coding:0,C1orf56:ENSG00000143443:+:lncRNA:627
chr1	151048221	151048647	proximal	C1orf56:ENSG00000143443:+:lncRNA:0
chr1	151059547	151059956	proximal	CDC42SE1:ENSG00000197622:-:retained_intron:0,CDC42SE1:ENSG00000197622:-:lncRNA:0,CDC42SE1:ENSG00000197622:-:protein_coding:0
chr1	151060059	151060680	proximal	CDC42SE1:ENSG00000197622:-:lncRNA:285,CDC42SE1:ENSG00000197622:-:protein_coding:409,CDC42SE1:ENSG00000197622:-:retained_intron:484
chr1	151070401	151070639	proximal	GABPB2:ENSG00000143458:+:lncRNA:0,CDC42SE1:ENSG00000197622:-:protein_coding:75,GABPB2:ENSG00000143458:+:protein_coding:121
chr1	151070860	151071286	proximal	CDC42SE1:ENSG00000197622:-:protein_coding:534
chr1	151131099	151131391	distal	AL592424.1:ENSG00000261168:-:lncRNA:-220
chr1	151145878	151145897	proximal	SEMA6C:ENSG00000143434:-:protein_coding:1471
chr1	151146119	151147273	proximal	SEMA6C:ENSG00000143434:-:protein_coding:0
chr1	151165149	151166351	proximal	SCNM1:ENSG00000163156:+:lncRNA:0,SCNM1:ENSG00000163156:+:protein_coding:0,LYSMD1:ENSG00000163155:-:protein_coding:0
chr1	151189937	151190402	proximal	VPS72:ENSG00000163159:-:retained_intron:0,VPS72:ENSG00000163159:-:lncRNA:0,VPS72:ENSG00000163159:-:protein_coding:0
chr1	151198221	151198635	proximal	PIP5K1A:ENSG00000143398:+:protein_coding:0,PIP5K1A:ENSG00000143398:+:nonsense_mediated_decay:89
chr1	151254599	151254990	proximal	PSMD4:ENSG00000159352:+:protein_coding:0,PSMD4:ENSG00000159352:+:retained_intron:0
chr1	151281076	151282753	proximal	ZNF687:ENSG00000143373:+:protein_coding:0,ZNF687:ENSG00000143373:+:nonsense_mediated_decay:0,ZNF687-AS1:ENSG00000232671:-:lncRNA:0
chr1	151327126	151327874	proximal	PI4KB:ENSG00000143393:-:protein_coding:0,AL391069.3:ENSG00000273481:+:lncRNA:74
chr1	151346915	151347361	proximal	AL391069.2:ENSG00000237976:+:lncRNA:0,RFX5:ENSG00000143390:-:retained_intron:0,RFX5:ENSG00000143390:-:protein_coding:0,RFX5:ENSG00000143390:-:nonsense_mediated_decay:0,RFX5:ENSG00000143390:-:lncRNA:0
chr1	151399508	151399905	proximal	PSMB4:ENSG00000159377:+:retained_intron:0,PSMB4:ENSG00000159377:+:protein_coding:0
chr1	151458500	151458698	distal	POGZ:ENSG00000143442:-:retained_intron:-481
chr1	151459075	151459823	proximal	POGZ:ENSG00000143442:-:retained_intron:0,POGZ:ENSG00000143442:-:protein_coding:0
chr1	151511092	151511928	proximal	CGN:ENSG00000143375:+:protein_coding:0
chr1	151540134	151540576	proximal	TUFT1:ENSG00000143367:+:protein_coding:0,TUFT1:ENSG00000143367:+:retained_intron:0,AL365436.2:ENSG00000232536:+:lncRNA:0
chr1	151611925	151612368	proximal	SNX27:ENSG00000143376:+:protein_coding:0,SNX27:ENSG00000143376:+:nonsense_mediated_decay:0,SNX27:ENSG00000143376:+:retained_intron:25,SNX27:ENSG00000143376:+:lncRNA:117
chr1	151710204	151710724	proximal	RIIAD1:ENSG00000178796:+:protein_coding:0,CELF3:ENSG00000159409:-:lncRNA:0,CELF3:ENSG00000159409:-:retained_intron:666
chr1	151716055	151716165	proximal	CELF3:ENSG00000159409:-:protein_coding:2,CELF3:ENSG00000159409:-:lncRNA:70
chr1	151716335	151717605	proximal	CELF3:ENSG00000159409:-:lncRNA:0,CELF3:ENSG00000159409:-:protein_coding:0
chr1	151721401	151721562	proximal	RIIAD1:ENSG00000178796:+:protein_coding:0,RIIAD1:ENSG00000178796:+:lncRNA:273
chr1	151728166	151728598	proximal	RIIAD1:ENSG00000178796:+:lncRNA:0
chr1	151763341	151763723	proximal	OAZ3:ENSG00000143450:+:protein_coding:0,MRPL9:ENSG00000143436:-:nonsense_mediated_decay:0,MRPL9:ENSG00000143436:-:retained_intron:0,MRPL9:ENSG00000143436:-:protein_coding:0,MRPL9:ENSG00000143436:-:lncRNA:1821,AL589765.2:ENSG00000232937:+:lncRNA:1985
chr1	151790235	151791091	proximal	TDRKH-AS1:ENSG00000203288:+:lncRNA:0,TDRKH:ENSG00000182134:-:nonsense_mediated_decay:0,TDRKH:ENSG00000182134:-:protein_coding:0,TDRKH:ENSG00000182134:-:retained_intron:0
chr1	153633675	153634512	proximal	CHTOP:ENSG00000160679:+:protein_coding:0,CHTOP:ENSG00000160679:+:lncRNA:0,AL162258.2:ENSG00000272030:-:lncRNA:0,AL162258.1:ENSG00000271853:-:lncRNA:0
chr1	153658501	153659079	proximal	SNAPIN:ENSG00000143553:+:protein_coding:0,SNAPIN:ENSG00000143553:+:lncRNA:0
chr1	153670573	153671001	proximal	ILF2:ENSG00000143621:-:protein_coding:0
chr1	153671166	153671481	proximal	ILF2:ENSG00000143621:-:protein_coding:137
chr1	153727569	153728291	proximal	INTS3:ENSG00000143624:+:protein_coding:0,INTS3:ENSG00000143624:+:retained_intron:191,RF00019:ENSG00000199565:-:misc_RNA:1215
chr1	153775995	153776195	proximal	SLC27A3:ENSG00000143554:+:protein_coding:400,SLC27A3:ENSG00000143554:+:retained_intron:404
chr1	153776314	153776322	proximal	SLC27A3:ENSG00000143554:+:protein_coding:273,SLC27A3:ENSG00000143554:+:retained_intron:277
chr1	153783332	153783975	distal	RF00019:ENSG00000207039:-:misc_RNA:-1847
chr1	153922679	153923481	proximal	AL358472.5:ENSG00000284738:+:lncRNA:0,GATAD2B:ENSG00000143614:-:protein_coding:0,GATAD2B:ENSG00000143614:-:lncRNA:0
chr1	153946161	153946333	proximal	DENND4B:ENSG00000198837:-:protein_coding:891
chr1	153946400	153946954	proximal	DENND4B:ENSG00000198837:-:protein_coding:0
chr1	153958276	153958872	proximal	CRTC2:ENSG00000160741:-:retained_intron:0,CRTC2:ENSG00000160741:-:protein_coding:0,CRTC2:ENSG00000160741:-:nonsense_mediated_decay:0,CRTC2:ENSG00000160741:-:lncRNA:71
chr1	153963322	153963869	proximal	SLC39A1:ENSG00000143570:-:protein_coding:0,SLC39A1:ENSG00000143570:-:lncRNA:182,AL358472.4:ENSG00000282386:+:lncRNA:491,MIR6737:ENSG00000276584:-:miRNA:901
chr1	153967158	153967950	proximal	CREB3L4:ENSG00000143578:+:lncRNA:0,CREB3L4:ENSG00000143578:+:protein_coding:0,SLC39A1:ENSG00000143570:-:protein_coding:0
chr1	153977477	153978036	proximal	AL358472.2:ENSG00000272654:+:lncRNA:0,JTB:ENSG00000143543:-:protein_coding:0,JTB:ENSG00000143543:-:lncRNA:0,AL358472.7:ENSG00000285779:-:nonsense_mediated_decay:1589
chr1	153990594	153991012	proximal	RPS27:ENSG00000177954:+:retained_intron:0,RPS27:ENSG00000177954:+:protein_coding:0,RPS27:ENSG00000177954:+:nonsense_mediated_decay:0
chr1	154183169	154183504	proximal	TPM3:ENSG00000143549:-:nonsense_mediated_decay:0,TPM3:ENSG00000143549:-:protein_coding:0,TPM3:ENSG00000143549:-:retained_intron:0
chr1	154220135	154221024	proximal	UBAP2L:ENSG00000143569:+:protein_coding:0,C1orf43:ENSG00000143612:-:protein_coding:0,C1orf43:ENSG00000143612:-:nonsense_mediated_decay:0
chr1	154221366	154221584	proximal	C1orf43:ENSG00000143612:-:nonsense_mediated_decay:728,C1orf43:ENSG00000143612:-:protein_coding:729
chr1	154272221	154272847	proximal	HAX1:ENSG00000143575:+:protein_coding:0,HAX1:ENSG00000143575:+:nonsense_mediated_decay:0,HAX1:ENSG00000143575:+:retained_intron:0
chr1	154324689	154325975	proximal	ATP8B2:ENSG00000143515:+:protein_coding:0,ATP8B2:ENSG00000143515:+:retained_intron:0
chr1	154558251	154559136	proximal	UBE2Q1:ENSG00000160714:-:protein_coding:0,UBE2Q1:ENSG00000160714:-:lncRNA:0
chr1	154559497	154559904	proximal	UBE2Q1:ENSG00000160714:-:lncRNA:468,UBE2Q1:ENSG00000160714:-:protein_coding:834
chr1	154567862	154567961	proximal	AL592078.2:ENSG00000286391:-:lncRNA:113,CHRNB2:ENSG00000160716:+:nonsense_mediated_decay:1566
chr1	154607926	154608322	proximal	ADAR:ENSG00000160710:-:protein_coding:0,ADAR:ENSG00000160710:-:retained_intron:0,ADAR:ENSG00000160710:-:lncRNA:1907
chr1	154627933	154628218	proximal	ADAR:ENSG00000160710:-:protein_coding:0,ADAR:ENSG00000160710:-:retained_intron:0,ADAR:ENSG00000160710:-:lncRNA:20
chr1	154847895	154848387	distal	KCNN3:ENSG00000143603:-:protein_coding:-11457
chr1	154855966	154856792	distal	KCNN3:ENSG00000143603:-:protein_coding:-3052
chr1	154867055	154867295	distal	KCNN3:ENSG00000143603:-:protein_coding:-1025
chr1	154869916	154870528	proximal	KCNN3:ENSG00000143603:-:protein_coding:0
chr1	154936447	154937526	proximal	AL451085.1:ENSG00000270361:+:lncRNA:0,PMVK:ENSG00000163344:-:protein_coding:0
chr1	154961577	154962303	proximal	AL451085.2:ENSG00000271380:+:lncRNA:0,PYGO2:ENSG00000163348:-:protein_coding:0
chr1	154970562	154970715	proximal	SHC1:ENSG00000160691:-:protein_coding:1668
chr1	154973858	154974058	proximal	CKS1B:ENSG00000173207:+:protein_coding:594,CKS1B:ENSG00000173207:+:lncRNA:973,MIR4258:ENSG00000264349:+:miRNA:1634
chr1	154974181	154974737	proximal	CKS1B:ENSG00000173207:+:protein_coding:0,SHC1:ENSG00000160691:-:protein_coding:0,CKS1B:ENSG00000173207:+:lncRNA:294,MIR4258:ENSG00000264349:+:miRNA:955
chr1	154974843	154975057	proximal	CKS1B:ENSG00000173207:+:lncRNA:0,SHC1:ENSG00000160691:-:protein_coding:447,MIR4258:ENSG00000264349:+:miRNA:635
chr1	154983076	154983551	proximal	FLAD1:ENSG00000160688:+:lncRNA:0,FLAD1:ENSG00000160688:+:protein_coding:0
chr1	155000732	155000999	proximal	ZBTB7B:ENSG00000160685:+:protein_coding:1630,ZBTB7B:ENSG00000160685:+:lncRNA:1726
chr1	155001360	155001576	proximal	ZBTB7B:ENSG00000160685:+:protein_coding:1053,ZBTB7B:ENSG00000160685:+:lncRNA:1149
chr1	155001701	155001901	proximal	ZBTB7B:ENSG00000160685:+:protein_coding:728,ZBTB7B:ENSG00000160685:+:lncRNA:824
chr1	155001979	155002395	proximal	ZBTB7B:ENSG00000160685:+:protein_coding:234,ZBTB7B:ENSG00000160685:+:lncRNA:330
chr1	155017249	155017930	distal	ZBTB7B:ENSG00000160685:+:protein_coding:-2802
chr1	155050544	155051525	proximal	ADAM15:ENSG00000143537:+:lncRNA:0,ADAM15:ENSG00000143537:+:retained_intron:0,ADAM15:ENSG00000143537:+:protein_coding:0,ADAM15:ENSG00000143537:+:nonsense_mediated_decay:0
chr1	155071033	155071315	distal	EFNA3:ENSG00000143590:+:protein_coding:7521
chr1	155078650	155079423	proximal	EFNA3:ENSG00000143590:+:protein_coding:0
chr1	155080172	155080655	distal	EFNA3:ENSG00000143590:+:protein_coding:-1336
chr1	155080726	155081293	distal	EFNA3:ENSG00000143590:+:protein_coding:-1890
chr1	155081952	155081993	distal	EFNA3:ENSG00000143590:+:lncRNA:3522
chr1	155084298	155084440	proximal	EFNA3:ENSG00000143590:+:lncRNA:1075
chr1	155084510	155085334	proximal	EFNA3:ENSG00000143590:+:lncRNA:181
chr1	155085503	155085724	proximal	EFNA3:ENSG00000143590:+:lncRNA:0
chr1	155086065	155086070	distal	EFNA3:ENSG00000143590:+:lncRNA:-544
chr1	155126729	155126847	proximal	EFNA1:ENSG00000169242:+:protein_coding:1028,EFNA1:ENSG00000169242:+:lncRNA:1040
chr1	155127020	155127220	proximal	EFNA1:ENSG00000169242:+:protein_coding:655,EFNA1:ENSG00000169242:+:lncRNA:667
chr1	155135434	155136284	proximal	SLC50A1:ENSG00000169241:+:protein_coding:0,SLC50A1:ENSG00000169241:+:nonsense_mediated_decay:0,SLC50A1:ENSG00000169241:+:retained_intron:0,SLC50A1:ENSG00000169241:+:lncRNA:31
chr1	155140515	155140799	proximal	DPM3:ENSG00000179085:-:protein_coding:0
chr1	155172738	155173056	proximal	KRTCAP2:ENSG00000163463:-:lncRNA:0,TRIM46:ENSG00000163462:+:protein_coding:730,TRIM46:ENSG00000163462:+:lncRNA:843
chr1	155173177	155174178	proximal	TRIM46:ENSG00000163462:+:protein_coding:0,TRIM46:ENSG00000163462:+:lncRNA:0,KRTCAP2:ENSG00000163463:-:lncRNA:0,KRTCAP2:ENSG00000163463:-:protein_coding:0
chr1	155174249	155174889	proximal	TRIM46:ENSG00000163462:+:lncRNA:0,TRIM46:ENSG00000163462:+:protein_coding:0,KRTCAP2:ENSG00000163463:-:lncRNA:773,KRTCAP2:ENSG00000163463:-:protein_coding:915
chr1	155194434	155195306	proximal	AC234582.1:ENSG00000231064:+:lncRNA:0,MIR92B:ENSG00000284586:+:miRNA:0,MUC1:ENSG00000185499:-:lncRNA:1517,MUC1:ENSG00000185499:-:protein_coding:1518,MUC1:ENSG00000185499:-:retained_intron:1524,MUC1:ENSG00000185499:-:nonsense_mediated_decay:1540
chr1	155208405	155209423	proximal	MTX1:ENSG00000173171:+:protein_coding:0,MTX1:ENSG00000173171:+:nonsense_mediated_decay:0,MTX1:ENSG00000173171:+:retained_intron:0,THBS3:ENSG00000169231:-:lncRNA:0,THBS3:ENSG00000169231:-:protein_coding:423,THBS3:ENSG00000169231:-:nonsense_mediated_decay:505,MTX1:ENSG00000173171:+:lncRNA:1424
chr1	155227034	155227842	proximal	GBAP1:ENSG00000160766:-:lncRNA:0
chr1	155244480	155245345	proximal	GBA:ENSG00000177628:-:lncRNA:0,GBA:ENSG00000177628:-:protein_coding:0
chr1	155250672	155250849	distal	FAM189B:ENSG00000160767:-:retained_intron:-960
chr1	155254811	155254877	distal	FAM189B:ENSG00000160767:-:protein_coding:-32
chr1	155255095	155255941	proximal	FAM189B:ENSG00000160767:-:protein_coding:0,FAM189B:ENSG00000160767:-:nonsense_mediated_decay:0,FAM189B:ENSG00000160767:-:retained_intron:0,FAM189B:ENSG00000160767:-:lncRNA:130
chr1	155261871	155262572	proximal	SCAMP3:ENSG00000116521:-:lncRNA:0,SCAMP3:ENSG00000116521:-:protein_coding:0
chr1	155273331	155273795	proximal	CLK2:ENSG00000176444:-:protein_coding:0,CLK2:ENSG00000176444:-:lncRNA:1
chr1	155277186	155277506	proximal	HCN3:ENSG00000143630:+:protein_coding:0,HCN3:ENSG00000143630:+:lncRNA:192
chr1	155308552	155308992	proximal	FDPS:ENSG00000160752:+:protein_coding:0,FDPS:ENSG00000160752:+:lncRNA:0,FDPS:ENSG00000160752:+:retained_intron:0,FDPS:ENSG00000160752:+:nonsense_mediated_decay:0
chr1	155309101	155309350	distal	FDPS:ENSG00000160752:+:lncRNA:-117
chr1	155320546	155321371	proximal	RUSC1:ENSG00000160753:+:protein_coding:0,RUSC1-AS1:ENSG00000225855:-:lncRNA:0,RUSC1:ENSG00000160753:+:retained_intron:1640
chr1	155323287	155323600	proximal	RUSC1:ENSG00000160753:+:protein_coding:0,RUSC1:ENSG00000160753:+:retained_intron:840,RUSC1:ENSG00000160753:+:nonsense_mediated_decay:926,RUSC1-AS1:ENSG00000225855:-:lncRNA:1742
chr1	155324199	155324730	proximal	RUSC1:ENSG00000160753:+:protein_coding:0,RUSC1:ENSG00000160753:+:retained_intron:0,RUSC1:ENSG00000160753:+:nonsense_mediated_decay:0,RUSC1-AS1:ENSG00000225855:-:lncRNA:22
chr1	155562712	155563317	proximal	ASH1L:ENSG00000116539:-:protein_coding:0
chr1	155609834	155610150	proximal	MSTO1:ENSG00000125459:+:lncRNA:54,MSTO1:ENSG00000125459:+:retained_intron:65,MSTO1:ENSG00000125459:+:nonsense_mediated_decay:67,MSTO1:ENSG00000125459:+:protein_coding:67
chr1	155688578	155689088	proximal	DAP3:ENSG00000132676:+:protein_coding:0,YY1AP1:ENSG00000163374:-:protein_coding:0,YY1AP1:ENSG00000163374:-:nonsense_mediated_decay:0,YY1AP1:ENSG00000163374:-:lncRNA:0,DAP3:ENSG00000132676:+:lncRNA:2
chr1	155745456	155745734	proximal	MSTO2P:ENSG00000203761:+:unprocessed_pseudogene:94
chr1	155856990	155857342	proximal	GON4L:ENSG00000116580:-:protein_coding:0,GON4L:ENSG00000116580:-:lncRNA:0
chr1	155859222	155859768	proximal	GON4L:ENSG00000116580:-:protein_coding:0,SYT11:ENSG00000132718:+:protein_coding:0
chr1	155859932	155860623	proximal	GON4L:ENSG00000116580:-:protein_coding:531
chr1	155934165	155934728	proximal	KHDC4:ENSG00000132680:-:protein_coding:0,KHDC4:ENSG00000132680:-:lncRNA:0
chr1	155976208	155976485	distal	AL355388.2:ENSG00000273002:+:lncRNA:2313
chr1	156020491	156020963	proximal	AL355388.3:ENSG00000285677:+:lncRNA:0,SSR2:ENSG00000163479:-:retained_intron:0,SSR2:ENSG00000163479:-:protein_coding:0,SSR2:ENSG00000163479:-:nonsense_mediated_decay:0
chr1	156053103	156053571	proximal	LAMTOR2:ENSG00000116586:+:protein_coding:1180,LAMTOR2:ENSG00000116586:+:lncRNA:1249
chr1	156053737	156055260	proximal	LAMTOR2:ENSG00000116586:+:protein_coding:0,LAMTOR2:ENSG00000116586:+:lncRNA:0,UBQLN4:ENSG00000160803:-:protein_coding:0,UBQLN4:ENSG00000160803:-:lncRNA:86
chr1	156081282	156081557	proximal	LMNA:ENSG00000160789:+:lncRNA:1015,LMNA:ENSG00000160789:+:protein_coding:1020
chr1	156081918	156083215	proximal	LMNA:ENSG00000160789:+:lncRNA:0,LMNA:ENSG00000160789:+:protein_coding:0,MEX3A:ENSG00000254726:-:protein_coding:0,MEX3A:ENSG00000254726:-:lncRNA:213
chr1	156083301	156083378	proximal	MEX3A:ENSG00000254726:-:protein_coding:835,MEX3A:ENSG00000254726:-:lncRNA:1596
chr1	156106293	156106645	proximal	LMNA:ENSG00000160789:+:lncRNA:12
chr1	156193551	156194313	proximal	SLC25A44:ENSG00000160785:+:protein_coding:0,RF00568:ENSG00000252236:-:snoRNA:1347,SLC25A44:ENSG00000160785:+:lncRNA:1891
chr1	156194383	156194434	proximal	SLC25A44:ENSG00000160785:+:lncRNA:1770
chr1	156212804	156213379	proximal	PMF1-BGLAP:ENSG00000260238:+:protein_coding:0,PMF1:ENSG00000160783:+:protein_coding:0,PMF1:ENSG00000160783:+:nonsense_mediated_decay:0,PMF1:ENSG00000160783:+:retained_intron:0
chr1	156213469	156213690	distal	PMF1:ENSG00000160783:+:nonsense_mediated_decay:-444
chr1	156282338	156282356	proximal	TMEM79:ENSG00000163472:+:lncRNA:578,TMEM79:ENSG00000163472:+:protein_coding:591
chr1	156282519	156283079	proximal	TMEM79:ENSG00000163472:+:lncRNA:0,TMEM79:ENSG00000163472:+:protein_coding:0,SMG5:ENSG00000198952:-:protein_coding:0
chr1	156295472	156295473	proximal	GLMP:ENSG00000198715:-:retained_intron:479,GLMP:ENSG00000198715:-:protein_coding:1395,GLMP:ENSG00000198715:-:lncRNA:1804
chr1	156337951	156338929	proximal	CCT3:ENSG00000163468:-:retained_intron:0,TSACC:ENSG00000163467:+:protein_coding:0,CCT3:ENSG00000163468:-:protein_coding:0,CCT3:ENSG00000163468:-:nonsense_mediated_decay:0,CCT3:ENSG00000163468:-:lncRNA:0
chr1	156385610	156385913	distal	AL139130.1:ENSG00000237390:+:lncRNA:2312
chr1	156388574	156388774	distal	AL139130.1:ENSG00000237390:+:lncRNA:-349
chr1	156401796	156402019	distal	C1orf61:ENSG00000125462:-:lncRNA:-6073
chr1	156402228	156402387	distal	C1orf61:ENSG00000125462:-:lncRNA:-5705
chr1	156406472	156406670	distal	C1orf61:ENSG00000125462:-:lncRNA:-1422
chr1	156407467	156407961	distal	C1orf61:ENSG00000125462:-:lncRNA:-131
chr1	156409571	156409678	proximal	C1orf61:ENSG00000125462:-:lncRNA:540
chr1	156412707	156413388	proximal	C1orf61:ENSG00000125462:-:lncRNA:0
chr1	156413522	156413722	proximal	C1orf61:ENSG00000125462:-:lncRNA:43
chr1	156413901	156414136	proximal	C1orf61:ENSG00000125462:-:lncRNA:422
chr1	156421514	156422112	proximal	C1orf61:ENSG00000125462:-:lncRNA:0,MIR9-1:ENSG00000207933:-:miRNA:1084
chr1	156428362	156428525	proximal	C1orf61:ENSG00000125462:-:lncRNA:1489
chr1	156428937	156429849	proximal	C1orf61:ENSG00000125462:-:lncRNA:0
chr1	156430222	156430526	proximal	C1orf61:ENSG00000125462:-:lncRNA:642
chr1	156432088	156432326	proximal	C1orf61:ENSG00000125462:-:lncRNA:1386
chr1	156436567	156437094	distal	C1orf61:ENSG00000125462:-:lncRNA:5865
chr1	156445756	156445954	distal	AL139412.1:ENSG00000236947:-:lncRNA:-10678
chr1	156456398	156457042	proximal	AL139412.1:ENSG00000236947:-:lncRNA:0
chr1	156457269	156457571	proximal	AL139412.1:ENSG00000236947:-:lncRNA:505
chr1	156499835	156499851	distal	MEF2D:ENSG00000116604:-:protein_coding:-903,MEF2D:ENSG00000116604:-:nonsense_mediated_decay:-903
chr1	156499985	156500079	distal	MEF2D:ENSG00000116604:-:protein_coding:-675,MEF2D:ENSG00000116604:-:nonsense_mediated_decay:-675
chr1	156500228	156500455	distal	MEF2D:ENSG00000116604:-:protein_coding:-299,MEF2D:ENSG00000116604:-:nonsense_mediated_decay:-299
chr1	156500590	156501588	proximal	MEF2D:ENSG00000116604:-:protein_coding:0,MEF2D:ENSG00000116604:-:nonsense_mediated_decay:0
chr1	156504903	156505134	distal	MEF2D:ENSG00000116604:-:protein_coding:4123
chr1	156505346	156505713	distal	AL365181.1:ENSG00000260460:+:lncRNA:4140
chr1	156572520	156572752	proximal	IQGAP3:ENSG00000183856:-:protein_coding:0,IQGAP3:ENSG00000183856:-:nonsense_mediated_decay:0
chr1	156591487	156592137	proximal	NAXE:ENSG00000163382:+:protein_coding:0,NAXE:ENSG00000163382:+:lncRNA:0
chr1	156601295	156601733	proximal	GPATCH4:ENSG00000160818:-:nonsense_mediated_decay:0,GPATCH4:ENSG00000160818:-:retained_intron:0,GPATCH4:ENSG00000160818:-:protein_coding:0,GPATCH4:ENSG00000160818:-:lncRNA:0
chr1	156657412	156657721	distal	BCAN:ENSG00000132692:+:retained_intron:-684
chr1	156677025	156677296	distal	NES:ENSG00000132688:-:protein_coding:-112
chr1	156677374	156677668	proximal	NES:ENSG00000132688:-:protein_coding:0
chr1	156705975	156706523	proximal	CRABP2:ENSG00000143320:-:protein_coding:158
chr1	156728188	156728838	proximal	RRNAD1:ENSG00000143303:+:protein_coding:0,ISG20L2:ENSG00000143319:-:lncRNA:0,ISG20L2:ENSG00000143319:-:protein_coding:0
chr1	156740825	156741522	proximal	MRPL24:ENSG00000143314:-:protein_coding:0
chr1	156746900	156747123	distal	HDGF:ENSG00000143321:-:lncRNA:-349
chr1	156750902	156751042	distal	PRCC:ENSG00000143294:+:lncRNA:-293
chr1	156751407	156752321	proximal	HDGF:ENSG00000143321:-:lncRNA:0,HDGF:ENSG00000143321:-:protein_coding:0
chr1	156766948	156767851	proximal	PRCC:ENSG00000143294:+:protein_coding:0,PRCC:ENSG00000143294:+:lncRNA:0,HDGF:ENSG00000143321:-:lncRNA:22
chr1	156813820	156814302	proximal	SH2D2A:ENSG00000027869:-:lncRNA:0,NTRK1:ENSG00000198400:+:lncRNA:1337,NTRK1:ENSG00000198400:+:protein_coding:1353,NTRK1:ENSG00000198400:+:nonsense_mediated_decay:1376
chr1	156860981	156861074	proximal	INSRR:ENSG00000027644:-:protein_coding:1863
chr1	157045553	157046267	proximal	ARHGEF11:ENSG00000132694:-:protein_coding:182
chr1	157137915	157139011	proximal	ETV3:ENSG00000117036:-:lncRNA:0,ETV3:ENSG00000117036:-:protein_coding:0
chr1	157691342	157691777	proximal	AL356276.1:ENSG00000227217:+:lncRNA:0,FCRL3:ENSG00000160856:-:lncRNA:1451
chr1	157992061	157992261	proximal	KIRREL1:ENSG00000183853:+:protein_coding:1011
chr1	157993516	157994392	proximal	KIRREL1:ENSG00000183853:+:protein_coding:0
chr1	158071008	158071063	distal	KIRREL1:ENSG00000183853:+:protein_coding:15616
chr1	158071163	158071245	distal	KIRREL1:ENSG00000183853:+:protein_coding:15434
chr1	158149558	158149954	proximal	LINC01704:ENSG00000231666:-:lncRNA:0
chr1	158998932	158999136	proximal	IFI16:ENSG00000163565:+:protein_coding:831
chr1	158999735	159000140	proximal	IFI16:ENSG00000163565:+:protein_coding:0
chr1	159141497	159142496	proximal	AIM2:ENSG00000163568:-:protein_coding:988
chr1	159171172	159171847	proximal	CADM3:ENSG00000162706:+:protein_coding:0
chr1	159172297	159172497	distal	CADM3:ENSG00000162706:+:protein_coding:-539
chr1	159172957	159173157	distal	CADM3:ENSG00000162706:+:protein_coding:-1199
chr1	159780565	159781096	proximal	DUSP23:ENSG00000158716:+:protein_coding:0
chr1	159781173	159781449	distal	DUSP23:ENSG00000158716:+:protein_coding:-171
chr1	159854442	159854656	proximal	AL590560.2:ENSG00000272668:+:lncRNA:213
chr1	159854732	159855183	proximal	AL590560.2:ENSG00000272668:+:lncRNA:0,SNHG28:ENSG00000188004:-:lncRNA:0
chr1	159891686	159891904	distal	CFAP45:ENSG00000213085:-:protein_coding:-6366
chr1	159945521	159945762	proximal	IGSF9:ENSG00000085552:-:lncRNA:0,IGSF9:ENSG00000085552:-:protein_coding:0
chr1	160031928	160032323	proximal	PIGM:ENSG00000143315:-:protein_coding:0
chr1	160070228	160070310	proximal	KCNJ10:ENSG00000177807:-:protein_coding:67,KCNJ10:ENSG00000177807:-:lncRNA:112
chr1	160084021	160084039	distal	KCNJ9:ENSG00000162728:+:protein_coding:-2484
chr1	160098383	160099343	proximal	IGSF8:ENSG00000162729:-:protein_coding:0
chr1	160205221	160206143	proximal	PEA15:ENSG00000162734:+:protein_coding:0
chr1	160210557	160211345	proximal	PEA15:ENSG00000162734:+:lncRNA:0,AL121987.2:ENSG00000227741:-:lncRNA:1687
chr1	160262132	160262805	proximal	DCAF8:ENSG00000132716:-:protein_coding:0,DCAF8:ENSG00000132716:-:nonsense_mediated_decay:0
chr1	160343003	160343654	proximal	NCSTN:ENSG00000162736:+:nonsense_mediated_decay:0,NCSTN:ENSG00000162736:+:protein_coding:0,NCSTN:ENSG00000162736:+:retained_intron:0,COPA:ENSG00000122218:-:retained_intron:0,COPA:ENSG00000122218:-:nonsense_mediated_decay:0,COPA:ENSG00000122218:-:protein_coding:0
chr1	160400148	160401344	proximal	VANGL2:ENSG00000162738:+:protein_coding:0
chr1	161045225	161046277	proximal	USF1:ENSG00000158773:-:protein_coding:0,USF1:ENSG00000158773:-:retained_intron:0,USF1:ENSG00000158773:-:nonsense_mediated_decay:0
chr1	161097653	161097974	proximal	KLHDC9:ENSG00000162755:+:protein_coding:386,KLHDC9:ENSG00000162755:+:lncRNA:386,KLHDC9:ENSG00000162755:+:retained_intron:407
chr1	161098420	161098433	proximal	KLHDC9:ENSG00000162755:+:lncRNA:6,KLHDC9:ENSG00000162755:+:retained_intron:1074
chr1	161098550	161098662	proximal	KLHDC9:ENSG00000162755:+:retained_intron:845
chr1	161117721	161118523	proximal	NIT1:ENSG00000158793:+:lncRNA:0,NIT1:ENSG00000158793:+:protein_coding:0,PFDN2:ENSG00000143256:-:protein_coding:0,PFDN2:ENSG00000143256:-:lncRNA:0
chr1	161132466	161133373	proximal	DEDD:ENSG00000158796:-:protein_coding:0,DEDD:ENSG00000158796:-:lncRNA:0
chr1	161153962	161154373	proximal	UFC1:ENSG00000143222:+:protein_coding:0,UFC1:ENSG00000143222:+:lncRNA:0
chr1	161159135	161159743	proximal	USP21:ENSG00000143258:+:protein_coding:0,AL590714.1:ENSG00000224985:-:lncRNA:0,USP21:ENSG00000143258:+:nonsense_mediated_decay:1000,USP21:ENSG00000143258:+:retained_intron:1619
chr1	161165778	161166746	proximal	PPOX:ENSG00000143224:+:protein_coding:0,PPOX:ENSG00000143224:+:nonsense_mediated_decay:0,PPOX:ENSG00000143224:+:retained_intron:0
chr1	161177259	161177801	proximal	B4GALT3:ENSG00000158850:-:lncRNA:0,B4GALT3:ENSG00000158850:-:protein_coding:0
chr1	161201997	161202660	proximal	NDUFS2:ENSG00000158864:+:lncRNA:0,NDUFS2:ENSG00000158864:+:protein_coding:0
chr1	161225565	161225957	proximal	TOMM40L:ENSG00000158882:+:protein_coding:0,TOMM40L:ENSG00000158882:+:lncRNA:102,MIR5187:ENSG00000284035:+:miRNA:1228,APOA2:ENSG00000158874:-:protein_coding:1933,APOA2:ENSG00000158874:-:retained_intron:1951
chr1	161226091	161226288	proximal	TOMM40L:ENSG00000158882:+:protein_coding:15,MIR5187:ENSG00000284035:+:miRNA:897,TOMM40L:ENSG00000158882:+:lncRNA:1595
chr1	161305787	161305938	distal	MPZ:ENSG00000158887:-:retained_intron:-253
chr1	161306018	161306306	proximal	MPZ:ENSG00000158887:-:retained_intron:0
chr1	161314115	161314641	proximal	SDHC:ENSG00000143252:+:protein_coding:0,SDHC:ENSG00000143252:+:lncRNA:0,SDHC:ENSG00000143252:+:nonsense_mediated_decay:0
chr1	161389790	161390470	distal	AL592295.4:ENSG00000283696:+:lncRNA:8938
chr1	161399159	161400019	proximal	AL592295.4:ENSG00000283696:+:lncRNA:0,AL592295.5:ENSG00000288093:+:lncRNA:0,RNU6-481P:ENSG00000206921:+:snRNA:1269
chr1	161523815	161524082	proximal	HSPA6:ENSG00000173110:+:protein_coding:457
chr1	161612565	161612805	distal	HSPA7:ENSG00000225217:+:unprocessed_pseudogene:-6275
chr1	161726407	161726663	distal	FCRLB:ENSG00000162746:+:lncRNA:-507
chr1	161726766	161727436	distal	FCRLB:ENSG00000162746:+:lncRNA:-866
chr1	161749543	161750185	proximal	DUSP12:ENSG00000081721:+:nonsense_mediated_decay:0,DUSP12:ENSG00000081721:+:protein_coding:0
chr1	161766220	161766500	proximal	ATF6:ENSG00000118217:+:protein_coding:0,AL359541.1:ENSG00000226889:-:lncRNA:0
chr1	162069511	162070073	proximal	NOS1AP:ENSG00000198929:+:protein_coding:0,NOS1AP:ENSG00000198929:+:nonsense_mediated_decay:16
chr1	162497751	162498081	proximal	UHMK1:ENSG00000152332:+:protein_coding:0,UHMK1:ENSG00000152332:+:lncRNA:3
chr1	162561099	162562252	proximal	UAP1:ENSG00000117143:+:protein_coding:0,UAP1:ENSG00000117143:+:lncRNA:0,AL596325.1:ENSG00000259788:-:lncRNA:0
chr1	163321647	163322027	proximal	NUF2:ENSG00000143228:+:protein_coding:0,NUF2:ENSG00000143228:+:lncRNA:0,NUF2:ENSG00000143228:+:retained_intron:0,AL592435.1:ENSG00000232995:-:lncRNA:0,RGS5:ENSG00000143248:-:lncRNA:0,AL592435.1:ENSG00000232995:-:retained_intron:0,RGS5:ENSG00000143248:-:protein_coding:0,NUF2:ENSG00000143228:+:nonsense_mediated_decay:18
chr1	163774391	163774625	distal	AL355862.1:ENSG00000228289:-:processed_pseudogene:4699
chr1	163863851	163864157	distal	RF00012:ENSG00000212538:+:snoRNA:59512
chr1	164321375	164321686	distal	NMNAT1P2:ENSG00000225719:+:processed_pseudogene:21318
chr1	164558825	164559953	proximal	PBX1:ENSG00000185630:+:protein_coding:0,PBX1:ENSG00000185630:+:retained_intron:0
chr1	164562604	164562805	proximal	PBX1:ENSG00000185630:+:protein_coding:0
chr1	164712159	164712421	distal	RF00017:ENSG00000276359:-:misc_RNA:8849
chr1	164784219	164784412	distal	PBX1:ENSG00000185630:+:protein_coding:3230
chr1	164787348	164787556	proximal	PBX1:ENSG00000185630:+:protein_coding:86
chr1	165236072	165236285	distal	AL390730.2:ENSG00000238022:+:lncRNA:-17658
chr1	165597977	165598432	proximal	AL356441.1:ENSG00000236206:+:lncRNA:0
chr1	165630437	165631371	proximal	MGST3:ENSG00000143198:+:protein_coding:0,MGST3:ENSG00000143198:+:retained_intron:0,MGST3:ENSG00000143198:+:lncRNA:0
chr1	165631571	165631610	proximal	MGST3:ENSG00000143198:+:protein_coding:452
chr1	165631759	165631771	proximal	MGST3:ENSG00000143198:+:protein_coding:291
chr1	165698186	165698459	proximal	AL451074.1:ENSG00000215838:+:lncRNA:290
chr1	165698631	165698897	proximal	AL451074.1:ENSG00000215838:+:lncRNA:0,ALDH9A1:ENSG00000143149:-:protein_coding:0,ALDH9A1:ENSG00000143149:-:lncRNA:90,ALDH9A1:ENSG00000143149:-:retained_intron:117
chr1	165768732	165769022	proximal	TMCO1-AS1:ENSG00000224358:+:lncRNA:0,TMCO1:ENSG00000143183:-:protein_coding:0,TMCO1:ENSG00000143183:-:nonsense_mediated_decay:0
chr1	165827509	165827899	proximal	UCK2:ENSG00000143179:+:protein_coding:0,TMCO1:ENSG00000143183:-:protein_coding:0
chr1	165828158	165828563	proximal	TMCO1:ENSG00000143183:-:protein_coding:402
chr1	166166175	166167104	proximal	FAM78B:ENSG00000188859:-:nonsense_mediated_decay:0,FAM78B:ENSG00000188859:-:protein_coding:0,AL596087.3:ENSG00000230898:-:lncRNA:1079
chr1	166839064	166839593	proximal	POGK:ENSG00000143157:+:protein_coding:0
chr1	166875772	166876551	proximal	TADA1:ENSG00000152382:-:protein_coding:0
chr1	167220176	167221251	proximal	POU2F1:ENSG00000143190:+:lncRNA:0,POU2F1:ENSG00000143190:+:protein_coding:0,POU2F1:ENSG00000143190:+:nonsense_mediated_decay:0,AL451050.2:ENSG00000272205:-:lncRNA:0
chr1	167442243	167442350	distal	CD247:ENSG00000198821:-:lncRNA:2602
chr1	167455386	167455828	distal	AL359962.3:ENSG00000287218:+:lncRNA:-192
chr1	167553423	167553870	proximal	CREG1:ENSG00000143162:-:protein_coding:0
chr1	167714259	167715206	distal	MPZL1:ENSG00000197965:+:lncRNA:5985
chr1	167715411	167715663	distal	MPZL1:ENSG00000197965:+:lncRNA:5528
chr1	167721685	167722245	proximal	MPZL1:ENSG00000197965:+:retained_intron:0,MPZL1:ENSG00000197965:+:protein_coding:0,MPZL1:ENSG00000197965:+:nonsense_mediated_decay:0
chr1	167935734	167936905	proximal	DCAF6:ENSG00000143164:+:lncRNA:0,DCAF6:ENSG00000143164:+:protein_coding:0,DCAF6:ENSG00000143164:+:nonsense_mediated_decay:0,MPC2:ENSG00000143158:-:protein_coding:0
chr1	168136563	168137074	proximal	GPR161:ENSG00000143147:-:protein_coding:0,GPR161:ENSG00000143147:-:lncRNA:1525
chr1	168179079	168179562	distal	TIPRL:ENSG00000143155:+:protein_coding:-25
chr1	168225702	168226082	proximal	SFT2D2:ENSG00000213064:+:lncRNA:0,SFT2D2:ENSG00000213064:+:protein_coding:0
chr1	169105696	169107042	proximal	ATP1B1:ENSG00000143153:+:protein_coding:0
chr1	169107125	169107230	proximal	ATP1B1:ENSG00000143153:+:protein_coding:676
chr1	169107361	169107575	proximal	ATP1B1:ENSG00000143153:+:protein_coding:331
chr1	169485551	169486349	proximal	Z99572.1:ENSG00000213062:+:lncRNA:0,SLC19A2:ENSG00000117479:-:protein_coding:0
chr1	169794737	169795161	proximal	C1orf112:ENSG00000000460:+:protein_coding:0,C1orf112:ENSG00000000460:+:nonsense_mediated_decay:0,METTL18:ENSG00000171806:-:protein_coding:0
chr1	169893366	169894416	proximal	SCYL3:ENSG00000000457:-:protein_coding:0,SCYL3:ENSG00000000457:-:lncRNA:0
chr1	170074509	170074729	proximal	KIFAP3:ENSG00000075945:-:protein_coding:0
chr1	170531832	170532238	proximal	GORAB:ENSG00000120370:+:protein_coding:0,GORAB:ENSG00000120370:+:nonsense_mediated_decay:0,GORAB-AS1:ENSG00000231407:-:lncRNA:0
chr1	171485302	171485872	proximal	PRRC2C:ENSG00000117523:+:protein_coding:0,PRRC2C:ENSG00000117523:+:lncRNA:0
chr1	171741654	171742340	proximal	VAMP4:ENSG00000117533:-:nonsense_mediated_decay:0,VAMP4:ENSG00000117533:-:protein_coding:0,VAMP4:ENSG00000117533:-:lncRNA:0
chr1	171781151	171781721	proximal	EEF1AKNMT:ENSG00000010165:+:protein_coding:0,EEF1AKNMT:ENSG00000010165:+:lncRNA:0
chr1	171841226	171841692	proximal	DNM3:ENSG00000197959:+:protein_coding:0
chr1	171842368	171842433	distal	DNM3:ENSG00000197959:+:protein_coding:-840
chr1	172443682	172444121	proximal	PIGC:ENSG00000135845:-:lncRNA:0,PIGC:ENSG00000135845:-:protein_coding:0,C1orf105:ENSG00000180999:+:protein_coding:1017
chr1	172532434	172533529	proximal	SUCO:ENSG00000094975:+:protein_coding:0,SUCO:ENSG00000094975:+:retained_intron:0
chr1	173476849	173477075	proximal	AL645568.1:ENSG00000203739:-:lncRNA:0,PRDX6:ENSG00000117592:+:lncRNA:254,PRDX6:ENSG00000117592:+:protein_coding:259
chr1	173477410	173477763	proximal	AL645568.1:ENSG00000203739:-:lncRNA:238
chr1	173714722	173715139	proximal	KLHL20:ENSG00000076321:+:lncRNA:0,KLHL20:ENSG00000076321:+:protein_coding:0
chr1	173824210	173824802	proximal	DARS2:ENSG00000117593:+:protein_coding:0,DARS2:ENSG00000117593:+:nonsense_mediated_decay:0,CENPL:ENSG00000120334:-:lncRNA:0,CENPL:ENSG00000120334:-:protein_coding:0,DARS2:ENSG00000117593:+:retained_intron:40
chr1	173824980	173825180	proximal	CENPL:ENSG00000120334:-:lncRNA:259,CENPL:ENSG00000120334:-:protein_coding:657
chr1	173867787	173868715	proximal	ZBTB37:ENSG00000185278:+:protein_coding:0,GAS5:ENSG00000234741:-:lncRNA:0,GAS5:ENSG00000234741:-:retained_intron:0
chr1	174021836	174022821	proximal	AL121983.1:ENSG00000224977:+:lncRNA:0,RC3H1:ENSG00000135870:-:protein_coding:0
chr1	174159141	174159804	proximal	RABGAP1L:ENSG00000152061:+:protein_coding:0,RABGAP1L:ENSG00000152061:+:nonsense_mediated_decay:0,AL121983.2:ENSG00000227373:-:lncRNA:0
chr1	174800357	174800424	distal	RABGAP1L:ENSG00000152061:+:protein_coding:-426
chr1	174999160	175000244	proximal	CACYBP:ENSG00000116161:+:protein_coding:0,CACYBP:ENSG00000116161:+:retained_intron:0,Z99127.4:ENSG00000287697:-:lncRNA:0
chr1	175023111	175023895	proximal	MRPS14:ENSG00000120333:-:nonsense_mediated_decay:0,MRPS14:ENSG00000120333:-:protein_coding:0,RF00019:ENSG00000206659:-:misc_RNA:530
chr1	175743160	175743283	distal	TNR:ENSG00000116147:-:protein_coding:-313
chr1	175743618	175743953	proximal	TNR:ENSG00000116147:-:protein_coding:1
chr1	175755857	175756034	distal	TNR:ENSG00000116147:-:protein_coding:12240
chr1	175758770	175759047	distal	TNR:ENSG00000116147:-:protein_coding:15153
chr1	176207016	176207835	proximal	AL591043.2:ENSG00000236021:+:lncRNA:0,COP1:ENSG00000143207:-:protein_coding:0,COP1:ENSG00000143207:-:nonsense_mediated_decay:0
[truncated: 17,929 more rows]

## Sheet: Mouse_E15_5TRa_Wide
#chr_mm10	start_mm10	end_mm10	prox_distal	gene_list
[truncated: 11,457 more rows]

[truncated: 3 more sheets: Mouse_E15_5TRa_Narrow, Mouse_E18_5TRa_Wide, Mouse_E18_5TRa_Narrow]
