# Supplementary material for: Five autism-associated transcriptional regulators target shared loci proximal to brain-expressed genes
Source: Cell Rep. Author manuscript; Available in PMC 2024 Jul 10. (PMC11235582; doi:10.1016/j.celrep.2024.114329)
Supplement: 5 [file NIHMS2005245-supplement-5.xlsx]

## Sheet: Key
Column heading	Definition
Name	Homer motif name
Sequence	Homer motif sequence
Description	Homer motif description
ShortName	Short version of Homer motif name
DisplayName	Name of homer motif for figure display
Group	Motif group
Color	Motif group rgb hex color
SourceName	Origin of motif (i.e., Homer)
Species	Human or mouse
Dev_stage	GW23, E15.5, or E18.5
Region	Proximal or Distal
Pval_5TRa	Homer p-value for 5TRa vs. genomic background sequence
LogPval_5TRa	Homer log10 p-value for 5TRa vs. genomic background sequence
Qval_5TRa	Homer FDR q-value for 5TRa vs. genomic background sequence
numTargetSequences_5TRa	Homer number of 5TRa peaks with the motif
percentTargetSequences_5TRa	Homer percent of 5TRa peaks with the motif
numBackgroundSequences_5TRa	Homer number of sequence background peaks with the motif
percentBackgroundSequences_5TRa	Homer percent of sequence background peaks with the motif
minusLogPval_5TRa	Homer minus log10 p-value for 5TRa vs. genomic background
TargetOverBackground_5TRa	Homer percent of 5TRa peaks over percent of genomic background sequence peaks
Pval_5TRavNull	Homer p-value for 5TRa vs. untargeted peaks (null)
LogPval_5TRavNull	Homer log10 p-value for 5TRa vs. untargeted peaks (null)
Qval_5TRavNull	Homer FDR q-value for 5TRa vs. untargeted peaks (null)
numTargetSequences_5TRavNull	Homer number of 5TRa peaks with the motif
percentTargetSequences_5TRavNull	Homer percent of 5TRa peaks with the motif
numBackgroundSequences_5TRavNull	Homer number of untargeted peaks (null) with the motif
percentBackgroundSequences_5TRavNull	Homer percent of untargeted peaks (null) with the motif
minusLogPval_5TRavNull	Homer minus log10 p-value for 5TRa vs. untargeted peaks (null)
TargetOverBackground_5TRavNull	Homer percent of 5TRa peaks over percent of untargeted peaks (null)
TargetOverBackground_5TRavNull_log2	Log2 Homer percent of 5TRa peaks over percent of untargeted peaks (null)
ASD_DD	Where the ShortName overlaps with an ASD (Satterstrom et al. Cell 2020) or developmental delay (Kaplanis et al. Nature 2020) associated gene

## Sheet: TableS4_Motifs
Name	Sequence	Description	ShortName	DisplayName	Group	Color	SourceName	Species	Dev_stage	Region	Pval_5TRa	LogPval_5TRa	Qval_5TRa	numTargetSequences_5TRa	percentTargetSequences_5TRa	numBackgroundSequences_5TRa	percentBackgroundSequences_5TRa	minusLogPval_5TRa	TargetOverBackground_5TRa	Pval_5TRavNull	LogPval_5TRavNull	Qval_5TRavNull	numTargetSequences_5TRavNull	percentTargetSequences_5TRavNull	numBackgroundSequences_5TRavNull	percentBackgroundSequences_5TRavNull	minusLogPval_5TRavNull	TargetOverBackground_5TRavNull	TargetOverBackground_5TRavNull_log2	ASD_DD
CTCF(Zf)/CD4+-CTCF-ChIP-Seq(Barski_et_al.)/Homer	AYAGTGCCMYCTRGTGGCCA	CD4+-CTCF-ChIP-Seq(Barski_et_al.)	CTCF(Zf)	CTCF	CTCF/BORIS	#016938	Homer	Human	GW23	Distal	1e-131	-302.3	0	352	0.0708	615.3	0.0139	302.3	5.09353	1e-60	-140.4	0	478	0.0921	1625.2	0.0369	140.4	2.49593	1.31958	DD_285
NeuroD1(bHLH)/Islet-NeuroD1-ChIP-Seq(GSE30298)/Homer	GCCATCTGTT	Islet-NeuroD1-ChIP-Seq(GSE30298)	NeuroD1(bHLH)	NEUROD1	bHLH	#F59120	Homer	Human	GW23	Distal	1e-91	-211.2	0	843	0.1695	3563.1	0.0805	211.2	2.10559	1e-17	-40.1	0	1154	0.2223	7613.7	0.1727	40.1	1.2872	0.36424	.
Olig2(bHLH)/Neuron-Olig2-ChIP-Seq(GSE30882)/Homer	RCCATMTGTT	Neuron-Olig2-ChIP-Seq(GSE30882)	Olig2(bHLH)	OLIG2	bHLH	#F59120	Homer	Human	GW23	Distal	1e-87	-201	0	1324	0.2662	6905	0.1559	201	1.7075	1e-18	-42.12	0	1796	0.346	12614.6	0.2861	42.12	1.20937	0.274253	.
BORIS(Zf)/K562-CTCFL-ChIP-Seq(GSE32465)/Homer	CNNBRGCGCCCCCTGSTGGC	K562-CTCFL-ChIP-Seq(GSE32465)	BORIS(Zf)	BORIS	CTCF/BORIS	#016938	Homer	Human	GW23	Distal	1e-81	-186.6	0	502	0.1009	1708.7	0.0386	186.6	2.61399	1e-56	-129.8	0	703	0.1354	3017	0.0684	129.8	1.97953	0.98516	.
NeuroG2(bHLH)/Fibroblast-NeuroG2-ChIP-Seq(GSE75910)/Homer	ACCATCTGTT	Fibroblast-NeuroG2-ChIP-Seq(GSE75910)	NeuroG2(bHLH)	NEUROG2	bHLH	#F59120	Homer	Human	GW23	Distal	1e-72	-167.4	0	1191	0.2395	6317.6	0.1427	167.4	1.67835	1e-10	-23.73	0	1631	0.3142	11957.7	0.2712	23.73	1.15855	0.212326	.
Rfx2(HTH)/LoVo-RFX2-ChIP-Seq(GSE49402)/Homer	GTTGCCATGGCAACM	LoVo-RFX2-ChIP-Seq(GSE49402)	Rfx2(HTH)	RFX2	HTH/RFX	#EA1F27	Homer	Human	GW23	Distal	1e-59	-137.4	0	199	0.04	428.5	0.0097	137.4	4.12371	1e-84	-194.9	0	294	0.0566	521.8	0.0118	194.9	4.79661	2.26202	.
X-box(HTH)/NPC-H3K4me1-ChIP-Seq(GSE16256)/Homer	GGTTGCCATGGCAA	NPC-H3K4me1-ChIP-Seq(GSE16256)	X-box(HTH)	X-BOX	HTH/RFX	#EA1F27	Homer	Human	GW23	Distal	1e-59	-136.6	0	192	0.0386	402.3	0.0091	136.6	4.24176	1e-74	-171.3	0	278	0.0536	532.1	0.0121	171.3	4.42975	2.14723	.
TCF4(bHLH)/SHSY5Y-TCF4-ChIP-Seq(GSE96915)/Homer	SMCATCTGKH	SHSY5Y-TCF4-ChIP-Seq(GSE96915)	TCF4(bHLH)	TCF4	bHLH	#F59120	Homer	Human	GW23	Distal	1e-58	-134.4	0	1158	0.2329	6472.6	0.1462	134.4	1.59302	1e-10	-23.6	0	1619	0.3119	11865.8	0.2691	23.6	1.15905	0.212941	ASD_102
Atoh1(bHLH)/Cerebellum-Atoh1-ChIP-Seq(GSE22111)/Homer	VNRVCAGCTGGY	Cerebellum-Atoh1-ChIP-Seq(GSE22111)	Atoh1(bHLH)	ATOH1	bHLH	#F59120	Homer	Human	GW23	Distal	1e-57	-131.7	0	984	0.1979	5247.7	0.1185	131.7	1.67004	1e-08	-19.12	0	1372	0.2643	10063.8	0.2282	19.12	1.15819	0.211878	.
RFX(HTH)/K562-RFX3-ChIP-Seq(SRA012198)/Homer	CGGTTGCCATGGCAAC	K562-RFX3-ChIP-Seq(SRA012198)	RFX(HTH)	RFX3	HTH/RFX	#EA1F27	Homer	Human	GW23	Distal	1e-56	-130.9	0	194	0.039	426.6	0.0096	130.9	4.0625	1e-89	-206.1	0	285	0.0549	457.7	0.0104	206.1	5.27885	2.40022	ASD_102
BHLHA15(bHLH)/NIH3T3-BHLHB8.HA-ChIP-Seq(GSE119782)/Homer	NAMCAGCTGK	NIH3T3-BHLHB8.HA-ChIP-Seq(GSE119782)	BHLHA15(bHLH)	BHLHA15	bHLH	#F59120	Homer	Human	GW23	Distal	1e-55	-128	0	1122	0.2256	6290.7	0.142	128	1.58873	1e-07	-18.15	0	1553	0.2992	11578.2	0.2626	18.15	1.13938	0.188243	.
Twist2(bHLH)/Myoblast-Twist2.Ty1-ChIP-Seq(GSE127998)/Homer	MCAGCTGBYH	Myoblast-Twist2.Ty1-ChIP-Seq(GSE127998)	Twist2(bHLH)	TWIST2	bHLH	#F59120	Homer	Human	GW23	Distal	1e-52	-119.7	0	1314	0.2642	7842.3	0.1771	119.7	1.49181	1e-07	-17.62	0	1802	0.3471	13646.5	0.3095	17.62	1.12149	0.165412	.
Rfx1(HTH)/NPC-H3K4me1-ChIP-Seq(GSE16256)/Homer	KGTTGCCATGGCAA	Dev_stage	Rfx1(HTH)	RFX1	HTH/RFX	#EA1F27	Homer	Human	GW23	Distal	1e-45	-105.7	0	256	0.0515	811.4	0.0183	105.7	2.81421	1e-62	-144.8	0	368	0.0709	1035.4	0.0235	144.8	3.01702	1.59312	.
Rfx5(HTH)/GM12878-Rfx5-ChIP-Seq(GSE31477)/Homer	SCCTAGCAACAG	GM12878-Rfx5-ChIP-Seq(GSE31477)	Rfx5(HTH)	RFX5	HTH/RFX	#EA1F27	Homer	Human	GW23	Distal	1e-33	-77.64	0	269	0.0541	1041.3	0.0235	77.64	2.30213	1e-45	-104.9	0	380	0.0732	1332.1	0.0302	104.9	2.42384	1.2773	.
Tgif2(Homeobox)/mES-Tgif2-ChIP-Seq(GSE55404)/Homer	TGTCANYT	mES-Tgif2-ChIP-Seq(GSE55404)	Tgif2(Homeobox)	TGIF2	Homeobox, TALE	#FDDC0D	Homer	Human	GW23	Distal	1e-29	-68.82	0	1433	0.2882	9686.4	0.2187	68.82	1.31779	1e-16	-36.88	0	1919	0.3697	13787.2	0.3127	36.88	1.18228	0.241576	.
NF1-halfsite(CTF)/LNCaP-NF1-ChIP-Seq(Unpublished)/Homer	YTGCCAAG	LNCaP-NF1-ChIP-Seq(Unpublished)	NF1-halfsite(CTF)	NF-1-HS	Other	#A6A7AA	Homer	Human	GW23	Distal	1e-27	-64.27	0	1224	0.2461	8108.7	0.1831	64.27	1.34407	1e-06	-15.34	0	1644	0.3167	12469.2	0.2828	15.34	1.11987	0.163335	.
SCL(bHLH)/HPC7-Scl-ChIP-Seq(GSE13511)/Homer	AVCAGCTG	HPC7-Scl-ChIP-Seq(GSE13511)	SCL(bHLH)	SCL	bHLH	#F59120	Homer	Human	GW23	Distal	1e-25	-57.77	0	2696	0.5421	20728.9	0.4681	57.77	1.15809	1e-08	-18.9	0	3220	0.6203	25537.6	0.5792	18.9	1.07096	0.0989045	.
Mef2c(MADS)/GM12878-Mef2c-ChIP-Seq(GSE32465)/Homer	DCYAAAAATAGM	GM12878-Mef2c-ChIP-Seq(GSE32465)	Mef2c(MADS)	MEF2C	Other	#A6A7AA	Homer	Human	GW23	Distal	1e-19	-45.53	0	169	0.034	679.3	0.0153	45.53	2.22222	1e-07	-18.06	0	258	0.0497	1490.4	0.0338	18.06	1.47041	0.556223	DD_285
Tlx?(NR)/NPC-H3K4me1-ChIP-Seq(GSE16256)/Homer	CTGGCAGSCTGCCA	NPC-H3K4me1-ChIP-Seq(GSE16256)	Tlx?(NR)	TLX?	Homeobox, NKL	#FDDC0D	Homer	Human	GW23	Distal	1e-19	-45.33	0	351	0.0706	1858.8	0.042	45.33	1.68095	1e-05	-12.73	0	506	0.0975	3475.4	0.0788	12.73	1.23731	0.307207	.
Ascl1(bHLH)/NeuralTubes-Ascl1-ChIP-Seq(GSE55840)/Homer	NNVVCAGCTGBN	NeuralTubes-Ascl1-ChIP-Seq(GSE55840)	Ascl1(bHLH)	ASCL1	bHLH	#F59120	Homer	Human	GW23	Distal	1e-19	-44.42	0	1245	0.2504	8742.1	0.1974	44.42	1.26849	1	-1.948	0.2439	1675	0.3227	13901.2	0.3153	1.948	1.02347	0.0334684	.
Tgif1(Homeobox)/mES-Tgif1-ChIP-Seq(GSE55404)/Homer	YTGWCADY	mES-Tgif1-ChIP-Seq(GSE55404)	Tgif1(Homeobox)	TGIF1	Homeobox, TALE	#FDDC0D	Homer	Human	GW23	Distal	1e-19	-43.79	0	1188	0.2389	8295.5	0.1873	43.79	1.27549	1e-11	-26.32	0	1641	0.3161	11930.2	0.2706	26.32	1.16814	0.224219	.
Mef2b(MADS)/HEK293-Mef2b.V5-ChIP-Seq(GSE67450)/Homer	GCTATTTTTGGM	HEK293-Mef2b.V5-ChIP-Seq(GSE67450)	Mef2b(MADS)	MEF2B	Other	#A6A7AA	Homer	Human	GW23	Distal	1e-18	-43.21	0	284	0.0571	1428.8	0.0323	43.21	1.7678	1e-09	-22.88	0	445	0.0857	2728.5	0.0619	22.88	1.38449	0.469356	.
HIC1(Zf)/Treg-ZBTB29-ChIP-Seq(GSE99889)/Homer	TGCCAGCB	Treg-ZBTB29-ChIP-Seq(GSE99889)	HIC1(Zf)	HIC1	ZNF C2H2	#A6A7AA	Homer	Human	GW23	Distal	1e-17	-40.38	0	1594	0.3205	11748.9	0.2653	40.38	1.20807	1e-05	-12.43	0	2078	0.4003	16244.2	0.3684	12.43	1.08659	0.119809	.
NF1(CTF)/LNCAP-NF1-ChIP-Seq(Unpublished)/Homer	CYTGGCABNSTGCCAR	LNCAP-NF1-ChIP-Seq(Unpublished)	NF1(CTF)	NF-1	Other	#A6A7AA	Homer	Human	GW23	Distal	1e-16	-37.08	0	363	0.073	2053.4	0.0464	37.08	1.57328	0.1	-2.97	0.1012	531	0.1023	4193.8	0.0951	2.97	1.07571	0.105289	.
Meis1(Homeobox)/MastCells-Meis1-ChIP-Seq(GSE48085)/Homer	VGCTGWCAVB	MastCells-Meis1-ChIP-Seq(GSE48085)	Meis1(Homeobox)	MEIS1	Homeobox, TALE	#FDDC0D	Homer	Human	GW23	Distal	1e-14	-32.43	0	777	0.1562	5289.2	0.1194	32.43	1.30821	1e-13	-31.42	0	1151	0.2217	7844.9	0.1779	31.42	1.24621	0.317542	.
Zfp281(Zf)/ES-Zfp281-ChIP-Seq(GSE81042)/Homer	CCCCTCCCCCAC	ES-Zfp281-ChIP-Seq(GSE81042)	Zfp281(Zf)	ZFP281	Other	#A6A7AA	Homer	Human	GW23	Distal	1e-13	-30.54	0	271	0.0545	1496	0.0338	30.54	1.61243	1e-52	-120.3	0	456	0.0878	1642.2	0.0372	120.3	2.36022	1.23892	.
Ptf1a(bHLH)/Panc1-Ptf1a-ChIP-Seq(GSE47459)/Homer	ACAGCTGTTN	Panc1-Ptf1a-ChIP-Seq(GSE47459)	Ptf1a(bHLH)	PTF1A	bHLH	#F59120	Homer	Human	GW23	Distal	1e-13	-30.49	0	1726	0.3471	13203.3	0.2981	30.49	1.16437	1	-0.4323	0.8021	2241	0.4317	19153.1	0.4344	0.4323	0.993785	-0.00899501	.
Sox3(HMG)/NPC-Sox3-ChIP-Seq(GSE33059)/Homer	CCWTTGTY	NPC-Sox3-ChIP-Seq(GSE33059)	Sox3(HMG)	SOX3	SRY-box	#A6A7AA	Homer	Human	GW23	Distal	1e-12	-29.09	0	658	0.1323	4433.6	0.1001	29.09	1.32168	1e-24	-57.28	0	962	0.1853	5767.1	0.1308	57.28	1.41667	0.5025	.
Mef2a(MADS)/HL1-Mef2a.biotin-ChIP-Seq(GSE21529)/Homer	CYAAAAATAG	HL1-Mef2a.biotin-ChIP-Seq(GSE21529)	Mef2a(MADS)	MEF2A	Other	#A6A7AA	Homer	Human	GW23	Distal	1e-11	-27.45	0	155	0.0312	745.8	0.0168	27.45	1.85714	1e-07	-16.86	0	243	0.0468	1408.5	0.0319	16.86	1.46708	0.552952	.
Brn1(POU,Homeobox)/NPC-Brn1-ChIP-Seq(GSE35496)/Homer	TATGCWAATBAV	NPC-Brn1-ChIP-Seq(GSE35496)	Brn1(POU,Homeobox)	BRN1	Homeobox, POU	#FDDC0D	Homer	Human	GW23	Distal	1e-11	-27.15	0	120	0.0241	526.4	0.0119	27.15	2.02521	1e-05	-12.4	0	187	0.036	1103	0.025	12.4	1.44	0.526069	.
Oct11(POU,Homeobox)/NCIH1048-POU2F3-ChIP-seq(GSE115123)/Homer	GATTTGCATA	NCIH1048-POU2F3-ChIP-seq(GSE115123)	Oct11(POU,Homeobox)	POU2F3	Homeobox, POU	#FDDC0D	Homer	Human	GW23	Distal	1e-11	-26.66	0	124	0.0249	555.3	0.0125	26.66	1.992	1e-05	-11.79	0	188	0.0362	1122.2	0.0255	11.79	1.41961	0.505492	.
Maz(Zf)/HepG2-Maz-ChIP-Seq(GSE31477)/Homer	GGGGGGGG	HepG2-Maz-ChIP-Seq(GSE31477)	Maz(Zf)	MAZ	KLF/SP	#89C541	Homer	Human	GW23	Distal	1e-11	-26.59	0	1637	0.3292	12594.3	0.2844	26.59	1.15752	1e-53	-122.8	0	2090	0.4026	13043.2	0.2958	122.8	1.36105	0.444725	.
Sox2(HMG)/mES-Sox2-ChIP-Seq(GSE11431)/Homer	BCCATTGTTC	mES-Sox2-ChIP-Seq(GSE11431)	Sox2(HMG)	SOX2	SRY-box	#A6A7AA	Homer	Human	GW23	Distal	1e-11	-26.12	0	352	0.0708	2151	0.0486	26.12	1.45679	1e-21	-48.56	0	550	0.106	2987.3	0.0678	48.56	1.56342	0.644707	.
Sox21(HMG)/ESC-SOX21-ChIP-Seq(GSE110505)/Homer	BCCWTTGTBYKV	ESC-SOX21-ChIP-Seq(GSE110505)	Sox21(HMG)	SOX21	SRY-box	#A6A7AA	Homer	Human	GW23	Distal	1e-11	-25.71	0	675	0.1357	4654.9	0.1051	25.71	1.29115	1e-31	-72.44	0	1027	0.1978	5954.2	0.135	72.44	1.46519	0.551083	.
Lhx2(Homeobox)/HFSC-Lhx2-ChIP-Seq(GSE48068)/Homer	TAATTAGN	HFSC-Lhx2-ChIP-Seq(GSE48068)	Lhx2(Homeobox)	LHX2	Homeobox	#FDDC0D	Homer	Human	GW23	Distal	1e-10	-25	0	301	0.0605	1795.1	0.0405	25	1.49383	1	-1.321	0.4055	444	0.0855	3656.8	0.0829	1.321	1.03136	0.0445523	.
Smad4(MAD)/ESC-SMAD4-ChIP-Seq(GSE29422)/Homer	VBSYGTCTGG	ESC-SMAD4-ChIP-Seq(GSE29422)	Smad4(MAD)	SMAD4	SMAD	#A6A7AA	Homer	Human	GW23	Distal	1e-10	-24.82	0	981	0.1973	7157.6	0.1616	24.82	1.22092	1e-26	-62.07	0	1440	0.2774	9259.8	0.21	62.07	1.32095	0.401578	DD_285
Oct6(POU,Homeobox)/NPC-Pou3f1-ChIP-Seq(GSE35496)/Homer	WATGCAAATGAG	NPC-Pou3f1-ChIP-Seq(GSE35496)	Oct6(POU,Homeobox)	POU3F1	Homeobox, POU	#FDDC0D	Homer	Human	GW23	Distal	1e-10	-24.6	0	150	0.0302	742.6	0.0168	24.6	1.79762	0.0001	-9.67	0.0002	233	0.0449	1503	0.0341	9.67	1.31672	0.396944	.
DLX2(Homeobox)/BasalGanglia-Dlx2-ChIP-seq(GSE124936)/Homer	NNNTAATTAS	BasalGanglia-Dlx2-ChIP-seq(GSE124936)	DLX2(Homeobox)	DLX2	Homeobox	#FDDC0D	Homer	Human	GW23	Distal	1e-10	-24.33	0	431	0.0867	2783	0.0628	24.33	1.38057	1	-2.102	0.2146	625	0.1204	5063.6	0.1148	2.102	1.04878	0.0687128	.
DLX1(Homeobox)/BasalGanglia-Dlx1-ChIP-seq(GSE124936)/Homer	NSNNTAATTA	BasalGanglia-Dlx1-ChIP-seq(GSE124936)	DLX1(Homeobox)	DLX1	Homeobox	#FDDC0D	Homer	Human	GW23	Distal	1e-10	-23.59	0	391	0.0786	2493.4	0.0563	23.59	1.39609	1	-2.097	0.2149	579	0.1115	4681.1	0.1062	2.097	1.04991	0.0702599	.
Sox10(HMG)/SciaticNerve-Sox3-ChIP-Seq(GSE35132)/Homer	CCWTTGTYYB	SciaticNerve-Sox3-ChIP-Seq(GSE35132)	Sox10(HMG)	SOX10	SRY-box	#A6A7AA	Homer	Human	GW23	Distal	1e-10	-23.57	0	636	0.1279	4402	0.0994	23.57	1.28672	1e-24	-55.51	0	927	0.1786	5546.1	0.1258	55.51	1.41971	0.5056	DD_285
Mef2d(MADS)/Retina-Mef2d-ChIP-Seq(GSE61391)/Homer	GCTATTTTTAGC	Retina-Mef2d-ChIP-Seq(GSE61391)	Mef2d(MADS)	MEF2D	Other	#A6A7AA	Homer	Human	GW23	Distal	1e-10	-23.03	0	78	0.0157	306.5	0.0069	23.03	2.27536	0.0001	-11.47	0	120	0.0231	653.5	0.0148	11.47	1.56081	0.642296	.
Oct2(POU,Homeobox)/Bcell-Oct2-ChIP-Seq(GSE21512)/Homer	ATATGCAAAT	Bcell-Oct2-ChIP-Seq(GSE21512)	Oct2(POU,Homeobox)	POU2F2	Homeobox, POU	#FDDC0D	Homer	Human	GW23	Distal	1e-09	-21.44	0	106	0.0213	489.5	0.0111	21.44	1.91892	0.0001	-10.16	0.0001	166	0.032	1000.2	0.0227	10.16	1.40969	0.49538	.
Smad3(MAD)/NPC-Smad3-ChIP-Seq(GSE36673)/Homer	TWGTCTGV	NPC-Smad3-ChIP-Seq(GSE36673)	Smad3(MAD)	SMAD3	SMAD	#A6A7AA	Homer	Human	GW23	Distal	1e-09	-20.97	0	1387	0.2789	10698.4	0.2416	20.97	1.15439	1e-18	-43.45	0	1936	0.373	13702.9	0.3108	43.45	1.20013	0.263189	.
Oct4(POU,Homeobox)/mES-Oct4-ChIP-Seq(GSE11431)/Homer	ATTTGCATAW	mES-Oct4-ChIP-Seq(GSE11431)	Oct4(POU,Homeobox)	POU5F1	Homeobox, POU	#FDDC0D	Homer	Human	GW23	Distal	1e-09	-20.94	0	154	0.031	811.4	0.0183	20.94	1.69399	1e-05	-12.19	0	259	0.0499	1627.1	0.0369	12.19	1.3523	0.435419	.
WT1(Zf)/Kidney-WT1-ChIP-Seq(GSE90016)/Homer	MCTCCCMCRCAB	Kidney-WT1-ChIP-Seq(GSE90016)	WT1(Zf)	WT1	Other	#A6A7AA	Homer	Human	GW23	Distal	1e-09	-20.75	0	608	0.1223	4259	0.0962	20.75	1.27131	1e-31	-73.67	0	950	0.183	5379.2	0.122	73.67	1.5	0.584963	.
Lhx1(Homeobox)/EmbryoCarcinoma-Lhx1-ChIP-Seq(GSE70957)/Homer	NNYTAATTAR	EmbryoCarcinoma-Lhx1-ChIP-Seq(GSE70957)	Lhx1(Homeobox)	LHX1	Homeobox	#FDDC0D	Homer	Human	GW23	Distal	1e-08	-20.69	0	301	0.0605	1873.4	0.0423	20.69	1.43026	1	-0.8807	0.5681	447	0.0861	3754.5	0.0852	0.8807	1.01056	0.0151598	.
LHX9(Homeobox)/Hct116-LHX9.V5-ChIP-Seq(GSE116822)/Homer	NGCTAATTAG	Hct116-LHX9.V5-ChIP-Seq(GSE116822)	LHX9(Homeobox)	LHX9	Homeobox	#FDDC0D	Homer	Human	GW23	Distal	1e-08	-20.69	0	410	0.0824	2702.1	0.061	20.69	1.35082	1	-1.347	0.3994	581	0.1119	4801.4	0.1089	1.347	1.02755	0.0392061	.
DLX5(Homeobox)/BasalGanglia-Dlx5-ChIP-seq(GSE124936)/Homer	SSTAATTA	BasalGanglia-Dlx5-ChIP-seq(GSE124936)	DLX5(Homeobox)	DLX5	Homeobox	#FDDC0D	Homer	Human	GW23	Distal	1e-08	-20.42	0	231	0.0465	1362.6	0.0308	20.42	1.50974	1	-1.983	0.2372	356	0.0686	2845.2	0.0645	1.983	1.06357	0.0889094	.
Rfx6(HTH)/Min6b1-Rfx6.HA-ChIP-Seq(GSE62844)/Homer	TGTTKCCTAGCAACM	Min6b1-Rfx6.HA-ChIP-Seq(GSE62844)	Rfx6(HTH)	RFX6	HTH/RFX	#EA1F27	Homer	Human	GW23	Distal	1e-08	-20.17	0	690	0.1387	4935.9	0.1115	20.17	1.24395	1e-19	-45.72	0	971	0.1871	6082.4	0.1379	45.72	1.35678	0.440187	.
Lhx3(Homeobox)/Neuron-Lhx3-ChIP-Seq(GSE31456)/Homer	ADBTAATTAR	Neuron-Lhx3-ChIP-Seq(GSE31456)	Lhx3(Homeobox)	LHX3	Homeobox	#FDDC0D	Homer	Human	GW23	Distal	1e-07	-18.32	0	440	0.0885	2994.2	0.0676	18.32	1.30917	1	-1.061	0.4938	639	0.1231	5340.6	0.1211	1.061	1.01652	0.0236319	.
Sox4(HMG)/proB-Sox4-ChIP-Seq(GSE50066)/Homer	YCTTTGTTCC	proB-Sox4-ChIP-Seq(GSE50066)	Sox4(HMG)	SOX4	SRY-box	#A6A7AA	Homer	Human	GW23	Distal	1e-07	-18.05	0	350	0.0704	2301.2	0.052	18.05	1.35385	1e-20	-46.67	0	545	0.105	2983.5	0.0677	46.67	1.55096	0.633162	.
Tbx5(T-box)/HL1-Tbx5.biotin-ChIP-Seq(GSE21529)/Homer	AGGTGTCA	HL1-Tbx5.biotin-ChIP-Seq(GSE21529)	Tbx5(T-box)	TBX5	T-Box	#E25ADC	Homer	Human	GW23	Distal	1e-07	-18	0	1491	0.2998	11719.8	0.2646	18	1.13303	1	-2.036	0.2263	1962	0.378	16309.4	0.3699	2.036	1.0219	0.0312509	.
ZNF467(Zf)/HEK293-ZNF467.GFP-ChIP-Seq(GSE58341)/Homer	TGGGGAAGGGCM	HEK293-ZNF467.GFP-ChIP-Seq(GSE58341)	ZNF467(Zf)	ZNF467	Other	#A6A7AA	Homer	Human	GW23	Distal	1e-07	-17.11	0	789	0.1587	5848.4	0.1321	17.11	1.20136	1e-35	-82.22	0	1186	0.2285	6936.3	0.1573	82.22	1.45264	0.538675	.
Dlx3(Homeobox)/Kerainocytes-Dlx3-ChIP-Seq(GSE89884)/Homer	NDGTAATTAC	Kerainocytes-Dlx3-ChIP-Seq(GSE89884)	Dlx3(Homeobox)	DLX3	Homeobox	#FDDC0D	Homer	Human	GW23	Distal	1e-07	-16.97	0	187	0.0376	1100.6	0.0249	16.97	1.51004	1	-1.241	0.4317	293	0.0564	2403.4	0.0545	1.241	1.03486	0.0494389	.
Brn2(POU,Homeobox)/NPC-Brn2-ChIP-Seq(GSE35496)/Homer	ATGAATATTC	NPC-Brn2-ChIP-Seq(GSE35496)	Brn2(POU,Homeobox)	BRN2	Other	#A6A7AA	Homer	Human	GW23	Distal	1e-07	-16.4	0	41	0.0082	140.9	0.0032	16.4	2.5625	0.001	-9.114	0.0004	67	0.0129	335.3	0.0076	9.114	1.69737	0.7633	.
Sox15(HMG)/CPA-Sox15-ChIP-Seq(GSE62909)/Homer	RAACAATGGN	CPA-Sox15-ChIP-Seq(GSE62909)	Sox15(HMG)	SOX15	SRY-box	#A6A7AA	Homer	Human	GW23	Distal	1e-07	-16.23	0	372	0.0748	2516	0.0568	16.23	1.3169	1e-12	-29.63	0	571	0.11	3493.3	0.0792	29.63	1.38889	0.473931	.
En1(Homeobox)/SUM149-EN1-ChIP-Seq(GSE120957)/Homer	NDCTAATTAS	SUM149-EN1-ChIP-Seq(GSE120957)	En1(Homeobox)	EN1	Homeobox	#FDDC0D	Homer	Human	GW23	Distal	1e-06	-16	0	545	0.1096	3897.1	0.088	16	1.24545	0.1	-4.521	0.0252	784	0.151	6135.8	0.1392	4.521	1.08477	0.117389	.
ZNF7(Zf)/HepG2-ZNF7.Flag-ChIP-Seq(Encode)/Homer	CTGCCWVCTTTTRTA	HepG2-ZNF7.Flag-ChIP-Seq(Encode)	ZNF7(Zf)	ZNF7	Other	#A6A7AA	Homer	Human	GW23	Distal	1e-06	-15.71	0	195	0.0392	1180.4	0.0267	15.71	1.46816	0.01	-5.659	0.0089	269	0.0518	1914.3	0.0434	5.659	1.19355	0.255257	.
Foxo1(Forkhead)/RAW-Foxo1-ChIP-Seq(Fan_et_al.)/Homer	CTGTTTAC	RAW-Foxo1-ChIP-Seq(Fan_et_al.)	Foxo1(Forkhead)	FOXO1	Other	#A6A7AA	Homer	Human	GW23	Distal	1e-06	-15.65	0	747	0.1502	5557.5	0.1255	15.65	1.19681	1e-11	-26.87	0	1106	0.2131	7641.8	0.1733	26.87	1.22966	0.298259	.
HEB(bHLH)/mES-Heb-ChIP-Seq(GSE53233)/Homer	VCAGCTGBNN	mES-Heb-ChIP-Seq(GSE53233)	HEB(bHLH)	HEB	bHLH	#F59120	Homer	Human	GW23	Distal	1e-06	-15.34	0	1346	0.2707	10609.2	0.2396	15.34	1.1298	1	-0.002982	1	1788	0.3444	16035.6	0.3637	0.002982	0.946934	-0.0786638	.
Pit1(Homeobox)/GCrat-Pit1-ChIP-Seq(GSE58009)/Homer	ATGMATATDC	GCrat-Pit1-ChIP-Seq(GSE58009)	Pit1(Homeobox)	PIT1	Other	#A6A7AA	Homer	Human	GW23	Distal	1e-06	-15.29	0	234	0.0471	1478.7	0.0334	15.29	1.41018	0.1	-3.749	0.0503	395	0.0761	3021.9	0.0685	3.749	1.11095	0.151792	.
Nanog(Homeobox)/mES-Nanog-ChIP-Seq(GSE11724)/Homer	RGCCATTAAC	mES-Nanog-ChIP-Seq(GSE11724)	Nanog(Homeobox)	NANOG	Homeobox	#FDDC0D	Homer	Human	GW23	Distal	1e-06	-15.13	0	1552	0.3121	12388.1	0.2797	15.13	1.11584	1e-08	-20.44	0	2093	0.4032	15908.6	0.3608	20.44	1.11752	0.160296	.
Tcf21(bHLH)/ArterySmoothMuscle-Tcf21-ChIP-Seq(GSE61369)/Homer	NAACAGCTGG	ArterySmoothMuscle-Tcf21-ChIP-Seq(GSE61369)	Tcf21(bHLH)	TCF21	bHLH	#F59120	Homer	Human	GW23	Distal	1e-06	-15	0	678	0.1363	5014.1	0.1132	15	1.20406	1	-0.6005	0.7012	982	0.1892	8368.4	0.1898	0.6005	0.996839	-0.0045679	.
NPAS(bHLH)/Liver-NPAS-ChIP-Seq(GSE39860)/Homer	NVCACGTG	Liver-NPAS-ChIP-Seq(GSE39860)	NPAS(bHLH)	NPAS	Other	#A6A7AA	Homer	Human	GW23	Distal	1e-06	-14.9	0	696	0.14	5166.5	0.1167	14.9	1.19966	1e-05	-12.69	0	1042	0.2007	7713.7	0.1749	12.69	1.14751	0.19851	.
Smad2(MAD)/ES-SMAD2-ChIP-Seq(GSE29422)/Homer	CTGTCTGG	ES-SMAD2-ChIP-Seq(GSE29422)	Smad2(MAD)	SMAD2	SMAD	#A6A7AA	Homer	Human	GW23	Distal	1e-06	-14.84	0	910	0.183	6944.9	0.1568	14.84	1.16709	1e-21	-48.95	0	1359	0.2618	8959.5	0.2032	48.95	1.28839	0.365565	.
Sox6(HMG)/Myotubes-Sox6-ChIP-Seq(GSE32627)/Homer	CCATTGTTNY	Myotubes-Sox6-ChIP-Seq(GSE32627)	Sox6(HMG)	SOX6	SRY-box	#A6A7AA	Homer	Human	GW23	Distal	1e-06	-14.55	0	536	0.1078	3872.7	0.0874	14.55	1.23341	1e-17	-39.73	0	824	0.1587	5125.9	0.1163	39.73	1.36457	0.448451	.
Tbr1(T-box)/Cortex-Tbr1-ChIP-Seq(GSE71384)/Homer	AAGGTGTKAA	Cortex-Tbr1-ChIP-Seq(GSE71384)	Tbr1(T-box)	TBR1	T-Box	#E25ADC	Homer	Human	GW23	Distal	1e-06	-14.12	0	475	0.0955	3394.2	0.0766	14.12	1.24674	1	-0.8768	0.5688	721	0.1389	6073.6	0.1377	0.8768	1.00871	0.012518	ASD_102
Ap4(bHLH)/AML-Tfap4-ChIP-Seq(GSE45738)/Homer	NAHCAGCTGD	AML-Tfap4-ChIP-Seq(GSE45738)	Ap4(bHLH)	AP4	Other	#A6A7AA	Homer	Human	GW23	Distal	1e-06	-13.96	0	793	0.1595	6006.6	0.1356	13.96	1.17625	1	-0.8323	0.5835	1129	0.2175	9542.7	0.2164	0.8323	1.00508	0.0073149	.
CTCF-SatelliteElement(Zf?)/CD4+-CTCF-ChIP-Seq(Barski_et_al.)/Homer	TGCAGTTCCMVNWRTGGCCA	CD4+-CTCF-ChIP-Seq(Barski_et_al.)	CTCF-SatelliteElement(Zf?)	CTCF-SATELLITEELEMENT	CTCF/BORIS	#016938	Homer	Human	GW23	Distal	1e-05	-13.73	0	22	0.0044	57.8	0.0013	13.73	3.38462	0.001	-7.249	0.0021	27	0.0052	107.5	0.0024	7.249	2.16667	1.11548	.
Pitx1:Ebox(Homeobox,bHLH)/Hindlimb-Pitx1-ChIP-Seq(GSE41591)/Homer	YTAATTRAWWCCAGATGT	Hindlimb-Pitx1-ChIP-Seq(GSE41591)	Pitx1:Ebox(Homeobox,bHLH)	PITX1:EBOX	Homeobox	#FDDC0D	Homer	Human	GW23	Distal	1e-05	-13.71	0	62	0.0125	282.6	0.0064	13.71	1.95312	1	-1.085	0.4849	96	0.0185	776.2	0.0176	1.085	1.05114	0.0719498	.
Foxf1(Forkhead)/Lung-Foxf1-ChIP-Seq(GSE77951)/Homer	WWATRTAAACAN	Lung-Foxf1-ChIP-Seq(GSE77951)	Foxf1(Forkhead)	FOXF1	Other	#A6A7AA	Homer	Human	GW23	Distal	1e-05	-12.69	0	226	0.0454	1473.1	0.0333	12.69	1.36336	0.01	-6.415	0.0045	370	0.0713	2672.5	0.0606	6.415	1.17657	0.234584	.
Nkx6.1(Homeobox)/Islet-Nkx6.1-ChIP-Seq(GSE40975)/Homer	GKTAATGR	Islet-Nkx6.1-ChIP-Seq(GSE40975)	Nkx6.1(Homeobox)	NKX6.1	Homeobox	#FDDC0D	Homer	Human	GW23	Distal	1e-05	-12.27	0	655	0.1317	4932.4	0.1114	12.27	1.18223	1	-1.681	0.3022	968	0.1865	7995.5	0.1813	1.681	1.02868	0.0407967	.
Max(bHLH)/K562-Max-ChIP-Seq(GSE31477)/Homer	RCCACGTGGYYN	K562-Max-ChIP-Seq(GSE31477)	Max(bHLH)	MAX	bHLH	#F59120	Homer	Human	GW23	Distal	1e-05	-12.25	0	346	0.0696	2421.4	0.0547	12.25	1.27239	0.001	-8.565	0.0006	546	0.1052	3959.2	0.0898	8.565	1.17149	0.228347	.
Tbx6(T-box)/ESC-Tbx6-ChIP-Seq(GSE93524)/Homer	DAGGTGTBAA	ESC-Tbx6-ChIP-Seq(GSE93524)	Tbx6(T-box)	TBX6	T-Box	#E25ADC	Homer	Human	GW23	Distal	1e-05	-12.22	0	455	0.0915	3296.3	0.0744	12.22	1.22984	1	-1.258	0.4263	660	0.1271	5480.4	0.1243	1.258	1.02253	0.0321377	.
ZNF341(Zf)/EBV-ZNF341-ChIP-Seq(GSE113194)/Homer	GGAACAGCCG	EBV-ZNF341-ChIP-Seq(GSE113194)	ZNF341(Zf)	ZNF341	Other	#A6A7AA	Homer	Human	GW23	Distal	1e-05	-11.92	0	470	0.0945	3428.1	0.0774	11.92	1.22093	1e-08	-20.11	0	677	0.1304	4541	0.103	20.11	1.26602	0.3403	.
Twist(bHLH)/HMLE-TWIST1-ChIP-Seq(Chang_et_al)/Homer	VCAKCTGGNNNCCAGMTGBN	HMLE-TWIST1-ChIP-Seq(Chang_et_al)	Twist(bHLH)	TWIST	bHLH	#F59120	Homer	Human	GW23	Distal	0.0001	-11.47	0.0001	96	0.0193	535.5	0.0121	11.47	1.59504	0.1	-3.205	0.0813	131	0.0252	941.5	0.0214	3.205	1.17757	0.235813	.
Sox9(HMG)/Limb-SOX9-ChIP-Seq(GSE73225)/Homer	AGGVNCCTTTGT	Limb-SOX9-ChIP-Seq(GSE73225)	Sox9(HMG)	SOX9	SRY-box	#A6A7AA	Homer	Human	GW23	Distal	0.0001	-11.27	0.0001	332	0.0668	2339.2	0.0528	11.27	1.26515	1e-07	-17.1	0	511	0.0984	3370	0.0764	17.1	1.28796	0.365086	.
E2F3(E2F)/MEF-E2F3-ChIP-Seq(GSE71376)/Homer	BTKGGCGGGAAA	MEF-E2F3-ChIP-Seq(GSE71376)	E2F3(E2F)	E2F3	Other	#A6A7AA	Homer	Human	GW23	Distal	0.0001	-11.22	0.0001	747	0.1502	5744.7	0.1297	11.22	1.15806	1e-39	-90.31	0	1075	0.2071	5997.8	0.136	90.31	1.52279	0.606721	.
Foxo3(Forkhead)/U2OS-Foxo3-ChIP-Seq(E-MTAB-2701)/Homer	DGTAAACA	U2OS-Foxo3-ChIP-Seq(E-MTAB-2701)	Foxo3(Forkhead)	FOXO3	Other	#A6A7AA	Homer	Human	GW23	Distal	0.0001	-11.21	0.0001	203	0.0408	1332	0.0301	11.21	1.35548	0.001	-7.31	0.002	326	0.0628	2289.3	0.0519	7.31	1.21002	0.27503	.
BMAL1(bHLH)/Liver-Bmal1-ChIP-Seq(GSE39860)/Homer	GNCACGTG	Liver-Bmal1-ChIP-Seq(GSE39860)	BMAL1(bHLH)	BMAL1	Other	#A6A7AA	Homer	Human	GW23	Distal	0.0001	-10.33	0.0002	745	0.1498	5770.7	0.1303	10.33	1.14965	0.001	-8.265	0.0008	1120	0.2158	8606.7	0.1952	8.265	1.10553	0.144742	.
AMYB(HTH)/Testes-AMYB-ChIP-Seq(GSE44588)/Homer	TGGCAGTTGG	Testes-AMYB-ChIP-Seq(GSE44588)	AMYB(HTH)	AMYB	Other	#A6A7AA	Homer	Human	GW23	Distal	0.0001	-10.13	0.0002	645	0.1297	4943.5	0.1116	10.13	1.16219	1e-16	-37.47	0	979	0.1886	6345.1	0.1439	37.47	1.31063	0.390263	.
Pit1+1bp(Homeobox)/GCrat-Pit1-ChIP-Seq(GSE58009)/Homer	ATGCATAATTCA	GCrat-Pit1-ChIP-Seq(GSE58009)	Pit1+1bp(Homeobox)	PIT1+1BP	Other	#A6A7AA	Homer	Human	GW23	Distal	0.0001	-9.891	0.0003	81	0.0163	452.3	0.0102	9.891	1.59804	1	-1.008	0.5158	124	0.0239	1016.9	0.0231	1.008	1.03463	0.0491178	.
OCT4-SOX2-TCF-NANOG(POU,Homeobox,HMG)/mES-Oct4-ChIP-Seq(GSE11431)/Homer	ATTTGCATAACAATG	mES-Oct4-ChIP-Seq(GSE11431)	OCT4-SOX2-TCF-NANOG(POU,Homeobox,HMG)	OCT4-SOX2-TCF-NANOG	SRY-box	#A6A7AA	Homer	Human	GW23	Distal	0.0001	-9.356	0.0005	46	0.0092	221.6	0.005	9.356	1.84	0.1	-3.732	0.0509	84	0.0162	560.2	0.0127	3.732	1.27559	0.351165	.
KLF14(Zf)/HEK293-KLF14.GFP-ChIP-Seq(GSE58341)/Homer	RGKGGGCGKGGC	HEK293-KLF14.GFP-ChIP-Seq(GSE58341)	KLF14(Zf)	KLF14	KLF/SP	#89C541	Homer	Human	GW23	Distal	0.0001	-9.336	0.0005	1763	0.3545	14582.7	0.3293	9.336	1.07653	1e-34	-79	0	2226	0.4288	15059.5	0.3415	79	1.25564	0.328419	.
n-Myc(bHLH)/mES-nMyc-ChIP-Seq(GSE11431)/Homer	VRCCACGTGG	mES-nMyc-ChIP-Seq(GSE11431)	n-Myc(bHLH)	N-MYC	Other	#A6A7AA	Homer	Human	GW23	Distal	0.0001	-9.312	0.0005	415	0.0835	3078	0.0695	9.312	1.20144	0.0001	-11.01	0.0001	647	0.1246	4644.3	0.1053	11.01	1.18329	0.242799	.
Sox17(HMG)/Endoderm-Sox17-ChIP-Seq(GSE61475)/Homer	CCATTGTTYB	Endoderm-Sox17-ChIP-Seq(GSE61475)	Sox17(HMG)	SOX17	SRY-box	#A6A7AA	Homer	Human	GW23	Distal	0.001	-9.204	0.0005	239	0.0481	1663.9	0.0376	9.204	1.27926	1e-12	-28.82	0	382	0.0736	2157.6	0.0489	28.82	1.50511	0.589871	.
ZNF189(Zf)/HEK293-ZNF189.GFP-ChIP-Seq(GSE58341)/Homer	TGGAACAGMA	HEK293-ZNF189.GFP-ChIP-Seq(GSE58341)	ZNF189(Zf)	ZNF189	Other	#A6A7AA	Homer	Human	GW23	Distal	0.001	-9.187	0.0005	410	0.0824	3041.8	0.0687	9.187	1.19942	1e-12	-28.09	0	638	0.1229	4023.3	0.0912	28.09	1.34759	0.430379	.
MNT(bHLH)/HepG2-MNT-ChIP-Seq(Encode)/Homer	DGCACACGTG	HepG2-MNT-ChIP-Seq(Encode)	MNT(bHLH)	MNT	bHLH	#F59120	Homer	Human	GW23	Distal	0.001	-9.019	0.0006	437	0.0879	3269.1	0.0738	9.019	1.19106	0.001	-8.619	0.0006	707	0.1362	5238.2	0.1188	8.619	1.14646	0.197192	.
FOXP1(Forkhead)/H9-FOXP1-ChIP-Seq(GSE31006)/Homer	NYYTGTTTACHN	H9-FOXP1-ChIP-Seq(GSE31006)	FOXP1(Forkhead)	FOXP1	Other	#A6A7AA	Homer	Human	GW23	Distal	0.001	-8.872	0.0007	121	0.0243	760.6	0.0172	8.872	1.41279	0.001	-8.537	0.0006	194	0.0374	1244.7	0.0282	8.537	1.32624	0.407343	ASD_102
Hoxd13(Homeobox)/ChickenMSG-Hoxd13.Flag-ChIP-Seq(GSE86088)/Homer	NCYAATAAAA	ChickenMSG-Hoxd13.Flag-ChIP-Seq(GSE86088)	Hoxd13(Homeobox)	HOXD13	Homeobox, HOXL	#FDDC0D	Homer	Human	GW23	Distal	0.001	-8.771	0.0008	380	0.0764	2812.7	0.0635	8.771	1.20315	1	-1.248	0.4299	580	0.1117	4809.7	0.1091	1.248	1.02383	0.0339781	.
Oct4:Sox17(POU,Homeobox,HMG)/F9-Sox17-ChIP-Seq(GSE44553)/Homer	CCATTGTATGCAAAT	F9-Sox17-ChIP-Seq(GSE44553)	Oct4:Sox17(POU,Homeobox,HMG)	OCT4:SOX17	SRY-box	#A6A7AA	Homer	Human	GW23	Distal	0.001	-8.77	0.0008	37	0.0074	169.1	0.0038	8.77	1.94737	0.1	-2.936	0.1039	52	0.01	342.5	0.0078	2.936	1.28205	0.358454	.
Hoxa13(Homeobox)/ChickenMSG-Hoxa13.Flag-ChIP-Seq(GSE86088)/Homer	CYHATAAAAN	ChickenMSG-Hoxa13.Flag-ChIP-Seq(GSE86088)	Hoxa13(Homeobox)	HOXA13	Homeobox, HOXL	#FDDC0D	Homer	Human	GW23	Distal	0.001	-8.732	0.0008	628	0.1263	4868.9	0.1099	8.732	1.14923	0.1	-3.214	0.0811	944	0.1819	7584.5	0.172	3.214	1.05756	0.080737	.
Eomes(T-box)/H9-Eomes-ChIP-Seq(GSE26097)/Homer	ATTAACACCT	H9-Eomes-ChIP-Seq(GSE26097)	Eomes(T-box)	EOMES	Other	#A6A7AA	Homer	Human	GW23	Distal	0.001	-8.511	0.001	694	0.1396	5434.9	0.1227	8.511	1.13773	1	-1.976	0.2384	1054	0.203	8668.2	0.1966	1.976	1.03255	0.0462164	.
BMYB(HTH)/Hela-BMYB-ChIP-Seq(GSE27030)/Homer	NHAACBGYYV	Hela-BMYB-ChIP-Seq(GSE27030)	BMYB(HTH)	BMYB	Other	#A6A7AA	Homer	Human	GW23	Distal	0.001	-8.373	0.0011	588	0.1182	4551.8	0.1028	8.373	1.14981	1e-11	-26.86	0	899	0.1732	6033.4	0.1368	26.86	1.26608	0.340371	.
HIF-1b(HLH)/T47D-HIF1b-ChIP-Seq(GSE59937)/Homer	RTACGTGC	T47D-HIF1b-ChIP-Seq(GSE59937)	HIF-1b(HLH)	HIF-1B	Other	#A6A7AA	Homer	Human	GW23	Distal	0.001	-8.358	0.0011	653	0.1313	5097.5	0.1151	8.358	1.14075	1e-12	-28.1	0	975	0.1878	6581.8	0.1493	28.1	1.25787	0.330983	.
MYB(HTH)/ERMYB-Myb-ChIPSeq(GSE22095)/Homer	GGCVGTTR	ERMYB-Myb-ChIPSeq(GSE22095)	MYB(HTH)	MYB	Other	#A6A7AA	Homer	Human	GW23	Distal	0.001	-8.259	0.0012	757	0.1522	5980.4	0.135	8.259	1.12741	1e-16	-38.87	0	1105	0.2129	7270.9	0.1649	38.87	1.29109	0.368585	.
Isl1(Homeobox)/Neuron-Isl1-ChIP-Seq(GSE31456)/Homer	CTAATKGV	Neuron-Isl1-ChIP-Seq(GSE31456)	Isl1(Homeobox)	ISL1	Homeobox, LIM	#FDDC0D	Homer	Human	GW23	Distal	0.001	-8.202	0.0012	539	0.1084	4150.6	0.0937	8.202	1.15688	0.01	-5.449	0.0107	839	0.1616	6511.4	0.1477	5.449	1.09411	0.129757	.
Pdx1(Homeobox)/Islet-Pdx1-ChIP-Seq(SRA008281)/Homer	YCATYAATCA	Islet-Pdx1-ChIP-Seq(SRA008281)	Pdx1(Homeobox)	PDX1	Homeobox, HOXL	#FDDC0D	Homer	Human	GW23	Distal	0.001	-8.159	0.0013	226	0.0454	1591.4	0.0359	8.159	1.26462	1	-0.8763	0.5688	361	0.0695	3028.9	0.0687	0.8763	1.01164	0.0167029	.
PGR(NR)/EndoStromal-PGR-ChIP-Seq(GSE69539)/Homer	AAGAACATWHTGTTC	EndoStromal-PGR-ChIP-Seq(GSE69539)	PGR(NR)	PGR	Other	#A6A7AA	Homer	Human	GW23	Distal	0.001	-8.125	0.0013	71	0.0143	407.7	0.0092	8.125	1.55435	0.01	-5.121	0.0145	101	0.0195	648.3	0.0147	5.121	1.32653	0.407658	.
AR-halfsite(NR)/LNCaP-AR-ChIP-Seq(GSE27824)/Homer	CCAGGAACAG	LNCaP-AR-ChIP-Seq(GSE27824)	AR-halfsite(NR)	AR-HS	Other	#A6A7AA	Homer	Human	GW23	Distal	0.001	-8.077	0.0014	1740	0.3499	14477.5	0.3269	8.077	1.07036	0.1	-2.655	0.1319	2305	0.444	19101.6	0.4332	2.655	1.02493	0.0355264	.
FOXK2(Forkhead)/U2OS-FOXK2-ChIP-Seq(E-MTAB-2204)/Homer	SCHTGTTTACAT	U2OS-FOXK2-ChIP-Seq(E-MTAB-2204)	FOXK2(Forkhead)	FOXK2	Other	#A6A7AA	Homer	Human	GW23	Distal	0.001	-8.062	0.0014	201	0.0404	1396.4	0.0315	8.062	1.28254	1e-07	-18.28	0	336	0.0647	2042.8	0.0463	18.28	1.39741	0.482754	.
FoxL2(Forkhead)/Ovary-FoxL2-ChIP-Seq(GSE60858)/Homer	WWTRTAAACAVG	Ovary-FoxL2-ChIP-Seq(GSE60858)	FoxL2(Forkhead)	FOXL2	Other	#A6A7AA	Homer	Human	GW23	Distal	0.001	-7.992	0.0015	193	0.0388	1335.1	0.0301	7.992	1.28904	0.1	-2.737	0.1234	322	0.062	2501	0.0567	2.737	1.09347	0.128919	.
Znf263(Zf)/K562-Znf263-ChIP-Seq(GSE31477)/Homer	CVGTSCTCCC	K562-Znf263-ChIP-Seq(GSE31477)	Znf263(Zf)	ZNF263	ZNF C2H2	#A6A7AA	Homer	Human	GW23	Distal	0.001	-7.935	0.0015	1339	0.2693	10994.7	0.2483	7.935	1.08458	1e-21	-50.12	0	1873	0.3608	12986.8	0.2945	50.12	1.22513	0.292932	.
OCT:OCT(POU,Homeobox,IR1)/NPC-Brn2-ChIP-Seq(GSE35496)/Homer	ATGAATWATTCATGA	NPC-Brn2-ChIP-Seq(GSE35496)	OCT:OCT(POU,Homeobox,IR1)	OCT:OCT	Homeobox, POU	#FDDC0D	Homer	Human	GW23	Distal	0.001	-7.924	0.0015	12	0.0024	32.4	0.0007	7.924	3.42857	0.01	-5.97	0.0067	18	0.0035	66.3	0.0015	5.97	2.33333	1.22239	.
NFAT(RHD)/Jurkat-NFATC1-ChIP-Seq(Jolma_et_al.)/Homer	ATTTTCCATT	Jurkat-NFATC1-ChIP-Seq(Jolma_et_al.)	NFAT(RHD)	NFAT	Other	#A6A7AA	Homer	Human	GW23	Distal	0.001	-7.905	0.0015	312	0.0627	2291	0.0517	7.905	1.21277	1e-09	-21.69	0	505	0.0973	3199	0.0726	21.69	1.34022	0.42247	.
Gfi1b(Zf)/HPC7-Gfi1b-ChIP-Seq(GSE22178)/Homer	MAATCACTGC	HPC7-Gfi1b-ChIP-Seq(GSE22178)	Gfi1b(Zf)	GFI1B	Other	#A6A7AA	Homer	Human	GW23	Distal	0.001	-7.828	0.0017	236	0.0475	1681.2	0.038	7.828	1.25	0.001	-8.919	0.0004	380	0.0732	2644.7	0.06	8.919	1.22	0.286881	.
Egr1(Zf)/K562-Egr1-ChIP-Seq(GSE32465)/Homer	TGCGTGGGYG	K562-Egr1-ChIP-Seq(GSE32465)	Egr1(Zf)	EGR1	Other	#A6A7AA	Homer	Human	GW23	Distal	0.001	-7.787	0.0017	710	0.1428	5609.7	0.1267	7.787	1.12707	1e-34	-78.29	0	1118	0.2154	6510.4	0.1477	78.29	1.45836	0.544348	.
PBX2(Homeobox)/K562-PBX2-ChIP-Seq(Encode)/Homer	RTGATTKATRGN	K562-PBX2-ChIP-Seq(Encode)	PBX2(Homeobox)	PBX2	Homeobox, TALE	#FDDC0D	Homer	Human	GW23	Distal	0.001	-7.653	0.0019	190	0.0382	1321.8	0.0298	7.653	1.28188	1	-2.182	0.2005	302	0.0582	2382.6	0.054	2.182	1.07778	0.10806	.
ZNF165(Zf)/WHIM12-ZNF165-ChIP-Seq(GSE65937)/Homer	AAGGKGRCGCAGGCA	WHIM12-ZNF165-ChIP-Seq(GSE65937)	ZNF165(Zf)	ZNF165	Other	#A6A7AA	Homer	Human	GW23	Distal	0.001	-7.594	0.002	167	0.0336	1142.4	0.0258	7.594	1.30233	1e-05	-13.36	0	251	0.0484	1540.4	0.0349	13.36	1.38682	0.47178	.
FoxD3(forkhead)/ZebrafishEmbryo-Foxd3.biotin-ChIP-seq(GSE106676)/Homer	TGTTTAYTTAGC	ZebrafishEmbryo-Foxd3.biotin-ChIP-seq(GSE106676)	FoxD3(forkhead)	FOXD3	Other	#A6A7AA	Homer	Human	GW23	Distal	0.001	-7.559	0.0021	214	0.043	1514.2	0.0342	7.559	1.25731	1	-1.963	0.2406	341	0.0657	2723.9	0.0618	1.963	1.06311	0.0882865	.
Brachyury(T-box)/Mesoendoderm-Brachyury-ChIP-exo(GSE54963)/Homer	ANTTMRCASBNNNGTGYKAAN	Mesoendoderm-Brachyury-ChIP-exo(GSE54963)	Brachyury(T-box)	BRACHYURY	Other	#A6A7AA	Homer	Human	GW23	Distal	0.001	-7.408	0.0024	84	0.0169	513.6	0.0116	7.408	1.4569	0.1	-2.379	0.1683	146	0.0281	1100.1	0.025	2.379	1.124	0.168642	.
Six2(Homeobox)/NephronProgenitor-Six2-ChIP-Seq(GSE39837)/Homer	GWAAYHTGAKMC	NephronProgenitor-Six2-ChIP-Seq(GSE39837)	Six2(Homeobox)	SIX2	Homeobox, SINE	#FDDC0D	Homer	Human	GW23	Distal	0.001	-7.284	0.0027	308	0.0619	2282.5	0.0515	7.284	1.20194	0.0001	-10.41	0.0001	460	0.0886	3206.1	0.0727	10.41	1.21871	0.285351	.
Sox7(HMG)/ESC-Sox7-ChIP-Seq(GSE133899)/Homer	VVRRAACAATGG	ESC-Sox7-ChIP-Seq(GSE133899)	Sox7(HMG)	SOX7	SRY-box	#A6A7AA	Homer	Human	GW23	Distal	0.001	-7.281	0.0027	110	0.0221	710.3	0.016	7.281	1.38125	1e-07	-18.21	0	186	0.0358	991.5	0.0225	18.21	1.59111	0.670035	.
TEAD3(TEA)/HepG2-TEAD3-ChIP-Seq(Encode)/Homer	TRCATTCCAG	HepG2-TEAD3-ChIP-Seq(Encode)	TEAD3(TEA)	TEAD3	Other	#A6A7AA	Homer	Human	GW23	Distal	0.001	-7.254	0.0027	395	0.0794	2998.7	0.0677	7.254	1.17282	0.0001	-10.34	0.0001	619	0.1192	4453.6	0.101	10.34	1.1802	0.239029	.
HLF(bZIP)/HSC-HLF.Flag-ChIP-Seq(GSE69817)/Homer	RTTATGYAAB	HSC-HLF.Flag-ChIP-Seq(GSE69817)	HLF(bZIP)	HLF	bZip	#B414EF	Homer	Human	GW23	Distal	0.001	-7.096	0.0032	182	0.0366	1274.5	0.0288	7.096	1.27083	1	-1.736	0.2888	283	0.0545	2267	0.0514	1.736	1.06031	0.0844879	.
CLOCK(bHLH)/Liver-Clock-ChIP-Seq(GSE39860)/Homer	GHCACGTG	Liver-Clock-ChIP-Seq(GSE39860)	CLOCK(bHLH)	CLOCK	bHLH	#F59120	Homer	Human	GW23	Distal	0.001	-7.024	0.0034	288	0.0579	2129.5	0.0481	7.024	1.20374	0.001	-9.174	0.0004	448	0.0863	3162.9	0.0717	9.174	1.20363	0.267387	.
Pitx1(Homeobox)/Chicken-Pitx1-ChIP-Seq(GSE38910)/Homer	TAATCCCN	Chicken-Pitx1-ChIP-Seq(GSE38910)	Pitx1(Homeobox)	PITX1	Homeobox	#FDDC0D	Homer	Human	GW23	Distal	0.01	-6.904	0.0038	1406	0.2827	11656.8	0.2632	6.904	1.07409	1e-11	-25.73	0	1951	0.3758	14486.8	0.3286	25.73	1.14364	0.193633	.
LRF(Zf)/Erythroblasts-ZBTB7A-ChIP-Seq(GSE74977)/Homer	AAGACCCYYN	Erythroblasts-ZBTB7A-ChIP-Seq(GSE74977)	LRF(Zf)	LRF	Other	#A6A7AA	Homer	Human	GW23	Distal	0.01	-6.843	0.004	1501	0.3018	12489.9	0.282	6.843	1.07021	1e-10	-24.23	0	1900	0.366	14133.2	0.3205	24.23	1.14197	0.191519	.
RBPJ:Ebox(?,bHLH)/Panc1-Rbpj1-ChIP-Seq(GSE47459)/Homer	GGGRAARRGRMCAGMTG	Panc1-Rbpj1-ChIP-Seq(GSE47459)	RBPJ:Ebox(?,bHLH)	RBPJ:EBOX	Other	#A6A7AA	Homer	Human	GW23	Distal	0.01	-6.746	0.0043	197	0.0396	1404	0.0317	6.746	1.24921	0.01	-6.31	0.005	316	0.0609	2253.7	0.0511	6.31	1.19178	0.253119	.
Tbox:Smad(T-box,MAD)/ESCd5-Smad2_3-ChIP-Seq(GSE29422)/Homer	AGGTGHCAGACA	ESCd5-Smad2_3-ChIP-Seq(GSE29422)	Tbox:Smad(T-box,MAD)	TBOX:SMAD	Other	#A6A7AA	Homer	Human	GW23	Distal	0.01	-6.624	0.0049	78	0.0157	483.8	0.0109	6.624	1.44037	0.01	-5.595	0.0094	143	0.0275	948.1	0.0215	5.595	1.27907	0.355095	.
c-Myc(bHLH)/LNCAP-cMyc-ChIP-Seq(Unpublished)/Homer	VCCACGTG	LNCAP-cMyc-ChIP-Seq(Unpublished)	c-Myc(bHLH)	C-MYC	Other	#A6A7AA	Homer	Human	GW23	Distal	0.01	-6.506	0.0054	356	0.0716	2709.1	0.0612	6.506	1.16993	1e-10	-24.33	0	566	0.109	3583.7	0.0813	24.33	1.34071	0.423001	.
MITF(bHLH)/MastCells-MITF-ChIP-Seq(GSE48085)/Homer	RTCATGTGAC	MastCells-MITF-ChIP-Seq(GSE48085)	MITF(bHLH)	MITF	bHLH	#F59120	Homer	Human	GW23	Distal	0.01	-6.372	0.0062	373	0.075	2856.5	0.0645	6.372	1.16279	0.0001	-10.5	0.0001	555	0.1069	3943.8	0.0894	10.5	1.19575	0.257915	.
THRb(NR)/HepG2-THRb.Flag-ChIP-Seq(Encode)/Homer	GGTCACCTGAGGTCA	HepG2-THRb.Flag-ChIP-Seq(Encode)	THRb(NR)	THRB	Other	#A6A7AA	Homer	Human	GW23	Distal	0.01	-6.302	0.0066	385	0.0774	2959.7	0.0668	6.302	1.15868	0.01	-5.584	0.0095	555	0.1069	4193.1	0.0951	5.584	1.12408	0.168745	.
Tbet(T-box)/CD8-Tbet-ChIP-Seq(GSE33802)/Homer	AGGTGTGAAM	CD8-Tbet-ChIP-Seq(GSE33802)	Tbet(T-box)	TBET	Other	#A6A7AA	Homer	Human	GW23	Distal	0.01	-6.298	0.0066	316	0.0635	2388.1	0.0539	6.298	1.17811	1	-0.07418	1	484	0.0932	4388.1	0.0995	0.07418	0.936683	-0.0943666	.
Prop1(Homeobox)/GHFT1-PROP1.biotin-ChIP-Seq(GSE77302)/Homer	NTAATBNAATTA	GHFT1-PROP1.biotin-ChIP-Seq(GSE77302)	Prop1(Homeobox)	PROP1	Homeobox, PRD	#FDDC0D	Homer	Human	GW23	Distal	0.01	-6.266	0.0067	110	0.0221	733.6	0.0166	6.266	1.33133	1	-0.08274	1	171	0.0329	1617.8	0.0367	0.08274	0.896458	-0.157692	.
MafA(bZIP)/Islet-MafA-ChIP-Seq(GSE30298)/Homer	TGCTGACTCA	Islet-MafA-ChIP-Seq(GSE30298)	MafA(bZIP)	MAFA	bZip	#B414EF	Homer	Human	GW23	Distal	0.01	-6.104	0.0078	344	0.0692	2628.8	0.0594	6.104	1.16498	0.0001	-10.02	0.0002	532	0.1025	3783.1	0.0858	10.02	1.19464	0.256574	.
Tcf12(bHLH)/GM12878-Tcf12-ChIP-Seq(GSE32465)/Homer	VCAGCTGYTG	GM12878-Tcf12-ChIP-Seq(GSE32465)	Tcf12(bHLH)	TCF12	bHLH	#F59120	Homer	Human	GW23	Distal	0.01	-6.043	0.0082	706	0.142	5682.5	0.1283	6.043	1.10678	1	-0.3073	0.8766	1014	0.1953	8771.6	0.1989	0.3073	0.9819	-0.0263513	.
Tbx21(T-box)/GM12878-TBX21-ChIP-Seq(Encode)/Homer	AGGTGTGAAA	GM12878-TBX21-ChIP-Seq(Encode)	Tbx21(T-box)	TBX21	T-Box	#E25ADC	Homer	Human	GW23	Distal	0.01	-6.03	0.0083	317	0.0637	2408.8	0.0544	6.03	1.17096	1	-0.4078	0.814	507	0.0977	4385.3	0.0995	0.4078	0.98191	-0.026338	.
Hoxd11(Homeobox)/ChickenMSG-Hoxd11.Flag-ChIP-Seq(GSE86088)/Homer	VGCCATAAAA	ChickenMSG-Hoxd11.Flag-ChIP-Seq(GSE86088)	Hoxd11(Homeobox)	HOXD11	Homeobox, HOXL	#FDDC0D	Homer	Human	GW23	Distal	0.01	-5.967	0.0087	658	0.1323	5278	0.1192	5.967	1.1099	0.01	-4.654	0.0223	988	0.1903	7803.7	0.177	4.654	1.07514	0.104526	.
Hoxa9(Homeobox)/ChickenMSG-Hoxa9.Flag-ChIP-Seq(GSE86088)/Homer	RGCAATNAAA	ChickenMSG-Hoxa9.Flag-ChIP-Seq(GSE86088)	Hoxa9(Homeobox)	HOXA9	Homeobox, HOXL	#FDDC0D	Homer	Human	GW23	Distal	0.01	-5.929	0.009	776	0.156	6288.3	0.142	5.929	1.09859	0.01	-6.532	0.0041	1140	0.2196	8897.7	0.2018	6.532	1.08821	0.121952	.
ZSCAN22(Zf)/HEK293-ZSCAN22.GFP-ChIP-Seq(GSE58341)/Homer	SMCAGTCWGAKGGAGGAGGC	HEK293-ZSCAN22.GFP-ChIP-Seq(GSE58341)	ZSCAN22(Zf)	ZSCAN22	Other	#A6A7AA	Homer	Human	GW23	Distal	0.01	-5.835	0.0098	59	0.0119	357.5	0.0081	5.835	1.46914	1e-07	-18.05	0	116	0.0223	537.1	0.0122	18.05	1.82787	0.870163	.
USF1(bHLH)/GM12878-Usf1-ChIP-Seq(GSE32465)/Homer	SGTCACGTGR	GM12878-Usf1-ChIP-Seq(GSE32465)	USF1(bHLH)	USF1	bHLH	#F59120	Homer	Human	GW23	Distal	0.01	-5.784	0.0103	253	0.0509	1892.6	0.0427	5.784	1.19204	0.001	-8.418	0.0007	396	0.0763	2788.2	0.0632	8.418	1.20728	0.271758	.
LEF1(HMG)/H1-LEF1-ChIP-Seq(GSE64758)/Homer	CCTTTGATST	H1-LEF1-ChIP-Seq(GSE64758)	LEF1(HMG)	LEF1	Other	#A6A7AA	Homer	Human	GW23	Distal	0.01	-5.721	0.0108	190	0.0382	1382.2	0.0312	5.721	1.22436	0.01	-6.548	0.004	305	0.0588	2157.9	0.0489	6.548	1.20245	0.265982	.
PRDM9(Zf)/Testis-DMC1-ChIP-Seq(GSE35498)/Homer	ADGGYAGYAGCATCT	Testis-DMC1-ChIP-Seq(GSE35498)	PRDM9(Zf)	PRDM9	Other	#A6A7AA	Homer	Human	GW23	Distal	0.01	-5.717	0.0108	238	0.0479	1772.2	0.04	5.717	1.1975	1e-05	-13.07	0	374	0.072	2458.3	0.0558	13.07	1.29032	0.367732	.
CDX4(Homeobox)/ZebrafishEmbryos-Cdx4.Myc-ChIP-Seq(GSE48254)/Homer	NGYCATAAAWCH	ZebrafishEmbryos-Cdx4.Myc-ChIP-Seq(GSE48254)	CDX4(Homeobox)	CDX4	Homeobox, HOXL	#FDDC0D	Homer	Human	GW23	Distal	0.01	-5.697	0.0109	192	0.0386	1399.3	0.0316	5.697	1.22152	0.1	-3.345	0.0724	335	0.0645	2563.1	0.0581	3.345	1.11015	0.150761	.
Hoxb4(Homeobox)/ES-Hoxb4-ChIP-Seq(GSE34014)/Homer	TGATTRATGGCY	ES-Hoxb4-ChIP-Seq(GSE34014)	Hoxb4(Homeobox)	HOXB4	Homeobox, HOXL	#FDDC0D	Homer	Human	GW23	Distal	0.01	-5.643	0.0115	55	0.0111	331.8	0.0075	5.643	1.48	1	-2.099	0.2148	87	0.0168	643.9	0.0146	2.099	1.15068	0.202493	.
Usf2(bHLH)/C2C12-Usf2-ChIP-Seq(GSE36030)/Homer	GTCACGTGGT	C2C12-Usf2-ChIP-Seq(GSE36030)	Usf2(bHLH)	USF2	bHLH	#F59120	Homer	Human	GW23	Distal	0.01	-5.64	0.0115	148	0.0298	1048.7	0.0237	5.64	1.25738	1e-06	-15.31	0	240	0.0462	1418.9	0.0322	15.31	1.43478	0.520832	.
OCT:OCT-short(POU,Homeobox)/NPC-OCT6-ChIP-Seq(GSE43916)/Homer	ATGCATWATGCATRW	NPC-OCT6-ChIP-Seq(GSE43916)	OCT:OCT-short(POU,Homeobox)	POU3F1	Homeobox, POU	#FDDC0D	Homer	Human	GW23	Distal	0.01	-5.6	0.0118	158	0.0318	1129.4	0.0255	5.6	1.24706	1	-1.621	0.3167	264	0.0509	2120.9	0.0481	1.621	1.05821	0.0816288	.
HOXA1(Homeobox)/mES-Hoxa1-ChIP-Seq(SRP084292)/Homer	TGATKGATGR	mES-Hoxa1-ChIP-Seq(SRP084292)	HOXA1(Homeobox)	HOXA1	Homeobox, HOXL	#FDDC0D	Homer	Human	GW23	Distal	0.01	-5.445	0.0137	68	0.0137	431.3	0.0097	5.445	1.41237	1	-2.015	0.2308	111	0.0214	839.7	0.019	2.015	1.12632	0.171611	.
HIF2a(bHLH)/785_O-HIF2a-ChIP-Seq(GSE34871)/Homer	GCACGTACCC	785_O-HIF2a-ChIP-Seq(GSE34871)	HIF2a(bHLH)	HIF2A	Other	#A6A7AA	Homer	Human	GW23	Distal	0.01	-5.346	0.015	210	0.0422	1558.8	0.0352	5.346	1.19886	0.0001	-9.968	0.0002	303	0.0584	2018.3	0.0458	9.968	1.27511	0.350621	.
Hoxa11(Homeobox)/ChickenMSG-Hoxa11.Flag-ChIP-Seq(GSE86088)/Homer	TTTTATGGCM	ChickenMSG-Hoxa11.Flag-ChIP-Seq(GSE86088)	Hoxa11(Homeobox)	HOXA11	Homeobox, HOXL	#FDDC0D	Homer	Human	GW23	Distal	0.01	-5.341	0.015	584	0.1174	4689.4	0.1059	5.341	1.10859	1	-0.7637	0.6176	880	0.1695	7450.7	0.169	0.7637	1.00296	0.00426203	.
Hand2(bHLH)/Mesoderm-Hand2-ChIP-Seq(GSE61475)/Homer	TGACANARRCCAGRC	Mesoderm-Hand2-ChIP-Seq(GSE61475)	Hand2(bHLH)	HAND2	bHLH	#F59120	Homer	Human	GW23	Distal	0.01	-5.309	0.0153	200	0.0402	1479	0.0334	5.309	1.20359	0.1	-3.367	0.0711	301	0.058	2287.7	0.0519	3.367	1.11753	0.160318	.
Bapx1(Homeobox)/VertebralCol-Bapx1-ChIP-Seq(GSE36672)/Homer	TTRAGTGSYK	VertebralCol-Bapx1-ChIP-Seq(GSE36672)	Bapx1(Homeobox)	BAPX1	Other	#A6A7AA	Homer	Human	GW23	Distal	0.01	-5.234	0.0164	746	0.15	6081.4	0.1373	5.234	1.0925	0.1	-2.307	0.1798	1114	0.2146	9120.8	0.2069	2.307	1.03722	0.0527164	.
Hoxd12(Homeobox)/ChickenMSG-Hoxd12.Flag-ChIP-Seq(GSE86088)/Homer	HDGYAATGAAAN	ChickenMSG-Hoxd12.Flag-ChIP-Seq(GSE86088)	Hoxd12(Homeobox)	HOXD12	Homeobox, HOXL	#FDDC0D	Homer	Human	GW23	Distal	0.01	-5.178	0.0172	414	0.0832	3260.2	0.0736	5.178	1.13043	1	-0.2674	0.8953	631	0.1216	5510.5	0.125	0.2674	0.9728	-0.0397849	.
Unknown(Homeobox)/Limb-p300-ChIP-Seq/Homer	SSCMATWAAA	Limb-p300-ChIP-Seq	Unknown(Homeobox)	UNKNOWN	Other	#A6A7AA	Homer	Human	GW23	Distal	0.01	-5.073	0.019	148	0.0298	1066.3	0.0241	5.073	1.23651	1	-0.08471	1	223	0.043	2079.7	0.0472	0.08471	0.911017	-0.13445	.
GLIS3(Zf)/Thyroid-Glis3.GFP-ChIP-Seq(GSE103297)/Homer	CTCCCTGGGAGGCCN	Thyroid-Glis3.GFP-ChIP-Seq(GSE103297)	GLIS3(Zf)	GLIS3	Other	#A6A7AA	Homer	Human	GW23	Distal	0.01	-5.071	0.019	1297	0.2608	10867	0.2454	5.071	1.06275	1e-07	-17.9	0	1803	0.3473	13640.5	0.3094	17.9	1.1225	0.166709	.
Pbx3(Homeobox)/GM12878-PBX3-ChIP-Seq(GSE32465)/Homer	SCTGTCAMTCAN	GM12878-PBX3-ChIP-Seq(GSE32465)	Pbx3(Homeobox)	PBX3	Homeobox, TALE	#FDDC0D	Homer	Human	GW23	Distal	0.01	-5.035	0.0195	96	0.0193	655.2	0.0148	5.035	1.30405	0.001	-8.83	0.0005	163	0.0314	1009.5	0.0229	8.83	1.37118	0.455417	.
Nkx2.1(Homeobox)/LungAC-Nkx2.1-ChIP-Seq(GSE43252)/Homer	RSCACTYRAG	LungAC-Nkx2.1-ChIP-Seq(GSE43252)	Nkx2.1(Homeobox)	NKX2.1	Homeobox	#FDDC0D	Homer	Human	GW23	Distal	0.01	-4.875	0.0227	1086	0.2184	9048.7	0.2043	4.875	1.06902	0.01	-5.062	0.0153	1530	0.2947	12264.9	0.2782	5.062	1.05931	0.0831246	.
FOXK1(Forkhead)/HEK293-FOXK1-ChIP-Seq(GSE51673)/Homer	NVWTGTTTAC	HEK293-FOXK1-ChIP-Seq(GSE51673)	FOXK1(Forkhead)	FOXK1	Other	#A6A7AA	Homer	Human	GW23	Distal	0.01	-4.867	0.0227	266	0.0535	2039.2	0.046	4.867	1.16304	0.001	-8.567	0.0006	440	0.0848	3125.9	0.0709	8.567	1.19605	0.258279	.
MyoG(bHLH)/C2C12-MyoG-ChIP-Seq(GSE36024)/Homer	AACAGCTG	C2C12-MyoG-ChIP-Seq(GSE36024)	MyoG(bHLH)	MYOG	bHLH	#F59120	Homer	Human	GW23	Distal	0.01	-4.816	0.0238	692	0.1392	5649.4	0.1276	4.816	1.09091	1	-0.1251	0.9844	983	0.1894	8649.2	0.1962	0.1251	0.965341	-0.0508887	.
TEAD1(TEAD)/HepG2-TEAD1-ChIP-Seq(Encode)/Homer	CYRCATTCCA	HepG2-TEAD1-ChIP-Seq(Encode)	TEAD1(TEAD)	TEAD1	Other	#A6A7AA	Homer	Human	GW23	Distal	0.01	-4.771	0.0247	348	0.07	2728.3	0.0616	4.771	1.13636	0.0001	-10.93	0.0001	549	0.1058	3878.5	0.088	10.93	1.20227	0.265764	.
ARE(NR)/LNCAP-AR-ChIP-Seq(GSE27824)/Homer	RGRACASNSTGTYCYB	LNCAP-AR-ChIP-Seq(GSE27824)	ARE(NR)	ARE	Other	#A6A7AA	Homer	Human	GW23	Distal	0.01	-4.64	0.0279	100	0.0201	697.2	0.0157	4.64	1.28025	0.01	-5.545	0.0098	142	0.0274	942.8	0.0214	5.545	1.28037	0.356565	.
HOXB13(Homeobox)/ProstateTumor-HOXB13-ChIP-Seq(GSE56288)/Homer	TTTTATKRGG	ProstateTumor-HOXB13-ChIP-Seq(GSE56288)	HOXB13(Homeobox)	HOXB13	Homeobox, HOXL	#FDDC0D	Homer	Human	GW23	Distal	0.1	-4.605	0.0288	248	0.0499	1902.7	0.043	4.605	1.16047	0.1	-3.324	0.0738	401	0.0772	3100.7	0.0703	3.324	1.09815	0.135076	.
ZNF322(Zf)/HEK293-ZNF322.GFP-ChIP-Seq(GSE58341)/Homer	GAGCCTGGTACTGWGCCTGR	HEK293-ZNF322.GFP-ChIP-Seq(GSE58341)	ZNF322(Zf)	ZNF322	Other	#A6A7AA	Homer	Human	GW23	Distal	0.1	-4.597	0.0288	189	0.038	1416.4	0.032	4.597	1.1875	1	-0.4132	0.8116	275	0.053	2393.2	0.0543	0.4132	0.976059	-0.0349598	.
Fox:Ebox(Forkhead,bHLH)/Panc1-Foxa2-ChIP-Seq(GSE47459)/Homer	NNNVCTGWGYAAACASN	Panc1-Foxa2-ChIP-Seq(GSE47459)	Fox:Ebox(Forkhead,bHLH)	FOX:EBOX	Other	#A6A7AA	Homer	Human	GW23	Distal	0.1	-4.578	0.0292	282	0.0567	2186.1	0.0494	4.578	1.14777	1	-1.786	0.2778	461	0.0888	3737.9	0.0848	1.786	1.04717	0.0664954	.
NFAT:AP1(RHD,bZIP)/Jurkat-NFATC1-ChIP-Seq(Jolma_et_al.)/Homer	SARTGGAAAAWRTGAGTCAB	Jurkat-NFATC1-ChIP-Seq(Jolma_et_al.)	NFAT:AP1(RHD,bZIP)	NFAT:AP1	bZip	#B414EF	Homer	Human	GW23	Distal	0.1	-4.233	0.0409	49	0.0099	312.5	0.0071	4.233	1.39437	0.1	-3.938	0.0432	82	0.0158	539.8	0.0122	3.938	1.29508	0.373043	.
OCT:OCT(POU,Homeobox)/NPC-Brn1-ChIP-Seq(GSE35496)/Homer	ATGAATATTCATGAG	NPC-Brn1-ChIP-Seq(GSE35496)	OCT:OCT(POU,Homeobox)	OCT:OCT	Homeobox, POU	#FDDC0D	Homer	Human	GW23	Distal	0.1	-4.056	0.0485	6	0.0012	18.4	0.0004	4.056	3	0.01	-4.986	0.0163	12	0.0023	40.9	0.0009	4.986	2.55556	1.35364	.
ETS:E-box(ETS,bHLH)/HPC7-Scl-ChIP-Seq(GSE22178)/Homer	AGGAARCAGCTG	HPC7-Scl-ChIP-Seq(GSE22178)	ETS:E-box(ETS,bHLH)	ETS:E-BOX	ETS	#1B75B9	Homer	Human	GW23	Distal	0.1	-4.041	0.049	51	0.0103	331.7	0.0075	4.041	1.37333	0.001	-8.501	0.0006	85	0.0164	464.8	0.0105	8.501	1.5619	0.643306	.
FOXA1(Forkhead)/LNCAP-FOXA1-ChIP-Seq(GSE27824)/Homer	WAAGTAAACA	LNCAP-FOXA1-ChIP-Seq(GSE27824)	FOXA1(Forkhead)	FOXA1	Other	#A6A7AA	Homer	Human	GW23	Distal	0.1	-3.884	0.0569	260	0.0523	2038.4	0.046	3.884	1.13696	1	-1.095	0.4823	430	0.0828	3573.8	0.0811	1.095	1.02096	0.0299289	.
Tbx20(T-box)/Heart-Tbx20-ChIP-Seq(GSE29636)/Homer	GGTGYTGACAGS	Heart-Tbx20-ChIP-Seq(GSE29636)	Tbx20(T-box)	TBX20	T-Box	#E25ADC	Homer	Human	GW23	Distal	0.1	-3.868	0.0575	95	0.0191	680.9	0.0154	3.868	1.24026	0.1	-4.456	0.0266	161	0.031	1124.2	0.0255	4.456	1.21569	0.281771	.
E2F6(E2F)/Hela-E2F6-ChIP-Seq(GSE31477)/Homer	GGCGGGAARN	Hela-E2F6-ChIP-Seq(GSE31477)	E2F6(E2F)	E2F6	Other	#A6A7AA	Homer	Human	GW23	Distal	0.1	-3.783	0.0622	602	0.1211	4957.6	0.1119	3.783	1.08222	1e-38	-88.95	0	915	0.1763	4892.3	0.111	88.95	1.58829	0.667473	.
Nkx2.2(Homeobox)/NPC-Nkx2.2-ChIP-Seq(GSE61673)/Homer	BTBRAGTGSN	NPC-Nkx2.2-ChIP-Seq(GSE61673)	Nkx2.2(Homeobox)	NKX2.2	Homeobox	#FDDC0D	Homer	Human	GW23	Distal	0.1	-3.703	0.0669	806	0.1621	6727.6	0.1519	3.703	1.06715	0.001	-7.183	0.0022	1207	0.2325	9398.4	0.2132	7.183	1.09053	0.125023	.
NPAS2(bHLH)/Liver-NPAS2-ChIP-Seq(GSE39860)/Homer	KCCACGTGAC	Liver-NPAS2-ChIP-Seq(GSE39860)	NPAS2(bHLH)	NPAS2	bHLH	#F59120	Homer	Human	GW23	Distal	0.1	-3.41	0.0892	479	0.0963	3930.8	0.0888	3.41	1.08446	1	-0.9444	0.5419	729	0.1404	6125	0.1389	0.9444	1.0108	0.0154963	.
AP-1(bZIP)/ThioMac-PU.1-ChIP-Seq(GSE21512)/Homer	VTGACTCATC	ThioMac-PU.1-ChIP-Seq(GSE21512)	AP-1(bZIP)	AP-1	bZip	#B414EF	Homer	Human	GW23	Distal	0.1	-3.391	0.0903	190	0.0382	1478.9	0.0334	3.391	1.14371	1	-2.123	0.2109	292	0.0563	2305.5	0.0523	2.123	1.07648	0.106324	.
HIF-1a(bHLH)/MCF7-HIF1a-ChIP-Seq(GSE28352)/Homer	TACGTGCV	MCF7-HIF1a-ChIP-Seq(GSE28352)	HIF-1a(bHLH)	HIF-1A	Other	#A6A7AA	Homer	Human	GW23	Distal	0.1	-3.362	0.0924	150	0.0302	1147.5	0.0259	3.362	1.16602	0.001	-8.532	0.0006	227	0.0437	1490.7	0.0338	8.532	1.2929	0.37061	.
c-Myc(bHLH)/mES-cMyc-ChIP-Seq(GSE11431)/Homer	VVCCACGTGG	mES-cMyc-ChIP-Seq(GSE11431)	c-Myc(bHLH)	C-MYC	Other	#A6A7AA	Homer	Human	GW23	Distal	0.1	-3.278	0.1	255	0.0513	2030.6	0.0459	3.278	1.11765	1	-1.122	0.4735	421	0.0811	3493.3	0.0792	1.122	1.02399	0.0342015	.
Arnt:Ahr(bHLH)/MCF7-Arnt-ChIP-Seq(Lo_et_al.)/Homer	TBGCACGCAA	MCF7-Arnt-ChIP-Seq(Lo_et_al.)	Arnt:Ahr(bHLH)	ARNT:AHR	Other	#A6A7AA	Homer	Human	GW23	Distal	0.1	-3.262	0.101	370	0.0744	3008.1	0.0679	3.262	1.09573	1e-11	-27.5	0	629	0.1212	3971	0.0901	27.5	1.34517	0.427791	.
Tcf7(HMG)/GM12878-TCF7-ChIP-Seq(Encode)/Homer	CTTTGATGTGSB	GM12878-TCF7-ChIP-Seq(Encode)	Tcf7(HMG)	TCF7	bHLH	#F59120	Homer	Human	GW23	Distal	0.1	-3.25	0.1016	92	0.0185	677	0.0153	3.25	1.20915	0.1	-2.861	0.1107	145	0.0279	1067	0.0242	2.861	1.15289	0.205258	.
ZFX(Zf)/mES-Zfx-ChIP-Seq(GSE11431)/Homer	AGGCCTRG	mES-Zfx-ChIP-Seq(GSE11431)	ZFX(Zf)	ZFX	Other	#A6A7AA	Homer	Human	GW23	Distal	0.1	-3.222	0.1039	993	0.1997	8405.8	0.1898	3.222	1.05216	1	-1.132	0.4695	1369	0.2637	11493.5	0.2607	1.132	1.01151	0.016507	.
PU.1-IRF(ETS:IRF)/Bcell-PU.1-ChIP-Seq(GSE21512)/Homer	MGGAAGTGAAAC	Bcell-PU.1-ChIP-Seq(GSE21512)	PU.1-IRF(ETS:IRF)	PU.1-IRF	Other	#A6A7AA	Homer	Human	GW23	Distal	0.1	-3.201	0.1054	504	0.1013	4162.7	0.094	3.201	1.07766	1e-14	-33.22	0	836	0.161	5374.4	0.1219	33.22	1.32075	0.401363	.
MyoD(bHLH)/Myotube-MyoD-ChIP-Seq(GSE21614)/Homer	RRCAGCTGYTSY	Myotube-MyoD-ChIP-Seq(GSE21614)	MyoD(bHLH)	MYOD	Other	#A6A7AA	Homer	Human	GW23	Distal	0.1	-3.132	0.1123	549	0.1104	4556.7	0.1029	3.132	1.07289	1	-1.868	0.2601	825	0.1589	6765.2	0.1534	1.868	1.03585	0.0508206	.
TEAD4(TEA)/Tropoblast-Tead4-ChIP-Seq(GSE37350)/Homer	CCWGGAATGY	Tropoblast-Tead4-ChIP-Seq(GSE37350)	TEAD4(TEA)	TEAD4	Other	#A6A7AA	Homer	Human	GW23	Distal	0.1	-3.092	0.1162	323	0.065	2619.1	0.0591	3.092	1.09983	0.001	-9.141	0.0004	515	0.0992	3688.6	0.0837	9.141	1.18519	0.245112	.
TCFL2(HMG)/K562-TCF7L2-ChIP-Seq(GSE29196)/Homer	ACWTCAAAGG	K562-TCF7L2-ChIP-Seq(GSE29196)	TCFL2(HMG)	TCFL2	Other	#A6A7AA	Homer	Human	GW23	Distal	0.1	-3.086	0.1162	24	0.0048	146.9	0.0033	3.086	1.45455	1	-1.641	0.312	32	0.0062	227.2	0.0052	1.641	1.19231	0.253757	.
Rbpj1(?)/Panc1-Rbpj1-ChIP-Seq(GSE47459)/Homer	HTTTCCCASG	Panc1-Rbpj1-ChIP-Seq(GSE47459)	Rbpj1(?)	RBPJ1	Other	#A6A7AA	Homer	Human	GW23	Distal	0.1	-3.066	0.1179	662	0.1331	5540.7	0.1251	3.066	1.06395	1e-07	-18.27	0	1012	0.195	7219	0.1637	18.27	1.1912	0.25242	.
TFE3(bHLH)/MEF-TFE3-ChIP-Seq(GSE75757)/Homer	GTCACGTGACYV	MEF-TFE3-ChIP-Seq(GSE75757)	TFE3(bHLH)	TFE3	bHLH	#F59120	Homer	Human	GW23	Distal	0.1	-3.058	0.1181	43	0.0086	291	0.0066	3.058	1.30303	1e-05	-13.24	0	65	0.0125	277	0.0063	13.24	1.98413	0.988504	DD_285
ZNF416(Zf)/HEK293-ZNF416.GFP-ChIP-Seq(GSE58341)/Homer	WDNCTGGGCA	HEK293-ZNF416.GFP-ChIP-Seq(GSE58341)	ZNF416(Zf)	ZNF416	Other	#A6A7AA	Homer	Human	GW23	Distal	0.1	-3.003	0.1241	810	0.1629	6833.9	0.1543	3.003	1.05574	0.1	-4.491	0.0259	1182	0.2277	9425.9	0.2138	4.491	1.06501	0.0908724	.
PRDM15(Zf)/ESC-Prdm15-ChIP-Seq(GSE73694)/Homer	YCCDNTCCAGGTTTT	ESC-Prdm15-ChIP-Seq(GSE73694)	PRDM15(Zf)	PRDM15	Other	#A6A7AA	Homer	Human	GW23	Distal	0.1	-2.961	0.1287	498	0.1001	4131	0.0933	2.961	1.07288	1e-11	-25.39	0	782	0.1506	5181.7	0.1175	25.39	1.2817	0.358061	.
GATA3(Zf),DR8/iTreg-Gata3-ChIP-Seq(GSE20898)/Homer	AGATSTNDNNDSAGATAASN	iTreg-Gata3-ChIP-Seq(GSE20898)	GATA3(Zf),DR8	GATA3	Other	#A6A7AA	Homer	Human	GW23	Distal	0.1	-2.935	0.1314	20	0.004	119.6	0.0027	2.935	1.48148	0.1	-2.629	0.1345	32	0.0062	201.8	0.0046	2.629	1.34783	0.430634	DD_285
STAT4(Stat)/CD4-Stat4-ChIP-Seq(GSE22104)/Homer	NYTTCCWGGAAR	CD4-Stat4-ChIP-Seq(GSE22104)	STAT4(Stat)	STAT4	Other	#A6A7AA	Homer	Human	GW23	Distal	0.1	-2.93	0.1314	344	0.0692	2810.6	0.0635	2.93	1.08976	0.0001	-10.84	0.0001	547	0.1054	3866	0.0877	10.84	1.20182	0.265226	.
Tcf3(HMG)/mES-Tcf3-ChIP-Seq(GSE11724)/Homer	ASWTCAAAGG	mES-Tcf3-ChIP-Seq(GSE11724)	Tcf3(HMG)	TCF3	bHLH	#F59120	Homer	Human	GW23	Distal	0.1	-2.925	0.1314	71	0.0143	517.1	0.0117	2.925	1.22222	1	-1.851	0.2639	109	0.021	833	0.0189	1.851	1.11111	0.152003	.
Foxa2(Forkhead)/Liver-Foxa2-ChIP-Seq(GSE25694)/Homer	CYTGTTTACWYW	Liver-Foxa2-ChIP-Seq(GSE25694)	Foxa2(Forkhead)	FOXA2	Other	#A6A7AA	Homer	Human	GW23	Distal	0.1	-2.89	0.1351	187	0.0376	1479	0.0334	2.89	1.12575	0.1	-3.802	0.0484	328	0.0632	2477.3	0.0562	3.802	1.12456	0.169354	.
Sp5(Zf)/mES-Sp5.Flag-ChIP-Seq(GSE72989)/Homer	RGKGGGCGGAGC	mES-Sp5.Flag-ChIP-Seq(GSE72989)	Sp5(Zf)	SP5	KLF/SP	#89C541	Homer	Human	GW23	Distal	0.1	-2.849	0.14	1080	0.2172	9211.5	0.208	2.849	1.04423	1e-56	-130.1	0	1522	0.2932	8602.9	0.1951	130.1	1.50282	0.587671	.
ZNF711(Zf)/SHSY5Y-ZNF711-ChIP-Seq(GSE20673)/Homer	AGGCCTAG	SHSY5Y-ZNF711-ChIP-Seq(GSE20673)	ZNF711(Zf)	ZNF711	ZNF C2H2	#A6A7AA	Homer	Human	GW23	Distal	0.1	-2.823	0.143	1574	0.3165	13560.8	0.3062	2.823	1.03364	0.1	-4.455	0.0266	1982	0.3818	16121.4	0.3656	4.455	1.04431	0.062551	.
CUX1(Homeobox)/K562-CUX1-ChIP-Seq(GSE92882)/Homer	TATCGATNAN	K562-CUX1-ChIP-Seq(GSE92882)	CUX1(Homeobox)	CUX1	Homeobox, CUT	#FDDC0D	Homer	Human	GW23	Distal	0.1	-2.674	0.1649	129	0.0259	1004	0.0227	2.674	1.14097	1	-1.543	0.3398	199	0.0383	1590.9	0.0361	1.543	1.06094	0.0853456	.
Npas4(bHLH)/Neuron-Npas4-ChIP-Seq(GSE127793)/Homer	NHRTCACGACDN	Neuron-Npas4-ChIP-Seq(GSE127793)	Npas4(bHLH)	NPAS4	bHLH	#F59120	Homer	Human	GW23	Distal	0.1	-2.626	0.1721	390	0.0784	3229.7	0.0729	2.626	1.07545	1e-09	-22.04	0	588	0.1133	3808.1	0.0864	22.04	1.31134	0.391045	.
bZIP:IRF(bZIP,IRF)/Th17-BatF-ChIP-Seq(GSE39756)/Homer	NAGTTTCABTHTGACTNW	Th17-BatF-ChIP-Seq(GSE39756)	bZIP:IRF(bZIP,IRF)	BZIP:IRF	bZip	#B414EF	Homer	Human	GW23	Distal	0.1	-2.617	0.1728	90	0.0181	683.4	0.0154	2.617	1.17532	0.01	-4.63	0.0228	177	0.0341	1241.1	0.0281	4.63	1.21352	0.279202	.
Six1(Homeobox)/Myoblast-Six1-ChIP-Chip(GSE20150)/Homer	GKVTCADRTTWC	Myoblast-Six1-ChIP-Chip(GSE20150)	Six1(Homeobox)	SIX1	Homeobox, SINE	#FDDC0D	Homer	Human	GW23	Distal	0.1	-2.617	0.1728	69	0.0139	511.3	0.0115	2.617	1.2087	0.01	-6.04	0.0063	111	0.0214	698.8	0.0158	6.04	1.35443	0.437686	.
NFIL3(bZIP)/HepG2-NFIL3-ChIP-Seq(Encode)/Homer	VTTACGTAAYNNNNN	HepG2-NFIL3-ChIP-Seq(Encode)	NFIL3(bZIP)	NFIL3	bZip	#B414EF	Homer	Human	GW23	Distal	0.1	-2.61	0.1728	137	0.0275	1074.9	0.0243	2.61	1.13169	0.1	-3.628	0.0559	228	0.0439	1688	0.0383	3.628	1.14621	0.196877	.
Stat3+il21(Stat)/CD4-Stat3-ChIP-Seq(GSE19198)/Homer	SVYTTCCNGGAARB	CD4-Stat3-ChIP-Seq(GSE19198)	Stat3+il21(Stat)	STAT3+IL21	Other	#A6A7AA	Homer	Human	GW23	Distal	0.1	-2.607	0.1728	308	0.0619	2526.7	0.0571	2.607	1.08406	0.0001	-11.4	0	484	0.0932	3354.4	0.0761	11.4	1.2247	0.292434	.
IRF8(IRF)/BMDM-IRF8-ChIP-Seq(GSE77884)/Homer	GRAASTGAAAST	BMDM-IRF8-ChIP-Seq(GSE77884)	IRF8(IRF)	IRF8	Other	#A6A7AA	Homer	Human	GW23	Distal	0.1	-2.6	0.1728	106	0.0213	816.1	0.0184	2.6	1.15761	1e-07	-17.59	0	195	0.0376	1062.6	0.0241	17.59	1.56017	0.6417	.
Hoxc9(Homeobox)/Ainv15-Hoxc9-ChIP-Seq(GSE21812)/Homer	GGCCATAAATCA	Ainv15-Hoxc9-ChIP-Seq(GSE21812)	Hoxc9(Homeobox)	HOXC9	Homeobox, HOXL	#FDDC0D	Homer	Human	GW23	Distal	0.1	-2.566	0.177	114	0.0229	884.2	0.02	2.566	1.145	1	-1.363	0.3955	194	0.0374	1565.2	0.0355	1.363	1.05352	0.0752192	.
THRa(NR)/C17.2-THRa-ChIP-Seq(GSE38347)/Homer	GGTCANYTGAGGWCA	C17.2-THRa-ChIP-Seq(GSE38347)	THRa(NR)	THRA	Other	#A6A7AA	Homer	Human	GW23	Distal	0.1	-2.543	0.1802	204	0.041	1643.2	0.0371	2.543	1.10512	1	-0.5629	0.7234	313	0.0603	2682.4	0.0608	0.5629	0.991776	-0.0119133	.
NFE2L2(bZIP)/HepG2-NFE2L2-ChIP-Seq(Encode)/Homer	AWWWTGCTGAGTCAT	HepG2-NFE2L2-ChIP-Seq(Encode)	NFE2L2(bZIP)	NFE2L2	bZip	#B414EF	Homer	Human	GW23	Distal	0.1	-2.52	0.1835	12	0.0024	67.7	0.0015	2.52	1.6	1	-0.2974	0.8832	17	0.0033	166.8	0.0038	0.2974	0.868421	-0.203533	.
RORg(NR)/Liver-Rorc-ChIP-Seq(GSE101115)/Homer	WAABTAGGTCAV	Liver-Rorc-ChIP-Seq(GSE101115)	RORg(NR)	RORG	Other	#A6A7AA	Homer	Human	GW23	Distal	0.1	-2.513	0.1838	24	0.0048	156.6	0.0035	2.513	1.37143	0.1	-4.063	0.0387	39	0.0075	223.6	0.0051	4.063	1.47059	0.556393	.
TEAD2(TEA)/Py2T-Tead2-ChIP-Seq(GSE55709)/Homer	CCWGGAATGY	Py2T-Tead2-ChIP-Seq(GSE55709)	TEAD2(TEA)	TEAD2	Other	#A6A7AA	Homer	Human	GW23	Distal	0.1	-2.496	0.186	177	0.0356	1417.9	0.032	2.496	1.1125	0.01	-6.129	0.0058	299	0.0576	2128.6	0.0483	6.129	1.19255	0.254046	.
Zic3(Zf)/mES-Zic3-ChIP-Seq(GSE37889)/Homer	GGCCYCCTGCTGDGH	mES-Zic3-ChIP-Seq(GSE37889)	Zic3(Zf)	ZIC3	Other	#A6A7AA	Homer	Human	GW23	Distal	0.1	-2.492	0.186	553	0.1112	4652.2	0.1051	2.492	1.05804	0.1	-2.956	0.1022	813	0.1566	6525.3	0.148	2.956	1.05811	0.081487	.
NF-E2(bZIP)/K562-NFE2-ChIP-Seq(GSE31477)/Homer	GATGACTCAGCA	K562-NFE2-ChIP-Seq(GSE31477)	NF-E2(bZIP)	NF-E2	bZip	#B414EF	Homer	Human	GW23	Distal	0.1	-2.465	0.1898	19	0.0038	119.8	0.0027	2.465	1.40741	1	-1.761	0.2835	33	0.0064	231.8	0.0053	1.761	1.20755	0.27208	.
PAX5(Paired,Homeobox),condensed/GM12878-PAX5-ChIP-Seq(GSE32465)/Homer	GTCACGCTCSCTGM	GM12878-PAX5-ChIP-Seq(GSE32465)	PAX5(Paired,Homeobox),condensed	PAX5	Homeobox, PRD	#FDDC0D	Homer	Human	GW23	Distal	0.1	-2.452	0.1915	57	0.0115	419.3	0.0095	2.452	1.21053	0.001	-7.299	0.002	95	0.0183	555.7	0.0126	7.299	1.45238	0.53842	ASD_102
Phox2a(Homeobox)/Neuron-Phox2a-ChIP-Seq(GSE31456)/Homer	YTAATYNRATTA	Neuron-Phox2a-ChIP-Seq(GSE31456)	Phox2a(Homeobox)	PHOX2A	Homeobox, PRD	#FDDC0D	Homer	Human	GW23	Distal	0.1	-2.441	0.1926	62	0.0125	460.8	0.0104	2.441	1.20192	1	-0.06612	1	102	0.0196	1006.7	0.0228	0.06612	0.859649	-0.21818	.
STAT6(Stat)/Macrophage-Stat6-ChIP-Seq(GSE38377)/Homer	TTCCKNAGAA	Macrophage-Stat6-ChIP-Seq(GSE38377)	STAT6(Stat)	STAT6	Other	#A6A7AA	Homer	Human	GW23	Distal	0.1	-2.408	0.198	168	0.0338	1346.2	0.0304	2.408	1.11184	0.01	-6.138	0.0058	269	0.0518	1894.4	0.043	6.138	1.20465	0.268615	.
FOXA1(Forkhead)/MCF7-FOXA1-ChIP-Seq(GSE26831)/Homer	WAAGTAAACA	MCF7-FOXA1-ChIP-Seq(GSE26831)	FOXA1(Forkhead)	FOXA1	Other	#A6A7AA	Homer	Human	GW23	Distal	0.1	-2.385	0.2016	196	0.0394	1585.3	0.0358	2.385	1.10056	1	-0.4302	0.8028	334	0.0643	2895.9	0.0657	0.4302	0.978691	-0.0310746	.
Myf5(bHLH)/GM-Myf5-ChIP-Seq(GSE24852)/Homer	BAACAGCTGT	GM-Myf5-ChIP-Seq(GSE24852)	Myf5(bHLH)	MYF5	bHLH	#F59120	Homer	Human	GW23	Distal	0.1	-2.382	0.2016	405	0.0814	3380.1	0.0763	2.382	1.06684	1	-0.0295	1	620	0.1194	5668.7	0.1286	0.0295	0.92846	-0.107088	.
NFkB-p50,p52(RHD)/Monocyte-p50-ChIP-Chip(Schreiber_et_al.)/Homer	GGGGGAATCCCC	Monocyte-p50-ChIP-Chip(Schreiber_et_al.)	NFkB-p50,p52(RHD)	NFKB-P50,P52	Other	#A6A7AA	Homer	Human	GW23	Distal	0.1	-2.35	0.2067	108	0.0217	844.4	0.0191	2.35	1.13613	0.001	-7.254	0.0021	169	0.0326	1094.5	0.0248	7.254	1.31452	0.394532	.
HNF6(Homeobox)/Liver-Hnf6-ChIP-Seq(ERP000394)/Homer	NTATYGATCH	Liver-Hnf6-ChIP-Seq(ERP000394)	HNF6(Homeobox)	HNF6	Other	#A6A7AA	Homer	Human	GW23	Distal	0.1	-2.308	0.2145	121	0.0243	955.9	0.0216	2.308	1.125	1	-2.268	0.1855	185	0.0356	1421.7	0.0322	2.268	1.10559	0.144817	.
Bcl6(Zf)/Liver-Bcl6-ChIP-Seq(GSE31578)/Homer	NNNCTTTCCAGGAAA	Liver-Bcl6-ChIP-Seq(GSE31578)	Bcl6(Zf)	BCL6	Other	#A6A7AA	Homer	Human	GW23	Distal	1	-2.242	0.2281	532	0.107	4496.6	0.1015	2.242	1.05419	0.0001	-10.37	0.0001	802	0.1545	5906.6	0.134	10.37	1.15299	0.205374	.
Atf3(bZIP)/GBM-ATF3-ChIP-Seq(GSE33912)/Homer	DATGASTCATHN	GBM-ATF3-ChIP-Seq(GSE33912)	Atf3(bZIP)	ATF3	bZip	#B414EF	Homer	Human	GW23	Distal	1	-2.236	0.2283	155	0.0312	1246.9	0.0282	2.236	1.10638	1	-1.259	0.4263	248	0.0478	2025	0.0459	1.259	1.04139	0.0585165	.
GATA(Zf),IR4/iTreg-Gata3-ChIP-Seq(GSE20898)/Homer	NAGATWNBNATCTNN	iTreg-Gata3-ChIP-Seq(GSE20898)	GATA(Zf),IR4	GATA	Other	#A6A7AA	Homer	Human	GW23	Distal	1	-2.192	0.2375	16	0.0032	101.7	0.0023	2.192	1.3913	1	-0.839	0.582	24	0.0046	193.8	0.0044	0.839	1.04545	0.0641303	.
ZNF519(Zf)/HEK293-ZNF519.GFP-ChIP-Seq(GSE58341)/Homer	GAGSCCGAGC	HEK293-ZNF519.GFP-ChIP-Seq(GSE58341)	ZNF519(Zf)	ZNF519	Other	#A6A7AA	Homer	Human	GW23	Distal	1	-2.171	0.2414	252	0.0507	2079.9	0.047	2.171	1.07872	1e-13	-31.86	0	406	0.0782	2270.9	0.0515	31.86	1.51845	0.602596	.
Cux2(Homeobox)/Liver-Cux2-ChIP-Seq(GSE35985)/Homer	HNRAATCAAT	Liver-Cux2-ChIP-Seq(GSE35985)	Cux2(Homeobox)	CUX2	Homeobox, CUT	#FDDC0D	Homer	Human	GW23	Distal	1	-2.13	0.2502	96	0.0193	754.3	0.017	2.13	1.13529	1	-0.9205	0.5504	143	0.0275	1184.5	0.0269	0.9205	1.0223	0.0318254	.
ZNF143|STAF(Zf)/CUTLL-ZNF143-ChIP-Seq(GSE29600)/Homer	ATTTCCCAGVAKSCY	CUTLL-ZNF143-ChIP-Seq(GSE29600)	ZNF143|STAF(Zf)	ZNF143|STAF	GFY-STAF	#03B4C6	Homer	Human	GW23	Distal	1	-2.118	0.2521	189	0.038	1543.4	0.0349	2.118	1.08883	0.0001	-11.29	0	282	0.0543	1821.5	0.0413	11.29	1.31477	0.39481	.
BATF(bZIP)/Th17-BATF-ChIP-Seq(GSE39756)/Homer	DATGASTCAT	Th17-BATF-ChIP-Seq(GSE39756)	BATF(bZIP)	BATF	bZip	#B414EF	Homer	Human	GW23	Distal	1	-2.055	0.2672	149	0.03	1207	0.0273	2.055	1.0989	1	-1.444	0.3692	241	0.0464	1947.3	0.0442	1.444	1.04977	0.0700784	.
OCT:OCT(POU,Homeobox)/NPC-OCT6-ChIP-Seq(GSE43916)/Homer	YATGCATATRCATRT	NPC-OCT6-ChIP-Seq(GSE43916)	OCT:OCT(POU,Homeobox)	POU3F1	Homeobox, POU	#FDDC0D	Homer	Human	GW23	Distal	1	-2.054	0.2672	17	0.0034	111.2	0.0025	2.054	1.36	0.1	-3.706	0.052	48	0.0092	295	0.0067	3.706	1.37313	0.457473	.
Atf4(bZIP)/MEF-Atf4-ChIP-Seq(GSE35681)/Homer	MTGATGCAAT	MEF-Atf4-ChIP-Seq(GSE35681)	Atf4(bZIP)	ATF4	bZip	#B414EF	Homer	Human	GW23	Distal	1	-2.022	0.2735	68	0.0137	525.4	0.0119	2.022	1.15126	0.01	-6.221	0.0053	127	0.0245	811.5	0.0184	6.221	1.33152	0.413076	.
Zic2(Zf)/ESC-Zic2-ChIP-Seq(SRP197560)/Homer	CHCAGCRGGRGG	ESC-Zic2-ChIP-Seq(SRP197560)	Zic2(Zf)	ZIC2	Other	#A6A7AA	Homer	Human	GW23	Distal	1	-2.017	0.2736	446	0.0897	3772.5	0.0852	2.017	1.05282	1e-05	-12.95	0	683	0.1316	4844.3	0.1099	12.95	1.19745	0.259968	.
TEAD(TEA)/Fibroblast-PU.1-ChIP-Seq(Unpublished)/Homer	YCWGGAATGY	Fibroblast-PU.1-ChIP-Seq(Unpublished)	TEAD(TEA)	TEAD	Other	#A6A7AA	Homer	Human	GW23	Distal	1	-1.959	0.2886	194	0.039	1597.9	0.0361	1.959	1.08033	1	-1.208	0.4422	309	0.0595	2541.9	0.0576	1.208	1.03299	0.0468209	.
IRF3(IRF)/BMDM-Irf3-ChIP-Seq(GSE67343)/Homer	AGTTTCAKTTTC	BMDM-Irf3-ChIP-Seq(GSE67343)	IRF3(IRF)	IRF3	Other	#A6A7AA	Homer	Human	GW23	Distal	1	-1.951	0.2894	87	0.0175	687.5	0.0155	1.951	1.12903	0.001	-7.457	0.0017	158	0.0304	1007.2	0.0228	7.457	1.33333	0.415037	.
Fosl2(bZIP)/3T3L1-Fosl2-ChIP-Seq(GSE56872)/Homer	NATGASTCABNN	3T3L1-Fosl2-ChIP-Seq(GSE56872)	Fosl2(bZIP)	FOSL2	bZip	#B414EF	Homer	Human	GW23	Distal	1	-1.935	0.293	85	0.0171	671.8	0.0152	1.935	1.125	0.1	-3.177	0.0831	146	0.0281	1060.6	0.0241	3.177	1.16598	0.221537	.
GLI3(Zf)/Limb-GLI3-ChIP-Chip(GSE11077)/Homer	CGTGGGTGGTCC	Limb-GLI3-ChIP-Chip(GSE11077)	GLI3(Zf)	GLI3	Other	#A6A7AA	Homer	Human	GW23	Distal	1	-1.926	0.2941	68	0.0137	529.5	0.012	1.926	1.14167	1	-0.3782	0.8334	101	0.0195	898.2	0.0204	0.3782	0.955882	-0.065095	.
Unknown-ESC-element(?)/mES-Nanog-ChIP-Seq(GSE11724)/Homer	CACAGCAGGGGG	mES-Nanog-ChIP-Seq(GSE11724)	Unknown-ESC-element(?)	UNKNOWN-ESC-ELEMENT	Other	#A6A7AA	Homer	Human	GW23	Distal	1	-1.865	0.3113	380	0.0764	3214.4	0.0726	1.865	1.05234	1	-1.144	0.465	568	0.1094	4726.3	0.1072	1.144	1.02052	0.0293078	.
MafF(bZIP)/HepG2-MafF-ChIP-Seq(GSE31477)/Homer	HWWGTCAGCAWWTTT	HepG2-MafF-ChIP-Seq(GSE31477)	MafF(bZIP)	MAFF	bZip	#B414EF	Homer	Human	GW23	Distal	1	-1.862	0.3113	57	0.0115	440.9	0.01	1.862	1.15	1	-0.5622	0.7234	92	0.0177	793.8	0.018	0.5622	0.983333	-0.0242475	.
GSC(Homeobox)/FrogEmbryos-GSC-ChIP-Seq(DRA000576)/Homer	RGGATTAR	FrogEmbryos-GSC-ChIP-Seq(DRA000576)	GSC(Homeobox)	GSC	Homeobox, PRD	#FDDC0D	Homer	Human	GW23	Distal	1	-1.836	0.3174	256	0.0515	2141.9	0.0484	1.836	1.06405	1	-0.239	0.9138	434	0.0836	3827.3	0.0868	0.239	0.963134	-0.0541921	.
Fra2(bZIP)/Striatum-Fra2-ChIP-Seq(GSE43429)/Homer	GGATGACTCATC	Striatum-Fra2-ChIP-Seq(GSE43429)	Fra2(bZIP)	FRA2	bZip	#B414EF	Homer	Human	GW23	Distal	1	-1.809	0.3246	116	0.0233	940.6	0.0212	1.809	1.09906	1	-1.813	0.2718	191	0.0368	1503	0.0341	1.813	1.07918	0.109934	.
Srebp1a(bHLH)/HepG2-Srebp1a-ChIP-Seq(GSE31477)/Homer	RTCACSCCAY	HepG2-Srebp1a-ChIP-Seq(GSE31477)	Srebp1a(bHLH)	SREBP1A	Other	#A6A7AA	Homer	Human	GW23	Distal	1	-1.792	0.3287	85	0.0171	678.1	0.0153	1.792	1.11765	1	-1.058	0.4944	126	0.0243	1028.6	0.0233	1.058	1.04292	0.0606264	.
GRE(NR),IR3/A549-GR-ChIP-Seq(GSE32465)/Homer	NRGVACABNVTGTYCY	A549-GR-ChIP-Seq(GSE32465)	GRE(NR),IR3	GRE	Other	#A6A7AA	Homer	Human	GW23	Distal	1	-1.773	0.3337	49	0.0099	377.9	0.0085	1.773	1.16471	0.01	-6.167	0.0056	84	0.0162	500.1	0.0113	6.167	1.43363	0.519671	.
GRE(NR),IR3/RAW264.7-GRE-ChIP-Seq(Unpublished)/Homer	VAGRACAKWCTGTYC	RAW264.7-GRE-ChIP-Seq(Unpublished)	GRE(NR),IR3	GRE	Other	#A6A7AA	Homer	Human	GW23	Distal	1	-1.768	0.3339	73	0.0147	578.5	0.0131	1.768	1.12214	1	-2.269	0.1855	108	0.0208	802.8	0.0182	2.269	1.14286	0.192645	.
CRX(Homeobox)/Retina-Crx-ChIP-Seq(GSE20012)/Homer	GCTAATCC	Retina-Crx-ChIP-Seq(GSE20012)	CRX(Homeobox)	CRX	Homeobox, PRD	#FDDC0D	Homer	Human	GW23	Distal	1	-1.767	0.3339	636	0.1279	5463.1	0.1234	1.767	1.03647	1	-1.263	0.4252	968	0.1865	8074.5	0.1831	1.263	1.01857	0.0265438	.
Pax8(Paired,Homeobox)/Thyroid-Pax8-ChIP-Seq(GSE26938)/Homer	GTCATGCHTGRCTGS	Thyroid-Pax8-ChIP-Seq(GSE26938)	Pax8(Paired,Homeobox)	PAX8	Homeobox, PRD	#FDDC0D	Homer	Human	GW23	Distal	1	-1.749	0.337	191	0.0384	1587.2	0.0358	1.749	1.07263	0.1	-3.857	0.0464	288	0.0555	2153	0.0488	3.857	1.1373	0.185607	.
Srebp2(bHLH)/HepG2-Srebp2-ChIP-Seq(GSE31477)/Homer	CGGTCACSCCAC	HepG2-Srebp2-ChIP-Seq(GSE31477)	Srebp2(bHLH)	SREBP2	Other	#A6A7AA	Homer	Human	GW23	Distal	1	-1.74	0.3387	65	0.0131	512.7	0.0116	1.74	1.12931	1	-1.749	0.2865	99	0.0191	757.7	0.0172	1.749	1.11047	0.151164	.
Hoxa10(Homeobox)/ChickenMSG-Hoxa10.Flag-ChIP-Seq(GSE86088)/Homer	GGYAATGAAA	ChickenMSG-Hoxa10.Flag-ChIP-Seq(GSE86088)	Hoxa10(Homeobox)	HOXA10	Homeobox, HOXL	#FDDC0D	Homer	Human	GW23	Distal	1	-1.733	0.3396	135	0.0271	1107.3	0.025	1.733	1.084	1	-0.8748	0.5688	218	0.042	1821.1	0.0413	0.8748	1.01695	0.0242475	.
Hnf6b(Homeobox)/LNCaP-Hnf6b-ChIP-Seq(GSE106305)/Homer	TATTGAYY	LNCaP-Hnf6b-ChIP-Seq(GSE106305)	Hnf6b(Homeobox)	HNF6B	Other	#A6A7AA	Homer	Human	GW23	Distal	1	-1.731	0.3396	174	0.035	1442.5	0.0326	1.731	1.07362	1	-0.3462	0.8543	267	0.0514	2343.5	0.0532	0.3462	0.966165	-0.0496579	.
Stat3(Stat)/mES-Stat3-ChIP-Seq(GSE11431)/Homer	CTTCCGGGAA	mES-Stat3-ChIP-Seq(GSE11431)	Stat3(Stat)	STAT3	Other	#A6A7AA	Homer	Human	GW23	Distal	1	-1.729	0.3396	243	0.0489	2038.9	0.046	1.729	1.06304	0.0001	-9.814	0.0002	385	0.0742	2649.2	0.0601	9.814	1.23461	0.304054	.
E2F1(E2F)/Hela-E2F1-ChIP-Seq(GSE22478)/Homer	CWGGCGGGAA	Hela-E2F1-ChIP-Seq(GSE22478)	E2F1(E2F)	E2F1	Other	#A6A7AA	Homer	Human	GW23	Distal	1	-1.688	0.3505	282	0.0567	2380	0.0537	1.688	1.05587	1e-16	-37.91	0	467	0.09	2589.5	0.0587	37.91	1.53322	0.616564	.
AP-2alpha(AP2)/Hela-AP2alpha-ChIP-Seq(GSE31477)/Homer	ATGCCCTGAGGC	Hela-AP2alpha-ChIP-Seq(GSE31477)	AP-2alpha(AP2)	AP-2ALPHA	Other	#A6A7AA	Homer	Human	GW23	Distal	1	-1.681	0.3514	802	0.1613	6934.5	0.1566	1.681	1.03001	0.001	-7.101	0.0024	1139	0.2194	8846	0.2006	7.101	1.09372	0.129242	.
KLF10(Zf)/HEK293-KLF10.GFP-ChIP-Seq(GSE58341)/Homer	GGGGGTGTGTCC	HEK293-KLF10.GFP-ChIP-Seq(GSE58341)	KLF10(Zf)	KLF10	KLF/SP	#89C541	Homer	Human	GW23	Distal	1	-1.651	0.3606	385	0.0774	3281.6	0.0741	1.651	1.04453	1e-15	-36.53	0	713	0.1374	4378.6	0.0993	36.53	1.38369	0.468516	.
PSE(SNAPc)/K562-mStart-Seq/Homer	WAVTCACCMTAASYDAAAAG	K562-mStart-Seq	PSE(SNAPc)	PSE	Other	#A6A7AA	Homer	Human	GW23	Distal	1	-1.638	0.3641	106	0.0213	865.9	0.0196	1.638	1.08673	1	-0.04334	1	145	0.0279	1420.7	0.0322	0.04334	0.86646	-0.206796	.
PU.1:IRF8(ETS:IRF)/pDC-Irf8-ChIP-Seq(GSE66899)/Homer	GGAAGTGAAAST	pDC-Irf8-ChIP-Seq(GSE66899)	PU.1:IRF8(ETS:IRF)	PU.1:IRF8	Other	#A6A7AA	Homer	Human	GW23	Distal	1	-1.628	0.3661	60	0.0121	475.6	0.0107	1.628	1.13084	0.001	-7.112	0.0024	106	0.0204	637.6	0.0145	7.112	1.4069	0.492516	.
Zfp57(Zf)/H1-ZFP57.HA-ChIP-Seq(GSE115387)/Homer	NANTGCSGCA	H1-ZFP57.HA-ChIP-Seq(GSE115387)	Zfp57(Zf)	ZFP57	Other	#A6A7AA	Homer	Human	GW23	Distal	1	-1.616	0.3688	412	0.0828	3521.6	0.0795	1.616	1.04151	1e-12	-27.84	0	616	0.1187	3866.5	0.0877	27.84	1.35348	0.436671	.
FOXM1(Forkhead)/MCF7-FOXM1-ChIP-Seq(GSE72977)/Homer	TRTTTACTTW	MCF7-FOXM1-ChIP-Seq(GSE72977)	FOXM1(Forkhead)	FOXM1	Other	#A6A7AA	Homer	Human	GW23	Distal	1	-1.595	0.3753	210	0.0422	1764.8	0.0399	1.595	1.05764	1	-0.3435	0.8543	351	0.0676	3068.7	0.0696	0.3435	0.971264	-0.0420641	.
Pax7(Paired,Homeobox)/Myoblast-Pax7-ChIP-Seq(GSE25064)/Homer	TAATCAATTA	Myoblast-Pax7-ChIP-Seq(GSE25064)	Pax7(Paired,Homeobox)	PAX7	Homeobox, PRD	#FDDC0D	Homer	Human	GW23	Distal	1	-1.567	0.3841	14	0.0028	97.5	0.0022	1.567	1.27273	1	-0.121	0.9871	22	0.0042	238.6	0.0054	0.121	0.777778	-0.36257	.
PAX3:FKHR-fusion(Paired,Homeobox)/Rh4-PAX3:FKHR-ChIP-Seq(GSE19063)/Homer	ACCRTGACTAATTNN	Rh4-PAX3:FKHR-ChIP-Seq(GSE19063)	PAX3:FKHR-fusion(Paired,Homeobox)	PAX3:FKHR-FUSION	Other	#A6A7AA	Homer	Human	GW23	Distal	1	-1.564	0.3841	43	0.0086	335.7	0.0076	1.564	1.13158	1	-0.2776	0.8893	66	0.0127	609.7	0.0138	0.2776	0.92029	-0.11984	.
STAT5(Stat)/mCD4+-Stat5-ChIP-Seq(GSE12346)/Homer	RTTTCTNAGAAA	mCD4+-Stat5-ChIP-Seq(GSE12346)	STAT5(Stat)	STAT5	Other	#A6A7AA	Homer	Human	GW23	Distal	1	-1.563	0.3841	105	0.0211	861.6	0.0195	1.563	1.08205	0.01	-5.761	0.0081	185	0.0356	1261.9	0.0286	5.761	1.24476	0.315862	.
IRF:BATF(IRF:bZIP)/pDC-Irf8-ChIP-Seq(GSE66899)/Homer	CTTTCANTATGACTV	pDC-Irf8-ChIP-Seq(GSE66899)	IRF:BATF(IRF:bZIP)	IRF:BATF	bZip	#B414EF	Homer	Human	GW23	Distal	1	-1.554	0.3843	24	0.0048	178.8	0.004	1.554	1.2	0.1	-2.561	0.1425	44	0.0085	292.1	0.0066	2.561	1.28788	0.364997	.
bHLHE40(bHLH)/HepG2-BHLHE40-ChIP-Seq(GSE31477)/Homer	KCACGTGMCN	HepG2-BHLHE40-ChIP-Seq(GSE31477)	bHLHE40(bHLH)	BHLHE40	bHLH	#F59120	Homer	Human	GW23	Distal	1	-1.554	0.3843	165	0.0332	1378.1	0.0311	1.554	1.06752	0.001	-8.892	0.0005	286	0.0551	1924.7	0.0437	8.892	1.26087	0.334419	.
E-box(bHLH)/Promoter/Homer	SSGGTCACGTGA	Promoter	E-box(bHLH)	E-BOX	Other	#A6A7AA	Homer	Human	GW23	Distal	1	-1.533	0.3893	57	0.0115	454.1	0.0103	1.533	1.1165	1e-07	-17.96	0	84	0.0162	344.6	0.0078	17.96	2.07692	1.05445	.
ZNF317(Zf)/HEK293-ZNF317.GFP-ChIP-Seq(GSE58341)/Homer	GTCWGCTGTYYCTCT	HEK293-ZNF317.GFP-ChIP-Seq(GSE58341)	ZNF317(Zf)	ZNF317	Other	#A6A7AA	Homer	Human	GW23	Distal	1	-1.49	0.4049	32	0.0064	246.3	0.0056	1.49	1.14286	0.01	-5.378	0.0114	61	0.0118	353	0.008	5.378	1.475	0.560715	.
Klf9(Zf)/GBM-Klf9-ChIP-Seq(GSE62211)/Homer	GCCACRCCCACY	GBM-Klf9-ChIP-Seq(GSE62211)	Klf9(Zf)	KLF9	KLF/SP	#89C541	Homer	Human	GW23	Distal	1	-1.46	0.4152	368	0.074	3155.2	0.0712	1.46	1.03933	1e-25	-59.22	0	626	0.1206	3343.9	0.0758	59.22	1.59103	0.66996	.
Zic(Zf)/Cerebellum-ZIC1.2-ChIP-Seq(GSE60731)/Homer	CCTGCTGAGH	Cerebellum-ZIC1.2-ChIP-Seq(GSE60731)	Zic(Zf)	ZIC	Other	#A6A7AA	Homer	Human	GW23	Distal	1	-1.43	0.4265	499	0.1003	4308.9	0.0973	1.43	1.03083	0.1	-2.708	0.1266	753	0.1451	6055.3	0.1373	2.708	1.05681	0.0797159	.
Foxh1(Forkhead)/hESC-FOXH1-ChIP-Seq(GSE29422)/Homer	NNTGTGGATTSS	hESC-FOXH1-ChIP-Seq(GSE29422)	Foxh1(Forkhead)	FOXH1	Other	#A6A7AA	Homer	Human	GW23	Distal	1	-1.394	0.4401	153	0.0308	1287.1	0.0291	1.394	1.05842	1	-1.114	0.4766	253	0.0487	2084.6	0.0473	1.114	1.0296	0.0420816	.
Cdx2(Homeobox)/mES-Cdx2-ChIP-Seq(GSE14586)/Homer	GYMATAAAAH	mES-Cdx2-ChIP-Seq(GSE14586)	Cdx2(Homeobox)	CDX2	Homeobox, HOXL	#FDDC0D	Homer	Human	GW23	Distal	1	-1.388	0.4408	114	0.0229	950.5	0.0215	1.388	1.06512	1	-0.2013	0.9379	201	0.0387	1819.5	0.0413	0.2013	0.937046	-0.0938082	.
bHLHE41(bHLH)/proB-Bhlhe41-ChIP-Seq(GSE93764)/Homer	KCACGTGMCN	proB-Bhlhe41-ChIP-Seq(GSE93764)	bHLHE41(bHLH)	BHLHE41	bHLH	#F59120	Homer	Human	GW23	Distal	1	-1.371	0.4468	670	0.1347	5822.5	0.1315	1.371	1.02433	1e-09	-22.13	0	982	0.1892	6835.1	0.155	22.13	1.22065	0.287644	.
Foxa3(Forkhead)/Liver-Foxa3-ChIP-Seq(GSE77670)/Homer	BSNTGTTTACWYWGN	Liver-Foxa3-ChIP-Seq(GSE77670)	Foxa3(Forkhead)	FOXA3	Other	#A6A7AA	Homer	Human	GW23	Distal	1	-1.35	0.4544	63	0.0127	514.4	0.0116	1.35	1.09483	0.1	-2.55	0.1436	117	0.0225	860	0.0195	2.55	1.15385	0.206451	.
REST-NRSF(Zf)/Jurkat-NRSF-ChIP-Seq/Homer	GGMGCTGTCCATGGTGCTGA	Jurkat-NRSF-ChIP-Seq	REST-NRSF(Zf)	REST-NRSF	Other	#A6A7AA	Homer	Human	GW23	Distal	1	-1.338	0.4581	7	0.0014	46.1	0.001	1.338	1.4	1	-0.04702	1	11	0.0021	148.5	0.0034	0.04702	0.617647	-0.695145	.
GATA(Zf),IR3/iTreg-Gata3-ChIP-Seq(GSE20898)/Homer	NNNNNBAGATAWYATCTVHN	iTreg-Gata3-ChIP-Seq(GSE20898)	GATA(Zf),IR3	GATA	Other	#A6A7AA	Homer	Human	GW23	Distal	1	-1.323	0.4631	27	0.0054	210.9	0.0048	1.323	1.125	1	-0.229	0.9207	45	0.0087	430.2	0.0098	0.229	0.887755	-0.171766	.
Tcfcp2l1(CP2)/mES-Tcfcp2l1-ChIP-Seq(GSE11431)/Homer	NRAACCRGTTYRAACCRGYT	mES-Tcfcp2l1-ChIP-Seq(GSE11431)	Tcfcp2l1(CP2)	TCFCP2L1	Other	#A6A7AA	Homer	Human	GW23	Distal	1	-1.315	0.4649	65	0.0131	533.6	0.012	1.315	1.09167	1	-1.217	0.4388	107	0.0206	857.1	0.0194	1.217	1.06186	0.0865877	.
Fos(bZIP)/TSC-Fos-ChIP-Seq(GSE110950)/Homer	NDATGASTCAYN	TSC-Fos-ChIP-Seq(GSE110950)	Fos(bZIP)	FOS	bZip	#B414EF	Homer	Human	GW23	Distal	1	-1.306	0.4676	132	0.0265	1112.8	0.0251	1.306	1.05578	1	-2.171	0.2024	226	0.0435	1761.5	0.04	2.171	1.0875	0.121015	.
CEBP:CEBP(bZIP)/MEF-Chop-ChIP-Seq(GSE35681)/Homer	NTNATGCAAYMNNHTGMAAY	MEF-Chop-ChIP-Seq(GSE35681)	CEBP:CEBP(bZIP)	CEBP:CEBP	bZip	#B414EF	Homer	Human	GW23	Distal	1	-1.305	0.4676	28	0.0056	220	0.005	1.305	1.12	1	-0.1138	0.9898	44	0.0085	448.2	0.0102	0.1138	0.833333	-0.263034	.
E2F(E2F)/Hela-CellCycle-Expression/Homer	TTSGCGCGAAAA	Hela-CellCycle-Expression	E2F(E2F)	E2F	Other	#A6A7AA	Homer	Human	GW23	Distal	1	-1.305	0.4676	55	0.0111	448.9	0.0101	1.305	1.09901	1e-05	-12.7	0	101	0.0195	508.7	0.0115	12.7	1.69565	0.76184	.
Hoxd10(Homeobox)/ChickenMSG-Hoxd10.Flag-ChIP-Seq(GSE86088)/Homer	GGCMATGAAA	ChickenMSG-Hoxd10.Flag-ChIP-Seq(GSE86088)	Hoxd10(Homeobox)	HOXD10	Homeobox, HOXL	#FDDC0D	Homer	Human	GW23	Distal	1	-1.289	0.4699	280	0.0563	2405.9	0.0543	1.289	1.03683	1	-1.05	0.4981	448	0.0863	3733	0.0847	1.05	1.01889	0.0269986	.
Nrf2(bZIP)/Lymphoblast-Nrf2-ChIP-Seq(GSE37589)/Homer	HTGCTGAGTCAT	Lymphoblast-Nrf2-ChIP-Seq(GSE37589)	Nrf2(bZIP)	NRF2	bZip	#B414EF	Homer	Human	GW23	Distal	1	-1.283	0.471	12	0.0024	87.8	0.002	1.283	1.2	1	-1.16	0.461	26	0.005	196	0.0044	1.16	1.13636	0.184425	.
Fra1(bZIP)/BT549-Fra1-ChIP-Seq(GSE46166)/Homer	NNATGASTCATH	BT549-Fra1-ChIP-Seq(GSE46166)	Fra1(bZIP)	FRA1	bZip	#B414EF	Homer	Human	GW23	Distal	1	-1.279	0.471	123	0.0247	1036.3	0.0234	1.279	1.05556	1	-1.15	0.463	210	0.0405	1720.9	0.039	1.15	1.03846	0.0544478	.
p53(p53)/mES-cMyc-ChIP-Seq(GSE11431)/Homer	ACATGCCCGGGCAT	mES-cMyc-ChIP-Seq(GSE11431)	p53(p53)	P53	Other	#A6A7AA	Homer	Human	GW23	Distal	1	-1.277	0.471	11	0.0022	80	0.0018	1.277	1.22222	1	-0.5071	0.7536	15	0.0029	133.7	0.003	0.5071	0.966667	-0.0489096	.
EBNA1(EBV-virus)/Raji-EBNA1-ChIP-Seq(GSE30709)/Homer	GGYAGCAYDTGCTDCCCNNN	Raji-EBNA1-ChIP-Seq(GSE30709)	EBNA1(EBV-virus)	EBNA1	Other	#A6A7AA	Homer	Human	GW23	Distal	1	-1.273	0.471	10	0.002	71.7	0.0016	1.273	1.25	1	-1.376	0.3908	13	0.0025	87.2	0.002	1.376	1.25	0.321928	.
Pknox1(Homeobox)/ES-Prep1-ChIP-Seq(GSE63282)/Homer	SCTGTCAVTCAV	ES-Prep1-ChIP-Seq(GSE63282)	Pknox1(Homeobox)	PKNOX1	Homeobox, TALE	#FDDC0D	Homer	Human	GW23	Distal	1	-1.23	0.4892	89	0.0179	745.6	0.0168	1.23	1.06548	0.1	-3.865	0.0462	159	0.0306	1132.6	0.0257	3.865	1.19066	0.251763	.
p63(p53)/Keratinocyte-p63-ChIP-Seq(GSE17611)/Homer	NNDRCATGYCYNRRCATGYH	Keratinocyte-p63-ChIP-Seq(GSE17611)	p63(p53)	P63	Other	#A6A7AA	Homer	Human	GW23	Distal	1	-1.229	0.4892	123	0.0247	1040.3	0.0235	1.229	1.05106	0.01	-5.667	0.0088	207	0.0399	1433.1	0.0325	5.667	1.22769	0.295949	.
RORa(NR)/Liver-Rora-ChIP-Seq(GSE101115)/Homer	AAWCTAGGTCARDNN	Liver-Rora-ChIP-Seq(GSE101115)	RORa(NR)	RORA	Other	#A6A7AA	Homer	Human	GW23	Distal	1	-1.219	0.4908	36	0.0072	290.7	0.0066	1.219	1.09091	1	-2.298	0.1808	63	0.0121	446.1	0.0101	2.298	1.19802	0.260652	.
PR(NR)/T47D-PR-ChIP-Seq(GSE31130)/Homer	VAGRACAKNCTGTBC	T47D-PR-ChIP-Seq(GSE31130)	PR(NR)	PR	Other	#A6A7AA	Homer	Human	GW23	Distal	1	-1.198	0.4992	727	0.1462	6356.2	0.1435	1.198	1.01882	0.01	-5.063	0.0153	1096	0.2111	8658.3	0.1964	5.063	1.07485	0.104132	.
Egr2(Zf)/Thymocytes-Egr2-ChIP-Seq(GSE34254)/Homer	NGCGTGGGCGGR	Thymocytes-Egr2-ChIP-Seq(GSE34254)	Egr2(Zf)	EGR2	Other	#A6A7AA	Homer	Human	GW23	Distal	1	-1.165	0.5138	180	0.0362	1543.7	0.0349	1.165	1.03725	1e-11	-27	0	332	0.064	1842.9	0.0418	27	1.5311	0.614569	.
Jun-AP1(bZIP)/K562-cJun-ChIP-Seq(GSE31477)/Homer	GATGASTCATCN	K562-cJun-ChIP-Seq(GSE31477)	Jun-AP1(bZIP)	JUN-AP1	bZip	#B414EF	Homer	Human	GW23	Distal	1	-1.134	0.5281	58	0.0117	483.9	0.0109	1.134	1.07339	0.1	-2.53	0.1457	105	0.0202	766.6	0.0174	2.53	1.16092	0.215268	.
RUNX(Runt)/HPC7-Runx1-ChIP-Seq(GSE22178)/Homer	SAAACCACAG	HPC7-Runx1-ChIP-Seq(GSE22178)	RUNX(Runt)	RUNX	Other	#A6A7AA	Homer	Human	GW23	Distal	1	-1.119	0.5344	232	0.0467	2004.3	0.0453	1.119	1.03091	0.01	-5.177	0.0138	371	0.0715	2742.3	0.0622	5.177	1.14952	0.201029	.
Mouse_Recombination_Hotspot(Zf)/Testis-DMC1-ChIP-Seq(GSE24438)/Homer	ACTYKNATTCGTGNTACTTC	Testis-DMC1-ChIP-Seq(GSE24438)	Mouse_Recombination_Hotspot(Zf)	MOUSE_RECOMBINATION_HOTSPOT	Other	#A6A7AA	Homer	Human	GW23	Distal	1	-1.103	0.5409	14	0.0028	108.7	0.0025	1.103	1.12	1	-1.407	0.3814	22	0.0042	157	0.0036	1.407	1.16667	0.222392	.
Klf4(Zf)/mES-Klf4-ChIP-Seq(GSE11431)/Homer	GCCACACCCA	mES-Klf4-ChIP-Seq(GSE11431)	Klf4(Zf)	KLF4	KLF/SP	#89C541	Homer	Human	GW23	Distal	1	-1.079	0.5517	280	0.0563	2432	0.0549	1.079	1.0255	0.0001	-10.2	0.0001	448	0.0863	3121.5	0.0708	10.2	1.21893	0.285611	.
Bach1(bZIP)/K562-Bach1-ChIP-Seq(GSE31477)/Homer	AWWNTGCTGAGTCAT	K562-Bach1-ChIP-Seq(GSE31477)	Bach1(bZIP)	BACH1	bZip	#B414EF	Homer	Human	GW23	Distal	1	-1.075	0.5522	12	0.0024	92.8	0.0021	1.075	1.14286	1	-0.7397	0.6268	22	0.0042	181.3	0.0041	0.7397	1.02439	0.0347654	.
Bach2(bZIP)/OCILy7-Bach2-ChIP-Seq(GSE44420)/Homer	TGCTGAGTCA	OCILy7-Bach2-ChIP-Seq(GSE44420)	Bach2(bZIP)	BACH2	bZip	#B414EF	Homer	Human	GW23	Distal	1	-1.072	0.5522	54	0.0109	452.4	0.0102	1.072	1.06863	0.1	-2.756	0.1213	95	0.0183	678.8	0.0154	2.756	1.18831	0.248913	.
Duxbl(Homeobox)/NIH3T3-Duxbl.HA-ChIP-Seq(GSE119782)/Homer	TAAYCYAATCAA	NIH3T3-Duxbl.HA-ChIP-Seq(GSE119782)	Duxbl(Homeobox)	DUXBL	Other	#A6A7AA	Homer	Human	GW23	Distal	1	-1.06	0.5561	11	0.0022	84.6	0.0019	1.06	1.15789	1	-0.8242	0.5867	22	0.0042	177.2	0.004	0.8242	1.05	0.0703893	.
STAT6(Stat)/CD4-Stat6-ChIP-Seq(GSE22104)/Homer	ABTTCYYRRGAA	CD4-Stat6-ChIP-Seq(GSE22104)	STAT6(Stat)	STAT6	Other	#A6A7AA	Homer	Human	GW23	Distal	1	-1.055	0.5569	151	0.0304	1300.8	0.0294	1.055	1.03401	0.1	-4.046	0.0392	250	0.0482	1840.2	0.0417	4.046	1.15588	0.208986	.
MafB(bZIP)/BMM-Mafb-ChIP-Seq(GSE75722)/Homer	WNTGCTGASTCAGCANWTTY	BMM-Mafb-ChIP-Seq(GSE75722)	MafB(bZIP)	MAFB	bZip	#B414EF	Homer	Human	GW23	Distal	1	-1.043	0.5617	106	0.0213	907	0.0205	1.043	1.03902	1	-2.064	0.2214	187	0.036	1451.6	0.0329	2.064	1.09422	0.129909	.
Zac1(Zf)/Neuro2A-Plagl1-ChIP-Seq(GSE75942)/Homer	HAWGRGGCCM	Neuro2A-Plagl1-ChIP-Seq(GSE75942)	Zac1(Zf)	ZAC1	Other	#A6A7AA	Homer	Human	GW23	Distal	1	-1.032	0.5661	1903	0.3827	16830.5	0.38	1.032	1.00711	0.1	-3.822	0.0478	2416	0.4654	19867.1	0.4506	3.822	1.03285	0.0466239	.
ZNF652/HepG2-ZNF652.Flag-ChIP-Seq(Encode)/Homer	TTAACCCTTTVNKKN	HepG2-ZNF652.Flag-ChIP-Seq(Encode)	ZNF652	ZNF652	Other	#A6A7AA	Homer	Human	GW23	Distal	1	-1.028	0.5662	56	0.0113	472	0.0107	1.028	1.05607	0.01	-4.819	0.0191	105	0.0202	686.3	0.0156	4.819	1.29487	0.372809	.
E2F7(E2F)/Hela-E2F7-ChIP-Seq(GSE32673)/Homer	VDTTTCCCGCCA	Hela-E2F7-ChIP-Seq(GSE32673)	E2F7(E2F)	E2F7	Other	#A6A7AA	Homer	Human	GW23	Distal	1	-1.025	0.5662	125	0.0251	1075.8	0.0243	1.025	1.03292	1e-13	-30.37	0	233	0.0449	1130.1	0.0256	30.37	1.75391	0.810572	.
IRF4(IRF)/GM12878-IRF4-ChIP-Seq(GSE32465)/Homer	ACTGAAACCA	GM12878-IRF4-ChIP-Seq(GSE32465)	IRF4(IRF)	IRF4	Other	#A6A7AA	Homer	Human	GW23	Distal	1	-1.023	0.5662	109	0.0219	935.6	0.0211	1.023	1.03791	1	-1.361	0.3956	176	0.0339	1416.6	0.0321	1.361	1.05607	0.078712	.
JunB(bZIP)/DendriticCells-Junb-ChIP-Seq(GSE36099)/Homer	RATGASTCAT	DendriticCells-Junb-ChIP-Seq(GSE36099)	JunB(bZIP)	JUNB	bZip	#B414EF	Homer	Human	GW23	Distal	1	-1.019	0.5662	123	0.0247	1058.5	0.0239	1.019	1.03347	1	-0.6598	0.6684	201	0.0387	1709.1	0.0388	0.6598	0.997423	-0.00372309	.
Chop(bZIP)/MEF-Chop-ChIP-Seq(GSE35681)/Homer	ATTGCATCAT	MEF-Chop-ChIP-Seq(GSE35681)	Chop(bZIP)	CHOP	Other	#A6A7AA	Homer	Human	GW23	Distal	1	-1.002	0.5731	45	0.009	378.8	0.0086	1.002	1.04651	0.1	-2.78	0.1193	86	0.0166	607.1	0.0138	2.78	1.2029	0.266515	.
FOXA1:AR(Forkhead,NR)/LNCAP-AR-ChIP-Seq(GSE27824)/Homer	AGTAAACAAAAAAGAACAND	LNCAP-AR-ChIP-Seq(GSE27824)	FOXA1:AR(Forkhead,NR)	FOXA1:AR	Other	#A6A7AA	Homer	Human	GW23	Distal	1	-0.9879	0.5789	9	0.0018	69.9	0.0016	0.9879	1.125	1	-0.2052	0.9358	15	0.0029	157.4	0.0036	0.2052	0.805556	-0.311944	.
CArG(MADS)/PUER-Srf-ChIP-Seq(Sullivan_et_al.)/Homer	CCATATATGGNM	PUER-Srf-ChIP-Seq(Sullivan_et_al.)	CArG(MADS)	CARG	Other	#A6A7AA	Homer	Human	GW23	Distal	1	-0.9818	0.5804	78	0.0157	667.6	0.0151	0.9818	1.03974	0.1	-3.271	0.0773	132	0.0254	946.8	0.0215	3.271	1.1814	0.240492	.
Nkx3.1(Homeobox)/LNCaP-Nkx3.1-ChIP-Seq(GSE28264)/Homer	AAGCACTTAA	LNCaP-Nkx3.1-ChIP-Seq(GSE28264)	Nkx3.1(Homeobox)	NKX3.1	Homeobox	#FDDC0D	Homer	Human	GW23	Distal	1	-0.98	0.5804	722	0.1452	6356.7	0.1435	0.98	1.01185	1	-0.6871	0.6546	1067	0.2055	9061.5	0.2055	0.6871	1	0	.
DMRT1(DM)/Testis-DMRT1-ChIP-Seq(GSE64892)/Homer	TWGHWACAWTGTWDC	Testis-DMRT1-ChIP-Seq(GSE64892)	DMRT1(DM)	DMRT1	Other	#A6A7AA	Homer	Human	GW23	Distal	1	-0.9331	0.6052	31	0.0062	260.8	0.0059	0.9331	1.05085	1	-0.09581	0.9972	49	0.0094	501.4	0.0114	0.09581	0.824561	-0.278301	.
Zfp809(Zf)/ES-Zfp809-ChIP-Seq(GSE70799)/Homer	GGGGCTYGKCTGGGA	ES-Zfp809-ChIP-Seq(GSE70799)	Zfp809(Zf)	ZFP809	Other	#A6A7AA	Homer	Human	GW23	Distal	1	-0.9328	0.6052	222	0.0446	1939.1	0.0438	0.9328	1.01826	0.1	-2.962	0.1018	377	0.0726	2932.9	0.0665	2.962	1.09173	0.126615	.
NRF(NRF)/Promoter/Homer	STGCGCATGCGC	Promoter	NRF(NRF)	NRF	Other	#A6A7AA	Homer	Human	GW23	Distal	1	-0.9166	0.6109	176	0.0354	1535.1	0.0347	0.9166	1.02017	1e-40	-93.14	0	307	0.0591	1019.9	0.0231	93.14	2.55844	1.35527	.
LXRE(NR),DR4/RAW-LXRb.biotin-ChIP-Seq(GSE21512)/Homer	RGGTTACTANAGGTCA	RAW-LXRb.biotin-ChIP-Seq(GSE21512)	LXRE(NR),DR4	LXRE	Other	#A6A7AA	Homer	Human	GW23	Distal	1	-0.9035	0.6168	14	0.0028	114.6	0.0026	0.9035	1.07692	1	-0.1701	0.9579	19	0.0037	200.9	0.0046	0.1701	0.804348	-0.314109	.
Bcl11a(Zf)/HSPC-BCL11A-ChIP-Seq(GSE104676)/Homer	TYTGACCASWRG	HSPC-BCL11A-ChIP-Seq(GSE104676)	Bcl11a(Zf)	BCL11A	BAF	#A6A7AA	Homer	Human	GW23	Distal	1	-0.8949	0.62	267	0.0537	2342.9	0.0529	0.8949	1.01512	1	-0.02006	1	393	0.0757	3697.9	0.0839	0.02006	0.902265	-0.148378	ASD_102
Nkx2.5(Homeobox)/HL1-Nkx2.5.biotin-ChIP-Seq(GSE21529)/Homer	RRSCACTYAA	HL1-Nkx2.5.biotin-ChIP-Seq(GSE21529)	Nkx2.5(Homeobox)	NKX2.5	Homeobox	#FDDC0D	Homer	Human	GW23	Distal	1	-0.8233	0.6637	767	0.1542	6792.5	0.1534	0.8233	1.00522	0.1	-2.673	0.1303	1160	0.2235	9453.6	0.2144	2.673	1.04244	0.0599699	.
Nr5a2(NR)/Pancreas-LRH1-ChIP-Seq(GSE34295)/Homer	BTCAAGGTCA	Pancreas-LRH1-ChIP-Seq(GSE34295)	Nr5a2(NR)	NR5A2	Other	#A6A7AA	Homer	Human	GW23	Distal	1	-0.8191	0.6643	256	0.0515	2256.4	0.051	0.8191	1.0098	1	-0.07408	1	372	0.0717	3406.1	0.0773	0.07408	0.927555	-0.108495	.
EBF(EBF)/proBcell-EBF-ChIP-Seq(GSE21978)/Homer	DGTCCCYRGGGA	proBcell-EBF-ChIP-Seq(GSE21978)	EBF(EBF)	EBF	Other	#A6A7AA	Homer	Human	GW23	Distal	1	-0.7843	0.6854	150	0.0302	1321.9	0.0299	0.7843	1.01003	0.001	-8.513	0.0006	247	0.0476	1641.3	0.0372	8.513	1.27957	0.355659	.
KLF6(Zf)/PDAC-KLF6-ChIP-Seq(GSE64557)/Homer	MKGGGYGTGGCC	PDAC-KLF6-ChIP-Seq(GSE64557)	KLF6(Zf)	KLF6	KLF/SP	#89C541	Homer	Human	GW23	Distal	1	-0.7314	0.7202	1027	0.2065	9130.3	0.2062	0.7314	1.00145	1e-16	-38.18	0	1425	0.2745	9782.3	0.2219	38.18	1.23704	0.306896	.
ZNF382(Zf)/HEK293-ZNF382.GFP-ChIP-Seq(GSE58341)/Homer	GNCTGTASTRNTGBCTCHTT	HEK293-ZNF382.GFP-ChIP-Seq(GSE58341)	ZNF382(Zf)	ZNF382	Other	#A6A7AA	Homer	Human	GW23	Distal	1	-0.7119	0.7319	6	0.0012	50.4	0.0011	0.7119	1.09091	1	-1.652	0.3099	12	0.0023	74.7	0.0017	1.652	1.35294	0.436099	.
Gli2(Zf)/GM2-Gli2-ChIP-Chip(GSE112702)/Homer	YSTGGGTGGTCT	GM2-Gli2-ChIP-Chip(GSE112702)	Gli2(Zf)	GLI2	Other	#A6A7AA	Homer	Human	GW23	Distal	1	-0.6931	0.7433	147	0.0296	1306.3	0.0295	0.6931	1.00339	1	-1.028	0.5074	233	0.0449	1927.4	0.0437	1.028	1.02746	0.0390822	.
Nr5a2(NR)/mES-Nr5a2-ChIP-Seq(GSE19019)/Homer	BTCAAGGTCA	mES-Nr5a2-ChIP-Seq(GSE19019)	Nr5a2(NR)	NR5A2	Other	#A6A7AA	Homer	Human	GW23	Distal	1	-0.6868	0.7454	199	0.04	1770.7	0.04	0.6868	1	1	-0.0609	1	291	0.0561	2707.4	0.0614	0.0609	0.913681	-0.130238	.
JunD(bZIP)/K562-JunD-ChIP-Seq/Homer	ATGACGTCATCN	K562-JunD-ChIP-Seq	JunD(bZIP)	JUND	bZip	#B414EF	Homer	Human	GW23	Distal	1	-0.677	0.7503	32	0.0064	283.6	0.0064	0.677	1	0.001	-9.021	0.0004	54	0.0104	253.6	0.0058	9.021	1.7931	0.842459	.
EWS:ERG-fusion(ETS)/CADO_ES1-EWS:ERG-ChIP-Seq(SRA014231)/Homer	ATTTCCTGTN	CADO_ES1-EWS:ERG-ChIP-Seq(SRA014231)	EWS:ERG-fusion(ETS)	EWS:ERG-FUSION	Other	#A6A7AA	Homer	Human	GW23	Distal	1	-0.6205	0.7913	238	0.0479	2129.4	0.0481	0.6205	0.995842	0.001	-7.914	0.0011	381	0.0734	2692	0.0611	7.914	1.20131	0.264608	.
MYNN(Zf)/HEK293-MYNN.eGFP-ChIP-Seq(Encode)/Homer	TTCAAAWTAAAAGTC	HEK293-MYNN.eGFP-ChIP-Seq(Encode)	MYNN(Zf)	MYNN	Other	#A6A7AA	Homer	Human	GW23	Distal	1	-0.6133	0.7943	43	0.0086	386.5	0.0087	0.6133	0.988506	1	-1.339	0.4015	77	0.0148	602.9	0.0137	1.339	1.08029	0.111421	.
CHR(?)/Hela-CellCycle-Expression/Homer	SRGTTTCAAA	Hela-CellCycle-Expression	CHR(?)	CHR	Other	#A6A7AA	Homer	Human	GW23	Distal	1	-0.5765	0.8213	137	0.0275	1233.6	0.0279	0.5765	0.985663	0.1	-2.664	0.1313	258	0.0497	1986.3	0.045	2.664	1.10444	0.143321	.
E2F4(E2F)/K562-E2F4-ChIP-Seq(GSE31477)/Homer	GGCGGGAAAH	K562-E2F4-ChIP-Seq(GSE31477)	E2F4(E2F)	E2F4	Other	#A6A7AA	Homer	Human	GW23	Distal	1	-0.5726	0.8218	482	0.0969	4319.2	0.0975	0.5726	0.993846	1e-31	-72.23	0	757	0.1458	4047.2	0.0918	72.23	1.58824	0.667425	.
NRF1(NRF)/MCF7-NRF1-ChIP-Seq(Unpublished)/Homer	CTGCGCATGCGC	MCF7-NRF1-ChIP-Seq(Unpublished)	NRF1(NRF)	NRF1	Other	#A6A7AA	Homer	Human	GW23	Distal	1	-0.5602	0.8293	178	0.0358	1603.4	0.0362	0.5602	0.98895	1e-51	-119.4	0	301	0.058	840.9	0.0191	119.4	3.03665	1.60248	.
Pax7(Paired,Homeobox),long/Myoblast-Pax7-ChIP-Seq(GSE25064)/Homer	TAATCHGATTAC	Myoblast-Pax7-ChIP-Seq(GSE25064)	Pax7(Paired,Homeobox),long	PAX7	Homeobox, PRD	#FDDC0D	Homer	Human	GW23	Distal	1	-0.5378	0.8453	3	0.0006	27.1	0.0006	0.5378	1	1	-0.1095	0.993	4	0.0008	57.5	0.0013	0.1095	0.615385	-0.70044	.
PRDM1(Zf)/Hela-PRDM1-ChIP-Seq(GSE31477)/Homer	ACTTTCACTTTC	Hela-PRDM1-ChIP-Seq(GSE31477)	PRDM1(Zf)	PRDM1	Other	#A6A7AA	Homer	Human	GW23	Distal	1	-0.5296	0.8495	146	0.0294	1321.5	0.0298	0.5296	0.986577	0.001	-8.327	0.0008	268	0.0516	1806.8	0.041	8.327	1.25854	0.331747	.
AP-2gamma(AP2)/MCF7-TFAP2C-ChIP-Seq(GSE21234)/Homer	SCCTSAGGSCAW	MCF7-TFAP2C-ChIP-Seq(GSE21234)	AP-2gamma(AP2)	AP-2GAMMA	Other	#A6A7AA	Homer	Human	GW23	Distal	1	-0.5186	0.8561	1005	0.2021	9007.7	0.2034	0.5186	0.993609	0.001	-8.348	0.0007	1407	0.271	10959.4	0.2486	8.348	1.0901	0.124467	.
EBF1(EBF)/Near-E2A-ChIP-Seq(GSE21512)/Homer	GTCCCCWGGGGA	Near-E2A-ChIP-Seq(GSE21512)	EBF1(EBF)	EBF1	Other	#A6A7AA	Homer	Human	GW23	Distal	1	-0.5052	0.8648	819	0.1647	7351.5	0.166	0.5052	0.992169	1e-05	-13.5	0	1185	0.2283	8825.8	0.2002	13.5	1.14036	0.189489	.
IRF1(IRF)/PBMC-IRF1-ChIP-Seq(GSE43036)/Homer	GAAAGTGAAAGT	PBMC-IRF1-ChIP-Seq(GSE43036)	IRF1(IRF)	IRF1	Other	#A6A7AA	Homer	Human	GW23	Distal	1	-0.4989	0.8674	34	0.0068	314	0.0071	0.4989	0.957746	0.0001	-10.5	0.0001	76	0.0146	375.9	0.0085	10.5	1.71765	0.780434	.
GFY(?)/Promoter/Homer	ACTACAATTCCC	Promoter	GFY(?)	GFY	GFY-STAF	#03B4C6	Homer	Human	GW23	Distal	1	-0.4786	0.8824	36	0.0072	334.4	0.0075	0.4786	0.96	1e-09	-22.29	0	60	0.0116	182.5	0.0041	22.29	2.82927	1.50043	.
Gata2(Zf)/K562-GATA2-ChIP-Seq(GSE18829)/Homer	BBCTTATCTS	K562-GATA2-ChIP-Seq(GSE18829)	Gata2(Zf)	GATA2	Other	#A6A7AA	Homer	Human	GW23	Distal	1	-0.4623	0.894	127	0.0255	1161.4	0.0262	0.4623	0.973282	1	-1.268	0.424	221	0.0426	1799.7	0.0408	1.268	1.04412	0.0622843	.
Otx2(Homeobox)/EpiLC-Otx2-ChIP-Seq(GSE56098)/Homer	NYTAATCCYB	EpiLC-Otx2-ChIP-Seq(GSE56098)	Otx2(Homeobox)	OTX2	Homeobox, PRD	#FDDC0D	Homer	Human	GW23	Distal	1	-0.4621	0.894	178	0.0358	1621.1	0.0366	0.4621	0.978142	1	-0.04952	1	287	0.0553	2687.4	0.0609	0.04952	0.908046	-0.139163	.
STAT1(Stat)/HelaS3-STAT1-ChIP-Seq(GSE12782)/Homer	NATTTCCNGGAAAT	HelaS3-STAT1-ChIP-Seq(GSE12782)	STAT1(Stat)	STAT1	Other	#A6A7AA	Homer	Human	GW23	Distal	1	-0.4526	0.8969	78	0.0157	720	0.0163	0.4526	0.96319	0.1	-3.722	0.0513	144	0.0277	1021.7	0.0232	3.722	1.19397	0.255761	.
ZNF528(Zf)/HEK293-ZNF528.GFP-ChIP-Seq(GSE58341)/Homer	AGAAATGACTTCCCT	HEK293-ZNF528.GFP-ChIP-Seq(GSE58341)	ZNF528(Zf)	ZNF528	Other	#A6A7AA	Homer	Human	GW23	Distal	1	-0.4525	0.8969	1	0.0002	9.1	0.0002	0.4525	1	1	-0.7681	0.6156	4	0.0008	29.2	0.0007	0.7681	1.14286	0.192645	.
NFkB-p65(RHD)/GM12787-p65-ChIP-Seq(GSE19485)/Homer	WGGGGATTTCCC	GM12787-p65-ChIP-Seq(GSE19485)	NFkB-p65(RHD)	NFKB-P65	Other	#A6A7AA	Homer	Human	GW23	Distal	1	-0.4448	0.8981	246	0.0495	2238	0.0505	0.4448	0.980198	0.0001	-9.364	0.0003	377	0.0726	2604.4	0.0591	9.364	1.22843	0.296811	.
Gata4(Zf)/Heart-Gata4-ChIP-Seq(GSE35151)/Homer	NBWGATAAGR	Heart-Gata4-ChIP-Seq(GSE35151)	Gata4(Zf)	GATA4	Other	#A6A7AA	Homer	Human	GW23	Distal	1	-0.4215	0.9164	205	0.0412	1873.1	0.0423	0.4215	0.973995	1	-1.179	0.4529	344	0.0663	2838.8	0.0644	1.179	1.0295	0.0419482	.
Nur77(NR)/K562-NR4A1-ChIP-Seq(GSE31363)/Homer	TGACCTTTNCNT	K562-NR4A1-ChIP-Seq(GSE31363)	Nur77(NR)	NUR77	Other	#A6A7AA	Homer	Human	GW23	Distal	1	-0.4162	0.9183	32	0.0064	303.4	0.0069	0.4162	0.927536	1	-0.2459	0.9115	50	0.0096	472.2	0.0107	0.2459	0.897196	-0.156504	.
PAX5(Paired,Homeobox)/GM12878-PAX5-ChIP-Seq(GSE32465)/Homer	GCAGCCAAGCRTGACH	GM12878-PAX5-ChIP-Seq(GSE32465)	PAX5(Paired,Homeobox)	PAX5	Homeobox, PRD	#FDDC0D	Homer	Human	GW23	Distal	1	-0.4116	0.9197	196	0.0394	1794.9	0.0405	0.4116	0.97284	1	-1.311	0.4083	309	0.0595	2528.8	0.0574	1.311	1.03659	0.0518389	ASD_102
IRF2(IRF)/Erythroblas-IRF2-ChIP-Seq(GSE36985)/Homer	GAAASYGAAASY	Erythroblas-IRF2-ChIP-Seq(GSE36985)	IRF2(IRF)	IRF2	Other	#A6A7AA	Homer	Human	GW23	Distal	1	-0.4056	0.9223	28	0.0056	267.7	0.006	0.4056	0.933333	0.001	-8.56	0.0006	58	0.0112	284.1	0.0064	8.56	1.75	0.807355	.
CEBP:AP1(bZIP)/ThioMac-CEBPb-ChIP-Seq(GSE21512)/Homer	DRTGTTGCAA	ThioMac-CEBPb-ChIP-Seq(GSE21512)	CEBP:AP1(bZIP)	CEBP:AP1	bZip	#B414EF	Homer	Human	GW23	Distal	1	-0.402	0.9227	167	0.0336	1534.4	0.0346	0.402	0.971098	1	-2.282	0.1834	304	0.0586	2390.5	0.0542	2.282	1.08118	0.112608	.
HINFP(Zf)/K562-HINFP.eGFP-ChIP-Seq(Encode)/Homer	TWVGGTCCGC	K562-HINFP.eGFP-ChIP-Seq(Encode)	HINFP(Zf)	HINFP	Other	#A6A7AA	Homer	Human	GW23	Distal	1	-0.3962	0.9252	358	0.072	3258.1	0.0736	0.3962	0.978261	1e-24	-55.93	0	553	0.1065	2895.9	0.0657	55.93	1.621	0.696888	.
TRPS1(Zf)/MCF7-TRPS1-ChIP-Seq(GSE107013)/Homer	AGATAAGANN	MCF7-TRPS1-ChIP-Seq(GSE107013)	TRPS1(Zf)	TRPS1	Other	#A6A7AA	Homer	Human	GW23	Distal	1	-0.3923	0.9259	406	0.0816	3691.8	0.0834	0.3923	0.978417	1	-0.8042	0.5962	650	0.1252	5489.6	0.1245	0.8042	1.00562	0.00808882	.
RARg(NR)/ES-RARg-ChIP-Seq(GSE30538)/Homer	AGGTCAAGGTCA	ES-RARg-ChIP-Seq(GSE30538)	RARg(NR)	RARG	Other	#A6A7AA	Homer	Human	GW23	Distal	1	-0.3748	0.9394	8	0.0016	81.8	0.0018	0.3748	0.888889	1	-0.1745	0.9547	11	0.0021	122.3	0.0028	0.1745	0.75	-0.415037	.
Gata1(Zf)/K562-GATA1-ChIP-Seq(GSE18829)/Homer	SAGATAAGRV	K562-GATA1-ChIP-Seq(GSE18829)	Gata1(Zf)	GATA1	Other	#A6A7AA	Homer	Human	GW23	Distal	1	-0.3631	0.9475	115	0.0231	1070.1	0.0242	0.3631	0.954545	1	-1.475	0.3589	199	0.0383	1596.7	0.0362	1.475	1.05801	0.0813547	.
CREB5(bZIP)/LNCaP-CREB5.V5-ChIP-Seq(GSE137775)/Homer	VVATGACGTCAT	LNCaP-CREB5.V5-ChIP-Seq(GSE137775)	CREB5(bZIP)	CREB5	bZip	#B414EF	Homer	Human	GW23	Distal	1	-0.3608	0.9475	81	0.0163	760.9	0.0172	0.3608	0.947674	1	-1.328	0.4037	144	0.0277	1155	0.0262	1.328	1.05725	0.0803192	.
DMRT6(DM)/Testis-DMRT6-ChIP-Seq(GSE60440)/Homer	YDGHTACAWTGTADC	Testis-DMRT6-ChIP-Seq(GSE60440)	DMRT6(DM)	DMRT6	Other	#A6A7AA	Homer	Human	GW23	Distal	1	-0.3334	0.97	23	0.0046	227.1	0.0051	0.3334	0.901961	1	-0.04405	1	39	0.0075	432.4	0.0098	0.04405	0.765306	-0.385891	.
ZNF768(Zf)/Rajj-ZNF768-ChIP-Seq(GSE111879)/Homer	RHHCAGAGAGGB	Rajj-ZNF768-ChIP-Seq(GSE111879)	ZNF768(Zf)	ZNF768	Other	#A6A7AA	Homer	Human	GW23	Distal	1	-0.3315	0.97	13	0.0026	132.8	0.003	0.3315	0.866667	1	-0.007645	1	31	0.006	398.7	0.009	0.007645	0.666667	-0.584963	.
HOXA2(Homeobox)/mES-Hoxa2-ChIP-Seq(Donaldson_et_al.)/Homer	GYCATCMATCAT	mES-Hoxa2-ChIP-Seq(Donaldson_et_al.)	HOXA2(Homeobox)	HOXA2	Homeobox, HOXL	#FDDC0D	Homer	Human	GW23	Distal	1	-0.3166	0.9804	16	0.0032	162.8	0.0037	0.3166	0.864865	1	-1.278	0.4209	37	0.0071	280.4	0.0064	1.278	1.10938	0.149747	.
PU.1(ETS)/ThioMac-PU.1-ChIP-Seq(GSE21512)/Homer	AGAGGAAGTG	ThioMac-PU.1-ChIP-Seq(GSE21512)	PU.1(ETS)	PU.1	Other	#A6A7AA	Homer	Human	GW23	Distal	1	-0.3016	0.9922	178	0.0358	1659	0.0375	0.3016	0.954667	0.1	-2.394	0.1661	269	0.0518	2095.9	0.0475	2.394	1.09053	0.125025	.
GATA:SCL(Zf,bHLH)/Ter119-SCL-ChIP-Seq(GSE18720)/Homer	CRGCTGBNGNSNNSAGATAA	Ter119-SCL-ChIP-Seq(GSE18720)	GATA:SCL(Zf,bHLH)	GATA:SCL	Other	#A6A7AA	Homer	Human	GW23	Distal	1	-0.281	1	26	0.0052	261.2	0.0059	0.281	0.881356	1	-1.5	0.3511	54	0.0104	407.2	0.0092	1.5	1.13043	0.176878	.
ERG(ETS)/VCaP-ERG-ChIP-Seq(GSE14097)/Homer	ACAGGAAGTG	VCaP-ERG-ChIP-Seq(GSE14097)	ERG(ETS)	ERG	ETS	#1B75B9	Homer	Human	GW23	Distal	1	-0.2762	1	764	0.1536	6960.3	0.1572	0.2762	0.977099	1e-13	-30.1	0	1102	0.2123	7504.9	0.1702	30.1	1.24736	0.318873	.
ZNF136(Zf)/HEK293-ZNF136.GFP-ChIP-Seq(GSE58341)/Homer	YTKGATAHAGTATTCTWGGTNGGCA	HEK293-ZNF136.GFP-ChIP-Seq(GSE58341)	ZNF136(Zf)	ZNF136	Other	#A6A7AA	Homer	Human	GW23	Distal	1	-0.27	1	13	0.0026	137.1	0.0031	0.27	0.83871	1	-0.1903	0.944	24	0.0046	244.4	0.0055	0.1903	0.836364	-0.257798	.
PRDM14(Zf)/H1-PRDM14-ChIP-Seq(GSE22767)/Homer	RGGTCTCTAACY	H1-PRDM14-ChIP-Seq(GSE22767)	PRDM14(Zf)	PRDM14	Other	#A6A7AA	Homer	Human	GW23	Distal	1	-0.2671	1	84	0.0169	805.9	0.0182	0.2671	0.928571	1	-1.627	0.3158	133	0.0256	1041.2	0.0236	1.627	1.08475	0.117357	.
EHF(ETS)/LoVo-EHF-ChIP-Seq(GSE49402)/Homer	AVCAGGAAGT	LoVo-EHF-ChIP-Seq(GSE49402)	EHF(ETS)	EHF	ETS	#1B75B9	Homer	Human	GW23	Distal	1	-0.2666	1	520	0.1046	4768.5	0.1077	0.2666	0.971216	1e-11	-27.11	0	805	0.1551	5306.8	0.1204	27.11	1.28821	0.365363	.
CRE(bZIP)/Promoter/Homer	CSGTGACGTCAC	Promoter	CRE(bZIP)	CRE	bZip	#B414EF	Homer	Human	GW23	Distal	1	-0.2605	1	108	0.0217	1028.2	0.0232	0.2605	0.935345	1e-09	-22.82	0	181	0.0349	892.2	0.0202	22.82	1.72772	0.788872	.
PRDM10(Zf)/HEK293-PRDM10.eGFP-ChIP-Seq(Encode)/Homer	TGGTACATTCCA	HEK293-PRDM10.eGFP-ChIP-Seq(Encode)	PRDM10(Zf)	PRDM10	Other	#A6A7AA	Homer	Human	GW23	Distal	1	-0.2551	1	212	0.0426	1982.6	0.0448	0.2551	0.950893	1	-0.2424	0.9133	331	0.0638	2934.5	0.0666	0.2424	0.957958	-0.0619658	.
SPDEF(ETS)/VCaP-SPDEF-ChIP-Seq(SRA014231)/Homer	ASWTCCTGBT	VCaP-SPDEF-ChIP-Seq(SRA014231)	SPDEF(ETS)	SPDEF	ETS	#1B75B9	Homer	Human	GW23	Distal	1	-0.2522	1	433	0.0871	3989	0.0901	0.2522	0.966704	1e-05	-12.74	0	668	0.1287	4735.8	0.1074	12.74	1.19832	0.261018	.
RAR:RXR(NR),DR5/ES-RAR-ChIP-Seq(GSE56893)/Homer	RGGTCADNNAGAGGTCAV	ES-RAR-ChIP-Seq(GSE56893)	RAR:RXR(NR),DR5	RAR:RXR	Other	#A6A7AA	Homer	Human	GW23	Distal	1	-0.239	1	10	0.002	110.2	0.0025	0.239	0.8	1	-0.8164	0.5903	21	0.004	169.1	0.0038	0.8164	1.05263	0.0740006	.
E2A(bHLH)/proBcell-E2A-ChIP-Seq(GSE21978)/Homer	DNRCAGCTGY	proBcell-E2A-ChIP-Seq(GSE21978)	E2A(bHLH)	E2A	Other	#A6A7AA	Homer	Human	GW23	Distal	1	-0.2384	1	930	0.187	8475.7	0.1914	0.2384	0.977011	1	-1e-06	1	1306	0.2516	12491.1	0.2833	1e-06	0.888104	-0.171199	.
T1ISRE(IRF)/ThioMac-Ifnb-Expression/Homer	ACTTTCGTTTCT	ThioMac-Ifnb-Expression	T1ISRE(IRF)	T1ISRE	Other	#A6A7AA	Homer	Human	GW23	Distal	1	-0.2375	1	2	0.0004	26.2	0.0006	0.2375	0.666667	1	-0.5793	0.7128	5	0.001	42.7	0.001	0.5793	1	0	.
ZNF669(Zf)/HEK293-ZNF669.GFP-ChIP-Seq(GSE58341)/Homer	GARTGGTCATCGCCC	HEK293-ZNF669.GFP-ChIP-Seq(GSE58341)	ZNF669(Zf)	ZNF669	Other	#A6A7AA	Homer	Human	GW23	Distal	1	-0.2338	1	39	0.0078	392	0.0089	0.2338	0.876404	1	-0.8521	0.5767	64	0.0123	527.5	0.012	0.8521	1.025	0.0356239	.
Gata6(Zf)/HUG1N-GATA6-ChIP-Seq(GSE51936)/Homer	YCTTATCTBN	HUG1N-GATA6-ChIP-Seq(GSE51936)	Gata6(Zf)	GATA6	Other	#A6A7AA	Homer	Human	GW23	Distal	1	-0.2327	1	173	0.0348	1633.1	0.0369	0.2327	0.943089	1	-0.649	0.674	288	0.0555	2451.4	0.0556	0.649	0.998201	-0.00259711	.
Ascl2(bHLH)/ESC-Ascl2-ChIP-Seq(GSE97712)/Homer	SSRGCAGCTGCH	ESC-Ascl2-ChIP-Seq(GSE97712)	Ascl2(bHLH)	ASCL2	bHLH	#F59120	Homer	Human	GW23	Distal	1	-0.2323	1	737	0.1482	6743.5	0.1523	0.2323	0.973079	1	-2.3e-05	1	1075	0.2071	10223.9	0.2319	2.3e-05	0.893057	-0.163175	.
KLF5(Zf)/LoVo-KLF5-ChIP-Seq(GSE49402)/Homer	DGGGYGKGGC	LoVo-KLF5-ChIP-Seq(GSE49402)	KLF5(Zf)	KLF5	KLF/SP	#89C541	Homer	Human	GW23	Distal	1	-0.2181	1	1184	0.2381	10770.2	0.2432	0.2181	0.97903	1e-20	-47.12	0	1623	0.3127	11079.3	0.2513	47.12	1.24433	0.315369	.
Six4(Homeobox)/MCF7-SIX4-ChIP-Seq(Encode)/Homer	TGWAAYCTGABACCB	MCF7-SIX4-ChIP-Seq(Encode)	Six4(Homeobox)	SIX4	Homeobox, SINE	#FDDC0D	Homer	Human	GW23	Distal	1	-0.2091	1	12	0.0024	133.4	0.003	0.2091	0.8	1	-1.997	0.2342	24	0.0046	156.4	0.0035	1.997	1.31429	0.394279	.
RUNX-AML(Runt)/CD4+-PolII-ChIP-Seq(Barski_et_al.)/Homer	GCTGTGGTTW	CD4+-PolII-ChIP-Seq(Barski_et_al.)	RUNX-AML(Runt)	RUNX-AML	Other	#A6A7AA	Homer	Human	GW23	Distal	1	-0.1999	1	209	0.042	1975.8	0.0446	0.1999	0.941704	1	-0.6872	0.6546	333	0.0641	2826	0.0641	0.6872	1	0	.
Phox2b(Homeobox)/CLBGA-PHOX2B-ChIP-Seq(GSE90683)/Homer	TTAATTNAATTA	CLBGA-PHOX2B-ChIP-Seq(GSE90683)	Phox2b(Homeobox)	PHOX2B	Homeobox, PRD	#FDDC0D	Homer	Human	GW23	Distal	1	-0.1985	1	23	0.0046	243.1	0.0055	0.1985	0.836364	1	-0.001435	1	38	0.0073	510.9	0.0116	0.001435	0.62931	-0.668156	.
GATA3(Zf)/iTreg-Gata3-ChIP-Seq(GSE20898)/Homer	AGATAASR	iTreg-Gata3-ChIP-Seq(GSE20898)	GATA3(Zf)	GATA3	Other	#A6A7AA	Homer	Human	GW23	Distal	1	-0.1956	1	294	0.0591	2754.2	0.0622	0.1956	0.950161	1	-1.34	0.4015	496	0.0955	4089.4	0.0927	1.34	1.0302	0.0429314	DD_285
c-Jun-CRE(bZIP)/K562-cJun-ChIP-Seq(GSE31477)/Homer	ATGACGTCATCY	K562-cJun-ChIP-Seq(GSE31477)	c-Jun-CRE(bZIP)	C-JUN-CRE	bZip	#B414EF	Homer	Human	GW23	Distal	1	-0.1938	1	74	0.0149	729.7	0.0165	0.1938	0.90303	1	-1.7	0.2973	126	0.0243	980	0.0222	1.7	1.09459	0.130397	.
SF1(NR)/H295R-Nr5a1-ChIP-Seq(GSE44220)/Homer	CAAGGHCANV	H295R-Nr5a1-ChIP-Seq(GSE44220)	SF1(NR)	SF1	Other	#A6A7AA	Homer	Human	GW23	Distal	1	-0.1937	1	146	0.0294	1399	0.0316	0.1937	0.93038	1	-0.005168	1	214	0.0412	2162.6	0.049	0.005168	0.840816	-0.250137	.
Ronin(THAP)/ES-Thap11-ChIP-Seq(GSE51522)/Homer	RACTACAACTCCCAGVAKGC	ES-Thap11-ChIP-Seq(GSE51522)	Ronin(THAP)	RONIN	GFY-STAF	#03B4C6	Homer	Human	GW23	Distal	1	-0.1868	1	22	0.0044	235	0.0053	0.1868	0.830189	1e-16	-38.68	0	40	0.0077	45.9	0.001	38.68	7.7	2.94486	.
ZKSCAN1(Zf)/HepG2-ZKSCAN1-ChIP-Seq(Encode)/Homer	GCACAYAGTAGGKCY	HepG2-ZKSCAN1-ChIP-Seq(Encode)	ZKSCAN1(Zf)	ZKSCAN1	Other	#A6A7AA	Homer	Human	GW23	Distal	1	-0.1862	1	7	0.0014	84.1	0.0019	0.1862	0.736842	1	-0.02553	1	14	0.0027	192.2	0.0044	0.02553	0.613636	-0.704544	.
RUNX2(Runt)/PCa-RUNX2-ChIP-Seq(GSE33889)/Homer	NWAACCACADNN	PCa-RUNX2-ChIP-Seq(GSE33889)	RUNX2(Runt)	RUNX2	Other	#A6A7AA	Homer	Human	GW23	Distal	1	-0.1809	1	220	0.0442	2084	0.0471	0.1809	0.938429	1	-0.6306	0.683	363	0.0699	3093.8	0.0702	0.6306	0.995726	-0.00617858	.
ZBTB33(Zf)/GM12878-ZBTB33-ChIP-Seq(GSE32465)/Homer	GGVTCTCGCGAGAAC	GM12878-ZBTB33-ChIP-Seq(GSE32465)	ZBTB33(Zf)	ZBTB33	Other	#A6A7AA	Homer	Human	GW23	Distal	1	-0.1794	1	39	0.0078	401.7	0.0091	0.1794	0.857143	0.0001	-11.45	0	63	0.0121	283	0.0064	11.45	1.89062	0.918863	.
RORgt(NR)/EL4-RORgt.Flag-ChIP-Seq(GSE56019)/Homer	AAYTAGGTCA	EL4-RORgt.Flag-ChIP-Seq(GSE56019)	RORgt(NR)	RORGT	Other	#A6A7AA	Homer	Human	GW23	Distal	1	-0.1793	1	23	0.0046	246.7	0.0056	0.1793	0.821429	1	-1.339	0.4015	47	0.0091	358.7	0.0081	1.339	1.12346	0.167945	.
RORgt(NR)/EL4-RORgt.Flag-ChIP-Seq(GSE56019)/Homer	AAYTAGGTCA	EL4-RORgt.Flag-ChIP-Seq(GSE56019)	RORgt(NR)	RORGT	Other	#A6A7AA	Homer	Human	GW23	Distal	1	-0.1793	1	23	0.0046	246.7	0.0056	0.1793	0.821429	1	-1.339	0.4015	47	0.0091	358.7	0.0081	1.339	1.12346	0.167945	.
GATA3(Zf),DR4/iTreg-Gata3-ChIP-Seq(GSE20898)/Homer	AGATGKDGAGATAAG	iTreg-Gata3-ChIP-Seq(GSE20898)	GATA3(Zf),DR4	GATA3	Other	#A6A7AA	Homer	Human	GW23	Distal	1	-0.1757	1	9	0.0018	106.7	0.0024	0.1757	0.75	1	-0.2101	0.9329	21	0.004	213.6	0.0048	0.2101	0.833333	-0.263034	DD_285
HRE(HSF)/HepG2-HSF1-ChIP-Seq(GSE31477)/Homer	BSTTCTRGAABVTTCYAGAA	HepG2-HSF1-ChIP-Seq(GSE31477)	HRE(HSF)	HRE	Other	#A6A7AA	Homer	Human	GW23	Distal	1	-0.1653	1	53	0.0107	538.1	0.0122	0.1653	0.877049	1	-0.5064	0.7536	77	0.0148	671.5	0.0152	0.5064	0.973684	-0.0384741	.
TATA-Box(TBP)/Promoter/Homer	CCTTTTAWAGSC	Promoter	TATA-Box(TBP)	TATA-BOX	Other	#A6A7AA	Homer	Human	GW23	Distal	1	-0.1631	1	302	0.0607	2844.8	0.0642	0.1631	0.945483	0.01	-5.387	0.0113	514	0.099	3875.7	0.0879	5.387	1.12628	0.171565	.
Atf2(bZIP)/3T3L1-Atf2-ChIP-Seq(GSE56872)/Homer	NRRTGACGTCAT	3T3L1-Atf2-ChIP-Seq(GSE56872)	Atf2(bZIP)	ATF2	bZip	#B414EF	Homer	Human	GW23	Distal	1	-0.1509	1	90	0.0181	892.7	0.0202	0.1509	0.89604	0.1	-3.131	0.0868	147	0.0283	1070.8	0.0243	3.131	1.16461	0.219846	.
EKLF(Zf)/Erythrocyte-Klf1-ChIP-Seq(GSE20478)/Homer	NWGGGTGTGGCY	Erythrocyte-Klf1-ChIP-Seq(GSE20478)	EKLF(Zf)	EKLF	Other	#A6A7AA	Homer	Human	GW23	Distal	1	-0.1486	1	93	0.0187	921.1	0.0208	0.1486	0.899038	1	-0.5532	0.7277	148	0.0285	1274.8	0.0289	0.5532	0.986159	-0.0201076	.
Barx1(Homeobox)/Stomach-Barx1.3xFlag-ChIP-Seq(GSE69483)/Homer	AAACMATTAN	Stomach-Barx1.3xFlag-ChIP-Seq(GSE69483)	Barx1(Homeobox)	BARX1	Homeobox, NKL	#FDDC0D	Homer	Human	GW23	Distal	1	-0.1426	1	72	0.0145	726	0.0164	0.1426	0.884146	1	-0.1521	0.9672	135	0.026	1257.8	0.0285	0.1521	0.912281	-0.13245	.
Sp2(Zf)/HEK293-Sp2.eGFP-ChIP-Seq(Encode)/Homer	YGGCCCCGCCCC	HEK293-Sp2.eGFP-ChIP-Seq(Encode)	Sp2(Zf)	SP2	KLF/SP	#89C541	Homer	Human	GW23	Distal	1	-0.1354	1	1455	0.2926	13281.4	0.2999	0.1354	0.975659	1e-20	-48.14	0	1949	0.3755	13659.6	0.3098	48.14	1.21207	0.277476	.
NF1:FOXA1(CTF,Forkhead)/LNCAP-FOXA1-ChIP-Seq(GSE27824)/Homer	WNTGTTTRYTTTGGCA	LNCAP-FOXA1-ChIP-Seq(GSE27824)	NF1:FOXA1(CTF,Forkhead)	NF1:FOXA1	Other	#A6A7AA	Homer	Human	GW23	Distal	1	-0.1196	1	10	0.002	124.7	0.0028	0.1196	0.714286	1	-0.4579	0.7857	21	0.004	189.9	0.0043	0.4579	0.930233	-0.104337	.
ZNF264(Zf)/HEK293-ZNF264.GFP-ChIP-Seq(GSE58341)/Homer	RGGGCACTAACY	HEK293-ZNF264.GFP-ChIP-Seq(GSE58341)	ZNF264(Zf)	ZNF264	Other	#A6A7AA	Homer	Human	GW23	Distal	1	-0.1177	1	286	0.0575	2726.9	0.0616	0.1177	0.933442	0.01	-6.483	0.0042	456	0.0878	3349.5	0.076	6.483	1.15526	0.208222	.
ETS:RUNX(ETS,Runt)/Jurkat-RUNX1-ChIP-Seq(GSE17954)/Homer	RCAGGATGTGGT	Jurkat-RUNX1-ChIP-Seq(GSE17954)	ETS:RUNX(ETS,Runt)	ETS:RUNX	ETS	#1B75B9	Homer	Human	GW23	Distal	1	-0.1118	1	38	0.0076	408.1	0.0092	0.1118	0.826087	1	-0.2841	0.8883	56	0.0108	519.6	0.0118	0.2841	0.915254	-0.127756	.
ZNF16(Zf)/HEK293-ZNF16.GFP-ChIP-Seq(GSE58341)/Homer	MACCTTCYATGGCTCCCTAKTGCCY	HEK293-ZNF16.GFP-ChIP-Seq(GSE58341)	ZNF16(Zf)	ZNF16	Other	#A6A7AA	Homer	Human	GW23	Distal	1	-0.1087	1	3	0.0006	47.6	0.0011	0.1087	0.545455	1	-1.136	0.4681	11	0.0021	77.5	0.0018	1.136	1.16667	0.222392	.
ETV4(ETS)/HepG2-ETV4-ChIP-Seq(ENCODE)/Homer	ACCGGAAGTG	HepG2-ETV4-ChIP-Seq(ENCODE)	ETV4(ETS)	ETV4	ETS	#1B75B9	Homer	Human	GW23	Distal	1	-0.1059	1	675	0.1357	6286.2	0.1419	0.1059	0.956307	1e-21	-48.56	0	1017	0.1959	6361.1	0.1443	48.56	1.35759	0.441046	.
RAR:RXR(NR),DR0/ES-RAR-ChIP-Seq(GSE56893)/Homer	AGGTCAAGGTCA	ES-RAR-ChIP-Seq(GSE56893)	RAR:RXR(NR),DR0	RAR:RXR	Other	#A6A7AA	Homer	Human	GW23	Distal	1	-0.1051	1	31	0.0062	341.3	0.0077	0.1051	0.805195	1	-0.1054	0.9938	51	0.0098	516.4	0.0117	0.1054	0.837607	-0.255655	.
TR4(NR),DR1/Hela-TR4-ChIP-Seq(GSE24685)/Homer	GAGGTCAAAGGTCA	Hela-TR4-ChIP-Seq(GSE24685)	TR4(NR),DR1	TR4	Other	#A6A7AA	Homer	Human	GW23	Distal	1	-0.1048	1	32	0.0064	352	0.0079	0.1048	0.810127	1	-0.02329	1	44	0.0085	501	0.0114	0.02329	0.745614	-0.423499	.
Hnf1(Homeobox)/Liver-Foxa2-Chip-Seq(GSE25694)/Homer	GGTTAAWCATTAA	Liver-Foxa2-Chip-Seq(GSE25694)	Hnf1(Homeobox)	HNF1	Other	#A6A7AA	Homer	Human	GW23	Distal	1	-0.104	1	14	0.0028	169.5	0.0038	0.104	0.736842	1	-0.8168	0.5903	32	0.0062	261	0.0059	0.8168	1.05085	0.0715533	.
GRHL2(CP2)/HBE-GRHL2-ChIP-Seq(GSE46194)/Homer	AAACYKGTTWDACMRGTTTB	HBE-GRHL2-ChIP-Seq(GSE46194)	GRHL2(CP2)	GRHL2	Other	#A6A7AA	Homer	Human	GW23	Distal	1	-0.1011	1	78	0.0157	798.4	0.018	0.1011	0.872222	1	-0.9265	0.5491	132	0.0254	1091.4	0.0248	0.9265	1.02419	0.0344884	.
p53(p53)/Saos-p53-ChIP-Seq(GSE15780)/Homer	RRCATGYCYRGRCATGYYYN	Saos-p53-ChIP-Seq(GSE15780)	p53(p53)	P53	Other	#A6A7AA	Homer	Human	GW23	Distal	1	-0.1002	1	17	0.0034	201.4	0.0045	0.1002	0.755556	1	-0.4248	0.8042	40	0.0077	359.2	0.0081	0.4248	0.950617	-0.0730635	.
p53(p53)/Saos-p53-ChIP-Seq/Homer	RRCATGYCYRGRCATGYYYN	Saos-p53-ChIP-Seq	p53(p53)	P53	Other	#A6A7AA	Homer	Human	GW23	Distal	1	-0.1002	1	17	0.0034	201.4	0.0045	0.1002	0.755556	1	-0.4248	0.8042	40	0.0077	359.2	0.0081	0.4248	0.950617	-0.0730635	.
PBX1(Homeobox)/MCF7-PBX1-ChIP-Seq(GSE28007)/Homer	GSCTGTCACTCA	MCF7-PBX1-ChIP-Seq(GSE28007)	PBX1(Homeobox)	PBX1	Homeobox, TALE	#FDDC0D	Homer	Human	GW23	Distal	1	-0.09073	1	19	0.0038	224.7	0.0051	0.09073	0.745098	0.1	-2.9	0.1074	48	0.0092	313.1	0.0071	2.9	1.29577	0.373815	DD_285
ETV1(ETS)/GIST48-ETV1-ChIP-Seq(GSE22441)/Homer	AACCGGAAGT	GIST48-ETV1-ChIP-Seq(GSE22441)	ETV1(ETS)	ETV1	ETS	#1B75B9	Homer	Human	GW23	Distal	1	-0.09033	1	678	0.1363	6332.8	0.143	0.09033	0.953147	1e-11	-26.3	0	998	0.1923	6817.8	0.1546	26.3	1.24386	0.314818	.
Atf1(bZIP)/K562-ATF1-ChIP-Seq(GSE31477)/Homer	GATGACGTCA	K562-ATF1-ChIP-Seq(GSE31477)	Atf1(bZIP)	ATF1	bZip	#B414EF	Homer	Human	GW23	Distal	1	-0.08858	1	177	0.0356	1738.4	0.0393	0.08858	0.905852	1	-1.839	0.2662	286	0.0551	2281.9	0.0518	1.839	1.06371	0.0891002	.
HRE(HSF)/Striatum-HSF1-ChIP-Seq(GSE38000)/Homer	TTCTAGAABNTTCTA	Striatum-HSF1-ChIP-Seq(GSE38000)	HRE(HSF)	HRE	Other	#A6A7AA	Homer	Human	GW23	Distal	1	-0.08576	1	53	0.0107	564.1	0.0127	0.08576	0.84252	1	-0.7525	0.6213	86	0.0166	721.1	0.0164	0.7525	1.0122	0.0174874	.
ZNF41(Zf)/HEK293-ZNF41.GFP-ChIP-Seq(GSE58341)/Homer	CCTCATGGTGYCYTWYTCCCTTGTG	HEK293-ZNF41.GFP-ChIP-Seq(GSE58341)	ZNF41(Zf)	ZNF41	Other	#A6A7AA	Homer	Human	GW23	Distal	1	-0.08101	1	4	0.0008	63.3	0.0014	0.08101	0.571429	1	-1.316	0.407	11	0.0021	73.1	0.0017	1.316	1.23529	0.304855	.
ETS1(ETS)/Jurkat-ETS1-ChIP-Seq(GSE17954)/Homer	ACAGGAAGTG	Jurkat-ETS1-ChIP-Seq(GSE17954)	ETS1(ETS)	ETS1	ETS	#1B75B9	Homer	Human	GW23	Distal	1	-0.07232	1	491	0.0987	4651.7	0.105	0.07232	0.94	1e-14	-33.6	0	765	0.1474	4832.5	0.1096	33.6	1.34489	0.427489	.
Fli1(ETS)/CD8-FLI-ChIP-Seq(GSE20898)/Homer	NRYTTCCGGH	CD8-FLI-ChIP-Seq(GSE20898)	Fli1(ETS)	FLI1	ETS	#1B75B9	Homer	Human	GW23	Distal	1	-0.07026	1	610	0.1227	5741.9	0.1297	0.07026	0.946029	1e-21	-50.41	0	924	0.178	5629.6	0.1277	50.41	1.39389	0.479119	.
Pax7(Paired,Homeobox),longest/Myoblast-Pax7-ChIP-Seq(GSE25064)/Homer	NTAATTDGCYAATTANNWWD	Myoblast-Pax7-ChIP-Seq(GSE25064)	Pax7(Paired,Homeobox),longest	PAX7	Homeobox, PRD	#FDDC0D	Homer	Human	GW23	Distal	1	-0.06987	1	1	0.0002	24.9	0.0006	0.06987	0.333333	1	-0.004207	1	2	0.0004	67.8	0.0015	0.004207	0.266667	-1.90689	.
Atf7(bZIP)/3T3L1-Atf7-ChIP-Seq(GSE56872)/Homer	NGRTGACGTCAY	3T3L1-Atf7-ChIP-Seq(GSE56872)	Atf7(bZIP)	ATF7	bZip	#B414EF	Homer	Human	GW23	Distal	1	-0.06885	1	121	0.0243	1226.9	0.0277	0.06885	0.877256	1	-2.148	0.2064	208	0.0401	1616.4	0.0367	2.148	1.09264	0.127822	.
EWS:FLI1-fusion(ETS)/SK_N_MC-EWS:FLI1-ChIP-Seq(SRA014231)/Homer	VACAGGAAAT	SK_N_MC-EWS:FLI1-ChIP-Seq(SRA014231)	EWS:FLI1-fusion(ETS)	EWS	ETS	#1B75B9	Homer	Human	GW23	Distal	1	-0.06068	1	243	0.0489	2379.7	0.0537	0.06068	0.910615	1e-12	-28.76	0	394	0.0759	2242.2	0.0509	28.76	1.49116	0.576434	.
ZNF692(Zf)/HEK293-ZNF692.GFP-ChIP-Seq(GSE58341)/Homer	GTGGGCCCCA	HEK293-ZNF692.GFP-ChIP-Seq(GSE58341)	ZNF692(Zf)	ZNF692	Other	#A6A7AA	Homer	Human	GW23	Distal	1	-0.06056	1	114	0.0229	1166.1	0.0263	0.06056	0.870722	1	-0.1574	0.9659	187	0.036	1716	0.0389	0.1574	0.92545	-0.111773	.
GFY-Staf(?,Zf)/Promoter/Homer	RACTACAATTCCCAGAAKGC	Promoter	GFY-Staf(?,Zf)	GFY-STAF	GFY-STAF	#03B4C6	Homer	Human	GW23	Distal	1	-0.05671	1	26	0.0052	308.5	0.007	0.05671	0.742857	1e-12	-27.83	0	47	0.0091	98.3	0.0022	27.83	4.13636	2.04836	.
RUNX1(Runt)/Jurkat-RUNX1-ChIP-Seq(GSE29180)/Homer	AAACCACARM	Jurkat-RUNX1-ChIP-Seq(GSE29180)	RUNX1(Runt)	RUNX1	Other	#A6A7AA	Homer	Human	GW23	Distal	1	-0.0562	1	288	0.0579	2803.8	0.0633	0.0562	0.914692	1	-1.034	0.5051	477	0.0919	3979.5	0.0903	1.034	1.01772	0.0253389	.
ELF3(ETS)/PDAC-ELF3-ChIP-Seq(GSE64557)/Homer	ANCAGGAAGT	PDAC-ELF3-ChIP-Seq(GSE64557)	ELF3(ETS)	ELF3	ETS	#1B75B9	Homer	Human	GW23	Distal	1	-0.05433	1	238	0.0479	2340.6	0.0529	0.05433	0.905482	0.01	-6.166	0.0056	399	0.0769	2913.8	0.0661	6.166	1.16339	0.218333	.
NFkB-p65-Rel(RHD)/ThioMac-LPS-Expression(GSE23622)/Homer	GGAAATTCCC	ThioMac-LPS-Expression(GSE23622)	NFkB-p65-Rel(RHD)	NFKB-P65-REL	Other	#A6A7AA	Homer	Human	GW23	Distal	1	-0.05423	1	17	0.0034	215.2	0.0049	0.05423	0.693878	1	-1.946	0.2439	29	0.0056	195.7	0.0044	1.946	1.27273	0.347923	.
MafK(bZIP)/C2C12-MafK-ChIP-Seq(GSE36030)/Homer	GCTGASTCAGCA	C2C12-MafK-ChIP-Seq(GSE36030)	MafK(bZIP)	MAFK	bZip	#B414EF	Homer	Human	GW23	Distal	1	-0.05292	1	57	0.0115	621.2	0.014	0.05292	0.821429	0.1	-2.662	0.1313	115	0.0222	839.2	0.019	2.662	1.16842	0.22456	.
ZBTB12(Zf)/HEK293-ZBTB12.GFP-ChIP-Seq(GSE58341)/Homer	NGNTCTAGAACCNGV	HEK293-ZBTB12.GFP-ChIP-Seq(GSE58341)	ZBTB12(Zf)	ZBTB12	Other	#A6A7AA	Homer	Human	GW23	Distal	1	-0.05105	1	126	0.0253	1289.5	0.0291	0.05105	0.869416	1	-1.076	0.4878	225	0.0433	1854.6	0.0421	1.076	1.0285	0.0405468	.
GABPA(ETS)/Jurkat-GABPa-ChIP-Seq(GSE17954)/Homer	RACCGGAAGT	Jurkat-GABPa-ChIP-Seq(GSE17954)	GABPA(ETS)	GABPA	ETS	#1B75B9	Homer	Human	GW23	Distal	1	-0.04757	1	438	0.0881	4203.1	0.0949	0.04757	0.928346	1e-13	-30.95	0	664	0.1279	4146.5	0.094	30.95	1.36064	0.444284	.
CEBP(bZIP)/ThioMac-CEBPb-ChIP-Seq(GSE21512)/Homer	ATTGCGCAAC	ThioMac-CEBPb-ChIP-Seq(GSE21512)	CEBP(bZIP)	CEBP	bZip	#B414EF	Homer	Human	GW23	Distal	1	-0.04564	1	123	0.0247	1266.9	0.0286	0.04564	0.863636	1	-0.2499	0.909	226	0.0435	2019.5	0.0458	0.2499	0.949782	-0.0743322	.
ISRE(IRF)/ThioMac-LPS-Expression(GSE23622)/Homer	AGTTTCASTTTC	ThioMac-LPS-Expression(GSE23622)	ISRE(IRF)	ISRE	Other	#A6A7AA	Homer	Human	GW23	Distal	1	-0.04168	1	9	0.0018	132.8	0.003	0.04168	0.6	0.1	-3.897	0.0448	28	0.0054	150.8	0.0034	3.897	1.58824	0.667425	.
HNF4a(NR),DR1/HepG2-HNF4a-ChIP-Seq(GSE25021)/Homer	CARRGKBCAAAGTYCA	HepG2-HNF4a-ChIP-Seq(GSE25021)	HNF4a(NR),DR1	HNF4A	Other	#A6A7AA	Homer	Human	GW23	Distal	1	-0.03697	1	140	0.0282	1439.2	0.0325	0.03697	0.867692	1	-0.9122	0.5543	211	0.0406	1757.3	0.0399	0.9122	1.01754	0.025091	.
ZBTB18(Zf)/HEK293-ZBTB18.GFP-ChIP-Seq(GSE58341)/Homer	AACATCTGGA	HEK293-ZBTB18.GFP-ChIP-Seq(GSE58341)	ZBTB18(Zf)	ZBTB18	Other	#A6A7AA	Homer	Human	GW23	Distal	1	-0.03639	1	207	0.0416	2075.2	0.0469	0.03639	0.886994	1	-1e-06	1	309	0.0595	3394.3	0.077	1e-06	0.772727	-0.371969	DD_285
EBF2(EBF)/BrownAdipose-EBF2-ChIP-Seq(GSE97114)/Homer	NABTCCCWDGGGAVH	BrownAdipose-EBF2-ChIP-Seq(GSE97114)	EBF2(EBF)	EBF2	Other	#A6A7AA	Homer	Human	GW23	Distal	1	-0.03638	1	524	0.1054	5018.6	0.1133	0.03638	0.930274	0.01	-5.147	0.0142	809	0.1558	6289.3	0.1426	5.147	1.09257	0.127721	.
PAX6(Paired,Homeobox)/Forebrain-Pax6-ChIP-Seq(GSE66961)/Homer	NGTGTTCAVTSAAGCGKAAA	Forebrain-Pax6-ChIP-Seq(GSE66961)	PAX6(Paired,Homeobox)	PAX6	Homeobox, PRD	#FDDC0D	Homer	Human	GW23	Distal	1	-0.03229	1	18	0.0036	237.4	0.0054	0.03229	0.666667	1	-0.8384	0.582	38	0.0073	310.1	0.007	0.8384	1.04286	0.0605415	.
SpiB(ETS)/OCILY3-SPIB-ChIP-Seq(GSE56857)/Homer	AAAGRGGAAGTG	OCILY3-SPIB-ChIP-Seq(GSE56857)	SpiB(ETS)	SPIB	ETS	#1B75B9	Homer	Human	GW23	Distal	1	-0.03179	1	69	0.0139	758.6	0.0171	0.03179	0.812865	1	-1.62	0.3167	124	0.0239	968.8	0.022	1.62	1.08636	0.119507	.
ERE(NR),IR3/MCF7-ERa-ChIP-Seq(Unpublished)/Homer	VAGGTCACNSTGACC	MCF7-ERa-ChIP-Seq(Unpublished)	ERE(NR),IR3	ERE	Other	#A6A7AA	Homer	Human	GW23	Distal	1	-0.03088	1	82	0.0165	887.7	0.02	0.03088	0.825	1	-0.0119	1	143	0.0275	1465.1	0.0332	0.0119	0.828313	-0.271752	.
Elk4(ETS)/Hela-Elk4-ChIP-Seq(GSE31477)/Homer	NRYTTCCGGY	Hela-Elk4-ChIP-Seq(GSE31477)	Elk4(ETS)	ELK4	ETS	#1B75B9	Homer	Human	GW23	Distal	1	-0.02723	1	374	0.0752	3656.7	0.0826	0.02723	0.910412	1e-19	-44.35	0	570	0.1098	3196.5	0.0725	44.35	1.51448	0.598825	.
KLF3(Zf)/MEF-Klf3-ChIP-Seq(GSE44748)/Homer	NRGCCCCRCCCHBNN	MEF-Klf3-ChIP-Seq(GSE44748)	KLF3(Zf)	KLF3	KLF/SP	#89C541	Homer	Human	GW23	Distal	1	-0.02695	1	433	0.0871	4204.8	0.0949	0.02695	0.917808	1e-21	-50.29	0	693	0.1335	3958.6	0.0898	50.29	1.48664	0.572052	.
p73(p53)/Trachea-p73-ChIP-Seq(PRJNA310161)/Homer	NRRRCAWGTCCDGRCATGYY	Trachea-p73-ChIP-Seq(PRJNA310161)	p73(p53)	P73	Other	#A6A7AA	Homer	Human	GW23	Distal	1	-0.02685	1	6	0.0012	103.4	0.0023	0.02685	0.521739	1	-0.1938	0.9418	18	0.0035	187.4	0.0042	0.1938	0.833333	-0.263034	.
Etv2(ETS)/ES-ER71-ChIP-Seq(GSE59402)/Homer	NNAYTTCCTGHN	ES-ER71-ChIP-Seq(GSE59402)	Etv2(ETS)	ETV2	ETS	#1B75B9	Homer	Human	GW23	Distal	1	-0.02632	1	400	0.0804	3900.1	0.0881	0.02632	0.912599	1e-08	-20.29	0	630	0.1214	4176.7	0.0947	20.29	1.28194	0.358332	.
ELF1(ETS)/Jurkat-ELF1-ChIP-Seq(SRA014231)/Homer	AVCCGGAAGT	Jurkat-ELF1-ChIP-Seq(SRA014231)	ELF1(ETS)	ELF1	ETS	#1B75B9	Homer	Human	GW23	Distal	1	-0.02492	1	319	0.0641	3150.7	0.0711	0.02492	0.901547	1e-09	-22.41	0	476	0.0917	2966.3	0.0673	22.41	1.36256	0.446315	.
PPARE(NR),DR1/3T3L1-Pparg-ChIP-Seq(GSE13511)/Homer	TGACCTTTGCCCCA	3T3L1-Pparg-ChIP-Seq(GSE13511)	PPARE(NR),DR1	PPARE	Other	#A6A7AA	Homer	Human	GW23	Distal	1	-0.02324	1	395	0.0794	3863.3	0.0872	0.02324	0.91055	0.1	-2.655	0.1319	604	0.1164	4826.6	0.1095	2.655	1.06301	0.0881602	.
ZNF675(Zf)/HEK293-ZNF675.GFP-ChIP-Seq(GSE58341)/Homer	ARGAGGMCAAAATGW	HEK293-ZNF675.GFP-ChIP-Seq(GSE58341)	ZNF675(Zf)	ZNF675	Other	#A6A7AA	Homer	Human	GW23	Distal	1	-0.01766	1	31	0.0062	390.8	0.0088	0.01766	0.704545	1	-2.121	0.211	75	0.0144	547.2	0.0124	2.121	1.16129	0.215729	.
Ets1-distal(ETS)/CD4+-PolII-ChIP-Seq(Barski_et_al.)/Homer	MACAGGAAGT	CD4+-PolII-ChIP-Seq(Barski_et_al.)	Ets1-distal(ETS)	ETS1-DISTAL	ETS	#1B75B9	Homer	Human	GW23	Distal	1	-0.01345	1	87	0.0175	968.6	0.0219	0.01345	0.799087	1	-1.624	0.3162	143	0.0275	1123.7	0.0255	1.624	1.07843	0.108934	.
Slug(Zf)/Mesoderm-Snai2-ChIP-Seq(GSE61475)/Homer	SNGCACCTGCHS	Mesoderm-Snai2-ChIP-Seq(GSE61475)	Slug(Zf)	SLUG	Other	#A6A7AA	Homer	Human	GW23	Distal	1	-0.01197	1	306	0.0615	3076.9	0.0695	0.01197	0.884892	1	-5.5e-05	1	461	0.0888	4660.6	0.1057	5.5e-05	0.840114	-0.251344	.
RXR(NR),DR1/3T3L1-RXR-ChIP-Seq(GSE13511)/Homer	TAGGGCAAAGGTCA	3T3L1-RXR-ChIP-Seq(GSE13511)	RXR(NR),DR1	RXR	Other	#A6A7AA	Homer	Human	GW23	Distal	1	-0.01092	1	518	0.1042	5062.9	0.1143	0.01092	0.911636	0.1	-3.613	0.0564	777	0.1497	6159.8	0.1397	3.613	1.07158	0.0997422	.
FXR(NR),IR1/Liver-FXR-ChIP-Seq(Chong_et_al.)/Homer	AGGTCANTGACCTB	Liver-FXR-ChIP-Seq(Chong_et_al.)	FXR(NR),IR1	FXR	Other	#A6A7AA	Homer	Human	GW23	Distal	1	-0.006703	1	159	0.032	1703.3	0.0385	0.006703	0.831169	1	-0.345	0.8543	246	0.0474	2163	0.0491	0.345	0.965377	-0.050836	.
KLF1(Zf)/HUDEP2-KLF1-CutnRun(GSE136251)/Homer	VDGGGYGGGGCY	HUDEP2-KLF1-CutnRun(GSE136251)	KLF1(Zf)	KLF1	KLF/SP	#89C541	Homer	Human	GW23	Distal	1	-0.006009	1	828	0.1665	7970.5	0.18	0.006009	0.925	1e-17	-39.59	0	1208	0.2327	8044.1	0.1824	39.59	1.27577	0.351365	.
DUX4(Homeobox)/Myoblasts-DUX4.V5-ChIP-Seq(GSE75791)/Homer	NWTAAYCYAATCAWN	Myoblasts-DUX4.V5-ChIP-Seq(GSE75791)	DUX4(Homeobox)	DUX4	Other	#A6A7AA	Homer	Human	GW23	Distal	1	-0.005102	1	1	0.0002	47.1	0.0011	0.005102	0.181818	1	-0.1383	0.9788	7	0.0013	86.9	0.002	0.1383	0.65	-0.621488	.
Elk1(ETS)/Hela-Elk1-ChIP-Seq(GSE31477)/Homer	HACTTCCGGY	Hela-Elk1-ChIP-Seq(GSE31477)	Elk1(ETS)	ELK1	ETS	#1B75B9	Homer	Human	GW23	Distal	1	-0.004428	1	349	0.0702	3542.9	0.08	0.004428	0.8775	1e-14	-33.92	0	549	0.1058	3243	0.0735	33.92	1.43946	0.525523	.
Sp1(Zf)/Promoter/Homer	GGCCCCGCCCCC	Promoter	Sp1(Zf)	SP1	KLF/SP	#89C541	Homer	Human	GW23	Distal	1	-0.00378	1	375	0.0754	3797.8	0.0858	0.00378	0.878788	1e-46	-106.4	0	616	0.1187	2704.1	0.0613	106.4	1.93638	0.953361	.
ZNF415(Zf)/HEK293-ZNF415.GFP-ChIP-Seq(GSE58341)/Homer	GRTGMTRGAGCC	HEK293-ZNF415.GFP-ChIP-Seq(GSE58341)	ZNF415(Zf)	ZNF415	Other	#A6A7AA	Homer	Human	GW23	Distal	1	-0.002768	1	298	0.0599	3084.6	0.0697	0.002768	0.859397	1	-1.153	0.463	475	0.0915	3942	0.0894	1.153	1.02349	0.0334969	.
Esrrb(NR)/mES-Esrrb-ChIP-Seq(GSE11431)/Homer	KTGACCTTGA	mES-Esrrb-ChIP-Seq(GSE11431)	Esrrb(NR)	ESRRB	Other	#A6A7AA	Homer	Human	GW23	Distal	1	-0.002293	1	172	0.0346	1876.1	0.0424	0.002293	0.816038	1	-0.008787	1	269	0.0518	2637.2	0.0598	0.008787	0.866221	-0.207193	.
Elf4(ETS)/BMDM-Elf4-ChIP-Seq(GSE88699)/Homer	ACTTCCKGKT	BMDM-Elf4-ChIP-Seq(GSE88699)	Elf4(ETS)	ELF4	ETS	#1B75B9	Homer	Human	GW23	Distal	1	-0.002148	1	412	0.0828	4180.6	0.0944	0.002148	0.877119	1e-05	-11.89	0	645	0.1243	4590.7	0.1041	11.89	1.19404	0.255856	.
NFY(CCAAT)/Promoter/Homer	RGCCAATSRG	Promoter	NFY(CCAAT)	NFY	Other	#A6A7AA	Homer	Human	GW23	Distal	1	-0.001927	1	286	0.0575	2988.4	0.0675	0.001927	0.851852	1e-11	-27.33	0	450	0.0867	2667.5	0.0605	27.33	1.43306	0.519097	.
PPARa(NR),DR1/Liver-Ppara-ChIP-Seq(GSE47954)/Homer	VNAGGKCAAAGGTCA	Liver-Ppara-ChIP-Seq(GSE47954)	PPARa(NR),DR1	PPARA	Other	#A6A7AA	Homer	Human	GW23	Distal	1	-0.001868	1	377	0.0758	3857.5	0.0871	0.001868	0.870264	1	-1.674	0.3037	575	0.1108	4702.2	0.1066	1.674	1.0394	0.0557504	.
Erra(NR)/HepG2-Erra-ChIP-Seq(GSE31477)/Homer	CAAAGGTCAG	HepG2-Erra-ChIP-Seq(GSE31477)	Erra(NR)	ERRA	Other	#A6A7AA	Homer	Human	GW23	Distal	1	-0.001829	1	903	0.1816	8757.3	0.1977	0.001829	0.918563	1	-0.001415	1	1293	0.2491	11827.5	0.2682	0.001415	0.928784	-0.106584	.
HNF1b(Homeobox)/PDAC-HNF1B-ChIP-Seq(GSE64557)/Homer	GTTAATNATTAA	PDAC-HNF1B-ChIP-Seq(GSE64557)	HNF1b(Homeobox)	HNF1B	Homeobox, HNF	#FDDC0D	Homer	Human	GW23	Distal	1	-0.001799	1	9	0.0018	180.1	0.0041	0.001799	0.439024	1	-0.04086	1	26	0.005	306.1	0.0069	0.04086	0.724638	-0.464668	.
ETS(ETS)/Promoter/Homer	AACCGGAAGT	Promoter	ETS(ETS)	ETS	ETS	#1B75B9	Homer	Human	GW23	Distal	1	-0.00171	1	166	0.0334	1829.6	0.0413	0.00171	0.808717	1e-07	-16.49	0	262	0.0505	1550.3	0.0352	16.49	1.43466	0.520708	.
VDR(NR),DR3/GM10855-VDR+vitD-ChIP-Seq(GSE22484)/Homer	ARAGGTCANWGAGTTCANNN	GM10855-VDR+vitD-ChIP-Seq(GSE22484)	VDR(NR),DR3	VDR	Other	#A6A7AA	Homer	Human	GW23	Distal	1	-0.001596	1	51	0.0103	663.9	0.015	0.001596	0.686667	1	-6.9e-05	1	90	0.0173	1125.8	0.0255	6.9e-05	0.678431	-0.559725	.
Reverb(NR),DR2/RAW-Reverba.biotin-ChIP-Seq(GSE45914)/Homer	GTRGGTCASTGGGTCA	RAW-Reverba.biotin-ChIP-Seq(GSE45914)	Reverb(NR),DR2	REVERB	Other	#A6A7AA	Homer	Human	GW23	Distal	1	-0.001586	1	34	0.0068	478.4	0.0108	0.001586	0.62963	1	-0.2627	0.8985	73	0.0141	674	0.0153	0.2627	0.921569	-0.117836	.
ERRg(NR)/Kidney-ESRRG-ChIP-Seq(GSE104905)/Homer	GTGACCTTGRVN	Kidney-ESRRG-ChIP-Seq(GSE104905)	ERRg(NR)	ERRG	Other	#A6A7AA	Homer	Human	GW23	Distal	1	-0.001147	1	263	0.0529	2792.4	0.0631	0.001147	0.838352	1	-0.4551	0.7869	435	0.0838	3753.9	0.0851	0.4551	0.984724	-0.0222089	.
GFX(?)/Promoter/Homer	ATTCTCGCGAGA	Promoter	GFX(?)	GFX	Other	#A6A7AA	Homer	Human	GW23	Distal	1	-0.001089	1	3	0.0006	99.6	0.0023	0.001089	0.26087	0.01	-5.431	0.0109	7	0.0013	14.9	0.0003	5.431	4.33333	2.11548	.
YY1(Zf)/Promoter/Homer	CAAGATGGCGGC	Promoter	YY1(Zf)	YY1	Other	#A6A7AA	Homer	Human	GW23	Distal	1	-0.000919	1	32	0.0064	467	0.0105	0.000919	0.609524	1e-05	-11.65	0	52	0.01	214.5	0.0049	11.65	2.04082	1.02915	DD_285
ELF5(ETS)/T47D-ELF5-ChIP-Seq(GSE30407)/Homer	ACVAGGAAGT	T47D-ELF5-ChIP-Seq(GSE30407)	ELF5(ETS)	ELF5	ETS	#1B75B9	Homer	Human	GW23	Distal	1	-0.000658	1	240	0.0483	2594.4	0.0586	0.000658	0.824232	0.1	-3.538	0.0604	398	0.0767	3060.5	0.0694	3.538	1.10519	0.144291	.
SCRT1(Zf)/HEK293-SCRT1.eGFP-ChIP-Seq(Encode)/Homer	GCAACAGGTG	HEK293-SCRT1.eGFP-ChIP-Seq(Encode)	SCRT1(Zf)	SCRT1	Other	#A6A7AA	Homer	Human	GW23	Distal	1	-2e-05	1	69	0.0139	962.8	0.0217	2e-05	0.640553	1	-4.6e-05	1	120	0.0231	1440.2	0.0327	4.6e-05	0.706422	-0.501398	.
Snail1(Zf)/LS174T-SNAIL1.HA-ChIP-Seq(GSE127183)/Homer	TRCACCTGCY	LS174T-SNAIL1.HA-ChIP-Seq(GSE127183)	Snail1(Zf)	SNAIL1	Other	#A6A7AA	Homer	Human	GW23	Distal	1	-4e-06	1	407	0.0818	4436.7	0.1002	4e-06	0.816367	1	0	1	594	0.1144	6342.1	0.1438	0	0.795549	-0.329977	.
THRb(NR)/Liver-NR1A2-ChIP-Seq(GSE52613)/Homer	TRAGGTCA	Liver-NR1A2-ChIP-Seq(GSE52613)	THRb(NR)	THRB	Other	#A6A7AA	Homer	Human	GW23	Distal	1	-1e-06	1	1481	0.2978	14596.8	0.3296	1e-06	0.903519	1	-0.04115	1	1977	0.3809	17339.9	0.3933	0.04115	0.968472	-0.0462179	.
Elk4(ETS)/Hela-Elk4-ChIP-Seq(GSE31477)/Homer	NRYTTCCGGY	Hela-Elk4-ChIP-Seq(GSE31477)	Elk4(ETS)	ELK4	ETS	#1B75B9	Homer	Human	GW23	Proximal	1e-166	-383.2	0	2844	0.2024	4224.9	0.1205	383.2	1.67967	1e-229	-527.4	0	4845	0.3948	3343.7	0.2162	527.4	1.82609	0.868755	.
Elk1(ETS)/Hela-Elk1-ChIP-Seq(GSE31477)/Homer	HACTTCCGGY	Hela-Elk1-ChIP-Seq(GSE31477)	Elk1(ETS)	ELK1	ETS	#1B75B9	Homer	Human	GW23	Proximal	1e-159	-368.3	0	2768	0.197	4121.2	0.1176	368.3	1.67517	1e-196	-453.4	0	4733	0.3857	3408.3	0.2204	453.4	1.75	0.807355	.
ETS(ETS)/Promoter/Homer	AACCGGAAGT	Promoter	ETS(ETS)	ETS	ETS	#1B75B9	Homer	Human	GW23	Proximal	1e-154	-354.8	0	1728	0.123	2183.8	0.0623	354.8	1.97432	1e-153	-353.1	0	2965	0.2416	1859.1	0.1202	353.1	2.00998	1.00718	.
NFY(CCAAT)/Promoter/Homer	RGCCAATSRG	Promoter	NFY(CCAAT)	NFY	Other	#A6A7AA	Homer	Human	GW23	Proximal	1e-146	-337.3	0	1937	0.1378	2610.5	0.0745	337.3	1.84966	1e-172	-397.4	0	3338	0.272	2117.2	0.1369	397.4	1.98685	0.990484	.
Sp5(Zf)/mES-Sp5.Flag-ChIP-Seq(GSE72989)/Homer	RGKGGGCGGAGC	mES-Sp5.Flag-ChIP-Seq(GSE72989)	Sp5(Zf)	SP5	KLF/SP	#89C541	Homer	Human	GW23	Proximal	1e-141	-325.1	0	5484	0.3902	10179.7	0.2904	325.1	1.34366	1e-54	-125.6	0	8543	0.6961	9372.7	0.6061	125.6	1.14849	0.199739	.
ELF1(ETS)/Jurkat-ELF1-ChIP-Seq(SRA014231)/Homer	AVCCGGAAGT	Jurkat-ELF1-ChIP-Seq(SRA014231)	ELF1(ETS)	ELF1	ETS	#1B75B9	Homer	Human	GW23	Proximal	1e-140	-323.3	0	2497	0.1777	3731.2	0.1064	323.3	1.67011	1e-149	-344.7	0	4354	0.3548	3300.9	0.2135	344.7	1.66183	0.73277	.
Fli1(ETS)/CD8-FLI-ChIP-Seq(GSE20898)/Homer	NRYTTCCGGH	CD8-FLI-ChIP-Seq(GSE20898)	Fli1(ETS)	FLI1	ETS	#1B75B9	Homer	Human	GW23	Proximal	1e-115	-265.2	0	3307	0.2353	5630.6	0.1606	265.2	1.46513	1e-151	-349	0	5675	0.4624	4770.1	0.3085	349	1.49887	0.583871	.
KLF1(Zf)/HUDEP2-KLF1-CutnRun(GSE136251)/Homer	VDGGGYGGGGCY	HUDEP2-KLF1-CutnRun(GSE136251)	KLF1(Zf)	KLF1	KLF/SP	#89C541	Homer	Human	GW23	Proximal	1e-114	-264.6	0	4661	0.3317	8620	0.2459	264.6	1.34892	1e-34	-78.4	0	7708	0.6281	8586.3	0.5553	78.4	1.1311	0.177727	.
GABPA(ETS)/Jurkat-GABPa-ChIP-Seq(GSE17954)/Homer	RACCGGAAGT	Jurkat-GABPa-ChIP-Seq(GSE17954)	GABPA(ETS)	GABPA	ETS	#1B75B9	Homer	Human	GW23	Proximal	1e-114	-262.9	0	2544	0.181	4042.7	0.1153	262.9	1.56982	1e-100	-230.8	0	4416	0.3598	3745.2	0.2422	230.8	1.48555	0.570996	.
ETV4(ETS)/HepG2-ETV4-ChIP-Seq(ENCODE)/Homer	ACCGGAAGTG	HepG2-ETV4-ChIP-Seq(ENCODE)	ETV4(ETS)	ETV4	ETS	#1B75B9	Homer	Human	GW23	Proximal	1e-113	-262.2	0	3526	0.2509	6115.9	0.1745	262.2	1.43782	1e-109	-252.8	0	5909	0.4815	5395.6	0.3489	252.8	1.38005	0.464722	.
Sp1(Zf)/Promoter/Homer	GGCCCCGCCCCC	Promoter	Sp1(Zf)	SP1	KLF/SP	#89C541	Homer	Human	GW23	Proximal	1e-107	-248.1	0	3006	0.2139	5066.8	0.1445	248.1	1.48028	1e-98	-225.7	0	5763	0.4696	5331.1	0.3447	225.7	1.36234	0.446091	.
ETV1(ETS)/GIST48-ETV1-ChIP-Seq(GSE22441)/Homer	AACCGGAAGT	GIST48-ETV1-ChIP-Seq(GSE22441)	ETV1(ETS)	ETV1	ETS	#1B75B9	Homer	Human	GW23	Proximal	1e-92	-213.2	0	3153	0.2244	5545	0.1582	213.2	1.41846	1e-53	-122.6	0	5422	0.4418	5423.5	0.3507	122.6	1.25977	0.333156	.
KLF14(Zf)/HEK293-KLF14.GFP-ChIP-Seq(GSE58341)/Homer	RGKGGGCGKGGC	HEK293-KLF14.GFP-ChIP-Seq(GSE58341)	KLF14(Zf)	KLF14	KLF/SP	#89C541	Homer	Human	GW23	Proximal	1e-90	-208.8	0	7259	0.5165	15124.2	0.4315	208.8	1.19699	1e-31	-73	0	9707	0.791	11288.6	0.73	73	1.08356	0.115781	.
GFY-Staf(?,Zf)/Promoter/Homer	RACTACAATTCCCAGAAKGC	Promoter	GFY-Staf(?,Zf)	GFY-STAF	GFY-STAF	#03B4C6	Homer	Human	GW23	Proximal	1e-84	-194.3	0	453	0.0322	387.3	0.011	194.3	2.92727	1e-111	-257.3	0	909	0.0741	295.1	0.0191	257.3	3.87958	1.9559	.
Sp2(Zf)/HEK293-Sp2.eGFP-ChIP-Seq(Encode)/Homer	YGGCCCCGCCCC	HEK293-Sp2.eGFP-ChIP-Seq(Encode)	Sp2(Zf)	SP2	KLF/SP	#89C541	Homer	Human	GW23	Proximal	1e-82	-190.7	0	6624	0.4714	13704.9	0.391	190.7	1.20563	1e-27	-63.85	0	9367	0.7633	10892.1	0.7044	63.85	1.08362	0.115855	.
KLF3(Zf)/MEF-Klf3-ChIP-Seq(GSE44748)/Homer	NRGCCCCRCCCHBNN	MEF-Klf3-ChIP-Seq(GSE44748)	KLF3(Zf)	KLF3	KLF/SP	#89C541	Homer	Human	GW23	Proximal	1e-82	-188.9	0	2726	0.194	4747.7	0.1354	188.9	1.43279	1e-49	-112.9	0	5526	0.4503	5606.1	0.3625	112.9	1.24221	0.312905	.
YY1(Zf)/Promoter/Homer	CAAGATGGCGGC	Promoter	YY1(Zf)	YY1	Other	#A6A7AA	Homer	Human	GW23	Proximal	1e-81	-188.3	0	556	0.0396	547.7	0.0156	188.3	2.53846	1e-246	-568.7	0	1148	0.0935	162.1	0.0105	568.7	8.90476	3.15458	DD_285
Ronin(THAP)/ES-Thap11-ChIP-Seq(GSE51522)/Homer	RACTACAACTCCCAGVAKGC	ES-Thap11-ChIP-Seq(GSE51522)	Ronin(THAP)	RONIN	GFY-STAF	#03B4C6	Homer	Human	GW23	Proximal	1e-80	-184.4	0	406	0.0289	334.9	0.0096	184.4	3.01042	1e-161	-372.3	0	844	0.0688	148.3	0.0096	372.3	7.16667	2.8413	.
NRF(NRF)/Promoter/Homer	STGCGCATGCGC	Promoter	NRF(NRF)	NRF	Other	#A6A7AA	Homer	Human	GW23	Proximal	1e-78	-181	0	1361	0.0968	1985.1	0.0566	181	1.71025	1e-229	-527.8	0	2708	0.2207	1289.9	0.0834	527.8	2.64628	1.40397	.
Elf4(ETS)/BMDM-Elf4-ChIP-Seq(GSE88699)/Homer	ACTTCCKGKT	BMDM-Elf4-ChIP-Seq(GSE88699)	Elf4(ETS)	ELF4	ETS	#1B75B9	Homer	Human	GW23	Proximal	1e-77	-178.1	0	2224	0.1583	3736.7	0.1066	178.1	1.48499	1e-42	-97.41	0	4015	0.3272	3899.5	0.2522	97.41	1.29738	0.375604	.
KLF5(Zf)/LoVo-KLF5-ChIP-Seq(GSE49402)/Homer	DGGGYGKGGC	LoVo-KLF5-ChIP-Seq(GSE49402)	KLF5(Zf)	KLF5	KLF/SP	#89C541	Homer	Human	GW23	Proximal	1e-76	-175.5	0	5547	0.3947	11232.6	0.3204	175.5	1.2319	1e-22	-52.09	0	8516	0.6939	9857	0.6374	52.09	1.08864	0.122529	.
ETS1(ETS)/Jurkat-ETS1-ChIP-Seq(GSE17954)/Homer	ACAGGAAGTG	Jurkat-ETS1-ChIP-Seq(GSE17954)	ETS1(ETS)	ETS1	ETS	#1B75B9	Homer	Human	GW23	Proximal	1e-74	-172.4	0	2389	0.17	4111	0.1173	172.4	1.44928	1e-67	-155.9	0	4368	0.3559	4003.8	0.2589	155.9	1.37466	0.459077	.
Klf9(Zf)/GBM-Klf9-ChIP-Seq(GSE62211)/Homer	GCCACRCCCACY	GBM-Klf9-ChIP-Seq(GSE62211)	Klf9(Zf)	KLF9	KLF/SP	#89C541	Homer	Human	GW23	Proximal	1e-69	-159.6	0	2106	0.1499	3575.2	0.102	159.6	1.46961	1e-116	-268.4	0	4513	0.3677	3718.4	0.2405	268.4	1.5289	0.612492	.
NRF1(NRF)/MCF7-NRF1-ChIP-Seq(Unpublished)/Homer	CTGCGCATGCGC	MCF7-NRF1-ChIP-Seq(Unpublished)	NRF1(NRF)	NRF1	Other	#A6A7AA	Homer	Human	GW23	Proximal	1e-67	-156.4	0	1472	0.1047	2290.6	0.0653	156.4	1.60337	1e-218	-502.6	0	3018	0.2459	1602.9	0.1037	502.6	2.37126	1.24566	.
GFY(?)/Promoter/Homer	ACTACAATTCCC	Promoter	GFY(?)	GFY	GFY-STAF	#03B4C6	Homer	Human	GW23	Proximal	1e-66	-154.2	0	406	0.0289	375	0.0107	154.2	2.70093	1e-123	-284	0	855	0.0697	231.8	0.015	284	4.64667	2.2162	.
KLF6(Zf)/PDAC-KLF6-ChIP-Seq(GSE64557)/Homer	MKGGGYGTGGCC	PDAC-KLF6-ChIP-Seq(GSE64557)	KLF6(Zf)	KLF6	KLF/SP	#89C541	Homer	Human	GW23	Proximal	1e-62	-142.9	0	4663	0.3318	9396	0.2681	142.9	1.2376	1e-29	-68.47	0	7730	0.6299	8692.4	0.5621	68.47	1.12062	0.164296	.
EWS:FLI1-fusion(ETS)/SK_N_MC-EWS:FLI1-ChIP-Seq(SRA014231)/Homer	VACAGGAAAT	SK_N_MC-EWS:FLI1-ChIP-Seq(SRA014231)	EWS:FLI1-fusion(ETS)	EWS	ETS	#1B75B9	Homer	Human	GW23	Proximal	1e-57	-133	0	1338	0.0952	2115.1	0.0603	133	1.57877	1e-47	-109.7	0	2515	0.2049	2146.1	0.1388	109.7	1.47622	0.561912	.
ERG(ETS)/VCaP-ERG-ChIP-Seq(GSE14097)/Homer	ACAGGAAGTG	VCaP-ERG-ChIP-Seq(GSE14097)	ERG(ETS)	ERG	ETS	#1B75B9	Homer	Human	GW23	Proximal	1e-49	-114.3	0	2821	0.2007	5388.6	0.1537	114.3	1.30579	1e-29	-67.04	0	5018	0.4089	5301.4	0.3428	67.04	1.19282	0.254381	.
Etv2(ETS)/ES-ER71-ChIP-Seq(GSE59402)/Homer	NNAYTTCCTGHN	ES-ER71-ChIP-Seq(GSE59402)	Etv2(ETS)	ETV2	ETS	#1B75B9	Homer	Human	GW23	Proximal	1e-48	-112.6	0	1804	0.1284	3175.6	0.0906	112.6	1.41722	1e-31	-72.14	0	3471	0.2828	3423.2	0.2214	72.14	1.27733	0.353127	.
Rfx2(HTH)/LoVo-RFX2-ChIP-Seq(GSE49402)/Homer	GTTGCCATGGCAACM	LoVo-RFX2-ChIP-Seq(GSE49402)	Rfx2(HTH)	RFX2	HTH/RFX	#EA1F27	Homer	Human	GW23	Proximal	1e-44	-102.5	0	397	0.0283	448.6	0.0128	102.5	2.21094	1e-108	-249.6	0	738	0.0601	194.5	0.0126	249.6	4.76984	2.25394	.
En1(Homeobox)/SUM149-EN1-ChIP-Seq(GSE120957)/Homer	NDCTAATTAS	SUM149-EN1-ChIP-Seq(GSE120957)	En1(Homeobox)	EN1	Homeobox	#FDDC0D	Homer	Human	GW23	Proximal	1e-44	-101.8	0	1205	0.0857	1979.2	0.0565	101.8	1.51681	1e-22	-52.03	0	2396	0.1952	2323	0.1502	52.03	1.2996	0.378068	.
CRE(bZIP)/Promoter/Homer	CSGTGACGTCAC	Promoter	CRE(bZIP)	CRE	bZip	#B414EF	Homer	Human	GW23	Proximal	1e-43	-100	0	818	0.0582	1217.2	0.0347	100	1.67723	1e-48	-110.7	0	1604	0.1307	1193.6	0.0772	110.7	1.69301	0.759586	.
RFX(HTH)/K562-RFX3-ChIP-Seq(SRA012198)/Homer	CGGTTGCCATGGCAAC	K562-RFX3-ChIP-Seq(SRA012198)	RFX(HTH)	RFX3	HTH/RFX	#EA1F27	Homer	Human	GW23	Proximal	1e-42	-98.47	0	395	0.0281	453.7	0.0129	98.47	2.17829	1e-119	-275.3	0	728	0.0593	164.4	0.0106	275.3	5.59434	2.48397	ASD_102
Atf1(bZIP)/K562-ATF1-ChIP-Seq(GSE31477)/Homer	GATGACGTCA	K562-ATF1-ChIP-Seq(GSE31477)	Atf1(bZIP)	ATF1	bZip	#B414EF	Homer	Human	GW23	Proximal	1e-41	-96.51	0	925	0.0658	1439.2	0.0411	96.51	1.60097	1e-36	-84.53	0	1800	0.1467	1494.3	0.0966	84.53	1.51863	0.602774	.
EHF(ETS)/LoVo-EHF-ChIP-Seq(GSE49402)/Homer	AVCAGGAAGT	LoVo-EHF-ChIP-Seq(GSE49402)	EHF(ETS)	EHF	ETS	#1B75B9	Homer	Human	GW23	Proximal	1e-39	-90.93	0	1992	0.1417	3710.5	0.1059	90.93	1.33805	1e-23	-54.87	0	3828	0.3119	3967.2	0.2565	54.87	1.21598	0.282125	.
TFE3(bHLH)/MEF-TFE3-ChIP-Seq(GSE75757)/Homer	GTCACGTGACYV	MEF-TFE3-ChIP-Seq(GSE75757)	TFE3(bHLH)	TFE3	bHLH	#F59120	Homer	Human	GW23	Proximal	1e-35	-81.96	0	278	0.0198	295.7	0.0084	81.96	2.35714	1e-34	-78.71	0	530	0.0432	280.4	0.0181	78.71	2.38674	1.25504	DD_285
ELF5(ETS)/T47D-ELF5-ChIP-Seq(GSE30407)/Homer	ACVAGGAAGT	T47D-ELF5-ChIP-Seq(GSE30407)	ELF5(ETS)	ELF5	ETS	#1B75B9	Homer	Human	GW23	Proximal	1e-35	-81.07	0	1184	0.0843	2036.3	0.0581	81.07	1.45095	1e-13	-30.82	0	2371	0.1932	2456.2	0.1588	30.82	1.21662	0.282884	.
Klf4(Zf)/mES-Klf4-ChIP-Seq(GSE11431)/Homer	GCCACACCCA	mES-Klf4-ChIP-Seq(GSE11431)	Klf4(Zf)	KLF4	KLF/SP	#89C541	Homer	Human	GW23	Proximal	1e-34	-80.31	0	1303	0.0927	2290.9	0.0654	80.31	1.41743	1e-67	-156.4	0	2934	0.2391	2404.9	0.1555	156.4	1.53762	0.6207	.
SPDEF(ETS)/VCaP-SPDEF-ChIP-Seq(SRA014231)/Homer	ASWTCCTGBT	VCaP-SPDEF-ChIP-Seq(SRA014231)	SPDEF(ETS)	SPDEF	ETS	#1B75B9	Homer	Human	GW23	Proximal	1e-32	-75.44	0	1577	0.1122	2906.8	0.0829	75.44	1.35344	0.0001	-10.16	0.0001	3164	0.2578	3667.8	0.2372	10.16	1.08685	0.120148	.
Maz(Zf)/HepG2-Maz-ChIP-Seq(GSE31477)/Homer	GGGGGGGG	HepG2-Maz-ChIP-Seq(GSE31477)	Maz(Zf)	MAZ	KLF/SP	#89C541	Homer	Human	GW23	Proximal	1e-32	-74.7	0	6046	0.4302	13352.1	0.3809	74.7	1.12943	1e-13	-31.84	0	8841	0.7204	10487.5	0.6782	31.84	1.06222	0.0870874	.
X-box(HTH)/NPC-H3K4me1-ChIP-Seq(GSE16256)/Homer	GGTTGCCATGGCAA	NPC-H3K4me1-ChIP-Seq(GSE16256)	X-box(HTH)	X-BOX	HTH/RFX	#EA1F27	Homer	Human	GW23	Proximal	1e-32	-74.33	0	274	0.0195	303.7	0.0087	74.33	2.24138	1e-56	-129.8	0	506	0.0412	179	0.0116	129.8	3.55172	1.82852	.
CTCF(Zf)/CD4+-CTCF-ChIP-Seq(Barski_et_al.)/Homer	AYAGTGCCMYCTRGTGGCCA	CD4+-CTCF-ChIP-Seq(Barski_et_al.)	CTCF(Zf)	CTCF	CTCF/BORIS	#016938	Homer	Human	GW23	Proximal	1e-31	-73.43	0	398	0.0283	517.2	0.0148	73.43	1.91216	1e-40	-93.17	0	776	0.0632	459.2	0.0297	93.17	2.12795	1.08946	DD_285
NFIL3(bZIP)/HepG2-NFIL3-ChIP-Seq(Encode)/Homer	VTTACGTAAYNNNNN	HepG2-NFIL3-ChIP-Seq(Encode)	NFIL3(bZIP)	NFIL3	bZip	#B414EF	Homer	Human	GW23	Proximal	1e-30	-70.41	0	489	0.0348	692.2	0.0197	70.41	1.7665	1e-24	-56.25	0	1020	0.0831	805.3	0.0521	56.25	1.59501	0.673565	.
Rfx5(HTH)/GM12878-Rfx5-ChIP-Seq(GSE31477)/Homer	SCCTAGCAACAG	GM12878-Rfx5-ChIP-Seq(GSE31477)	Rfx5(HTH)	RFX5	HTH/RFX	#EA1F27	Homer	Human	GW23	Proximal	1e-29	-67.29	0	528	0.0376	776.7	0.0222	67.29	1.69369	1e-46	-107.9	0	1129	0.092	742	0.048	107.9	1.91667	0.938599	.
E-box(bHLH)/Promoter/Homer	SSGGTCACGTGA	Promoter	E-box(bHLH)	E-BOX	Other	#A6A7AA	Homer	Human	GW23	Proximal	1e-27	-63.14	0	375	0.0267	504.9	0.0144	63.14	1.85417	1e-23	-54.91	0	745	0.0607	537.3	0.0347	54.91	1.74928	0.806761	.
JunD(bZIP)/K562-JunD-ChIP-Seq/Homer	ATGACGTCATCN	K562-JunD-ChIP-Seq	JunD(bZIP)	JUND	bZip	#B414EF	Homer	Human	GW23	Proximal	1e-25	-59.06	0	270	0.0192	329.5	0.0094	59.06	2.04255	1e-41	-95.74	0	507	0.0413	230.3	0.0149	95.74	2.77181	1.47083	.
Rfx1(HTH)/NPC-H3K4me1-ChIP-Seq(GSE16256)/Homer	KGTTGCCATGGCAA	NPC-H3K4me1-ChIP-Seq(GSE16256)	Rfx1(HTH)	RFX1	HTH/RFX	#EA1F27	Homer	Human	GW23	Proximal	1e-25	-59.04	0	461	0.0328	677.4	0.0193	59.04	1.69948	1e-73	-169.8	0	968	0.0789	465.1	0.0301	169.8	2.62126	1.39026	.
E2F4(E2F)/K562-E2F4-ChIP-Seq(GSE31477)/Homer	GGCGGGAAAH	K562-E2F4-ChIP-Seq(GSE31477)	E2F4(E2F)	E2F4	Other	#A6A7AA	Homer	Human	GW23	Proximal	1e-23	-54.77	0	2629	0.1871	5441	0.1552	54.77	1.20554	1e-133	-306.4	0	5222	0.4255	4389.5	0.2839	306.4	1.49877	0.583776	.
Usf2(bHLH)/C2C12-Usf2-ChIP-Seq(GSE36030)/Homer	GTCACGTGGT	C2C12-Usf2-ChIP-Seq(GSE36030)	Usf2(bHLH)	USF2	bHLH	#F59120	Homer	Human	GW23	Proximal	1e-23	-53.89	0	541	0.0385	852.9	0.0243	53.89	1.58436	1e-17	-39.6	0	1144	0.0932	1011.4	0.0654	39.6	1.42508	0.511039	.
KLF10(Zf)/HEK293-KLF10.GFP-ChIP-Seq(GSE58341)/Homer	GGGGGTGTGTCC	HEK293-KLF10.GFP-ChIP-Seq(GSE58341)	KLF10(Zf)	KLF10	KLF/SP	#89C541	Homer	Human	GW23	Proximal	1e-22	-50.89	0	1488	0.1059	2885.6	0.0823	50.89	1.28676	1e-29	-68.85	0	3604	0.2937	3600	0.2328	68.85	1.2616	0.335252	.
Atf7(bZIP)/3T3L1-Atf7-ChIP-Seq(GSE56872)/Homer	NGRTGACGTCAY	3T3L1-Atf7-ChIP-Seq(GSE56872)	Atf7(bZIP)	ATF7	bZip	#B414EF	Homer	Human	GW23	Proximal	1e-21	-49.38	0	648	0.0461	1088.5	0.0311	49.38	1.48232	1e-23	-54.64	0	1322	0.1077	1125.9	0.0728	54.64	1.4794	0.565008	.
CREB5(bZIP)/LNCaP-CREB5.V5-ChIP-Seq(GSE137775)/Homer	VVATGACGTCAT	LNCaP-CREB5.V5-ChIP-Seq(GSE137775)	CREB5(bZIP)	CREB5	bZip	#B414EF	Homer	Human	GW23	Proximal	1e-21	-49.29	0	388	0.0276	572.2	0.0163	49.29	1.69325	1e-17	-40.01	0	798	0.065	646.9	0.0418	40.01	1.55502	0.636937	.
ZNF143|STAF(Zf)/CUTLL-ZNF143-ChIP-Seq(GSE29600)/Homer	ATTTCCCAGVAKSCY	CUTLL-ZNF143-ChIP-Seq(GSE29600)	ZNF143|STAF(Zf)	ZNF143|STAF	GFY-STAF	#03B4C6	Homer	Human	GW23	Proximal	1e-20	-47.27	0	671	0.0477	1146.6	0.0327	47.27	1.45872	1e-13	-31.29	0	1463	0.1192	1412.7	0.0914	31.29	1.30416	0.383118	.
c-Jun-CRE(bZIP)/K562-cJun-ChIP-Seq(GSE31477)/Homer	ATGACGTCATCY	K562-cJun-ChIP-Seq(GSE31477)	c-Jun-CRE(bZIP)	C-JUN-CRE	bZip	#B414EF	Homer	Human	GW23	Proximal	1e-20	-46.79	0	401	0.0285	606.4	0.0173	46.79	1.6474	1e-21	-50.32	0	800	0.0652	607.4	0.0393	50.32	1.65903	0.730343	.
MYB(HTH)/ERMYB-Myb-ChIPSeq(GSE22095)/Homer	GGCVGTTR	ERMYB-Myb-ChIPSeq(GSE22095)	MYB(HTH)	MYB	Other	#A6A7AA	Homer	Human	GW23	Proximal	1e-19	-44.75	0	2273	0.1617	4723.9	0.1348	44.75	1.19955	1e-65	-151.6	0	4633	0.3775	4331	0.2801	151.6	1.34773	0.430535	.
Atf2(bZIP)/3T3L1-Atf2-ChIP-Seq(GSE56872)/Homer	NRRTGACGTCAT	3T3L1-Atf2-ChIP-Seq(GSE56872)	Atf2(bZIP)	ATF2	bZip	#B414EF	Homer	Human	GW23	Proximal	1e-17	-41.31	0	486	0.0346	797.8	0.0228	41.31	1.51754	1e-27	-63.29	0	1004	0.0818	762.2	0.0493	63.29	1.65923	0.730513	.
Hoxa9(Homeobox)/ChickenMSG-Hoxa9.Flag-ChIP-Seq(GSE86088)/Homer	RGCAATNAAA	ChickenMSG-Hoxa9.Flag-ChIP-Seq(GSE86088)	Hoxa9(Homeobox)	HOXA9	Homeobox, HOXL	#FDDC0D	Homer	Human	GW23	Proximal	1e-17	-40.48	0	1607	0.1144	3242	0.0925	40.48	1.23676	1e-18	-43.2	0	3273	0.2667	3406.7	0.2203	43.2	1.21062	0.275748	.
PU.1-IRF(ETS:IRF)/Bcell-PU.1-ChIP-Seq(GSE21512)/Homer	MGGAAGTGAAAC	Bcell-PU.1-ChIP-Seq(GSE21512)	PU.1-IRF(ETS:IRF)	PU.1-IRF	Other	#A6A7AA	Homer	Human	GW23	Proximal	1e-16	-38.78	0	1450	0.1032	2903.4	0.0828	38.78	1.24638	1e-23	-55.2	0	3156	0.2572	3174	0.2053	55.2	1.2528	0.325157	.
USF1(bHLH)/GM12878-Usf1-ChIP-Seq(GSE32465)/Homer	SGTCACGTGR	GM12878-Usf1-ChIP-Seq(GSE32465)	USF1(bHLH)	USF1	bHLH	#F59120	Homer	Human	GW23	Proximal	1e-16	-37.6	0	853	0.0607	1590.9	0.0454	37.6	1.337	0.001	-8.402	0.0006	1800	0.1467	2040.4	0.1319	8.402	1.11221	0.153424	.
ETS:RUNX(ETS,Runt)/Jurkat-RUNX1-ChIP-Seq(GSE17954)/Homer	RCAGGATGTGGT	Jurkat-RUNX1-ChIP-Seq(GSE17954)	ETS:RUNX(ETS,Runt)	ETS:RUNX	ETS	#1B75B9	Homer	Human	GW23	Proximal	1e-16	-37.42	0	256	0.0182	363.4	0.0104	37.42	1.75	1e-13	-31	0	537	0.0438	419.1	0.0271	31	1.61624	0.692638	.
GFX(?)/Promoter/Homer	ATTCTCGCGAGA	Promoter	GFX(?)	GFX	Other	#A6A7AA	Homer	Human	GW23	Proximal	1e-15	-36.09	0	139	0.0099	159.7	0.0046	36.09	2.15217	1e-41	-96.49	0	281	0.0229	72.6	0.0047	96.49	4.87234	2.28461	.
BORIS(Zf)/K562-CTCFL-ChIP-Seq(GSE32465)/Homer	CNNBRGCGCCCCCTGSTGGC	K562-CTCFL-ChIP-Seq(GSE32465)	BORIS(Zf)	BORIS	CTCF/BORIS	#016938	Homer	Human	GW23	Proximal	1e-15	-35.71	0	964	0.0686	1846.7	0.0527	35.71	1.30171	1e-54	-125	0	2103	0.1714	1650	0.1067	125	1.60637	0.683807	.
bHLHE40(bHLH)/HepG2-BHLHE40-ChIP-Seq(GSE31477)/Homer	KCACGTGMCN	HepG2-BHLHE40-ChIP-Seq(GSE31477)	bHLHE40(bHLH)	BHLHE40	bHLH	#F59120	Homer	Human	GW23	Proximal	1e-13	-32.15	0	674	0.048	1241.4	0.0354	32.15	1.35593	0.1	-4.093	0.0353	1402	0.1142	1641.8	0.1062	4.093	1.07533	0.104779	.
Zfp281(Zf)/ES-Zfp281-ChIP-Seq(GSE81042)/Homer	CCCCTCCCCCAC	ES-Zfp281-ChIP-Seq(GSE81042)	Zfp281(Zf)	ZFP281	Other	#A6A7AA	Homer	Human	GW23	Proximal	1e-13	-31.13	0	759	0.054	1432.5	0.0409	31.13	1.32029	1e-41	-95.45	0	2050	0.167	1711.3	0.1107	95.45	1.50858	0.593193	.
Nanog(Homeobox)/mES-Nanog-ChIP-Seq(GSE11724)/Homer	RGCCATTAAC	mES-Nanog-ChIP-Seq(GSE11724)	Nanog(Homeobox)	NANOG	Homeobox	#FDDC0D	Homer	Human	GW23	Proximal	1e-13	-30.16	0	3192	0.2271	7072	0.2018	30.16	1.12537	1e-26	-61.09	0	5796	0.4723	6305.3	0.4078	61.09	1.15817	0.211842	.
CLOCK(bHLH)/Liver-Clock-ChIP-Seq(GSE39860)/Homer	GHCACGTG	Liver-Clock-ChIP-Seq(GSE39860)	CLOCK(bHLH)	CLOCK	bHLH	#F59120	Homer	Human	GW23	Proximal	1e-12	-29.81	0	900	0.064	1752.8	0.05	29.81	1.28	0.01	-6.322	0.0043	1893	0.1543	2191.4	0.1417	6.322	1.08892	0.122898	.
AMYB(HTH)/Testes-AMYB-ChIP-Seq(GSE44588)/Homer	TGGCAGTTGG	Testes-AMYB-ChIP-Seq(GSE44588)	AMYB(HTH)	AMYB	Other	#A6A7AA	Homer	Human	GW23	Proximal	1e-12	-29.39	0	1679	0.1195	3523.9	0.1005	29.39	1.18905	1e-52	-120	0	3686	0.3004	3397.1	0.2197	120	1.36732	0.45135	.
ELF3(ETS)/PDAC-ELF3-ChIP-Seq(GSE64557)/Homer	ANCAGGAAGT	PDAC-ELF3-ChIP-Seq(GSE64557)	ELF3(ETS)	ELF3	ETS	#1B75B9	Homer	Human	GW23	Proximal	1e-12	-29.12	0	840	0.0598	1625.2	0.0464	29.12	1.28879	1	-0.8496	0.6961	1746	0.1423	2187.1	0.1414	0.8496	1.00636	0.00915354	.
LHX9(Homeobox)/Hct116-LHX9.V5-ChIP-Seq(GSE116822)/Homer	NGCTAATTAG	Hct116-LHX9.V5-ChIP-Seq(GSE116822)	LHX9(Homeobox)	LHX9	Homeobox	#FDDC0D	Homer	Human	GW23	Proximal	1e-12	-28.67	0	685	0.0487	1289	0.0368	28.67	1.32337	0.1	-4.283	0.0296	1508	0.1229	1766.1	0.1142	4.283	1.07618	0.105922	.
Smad3(MAD)/NPC-Smad3-ChIP-Seq(GSE36673)/Homer	TWGTCTGV	NPC-Smad3-ChIP-Seq(GSE36673)	Smad3(MAD)	SMAD3	SMAD	#A6A7AA	Homer	Human	GW23	Proximal	1e-12	-28.04	0	2968	0.2112	6571	0.1875	28.04	1.1264	0.001	-7.148	0.0019	5599	0.4562	6760.7	0.4372	7.148	1.04346	0.061373	.
MITF(bHLH)/MastCells-MITF-ChIP-Seq(GSE48085)/Homer	RTCATGTGAC	MastCells-MITF-ChIP-Seq(GSE48085)	MITF(bHLH)	MITF	bHLH	#F59120	Homer	Human	GW23	Proximal	1e-12	-27.86	0	1074	0.0764	2158.4	0.0616	27.86	1.24026	1e-11	-25.97	0	2228	0.1816	2334.8	0.151	25.97	1.20265	0.266216	.
BMYB(HTH)/Hela-BMYB-ChIP-Seq(GSE27030)/Homer	NHAACBGYYV	Hela-BMYB-ChIP-Seq(GSE27030)	BMYB(HTH)	BMYB	Other	#A6A7AA	Homer	Human	GW23	Proximal	1e-11	-25.58	0	1552	0.1104	3275.8	0.0935	25.58	1.18075	1e-47	-109.7	0	3514	0.2863	3255	0.2105	109.7	1.3601	0.443707	.
Zfp57(Zf)/H1-ZFP57.HA-ChIP-Seq(GSE115387)/Homer	NANTGCSGCA	H1-ZFP57.HA-ChIP-Seq(GSE115387)	Zfp57(Zf)	ZFP57	Other	#A6A7AA	Homer	Human	GW23	Proximal	1e-10	-24.22	0	1909	0.1358	4124.8	0.1177	24.22	1.15378	1e-98	-226.2	0	3975	0.3239	3272.5	0.2116	226.2	1.53072	0.614209	.
Lhx3(Homeobox)/Neuron-Lhx3-ChIP-Seq(GSE31456)/Homer	ADBTAATTAR	Neuron-Lhx3-ChIP-Seq(GSE31456)	Lhx3(Homeobox)	LHX3	Homeobox	#FDDC0D	Homer	Human	GW23	Proximal	1e-09	-22.81	0	682	0.0485	1328.5	0.0379	22.81	1.27968	1e-06	-15.98	0	1529	0.1246	1619	0.1047	15.98	1.19007	0.251043	.
TATA-Box(TBP)/Promoter/Homer	CCTTTTAWAGSC	Promoter	TATA-Box(TBP)	TATA-BOX	Other	#A6A7AA	Homer	Human	GW23	Proximal	1e-09	-22.32	0	813	0.0579	1624.6	0.0463	22.32	1.25054	1e-12	-27.85	0	1979	0.1613	2027.6	0.1311	27.85	1.23036	0.299079	.
bHLHE41(bHLH)/proB-Bhlhe41-ChIP-Seq(GSE93764)/Homer	KCACGTGMCN	proB-Bhlhe41-ChIP-Seq(GSE93764)	bHLHE41(bHLH)	BHLHE41	bHLH	#F59120	Homer	Human	GW23	Proximal	1e-09	-22.32	0	2597	0.1848	5780	0.1649	22.32	1.12068	1e-36	-84.71	0	4971	0.4051	5115.7	0.3308	84.71	1.22461	0.292319	.
Pknox1(Homeobox)/ES-Prep1-ChIP-Seq(GSE63282)/Homer	SCTGTCAVTCAV	ES-Prep1-ChIP-Seq(GSE63282)	Pknox1(Homeobox)	PKNOX1	Homeobox, TALE	#FDDC0D	Homer	Human	GW23	Proximal	1e-09	-22.18	0	292	0.0208	495.2	0.0141	22.18	1.47518	1e-11	-25.76	0	728	0.0593	641.3	0.0415	25.76	1.42892	0.514921	.
Pbx3(Homeobox)/GM12878-PBX3-ChIP-Seq(GSE32465)/Homer	SCTGTCAMTCAN	GM12878-PBX3-ChIP-Seq(GSE32465)	Pbx3(Homeobox)	PBX3	Homeobox, TALE	#FDDC0D	Homer	Human	GW23	Proximal	1e-09	-21.91	0	256	0.0182	423.2	0.0121	21.91	1.50413	1e-08	-20.51	0	624	0.0508	559.9	0.0362	20.51	1.40331	0.488839	.
DLX1(Homeobox)/BasalGanglia-Dlx1-ChIP-seq(GSE124936)/Homer	NSNNTAATTA	BasalGanglia-Dlx1-ChIP-seq(GSE124936)	DLX1(Homeobox)	DLX1	Homeobox	#FDDC0D	Homer	Human	GW23	Proximal	1e-09	-21.1	0	579	0.0412	1115.6	0.0318	21.1	1.2956	1e-06	-14.87	0	1269	0.1034	1327.2	0.0858	14.87	1.20513	0.269187	.
IRF8(IRF)/BMDM-IRF8-ChIP-Seq(GSE77884)/Homer	GRAASTGAAAST	BMDM-IRF8-ChIP-Seq(GSE77884)	IRF8(IRF)	IRF8	Other	#A6A7AA	Homer	Human	GW23	Proximal	1e-08	-20.27	0	363	0.0258	654.7	0.0187	20.27	1.37968	1	-0.1368	1	793	0.0646	1051.5	0.068	0.1368	0.95	-0.0740006	.
Stat3(Stat)/mES-Stat3-ChIP-Seq(GSE11431)/Homer	CTTCCGGGAA	mES-Stat3-ChIP-Seq(GSE11431)	Stat3(Stat)	STAT3	Other	#A6A7AA	Homer	Human	GW23	Proximal	1e-08	-19.28	0	810	0.0576	1648	0.047	19.28	1.22553	1e-05	-12.78	0	1782	0.1452	1954.1	0.1264	12.78	1.14873	0.200045	.
c-Myc(bHLH)/LNCAP-cMyc-ChIP-Seq(Unpublished)/Homer	VCCACGTG	LNCAP-cMyc-ChIP-Seq(Unpublished)	c-Myc(bHLH)	C-MYC	Other	#A6A7AA	Homer	Human	GW23	Proximal	1e-08	-18.53	0	1325	0.0943	2840	0.081	18.53	1.1642	1e-25	-58.39	0	2757	0.2247	2691.1	0.174	58.39	1.29138	0.368913	.
Rfx6(HTH)/Min6b1-Rfx6.HA-ChIP-Seq(GSE62844)/Homer	TGTTKCCTAGCAACM	Min6b1-Rfx6.HA-ChIP-Seq(GSE62844)	Rfx6(HTH)	RFX6	HTH/RFX	#EA1F27	Homer	Human	GW23	Proximal	1e-07	-17.71	0	1634	0.1163	3574.3	0.102	17.71	1.1402	0.001	-8.186	0.0007	3497	0.285	4117.2	0.2662	8.186	1.07062	0.0984513	.
Oct2(POU,Homeobox)/Bcell-Oct2-ChIP-Seq(GSE21512)/Homer	ATATGCAAAT	Bcell-Oct2-ChIP-Seq(GSE21512)	Oct2(POU,Homeobox)	POU2F2	Homeobox, POU	#FDDC0D	Homer	Human	GW23	Proximal	1e-07	-17.15	0	129	0.0092	192.7	0.0055	17.15	1.67273	1	-0.000256	1	265	0.0216	434.3	0.0281	0.000256	0.768683	-0.379539	.
Npas4(bHLH)/Neuron-Npas4-ChIP-Seq(GSE127793)/Homer	NHRTCACGACDN	Neuron-Npas4-ChIP-Seq(GSE127793)	Npas4(bHLH)	NPAS4	bHLH	#F59120	Homer	Human	GW23	Proximal	1e-07	-16.75	0	1417	0.1008	3079.6	0.0879	16.75	1.14676	1e-23	-55.14	0	3153	0.2569	3171.6	0.2051	55.14	1.25256	0.324879	.
Arnt:Ahr(bHLH)/MCF7-Arnt-ChIP-Seq(Lo_et_al.)/Homer	TBGCACGCAA	MCF7-Arnt-ChIP-Seq(Lo_et_al.)	Arnt:Ahr(bHLH)	ARNT:AHR	Other	#A6A7AA	Homer	Human	GW23	Proximal	1e-06	-14.81	0	1235	0.0879	2683	0.0765	14.81	1.14902	1e-22	-51.04	0	2892	0.2357	2898.8	0.1875	51.04	1.25707	0.330061	.
DLX2(Homeobox)/BasalGanglia-Dlx2-ChIP-seq(GSE124936)/Homer	NNNTAATTAS	BasalGanglia-Dlx2-ChIP-seq(GSE124936)	DLX2(Homeobox)	DLX2	Homeobox	#FDDC0D	Homer	Human	GW23	Proximal	1e-05	-13.43	0	586	0.0417	1201.2	0.0343	13.43	1.21574	0.0001	-10.84	0.0001	1338	0.109	1453.3	0.094	10.84	1.15957	0.213595	.
Atf4(bZIP)/MEF-Atf4-ChIP-Seq(GSE35681)/Homer	MTGATGCAAT	MEF-Atf4-ChIP-Seq(GSE35681)	Atf4(bZIP)	ATF4	bZip	#B414EF	Homer	Human	GW23	Proximal	1e-05	-13.32	0	140	0.01	229	0.0065	13.32	1.53846	1e-05	-12.04	0	316	0.0257	279	0.018	12.04	1.42778	0.513771	.
E2F3(E2F)/MEF-E2F3-ChIP-Seq(GSE71376)/Homer	BTKGGCGGGAAA	MEF-E2F3-ChIP-Seq(GSE71376)	E2F3(E2F)	E2F3	Other	#A6A7AA	Homer	Human	GW23	Proximal	1e-05	-13.28	0	3001	0.2135	6932.6	0.1978	13.28	1.07937	1e-41	-95.9	0	6081	0.4955	6397.9	0.4137	95.9	1.19773	0.2603	.
SpiB(ETS)/OCILY3-SPIB-ChIP-Seq(GSE56857)/Homer	AAAGRGGAAGTG	OCILY3-SPIB-ChIP-Seq(GSE56857)	SpiB(ETS)	SPIB	ETS	#1B75B9	Homer	Human	GW23	Proximal	1e-05	-12.7	0	293	0.0208	555.2	0.0158	12.7	1.31646	1e-12	-27.96	0	700	0.057	600.8	0.0389	27.96	1.4653	0.551192	.
Sox10(HMG)/SciaticNerve-Sox3-ChIP-Seq(GSE35132)/Homer	CCWTTGTYYB	SciaticNerve-Sox3-ChIP-Seq(GSE35132)	Sox10(HMG)	SOX10	SRY-box	#A6A7AA	Homer	Human	GW23	Proximal	1e-05	-12.57	0	1212	0.0862	2663.1	0.076	12.57	1.13421	1e-45	-104.1	0	2666	0.2172	2336.8	0.1511	104.1	1.43746	0.52352	DD_285
Chop(bZIP)/MEF-Chop-ChIP-Seq(GSE35681)/Homer	ATTGCATCAT	MEF-Chop-ChIP-Seq(GSE35681)	Chop(bZIP)	CHOP	Other	#A6A7AA	Homer	Human	GW23	Proximal	1e-05	-12.48	0	91	0.0065	136.8	0.0039	12.48	1.66667	0.01	-6.297	0.0044	211	0.0172	199.9	0.0129	6.297	1.33333	0.415037	.
Sox21(HMG)/ESC-SOX21-ChIP-Seq(GSE110505)/Homer	BCCWTTGTBYKV	ESC-SOX21-ChIP-Seq(GSE110505)	Sox21(HMG)	SOX21	SRY-box	#A6A7AA	Homer	Human	GW23	Proximal	1e-05	-12.14	0	1254	0.0892	2769.3	0.079	12.14	1.12911	1e-39	-91.27	0	2852	0.2324	2605.3	0.1685	91.27	1.37923	0.463861	.
ZNF467(Zf)/HEK293-ZNF467.GFP-ChIP-Seq(GSE58341)/Homer	TGGGGAAGGGCM	HEK293-ZNF467.GFP-ChIP-Seq(GSE58341)	ZNF467(Zf)	ZNF467	Other	#A6A7AA	Homer	Human	GW23	Proximal	1e-05	-11.97	0	2295	0.1633	5257.5	0.15	11.97	1.08867	1e-08	-18.83	0	4925	0.4013	5688.1	0.3678	18.83	1.09108	0.12576	.
Meis1(Homeobox)/MastCells-Meis1-ChIP-Seq(GSE48085)/Homer	VGCTGWCAVB	MastCells-Meis1-ChIP-Seq(GSE48085)	Meis1(Homeobox)	MEIS1	Homeobox, TALE	#FDDC0D	Homer	Human	GW23	Proximal	0.0001	-11.28	0.0001	1451	0.1033	3251.3	0.0928	11.28	1.11315	1e-12	-28.33	0	3248	0.2647	3519	0.2276	28.33	1.16301	0.217858	.
Sox3(HMG)/NPC-Sox3-ChIP-Seq(GSE33059)/Homer	CCWTTGTY	NPC-Sox3-ChIP-Seq(GSE33059)	Sox3(HMG)	SOX3	SRY-box	#A6A7AA	Homer	Human	GW23	Proximal	0.0001	-11.12	0.0001	1180	0.084	2612.5	0.0745	11.12	1.12752	1e-37	-87	0	2617	0.2132	2366.4	0.153	87	1.39346	0.478676	.
Egr1(Zf)/K562-Egr1-ChIP-Seq(GSE32465)/Homer	TGCGTGGGYG	K562-Egr1-ChIP-Seq(GSE32465)	Egr1(Zf)	EGR1	Other	#A6A7AA	Homer	Human	GW23	Proximal	0.0001	-11.01	0.0001	2596	0.1847	6007.4	0.1714	11.01	1.0776	1e-25	-59.8	0	5551	0.4523	6013.6	0.3889	59.8	1.16302	0.217881	.
Gfi1b(Zf)/HPC7-Gfi1b-ChIP-Seq(GSE22178)/Homer	MAATCACTGC	HPC7-Gfi1b-ChIP-Seq(GSE22178)	Gfi1b(Zf)	GFI1B	Other	#A6A7AA	Homer	Human	GW23	Proximal	0.0001	-10.95	0.0001	452	0.0322	924.7	0.0264	10.95	1.2197	1	-0.000224	1	1034	0.0843	1490.1	0.0964	0.000224	0.874481	-0.193501	.
n-Myc(bHLH)/mES-nMyc-ChIP-Seq(GSE11431)/Homer	VRCCACGTGG	mES-nMyc-ChIP-Seq(GSE11431)	n-Myc(bHLH)	N-MYC	Other	#A6A7AA	Homer	Human	GW23	Proximal	0.0001	-10.9	0.0001	1125	0.0801	2486.6	0.0709	10.9	1.12976	0.01	-5.126	0.0132	2423	0.1974	2867.2	0.1854	5.126	1.06472	0.0904807	.
BMAL1(bHLH)/Liver-Bmal1-ChIP-Seq(GSE39860)/Homer	GNCACGTG	Liver-Bmal1-ChIP-Seq(GSE39860)	BMAL1(bHLH)	BMAL1	Other	#A6A7AA	Homer	Human	GW23	Proximal	0.0001	-10.74	0.0001	1660	0.1181	3760.9	0.1073	10.74	1.10065	1	-0.4155	1	3341	0.2722	4243.6	0.2744	0.4155	0.991983	-0.0116134	.
OCT:OCT(POU,Homeobox)/NPC-Brn1-ChIP-Seq(GSE35496)/Homer	ATGAATATTCATGAG	NPC-Brn1-ChIP-Seq(GSE35496)	OCT:OCT(POU,Homeobox)	OCT:OCT	Homeobox, POU	#FDDC0D	Homer	Human	GW23	Proximal	0.0001	-10.19	0.0002	8	0.0006	3.4	0.0001	10.19	6	0.0001	-10.53	0.0001	22	0.0018	4.9	0.0003	10.53	6	2.58496	.
Hoxa11(Homeobox)/ChickenMSG-Hoxa11.Flag-ChIP-Seq(GSE86088)/Homer	TTTTATGGCM	ChickenMSG-Hoxa11.Flag-ChIP-Seq(GSE86088)	Hoxa11(Homeobox)	HOXA11	Homeobox, HOXL	#FDDC0D	Homer	Human	GW23	Proximal	0.0001	-9.979	0.0002	1022	0.0727	2259.7	0.0645	9.979	1.12713	1e-08	-19.04	0	2390	0.1948	2599.4	0.1681	19.04	1.15883	0.212674	.
NPAS(bHLH)/Liver-NPAS-ChIP-Seq(GSE39860)/Homer	NVCACGTG	Liver-NPAS-ChIP-Seq(GSE39860)	NPAS(bHLH)	NPAS	Other	#A6A7AA	Homer	Human	GW23	Proximal	0.0001	-9.875	0.0002	1521	0.1082	3446.7	0.0983	9.875	1.10071	0.1	-3.338	0.0723	3148	0.2565	3819.8	0.247	3.338	1.03846	0.0544478	.
CArG(MADS)/PUER-Srf-ChIP-Seq(Sullivan_et_al.)/Homer	CCATATATGGNM	PUER-Srf-ChIP-Seq(Sullivan_et_al.)	CArG(MADS)	CARG	Other	#A6A7AA	Homer	Human	GW23	Proximal	0.0001	-9.316	0.0004	181	0.0129	337.8	0.0096	9.316	1.34375	0.0001	-9.33	0.0002	468	0.0381	462.3	0.0299	9.33	1.27425	0.349646	.
Max(bHLH)/K562-Max-ChIP-Seq(GSE31477)/Homer	RCCACGTGGYYN	K562-Max-ChIP-Seq(GSE31477)	Max(bHLH)	MAX	bHLH	#F59120	Homer	Human	GW23	Proximal	0.0001	-9.265	0.0004	823	0.0586	1803.6	0.0515	9.265	1.13786	0.1	-4.294	0.0293	1853	0.151	2188.3	0.1415	4.294	1.06714	0.0937465	.
Duxbl(Homeobox)/NIH3T3-Duxbl.HA-ChIP-Seq(GSE119782)/Homer	TAAYCYAATCAA	NIH3T3-Duxbl.HA-ChIP-Seq(GSE119782)	Duxbl(Homeobox)	DUXBL	Other	#A6A7AA	Homer	Human	GW23	Proximal	0.0001	-9.229	0.0004	34	0.0024	41.3	0.0012	9.229	2	0.01	-4.739	0.0191	71	0.0058	58	0.0038	4.739	1.52632	0.610053	.
WT1(Zf)/Kidney-WT1-ChIP-Seq(GSE90016)/Homer	MCTCCCMCRCAB	Kidney-WT1-ChIP-Seq(GSE90016)	WT1(Zf)	WT1	Other	#A6A7AA	Homer	Human	GW23	Proximal	0.001	-9.169	0.0004	1820	0.1295	4179.9	0.1192	9.169	1.08641	1e-16	-37.59	0	4384	0.3572	4791.2	0.3098	37.59	1.153	0.205395	.
Hoxd11(Homeobox)/ChickenMSG-Hoxd11.Flag-ChIP-Seq(GSE86088)/Homer	VGCCATAAAA	ChickenMSG-Hoxd11.Flag-ChIP-Seq(GSE86088)	Hoxd11(Homeobox)	HOXD11	Homeobox, HOXL	#FDDC0D	Homer	Human	GW23	Proximal	0.001	-9.164	0.0004	1183	0.0842	2655.9	0.0758	9.164	1.11082	1e-18	-41.59	0	2750	0.2241	2806.3	0.1815	41.59	1.23471	0.304173	.
Hoxd13(Homeobox)/ChickenMSG-Hoxd13.Flag-ChIP-Seq(GSE86088)/Homer	NCYAATAAAA	ChickenMSG-Hoxd13.Flag-ChIP-Seq(GSE86088)	Hoxd13(Homeobox)	HOXD13	Homeobox, HOXL	#FDDC0D	Homer	Human	GW23	Proximal	0.001	-8.517	0.0008	567	0.0403	1217.9	0.0347	8.517	1.16138	0.01	-5.741	0.0074	1403	0.1143	1609	0.1041	5.741	1.09798	0.134855	.
Oct11(POU,Homeobox)/NCIH1048-POU2F3-ChIP-seq(GSE115123)/Homer	GATTTGCATA	NCIH1048-POU2F3-ChIP-seq(GSE115123)	Oct11(POU,Homeobox)	POU2F3	Homeobox, POU	#FDDC0D	Homer	Human	GW23	Proximal	0.001	-8.4	0.0009	138	0.0098	251	0.0072	8.4	1.36111	1	-0.3666	1	319	0.026	416	0.0269	0.3666	0.966543	-0.0490945	.
ZBTB33(Zf)/GM12878-ZBTB33-ChIP-Seq(GSE32465)/Homer	GGVTCTCGCGAGAAC	GM12878-ZBTB33-ChIP-Seq(GSE32465)	ZBTB33(Zf)	ZBTB33	Other	#A6A7AA	Homer	Human	GW23	Proximal	0.001	-8.399	0.0009	311	0.0221	632.6	0.018	8.399	1.22778	1e-33	-76.91	0	755	0.0615	481.1	0.0311	76.91	1.97749	0.983672	.
MNT(bHLH)/HepG2-MNT-ChIP-Seq(Encode)/Homer	DGCACACGTG	HepG2-MNT-ChIP-Seq(Encode)	MNT(bHLH)	MNT	bHLH	#F59120	Homer	Human	GW23	Proximal	0.001	-8.392	0.0009	933	0.0664	2077.9	0.0593	8.392	1.11973	1	-0.009814	1	2071	0.1688	2774.2	0.1794	0.009814	0.940914	-0.087865	.
EWS:ERG-fusion(ETS)/CADO_ES1-EWS:ERG-ChIP-Seq(SRA014231)/Homer	ATTTCCTGTN	CADO_ES1-EWS:ERG-ChIP-Seq(SRA014231)	EWS:ERG-fusion(ETS)	EWS:ERG-FUSION	Other	#A6A7AA	Homer	Human	GW23	Proximal	0.001	-8.367	0.0009	576	0.041	1240.4	0.0354	8.367	1.15819	1	-1.295	0.4694	1318	0.1074	1625.7	0.1051	1.295	1.02188	0.0312313	.
E2F6(E2F)/Hela-E2F6-ChIP-Seq(GSE31477)/Homer	GGCGGGAARN	Hela-E2F6-ChIP-Seq(GSE31477)	E2F6(E2F)	E2F6	Other	#A6A7AA	Homer	Human	GW23	Proximal	0.001	-8.311	0.0009	2606	0.1854	6105.9	0.1742	8.311	1.06429	1e-83	-192.5	0	5538	0.4513	5207.1	0.3367	192.5	1.34036	0.422623	.
PU.1(ETS)/ThioMac-PU.1-ChIP-Seq(GSE21512)/Homer	AGAGGAAGTG	ThioMac-PU.1-ChIP-Seq(GSE21512)	PU.1(ETS)	PU.1	Other	#A6A7AA	Homer	Human	GW23	Proximal	0.001	-8.195	0.0011	556	0.0396	1196.7	0.0341	8.195	1.16129	0.001	-8.347	0.0006	1297	0.1057	1438.3	0.093	8.347	1.13656	0.184673	.
PRDM15(Zf)/ESC-Prdm15-ChIP-Seq(GSE73694)/Homer	YCCDNTCCAGGTTTT	ESC-Prdm15-ChIP-Seq(GSE73694)	PRDM15(Zf)	PRDM15	Other	#A6A7AA	Homer	Human	GW23	Proximal	0.001	-7.961	0.0013	1277	0.0909	2904	0.0828	7.961	1.09783	0.01	-5.409	0.0101	3038	0.2476	3618.3	0.234	5.409	1.05812	0.0815028	.
Sox15(HMG)/CPA-Sox15-ChIP-Seq(GSE62909)/Homer	RAACAATGGN	CPA-Sox15-ChIP-Seq(GSE62909)	Sox15(HMG)	SOX15	SRY-box	#A6A7AA	Homer	Human	GW23	Proximal	0.001	-7.876	0.0014	668	0.0475	1462.8	0.0417	7.876	1.13909	1e-08	-20.37	0	1545	0.1259	1593.3	0.103	20.37	1.22233	0.289634	.
PAX5(Paired,Homeobox),condensed/GM12878-PAX5-ChIP-Seq(GSE32465)/Homer	GTCACGCTCSCTGM	GM12878-PAX5-ChIP-Seq(GSE32465)	PAX5(Paired,Homeobox),condensed	PAX5	Homeobox, PRD	#FDDC0D	Homer	Human	GW23	Proximal	0.001	-7.731	0.0016	183	0.013	353.1	0.0101	7.731	1.28713	1e-06	-15.46	0	426	0.0347	376.5	0.0243	15.46	1.42798	0.513979	ASD_102
Smad4(MAD)/ESC-SMAD4-ChIP-Seq(GSE29422)/Homer	VBSYGTCTGG	ESC-SMAD4-ChIP-Seq(GSE29422)	Smad4(MAD)	SMAD4	SMAD	#A6A7AA	Homer	Human	GW23	Proximal	0.001	-7.621	0.0018	2194	0.1561	5124.2	0.1462	7.621	1.06772	1e-07	-17	0	4488	0.3657	5176.3	0.3347	17	1.09262	0.127792	DD_285
Foxo1(Forkhead)/RAW-Foxo1-ChIP-Seq(Fan_et_al.)/Homer	CTGTTTAC	RAW-Foxo1-ChIP-Seq(Fan_et_al.)	Foxo1(Forkhead)	FOXO1	Other	#A6A7AA	Homer	Human	GW23	Proximal	0.001	-7.576	0.0019	1331	0.0947	3042.4	0.0868	7.576	1.09101	1e-16	-36.96	0	2924	0.2383	3049.8	0.1972	36.96	1.20842	0.273119	.
PBX1(Homeobox)/MCF7-PBX1-ChIP-Seq(GSE28007)/Homer	GSCTGTCACTCA	MCF7-PBX1-ChIP-Seq(GSE28007)	PBX1(Homeobox)	PBX1	Homeobox, TALE	#FDDC0D	Homer	Human	GW23	Proximal	0.001	-7.406	0.0022	92	0.0065	160.2	0.0046	7.406	1.41304	1e-13	-30.37	0	247	0.0201	147	0.0095	30.37	2.11579	1.0812	DD_285
ZNF652/HepG2-ZNF652.Flag-ChIP-Seq(Encode)/Homer	TTAACCCTTTVNKKN	HepG2-ZNF652.Flag-ChIP-Seq(Encode)	ZNF652	ZNF652	Other	#A6A7AA	Homer	Human	GW23	Proximal	0.001	-7.382	0.0022	140	0.01	262.8	0.0075	7.382	1.33333	1e-05	-13	0	353	0.0288	312.7	0.0202	13	1.42574	0.511714	.
HIF-1b(HLH)/T47D-HIF1b-ChIP-Seq(GSE59937)/Homer	RTACGTGC	T47D-HIF1b-ChIP-Seq(GSE59937)	HIF-1b(HLH)	HIF-1B	Other	#A6A7AA	Homer	Human	GW23	Proximal	0.001	-7.242	0.0026	2058	0.1464	4805.8	0.1371	7.242	1.06783	1e-05	-12.64	0	4260	0.3471	4969.6	0.3214	12.64	1.07996	0.110981	.
ZNF341(Zf)/EBV-ZNF341-ChIP-Seq(GSE113194)/Homer	GGAACAGCCG	EBV-ZNF341-ChIP-Seq(GSE113194)	ZNF341(Zf)	ZNF341	Other	#A6A7AA	Homer	Human	GW23	Proximal	0.01	-6.81	0.0039	1145	0.0815	2614.3	0.0746	6.81	1.09249	1e-12	-27.94	0	2545	0.2074	2687.1	0.1738	27.94	1.19333	0.254988	.
Sox6(HMG)/Myotubes-Sox6-ChIP-Seq(GSE32627)/Homer	CCATTGTTNY	Myotubes-Sox6-ChIP-Seq(GSE32627)	Sox6(HMG)	SOX6	SRY-box	#A6A7AA	Homer	Human	GW23	Proximal	0.01	-6.695	0.0044	951	0.0677	2153.2	0.0614	6.695	1.10261	1e-26	-61.72	0	2232	0.1819	2077.1	0.1343	61.72	1.35443	0.437686	.
NFAT(RHD)/Jurkat-NFATC1-ChIP-Seq(Jolma_et_al.)/Homer	ATTTTCCATT	Jurkat-NFATC1-ChIP-Seq(Jolma_et_al.)	NFAT(RHD)	NFAT	Other	#A6A7AA	Homer	Human	GW23	Proximal	0.01	-6.603	0.0047	503	0.0358	1096.6	0.0313	6.603	1.14377	1e-07	-16.92	0	1269	0.1034	1307.5	0.0846	16.92	1.22222	0.289507	.
Stat3+il21(Stat)/CD4-Stat3-ChIP-Seq(GSE19198)/Homer	SVYTTCCNGGAARB	CD4-Stat3-ChIP-Seq(GSE19198)	Stat3+il21(Stat)	STAT3+IL21	Other	#A6A7AA	Homer	Human	GW23	Proximal	0.01	-6.572	0.0048	764	0.0544	1711.9	0.0488	6.572	1.11475	1	-0.0988	1	1744	0.1421	2283.3	0.1477	0.0988	0.962085	-0.0557633	.
Sox2(HMG)/mES-Sox2-ChIP-Seq(GSE11431)/Homer	BCCATTGTTC	mES-Sox2-ChIP-Seq(GSE11431)	Sox2(HMG)	SOX2	SRY-box	#A6A7AA	Homer	Human	GW23	Proximal	0.01	-6.518	0.0051	629	0.0448	1393.1	0.0397	6.518	1.12846	1e-13	-32.18	0	1490	0.1214	1436.6	0.0929	32.18	1.30678	0.386018	.
DLX5(Homeobox)/BasalGanglia-Dlx5-ChIP-seq(GSE124936)/Homer	SSTAATTA	BasalGanglia-Dlx5-ChIP-seq(GSE124936)	DLX5(Homeobox)	DLX5	Homeobox	#FDDC0D	Homer	Human	GW23	Proximal	0.01	-6.47	0.0053	286	0.0204	596.2	0.017	6.47	1.2	0.001	-9.04	0.0003	676	0.0551	701.3	0.0454	9.04	1.21366	0.27936	.
Brn2(POU,Homeobox)/NPC-Brn2-ChIP-Seq(GSE35496)/Homer	ATGAATATTC	NPC-Brn2-ChIP-Seq(GSE35496)	Brn2(POU,Homeobox)	BRN2	Other	#A6A7AA	Homer	Human	GW23	Proximal	0.01	-6.457	0.0053	29	0.0021	39.1	0.0011	6.457	1.90909	0.1	-3.498	0.062	73	0.0059	66.7	0.0043	3.498	1.37209	0.456378	.
Unknown(Homeobox)/Limb-p300-ChIP-Seq/Homer	SSCMATWAAA	Limb-p300-ChIP-Seq	Unknown(Homeobox)	UNKNOWN	Other	#A6A7AA	Homer	Human	GW23	Proximal	0.01	-6.062	0.0078	248	0.0176	514.4	0.0147	6.062	1.19728	1e-05	-12.91	0	627	0.0511	612.5	0.0396	12.91	1.2904	0.367823	.
PBX2(Homeobox)/K562-PBX2-ChIP-Seq(Encode)/Homer	RTGATTKATRGN	K562-PBX2-ChIP-Seq(Encode)	PBX2(Homeobox)	PBX2	Homeobox, TALE	#FDDC0D	Homer	Human	GW23	Proximal	0.01	-6.043	0.0079	286	0.0204	601.8	0.0172	6.043	1.18605	1e-09	-21.25	0	754	0.0614	695.8	0.045	21.25	1.36444	0.448314	.
Brn1(POU,Homeobox)/NPC-Brn1-ChIP-Seq(GSE35496)/Homer	TATGCWAATBAV	NPC-Brn1-ChIP-Seq(GSE35496)	Brn1(POU,Homeobox)	BRN1	Homeobox, POU	#FDDC0D	Homer	Human	GW23	Proximal	0.01	-6.017	0.0081	129	0.0092	248.3	0.0071	6.017	1.29577	1	-0.05552	1	280	0.0228	398.6	0.0258	0.05552	0.883721	-0.178337	.
CEBP:AP1(bZIP)/ThioMac-CEBPb-ChIP-Seq(GSE21512)/Homer	DRTGTTGCAA	ThioMac-CEBPb-ChIP-Seq(GSE21512)	CEBP:AP1(bZIP)	CEBP:AP1	bZip	#B414EF	Homer	Human	GW23	Proximal	0.01	-5.995	0.0082	311	0.0221	660	0.0188	5.995	1.17553	0.01	-5.191	0.0125	789	0.0643	880.4	0.0569	5.191	1.13005	0.17639	.
Sox4(HMG)/proB-Sox4-ChIP-Seq(GSE50066)/Homer	YCTTTGTTCC	proB-Sox4-ChIP-Seq(GSE50066)	Sox4(HMG)	SOX4	SRY-box	#A6A7AA	Homer	Human	GW23	Proximal	0.01	-5.722	0.0107	655	0.0466	1469.4	0.0419	5.722	1.11217	1e-32	-75.71	0	1597	0.1301	1319.8	0.0853	75.71	1.52521	0.609003	.
STAT4(Stat)/CD4-Stat4-ChIP-Seq(GSE22104)/Homer	NYTTCCWGGAAR	CD4-Stat4-ChIP-Seq(GSE22104)	STAT4(Stat)	STAT4	Other	#A6A7AA	Homer	Human	GW23	Proximal	0.01	-5.692	0.0109	707	0.0503	1593.3	0.0455	5.692	1.10549	0.01	-5.243	0.0119	1619	0.1319	1880.7	0.1216	5.243	1.0847	0.117301	.
TR4(NR),DR1/Hela-TR4-ChIP-Seq(GSE24685)/Homer	GAGGTCAAAGGTCA	Hela-TR4-ChIP-Seq(GSE24685)	TR4(NR),DR1	TR4	Other	#A6A7AA	Homer	Human	GW23	Proximal	0.01	-5.661	0.0112	120	0.0085	231.3	0.0066	5.661	1.28788	1	0	1	301	0.0245	547.8	0.0354	0	0.69209	-0.530968	.
Egr2(Zf)/Thymocytes-Egr2-ChIP-Seq(GSE34254)/Homer	NGCGTGGGCGGR	Thymocytes-Egr2-ChIP-Seq(GSE34254)	Egr2(Zf)	EGR2	Other	#A6A7AA	Homer	Human	GW23	Proximal	0.01	-5.661	0.0112	867	0.0617	1975.4	0.0564	5.661	1.09397	1e-21	-49.42	0	2311	0.1883	2243.7	0.1451	49.42	1.29773	0.375985	.
Tgif1(Homeobox)/mES-Tgif1-ChIP-Seq(GSE55404)/Homer	YTGWCADY	mES-Tgif1-ChIP-Seq(GSE55404)	Tgif1(Homeobox)	TGIF1	Homeobox, TALE	#FDDC0D	Homer	Human	GW23	Proximal	0.01	-5.222	0.0171	1883	0.134	4443.8	0.1268	5.222	1.05678	1e-15	-35.09	0	3989	0.325	4338.7	0.2806	35.09	1.15823	0.211925	.
Oct4(POU,Homeobox)/mES-Oct4-ChIP-Seq(GSE11431)/Homer	ATTTGCATAW	mES-Oct4-ChIP-Seq(GSE11431)	Oct4(POU,Homeobox)	POU5F1	Homeobox, POU	#FDDC0D	Homer	Human	GW23	Proximal	0.01	-5.205	0.0172	173	0.0123	353.7	0.0101	5.205	1.21782	1	-7.4e-05	1	386	0.0315	618	0.04	7.4e-05	0.7875	-0.344648	.
Hoxa13(Homeobox)/ChickenMSG-Hoxa13.Flag-ChIP-Seq(GSE86088)/Homer	CYHATAAAAN	ChickenMSG-Hoxa13.Flag-ChIP-Seq(GSE86088)	Hoxa13(Homeobox)	HOXA13	Homeobox, HOXL	#FDDC0D	Homer	Human	GW23	Proximal	0.01	-5.196	0.0173	968	0.0689	2228.9	0.0636	5.196	1.08333	1e-05	-13.02	0	2325	0.1895	2600.7	0.1682	13.02	1.12663	0.17202	.
Smad2(MAD)/ES-SMAD2-ChIP-Seq(GSE29422)/Homer	CTGTCTGG	ES-SMAD2-ChIP-Seq(GSE29422)	Smad2(MAD)	SMAD2	SMAD	#A6A7AA	Homer	Human	GW23	Proximal	0.01	-5.155	0.0179	2117	0.1506	5016.5	0.1431	5.155	1.05241	1e-08	-18.79	0	4392	0.3579	5030.8	0.3253	18.79	1.10022	0.137786	.
Pit1(Homeobox)/GCrat-Pit1-ChIP-Seq(GSE58009)/Homer	ATGMATATDC	GCrat-Pit1-ChIP-Seq(GSE58009)	Pit1(Homeobox)	PIT1	Other	#A6A7AA	Homer	Human	GW23	Proximal	0.01	-5.015	0.0204	227	0.0162	478.6	0.0137	5.015	1.18248	1	-0.01631	1	586	0.0478	825.6	0.0534	0.01631	0.895131	-0.159829	.
Mef2b(MADS)/HEK293-Mef2b.V5-ChIP-Seq(GSE67450)/Homer	GCTATTTTTGGM	HEK293-Mef2b.V5-ChIP-Seq(GSE67450)	Mef2b(MADS)	MEF2B	Other	#A6A7AA	Homer	Human	GW23	Proximal	0.01	-4.904	0.0227	306	0.0218	662.2	0.0189	4.904	1.15344	1	-0.341	1	830	0.0676	1071.7	0.0693	0.341	0.975469	-0.0358321	.
CRX(Homeobox)/Retina-Crx-ChIP-Seq(GSE20012)/Homer	GCTAATCC	Retina-Crx-ChIP-Seq(GSE20012)	CRX(Homeobox)	CRX	Homeobox, PRD	#FDDC0D	Homer	Human	GW23	Proximal	0.01	-4.701	0.0276	1321	0.094	3094.1	0.0883	4.701	1.06455	1e-05	-12.82	0	3197	0.2605	3661	0.2367	12.82	1.10055	0.138224	.
Nkx2.2(Homeobox)/NPC-Nkx2.2-ChIP-Seq(GSE61673)/Homer	BTBRAGTGSN	NPC-Nkx2.2-ChIP-Seq(GSE61673)	Nkx2.2(Homeobox)	NKX2.2	Homeobox	#FDDC0D	Homer	Human	GW23	Proximal	0.1	-4.592	0.0305	1862	0.1325	4414.2	0.1259	4.592	1.05242	0.0001	-9.211	0.0003	4155	0.3386	4908.1	0.3174	9.211	1.06679	0.0932798	.
CUX1(Homeobox)/K562-CUX1-ChIP-Seq(GSE92882)/Homer	TATCGATNAN	K562-CUX1-ChIP-Seq(GSE92882)	CUX1(Homeobox)	CUX1	Homeobox, CUT	#FDDC0D	Homer	Human	GW23	Proximal	0.1	-4.555	0.0315	215	0.0153	456.2	0.013	4.555	1.17692	1	-1.553	0.3748	510	0.0416	612.7	0.0396	1.553	1.05051	0.0710831	.
OCT:OCT(POU,Homeobox,IR1)/NPC-Brn2-ChIP-Seq(GSE35496)/Homer	ATGAATWATTCATGA	NPC-Brn2-ChIP-Seq(GSE35496)	OCT:OCT(POU,Homeobox,IR1)	OCT:OCT	Homeobox, POU	#FDDC0D	Homer	Human	GW23	Proximal	0.1	-4.55	0.0315	11	0.0008	12.3	0.0004	4.55	2	1	-2.158	0.2194	20	0.0016	16.3	0.0011	2.158	1.45455	0.540568	.
Hoxd10(Homeobox)/ChickenMSG-Hoxd10.Flag-ChIP-Seq(GSE86088)/Homer	GGCMATGAAA	ChickenMSG-Hoxd10.Flag-ChIP-Seq(GSE86088)	Hoxd10(Homeobox)	HOXD10	Homeobox, HOXL	#FDDC0D	Homer	Human	GW23	Proximal	0.1	-4.266	0.0414	506	0.036	1144.8	0.0327	4.266	1.10092	1e-09	-22.97	0	1252	0.102	1236.5	0.08	22.97	1.275	0.350497	.
Sox17(HMG)/Endoderm-Sox17-ChIP-Seq(GSE61475)/Homer	CCATTGTTYB	Endoderm-Sox17-ChIP-Seq(GSE61475)	Sox17(HMG)	SOX17	SRY-box	#A6A7AA	Homer	Human	GW23	Proximal	0.1	-4.236	0.0424	443	0.0315	995.5	0.0284	4.236	1.10915	1e-08	-19.44	0	1044	0.0851	1029	0.0665	19.44	1.2797	0.355805	.
CTCF-SatelliteElement(Zf?)/CD4+-CTCF-ChIP-Seq(Barski_et_al.)/Homer	TGCAGTTCCMVNWRTGGCCA	CD4+-CTCF-ChIP-Seq(Barski_et_al.)	CTCF-SatelliteElement(Zf?)	CTCF-SATELLITEELEMENT	CTCF/BORIS	#016938	Homer	Human	GW23	Proximal	0.1	-4.183	0.0444	19	0.0014	27.7	0.0008	4.183	1.75	0.001	-8.165	0.0007	33	0.0027	14.7	0.0009	8.165	3	1.58496	.
PU.1:IRF8(ETS:IRF)/pDC-Irf8-ChIP-Seq(GSE66899)/Homer	GGAAGTGAAAST	pDC-Irf8-ChIP-Seq(GSE66899)	PU.1:IRF8(ETS:IRF)	PU.1:IRF8	Other	#A6A7AA	Homer	Human	GW23	Proximal	0.1	-4.099	0.048	138	0.0098	285.5	0.0081	4.099	1.20988	1	-4.6e-05	1	345	0.0281	563.4	0.0364	4.6e-05	0.771978	-0.373368	.
Cux2(Homeobox)/Liver-Cux2-ChIP-Seq(GSE35985)/Homer	HNRAATCAAT	Liver-Cux2-ChIP-Seq(GSE35985)	Cux2(Homeobox)	CUX2	Homeobox, CUT	#FDDC0D	Homer	Human	GW23	Proximal	0.1	-4.024	0.0514	160	0.0114	336.8	0.0096	4.024	1.1875	1	-1.389	0.4339	384	0.0313	462	0.0299	1.389	1.04682	0.0660172	.
Oct6(POU,Homeobox)/NPC-Pou3f1-ChIP-Seq(GSE35496)/Homer	WATGCAAATGAG	NPC-Pou3f1-ChIP-Seq(GSE35496)	Oct6(POU,Homeobox)	POU3F1	Homeobox, POU	#FDDC0D	Homer	Human	GW23	Proximal	0.1	-4.01	0.0518	156	0.0111	327.4	0.0093	4.01	1.19355	1	-0.2411	1	364	0.0297	483.3	0.0313	0.2411	0.948882	-0.0756997	.
Tgif2(Homeobox)/mES-Tgif2-ChIP-Seq(GSE55404)/Homer	TGTCANYT	mES-Tgif2-ChIP-Seq(GSE55404)	Tgif2(Homeobox)	TGIF2	Homeobox, TALE	#FDDC0D	Homer	Human	GW23	Proximal	0.1	-3.999	0.0521	2210	0.1573	5289.7	0.1509	3.999	1.04241	1e-19	-43.93	0	4586	0.3737	4974.5	0.3217	43.93	1.16164	0.216165	.
EKLF(Zf)/Erythrocyte-Klf1-ChIP-Seq(GSE20478)/Homer	NWGGGTGTGGCY	Erythrocyte-Klf1-ChIP-Seq(GSE20478)	EKLF(Zf)	EKLF	Other	#A6A7AA	Homer	Human	GW23	Proximal	0.1	-3.928	0.0555	292	0.0208	644	0.0184	3.928	1.13043	1e-07	-16.23	0	748	0.061	722	0.0467	16.23	1.30621	0.385387	.
ZNF528(Zf)/HEK293-ZNF528.GFP-ChIP-Seq(GSE58341)/Homer	AGAAATGACTTCCCT	HEK293-ZNF528.GFP-ChIP-Seq(GSE58341)	ZNF528(Zf)	ZNF528	Other	#A6A7AA	Homer	Human	GW23	Proximal	0.1	-3.735	0.0669	5	0.0004	4.4	0.0001	3.735	4	0.1	-3.812	0.0459	11	0.0009	4.1	0.0003	3.812	3	1.58496	.
Isl1(Homeobox)/Neuron-Isl1-ChIP-Seq(GSE31456)/Homer	CTAATKGV	Neuron-Isl1-ChIP-Seq(GSE31456)	Isl1(Homeobox)	ISL1	Homeobox, LIM	#FDDC0D	Homer	Human	GW23	Proximal	0.1	-3.544	0.0804	1024	0.0729	2410.1	0.0688	3.544	1.05959	1e-05	-13.1	0	2492	0.2031	2800.8	0.1811	13.1	1.12148	0.165404	.
STAT1(Stat)/HelaS3-STAT1-ChIP-Seq(GSE12782)/Homer	NATTTCCNGGAAAT	HelaS3-STAT1-ChIP-Seq(GSE12782)	STAT1(Stat)	STAT1	Other	#A6A7AA	Homer	Human	GW23	Proximal	0.1	-3.534	0.0808	195	0.0139	423.5	0.0121	3.534	1.14876	1	-0.5308	0.9117	518	0.0422	660.1	0.0427	0.5308	0.98829	-0.0169931	.
HLF(bZIP)/HSC-HLF.Flag-ChIP-Seq(GSE69817)/Homer	RTTATGYAAB	HSC-HLF.Flag-ChIP-Seq(GSE69817)	HLF(bZIP)	HLF	bZip	#B414EF	Homer	Human	GW23	Proximal	0.1	-3.356	0.0959	282	0.0201	630	0.018	3.356	1.11667	1	-1.757	0.3128	698	0.0569	838.4	0.0542	1.757	1.04982	0.0701358	.
HIC1(Zf)/Treg-ZBTB29-ChIP-Seq(GSE99889)/Homer	TGCCAGCB	Treg-ZBTB29-ChIP-Seq(GSE99889)	HIC1(Zf)	HIC1	ZNF C2H2	#A6A7AA	Homer	Human	GW23	Proximal	0.1	-3.221	0.1091	3508	0.2496	8526.3	0.2432	3.221	1.02632	1e-05	-12.04	0	6325	0.5154	7560	0.4889	12.04	1.0542	0.0761531	.
Lhx2(Homeobox)/HFSC-Lhx2-ChIP-Seq(GSE48068)/Homer	TAATTAGN	HFSC-Lhx2-ChIP-Seq(GSE48068)	Lhx2(Homeobox)	LHX2	Homeobox	#FDDC0D	Homer	Human	GW23	Proximal	0.1	-3.185	0.1124	330	0.0235	747.6	0.0213	3.185	1.10329	1	-0.9598	0.6368	807	0.0658	1002.6	0.0648	0.9598	1.01543	0.0220938	.
Lhx1(Homeobox)/EmbryoCarcinoma-Lhx1-ChIP-Seq(GSE70957)/Homer	NNYTAATTAR	EmbryoCarcinoma-Lhx1-ChIP-Seq(GSE70957)	Lhx1(Homeobox)	LHX1	Homeobox	#FDDC0D	Homer	Human	GW23	Proximal	0.1	-3.178	0.1125	327	0.0233	740.6	0.0211	3.178	1.10427	0.1	-4.317	0.0288	819	0.0667	930.6	0.0602	4.317	1.10797	0.147923	.
DUX4(Homeobox)/Myoblasts-DUX4.V5-ChIP-Seq(GSE75791)/Homer	NWTAAYCYAATCAWN	Myoblasts-DUX4.V5-ChIP-Seq(GSE75791)	DUX4(Homeobox)	DUX4	Other	#A6A7AA	Homer	Human	GW23	Proximal	0.1	-3.143	0.1158	11	0.0008	15.5	0.0004	3.143	2	0.1	-2.341	0.1851	34	0.0028	30.8	0.002	2.341	1.4	0.485427	.
E2F1(E2F)/Hela-E2F1-ChIP-Seq(GSE22478)/Homer	CWGGCGGGAA	Hela-E2F1-ChIP-Seq(GSE22478)	E2F1(E2F)	E2F1	Other	#A6A7AA	Homer	Human	GW23	Proximal	0.1	-3.093	0.1209	1339	0.0953	3194.1	0.0911	3.093	1.0461	1e-58	-135	0	3292	0.2683	2883.4	0.1865	135	1.43861	0.524671	.
PRDM10(Zf)/HEK293-PRDM10.eGFP-ChIP-Seq(Encode)/Homer	TGGTACATTCCA	HEK293-PRDM10.eGFP-ChIP-Seq(Encode)	PRDM10(Zf)	PRDM10	Other	#A6A7AA	Homer	Human	GW23	Proximal	0.1	-3.041	0.1266	460	0.0327	1061.3	0.0303	3.041	1.07921	1	-0.206	1	1136	0.0926	1479.6	0.0957	0.206	0.967607	-0.0475067	.
Nkx3.1(Homeobox)/LNCaP-Nkx3.1-ChIP-Seq(GSE28264)/Homer	AAGCACTTAA	LNCaP-Nkx3.1-ChIP-Seq(GSE28264)	Nkx3.1(Homeobox)	NKX3.1	Homeobox	#FDDC0D	Homer	Human	GW23	Proximal	0.1	-2.894	0.1459	1783	0.1269	4292	0.1224	2.894	1.03676	0.1	-4.122	0.0344	3994	0.3255	4845.2	0.3133	4.122	1.03894	0.0551128	.
IRF2(IRF)/Erythroblas-IRF2-ChIP-Seq(GSE36985)/Homer	GAAASYGAAASY	Erythroblas-IRF2-ChIP-Seq(GSE36985)	IRF2(IRF)	IRF2	Other	#A6A7AA	Homer	Human	GW23	Proximal	0.1	-2.885	0.1463	96	0.0068	202.7	0.0058	2.885	1.17241	1	-0.004388	1	220	0.0179	345.6	0.0223	0.004388	0.802691	-0.317084	.
GSC(Homeobox)/FrogEmbryos-GSC-ChIP-Seq(DRA000576)/Homer	RGGATTAR	FrogEmbryos-GSC-ChIP-Seq(DRA000576)	GSC(Homeobox)	GSC	Homeobox, PRD	#FDDC0D	Homer	Human	GW23	Proximal	0.1	-2.876	0.1467	482	0.0343	1118.4	0.0319	2.876	1.07524	1	-0.164	1	1351	0.1101	1762.7	0.114	0.164	0.965789	-0.0502194	.
ZNF317(Zf)/HEK293-ZNF317.GFP-ChIP-Seq(GSE58341)/Homer	GTCWGCTGTYYCTCT	HEK293-ZNF317.GFP-ChIP-Seq(GSE58341)	ZNF317(Zf)	ZNF317	Other	#A6A7AA	Homer	Human	GW23	Proximal	0.1	-2.874	0.1467	54	0.0038	107.7	0.0031	2.874	1.22581	1	-0.871	0.6869	143	0.0117	175.2	0.0113	0.871	1.0354	0.0501858	.
Tcfcp2l1(CP2)/mES-Tcfcp2l1-ChIP-Seq(GSE11431)/Homer	NRAACCRGTTYRAACCRGYT	mES-Tcfcp2l1-ChIP-Seq(GSE11431)	Tcfcp2l1(CP2)	TCFCP2L1	Other	#A6A7AA	Homer	Human	GW23	Proximal	0.1	-2.809	0.1551	170	0.0121	375.7	0.0107	2.809	1.13084	1	-1.365	0.4435	509	0.0415	616.1	0.0398	1.365	1.04271	0.0603429	.
Hoxa10(Homeobox)/ChickenMSG-Hoxa10.Flag-ChIP-Seq(GSE86088)/Homer	GGYAATGAAA	ChickenMSG-Hoxa10.Flag-ChIP-Seq(GSE86088)	Hoxa10(Homeobox)	HOXA10	Homeobox, HOXL	#FDDC0D	Homer	Human	GW23	Proximal	0.1	-2.733	0.1664	214	0.0152	480.5	0.0137	2.733	1.10949	0.0001	-9.602	0.0002	526	0.0429	526	0.034	9.602	1.26176	0.335443	.
TCFL2(HMG)/K562-TCF7L2-ChIP-Seq(GSE29196)/Homer	ACWTCAAAGG	K562-TCF7L2-ChIP-Seq(GSE29196)	TCFL2(HMG)	TCFL2	Other	#A6A7AA	Homer	Human	GW23	Proximal	0.1	-2.727	0.1664	34	0.0024	64	0.0018	2.727	1.33333	0.1	-2.812	0.1201	73	0.0059	70.3	0.0045	2.812	1.31111	0.39079	.
Ets1-distal(ETS)/CD4+-PolII-ChIP-Seq(Barski_et_al.)/Homer	MACAGGAAGT	CD4+-PolII-ChIP-Seq(Barski_et_al.)	Ets1-distal(ETS)	ETS1-DISTAL	ETS	#1B75B9	Homer	Human	GW23	Proximal	0.1	-2.722	0.1664	251	0.0179	568.1	0.0162	2.722	1.10494	1	-0.01573	1	566	0.0461	799.5	0.0517	0.01573	0.891683	-0.165398	.
IRF3(IRF)/BMDM-Irf3-ChIP-Seq(GSE67343)/Homer	AGTTTCAKTTTC	BMDM-Irf3-ChIP-Seq(GSE67343)	IRF3(IRF)	IRF3	Other	#A6A7AA	Homer	Human	GW23	Proximal	0.1	-2.699	0.1692	196	0.0139	438.4	0.0125	2.699	1.112	1	-2.064	0.2362	452	0.0368	529.5	0.0342	2.064	1.07602	0.105709	.
Pit1+1bp(Homeobox)/GCrat-Pit1-ChIP-Seq(GSE58009)/Homer	ATGCATAATTCA	GCrat-Pit1-ChIP-Seq(GSE58009)	Pit1+1bp(Homeobox)	PIT1+1BP	Other	#A6A7AA	Homer	Human	GW23	Proximal	0.1	-2.627	0.1808	58	0.0041	118.6	0.0034	2.627	1.20588	1	-0.002793	1	154	0.0125	255.6	0.0165	0.002793	0.757576	-0.400538	.
Nkx6.1(Homeobox)/Islet-Nkx6.1-ChIP-Seq(GSE40975)/Homer	GKTAATGR	Islet-Nkx6.1-ChIP-Seq(GSE40975)	Nkx6.1(Homeobox)	NKX6.1	Homeobox	#FDDC0D	Homer	Human	GW23	Proximal	0.1	-2.612	0.1825	908	0.0646	2160.8	0.0616	2.612	1.0487	1e-06	-15.69	0	2216	0.1806	2433.6	0.1574	15.69	1.1474	0.198362	.
HOXB13(Homeobox)/ProstateTumor-HOXB13-ChIP-Seq(GSE56288)/Homer	TTTTATKRGG	ProstateTumor-HOXB13-ChIP-Seq(GSE56288)	HOXB13(Homeobox)	HOXB13	Homeobox, HOXL	#FDDC0D	Homer	Human	GW23	Proximal	0.1	-2.603	0.183	399	0.0284	925.4	0.0264	2.603	1.07576	1e-06	-13.85	0	1082	0.0882	1121.7	0.0725	13.85	1.21655	0.282798	.
Srebp2(bHLH)/HepG2-Srebp2-ChIP-Seq(GSE31477)/Homer	CGGTCACSCCAC	HepG2-Srebp2-ChIP-Seq(GSE31477)	Srebp2(bHLH)	SREBP2	Other	#A6A7AA	Homer	Human	GW23	Proximal	0.1	-2.586	0.1851	149	0.0106	329.3	0.0094	2.586	1.12766	1	-0.193	1	362	0.0295	485.3	0.0314	0.193	0.93949	-0.0900496	.
ZNF264(Zf)/HEK293-ZNF264.GFP-ChIP-Seq(GSE58341)/Homer	RGGGCACTAACY	HEK293-ZNF264.GFP-ChIP-Seq(GSE58341)	ZNF264(Zf)	ZNF264	Other	#A6A7AA	Homer	Human	GW23	Proximal	0.1	-2.552	0.1905	964	0.0686	2299.7	0.0656	2.552	1.04573	0.0001	-10.64	0.0001	2264	0.1845	2563.5	0.1658	10.64	1.11279	0.154177	.
NF1-halfsite(CTF)/LNCaP-NF1-ChIP-Seq(Unpublished)/Homer	YTGCCAAG	LNCaP-NF1-ChIP-Seq(Unpublished)	NF1-halfsite(CTF)	NF-1-HS	Other	#A6A7AA	Homer	Human	GW23	Proximal	0.1	-2.496	0.2003	1993	0.1418	4829	0.1378	2.496	1.02903	1	-2.091	0.2313	4040	0.3292	4988.4	0.3226	2.091	1.02046	0.0292179	.
MafA(bZIP)/Islet-MafA-ChIP-Seq(GSE30298)/Homer	TGCTGACTCA	Islet-MafA-ChIP-Seq(GSE30298)	MafA(bZIP)	MAFA	bZip	#B414EF	Homer	Human	GW23	Proximal	0.1	-2.468	0.2048	665	0.0473	1573.1	0.0449	2.468	1.05345	0.1	-4.319	0.0288	1629	0.1327	1913.6	0.1237	4.319	1.07276	0.101323	.
E2F7(E2F)/Hela-E2F7-ChIP-Seq(GSE32673)/Homer	VDTTTCCCGCCA	Hela-E2F7-ChIP-Seq(GSE32673)	E2F7(E2F)	E2F7	Other	#A6A7AA	Homer	Human	GW23	Proximal	0.1	-2.406	0.2167	607	0.0432	1434.4	0.0409	2.406	1.05623	1e-22	-52.91	0	1664	0.1356	1501.9	0.0971	52.91	1.3965	0.481814	.
Dlx3(Homeobox)/Kerainocytes-Dlx3-ChIP-Seq(GSE89884)/Homer	NDGTAATTAC	Kerainocytes-Dlx3-ChIP-Seq(GSE89884)	Dlx3(Homeobox)	DLX3	Homeobox	#FDDC0D	Homer	Human	GW23	Proximal	0.1	-2.374	0.2226	189	0.0134	427	0.0122	2.374	1.09836	1	-0.7461	0.7601	463	0.0377	580.1	0.0375	0.7461	1.00533	0.00767393	.
Mef2d(MADS)/Retina-Mef2d-ChIP-Seq(GSE61391)/Homer	GCTATTTTTAGC	Retina-Mef2d-ChIP-Seq(GSE61391)	Mef2d(MADS)	MEF2D	Other	#A6A7AA	Homer	Human	GW23	Proximal	0.1	-2.349	0.2269	70	0.005	148.3	0.0042	2.349	1.19048	0.1	-3.889	0.0426	186	0.0152	189.9	0.0123	3.889	1.23577	0.305413	.
ZNF675(Zf)/HEK293-ZNF675.GFP-ChIP-Seq(GSE58341)/Homer	ARGAGGMCAAAATGW	HEK293-ZNF675.GFP-ChIP-Seq(GSE58341)	ZNF675(Zf)	ZNF675	Other	#A6A7AA	Homer	Human	GW23	Proximal	0.1	-2.331	0.2299	66	0.0047	139.2	0.004	2.331	1.175	0.001	-9.207	0.0003	206	0.0168	177	0.0114	9.207	1.47368	0.559427	.
Sox7(HMG)/ESC-Sox7-ChIP-Seq(GSE133899)/Homer	VVRRAACAATGG	ESC-Sox7-ChIP-Seq(GSE133899)	Sox7(HMG)	SOX7	SRY-box	#A6A7AA	Homer	Human	GW23	Proximal	1	-2.3	0.2359	209	0.0149	476.5	0.0136	2.3	1.09559	1e-05	-12.95	0	539	0.0439	514.7	0.0333	12.95	1.31832	0.398699	.
p63(p53)/Keratinocyte-p63-ChIP-Seq(GSE17611)/Homer	NNDRCATGYCYNRRCATGYH	Keratinocyte-p63-ChIP-Seq(GSE17611)	p63(p53)	P63	Other	#A6A7AA	Homer	Human	GW23	Proximal	1	-2.2	0.2592	267	0.019	617.4	0.0176	2.2	1.07955	1	-0.7826	0.7419	660	0.0538	826.7	0.0535	0.7826	1.00561	0.00806728	.
IRF1(IRF)/PBMC-IRF1-ChIP-Seq(GSE43036)/Homer	GAAAGTGAAAGT	PBMC-IRF1-ChIP-Seq(GSE43036)	IRF1(IRF)	IRF1	Other	#A6A7AA	Homer	Human	GW23	Proximal	1	-2.159	0.2687	97	0.0069	213.9	0.0061	2.159	1.13115	0.1	-3.219	0.0813	211	0.0172	224.9	0.0145	3.219	1.18621	0.246356	.
Hoxc9(Homeobox)/Ainv15-Hoxc9-ChIP-Seq(GSE21812)/Homer	GGCCATAAATCA	Ainv15-Hoxc9-ChIP-Seq(GSE21812)	Hoxc9(Homeobox)	HOXC9	Homeobox, HOXL	#FDDC0D	Homer	Human	GW23	Proximal	1	-2.094	0.2852	160	0.0114	363.7	0.0104	2.094	1.09615	1	-1.791	0.3033	430	0.035	508.4	0.0329	1.791	1.06383	0.0892673	.
OCT:OCT-short(POU,Homeobox)/NPC-OCT6-ChIP-Seq(GSE43916)/Homer	ATGCATWATGCATRW	NPC-OCT6-ChIP-Seq(GSE43916)	OCT:OCT-short(POU,Homeobox)	POU3F1	Homeobox, POU	#FDDC0D	Homer	Human	GW23	Proximal	1	-2.027	0.3035	149	0.0106	338.1	0.0096	2.027	1.10417	1	-4.8e-05	1	360	0.0293	584.6	0.0378	4.8e-05	0.775132	-0.367486	.
E2F(E2F)/Hela-CellCycle-Expression/Homer	TTSGCGCGAAAA	Hela-CellCycle-Expression	E2F(E2F)	E2F	Other	#A6A7AA	Homer	Human	GW23	Proximal	1	-1.978	0.317	252	0.0179	587	0.0167	1.978	1.07186	1e-57	-133.4	0	683	0.0557	303.2	0.0196	133.4	2.84184	1.50682	.
HIF-1a(bHLH)/MCF7-HIF1a-ChIP-Seq(GSE28352)/Homer	TACGTGCV	MCF7-HIF1a-ChIP-Seq(GSE28352)	HIF-1a(bHLH)	HIF-1A	Other	#A6A7AA	Homer	Human	GW23	Proximal	1	-1.97	0.3181	539	0.0384	1283.3	0.0366	1.97	1.04918	0.0001	-9.826	0.0001	1244	0.1014	1355.8	0.0877	9.826	1.15621	0.209409	.
CEBP(bZIP)/ThioMac-CEBPb-ChIP-Seq(GSE21512)/Homer	ATTGCGCAAC	ThioMac-CEBPb-ChIP-Seq(GSE21512)	CEBP(bZIP)	CEBP	bZip	#B414EF	Homer	Human	GW23	Proximal	1	-1.951	0.3224	277	0.0197	647.7	0.0185	1.951	1.06486	0.1	-3.943	0.0406	747	0.0609	850.9	0.055	3.943	1.10727	0.147011	.
PAX6(Paired,Homeobox)/Forebrain-Pax6-ChIP-Seq(GSE66961)/Homer	NGTGTTCAVTSAAGCGKAAA	Forebrain-Pax6-ChIP-Seq(GSE66961)	PAX6(Paired,Homeobox)	PAX6	Homeobox, PRD	#FDDC0D	Homer	Human	GW23	Proximal	1	-1.912	0.3334	55	0.0039	118	0.0034	1.912	1.14706	1	-1.5e-05	1	156	0.0127	293.5	0.019	1.5e-05	0.668421	-0.581171	.
ZNF16(Zf)/HEK293-ZNF16.GFP-ChIP-Seq(GSE58341)/Homer	MACCTTCYATGGCTCCCTAKTGCCY	HEK293-ZNF16.GFP-ChIP-Seq(GSE58341)	ZNF16(Zf)	ZNF16	Other	#A6A7AA	Homer	Human	GW23	Proximal	1	-1.889	0.3396	10	0.0007	17.5	0.0005	1.889	1.4	1	-0.1976	1	26	0.0021	40.8	0.0026	0.1976	0.807692	-0.308122	.
Six1(Homeobox)/Myoblast-Six1-ChIP-Chip(GSE20150)/Homer	GKVTCADRTTWC	Myoblast-Six1-ChIP-Chip(GSE20150)	Six1(Homeobox)	SIX1	Homeobox, SINE	#FDDC0D	Homer	Human	GW23	Proximal	1	-1.874	0.3427	129	0.0092	293.3	0.0084	1.874	1.09524	1e-06	-14.62	0	343	0.0279	293.2	0.019	14.62	1.46842	0.554266	.
c-Myc(bHLH)/mES-cMyc-ChIP-Seq(GSE11431)/Homer	VVCCACGTGG	mES-cMyc-ChIP-Seq(GSE11431)	c-Myc(bHLH)	C-MYC	Other	#A6A7AA	Homer	Human	GW23	Proximal	1	-1.789	0.3716	614	0.0437	1474	0.042	1.789	1.04048	1	-9.8e-05	1	1414	0.1152	2009.2	0.1299	9.8e-05	0.886836	-0.173261	.
Hoxd12(Homeobox)/ChickenMSG-Hoxd12.Flag-ChIP-Seq(GSE86088)/Homer	HDGYAATGAAAN	ChickenMSG-Hoxd12.Flag-ChIP-Seq(GSE86088)	Hoxd12(Homeobox)	HOXD12	Homeobox, HOXL	#FDDC0D	Homer	Human	GW23	Proximal	1	-1.76	0.3804	587	0.0418	1408.9	0.0402	1.76	1.0398	1	-0.6486	0.823	1483	0.1208	1871.3	0.121	0.6486	0.998347	-0.00238659	.
ZSCAN22(Zf)/HEK293-ZSCAN22.GFP-ChIP-Seq(GSE58341)/Homer	SMCAGTCWGAKGGAGGAGGC	HEK293-ZSCAN22.GFP-ChIP-Seq(GSE58341)	ZSCAN22(Zf)	ZSCAN22	Other	#A6A7AA	Homer	Human	GW23	Proximal	1	-1.716	0.3957	132	0.0094	303	0.0086	1.716	1.09302	1e-10	-24.09	0	468	0.0381	378.5	0.0245	24.09	1.5551	0.637009	.
STAT5(Stat)/mCD4+-Stat5-ChIP-Seq(GSE12346)/Homer	RTTTCTNAGAAA	mCD4+-Stat5-ChIP-Seq(GSE12346)	STAT5(Stat)	STAT5	Other	#A6A7AA	Homer	Human	GW23	Proximal	1	-1.711	0.3957	215	0.0153	503.8	0.0144	1.711	1.0625	1	-0.06515	1	578	0.0471	789.4	0.051	0.06515	0.923529	-0.11477	.
NPAS2(bHLH)/Liver-NPAS2-ChIP-Seq(GSE39860)/Homer	KCCACGTGAC	Liver-NPAS2-ChIP-Seq(GSE39860)	NPAS2(bHLH)	NPAS2	bHLH	#F59120	Homer	Human	GW23	Proximal	1	-1.685	0.4039	1166	0.083	2835.5	0.0809	1.685	1.02596	1	-0.000143	1	2592	0.2112	3546.8	0.2294	0.000143	0.920663	-0.119256	.
CHR(?)/Hela-CellCycle-Expression/Homer	SRGTTTCAAA	Hela-CellCycle-Expression	CHR(?)	CHR	Other	#A6A7AA	Homer	Human	GW23	Proximal	1	-1.663	0.4107	243	0.0173	572.5	0.0163	1.663	1.06135	1	-1.94	0.2649	650	0.053	774.6	0.0501	1.94	1.05788	0.0811818	.
PAX3:FKHR-fusion(Paired,Homeobox)/Rh4-PAX3:FKHR-ChIP-Seq(GSE19063)/Homer	ACCRTGACTAATTNN	Rh4-PAX3:FKHR-ChIP-Seq(GSE19063)	PAX3:FKHR-fusion(Paired,Homeobox)	PAX3:FKHR-FUSION	Other	#A6A7AA	Homer	Human	GW23	Proximal	1	-1.661	0.4107	64	0.0046	142.3	0.0041	1.661	1.12195	0.01	-5.798	0.007	176	0.0143	164.9	0.0107	5.798	1.33645	0.418404	.
GATA(Zf),IR3/iTreg-Gata3-ChIP-Seq(GSE20898)/Homer	NNNNNBAGATAWYATCTVHN	iTreg-Gata3-ChIP-Seq(GSE20898)	GATA(Zf),IR3	GATA	Other	#A6A7AA	Homer	Human	GW23	Proximal	1	-1.645	0.4141	37	0.0026	79.4	0.0023	1.645	1.13043	1	-0.001603	1	78	0.0064	146	0.0094	0.001603	0.680851	-0.554589	.
RUNX(Runt)/HPC7-Runx1-ChIP-Seq(GSE22178)/Homer	SAAACCACAG	HPC7-Runx1-ChIP-Seq(GSE22178)	RUNX(Runt)	RUNX	Other	#A6A7AA	Homer	Human	GW23	Proximal	1	-1.633	0.4171	487	0.0347	1168.4	0.0333	1.633	1.04204	0.0001	-11.4	0	1182	0.0963	1263.2	0.0817	11.4	1.1787	0.2372	.
p53(p53)/Saos-p53-ChIP-Seq(GSE15780)/Homer	RRCATGYCYRGRCATGYYYN	Saos-p53-ChIP-Seq(GSE15780)	p53(p53)	P53	Other	#A6A7AA	Homer	Human	GW23	Proximal	1	-1.608	0.4235	45	0.0032	98.5	0.0028	1.608	1.14286	1	-0.8656	0.6879	114	0.0093	139.6	0.009	0.8656	1.03333	0.0473057	.
p53(p53)/Saos-p53-ChIP-Seq/Homer	RRCATGYCYRGRCATGYYYN	Saos-p53-ChIP-Seq	p53(p53)	P53	Other	#A6A7AA	Homer	Human	GW23	Proximal	1	-1.608	0.4235	45	0.0032	98.5	0.0028	1.608	1.14286	1	-0.8656	0.6879	114	0.0093	139.6	0.009	0.8656	1.03333	0.0473057	.
Phox2a(Homeobox)/Neuron-Phox2a-ChIP-Seq(GSE31456)/Homer	YTAATYNRATTA	Neuron-Phox2a-ChIP-Seq(GSE31456)	Phox2a(Homeobox)	PHOX2A	Homeobox, PRD	#FDDC0D	Homer	Human	GW23	Proximal	1	-1.6	0.425	70	0.005	157.3	0.0045	1.6	1.11111	1	-1e-06	1	167	0.0136	325.6	0.0211	1e-06	0.64455	-0.633636	.
Otx2(Homeobox)/EpiLC-Otx2-ChIP-Seq(GSE56098)/Homer	NYTAATCCYB	EpiLC-Otx2-ChIP-Seq(GSE56098)	Otx2(Homeobox)	OTX2	Homeobox, PRD	#FDDC0D	Homer	Human	GW23	Proximal	1	-1.526	0.4556	362	0.0258	866.6	0.0247	1.526	1.04453	0.001	-7.087	0.0021	1005	0.0819	1109.1	0.0717	7.087	1.14226	0.19189	.
CDX4(Homeobox)/ZebrafishEmbryos-Cdx4.Myc-ChIP-Seq(GSE48254)/Homer	NGYCATAAAWCH	ZebrafishEmbryos-Cdx4.Myc-ChIP-Seq(GSE48254)	CDX4(Homeobox)	CDX4	Homeobox, HOXL	#FDDC0D	Homer	Human	GW23	Proximal	1	-1.52	0.4563	296	0.0211	705.6	0.0201	1.52	1.04975	0.0001	-9.322	0.0002	786	0.064	825.1	0.0534	9.322	1.1985	0.261232	.
Pax7(Paired,Homeobox),longest/Myoblast-Pax7-ChIP-Seq(GSE25064)/Homer	NTAATTDGCYAATTANNWWD	Myoblast-Pax7-ChIP-Seq(GSE25064)	Pax7(Paired,Homeobox),longest	PAX7	Homeobox, PRD	#FDDC0D	Homer	Human	GW23	Proximal	1	-1.503	0.4616	4	0.0003	6.8	0.0002	1.503	1.5	1	-0.0476	1	10	0.0008	22.5	0.0015	0.0476	0.533333	-0.906891	.
EBNA1(EBV-virus)/Raji-EBNA1-ChIP-Seq(GSE30709)/Homer	GGYAGCAYDTGCTDCCCNNN	Raji-EBNA1-ChIP-Seq(GSE30709)	EBNA1(EBV-virus)	EBNA1	Other	#A6A7AA	Homer	Human	GW23	Proximal	1	-1.461	0.4794	22	0.0016	46.8	0.0013	1.461	1.23077	1	-0.01778	1	49	0.004	88.7	0.0057	0.01778	0.701754	-0.510962	.
Nkx2.1(Homeobox)/LungAC-Nkx2.1-ChIP-Seq(GSE43252)/Homer	RSCACTYRAG	LungAC-Nkx2.1-ChIP-Seq(GSE43252)	Nkx2.1(Homeobox)	NKX2.1	Homeobox	#FDDC0D	Homer	Human	GW23	Proximal	1	-1.423	0.4954	2416	0.1719	5947.2	0.1697	1.423	1.01296	0.01	-6.733	0.0029	5012	0.4084	6036.5	0.3904	6.733	1.04611	0.0650298	.
Tbox:Smad(T-box,MAD)/ESCd5-Smad2_3-ChIP-Seq(GSE29422)/Homer	AGGTGHCAGACA	ESCd5-Smad2_3-ChIP-Seq(GSE29422)	Tbox:Smad(T-box,MAD)	TBOX:SMAD	Other	#A6A7AA	Homer	Human	GW23	Proximal	1	-1.4	0.5048	117	0.0083	273.3	0.0078	1.4	1.0641	1	-1.336	0.4538	305	0.0249	365.9	0.0237	1.336	1.05063	0.0712587	.
Pitx1(Homeobox)/Chicken-Pitx1-ChIP-Seq(GSE38910)/Homer	TAATCCCN	Chicken-Pitx1-ChIP-Seq(GSE38910)	Pitx1(Homeobox)	PITX1	Homeobox	#FDDC0D	Homer	Human	GW23	Proximal	1	-1.286	0.5631	2771	0.1972	6841.2	0.1952	1.286	1.01025	1e-23	-53.03	0	5705	0.4649	6263.7	0.4051	53.03	1.14762	0.198642	.
Hnf6b(Homeobox)/LNCaP-Hnf6b-ChIP-Seq(GSE106305)/Homer	TATTGAYY	LNCaP-Hnf6b-ChIP-Seq(GSE106305)	Hnf6b(Homeobox)	HNF6B	Other	#A6A7AA	Homer	Human	GW23	Proximal	1	-1.274	0.567	274	0.0195	659.8	0.0188	1.274	1.03723	0.1	-2.824	0.119	688	0.0561	800.1	0.0517	2.824	1.08511	0.117836	.
FOXP1(Forkhead)/H9-FOXP1-ChIP-Seq(GSE31006)/Homer	NYYTGTTTACHN	H9-FOXP1-ChIP-Seq(GSE31006)	FOXP1(Forkhead)	FOXP1	Other	#A6A7AA	Homer	Human	GW23	Proximal	1	-1.267	0.5685	175	0.0125	417.3	0.0119	1.267	1.05042	1	-2.073	0.2345	439	0.0358	513.5	0.0332	2.073	1.07831	0.108776	ASD_102
PRDM1(Zf)/Hela-PRDM1-ChIP-Seq(GSE31477)/Homer	ACTTTCACTTTC	Hela-PRDM1-ChIP-Seq(GSE31477)	PRDM1(Zf)	PRDM1	Other	#A6A7AA	Homer	Human	GW23	Proximal	1	-1.252	0.5745	290	0.0206	699	0.0199	1.252	1.03518	1	-1.614	0.3563	824	0.0671	998.9	0.0646	1.614	1.0387	0.0547786	.
FOXK1(Forkhead)/HEK293-FOXK1-ChIP-Seq(GSE51673)/Homer	NVWTGTTTAC	HEK293-FOXK1-ChIP-Seq(GSE51673)	FOXK1(Forkhead)	FOXK1	Other	#A6A7AA	Homer	Human	GW23	Proximal	1	-1.192	0.607	394	0.028	957.7	0.0273	1.192	1.02564	0.0001	-11.29	0	1018	0.083	1073.5	0.0694	11.29	1.19597	0.258176	.
ETS:E-box(ETS,bHLH)/HPC7-Scl-ChIP-Seq(GSE22178)/Homer	AGGAARCAGCTG	HPC7-Scl-ChIP-Seq(GSE22178)	ETS:E-box(ETS,bHLH)	ETS:E-BOX	ETS	#1B75B9	Homer	Human	GW23	Proximal	1	-1.113	0.6542	73	0.0052	173	0.0049	1.113	1.06122	1	-1.241	0.4915	187	0.0152	222.6	0.0144	1.241	1.05556	0.0780025	.
Six2(Homeobox)/NephronProgenitor-Six2-ChIP-Seq(GSE39837)/Homer	GWAAYHTGAKMC	NephronProgenitor-Six2-ChIP-Seq(GSE39837)	Six2(Homeobox)	SIX2	Homeobox, SINE	#FDDC0D	Homer	Human	GW23	Proximal	1	-1.041	0.6997	549	0.0391	1347	0.0384	1.041	1.01823	1	-0.5297	0.9117	1486	0.1211	1885.1	0.1219	0.5297	0.993437	-0.00949926	.
Bach1(bZIP)/K562-Bach1-ChIP-Seq(GSE31477)/Homer	AWWNTGCTGAGTCAT	K562-Bach1-ChIP-Seq(GSE31477)	Bach1(bZIP)	BACH1	bZip	#B414EF	Homer	Human	GW23	Proximal	1	-1.021	0.7106	22	0.0016	50.9	0.0015	1.021	1.06667	1	-0.7048	0.7858	51	0.0042	63.5	0.0041	0.7048	1.02439	0.0347654	.
p73(p53)/Trachea-p73-ChIP-Seq(PRJNA310161)/Homer	NRRRCAWGTCCDGRCATGYY	Trachea-p73-ChIP-Seq(PRJNA310161)	p73(p53)	P73	Other	#A6A7AA	Homer	Human	GW23	Proximal	1	-0.9297	0.7752	29	0.0021	68.8	0.002	0.9297	1.05	1	-1.706	0.327	71	0.0058	76.9	0.005	1.706	1.16	0.214125	.
FoxD3(forkhead)/ZebrafishEmbryo-Foxd3.biotin-ChIP-seq(GSE106676)/Homer	TGTTTAYTTAGC	ZebrafishEmbryo-Foxd3.biotin-ChIP-seq(GSE106676)	FoxD3(forkhead)	FOXD3	Other	#A6A7AA	Homer	Human	GW23	Proximal	1	-0.8909	0.8024	246	0.0175	604.8	0.0173	0.8909	1.01156	1	-0.000982	1	640	0.0522	939.8	0.0608	0.000982	0.858553	-0.220022	.
Phox2b(Homeobox)/CLBGA-PHOX2B-ChIP-Seq(GSE90683)/Homer	TTAATTNAATTA	CLBGA-PHOX2B-ChIP-Seq(GSE90683)	Phox2b(Homeobox)	PHOX2B	Homeobox, PRD	#FDDC0D	Homer	Human	GW23	Proximal	1	-0.8883	0.8024	30	0.0021	71	0.002	0.8883	1.05	1	-0.118	1	83	0.0068	123.6	0.008	0.118	0.85	-0.234465	.
HNF6(Homeobox)/Liver-Hnf6-ChIP-Seq(ERP000394)/Homer	NTATYGATCH	Liver-Hnf6-ChIP-Seq(ERP000394)	HNF6(Homeobox)	HNF6	Other	#A6A7AA	Homer	Human	GW23	Proximal	1	-0.8852	0.8024	193	0.0137	473.9	0.0135	0.8852	1.01481	1	-1.965	0.2592	524	0.0427	619.4	0.0401	1.965	1.06484	0.0906338	.
Nrf2(bZIP)/Lymphoblast-Nrf2-ChIP-Seq(GSE37589)/Homer	HTGCTGAGTCAT	Lymphoblast-Nrf2-ChIP-Seq(GSE37589)	Nrf2(bZIP)	NRF2	bZip	#B414EF	Homer	Human	GW23	Proximal	1	-0.846	0.8281	22	0.0016	52.9	0.0015	0.846	1.06667	1	0	1	64	0.0052	178.4	0.0115	0	0.452174	-1.14505	.
ZNF7(Zf)/HepG2-ZNF7.Flag-ChIP-Seq(Encode)/Homer	CTGCCWVCTTTTRTA	HepG2-ZNF7.Flag-ChIP-Seq(Encode)	ZNF7(Zf)	ZNF7	Other	#A6A7AA	Homer	Human	GW23	Proximal	1	-0.8425	0.8281	246	0.0175	606	0.0173	0.8425	1.01156	0.01	-6.014	0.0057	677	0.0552	736.1	0.0476	6.014	1.15966	0.213707	.
LEF1(HMG)/H1-LEF1-ChIP-Seq(GSE64758)/Homer	CCTTTGATST	H1-LEF1-ChIP-Seq(GSE64758)	LEF1(HMG)	LEF1	Other	#A6A7AA	Homer	Human	GW23	Proximal	1	-0.8294	0.8347	249	0.0177	614.4	0.0175	0.8294	1.01143	1	-0.04497	1	644	0.0525	883.1	0.0571	0.04497	0.91944	-0.121173	.
HOXA2(Homeobox)/mES-Hoxa2-ChIP-Seq(Donaldson_et_al.)/Homer	GYCATCMATCAT	mES-Hoxa2-ChIP-Seq(Donaldson_et_al.)	HOXA2(Homeobox)	HOXA2	Homeobox, HOXL	#FDDC0D	Homer	Human	GW23	Proximal	1	-0.8189	0.8399	30	0.0021	72.2	0.0021	0.8189	1	1	-1.25	0.4886	73	0.0059	83.4	0.0054	1.25	1.09259	0.127756	.
HNF1b(Homeobox)/PDAC-HNF1B-ChIP-Seq(GSE64557)/Homer	GTTAATNATTAA	PDAC-HNF1B-ChIP-Seq(GSE64557)	HNF1b(Homeobox)	HNF1B	Homeobox, HNF	#FDDC0D	Homer	Human	GW23	Proximal	1	-0.8173	0.8399	19	0.0014	45.6	0.0013	0.8173	1.07692	1	-9e-06	1	65	0.0053	150.4	0.0097	9e-06	0.546392	-0.871992	.
MYNN(Zf)/HEK293-MYNN.eGFP-ChIP-Seq(Encode)/Homer	TTCAAAWTAAAAGTC	HEK293-MYNN.eGFP-ChIP-Seq(Encode)	MYNN(Zf)	MYNN	Other	#A6A7AA	Homer	Human	GW23	Proximal	1	-0.8057	0.8437	70	0.005	171.4	0.0049	0.8057	1.02041	1	-0.1609	1	187	0.0152	259.4	0.0168	0.1609	0.904762	-0.14439	.
Mef2c(MADS)/GM12878-Mef2c-ChIP-Seq(GSE32465)/Homer	DCYAAAAATAGM	GM12878-Mef2c-ChIP-Seq(GSE32465)	Mef2c(MADS)	MEF2C	Other	#A6A7AA	Homer	Human	GW23	Proximal	1	-0.7996	0.8452	122	0.0087	300.1	0.0086	0.7996	1.01163	1	0	1	366	0.0298	672	0.0435	0	0.685057	-0.545703	DD_285
HINFP(Zf)/K562-HINFP.eGFP-ChIP-Seq(Encode)/Homer	TWVGGTCCGC	K562-HINFP.eGFP-ChIP-Seq(Encode)	HINFP(Zf)	HINFP	Other	#A6A7AA	Homer	Human	GW23	Proximal	1	-0.7852	0.8539	1963	0.1397	4884.6	0.1394	0.7852	1.00215	1e-46	-107.2	0	4277	0.3485	4148.8	0.2683	107.2	1.29892	0.377312	.
RUNX1(Runt)/Jurkat-RUNX1-ChIP-Seq(GSE29180)/Homer	AAACCACARM	Jurkat-RUNX1-ChIP-Seq(GSE29180)	RUNX1(Runt)	RUNX1	Other	#A6A7AA	Homer	Human	GW23	Proximal	1	-0.7482	0.8823	621	0.0442	1544.7	0.0441	0.7482	1.00227	0.001	-8.747	0.0004	1524	0.1242	1703.4	0.1102	8.747	1.12704	0.172541	.
Barx1(Homeobox)/Stomach-Barx1.3xFlag-ChIP-Seq(GSE69483)/Homer	AAACMATTAN	Stomach-Barx1.3xFlag-ChIP-Seq(GSE69483)	Barx1(Homeobox)	BARX1	Homeobox, NKL	#FDDC0D	Homer	Human	GW23	Proximal	1	-0.7096	0.9131	110	0.0078	273.8	0.0078	0.7096	1	1	-0.1592	1	291	0.0237	396.9	0.0257	0.1592	0.922179	-0.116881	.
OCT:OCT(POU,Homeobox)/NPC-OCT6-ChIP-Seq(GSE43916)/Homer	YATGCATATRCATRT	NPC-OCT6-ChIP-Seq(GSE43916)	OCT:OCT(POU,Homeobox)	POU3F1	Homeobox, POU	#FDDC0D	Homer	Human	GW23	Proximal	1	-0.7029	0.9154	12	0.0009	29	0.0008	0.7029	1.125	1	-0.1854	1	40	0.0033	60.3	0.0039	0.1854	0.846154	-0.241008	.
NFE2L2(bZIP)/HepG2-NFE2L2-ChIP-Seq(Encode)/Homer	AWWWTGCTGAGTCAT	HepG2-NFE2L2-ChIP-Seq(Encode)	NFE2L2(bZIP)	NFE2L2	bZip	#B414EF	Homer	Human	GW23	Proximal	1	-0.7011	0.9154	14	0.001	34	0.001	0.7011	1	1	-0.6116	0.8487	42	0.0034	53.2	0.0034	0.6116	1	0	.
HRE(HSF)/HepG2-HSF1-ChIP-Seq(GSE31477)/Homer	BSTTCTRGAABVTTCYAGAA	HepG2-HSF1-ChIP-Seq(GSE31477)	HRE(HSF)	HRE	Other	#A6A7AA	Homer	Human	GW23	Proximal	1	-0.69	0.9195	135	0.0096	336.5	0.0096	0.69	1	0.001	-8.616	0.0005	350	0.0285	336	0.0217	8.616	1.31336	0.393267	.
OCT4-SOX2-TCF-NANOG(POU,Homeobox,HMG)/mES-Oct4-ChIP-Seq(GSE11431)/Homer	ATTTGCATAACAATG	mES-Oct4-ChIP-Seq(GSE11431)	OCT4-SOX2-TCF-NANOG(POU,Homeobox,HMG)	OCT4-SOX2-TCF-NANOG	SRY-box	#A6A7AA	Homer	Human	GW23	Proximal	1	-0.6886	0.9195	46	0.0033	114.2	0.0033	0.6886	1	0.1	-4.104	0.035	103	0.0084	95.8	0.0062	4.104	1.35484	0.438121	.
Foxo3(Forkhead)/U2OS-Foxo3-ChIP-Seq(E-MTAB-2701)/Homer	DGTAAACA	U2OS-Foxo3-ChIP-Seq(E-MTAB-2701)	Foxo3(Forkhead)	FOXO3	Other	#A6A7AA	Homer	Human	GW23	Proximal	1	-0.6866	0.9195	258	0.0184	644	0.0184	0.6866	1	0.1	-3.422	0.0667	662	0.0539	757.8	0.049	3.422	1.1	0.137504	.
FOXK2(Forkhead)/U2OS-FOXK2-ChIP-Seq(E-MTAB-2204)/Homer	SCHTGTTTACAT	U2OS-FOXK2-ChIP-Seq(E-MTAB-2204)	FOXK2(Forkhead)	FOXK2	Other	#A6A7AA	Homer	Human	GW23	Proximal	1	-0.6843	0.9195	282	0.0201	703.5	0.0201	0.6843	1	0.01	-5.707	0.0076	727	0.0592	799.4	0.0517	5.707	1.14507	0.195433	.
Cdx2(Homeobox)/mES-Cdx2-ChIP-Seq(GSE14586)/Homer	GYMATAAAAH	mES-Cdx2-ChIP-Seq(GSE14586)	Cdx2(Homeobox)	CDX2	Homeobox, HOXL	#FDDC0D	Homer	Human	GW23	Proximal	1	-0.6746	0.9195	154	0.011	384.4	0.011	0.6746	1	1	-0.3323	1	449	0.0366	585.9	0.0379	0.3323	0.965699	-0.0503542	.
Foxh1(Forkhead)/hESC-FOXH1-ChIP-Seq(GSE29422)/Homer	NNTGTGGATTSS	hESC-FOXH1-ChIP-Seq(GSE29422)	Foxh1(Forkhead)	FOXH1	Other	#A6A7AA	Homer	Human	GW23	Proximal	1	-0.6665	0.9222	264	0.0188	659	0.0188	0.6665	1	1e-08	-20.56	0	751	0.0612	696.1	0.045	20.56	1.36	0.443607	.
Nur77(NR)/K562-NR4A1-ChIP-Seq(GSE31363)/Homer	TGACCTTTNCNT	K562-NR4A1-ChIP-Seq(GSE31363)	Nur77(NR)	NUR77	Other	#A6A7AA	Homer	Human	GW23	Proximal	1	-0.6654	0.9222	67	0.0048	167	0.0048	0.6654	1	1	-0.2204	1	189	0.0154	257.3	0.0166	0.2204	0.927711	-0.108253	.
PRDM9(Zf)/Testis-DMC1-ChIP-Seq(GSE35498)/Homer	ADGGYAGYAGCATCT	Testis-DMC1-ChIP-Seq(GSE35498)	PRDM9(Zf)	PRDM9	Other	#A6A7AA	Homer	Human	GW23	Proximal	1	-0.6579	0.9226	420	0.0299	1050	0.03	0.6579	0.996667	1	-1.025	0.6027	1228	0.1001	1526.8	0.0987	1.025	1.01418	0.02032	.
Pax7(Paired,Homeobox),long/Myoblast-Pax7-ChIP-Seq(GSE25064)/Homer	TAATCHGATTAC	Myoblast-Pax7-ChIP-Seq(GSE25064)	Pax7(Paired,Homeobox),long	PAX7	Homeobox, PRD	#FDDC0D	Homer	Human	GW23	Proximal	1	-0.6309	0.944	3	0.0002	7.5	0.0002	0.6309	1	1	-1.246	0.4899	12	0.001	11.1	0.0007	1.246	1.42857	0.514573	.
Prop1(Homeobox)/GHFT1-PROP1.biotin-ChIP-Seq(GSE77302)/Homer	NTAATBNAATTA	GHFT1-PROP1.biotin-ChIP-Seq(GSE77302)	Prop1(Homeobox)	PROP1	Homeobox, PRD	#FDDC0D	Homer	Human	GW23	Proximal	1	-0.6195	0.951	104	0.0074	261.3	0.0075	0.6195	0.986667	1	0	1	261	0.0213	529.4	0.0342	0	0.622807	-0.683143	.
NF-E2(bZIP)/K562-NFE2-ChIP-Seq(GSE31477)/Homer	GATGACTCAGCA	K562-NFE2-ChIP-Seq(GSE31477)	NF-E2(bZIP)	NF-E2	bZip	#B414EF	Homer	Human	GW23	Proximal	1	-0.6057	0.9604	27	0.0019	68	0.0019	0.6057	1	1	-1.414	0.4246	72	0.0059	80	0.0052	1.414	1.13462	0.182203	.
IRF4(IRF)/GM12878-IRF4-ChIP-Seq(GSE32465)/Homer	ACTGAAACCA	GM12878-IRF4-ChIP-Seq(GSE32465)	IRF4(IRF)	IRF4	Other	#A6A7AA	Homer	Human	GW23	Proximal	1	-0.5901	0.9717	236	0.0168	593.7	0.0169	0.5901	0.994083	1	-0.39	1	598	0.0487	771.8	0.0499	0.39	0.975952	-0.035118	.
MafF(bZIP)/HepG2-MafF-ChIP-Seq(GSE31477)/Homer	HWWGTCAGCAWWTTT	HepG2-MafF-ChIP-Seq(GSE31477)	MafF(bZIP)	MAFF	bZip	#B414EF	Homer	Human	GW23	Proximal	1	-0.5579	0.9994	46	0.0033	117.3	0.0033	0.5579	1	1	-0.000103	1	146	0.0119	266.1	0.0172	0.000103	0.69186	-0.531447	.
DMRT6(DM)/Testis-DMRT6-ChIP-Seq(GSE60440)/Homer	YDGHTACAWTGTADC	Testis-DMRT6-ChIP-Seq(GSE60440)	DMRT6(DM)	DMRT6	Other	#A6A7AA	Homer	Human	GW23	Proximal	1	-0.5505	1	40	0.0028	102.8	0.0029	0.5505	0.965517	1	-0.2567	1	113	0.0092	156	0.0101	0.2567	0.910891	-0.13465	.
ZNF189(Zf)/HEK293-ZNF189.GFP-ChIP-Seq(GSE58341)/Homer	TGGAACAGMA	HEK293-ZNF189.GFP-ChIP-Seq(GSE58341)	ZNF189(Zf)	ZNF189	Other	#A6A7AA	Homer	Human	GW23	Proximal	1	-0.5451	1	867	0.0617	2176.1	0.0621	0.5451	0.993559	1e-23	-54.33	0	2193	0.1787	2078.8	0.1344	54.33	1.32961	0.411006	.
Rbpj1(?)/Panc1-Rbpj1-ChIP-Seq(GSE47459)/Homer	HTTTCCCASG	Panc1-Rbpj1-ChIP-Seq(GSE47459)	Rbpj1(?)	RBPJ1	Other	#A6A7AA	Homer	Human	GW23	Proximal	1	-0.537	1	1404	0.0999	3521	0.1004	0.537	0.99502	1e-05	-12.79	0	3299	0.2688	3785.3	0.2448	12.79	1.09804	0.13493	.
ZKSCAN1(Zf)/HepG2-ZKSCAN1-ChIP-Seq(Encode)/Homer	GCACAYAGTAGGKCY	HepG2-ZKSCAN1-ChIP-Seq(Encode)	ZKSCAN1(Zf)	ZKSCAN1	Other	#A6A7AA	Homer	Human	GW23	Proximal	1	-0.5126	1	22	0.0016	57.8	0.0016	0.5126	1	1	-0.6672	0.8118	83	0.0068	104.8	0.0068	0.6672	1	0	.
Bapx1(Homeobox)/VertebralCol-Bapx1-ChIP-Seq(GSE36672)/Homer	TTRAGTGSYK	VertebralCol-Bapx1-ChIP-Seq(GSE36672)	Bapx1(Homeobox)	BAPX1	Other	#A6A7AA	Homer	Human	GW23	Proximal	1	-0.5123	1	1563	0.1112	3921.5	0.1119	0.5123	0.993744	1	-0.007475	1	3605	0.2938	4750.3	0.3072	0.007475	0.95638	-0.0643438	.
Nkx2.5(Homeobox)/HL1-Nkx2.5.biotin-ChIP-Seq(GSE21529)/Homer	RRSCACTYAA	HL1-Nkx2.5.biotin-ChIP-Seq(GSE21529)	Nkx2.5(Homeobox)	NKX2.5	Homeobox	#FDDC0D	Homer	Human	GW23	Proximal	1	-0.5027	1	1664	0.1184	4175.9	0.1191	0.5027	0.994123	1	-1.077	0.5728	3837	0.3127	4798.2	0.3103	1.077	1.00773	0.0111155	.
LXRE(NR),DR4/RAW-LXRb.biotin-ChIP-Seq(GSE21512)/Homer	RGGTTACTANAGGTCA	RAW-LXRb.biotin-ChIP-Seq(GSE21512)	LXRE(NR),DR4	LXRE	Other	#A6A7AA	Homer	Human	GW23	Proximal	1	-0.4927	1	32	0.0023	83.5	0.0024	0.4927	0.958333	1	-2e-06	1	95	0.0077	207.7	0.0134	2e-06	0.574627	-0.799303	.
Srebp1a(bHLH)/HepG2-Srebp1a-ChIP-Seq(GSE31477)/Homer	RTCACSCCAY	HepG2-Srebp1a-ChIP-Seq(GSE31477)	Srebp1a(bHLH)	SREBP1A	Other	#A6A7AA	Homer	Human	GW23	Proximal	1	-0.4852	1	159	0.0113	405.6	0.0116	0.4852	0.974138	1	-7e-06	1	393	0.032	648.5	0.0419	7e-06	0.763723	-0.388878	.
Hoxb4(Homeobox)/ES-Hoxb4-ChIP-Seq(GSE34014)/Homer	TGATTRATGGCY	ES-Hoxb4-ChIP-Seq(GSE34014)	Hoxb4(Homeobox)	HOXB4	Homeobox, HOXL	#FDDC0D	Homer	Human	GW23	Proximal	1	-0.46	1	63	0.0045	163.9	0.0047	0.46	0.957447	1	-1.819	0.2965	133	0.0108	148.5	0.0096	1.819	1.125	0.169925	.
MyoD(bHLH)/Myotube-MyoD-ChIP-Seq(GSE21614)/Homer	RRCAGCTGYTSY	Myotube-MyoD-ChIP-Seq(GSE21614)	MyoD(bHLH)	MYOD	Other	#A6A7AA	Homer	Human	GW23	Proximal	1	-0.458	1	1144	0.0814	2880.5	0.0822	0.458	0.990268	1	-0.5515	0.8944	2819	0.2297	3566.2	0.2306	0.5515	0.996097	-0.00564166	.
ISRE(IRF)/ThioMac-LPS-Expression(GSE23622)/Homer	AGTTTCASTTTC	ThioMac-LPS-Expression(GSE23622)	ISRE(IRF)	ISRE	Other	#A6A7AA	Homer	Human	GW23	Proximal	1	-0.4476	1	46	0.0033	120.1	0.0034	0.4476	0.970588	1	-0.005895	1	96	0.0078	165.9	0.0107	0.005895	0.728972	-0.456065	.
Foxf1(Forkhead)/Lung-Foxf1-ChIP-Seq(GSE77951)/Homer	WWATRTAAACAN	Lung-Foxf1-ChIP-Seq(GSE77951)	Foxf1(Forkhead)	FOXF1	Other	#A6A7AA	Homer	Human	GW23	Proximal	1	-0.4278	1	267	0.019	681.5	0.0194	0.4278	0.979381	0.1	-2.383	0.1778	766	0.0624	905.7	0.0586	2.383	1.06485	0.0906454	.
PRDM14(Zf)/H1-PRDM14-ChIP-Seq(GSE22767)/Homer	RGGTCTCTAACY	H1-PRDM14-ChIP-Seq(GSE22767)	PRDM14(Zf)	PRDM14	Other	#A6A7AA	Homer	Human	GW23	Proximal	1	-0.4009	1	199	0.0142	511.7	0.0146	0.4009	0.972603	0.001	-8.228	0.0007	568	0.0463	585.6	0.0379	8.228	1.22164	0.288814	.
Tbx20(T-box)/Heart-Tbx20-ChIP-Seq(GSE29636)/Homer	GGTGYTGACAGS	Heart-Tbx20-ChIP-Seq(GSE29636)	Tbx20(T-box)	TBX20	T-Box	#E25ADC	Homer	Human	GW23	Proximal	1	-0.3747	1	166	0.0118	429.7	0.0123	0.3747	0.95935	1e-07	-17.74	0	445	0.0363	384.6	0.0249	17.74	1.45783	0.543824	.
ZNF768(Zf)/Rajj-ZNF768-ChIP-Seq(GSE111879)/Homer	RHHCAGAGAGGB	Rajj-ZNF768-ChIP-Seq(GSE111879)	ZNF768(Zf)	ZNF768	Other	#A6A7AA	Homer	Human	GW23	Proximal	1	-0.3708	1	22	0.0016	60.2	0.0017	0.3708	0.941176	1	-0.000397	1	93	0.0076	177.4	0.0115	0.000397	0.66087	-0.597563	.
STAT6(Stat)/Macrophage-Stat6-ChIP-Seq(GSE38377)/Homer	TTCCKNAGAA	Macrophage-Stat6-ChIP-Seq(GSE38377)	STAT6(Stat)	STAT6	Other	#A6A7AA	Homer	Human	GW23	Proximal	1	-0.3586	1	272	0.0194	699.9	0.02	0.3586	0.97	1	-1.582	0.3665	710	0.0579	859	0.0555	1.582	1.04324	0.0610756	.
RORg(NR)/Liver-Rorc-ChIP-Seq(GSE101115)/Homer	WAABTAGGTCAV	Liver-Rorc-ChIP-Seq(GSE101115)	RORg(NR)	RORG	Other	#A6A7AA	Homer	Human	GW23	Proximal	1	-0.3562	1	36	0.0026	97.2	0.0028	0.3562	0.928571	1	-0.000731	1	92	0.0075	173	0.0112	0.000731	0.669643	-0.578536	.
REST-NRSF(Zf)/Jurkat-NRSF-ChIP-Seq/Homer	GGMGCTGTCCATGGTGCTGA	Jurkat-NRSF-ChIP-Seq	REST-NRSF(Zf)	REST-NRSF	Other	#A6A7AA	Homer	Human	GW23	Proximal	1	-0.3473	1	18	0.0013	50.5	0.0014	0.3473	0.928571	1	-1.485	0.3976	48	0.0039	51.9	0.0034	1.485	1.14706	0.197939	.
NFkB-p65(RHD)/GM12787-p65-ChIP-Seq(GSE19485)/Homer	WGGGGATTTCCC	GM12787-p65-ChIP-Seq(GSE19485)	NFkB-p65(RHD)	NFKB-P65	Other	#A6A7AA	Homer	Human	GW23	Proximal	1	-0.3472	1	580	0.0413	1478.2	0.0422	0.3472	0.978673	1	-0.000998	1	1486	0.1211	2064.9	0.1335	0.000998	0.907116	-0.140641	.
Foxa3(Forkhead)/Liver-Foxa3-ChIP-Seq(GSE77670)/Homer	BSNTGTTTACWYWGN	Liver-Foxa3-ChIP-Seq(GSE77670)	Foxa3(Forkhead)	FOXA3	Other	#A6A7AA	Homer	Human	GW23	Proximal	1	-0.347	1	87	0.0062	229.1	0.0065	0.347	0.953846	1	-2.1e-05	1	232	0.0189	406	0.0263	2.1e-05	0.718631	-0.476677	.
Brachyury(T-box)/Mesoendoderm-Brachyury-ChIP-exo(GSE54963)/Homer	ANTTMRCASBNNNGTGYKAAN	Mesoendoderm-Brachyury-ChIP-exo(GSE54963)	Brachyury(T-box)	BRACHYURY	Other	#A6A7AA	Homer	Human	GW23	Proximal	1	-0.3345	1	100	0.0071	263.4	0.0075	0.3345	0.946667	1	-1.298	0.4686	284	0.0231	340.1	0.022	1.298	1.05	0.0703893	.
GATA3(Zf),DR8/iTreg-Gata3-ChIP-Seq(GSE20898)/Homer	AGATSTNDNNDSAGATAASN	iTreg-Gata3-ChIP-Seq(GSE20898)	GATA3(Zf),DR8	GATA3	Other	#A6A7AA	Homer	Human	GW23	Proximal	1	-0.3305	1	13	0.0009	37.4	0.0011	0.3305	0.818182	1	-0.06822	1	43	0.0035	71.2	0.0046	0.06822	0.76087	-0.394279	DD_285
NF1:FOXA1(CTF,Forkhead)/LNCAP-FOXA1-ChIP-Seq(GSE27824)/Homer	WNTGTTTRYTTTGGCA	LNCAP-FOXA1-ChIP-Seq(GSE27824)	NF1:FOXA1(CTF,Forkhead)	NF1:FOXA1	Other	#A6A7AA	Homer	Human	GW23	Proximal	1	-0.3305	1	13	0.0009	38	0.0011	0.3305	0.818182	1	-1.645	0.3468	43	0.0035	44.4	0.0029	1.645	1.2069	0.271302	.
T1ISRE(IRF)/ThioMac-Ifnb-Expression/Homer	ACTTTCGTTTCT	ThioMac-Ifnb-Expression	T1ISRE(IRF)	T1ISRE	Other	#A6A7AA	Homer	Human	GW23	Proximal	1	-0.32	1	6	0.0004	18.9	0.0005	0.32	0.8	1	-1.852	0.2882	17	0.0014	14.4	0.0009	1.852	1.55556	0.63743	.
THRa(NR)/C17.2-THRa-ChIP-Seq(GSE38347)/Homer	GGTCANYTGAGGWCA	C17.2-THRa-ChIP-Seq(GSE38347)	THRa(NR)	THRA	Other	#A6A7AA	Homer	Human	GW23	Proximal	1	-0.3146	1	441	0.0314	1131.7	0.0323	0.3146	0.972136	1	0	1	1160	0.0945	1755.7	0.1135	0	0.832599	-0.264306	.
ZNF415(Zf)/HEK293-ZNF415.GFP-ChIP-Seq(GSE58341)/Homer	GRTGMTRGAGCC	HEK293-ZNF415.GFP-ChIP-Seq(GSE58341)	ZNF415(Zf)	ZNF415	Other	#A6A7AA	Homer	Human	GW23	Proximal	1	-0.2926	1	967	0.0688	2461	0.0702	0.2926	0.980057	0.001	-9.207	0.0003	2296	0.1871	2627	0.1699	9.207	1.10124	0.139124	.
ZNF41(Zf)/HEK293-ZNF41.GFP-ChIP-Seq(GSE58341)/Homer	CCTCATGGTGYCYTWYTCCCTTGTG	HEK293-ZNF41.GFP-ChIP-Seq(GSE58341)	ZNF41(Zf)	ZNF41	Other	#A6A7AA	Homer	Human	GW23	Proximal	1	-0.2848	1	9	0.0006	27.4	0.0008	0.2848	0.75	1	-0.1703	1	41	0.0033	62.5	0.004	0.1703	0.825	-0.277534	.
Sox9(HMG)/Limb-SOX9-ChIP-Seq(GSE73225)/Homer	AGGVNCCTTTGT	Limb-SOX9-ChIP-Seq(GSE73225)	Sox9(HMG)	SOX9	SRY-box	#A6A7AA	Homer	Human	GW23	Proximal	1	-0.2782	1	506	0.036	1300.9	0.0371	0.2782	0.97035	1	-1.545	0.377	1253	0.1021	1533.6	0.0992	1.545	1.02923	0.0415708	.
GRHL2(CP2)/HBE-GRHL2-ChIP-Seq(GSE46194)/Homer	AAACYKGTTWDACMRGTTTB	HBE-GRHL2-ChIP-Seq(GSE46194)	GRHL2(CP2)	GRHL2	Other	#A6A7AA	Homer	Human	GW23	Proximal	1	-0.2581	1	151	0.0107	399.5	0.0114	0.2581	0.938596	1	0	1	437	0.0356	749.6	0.0485	0	0.734021	-0.446108	.
PSE(SNAPc)/K562-mStart-Seq/Homer	WAVTCACCMTAASYDAAAAG	K562-mStart-Seq	PSE(SNAPc)	PSE	Other	#A6A7AA	Homer	Human	GW23	Proximal	1	-0.2526	1	159	0.0113	420.1	0.012	0.2526	0.941667	1	-0.3057	1	396	0.0323	519.2	0.0336	0.3057	0.96131	-0.0569271	.
Mouse_Recombination_Hotspot(Zf)/Testis-DMC1-ChIP-Seq(GSE24438)/Homer	ACTYKNATTCGTGNTACTTC	Testis-DMC1-ChIP-Seq(GSE24438)	Mouse_Recombination_Hotspot(Zf)	MOUSE_RECOMBINATION_HOTSPOT	Other	#A6A7AA	Homer	Human	GW23	Proximal	1	-0.2461	1	13	0.0009	39.5	0.0011	0.2461	0.818182	1	-0.03243	1	40	0.0033	71.1	0.0046	0.03243	0.717391	-0.479168	.
RUNX-AML(Runt)/CD4+-PolII-ChIP-Seq(Barski_et_al.)/Homer	GCTGTGGTTW	CD4+-PolII-ChIP-Seq(Barski_et_al.)	RUNX-AML(Runt)	RUNX-AML	Other	#A6A7AA	Homer	Human	GW23	Proximal	1	-0.2434	1	389	0.0277	1008.6	0.0288	0.2434	0.961806	1	-0.713	0.7815	982	0.08	1235.8	0.0799	0.713	1.00125	0.0018045	.
Pdx1(Homeobox)/Islet-Pdx1-ChIP-Seq(SRA008281)/Homer	YCATYAATCA	Islet-Pdx1-ChIP-Seq(SRA008281)	Pdx1(Homeobox)	PDX1	Homeobox, HOXL	#FDDC0D	Homer	Human	GW23	Proximal	1	-0.2315	1	264	0.0188	691.4	0.0197	0.2315	0.954315	0.1	-4.15	0.0335	679	0.0553	765.9	0.0495	4.15	1.11717	0.159851	.
FOXA1(Forkhead)/LNCAP-FOXA1-ChIP-Seq(GSE27824)/Homer	WAAGTAAACA	LNCAP-FOXA1-ChIP-Seq(GSE27824)	FOXA1(Forkhead)	FOXA1	Other	#A6A7AA	Homer	Human	GW23	Proximal	1	-0.2235	1	302	0.0215	789.3	0.0225	0.2235	0.955556	1	-0.000339	1	847	0.069	1233.5	0.0798	0.000339	0.864662	-0.209792	.
Hand2(bHLH)/Mesoderm-Hand2-ChIP-Seq(GSE61475)/Homer	TGACANARRCCAGRC	Mesoderm-Hand2-ChIP-Seq(GSE61475)	Hand2(bHLH)	HAND2	bHLH	#F59120	Homer	Human	GW23	Proximal	1	-0.2235	1	302	0.0215	789.6	0.0225	0.2235	0.955556	1	-3.3e-05	1	778	0.0634	1169.6	0.0756	3.3e-05	0.838624	-0.253903	.
Pitx1:Ebox(Homeobox,bHLH)/Hindlimb-Pitx1-ChIP-Seq(GSE41591)/Homer	YTAATTRAWWCCAGATGT	Hindlimb-Pitx1-ChIP-Seq(GSE41591)	Pitx1:Ebox(Homeobox,bHLH)	PITX1:EBOX	Homeobox	#FDDC0D	Homer	Human	GW23	Proximal	1	-0.2175	1	37	0.0026	105.7	0.003	0.2175	0.866667	1	-1e-06	1	79	0.0064	184.7	0.0119	1e-06	0.537815	-0.894818	.
DMRT1(DM)/Testis-DMRT1-ChIP-Seq(GSE64892)/Homer	TWGHWACAWTGTWDC	Testis-DMRT1-ChIP-Seq(GSE64892)	DMRT1(DM)	DMRT1	Other	#A6A7AA	Homer	Human	GW23	Proximal	1	-0.2175	1	40	0.0028	113.9	0.0032	0.2175	0.875	1	-0.06313	1	123	0.01	184.3	0.0119	0.06313	0.840336	-0.250962	.
Mef2a(MADS)/HL1-Mef2a.biotin-ChIP-Seq(GSE21529)/Homer	CYAAAAATAG	HL1-Mef2a.biotin-ChIP-Seq(GSE21529)	Mef2a(MADS)	MEF2A	Other	#A6A7AA	Homer	Human	GW23	Proximal	1	-0.2142	1	141	0.01	377.3	0.0108	0.2142	0.925926	1	-4e-06	1	432	0.0352	708.3	0.0458	4e-06	0.768559	-0.379772	.
Esrrb(NR)/mES-Esrrb-ChIP-Seq(GSE11431)/Homer	KTGACCTTGA	mES-Esrrb-ChIP-Seq(GSE11431)	Esrrb(NR)	ESRRB	Other	#A6A7AA	Homer	Human	GW23	Proximal	1	-0.1849	1	457	0.0325	1190.1	0.034	0.1849	0.955882	1	0	1	1172	0.0955	1894.3	0.1225	0	0.779592	-0.359209	.
Tbr1(T-box)/Cortex-Tbr1-ChIP-Seq(GSE71384)/Homer	AAGGTGTKAA	Cortex-Tbr1-ChIP-Seq(GSE71384)	Tbr1(T-box)	TBR1	T-Box	#E25ADC	Homer	Human	GW23	Proximal	1	-0.1775	1	711	0.0506	1837.6	0.0524	0.1775	0.965649	1	-0.07807	1	1786	0.1455	2345.7	0.1517	0.07807	0.95913	-0.0602019	ASD_102
GATA3(Zf),DR4/iTreg-Gata3-ChIP-Seq(GSE20898)/Homer	AGATGKDGAGATAAG	iTreg-Gata3-ChIP-Seq(GSE20898)	GATA3(Zf),DR4	GATA3	Other	#A6A7AA	Homer	Human	GW23	Proximal	1	-0.1628	1	17	0.0012	53.7	0.0015	0.1628	0.8	1	-6e-06	1	46	0.0037	118.6	0.0077	6e-06	0.480519	-1.05733	DD_285
Fosl2(bZIP)/3T3L1-Fosl2-ChIP-Seq(GSE56872)/Homer	NATGASTCABNN	3T3L1-Fosl2-ChIP-Seq(GSE56872)	Fosl2(bZIP)	FOSL2	bZip	#B414EF	Homer	Human	GW23	Proximal	1	-0.1591	1	135	0.0096	367.4	0.0105	0.1591	0.914286	1	0	1	361	0.0294	831.4	0.0538	0	0.546468	-0.87179	.
Znf263(Zf)/K562-Znf263-ChIP-Seq(GSE31477)/Homer	CVGTSCTCCC	K562-Znf263-ChIP-Seq(GSE31477)	Znf263(Zf)	ZNF263	ZNF C2H2	#A6A7AA	Homer	Human	GW23	Proximal	1	-0.1579	1	3563	0.2535	9022.9	0.2574	0.1579	0.984848	1e-05	-12.65	0	6786	0.553	8129.9	0.5257	12.65	1.05193	0.0730397	.
FOXM1(Forkhead)/MCF7-FOXM1-ChIP-Seq(GSE72977)/Homer	TRTTTACTTW	MCF7-FOXM1-ChIP-Seq(GSE72977)	FOXM1(Forkhead)	FOXM1	Other	#A6A7AA	Homer	Human	GW23	Proximal	1	-0.1539	1	265	0.0189	704.4	0.0201	0.1539	0.940299	1	-0.00095	1	756	0.0616	1096.8	0.0709	0.00095	0.868829	-0.202855	.
FOXA1:AR(Forkhead,NR)/LNCAP-AR-ChIP-Seq(GSE27824)/Homer	AGTAAACAAAAAAGAACAND	LNCAP-AR-ChIP-Seq(GSE27824)	FOXA1:AR(Forkhead,NR)	FOXA1:AR	Other	#A6A7AA	Homer	Human	GW23	Proximal	1	-0.1525	1	3	0.0002	12.2	0.0003	0.1525	0.666667	1	-0.06079	1	31	0.0025	54.5	0.0035	0.06079	0.714286	-0.485427	.
Twist(bHLH)/HMLE-TWIST1-ChIP-Seq(Chang_et_al)/Homer	VCAKCTGGNNNCCAGMTGBN	HMLE-TWIST1-ChIP-Seq(Chang_et_al)	Twist(bHLH)	TWIST	bHLH	#F59120	Homer	Human	GW23	Proximal	1	-0.1493	1	85	0.006	237.5	0.0068	0.1493	0.882353	1	-0.00012	1	178	0.0145	313.3	0.0203	0.00012	0.714286	-0.485427	.
Jun-AP1(bZIP)/K562-cJun-ChIP-Seq(GSE31477)/Homer	GATGASTCATCN	K562-cJun-ChIP-Seq(GSE31477)	Jun-AP1(bZIP)	JUN-AP1	bZip	#B414EF	Homer	Human	GW23	Proximal	1	-0.1492	1	96	0.0068	266.1	0.0076	0.1492	0.894737	1	0	1	259	0.0211	707.7	0.0458	0	0.460699	-1.1181	.
MafB(bZIP)/BMM-Mafb-ChIP-Seq(GSE75722)/Homer	WNTGCTGASTCAGCANWTTY	BMM-Mafb-ChIP-Seq(GSE75722)	MafB(bZIP)	MAFB	bZip	#B414EF	Homer	Human	GW23	Proximal	1	-0.1478	1	146	0.0104	397.6	0.0113	0.1478	0.920354	1	0	1	389	0.0317	670.1	0.0433	0	0.732102	-0.449884	.
RAR:RXR(NR),DR5/ES-RAR-ChIP-Seq(GSE56893)/Homer	RGGTCADNNAGAGGTCAV	ES-RAR-ChIP-Seq(GSE56893)	RAR:RXR(NR),DR5	RAR:RXR	Other	#A6A7AA	Homer	Human	GW23	Proximal	1	-0.1461	1	21	0.0015	65.6	0.0019	0.1461	0.789474	1	-5e-06	1	61	0.005	145.1	0.0094	5e-06	0.531915	-0.910733	.
Olig2(bHLH)/Neuron-Olig2-ChIP-Seq(GSE30882)/Homer	RCCATMTGTT	Neuron-Olig2-ChIP-Seq(GSE30882)	Olig2(bHLH)	OLIG2	bHLH	#F59120	Homer	Human	GW23	Proximal	1	-0.1371	1	1441	0.1025	3696.1	0.1054	0.1371	0.972486	0.1	-3.565	0.0583	3206	0.2612	3883	0.2511	3.565	1.04022	0.0568929	.
RXR(NR),DR1/3T3L1-RXR-ChIP-Seq(GSE13511)/Homer	TAGGGCAAAGGTCA	3T3L1-RXR-ChIP-Seq(GSE13511)	RXR(NR),DR1	RXR	Other	#A6A7AA	Homer	Human	GW23	Proximal	1	-0.1352	1	1301	0.0926	3343.5	0.0954	0.1352	0.97065	1	-0.1994	1	3125	0.2546	4011.6	0.2594	0.1994	0.981496	-0.0269461	.
RBPJ:Ebox(?,bHLH)/Panc1-Rbpj1-ChIP-Seq(GSE47459)/Homer	GGGRAARRGRMCAGMTG	Panc1-Rbpj1-ChIP-Seq(GSE47459)	RBPJ:Ebox(?,bHLH)	RBPJ:EBOX	Other	#A6A7AA	Homer	Human	GW23	Proximal	1	-0.1331	1	304	0.0216	808.1	0.0231	0.1331	0.935065	1	-0.005471	1	801	0.0653	1129.4	0.073	0.005471	0.894521	-0.160813	.
bZIP:IRF(bZIP,IRF)/Th17-BatF-ChIP-Seq(GSE39756)/Homer	NAGTTTCABTHTGACTNW	Th17-BatF-ChIP-Seq(GSE39756)	bZIP:IRF(bZIP,IRF)	BZIP:IRF	bZip	#B414EF	Homer	Human	GW23	Proximal	1	-0.133	1	98	0.007	273.7	0.0078	0.133	0.897436	1	0	1	293	0.0239	557.4	0.036	0	0.663889	-0.590986	.
Oct4:Sox17(POU,Homeobox,HMG)/F9-Sox17-ChIP-Seq(GSE44553)/Homer	CCATTGTATGCAAAT	F9-Sox17-ChIP-Seq(GSE44553)	Oct4:Sox17(POU,Homeobox,HMG)	OCT4:SOX17	SRY-box	#A6A7AA	Homer	Human	GW23	Proximal	1	-0.1327	1	29	0.0021	88.6	0.0025	0.1327	0.84	1	-1.836	0.2922	84	0.0068	90.4	0.0058	1.836	1.17241	0.229482	.
GATA:SCL(Zf,bHLH)/Ter119-SCL-ChIP-Seq(GSE18720)/Homer	CRGCTGBNGNSNNSAGATAA	Ter119-SCL-ChIP-Seq(GSE18720)	GATA:SCL(Zf,bHLH)	GATA:SCL	Other	#A6A7AA	Homer	Human	GW23	Proximal	1	-0.1318	1	51	0.0036	148.3	0.0042	0.1318	0.857143	1	-0.6559	0.8196	158	0.0129	199.4	0.0129	0.6559	1	0	.
Hnf1(Homeobox)/Liver-Foxa2-Chip-Seq(GSE25694)/Homer	GGTTAAWCATTAA	Liver-Foxa2-Chip-Seq(GSE25694)	Hnf1(Homeobox)	HNF1	Other	#A6A7AA	Homer	Human	GW23	Proximal	1	-0.1269	1	15	0.0011	49.4	0.0014	0.1269	0.785714	1	-1.1e-05	1	55	0.0045	132.5	0.0086	1.1e-05	0.523256	-0.934412	.
RUNX2(Runt)/PCa-RUNX2-ChIP-Seq(GSE33889)/Homer	NWAACCACADNN	PCa-RUNX2-ChIP-Seq(GSE33889)	RUNX2(Runt)	RUNX2	Other	#A6A7AA	Homer	Human	GW23	Proximal	1	-0.1228	1	395	0.0281	1044.5	0.0298	0.1228	0.942953	1	-0.2335	1	1033	0.0842	1343.2	0.0869	0.2335	0.96893	-0.0455359	.
Pax8(Paired,Homeobox)/Thyroid-Pax8-ChIP-Seq(GSE26938)/Homer	GTCATGCHTGRCTGS	Thyroid-Pax8-ChIP-Seq(GSE26938)	Pax8(Paired,Homeobox)	PAX8	Homeobox, PRD	#FDDC0D	Homer	Human	GW23	Proximal	1	-0.1209	1	396	0.0282	1047.6	0.0299	0.1209	0.943144	1	-0.02364	1	1044	0.0851	1420.2	0.0918	0.02364	0.927015	-0.109335	.
ZBTB12(Zf)/HEK293-ZBTB12.GFP-ChIP-Seq(GSE58341)/Homer	NGNTCTAGAACCNGV	HEK293-ZBTB12.GFP-ChIP-Seq(GSE58341)	ZBTB12(Zf)	ZBTB12	Other	#A6A7AA	Homer	Human	GW23	Proximal	1	-0.117	1	361	0.0257	958.8	0.0274	0.117	0.937956	0.01	-5.732	0.0074	993	0.0809	1115.2	0.0721	5.732	1.12205	0.16614	.
ZNF711(Zf)/SHSY5Y-ZNF711-ChIP-Seq(GSE20673)/Homer	AGGCCTAG	SHSY5Y-ZNF711-ChIP-Seq(GSE20673)	ZNF711(Zf)	ZNF711	ZNF C2H2	#A6A7AA	Homer	Human	GW23	Proximal	1	-0.1117	1	4794	0.3411	12132.2	0.3461	0.1117	0.985553	0.1	-4.033	0.0374	7874	0.6416	9731.4	0.6293	4.033	1.01955	0.0279262	.
Tcf3(HMG)/mES-Tcf3-ChIP-Seq(GSE11724)/Homer	ASWTCAAAGG	mES-Tcf3-ChIP-Seq(GSE11724)	Tcf3(HMG)	TCF3	bHLH	#F59120	Homer	Human	GW23	Proximal	1	-0.1065	1	75	0.0053	215.7	0.0062	0.1065	0.854839	1	0	1	208	0.0169	450.6	0.0291	0	0.580756	-0.783996	.
RORgt(NR)/EL4-RORgt.Flag-ChIP-Seq(GSE56019)/Homer	AAYTAGGTCA	EL4-RORgt.Flag-ChIP-Seq(GSE56019)	RORgt(NR)	RORGT	Other	#A6A7AA	Homer	Human	GW23	Proximal	1	-0.1027	1	50	0.0036	148.8	0.0042	0.1027	0.857143	1	-0.000533	1	125	0.0102	224.1	0.0145	0.000533	0.703448	-0.507484	.
RORgt(NR)/EL4-RORgt.Flag-ChIP-Seq(GSE56019)/Homer	AAYTAGGTCA	EL4-RORgt.Flag-ChIP-Seq(GSE56019)	RORgt(NR)	RORGT	Other	#A6A7AA	Homer	Human	GW23	Proximal	1	-0.1027	1	50	0.0036	148.8	0.0042	0.1027	0.857143	1	-0.000533	1	125	0.0102	224.1	0.0145	0.000533	0.703448	-0.507484	.
ZBTB18(Zf)/HEK293-ZBTB18.GFP-ChIP-Seq(GSE58341)/Homer	AACATCTGGA	HEK293-ZBTB18.GFP-ChIP-Seq(GSE58341)	ZBTB18(Zf)	ZBTB18	Other	#A6A7AA	Homer	Human	GW23	Proximal	1	-0.09845	1	414	0.0295	1099.8	0.0314	0.09845	0.93949	1	-3.6e-05	1	1004	0.0818	1475.6	0.0954	3.6e-05	0.857442	-0.221888	DD_285
TEAD3(TEA)/HepG2-TEAD3-ChIP-Seq(Encode)/Homer	TRCATTCCAG	HepG2-TEAD3-ChIP-Seq(Encode)	TEAD3(TEA)	TEAD3	Other	#A6A7AA	Homer	Human	GW23	Proximal	1	-0.09652	1	610	0.0434	1602.8	0.0457	0.09652	0.949672	1	-0.03477	1	1579	0.1287	2104.1	0.1361	0.03477	0.945628	-0.080655	.
GLIS3(Zf)/Thyroid-Glis3.GFP-ChIP-Seq(GSE103297)/Homer	CTCCCTGGGAGGCCN	Thyroid-Glis3.GFP-ChIP-Seq(GSE103297)	GLIS3(Zf)	GLIS3	Other	#A6A7AA	Homer	Human	GW23	Proximal	1	-0.09573	1	3755	0.2672	9540.8	0.2722	0.09573	0.981631	1	-0.2831	1	6836	0.557	8676.9	0.5611	0.2831	0.992693	-0.0105806	.
FoxL2(Forkhead)/Ovary-FoxL2-ChIP-Seq(GSE60858)/Homer	WWTRTAAACAVG	Ovary-FoxL2-ChIP-Seq(GSE60858)	FoxL2(Forkhead)	FOXL2	Other	#A6A7AA	Homer	Human	GW23	Proximal	1	-0.09297	1	217	0.0154	591.1	0.0169	0.09297	0.911243	1	-0.1572	1	651	0.053	864.5	0.0559	0.1572	0.948122	-0.0768559	.
PGR(NR)/EndoStromal-PGR-ChIP-Seq(GSE69539)/Homer	AAGAACATWHTGTTC	EndoStromal-PGR-ChIP-Seq(GSE69539)	PGR(NR)	PGR	Other	#A6A7AA	Homer	Human	GW23	Proximal	1	-0.08814	1	73	0.0052	213	0.0061	0.08814	0.852459	1	-0.4541	0.9694	171	0.0139	222.7	0.0144	0.4541	0.965278	-0.0509839	.
Ap4(bHLH)/AML-Tfap4-ChIP-Seq(GSE45738)/Homer	NAHCAGCTGD	AML-Tfap4-ChIP-Seq(GSE45738)	Ap4(bHLH)	AP4	Other	#A6A7AA	Homer	Human	GW23	Proximal	1	-0.08515	1	1421	0.1011	3669	0.1047	0.08515	0.965616	1	-0.01789	1	3273	0.2667	4298.6	0.278	0.01789	0.959353	-0.0598671	.
ZNF692(Zf)/HEK293-ZNF692.GFP-ChIP-Seq(GSE58341)/Homer	GTGGGCCCCA	HEK293-ZNF692.GFP-ChIP-Seq(GSE58341)	ZNF692(Zf)	ZNF692	Other	#A6A7AA	Homer	Human	GW23	Proximal	1	-0.08454	1	386	0.0275	1031.8	0.0294	0.08454	0.935374	1	-0.6687	0.8118	975	0.0794	1229.8	0.0795	0.6687	0.998742	-0.00181585	.
RAR:RXR(NR),DR0/ES-RAR-ChIP-Seq(GSE56893)/Homer	AGGTCAAGGTCA	ES-RAR-ChIP-Seq(GSE56893)	RAR:RXR(NR),DR0	RAR:RXR	Other	#A6A7AA	Homer	Human	GW23	Proximal	1	-0.08275	1	82	0.0058	237.2	0.0068	0.08275	0.852941	1	0	1	203	0.0165	388.5	0.0251	0	0.657371	-0.605221	.
HIF2a(bHLH)/785_O-HIF2a-ChIP-Seq(GSE34871)/Homer	GCACGTACCC	785_O-HIF2a-ChIP-Seq(GSE34871)	HIF2a(bHLH)	HIF2A	Other	#A6A7AA	Homer	Human	GW23	Proximal	1	-0.07793	1	644	0.0458	1696.1	0.0484	0.07793	0.946281	0.01	-5.698	0.0076	1607	0.1309	1856.6	0.1201	5.698	1.08993	0.124229	.
HOXA1(Homeobox)/mES-Hoxa1-ChIP-Seq(SRP084292)/Homer	TGATKGATGR	mES-Hoxa1-ChIP-Seq(SRP084292)	HOXA1(Homeobox)	HOXA1	Homeobox, HOXL	#FDDC0D	Homer	Human	GW23	Proximal	1	-0.07658	1	72	0.0051	211.7	0.006	0.07658	0.85	0.1	-3.984	0.0392	192	0.0156	195.5	0.0126	3.984	1.2381	0.308122	.
Gli2(Zf)/GM2-Gli2-ChIP-Chip(GSE112702)/Homer	YSTGGGTGGTCT	GM2-Gli2-ChIP-Chip(GSE112702)	Gli2(Zf)	GLI2	Other	#A6A7AA	Homer	Human	GW23	Proximal	1	-0.07602	1	342	0.0243	920.3	0.0263	0.07602	0.923954	1	-0.006038	1	908	0.074	1269.2	0.0821	0.006038	0.90134	-0.149857	.
Atoh1(bHLH)/Cerebellum-Atoh1-ChIP-Seq(GSE22111)/Homer	VNRVCAGCTGGY	Cerebellum-Atoh1-ChIP-Seq(GSE22111)	Atoh1(bHLH)	ATOH1	bHLH	#F59120	Homer	Human	GW23	Proximal	1	-0.07234	1	1156	0.0823	3005	0.0857	0.07234	0.960327	1	-0.1204	1	2744	0.2236	3551.1	0.2296	0.1204	0.973868	-0.0382025	.
THRb(NR)/HepG2-THRb.Flag-ChIP-Seq(Encode)/Homer	GGTCACCTGAGGTCA	HepG2-THRb.Flag-ChIP-Seq(Encode)	THRb(NR)	THRB	Other	#A6A7AA	Homer	Human	GW23	Proximal	1	-0.0656	1	869	0.0618	2277.3	0.065	0.0656	0.950769	1	-1e-05	1	2197	0.179	3079.9	0.1992	1e-05	0.898594	-0.154258	.
SCL(bHLH)/HPC7-Scl-ChIP-Seq(GSE13511)/Homer	AVCAGCTG	HPC7-Scl-ChIP-Seq(GSE13511)	SCL(bHLH)	SCL	bHLH	#F59120	Homer	Human	GW23	Proximal	1	-0.06539	1	5145	0.3661	13050.5	0.3723	0.06539	0.983347	1	-0.6141	0.8479	8292	0.6757	10457	0.6762	0.6141	0.999261	-0.00106716	.
Zic(Zf)/Cerebellum-ZIC1.2-ChIP-Seq(GSE60731)/Homer	CCTGCTGAGH	Cerebellum-ZIC1.2-ChIP-Seq(GSE60731)	Zic(Zf)	ZIC	Other	#A6A7AA	Homer	Human	GW23	Proximal	1	-0.06209	1	1231	0.0876	3201.9	0.0913	0.06209	0.959474	1	-0.861	0.6892	2809	0.2289	3523.3	0.2278	0.861	1.00483	0.00694972	.
CEBP:CEBP(bZIP)/MEF-Chop-ChIP-Seq(GSE35681)/Homer	NTNATGCAAYMNNHTGMAAY	MEF-Chop-ChIP-Seq(GSE35681)	CEBP:CEBP(bZIP)	CEBP:CEBP	bZip	#B414EF	Homer	Human	GW23	Proximal	1	-0.05828	1	27	0.0019	89.8	0.0026	0.05828	0.730769	1	-5.1e-05	1	100	0.0081	199.1	0.0129	5.1e-05	0.627907	-0.671377	.
Bach2(bZIP)/OCILy7-Bach2-ChIP-Seq(GSE44420)/Homer	TGCTGAGTCA	OCILy7-Bach2-ChIP-Seq(GSE44420)	Bach2(bZIP)	BACH2	bZip	#B414EF	Homer	Human	GW23	Proximal	1	-0.05783	1	87	0.0062	255.3	0.0073	0.05783	0.849315	1	0	1	254	0.0207	465.7	0.0301	0	0.687708	-0.540133	.
AP-1(bZIP)/ThioMac-PU.1-ChIP-Seq(GSE21512)/Homer	VTGACTCATC	ThioMac-PU.1-ChIP-Seq(GSE21512)	AP-1(bZIP)	AP-1	bZip	#B414EF	Homer	Human	GW23	Proximal	1	-0.05697	1	276	0.0196	755.8	0.0216	0.05697	0.907407	1	0	1	705	0.0574	1237.8	0.08	0	0.7175	-0.478949	.
Fos(bZIP)/TSC-Fos-ChIP-Seq(GSE110950)/Homer	NDATGASTCAYN	TSC-Fos-ChIP-Seq(GSE110950)	Fos(bZIP)	FOS	bZip	#B414EF	Homer	Human	GW23	Proximal	1	-0.05526	1	212	0.0151	588.9	0.0168	0.05526	0.89881	1	0	1	567	0.0462	1065.1	0.0689	0	0.670537	-0.576611	.
Gata4(Zf)/Heart-Gata4-ChIP-Seq(GSE35151)/Homer	NBWGATAAGR	Heart-Gata4-ChIP-Seq(GSE35151)	Gata4(Zf)	GATA4	Other	#A6A7AA	Homer	Human	GW23	Proximal	1	-0.05357	1	315	0.0224	858.5	0.0245	0.05357	0.914286	1	-0.04947	1	919	0.0749	1240.7	0.0802	0.04947	0.933915	-0.0986365	.
Atf3(bZIP)/GBM-ATF3-ChIP-Seq(GSE33912)/Homer	DATGASTCATHN	GBM-ATF3-ChIP-Seq(GSE33912)	Atf3(bZIP)	ATF3	bZip	#B414EF	Homer	Human	GW23	Proximal	1	-0.05211	1	239	0.017	660.5	0.0188	0.05211	0.904255	1	0	1	612	0.0499	1171.9	0.0758	0	0.658311	-0.603158	.
PPARE(NR),DR1/3T3L1-Pparg-ChIP-Seq(GSE13511)/Homer	TGACCTTTGCCCCA	3T3L1-Pparg-ChIP-Seq(GSE13511)	PPARE(NR),DR1	PPARE	Other	#A6A7AA	Homer	Human	GW23	Proximal	1	-0.04828	1	925	0.0658	2431.4	0.0694	0.04828	0.948127	1	-0.03814	1	2314	0.1886	3047	0.197	0.03814	0.95736	-0.062866	.
STAT6(Stat)/CD4-Stat6-ChIP-Seq(GSE22104)/Homer	ABTTCYYRRGAA	CD4-Stat6-ChIP-Seq(GSE22104)	STAT6(Stat)	STAT6	Other	#A6A7AA	Homer	Human	GW23	Proximal	1	-0.04487	1	244	0.0174	676	0.0193	0.04487	0.901554	1	-0.3794	1	635	0.0517	819.2	0.053	0.3794	0.975472	-0.0358281	.
Six4(Homeobox)/MCF7-SIX4-ChIP-Seq(Encode)/Homer	TGWAAYCTGABACCB	MCF7-SIX4-ChIP-Seq(Encode)	Six4(Homeobox)	SIX4	Homeobox, SINE	#FDDC0D	Homer	Human	GW23	Proximal	1	-0.04448	1	27	0.0019	91.3	0.0026	0.04448	0.730769	1	-0.2548	1	91	0.0074	126.9	0.0082	0.2548	0.902439	-0.148099	.
Fra1(bZIP)/BT549-Fra1-ChIP-Seq(GSE46166)/Homer	NNATGASTCATH	BT549-Fra1-ChIP-Seq(GSE46166)	Fra1(bZIP)	FRA1	bZip	#B414EF	Homer	Human	GW23	Proximal	1	-0.04372	1	196	0.0139	550	0.0157	0.04372	0.88535	1	0	1	530	0.0432	1036.7	0.067	0	0.644776	-0.63313	.
Fox:Ebox(Forkhead,bHLH)/Panc1-Foxa2-ChIP-Seq(GSE47459)/Homer	NNNVCTGWGYAAACASN	Panc1-Foxa2-ChIP-Seq(GSE47459)	Fox:Ebox(Forkhead,bHLH)	FOX:EBOX	Other	#A6A7AA	Homer	Human	GW23	Proximal	1	-0.04303	1	345	0.0245	941.7	0.0269	0.04303	0.910781	1	-0.02081	1	892	0.0727	1224.9	0.0792	0.02081	0.917929	-0.123545	.
Tlx?(NR)/NPC-H3K4me1-ChIP-Seq(GSE16256)/Homer	CTGGCAGSCTGCCA	NPC-H3K4me1-ChIP-Seq(GSE16256)	Tlx?(NR)	TLX?	Homeobox, NKL	#FDDC0D	Homer	Human	GW23	Proximal	1	-0.04173	1	377	0.0268	1025.4	0.0293	0.04173	0.914676	1	-1e-06	1	940	0.0766	1436.9	0.0929	1e-06	0.824543	-0.278334	.
HNF4a(NR),DR1/HepG2-HNF4a-ChIP-Seq(GSE25021)/Homer	CARRGKBCAAAGTYCA	HepG2-HNF4a-ChIP-Seq(GSE25021)	HNF4a(NR),DR1	HNF4A	Other	#A6A7AA	Homer	Human	GW23	Proximal	1	-0.03968	1	277	0.0197	765.6	0.0218	0.03968	0.90367	1	0	1	731	0.0596	1157.4	0.0748	0	0.796791	-0.327726	.
NeuroD1(bHLH)/Islet-NeuroD1-ChIP-Seq(GSE30298)/Homer	GCCATCTGTT	Islet-NeuroD1-ChIP-Seq(GSE30298)	NeuroD1(bHLH)	NEUROD1	bHLH	#F59120	Homer	Human	GW23	Proximal	1	-0.03939	1	742	0.0528	1969.1	0.0562	0.03939	0.939502	1	-0.1278	1	1774	0.1446	2312.3	0.1495	0.1278	0.967224	-0.0480779	.
ERRg(NR)/Kidney-ESRRG-ChIP-Seq(GSE104905)/Homer	GTGACCTTGRVN	Kidney-ESRRG-ChIP-Seq(GSE104905)	ERRg(NR)	ERRG	Other	#A6A7AA	Homer	Human	GW23	Proximal	1	-0.03697	1	707	0.0503	1881	0.0537	0.03697	0.936685	1	0	1	1786	0.1455	2714.8	0.1756	0	0.828588	-0.271274	.
Twist2(bHLH)/Myoblast-Twist2.Ty1-ChIP-Seq(GSE127998)/Homer	MCAGCTGBYH	Myoblast-Twist2.Ty1-ChIP-Seq(GSE127998)	Twist2(bHLH)	TWIST2	bHLH	#F59120	Homer	Human	GW23	Proximal	1	-0.03333	1	1726	0.1228	4485.9	0.128	0.03333	0.959375	1	-0.002001	1	3780	0.308	5013	0.3242	0.002001	0.950031	-0.0739537	.
ZNF382(Zf)/HEK293-ZNF382.GFP-ChIP-Seq(GSE58341)/Homer	GNCTGTASTRNTGBCTCHTT	HEK293-ZNF382.GFP-ChIP-Seq(GSE58341)	ZNF382(Zf)	ZNF382	Other	#A6A7AA	Homer	Human	GW23	Proximal	1	-0.03326	1	6	0.0004	28.4	0.0008	0.03326	0.5	1	-0.7054	0.7858	20	0.0016	24.8	0.0016	0.7054	1	0	.
BATF(bZIP)/Th17-BATF-ChIP-Seq(GSE39756)/Homer	DATGASTCAT	Th17-BATF-ChIP-Seq(GSE39756)	BATF(bZIP)	BATF	bZip	#B414EF	Homer	Human	GW23	Proximal	1	-0.03299	1	221	0.0157	621.4	0.0177	0.03299	0.887006	1	0	1	571	0.0465	1144.3	0.074	0	0.628378	-0.670295	.
FOXA1(Forkhead)/MCF7-FOXA1-ChIP-Seq(GSE26831)/Homer	WAAGTAAACA	MCF7-FOXA1-ChIP-Seq(GSE26831)	FOXA1(Forkhead)	FOXA1	Other	#A6A7AA	Homer	Human	GW23	Proximal	1	-0.03245	1	219	0.0156	616.7	0.0176	0.03245	0.886364	1	-0.000309	1	660	0.0538	981.8	0.0635	0.000309	0.847244	-0.23915	.
Fra2(bZIP)/Striatum-Fra2-ChIP-Seq(GSE43429)/Homer	GGATGACTCATC	Striatum-Fra2-ChIP-Seq(GSE43429)	Fra2(bZIP)	FRA2	bZip	#B414EF	Homer	Human	GW23	Proximal	1	-0.0321	1	176	0.0125	502.3	0.0143	0.0321	0.874126	1	0	1	482	0.0393	1014.5	0.0656	0	0.599085	-0.739167	.
GATA(Zf),IR4/iTreg-Gata3-ChIP-Seq(GSE20898)/Homer	NAGATWNBNATCTNN	iTreg-Gata3-ChIP-Seq(GSE20898)	GATA(Zf),IR4	GATA	Other	#A6A7AA	Homer	Human	GW23	Proximal	1	-0.03128	1	12	0.0009	48.8	0.0014	0.03128	0.642857	1	-0.1438	1	43	0.0035	66	0.0043	0.1438	0.813953	-0.296982	.
SF1(NR)/H295R-Nr5a1-ChIP-Seq(GSE44220)/Homer	CAAGGHCANV	H295R-Nr5a1-ChIP-Seq(GSE44220)	SF1(NR)	SF1	Other	#A6A7AA	Homer	Human	GW23	Proximal	1	-0.03099	1	290	0.0206	804.8	0.023	0.03099	0.895652	1	0	1	694	0.0566	1255.8	0.0812	0	0.697044	-0.520678	.
IRF:BATF(IRF:bZIP)/pDC-Irf8-ChIP-Seq(GSE66899)/Homer	CTTTCANTATGACTV	pDC-Irf8-ChIP-Seq(GSE66899)	IRF:BATF(IRF:bZIP)	IRF:BATF	bZip	#B414EF	Homer	Human	GW23	Proximal	1	-0.02975	1	23	0.0016	82.3	0.0023	0.02975	0.695652	1	-0.006123	1	70	0.0057	126.9	0.0082	0.006123	0.695122	-0.524662	.
MyoG(bHLH)/C2C12-MyoG-ChIP-Seq(GSE36024)/Homer	AACAGCTG	C2C12-MyoG-ChIP-Seq(GSE36024)	MyoG(bHLH)	MYOG	bHLH	#F59120	Homer	Human	GW23	Proximal	1	-0.02805	1	1365	0.0971	3574.9	0.102	0.02805	0.951961	1	-0.1195	1	3193	0.2602	4122.3	0.2666	0.1195	0.975994	-0.0350558	.
Pax7(Paired,Homeobox)/Myoblast-Pax7-ChIP-Seq(GSE25064)/Homer	TAATCAATTA	Myoblast-Pax7-ChIP-Seq(GSE25064)	Pax7(Paired,Homeobox)	PAX7	Homeobox, PRD	#FDDC0D	Homer	Human	GW23	Proximal	1	-0.02707	1	9	0.0006	39.6	0.0011	0.02707	0.545455	1	-0.03141	1	32	0.0026	59.8	0.0039	0.03141	0.666667	-0.584963	.
PAX5(Paired,Homeobox)/GM12878-PAX5-ChIP-Seq(GSE32465)/Homer	GCAGCCAAGCRTGACH	GM12878-PAX5-ChIP-Seq(GSE32465)	PAX5(Paired,Homeobox)	PAX5	Homeobox, PRD	#FDDC0D	Homer	Human	GW23	Proximal	1	-0.02578	1	552	0.0393	1491.9	0.0426	0.02578	0.922535	1	-0.001027	1	1475	0.1202	2049.4	0.1325	0.001027	0.90717	-0.140555	ASD_102
Foxa2(Forkhead)/Liver-Foxa2-ChIP-Seq(GSE25694)/Homer	CYTGTTTACWYW	Liver-Foxa2-ChIP-Seq(GSE25694)	Foxa2(Forkhead)	FOXA2	Other	#A6A7AA	Homer	Human	GW23	Proximal	1	-0.02553	1	245	0.0174	689.4	0.0197	0.02553	0.883249	1	-0.101	1	672	0.0548	902	0.0583	0.101	0.939966	-0.08932	.
Tcf7(HMG)/GM12878-TCF7-ChIP-Seq(Encode)/Homer	CTTTGATGTGSB	GM12878-TCF7-ChIP-Seq(Encode)	Tcf7(HMG)	TCF7	bHLH	#F59120	Homer	Human	GW23	Proximal	1	-0.02545	1	105	0.0075	314.2	0.009	0.02545	0.833333	1	-2.148	0.2212	313	0.0255	359.4	0.0232	2.148	1.09914	0.136372	.
Tcf21(bHLH)/ArterySmoothMuscle-Tcf21-ChIP-Seq(GSE61369)/Homer	NAACAGCTGG	ArterySmoothMuscle-Tcf21-ChIP-Seq(GSE61369)	Tcf21(bHLH)	TCF21	bHLH	#F59120	Homer	Human	GW23	Proximal	1	-0.02425	1	1176	0.0837	3097.6	0.0884	0.02425	0.946833	1	-0.000593	1	2767	0.2255	3742.9	0.242	0.000593	0.931818	-0.10188	.
Eomes(T-box)/H9-Eomes-ChIP-Seq(GSE26097)/Homer	ATTAACACCT	H9-Eomes-ChIP-Seq(GSE26097)	Eomes(T-box)	EOMES	Other	#A6A7AA	Homer	Human	GW23	Proximal	1	-0.02357	1	1090	0.0776	2878.3	0.0821	0.02357	0.945189	1	-0.09632	1	2658	0.2166	3451.3	0.2232	0.09632	0.97043	-0.0433038	.
NFAT:AP1(RHD,bZIP)/Jurkat-NFATC1-ChIP-Seq(Jolma_et_al.)/Homer	SARTGGAAAAWRTGAGTCAB	Jurkat-NFATC1-ChIP-Seq(Jolma_et_al.)	NFAT:AP1(RHD,bZIP)	NFAT:AP1	bZip	#B414EF	Homer	Human	GW23	Proximal	1	-0.02278	1	46	0.0033	151.5	0.0043	0.02278	0.767442	1	-0.3737	1	153	0.0125	202.5	0.0131	0.3737	0.954198	-0.0676387	.
VDR(NR),DR3/GM10855-VDR+vitD-ChIP-Seq(GSE22484)/Homer	ARAGGTCANWGAGTTCANNN	GM10855-VDR+vitD-ChIP-Seq(GSE22484)	VDR(NR),DR3	VDR	Other	#A6A7AA	Homer	Human	GW23	Proximal	1	-0.02204	1	143	0.0102	420	0.012	0.02204	0.85	1	0	1	397	0.0324	707.5	0.0458	0	0.707424	-0.499354	.
JunB(bZIP)/DendriticCells-Junb-ChIP-Seq(GSE36099)/Homer	RATGASTCAT	DendriticCells-Junb-ChIP-Seq(GSE36099)	JunB(bZIP)	JUNB	bZip	#B414EF	Homer	Human	GW23	Proximal	1	-0.02014	1	195	0.0139	560.7	0.016	0.02014	0.86875	1	0	1	512	0.0417	1059.8	0.0685	0	0.608759	-0.716057	.
TEAD2(TEA)/Py2T-Tead2-ChIP-Seq(GSE55709)/Homer	CCWGGAATGY	Py2T-Tead2-ChIP-Seq(GSE55709)	TEAD2(TEA)	TEAD2	Other	#A6A7AA	Homer	Human	GW23	Proximal	1	-0.01982	1	269	0.0191	757.9	0.0216	0.01982	0.884259	1	-0.0157	1	707	0.0576	986.3	0.0638	0.0157	0.902821	-0.147488	.
PPARa(NR),DR1/Liver-Ppara-ChIP-Seq(GSE47954)/Homer	VNAGGKCAAAGGTCA	Liver-Ppara-ChIP-Seq(GSE47954)	PPARa(NR),DR1	PPARA	Other	#A6A7AA	Homer	Human	GW23	Proximal	1	-0.01751	1	886	0.063	2364.9	0.0675	0.01751	0.933333	1	-0.2816	1	2306	0.1879	2955.8	0.1911	0.2816	0.983255	-0.0243627	.
Myf5(bHLH)/GM-Myf5-ChIP-Seq(GSE24852)/Homer	BAACAGCTGT	GM-Myf5-ChIP-Seq(GSE24852)	Myf5(bHLH)	MYF5	bHLH	#F59120	Homer	Human	GW23	Proximal	1	-0.01717	1	738	0.0525	1984	0.0566	0.01717	0.927562	1	-0.08353	1	1894	0.1543	2481.5	0.1605	0.08353	0.961371	-0.0568352	.
NFkB-p65-Rel(RHD)/ThioMac-LPS-Expression(GSE23622)/Homer	GGAAATTCCC	ThioMac-LPS-Expression(GSE23622)	NFkB-p65-Rel(RHD)	NFKB-P65-REL	Other	#A6A7AA	Homer	Human	GW23	Proximal	1	-0.01632	1	52	0.0037	171.5	0.0049	0.01632	0.755102	0.001	-6.941	0.0024	155	0.0126	135	0.0087	6.941	1.44828	0.534336	.
HRE(HSF)/Striatum-HSF1-ChIP-Seq(GSE38000)/Homer	TTCTAGAABNTTCTA	Striatum-HSF1-ChIP-Seq(GSE38000)	HRE(HSF)	HRE	Other	#A6A7AA	Homer	Human	GW23	Proximal	1	-0.01557	1	87	0.0062	270.4	0.0077	0.01557	0.805195	1	-0.2225	1	258	0.021	347.8	0.0225	0.2225	0.933333	-0.0995357	.
GRE(NR),IR3/A549-GR-ChIP-Seq(GSE32465)/Homer	NRGVACABNVTGTYCY	A549-GR-ChIP-Seq(GSE32465)	GRE(NR),IR3	GRE	Other	#A6A7AA	Homer	Human	GW23	Proximal	1	-0.01395	1	83	0.0059	260.2	0.0074	0.01395	0.797297	1	-3e-05	1	208	0.0169	367.7	0.0238	3e-05	0.710084	-0.493938	.
MafK(bZIP)/C2C12-MafK-ChIP-Seq(GSE36030)/Homer	GCTGASTCAGCA	C2C12-MafK-ChIP-Seq(GSE36030)	MafK(bZIP)	MAFK	bZip	#B414EF	Homer	Human	GW23	Proximal	1	-0.01208	1	120	0.0085	364.5	0.0104	0.01208	0.817308	1	-0.09863	1	360	0.0293	495.2	0.032	0.09863	0.915625	-0.127171	.
Zfp809(Zf)/ES-Zfp809-ChIP-Seq(GSE70799)/Homer	GGGGCTYGKCTGGGA	ES-Zfp809-ChIP-Seq(GSE70799)	Zfp809(Zf)	ZFP809	Other	#A6A7AA	Homer	Human	GW23	Proximal	1	-0.009451	1	626	0.0445	1708.9	0.0488	0.009451	0.911885	1	-0.0589	1	1841	0.15	2425.9	0.1569	0.0589	0.956023	-0.0648829	.
RORa(NR)/Liver-Rora-ChIP-Seq(GSE101115)/Homer	AAWCTAGGTCARDNN	Liver-Rora-ChIP-Seq(GSE101115)	RORa(NR)	RORA	Other	#A6A7AA	Homer	Human	GW23	Proximal	1	-0.008832	1	53	0.0038	179.4	0.0051	0.008832	0.745098	1	-0.00247	1	143	0.0117	240.5	0.0156	0.00247	0.75	-0.415037	.
GLI3(Zf)/Limb-GLI3-ChIP-Chip(GSE11077)/Homer	CGTGGGTGGTCC	Limb-GLI3-ChIP-Chip(GSE11077)	GLI3(Zf)	GLI3	Other	#A6A7AA	Homer	Human	GW23	Proximal	1	-0.008604	1	132	0.0094	401.8	0.0115	0.008604	0.817391	1	-0.1183	1	406	0.0331	552.8	0.0357	0.1183	0.927171	-0.109093	.
ZNF322(Zf)/HEK293-ZNF322.GFP-ChIP-Seq(GSE58341)/Homer	GAGCCTGGTACTGWGCCTGR	HEK293-ZNF322.GFP-ChIP-Seq(GSE58341)	ZNF322(Zf)	ZNF322	Other	#A6A7AA	Homer	Human	GW23	Proximal	1	-0.007786	1	322	0.0229	914.5	0.0261	0.007786	0.877395	1	0	1	999	0.0814	1546.5	0.1	0	0.814	-0.296899	.
ZNF669(Zf)/HEK293-ZNF669.GFP-ChIP-Seq(GSE58341)/Homer	GARTGGTCATCGCCC	HEK293-ZNF669.GFP-ChIP-Seq(GSE58341)	ZNF669(Zf)	ZNF669	Other	#A6A7AA	Homer	Human	GW23	Proximal	1	-0.006969	1	142	0.0101	432	0.0123	0.006969	0.821138	0.1	-2.5	0.1603	435	0.0354	500	0.0323	2.5	1.09598	0.132215	.
TEAD4(TEA)/Tropoblast-Tead4-ChIP-Seq(GSE37350)/Homer	CCWGGAATGY	Tropoblast-Tead4-ChIP-Seq(GSE37350)	TEAD4(TEA)	TEAD4	Other	#A6A7AA	Homer	Human	GW23	Proximal	1	-0.006394	1	554	0.0394	1529.8	0.0436	0.006394	0.90367	1	-0.292	1	1486	0.1211	1912.5	0.1237	0.292	0.978981	-0.0306466	.
COUP-TFII(NR)/K562-NR2F1-ChIP-Seq(Encode)/Homer	GKBCARAGGTCA	K562-NR2F1-ChIP-Seq(Encode)	COUP-TFII(NR)	COUP-TFII	Other	#A6A7AA	Homer	Human	GW23	Proximal	1	-0.006169	1	1310	0.0932	3486.4	0.0995	0.006169	0.936683	1	0	1	3141	0.2559	4500.9	0.2911	0	0.879079	-0.185935	.
COUP-TFII(NR)/Artia-Nr2f2-ChIP-Seq(GSE46497)/Homer	AGRGGTCA	Artia-Nr2f2-ChIP-Seq(GSE46497)	COUP-TFII(NR)	COUP-TFII	Other	#A6A7AA	Homer	Human	GW23	Proximal	1	-0.005371	1	1692	0.1204	4469.9	0.1275	0.005371	0.944314	1	-4.8e-05	1	3947	0.3216	5316.1	0.3438	4.8e-05	0.935428	-0.0963021	.
Tbx21(T-box)/GM12878-TBX21-ChIP-Seq(Encode)/Homer	AGGTGTGAAA	GM12878-TBX21-ChIP-Seq(Encode)	Tbx21(T-box)	TBX21	T-Box	#E25ADC	Homer	Human	GW23	Proximal	1	-0.005025	1	441	0.0314	1237.5	0.0353	0.005025	0.889518	1	-9.3e-05	1	1209	0.0985	1737.8	0.1124	9.3e-05	0.876335	-0.190446	.
Tbet(T-box)/CD8-Tbet-ChIP-Seq(GSE33802)/Homer	AGGTGTGAAM	CD8-Tbet-ChIP-Seq(GSE33802)	Tbet(T-box)	TBET	Other	#A6A7AA	Homer	Human	GW23	Proximal	1	-0.00468	1	414	0.0295	1167.5	0.0333	0.00468	0.885886	1	0	1	1099	0.0896	1857.5	0.1201	0	0.746045	-0.422666	.
PR(NR)/T47D-PR-ChIP-Seq(GSE31130)/Homer	VAGRACAKNCTGTBC	T47D-PR-ChIP-Seq(GSE31130)	PR(NR)	PR	Other	#A6A7AA	Homer	Human	GW23	Proximal	1	-0.004338	1	1340	0.0954	3574.9	0.102	0.004338	0.935294	1	-0.000593	1	3012	0.2454	4058.8	0.2625	0.000593	0.934857	-0.0971822	.
Gata1(Zf)/K562-GATA1-ChIP-Seq(GSE18829)/Homer	SAGATAAGRV	K562-GATA1-ChIP-Seq(GSE18829)	Gata1(Zf)	GATA1	Other	#A6A7AA	Homer	Human	GW23	Proximal	1	-0.004206	1	170	0.0121	514.1	0.0147	0.004206	0.823129	1	-0.000336	1	519	0.0423	787.5	0.0509	0.000336	0.831041	-0.267008	.
Bcl11a(Zf)/HSPC-BCL11A-ChIP-Seq(GSE104676)/Homer	TYTGACCASWRG	HSPC-BCL11A-ChIP-Seq(GSE104676)	Bcl11a(Zf)	BCL11A	BAF	#A6A7AA	Homer	Human	GW23	Proximal	1	-0.003701	1	460	0.0327	1293.7	0.0369	0.003701	0.886179	1	0	1	1218	0.0993	1854.4	0.1199	0	0.82819	-0.271966	ASD_102
TEAD(TEA)/Fibroblast-PU.1-ChIP-Seq(Unpublished)/Homer	YCWGGAATGY	Fibroblast-PU.1-ChIP-Seq(Unpublished)	TEAD(TEA)	TEAD	Other	#A6A7AA	Homer	Human	GW23	Proximal	1	-0.003396	1	248	0.0176	729.9	0.0208	0.003396	0.846154	1	-7e-06	1	668	0.0544	1034	0.0669	7e-06	0.813154	-0.2984	.
NFkB-p50,p52(RHD)/Monocyte-p50-ChIP-Chip(Schreiber_et_al.)/Homer	GGGGGAATCCCC	Monocyte-p50-ChIP-Chip(Schreiber_et_al.)	NFkB-p50,p52(RHD)	NFKB-P50,P52	Other	#A6A7AA	Homer	Human	GW23	Proximal	1	-0.003116	1	285	0.0203	830.6	0.0237	0.003116	0.85654	1	-3.6e-05	1	794	0.0647	1190.3	0.077	3.6e-05	0.84026	-0.251093	.
ZFX(Zf)/mES-Zfx-ChIP-Seq(GSE11431)/Homer	AGGCCTRG	mES-Zfx-ChIP-Seq(GSE11431)	ZFX(Zf)	ZFX	Other	#A6A7AA	Homer	Human	GW23	Proximal	1	-0.002997	1	2512	0.1788	6580.2	0.1877	0.002997	0.952584	1	-0.5673	0.8817	5263	0.4289	6646	0.4298	0.5673	0.997906	-0.00302417	.
ZNF416(Zf)/HEK293-ZNF416.GFP-ChIP-Seq(GSE58341)/Homer	WDNCTGGGCA	HEK293-ZNF416.GFP-ChIP-Seq(GSE58341)	ZNF416(Zf)	ZNF416	Other	#A6A7AA	Homer	Human	GW23	Proximal	1	-0.002302	1	1605	0.1142	4274.3	0.1219	0.002302	0.936833	1	0	1	3591	0.2926	5350.5	0.346	0	0.845665	-0.241842	.
NF1(CTF)/LNCAP-NF1-ChIP-Seq(Unpublished)/Homer	CYTGGCABNSTGCCAR	LNCAP-NF1-ChIP-Seq(Unpublished)	NF1(CTF)	NF-1	Other	#A6A7AA	Homer	Human	GW23	Proximal	1	-0.00229	1	474	0.0337	1339.7	0.0382	0.00229	0.882199	1	-0.09704	1	1307	0.1065	1723.2	0.1114	0.09704	0.956014	-0.0648958	.
RARa(NR)/K562-RARa-ChIP-Seq(Encode)/Homer	TTGAMCTTTG	K562-RARa-ChIP-Seq(Encode)	RARa(NR)	RARA	Other	#A6A7AA	Homer	Human	GW23	Proximal	1	-0.00219	1	1977	0.1407	5228.3	0.1492	0.00219	0.943029	1	0	1	4352	0.3546	6062.4	0.392	0	0.904592	-0.144661	.
TEAD1(TEAD)/HepG2-TEAD1-ChIP-Seq(Encode)/Homer	CYRCATTCCA	HepG2-TEAD1-ChIP-Seq(Encode)	TEAD1(TEAD)	TEAD1	Other	#A6A7AA	Homer	Human	GW23	Proximal	1	-0.00211	1	526	0.0374	1478.4	0.0422	0.00211	0.886256	1	-1.103	0.5601	1435	0.1169	1781.3	0.1152	1.103	1.01476	0.0211342	.
Tcf12(bHLH)/GM12878-Tcf12-ChIP-Seq(GSE32465)/Homer	VCAGCTGYTG	GM12878-Tcf12-ChIP-Seq(GSE32465)	Tcf12(bHLH)	TCF12	bHLH	#F59120	Homer	Human	GW23	Proximal	1	-0.002057	1	1345	0.0957	3609.3	0.103	0.002057	0.929126	1	-2e-06	1	3124	0.2546	4318.6	0.2793	2e-06	0.911565	-0.133583	.
GATA3(Zf)/iTreg-Gata3-ChIP-Seq(GSE20898)/Homer	AGATAASR	iTreg-Gata3-ChIP-Seq(GSE20898)	GATA3(Zf)	GATA3	Other	#A6A7AA	Homer	Human	GW23	Proximal	1	-0.001948	1	448	0.0319	1273.6	0.0363	0.001948	0.878788	1	-0.000155	1	1305	0.1063	1857.4	0.1201	0.000155	0.885096	-0.176095	DD_285
Nr5a2(NR)/mES-Nr5a2-ChIP-Seq(GSE19019)/Homer	BTCAAGGTCA	mES-Nr5a2-ChIP-Seq(GSE19019)	Nr5a2(NR)	NR5A2	Other	#A6A7AA	Homer	Human	GW23	Proximal	1	-0.001594	1	399	0.0284	1147	0.0327	0.001594	0.868502	1	0	1	1091	0.0889	1843.5	0.1192	0	0.745805	-0.423129	.
BHLHA15(bHLH)/NIH3T3-BHLHB8.HA-ChIP-Seq(GSE119782)/Homer	NAMCAGCTGK	NIH3T3-BHLHB8.HA-ChIP-Seq(GSE119782)	BHLHA15(bHLH)	BHLHA15	bHLH	#F59120	Homer	Human	GW23	Proximal	1	-0.001395	1	1333	0.0949	3589	0.1024	0.001395	0.926758	1	0	1	3060	0.2493	4285.2	0.2771	0	0.899675	-0.152524	.
Reverb(NR),DR2/RAW-Reverba.biotin-ChIP-Seq(GSE45914)/Homer	GTRGGTCASTGGGTCA	RAW-Reverba.biotin-ChIP-Seq(GSE45914)	Reverb(NR),DR2	REVERB	Other	#A6A7AA	Homer	Human	GW23	Proximal	1	-0.001305	1	91	0.0065	305.3	0.0087	0.001305	0.747126	1	-0.000817	1	282	0.023	448.5	0.029	0.000817	0.793103	-0.334419	.
SCRT1(Zf)/HEK293-SCRT1.eGFP-ChIP-Seq(Encode)/Homer	GCAACAGGTG	HEK293-SCRT1.eGFP-ChIP-Seq(Encode)	SCRT1(Zf)	SCRT1	Other	#A6A7AA	Homer	Human	GW23	Proximal	1	-0.001156	1	205	0.0146	627	0.0179	0.001156	0.815642	1	0	1	538	0.0438	1023.7	0.0662	0	0.661631	-0.5959	.
Gata2(Zf)/K562-GATA2-ChIP-Seq(GSE18829)/Homer	BBCTTATCTS	K562-GATA2-ChIP-Seq(GSE18829)	Gata2(Zf)	GATA2	Other	#A6A7AA	Homer	Human	GW23	Proximal	1	-0.001036	1	181	0.0129	561.4	0.016	0.001036	0.80625	1	-0.007203	1	580	0.0473	830.3	0.0537	0.007203	0.880819	-0.183082	.
NeuroG2(bHLH)/Fibroblast-NeuroG2-ChIP-Seq(GSE75910)/Homer	ACCATCTGTT	Fibroblast-NeuroG2-ChIP-Seq(GSE75910)	NeuroG2(bHLH)	NEUROG2	bHLH	#F59120	Homer	Human	GW23	Proximal	1	-0.000825	1	1278	0.0909	3461.9	0.0988	0.000825	0.92004	1	-1.5e-05	1	2984	0.2432	4099.2	0.2651	1.5e-05	0.91739	-0.124393	.
TRPS1(Zf)/MCF7-TRPS1-ChIP-Seq(GSE107013)/Homer	AGATAAGANN	MCF7-TRPS1-ChIP-Seq(GSE107013)	TRPS1(Zf)	TRPS1	Other	#A6A7AA	Homer	Human	GW23	Proximal	1	-0.000582	1	591	0.0421	1674.4	0.0478	0.000582	0.880753	1	-0.03827	1	1675	0.1365	2225	0.1439	0.03827	0.948575	-0.0761656	.
Nr5a2(NR)/Pancreas-LRH1-ChIP-Seq(GSE34295)/Homer	BTCAAGGTCA	Pancreas-LRH1-ChIP-Seq(GSE34295)	Nr5a2(NR)	NR5A2	Other	#A6A7AA	Homer	Human	GW23	Proximal	1	-0.000496	1	503	0.0358	1443.5	0.0412	0.000496	0.868932	1	0	1	1321	0.1076	2113.3	0.1367	0	0.787125	-0.345335	.
TCF4(bHLH)/SHSY5Y-TCF4-ChIP-Seq(GSE96915)/Homer	SMCATCTGKH	SHSY5Y-TCF4-ChIP-Seq(GSE96915)	TCF4(bHLH)	TCF4	bHLH	#F59120	Homer	Human	GW23	Proximal	1	-0.000477	1	1305	0.0929	3546	0.1012	0.000477	0.917984	1	-1e-06	1	3023	0.2463	4207.6	0.2721	1e-06	0.905182	-0.14372	ASD_102
Gata6(Zf)/HUG1N-GATA6-ChIP-Seq(GSE51936)/Homer	YCTTATCTBN	HUG1N-GATA6-ChIP-Seq(GSE51936)	Gata6(Zf)	GATA6	Other	#A6A7AA	Homer	Human	GW23	Proximal	1	-0.000472	1	249	0.0177	758.2	0.0216	0.000472	0.819444	1	-0.000438	1	754	0.0614	1104.4	0.0714	0.000438	0.859944	-0.217685	.
Tbx6(T-box)/ESC-Tbx6-ChIP-Seq(GSE93524)/Homer	DAGGTGTBAA	ESC-Tbx6-ChIP-Seq(GSE93524)	Tbx6(T-box)	TBX6	T-Box	#E25ADC	Homer	Human	GW23	Proximal	1	-0.00039	1	724	0.0515	2033.3	0.058	0.00039	0.887931	1	0	1	1910	0.1556	2902.9	0.1877	0	0.828982	-0.270587	.
ZNF519(Zf)/HEK293-ZNF519.GFP-ChIP-Seq(GSE58341)/Homer	GAGSCCGAGC	HEK293-ZNF519.GFP-ChIP-Seq(GSE58341)	ZNF519(Zf)	ZNF519	Other	#A6A7AA	Homer	Human	GW23	Proximal	1	-0.000351	1	846	0.0602	2357	0.0672	0.000351	0.895833	1e-36	-84.53	0	2183	0.1779	1903.4	0.1231	84.53	1.44517	0.531236	.
EAR2(NR)/K562-NR2F6-ChIP-Seq(Encode)/Homer	NRBCARRGGTCA	K562-NR2F6-ChIP-Seq(Encode)	EAR2(NR)	EAR2	Other	#A6A7AA	Homer	Human	GW23	Proximal	1	-0.000324	1	1160	0.0825	3178.8	0.0907	0.000324	0.909592	1	0	1	2820	0.2298	4256.2	0.2752	0	0.835029	-0.260102	.
GRE(NR),IR3/RAW264.7-GRE-ChIP-Seq(Unpublished)/Homer	VAGRACAKWCTGTYC	RAW264.7-GRE-ChIP-Seq(Unpublished)	GRE(NR),IR3	GRE	Other	#A6A7AA	Homer	Human	GW23	Proximal	1	-0.000292	1	109	0.0078	370.7	0.0106	0.000292	0.735849	1	-1e-06	1	274	0.0223	491.9	0.0318	1e-06	0.701258	-0.511983	.
FXR(NR),IR1/Liver-FXR-ChIP-Seq(Chong_et_al.)/Homer	AGGTCANTGACCTB	Liver-FXR-ChIP-Seq(Chong_et_al.)	FXR(NR),IR1	FXR	Other	#A6A7AA	Homer	Human	GW23	Proximal	1	-0.000282	1	409	0.0291	1200.3	0.0342	0.000282	0.850877	1	0	1	1157	0.0943	1958.6	0.1267	0	0.744278	-0.426087	.
RARg(NR)/ES-RARg-ChIP-Seq(GSE30538)/Homer	AGGTCAAGGTCA	ES-RARg-ChIP-Seq(GSE30538)	RARg(NR)	RARG	Other	#A6A7AA	Homer	Human	GW23	Proximal	1	-0.000248	1	9	0.0006	58.8	0.0017	0.000248	0.352941	1	0	1	29	0.0024	134.6	0.0087	0	0.275862	-1.85798	.
EBF(EBF)/proBcell-EBF-ChIP-Seq(GSE21978)/Homer	DGTCCCYRGGGA	proBcell-EBF-ChIP-Seq(GSE21978)	EBF(EBF)	EBF	Other	#A6A7AA	Homer	Human	GW23	Proximal	1	-0.000197	1	326	0.0232	980.9	0.028	0.000197	0.828571	1	-0.00047	1	913	0.0744	1317.3	0.0852	0.00047	0.873239	-0.195551	.
Zic2(Zf)/ESC-Zic2-ChIP-Seq(SRP197560)/Homer	CHCAGCRGGRGG	ESC-Zic2-ChIP-Seq(SRP197560)	Zic2(Zf)	ZIC2	Other	#A6A7AA	Homer	Human	GW23	Proximal	1	-0.000137	1	1200	0.0854	3302.7	0.0942	0.000137	0.906582	1	-0.01096	1	2837	0.2312	3756.5	0.2429	0.01096	0.951832	-0.0712211	.
Bcl6(Zf)/Liver-Bcl6-ChIP-Seq(GSE31578)/Homer	NNNCTTTCCAGGAAA	Liver-Bcl6-ChIP-Seq(GSE31578)	Bcl6(Zf)	BCL6	Other	#A6A7AA	Homer	Human	GW23	Proximal	1	-7.7e-05	1	895	0.0637	2515.6	0.0718	7.7e-05	0.887187	1	0	1	2251	0.1834	3348.2	0.2165	0	0.847113	-0.239373	.
Tbx5(T-box)/HL1-Tbx5.biotin-ChIP-Seq(GSE21529)/Homer	AGGTGTCA	HL1-Tbx5.biotin-ChIP-Seq(GSE21529)	Tbx5(T-box)	TBX5	T-Box	#E25ADC	Homer	Human	GW23	Proximal	1	-6.3e-05	1	2912	0.2072	7729.5	0.2205	6.3e-05	0.939683	1	-1.276	0.4768	5891	0.48	7367.3	0.4764	1.276	1.00756	0.010861	.
ZNF165(Zf)/WHIM12-ZNF165-ChIP-Seq(GSE65937)/Homer	AAGGKGRCGCAGGCA	WHIM12-ZNF165-ChIP-Seq(GSE65937)	ZNF165(Zf)	ZNF165	Other	#A6A7AA	Homer	Human	GW23	Proximal	1	-4.1e-05	1	357	0.0254	1085.2	0.031	4.1e-05	0.819355	1	-0.08741	1	995	0.0811	1324.5	0.0857	0.08741	0.946324	-0.0795933	.
ERE(NR),IR3/MCF7-ERa-ChIP-Seq(Unpublished)/Homer	VAGGTCACNSTGACC	MCF7-ERa-ChIP-Seq(Unpublished)	ERE(NR),IR3	ERE	Other	#A6A7AA	Homer	Human	GW23	Proximal	1	-3.7e-05	1	155	0.011	521.7	0.0149	3.7e-05	0.738255	1	0	1	481	0.0392	811.6	0.0525	0	0.746667	-0.421464	.
ARE(NR)/LNCAP-AR-ChIP-Seq(GSE27824)/Homer	RGRACASNSTGTYCYB	LNCAP-AR-ChIP-Seq(GSE27824)	ARE(NR)	ARE	Other	#A6A7AA	Homer	Human	GW23	Proximal	1	-3.4e-05	1	120	0.0085	421	0.012	3.4e-05	0.708333	1	0	1	324	0.0264	575	0.0372	0	0.709677	-0.494765	.
p53(p53)/mES-cMyc-ChIP-Seq(GSE11431)/Homer	ACATGCCCGGGCAT	mES-cMyc-ChIP-Seq(GSE11431)	p53(p53)	P53	Other	#A6A7AA	Homer	Human	GW23	Proximal	1	-2.7e-05	1	9	0.0006	66.2	0.0019	2.7e-05	0.315789	1	-0.05339	1	44	0.0036	74.6	0.0048	0.05339	0.75	-0.415037	.
ZNF136(Zf)/HEK293-ZNF136.GFP-ChIP-Seq(GSE58341)/Homer	YTKGATAHAGTATTCTWGGTNGGCA	HEK293-ZNF136.GFP-ChIP-Seq(GSE58341)	ZNF136(Zf)	ZNF136	Other	#A6A7AA	Homer	Human	GW23	Proximal	1	-1.2e-05	1	7	0.0005	60	0.0017	1.2e-05	0.294118	1	-0.02289	1	44	0.0036	79.3	0.0051	0.02289	0.705882	-0.5025	.
LRF(Zf)/Erythroblasts-ZBTB7A-ChIP-Seq(GSE74977)/Homer	AAGACCCYYN	Erythroblasts-ZBTB7A-ChIP-Seq(GSE74977)	LRF(Zf)	LRF	Other	#A6A7AA	Homer	Human	GW23	Proximal	1	-5e-06	1	4658	0.3315	12235.3	0.3491	5e-06	0.949585	1e-05	-11.57	0	7856	0.6402	9511.4	0.6151	11.57	1.04081	0.0577017	.
Ascl1(bHLH)/NeuralTubes-Ascl1-ChIP-Seq(GSE55840)/Homer	NNVVCAGCTGBN	NeuralTubes-Ascl1-ChIP-Seq(GSE55840)	Ascl1(bHLH)	ASCL1	bHLH	#F59120	Homer	Human	GW23	Proximal	1	-5e-06	1	2118	0.1507	5759.9	0.1643	5e-06	0.917225	1	0	1	4586	0.3737	6558	0.4241	0	0.88116	-0.182524	.
EBF1(EBF)/Near-E2A-ChIP-Seq(GSE21512)/Homer	GTCCCCWGGGGA	Near-E2A-ChIP-Seq(GSE21512)	EBF1(EBF)	EBF1	Other	#A6A7AA	Homer	Human	GW23	Proximal	1	-2e-06	1	2070	0.1473	5653.3	0.1613	2e-06	0.913205	1	-2e-06	1	4481	0.3651	6065	0.3922	2e-06	0.930903	-0.103298	.
Zic3(Zf)/mES-Zic3-ChIP-Seq(GSE37889)/Homer	GGCCYCCTGCTGDGH	mES-Zic3-ChIP-Seq(GSE37889)	Zic3(Zf)	ZIC3	Other	#A6A7AA	Homer	Human	GW23	Proximal	1	-2e-06	1	1336	0.0951	3750.4	0.107	2e-06	0.888785	1	0	1	3099	0.2525	4308.2	0.2786	0	0.906317	-0.141912	.
CTCF(Zf)/CD4+-CTCF-ChIP-Seq(Barski_et_al.)/Homer	AYAGTGCCMYCTRGTGGCCA	CD4+-CTCF-ChIP-Seq(Barski_et_al.)	CTCF(Zf)	CTCF	CTCF/BORIS	#016938	Homer	Mouse	E15.5	Distal	1e-120	-278.2	0	287	0.0842	660.8	0.0146	278.2	5.76712	1e-74	-170.8	0	833	0.1052	2193.9	0.0489	170.8	2.15133	1.10523	DD_285
BORIS(Zf)/K562-CTCFL-ChIP-Seq(GSE32465)/Homer	CNNBRGCGCCCCCTGSTGGC	K562-CTCFL-ChIP-Seq(GSE32465)	BORIS(Zf)	BORIS	CTCF/BORIS	#016938	Homer	Mouse	E15.5	Distal	1e-79	-182.2	0	367	0.1076	1558.4	0.0344	182.2	3.12791	1e-86	-199.7	0	988	0.1248	2631.6	0.0587	199.7	2.12606	1.08819	.
NF1-halfsite(CTF)/LNCaP-NF1-ChIP-Seq(Unpublished)/Homer	YTGCCAAG	LNCaP-NF1-ChIP-Seq(Unpublished)	NF1-halfsite(CTF)	NF-1-HS	Other	#A6A7AA	Homer	Mouse	E15.5	Distal	1e-75	-173.5	0	1098	0.322	8578.5	0.1893	173.5	1.701	1e-66	-152.8	0	2780	0.3511	11457.6	0.2556	152.8	1.37363	0.457994	.
Olig2(bHLH)/Neuron-Olig2-ChIP-Seq(GSE30882)/Homer	RCCATMTGTT	Neuron-Olig2-ChIP-Seq(GSE30882)	Olig2(bHLH)	OLIG2	bHLH	#F59120	Homer	Mouse	E15.5	Distal	1e-74	-170.7	0	1006	0.295	7628.4	0.1684	170.7	1.75178	1e-43	-100.9	0	2883	0.3642	12782.3	0.2851	100.9	1.27745	0.353263	.
NeuroD1(bHLH)/Islet-NeuroD1-ChIP-Seq(GSE30298)/Homer	GCCATCTGTT	Islet-NeuroD1-ChIP-Seq(GSE30298)	NeuroD1(bHLH)	NEUROD1	bHLH	#F59120	Homer	Mouse	E15.5	Distal	1e-71	-165.5	0	607	0.178	3704.4	0.0818	165.5	2.17604	1e-46	-106.3	0	1817	0.2295	7236.1	0.1614	106.3	1.42193	0.507854	.
NeuroG2(bHLH)/Fibroblast-NeuroG2-ChIP-Seq(GSE75910)/Homer	ACCATCTGTT	Fibroblast-NeuroG2-ChIP-Seq(GSE75910)	NeuroG2(bHLH)	NEUROG2	bHLH	#F59120	Homer	Mouse	E15.5	Distal	1e-70	-162.8	0	902	0.2645	6645.9	0.1467	162.8	1.803	1e-46	-107.1	0	2615	0.3303	11273.6	0.2515	107.1	1.31332	0.393219	.
Atoh1(bHLH)/Cerebellum-Atoh1-ChIP-Seq(GSE22111)/Homer	VNRVCAGCTGGY	Cerebellum-Atoh1-ChIP-Seq(GSE22111)	Atoh1(bHLH)	ATOH1	bHLH	#F59120	Homer	Mouse	E15.5	Distal	1e-66	-152.3	0	778	0.2282	5515.1	0.1217	152.3	1.8751	1e-44	-101.5	0	2202	0.2781	9235.2	0.206	101.5	1.35	0.432959	.
Twist2(bHLH)/Myoblast-Twist2.Ty1-ChIP-Seq(GSE127998)/Homer	MCAGCTGBYH	Myoblast-Twist2.Ty1-ChIP-Seq(GSE127998)	Twist2(bHLH)	TWIST2	bHLH	#F59120	Homer	Mouse	E15.5	Distal	1e-59	-137.1	0	1009	0.2959	8190.1	0.1808	137.1	1.63662	1e-37	-85.57	0	2809	0.3548	12668	0.2826	85.57	1.25548	0.328245	.
BHLHA15(bHLH)/NIH3T3-BHLHB8.HA-ChIP-Seq(GSE119782)/Homer	NAMCAGCTGK	NIH3T3-BHLHB8.HA-ChIP-Seq(GSE119782)	BHLHA15(bHLH)	BHLHA15	bHLH	#F59120	Homer	Mouse	E15.5	Distal	1e-58	-135.8	0	846	0.2481	6453.7	0.1424	135.8	1.74228	1e-35	-81.69	0	2421	0.3058	10695.8	0.2386	81.69	1.28164	0.357994	.
TCF4(bHLH)/SHSY5Y-TCF4-ChIP-Seq(GSE96915)/Homer	SMCATCTGKH	SHSY5Y-TCF4-ChIP-Seq(GSE96915)	TCF4(bHLH)	TCF4	bHLH	#F59120	Homer	Mouse	E15.5	Distal	1e-54	-126.1	0	858	0.2516	6734.1	0.1486	126.1	1.69314	1e-39	-91.78	0	2501	0.3159	10934	0.2439	91.78	1.2952	0.373178	ASD_102
NF1(CTF)/LNCAP-NF1-ChIP-Seq(Unpublished)/Homer	CYTGGCABNSTGCCAR	LNCAP-NF1-ChIP-Seq(Unpublished)	NF1(CTF)	NF-1	Other	#A6A7AA	Homer	Mouse	E15.5	Distal	1e-49	-113.7	0	355	0.1041	1966.3	0.0434	113.7	2.39862	1e-30	-70.09	0	865	0.1093	3142.1	0.0701	70.09	1.5592	0.640807	.
Tlx?(NR)/NPC-H3K4me1-ChIP-Seq(GSE16256)/Homer	CTGGCAGSCTGCCA	NPC-H3K4me1-ChIP-Seq(GSE16256)	Tlx?(NR)	TLX?	Homeobox, NKL	#FDDC0D	Homer	Mouse	E15.5	Distal	1e-38	-89.4	0	337	0.0988	2046.7	0.0452	89.4	2.18584	1e-36	-84.73	0	891	0.1125	3103	0.0692	84.73	1.62572	0.701081	.
Lhx2(Homeobox)/HFSC-Lhx2-ChIP-Seq(GSE48068)/Homer	TAATTAGN	HFSC-Lhx2-ChIP-Seq(GSE48068)	Lhx2(Homeobox)	LHX2	Homeobox	#FDDC0D	Homer	Mouse	E15.5	Distal	1e-35	-81.51	0	305	0.0894	1844	0.0407	81.51	2.19656	1e-16	-38.96	0	983	0.1242	4149.8	0.0926	38.96	1.34125	0.423581	.
HIC1(Zf)/Treg-ZBTB29-ChIP-Seq(GSE99889)/Homer	TGCCAGCB	Treg-ZBTB29-ChIP-Seq(GSE99889)	HIC1(Zf)	HIC1	ZNF C2H2	#A6A7AA	Homer	Mouse	E15.5	Distal	1e-34	-78.7	0	1265	0.371	12423.6	0.2742	78.7	1.35303	1e-54	-124.8	0	3021	0.3816	13119.6	0.2926	124.8	1.30417	0.383131	.
DLX5(Homeobox)/BasalGanglia-Dlx5-ChIP-seq(GSE124936)/Homer	SSTAATTA	BasalGanglia-Dlx5-ChIP-seq(GSE124936)	DLX5(Homeobox)	DLX5	Homeobox	#FDDC0D	Homer	Mouse	E15.5	Distal	1e-31	-72.76	0	230	0.0674	1276.6	0.0282	72.76	2.39007	1e-16	-37.82	0	750	0.0947	3026.3	0.0675	37.82	1.40296	0.488477	.
Lhx1(Homeobox)/EmbryoCarcinoma-Lhx1-ChIP-Seq(GSE70957)/Homer	NNYTAATTAR	EmbryoCarcinoma-Lhx1-ChIP-Seq(GSE70957)	Lhx1(Homeobox)	LHX1	Homeobox	#FDDC0D	Homer	Mouse	E15.5	Distal	1e-29	-66.86	0	293	0.0859	1899.4	0.0419	66.86	2.05012	1e-21	-49.23	0	1009	0.1274	4105.1	0.0916	49.23	1.39083	0.475946	.
SCL(bHLH)/HPC7-Scl-ChIP-Seq(GSE13511)/Homer	AVCAGCTG	HPC7-Scl-ChIP-Seq(GSE13511)	SCL(bHLH)	SCL	bHLH	#F59120	Homer	Mouse	E15.5	Distal	1e-26	-61.41	0	2012	0.59	22556.2	0.4978	61.41	1.18521	1e-20	-46.49	0	4806	0.607	24695.1	0.5508	46.49	1.10203	0.140168	.
DLX2(Homeobox)/BasalGanglia-Dlx2-ChIP-seq(GSE124936)/Homer	NNNTAATTAS	BasalGanglia-Dlx2-ChIP-seq(GSE124936)	DLX2(Homeobox)	DLX2	Homeobox	#FDDC0D	Homer	Mouse	E15.5	Distal	1e-26	-60.37	0	378	0.1109	2812.6	0.0621	60.37	1.78583	1e-24	-55.82	0	1297	0.1638	5417.6	0.1208	55.82	1.35596	0.439315	.
DLX1(Homeobox)/BasalGanglia-Dlx1-ChIP-seq(GSE124936)/Homer	NSNNTAATTA	BasalGanglia-Dlx1-ChIP-seq(GSE124936)	DLX1(Homeobox)	DLX1	Homeobox	#FDDC0D	Homer	Mouse	E15.5	Distal	1e-25	-59.74	0	345	0.1012	2493.6	0.055	59.74	1.84	1e-16	-38.61	0	1148	0.145	4981.7	0.1111	38.61	1.30513	0.384194	.
Oct6(POU,Homeobox)/NPC-Pou3f1-ChIP-Seq(GSE35496)/Homer	WATGCAAATGAG	NPC-Pou3f1-ChIP-Seq(GSE35496)	Oct6(POU,Homeobox)	POU3F1	Homeobox, POU	#FDDC0D	Homer	Mouse	E15.5	Distal	1e-25	-57.6	0	148	0.0434	732.5	0.0162	57.6	2.67901	1e-26	-60.65	0	507	0.064	1638.8	0.0366	60.65	1.74863	0.806228	.
LHX9(Homeobox)/Hct116-LHX9.V5-ChIP-Seq(GSE116822)/Homer	NGCTAATTAG	Hct116-LHX9.V5-ChIP-Seq(GSE116822)	LHX9(Homeobox)	LHX9	Homeobox	#FDDC0D	Homer	Mouse	E15.5	Distal	1e-24	-57	0	383	0.1123	2917.8	0.0644	57	1.74379	1e-20	-47.83	0	1256	0.1586	5351.1	0.1194	47.83	1.32831	0.40959	.
Lhx3(Homeobox)/Neuron-Lhx3-ChIP-Seq(GSE31456)/Homer	ADBTAATTAR	Neuron-Lhx3-ChIP-Seq(GSE31456)	Lhx3(Homeobox)	LHX3	Homeobox	#FDDC0D	Homer	Mouse	E15.5	Distal	1e-24	-56.93	0	407	0.1194	3164.1	0.0698	56.93	1.7106	1e-29	-67.37	0	1391	0.1757	5697.5	0.1271	67.37	1.38238	0.46715	.
Brn1(POU,Homeobox)/NPC-Brn1-ChIP-Seq(GSE35496)/Homer	TATGCWAATBAV	NPC-Brn1-ChIP-Seq(GSE35496)	Brn1(POU,Homeobox)	BRN1	Homeobox, POU	#FDDC0D	Homer	Mouse	E15.5	Distal	1e-23	-54.59	0	118	0.0346	524.4	0.0116	54.59	2.98276	1e-22	-52.62	0	411	0.0519	1298.4	0.029	52.62	1.78966	0.839682	.
Ascl1(bHLH)/NeuralTubes-Ascl1-ChIP-Seq(GSE55840)/Homer	NNVVCAGCTGBN	NeuralTubes-Ascl1-ChIP-Seq(GSE55840)	Ascl1(bHLH)	ASCL1	bHLH	#F59120	Homer	Mouse	E15.5	Distal	1e-23	-54.48	0	910	0.2669	8845.8	0.1952	54.48	1.36732	1e-19	-44.55	0	2392	0.3021	11331.7	0.2528	44.55	1.19502	0.25703	.
En1(Homeobox)/SUM149-EN1-ChIP-Seq(GSE120957)/Homer	NDCTAATTAS	SUM149-EN1-ChIP-Seq(GSE120957)	En1(Homeobox)	EN1	Homeobox	#FDDC0D	Homer	Mouse	E15.5	Distal	1e-22	-51.62	0	489	0.1434	4131.8	0.0912	51.62	1.57237	1e-28	-65.51	0	1548	0.1955	6508.5	0.1452	65.51	1.34642	0.429127	.
Tgif2(Homeobox)/mES-Tgif2-ChIP-Seq(GSE55404)/Homer	TGTCANYT	mES-Tgif2-ChIP-Seq(GSE55404)	Tgif2(Homeobox)	TGIF2	Homeobox, TALE	#FDDC0D	Homer	Mouse	E15.5	Distal	1e-22	-51.56	0	1092	0.3202	11121.9	0.2455	51.56	1.30428	1e-29	-68.81	0	2996	0.3784	14007	0.3124	68.81	1.21127	0.276518	.
Dlx3(Homeobox)/Kerainocytes-Dlx3-ChIP-Seq(GSE89884)/Homer	NDGTAATTAC	Kerainocytes-Dlx3-ChIP-Seq(GSE89884)	Dlx3(Homeobox)	DLX3	Homeobox	#FDDC0D	Homer	Mouse	E15.5	Distal	1e-22	-50.86	0	178	0.0522	1041.5	0.023	50.86	2.26957	1e-10	-23.59	0	611	0.0772	2589.3	0.0578	23.59	1.33564	0.417531	.
Nkx6.1(Homeobox)/Islet-Nkx6.1-ChIP-Seq(GSE40975)/Homer	GKTAATGR	Islet-Nkx6.1-ChIP-Seq(GSE40975)	Nkx6.1(Homeobox)	NKX6.1	Homeobox	#FDDC0D	Homer	Mouse	E15.5	Distal	1e-20	-47.68	0	558	0.1636	4976.5	0.1098	47.68	1.48998	1e-15	-36.5	0	1830	0.2311	8552.6	0.1908	36.5	1.21122	0.276456	.
Oct11(POU,Homeobox)/NCIH1048-POU2F3-ChIP-seq(GSE115123)/Homer	GATTTGCATA	NCIH1048-POU2F3-ChIP-seq(GSE115123)	Oct11(POU,Homeobox)	POU2F3	Homeobox, POU	#FDDC0D	Homer	Mouse	E15.5	Distal	1e-17	-40.44	0	104	0.0305	518.9	0.0115	40.44	2.65217	1e-16	-36.9	0	362	0.0457	1232	0.0275	36.9	1.66182	0.732763	.
Oct4(POU,Homeobox)/mES-Oct4-ChIP-Seq(GSE11431)/Homer	ATTTGCATAW	mES-Oct4-ChIP-Seq(GSE11431)	Oct4(POU,Homeobox)	POU5F1	Homeobox, POU	#FDDC0D	Homer	Mouse	E15.5	Distal	1e-17	-39.53	0	132	0.0387	757.1	0.0167	39.53	2.31737	1e-19	-43.82	0	488	0.0616	1720.8	0.0384	43.82	1.60417	0.681824	.
Ptf1a(bHLH)/Panc1-Ptf1a-ChIP-Seq(GSE47459)/Homer	ACAGCTGTTN	Panc1-Ptf1a-ChIP-Seq(GSE47459)	Ptf1a(bHLH)	PTF1A	bHLH	#F59120	Homer	Mouse	E15.5	Distal	1e-15	-36.73	0	1236	0.3625	13452.3	0.2969	36.73	1.22095	1e-13	-30.25	0	3142	0.3969	15839.1	0.3533	30.25	1.12341	0.167882	.
Smad3(MAD)/NPC-Smad3-ChIP-Seq(GSE36673)/Homer	TWGTCTGV	NPC-Smad3-ChIP-Seq(GSE36673)	Smad3(MAD)	SMAD3	SMAD	#A6A7AA	Homer	Mouse	E15.5	Distal	1e-15	-35.71	0	1133	0.3323	12205	0.2694	35.71	1.23348	1e-25	-59.83	0	2924	0.3693	13820.7	0.3083	59.83	1.19786	0.260458	.
Oct2(POU,Homeobox)/Bcell-Oct2-ChIP-Seq(GSE21512)/Homer	ATATGCAAAT	Bcell-Oct2-ChIP-Seq(GSE21512)	Oct2(POU,Homeobox)	POU2F2	Homeobox, POU	#FDDC0D	Homer	Mouse	E15.5	Distal	1e-15	-35.28	0	89	0.0261	440.8	0.0097	35.28	2.69072	1e-10	-24.35	0	289	0.0365	1042.3	0.0232	24.35	1.57328	0.653772	.
X-box(HTH)/NPC-H3K4me1-ChIP-Seq(GSE16256)/Homer	GGTTGCCATGGCAA	NPC-H3K4me1-ChIP-Seq(GSE16256)	X-box(HTH)	X-BOX	HTH/RFX	#EA1F27	Homer	Mouse	E15.5	Distal	1e-14	-33.03	0	91	0.0267	474.4	0.0105	33.03	2.54286	1e-09	-21.68	0	314	0.0397	1190.2	0.0265	21.68	1.49811	0.583147	.
Rfx1(HTH)/NPC-H3K4me1-ChIP-Seq(GSE16256)/Homer	KGTTGCCATGGCAA	NPC-H3K4me1-ChIP-Seq(GSE16256)	Rfx1(HTH)	RFX1	HTH/RFX	#EA1F27	Homer	Mouse	E15.5	Distal	1e-14	-32.79	0	143	0.0419	929.4	0.0205	32.79	2.0439	1e-10	-24.44	0	440	0.0556	1744.4	0.0389	24.44	1.42931	0.515315	.
RFX(HTH)/K562-RFX3-ChIP-Seq(SRA012198)/Homer	CGGTTGCCATGGCAAC	K562-RFX3-ChIP-Seq(SRA012198)	RFX(HTH)	RFX3	HTH/RFX	#EA1F27	Homer	Mouse	E15.5	Distal	1e-14	-32.31	0	95	0.0279	513.9	0.0113	32.31	2.46903	1e-15	-35.62	0	320	0.0404	1061	0.0237	35.62	1.70464	0.769468	ASD_102
Nanog(Homeobox)/mES-Nanog-ChIP-Seq(GSE11724)/Homer	RGCCATTAAC	mES-Nanog-ChIP-Seq(GSE11724)	Nanog(Homeobox)	NANOG	Homeobox	#FDDC0D	Homer	Mouse	E15.5	Distal	1e-13	-31.9	0	1228	0.3601	13561.8	0.2993	31.9	1.20314	1e-27	-64.21	0	3253	0.4109	15506.3	0.3459	64.21	1.18792	0.248432	.
Rfx2(HTH)/LoVo-RFX2-ChIP-Seq(GSE49402)/Homer	GTTGCCATGGCAACM	LoVo-RFX2-ChIP-Seq(GSE49402)	Rfx2(HTH)	RFX2	HTH/RFX	#EA1F27	Homer	Mouse	E15.5	Distal	1e-13	-31.5	0	97	0.0284	537.7	0.0119	31.5	2.38655	1e-12	-28.85	0	319	0.0403	1126	0.0251	28.85	1.60558	0.683092	.
Tcf21(bHLH)/ArterySmoothMuscle-Tcf21-ChIP-Seq(GSE61369)/Homer	NAACAGCTGG	ArterySmoothMuscle-Tcf21-ChIP-Seq(GSE61369)	Tcf21(bHLH)	TCF21	bHLH	#F59120	Homer	Mouse	E15.5	Distal	1e-13	-31.13	0	534	0.1566	5150.8	0.1137	31.13	1.37731	1e-07	-17.22	0	1484	0.1874	7287.2	0.1625	17.22	1.15323	0.205681	.
Isl1(Homeobox)/Neuron-Isl1-ChIP-Seq(GSE31456)/Homer	CTAATKGV	Neuron-Isl1-ChIP-Seq(GSE31456)	Isl1(Homeobox)	ISL1	Homeobox, LIM	#FDDC0D	Homer	Mouse	E15.5	Distal	1e-12	-28.03	0	475	0.1393	4566.8	0.1008	28.03	1.38194	1e-14	-32.54	0	1486	0.1877	6849.8	0.1528	32.54	1.2284	0.296784	.
Sox4(HMG)/proB-Sox4-ChIP-Seq(GSE50066)/Homer	YCTTTGTTCC	proB-Sox4-ChIP-Seq(GSE50066)	Sox4(HMG)	SOX4	SRY-box	#A6A7AA	Homer	Mouse	E15.5	Distal	1e-10	-24.18	0	293	0.0859	2624.8	0.0579	24.18	1.48359	1e-33	-76.84	0	837	0.1057	2940.6	0.0656	76.84	1.61128	0.688208	.
OCT:OCT(POU,Homeobox)/NPC-Brn1-ChIP-Seq(GSE35496)/Homer	ATGAATATTCATGAG	NPC-Brn1-ChIP-Seq(GSE35496)	OCT:OCT(POU,Homeobox)	OCT:OCT	Homeobox, POU	#FDDC0D	Homer	Mouse	E15.5	Distal	1e-10	-23.48	0	10	0.0029	6.7	0.0001	23.48	29	0.01	-6.206	0.0043	22	0.0028	56.6	0.0013	6.206	2.15385	1.10692	.
Sox2(HMG)/mES-Sox2-ChIP-Seq(GSE11431)/Homer	BCCATTGTTC	mES-Sox2-ChIP-Seq(GSE11431)	Sox2(HMG)	SOX2	SRY-box	#A6A7AA	Homer	Mouse	E15.5	Distal	1e-09	-22.93	0	280	0.0821	2513.2	0.0555	22.93	1.47928	1e-30	-70.04	0	791	0.0999	2804.1	0.0625	70.04	1.5984	0.676628	.
HIF-1b(HLH)/T47D-HIF1b-ChIP-Seq(GSE59937)/Homer	RTACGTGC	T47D-HIF1b-ChIP-Seq(GSE59937)	HIF-1b(HLH)	HIF-1B	Other	#A6A7AA	Homer	Mouse	E15.5	Distal	1e-09	-22.72	0	552	0.1619	5648.8	0.1247	22.72	1.29832	1e-19	-45.4	0	1239	0.1565	5310.1	0.1184	45.4	1.32179	0.402494	.
HEB(bHLH)/mES-Heb-ChIP-Seq(GSE53233)/Homer	VCAGCTGBNN	mES-Heb-ChIP-Seq(GSE53233)	HEB(bHLH)	HEB	bHLH	#F59120	Homer	Mouse	E15.5	Distal	1e-09	-22.04	0	952	0.2792	10564.6	0.2332	22.04	1.19726	1e-06	-15.38	0	2376	0.3001	12206.1	0.2723	15.38	1.10209	0.140246	.
Smad2(MAD)/ES-SMAD2-ChIP-Seq(GSE29422)/Homer	CTGTCTGG	ES-SMAD2-ChIP-Seq(GSE29422)	Smad2(MAD)	SMAD2	SMAD	#A6A7AA	Homer	Mouse	E15.5	Distal	1e-09	-21.96	0	714	0.2094	7629.1	0.1684	21.96	1.24347	1e-23	-55.13	0	1868	0.2359	8330.6	0.1858	55.13	1.26964	0.344425	.
Sox10(HMG)/SciaticNerve-Sox3-ChIP-Seq(GSE35132)/Homer	CCWTTGTYYB	SciaticNerve-Sox3-ChIP-Seq(GSE35132)	Sox10(HMG)	SOX10	SRY-box	#A6A7AA	Homer	Mouse	E15.5	Distal	1e-09	-21.37	0	501	0.1469	5095.4	0.1125	21.37	1.30578	1e-38	-89.3	0	1467	0.1853	5754.4	0.1284	89.3	1.44315	0.529218	DD_285
Pit1(Homeobox)/GCrat-Pit1-ChIP-Seq(GSE58009)/Homer	ATGMATATDC	GCrat-Pit1-ChIP-Seq(GSE58009)	Pit1(Homeobox)	PIT1	Other	#A6A7AA	Homer	Mouse	E15.5	Distal	1e-08	-20.19	0	171	0.0501	1404.1	0.031	20.19	1.61613	0.001	-8.875	0.0004	669	0.0845	3256.3	0.0726	8.875	1.16391	0.218982	.
Max(bHLH)/K562-Max-ChIP-Seq(GSE31477)/Homer	RCCACGTGGYYN	K562-Max-ChIP-Seq(GSE31477)	Max(bHLH)	MAX	bHLH	#F59120	Homer	Mouse	E15.5	Distal	1e-07	-18.37	0	277	0.0812	2605.2	0.0575	18.37	1.41217	1e-07	-16.59	0	729	0.0921	3337.5	0.0744	16.59	1.2379	0.307899	.
Smad4(MAD)/ESC-SMAD4-ChIP-Seq(GSE29422)/Homer	VBSYGTCTGG	ESC-SMAD4-ChIP-Seq(GSE29422)	Smad4(MAD)	SMAD4	SMAD	#A6A7AA	Homer	Mouse	E15.5	Distal	1e-07	-18.23	0	720	0.2111	7878.5	0.1739	18.23	1.21392	1e-17	-39.24	0	1854	0.2342	8610.2	0.1921	39.24	1.21916	0.285884	DD_285
OCT:OCT(POU,Homeobox,IR1)/NPC-Brn2-ChIP-Seq(GSE35496)/Homer	ATGAATWATTCATGA	NPC-Brn2-ChIP-Seq(GSE35496)	OCT:OCT(POU,Homeobox,IR1)	OCT:OCT	Homeobox, POU	#FDDC0D	Homer	Mouse	E15.5	Distal	1e-07	-18.22	0	12	0.0035	17.7	0.0004	18.22	8.75	1e-05	-11.74	0	36	0.0045	79.6	0.0018	11.74	2.5	1.32193	.
Mef2b(MADS)/HEK293-Mef2b.V5-ChIP-Seq(GSE67450)/Homer	GCTATTTTTGGM	HEK293-Mef2b.V5-ChIP-Seq(GSE67450)	Mef2b(MADS)	MEF2B	Other	#A6A7AA	Homer	Mouse	E15.5	Distal	1e-07	-18.08	0	161	0.0472	1343.4	0.0296	18.08	1.59459	1	-0.1821	0.9433	585	0.0739	3450.8	0.077	0.1821	0.95974	-0.0592841	.
Rfx5(HTH)/GM12878-Rfx5-ChIP-Seq(GSE31477)/Homer	SCCTAGCAACAG	GM12878-Rfx5-ChIP-Seq(GSE31477)	Rfx5(HTH)	RFX5	HTH/RFX	#EA1F27	Homer	Mouse	E15.5	Distal	1e-07	-17.98	0	153	0.0449	1261.4	0.0278	17.98	1.61511	1e-09	-21.29	0	525	0.0663	2208.8	0.0493	21.29	1.34483	0.427421	.
Meis1(Homeobox)/MastCells-Meis1-ChIP-Seq(GSE48085)/Homer	VGCTGWCAVB	MastCells-Meis1-ChIP-Seq(GSE48085)	Meis1(Homeobox)	MEIS1	Homeobox, TALE	#FDDC0D	Homer	Mouse	E15.5	Distal	1e-07	-17.75	0	599	0.1757	6421.2	0.1417	17.75	1.23994	1e-16	-38	0	1670	0.2109	7676.5	0.1712	38	1.23189	0.300876	.
Sox21(HMG)/ESC-SOX21-ChIP-Seq(GSE110505)/Homer	BCCWTTGTBYKV	ESC-SOX21-ChIP-Seq(GSE110505)	Sox21(HMG)	SOX21	SRY-box	#A6A7AA	Homer	Mouse	E15.5	Distal	1e-07	-17.31	0	503	0.1475	5282.4	0.1166	17.31	1.26501	1e-47	-109.9	0	1539	0.1944	5839.3	0.1303	109.9	1.49194	0.577191	.
Mef2d(MADS)/Retina-Mef2d-ChIP-Seq(GSE61391)/Homer	GCTATTTTTAGC	Retina-Mef2d-ChIP-Seq(GSE61391)	Mef2d(MADS)	MEF2D	Other	#A6A7AA	Homer	Mouse	E15.5	Distal	1e-07	-17	0	48	0.0141	261.7	0.0058	17	2.43103	1	-0.07264	0.9957	154	0.0195	985.3	0.022	0.07264	0.886364	-0.174029	.
Sox3(HMG)/NPC-Sox3-ChIP-Seq(GSE33059)/Homer	CCWTTGTY	NPC-Sox3-ChIP-Seq(GSE33059)	Sox3(HMG)	SOX3	SRY-box	#A6A7AA	Homer	Mouse	E15.5	Distal	1e-07	-16.89	0	487	0.1428	5108.5	0.1127	16.89	1.26708	1e-41	-95.35	0	1488	0.1879	5776	0.1288	95.35	1.45885	0.544832	.
OCT4-SOX2-TCF-NANOG(POU,Homeobox,HMG)/mES-Oct4-ChIP-Seq(GSE11431)/Homer	ATTTGCATAACAATG	mES-Oct4-ChIP-Seq(GSE11431)	OCT4-SOX2-TCF-NANOG(POU,Homeobox,HMG)	OCT4-SOX2-TCF-NANOG	SRY-box	#A6A7AA	Homer	Mouse	E15.5	Distal	1e-06	-15.8	0	40	0.0117	206.8	0.0046	15.8	2.54348	1e-05	-13.51	0	148	0.0187	531.7	0.0119	13.51	1.57143	0.652077	.
Ap4(bHLH)/AML-Tfap4-ChIP-Seq(GSE45738)/Homer	NAHCAGCTGD	AML-Tfap4-ChIP-Seq(GSE45738)	Ap4(bHLH)	AP4	Other	#A6A7AA	Homer	Mouse	E15.5	Distal	1e-06	-15.65	0	586	0.1718	6363.3	0.1404	15.65	1.22365	1e-05	-12.08	0	1658	0.2094	8433.2	0.1881	12.08	1.11324	0.154762	.
Tcf12(bHLH)/GM12878-Tcf12-ChIP-Seq(GSE32465)/Homer	VCAGCTGYTG	GM12878-Tcf12-ChIP-Seq(GSE32465)	Tcf12(bHLH)	TCF12	bHLH	#F59120	Homer	Mouse	E15.5	Distal	1e-06	-15.61	0	552	0.1619	5952	0.1314	15.61	1.23212	0.001	-8.769	0.0004	1439	0.1818	7403.1	0.1651	8.769	1.10115	0.139012	.
Rfx6(HTH)/Min6b1-Rfx6.HA-ChIP-Seq(GSE62844)/Homer	TGTTKCCTAGCAACM	Min6b1-Rfx6.HA-ChIP-Seq(GSE62844)	Rfx6(HTH)	RFX6	HTH/RFX	#EA1F27	Homer	Mouse	E15.5	Distal	1e-06	-15.23	0	515	0.151	5520.6	0.1218	15.23	1.23974	1e-21	-48.72	0	1387	0.1752	5994.3	0.1337	48.72	1.3104	0.390003	.
Tbr1(T-box)/Cortex-Tbr1-ChIP-Seq(GSE71384)/Homer	AAGGTGTKAA	Cortex-Tbr1-ChIP-Seq(GSE71384)	Tbr1(T-box)	TBR1	T-Box	#E25ADC	Homer	Mouse	E15.5	Distal	1e-06	-15.1	0	333	0.0977	3357.7	0.0741	15.1	1.31849	0.1	-3.569	0.0503	1106	0.1397	5904.7	0.1317	3.569	1.06074	0.0850767	ASD_102
Sox9(HMG)/Limb-SOX9-ChIP-Seq(GSE73225)/Homer	AGGVNCCTTTGT	Limb-SOX9-ChIP-Seq(GSE73225)	Sox9(HMG)	SOX9	SRY-box	#A6A7AA	Homer	Mouse	E15.5	Distal	1e-06	-14.99	0	267	0.0783	2597.4	0.0573	14.99	1.36649	1e-19	-45.7	0	825	0.1042	3268.8	0.0729	45.7	1.42936	0.515365	.
NPAS(bHLH)/Liver-NPAS-ChIP-Seq(GSE39860)/Homer	NVCACGTG	Liver-NPAS-ChIP-Seq(GSE39860)	NPAS(bHLH)	NPAS	Other	#A6A7AA	Homer	Mouse	E15.5	Distal	1e-06	-14.48	0	514	0.1507	5544.2	0.1224	14.48	1.23121	1e-05	-11.52	0	1444	0.1824	7298.4	0.1628	11.52	1.12039	0.164005	.
ZNF467(Zf)/HEK293-ZNF467.GFP-ChIP-Seq(GSE58341)/Homer	TGGGGAAGGGCM	HEK293-ZNF467.GFP-ChIP-Seq(GSE58341)	ZNF467(Zf)	ZNF467	Other	#A6A7AA	Homer	Mouse	E15.5	Distal	1e-06	-14.46	0	469	0.1375	5000.8	0.1104	14.46	1.24547	1e-12	-28.41	0	994	0.1256	4412.3	0.0984	28.41	1.27642	0.352106	.
Zfp281(Zf)/ES-Zfp281-ChIP-Seq(GSE81042)/Homer	CCCCTCCCCCAC	ES-Zfp281-ChIP-Seq(GSE81042)	Zfp281(Zf)	ZFP281	Other	#A6A7AA	Homer	Mouse	E15.5	Distal	1e-06	-14.05	0	182	0.0534	1667.6	0.0368	14.05	1.45109	1e-12	-28.91	0	398	0.0503	1485.6	0.0331	28.91	1.51964	0.603727	.
AMYB(HTH)/Testes-AMYB-ChIP-Seq(GSE44588)/Homer	TGGCAGTTGG	Testes-AMYB-ChIP-Seq(GSE44588)	AMYB(HTH)	AMYB	Other	#A6A7AA	Homer	Mouse	E15.5	Distal	1e-05	-12.85	0	509	0.1493	5565.3	0.1228	12.85	1.2158	1e-15	-34.81	0	1470	0.1857	6711.9	0.1497	34.81	1.24048	0.3109	.
Hoxc9(Homeobox)/Ainv15-Hoxc9-ChIP-Seq(GSE21812)/Homer	GGCCATAAATCA	Ainv15-Hoxc9-ChIP-Seq(GSE21812)	Hoxc9(Homeobox)	HOXC9	Homeobox, HOXL	#FDDC0D	Homer	Mouse	E15.5	Distal	1e-05	-12.84	0	96	0.0282	772.6	0.0171	12.84	1.64912	0.001	-7.855	0.0009	311	0.0393	1423.4	0.0318	7.855	1.23585	0.305503	.
Arnt:Ahr(bHLH)/MCF7-Arnt-ChIP-Seq(Lo_et_al.)/Homer	TBGCACGCAA	MCF7-Arnt-ChIP-Seq(Lo_et_al.)	Arnt:Ahr(bHLH)	ARNT:AHR	Other	#A6A7AA	Homer	Mouse	E15.5	Distal	1e-05	-12.78	0	350	0.1026	3650.1	0.0806	12.78	1.27295	1e-24	-57.55	0	854	0.1079	3243.8	0.0724	57.55	1.49033	0.575633	.
Tgif1(Homeobox)/mES-Tgif1-ChIP-Seq(GSE55404)/Homer	YTGWCADY	mES-Tgif1-ChIP-Seq(GSE55404)	Tgif1(Homeobox)	TGIF1	Homeobox, TALE	#FDDC0D	Homer	Mouse	E15.5	Distal	1e-05	-12.72	0	845	0.2478	9754.2	0.2153	12.72	1.15095	1e-12	-29.56	0	2466	0.3115	12158.4	0.2712	29.56	1.1486	0.199875	.
Mef2a(MADS)/HL1-Mef2a.biotin-ChIP-Seq(GSE21529)/Homer	CYAAAAATAG	HL1-Mef2a.biotin-ChIP-Seq(GSE21529)	Mef2a(MADS)	MEF2A	Other	#A6A7AA	Homer	Mouse	E15.5	Distal	1e-05	-12.64	0	83	0.0243	643.2	0.0142	12.64	1.71127	1	-0.01442	1	283	0.0357	1831.6	0.0409	0.01442	0.872861	-0.196177	.
ZNF341(Zf)/EBV-ZNF341-ChIP-Seq(GSE113194)/Homer	GGAACAGCCG	EBV-ZNF341-ChIP-Seq(GSE113194)	ZNF341(Zf)	ZNF341	Other	#A6A7AA	Homer	Mouse	E15.5	Distal	1e-05	-12.46	0	349	0.1023	3652.5	0.0806	12.46	1.26923	1e-07	-16.79	0	838	0.1058	3894.9	0.0869	16.79	1.21749	0.283912	.
OCT:OCT(POU,Homeobox)/NPC-OCT6-ChIP-Seq(GSE43916)/Homer	YATGCATATRCATRT	NPC-OCT6-ChIP-Seq(GSE43916)	OCT:OCT(POU,Homeobox)	POU3F1	Homeobox, POU	#FDDC0D	Homer	Mouse	E15.5	Distal	1e-05	-12.33	0	20	0.0059	80	0.0018	12.33	3.27778	0.1	-2.806	0.0995	75	0.0095	346	0.0077	2.806	1.23377	0.303069	.
Sox6(HMG)/Myotubes-Sox6-ChIP-Seq(GSE32627)/Homer	CCATTGTTNY	Myotubes-Sox6-ChIP-Seq(GSE32627)	Sox6(HMG)	SOX6	SRY-box	#A6A7AA	Homer	Mouse	E15.5	Distal	1e-05	-12.13	0	404	0.1185	4326.1	0.0955	12.13	1.24084	1e-24	-55.42	0	1222	0.1544	5052.8	0.1127	55.42	1.37001	0.454185	.
Brn2(POU,Homeobox)/NPC-Brn2-ChIP-Seq(GSE35496)/Homer	ATGAATATTC	NPC-Brn2-ChIP-Seq(GSE35496)	Brn2(POU,Homeobox)	BRN2	Other	#A6A7AA	Homer	Mouse	E15.5	Distal	1e-05	-12.06	0	25	0.0073	117.5	0.0026	12.06	2.80769	1e-05	-13.04	0	108	0.0136	360	0.008	13.04	1.7	0.765535	.
Pax8(Paired,Homeobox)/Thyroid-Pax8-ChIP-Seq(GSE26938)/Homer	GTCATGCHTGRCTGS	Thyroid-Pax8-ChIP-Seq(GSE26938)	Pax8(Paired,Homeobox)	PAX8	Homeobox, PRD	#FDDC0D	Homer	Mouse	E15.5	Distal	1e-05	-11.66	0	175	0.0513	1658.1	0.0366	11.66	1.40164	0.01	-6.528	0.0032	426	0.0538	2059.4	0.0459	6.528	1.17211	0.229112	.
c-Myc(bHLH)/mES-cMyc-ChIP-Seq(GSE11431)/Homer	VVCCACGTGG	mES-cMyc-ChIP-Seq(GSE11431)	c-Myc(bHLH)	C-MYC	Other	#A6A7AA	Homer	Mouse	E15.5	Distal	1e-05	-11.55	0.0001	215	0.063	2117.8	0.0467	11.55	1.34904	0.1	-2.767	0.103	537	0.0678	2832.6	0.0632	2.767	1.07278	0.101361	.
n-Myc(bHLH)/mES-nMyc-ChIP-Seq(GSE11431)/Homer	VRCCACGTGG	mES-nMyc-ChIP-Seq(GSE11431)	n-Myc(bHLH)	N-MYC	Other	#A6A7AA	Homer	Mouse	E15.5	Distal	1e-05	-11.55	0.0001	310	0.0909	3228.6	0.0713	11.55	1.27489	0.01	-6.758	0.0026	757	0.0956	3810.8	0.085	6.758	1.12471	0.169548	.
MyoG(bHLH)/C2C12-MyoG-ChIP-Seq(GSE36024)/Homer	AACAGCTG	C2C12-MyoG-ChIP-Seq(GSE36024)	MyoG(bHLH)	MYOG	bHLH	#F59120	Homer	Mouse	E15.5	Distal	0.0001	-11.44	0.0001	539	0.1581	6010.4	0.1327	11.44	1.19141	0.001	-7.267	0.0016	1431	0.1808	7442.7	0.166	7.267	1.08916	0.123211	.
Stat3+il21(Stat)/CD4-Stat3-ChIP-Seq(GSE19198)/Homer	SVYTTCCNGGAARB	CD4-Stat3-ChIP-Seq(GSE19198)	Stat3+il21(Stat)	STAT3+IL21	Other	#A6A7AA	Homer	Mouse	E15.5	Distal	0.0001	-11.37	0.0001	250	0.0733	2529.6	0.0558	11.37	1.31362	1e-10	-23.71	0	729	0.0921	3174.5	0.0708	23.71	1.30085	0.379452	.
Tbx5(T-box)/HL1-Tbx5.biotin-ChIP-Seq(GSE21529)/Homer	AGGTGTCA	HL1-Tbx5.biotin-ChIP-Seq(GSE21529)	Tbx5(T-box)	TBX5	T-Box	#E25ADC	Homer	Mouse	E15.5	Distal	0.0001	-11.25	0.0001	1037	0.3041	12305.8	0.2716	11.25	1.11966	1e-07	-16.95	0	2711	0.3424	13980.1	0.3118	16.95	1.09814	0.135062	.
BMAL1(bHLH)/Liver-Bmal1-ChIP-Seq(GSE39860)/Homer	GNCACGTG	Liver-Bmal1-ChIP-Seq(GSE39860)	BMAL1(bHLH)	BMAL1	Other	#A6A7AA	Homer	Mouse	E15.5	Distal	0.0001	-11.1	0.0001	555	0.1628	6228.4	0.1375	11.1	1.184	0.01	-6.516	0.0033	1560	0.197	8196.2	0.1828	6.516	1.07768	0.10793	.
CTCF-SatelliteElement(Zf?)/CD4+-CTCF-ChIP-Seq(Barski_et_al.)/Homer	TGCAGTTCCMVNWRTGGCCA	CD4+-CTCF-ChIP-Seq(Barski_et_al.)	CTCF-SatelliteElement(Zf?)	CTCF-SATELLITEELEMENT	CTCF/BORIS	#016938	Homer	Mouse	E15.5	Distal	0.0001	-11.03	0.0001	14	0.0041	46.3	0.001	11.03	4.1	0.1	-2.514	0.1256	37	0.0047	159.9	0.0036	2.514	1.30556	0.384664	.
Mef2c(MADS)/GM12878-Mef2c-ChIP-Seq(GSE32465)/Homer	DCYAAAAATAGM	GM12878-Mef2c-ChIP-Seq(GSE32465)	Mef2c(MADS)	MEF2C	Other	#A6A7AA	Homer	Mouse	E15.5	Distal	0.0001	-11.01	0.0001	73	0.0214	571.8	0.0126	11.01	1.69841	1	-4.8e-05	1	269	0.034	1936.7	0.0432	4.8e-05	0.787037	-0.345497	DD_285
Tbox:Smad(T-box,MAD)/ESCd5-Smad2_3-ChIP-Seq(GSE29422)/Homer	AGGTGHCAGACA	ESCd5-Smad2_3-ChIP-Seq(GSE29422)	Tbox:Smad(T-box,MAD)	TBOX:SMAD	Other	#A6A7AA	Homer	Mouse	E15.5	Distal	0.0001	-10.94	0.0001	77	0.0226	613	0.0135	10.94	1.67407	0.0001	-9.477	0.0002	244	0.0308	1049.3	0.0234	9.477	1.31624	0.396422	.
MyoD(bHLH)/Myotube-MyoD-ChIP-Seq(GSE21614)/Homer	RRCAGCTGYTSY	Myotube-MyoD-ChIP-Seq(GSE21614)	MyoD(bHLH)	MYOD	Other	#A6A7AA	Homer	Mouse	E15.5	Distal	0.0001	-10.66	0.0001	465	0.1364	5144.4	0.1135	10.66	1.20176	0.0001	-9.302	0.0003	1219	0.154	6182.6	0.1379	9.302	1.11675	0.159308	.
Znf263(Zf)/K562-Znf263-ChIP-Seq(GSE31477)/Homer	CVGTSCTCCC	K562-Znf263-ChIP-Seq(GSE31477)	Znf263(Zf)	ZNF263	ZNF C2H2	#A6A7AA	Homer	Mouse	E15.5	Distal	0.0001	-10.46	0.0001	916	0.2686	10817.8	0.2387	10.46	1.12526	1e-15	-34.92	0	2085	0.2634	9946.4	0.2219	34.92	1.18702	0.247346	.
Foxo1(Forkhead)/RAW-Foxo1-ChIP-Seq(Fan_et_al.)/Homer	CTGTTTAC	RAW-Foxo1-ChIP-Seq(Fan_et_al.)	Foxo1(Forkhead)	FOXO1	Other	#A6A7AA	Homer	Mouse	E15.5	Distal	0.0001	-10.26	0.0002	512	0.1501	5746.4	0.1268	10.26	1.18375	1e-08	-19.96	0	1626	0.2054	7952	0.1774	19.96	1.15784	0.21143	.
Egr1(Zf)/K562-Egr1-ChIP-Seq(GSE32465)/Homer	TGCGTGGGYG	K562-Egr1-ChIP-Seq(GSE32465)	Egr1(Zf)	EGR1	Other	#A6A7AA	Homer	Mouse	E15.5	Distal	0.0001	-10.23	0.0002	445	0.1305	4923.1	0.1087	10.23	1.20055	1e-09	-21.49	0	909	0.1148	4138.3	0.0923	21.49	1.24377	0.31472	.
GLIS3(Zf)/Thyroid-Glis3.GFP-ChIP-Seq(GSE103297)/Homer	CTCCCTGGGAGGCCN	Thyroid-Glis3.GFP-ChIP-Seq(GSE103297)	GLIS3(Zf)	GLIS3	Other	#A6A7AA	Homer	Mouse	E15.5	Distal	0.0001	-10.15	0.0002	791	0.232	9250.4	0.2042	10.15	1.13614	1e-12	-28.39	0	1622	0.2049	7671.1	0.1711	28.39	1.19755	0.26008	.
Pitx1(Homeobox)/Chicken-Pitx1-ChIP-Seq(GSE38910)/Homer	TAATCCCN	Chicken-Pitx1-ChIP-Seq(GSE38910)	Pitx1(Homeobox)	PITX1	Homeobox	#FDDC0D	Homer	Mouse	E15.5	Distal	0.0001	-9.962	0.0002	987	0.2894	11765.6	0.2597	9.962	1.11436	1e-09	-20.95	0	2809	0.3548	14349.4	0.3201	20.95	1.1084	0.148483	.
MNT(bHLH)/HepG2-MNT-ChIP-Seq(Encode)/Homer	DGCACACGTG	HepG2-MNT-ChIP-Seq(Encode)	MNT(bHLH)	MNT	bHLH	#F59120	Homer	Mouse	E15.5	Distal	0.0001	-9.762	0.0003	327	0.0959	3513.3	0.0775	9.762	1.23742	0.01	-6.764	0.0026	947	0.1196	4834.7	0.1078	6.764	1.10946	0.14986	.
WT1(Zf)/Kidney-WT1-ChIP-Seq(GSE90016)/Homer	MCTCCCMCRCAB	Kidney-WT1-ChIP-Seq(GSE90016)	WT1(Zf)	WT1	Other	#A6A7AA	Homer	Mouse	E15.5	Distal	0.0001	-9.652	0.0003	356	0.1044	3869.1	0.0854	9.652	1.22248	1e-10	-24.51	0	794	0.1003	3484.2	0.0777	24.51	1.29086	0.368335	.
Twist(bHLH)/HMLE-TWIST1-ChIP-Seq(Chang_et_al)/Homer	VCAKCTGGNNNCCAGMTGBN	HMLE-TWIST1-ChIP-Seq(Chang_et_al)	Twist(bHLH)	TWIST	bHLH	#F59120	Homer	Mouse	E15.5	Distal	0.0001	-9.329	0.0004	67	0.0196	541.3	0.0119	9.329	1.64706	0.0001	-10.8	0.0001	198	0.025	801.3	0.0179	10.8	1.39665	0.481969	.
Zic3(Zf)/mES-Zic3-ChIP-Seq(GSE37889)/Homer	GGCCYCCTGCTGDGH	mES-Zic3-ChIP-Seq(GSE37889)	Zic3(Zf)	ZIC3	Other	#A6A7AA	Homer	Mouse	E15.5	Distal	0.001	-9.049	0.0005	382	0.112	4218.4	0.0931	9.049	1.20301	1e-09	-21.65	0	893	0.1128	4052	0.0904	21.65	1.24779	0.319372	.
Foxf1(Forkhead)/Lung-Foxf1-ChIP-Seq(GSE77951)/Homer	WWATRTAAACAN	Lung-Foxf1-ChIP-Seq(GSE77951)	Foxf1(Forkhead)	FOXF1	Other	#A6A7AA	Homer	Mouse	E15.5	Distal	0.001	-8.943	0.0006	141	0.0413	1359.7	0.03	8.943	1.37667	0.1	-2.967	0.0869	505	0.0638	2644.5	0.059	2.967	1.08136	0.112841	.
Bapx1(Homeobox)/VertebralCol-Bapx1-ChIP-Seq(GSE36672)/Homer	TTRAGTGSYK	VertebralCol-Bapx1-ChIP-Seq(GSE36672)	Bapx1(Homeobox)	BAPX1	Other	#A6A7AA	Homer	Mouse	E15.5	Distal	0.001	-8.711	0.0007	603	0.1768	6982.8	0.1541	8.711	1.14731	1e-07	-16.43	0	1725	0.2179	8612.5	0.1921	16.43	1.13431	0.181809	.
FOXK1(Forkhead)/HEK293-FOXK1-ChIP-Seq(GSE51673)/Homer	NVWTGTTTAC	HEK293-FOXK1-ChIP-Seq(GSE51673)	FOXK1(Forkhead)	FOXK1	Other	#A6A7AA	Homer	Mouse	E15.5	Distal	0.001	-8.628	0.0008	187	0.0548	1900.9	0.042	8.628	1.30476	0.001	-8.164	0.0007	648	0.0818	3171.3	0.0707	8.164	1.157	0.210391	.
KLF14(Zf)/HEK293-KLF14.GFP-ChIP-Seq(GSE58341)/Homer	RGKGGGCGKGGC	HEK293-KLF14.GFP-ChIP-Seq(GSE58341)	KLF14(Zf)	KLF14	KLF/SP	#89C541	Homer	Mouse	E15.5	Distal	0.001	-8.541	0.0009	1122	0.329	13630.1	0.3008	8.541	1.09375	1e-36	-84.41	0	2140	0.2703	9193.2	0.2051	84.41	1.31789	0.398234	.
Foxo3(Forkhead)/U2OS-Foxo3-ChIP-Seq(E-MTAB-2701)/Homer	DGTAAACA	U2OS-Foxo3-ChIP-Seq(E-MTAB-2701)	Foxo3(Forkhead)	FOXO3	Other	#A6A7AA	Homer	Mouse	E15.5	Distal	0.001	-8.083	0.0014	135	0.0396	1319.2	0.0291	8.083	1.36082	0.01	-6.438	0.0035	474	0.0599	2315.4	0.0516	6.438	1.16085	0.215185	.
FoxL2(Forkhead)/Ovary-FoxL2-ChIP-Seq(GSE60858)/Homer	WWTRTAAACAVG	Ovary-FoxL2-ChIP-Seq(GSE60858)	FoxL2(Forkhead)	FOXL2	Other	#A6A7AA	Homer	Mouse	E15.5	Distal	0.001	-7.878	0.0017	128	0.0375	1246.5	0.0275	7.878	1.36364	1	-0.6213	0.6747	445	0.0562	2529.4	0.0564	0.6213	0.996454	-0.00512503	.
PAX3:FKHR-fusion(Paired,Homeobox)/Rh4-PAX3:FKHR-ChIP-Seq(GSE19063)/Homer	ACCRTGACTAATTNN	Rh4-PAX3:FKHR-ChIP-Seq(GSE19063)	PAX3:FKHR-fusion(Paired,Homeobox)	PAX3:FKHR-FUSION	Other	#A6A7AA	Homer	Mouse	E15.5	Distal	0.001	-7.851	0.0017	43	0.0126	324	0.0072	7.851	1.75	0.01	-6.837	0.0025	147	0.0186	622.4	0.0139	6.837	1.33813	0.420218	.
bHLHE40(bHLH)/HepG2-BHLHE40-ChIP-Seq(GSE31477)/Homer	KCACGTGMCN	HepG2-BHLHE40-ChIP-Seq(GSE31477)	bHLHE40(bHLH)	BHLHE40	bHLH	#F59120	Homer	Mouse	E15.5	Distal	0.001	-7.531	0.0023	151	0.0443	1523.5	0.0336	7.531	1.31845	1e-06	-14.56	0	344	0.0435	1444	0.0322	14.56	1.35093	0.433955	.
CLOCK(bHLH)/Liver-Clock-ChIP-Seq(GSE39860)/Homer	GHCACGTG	Liver-Clock-ChIP-Seq(GSE39860)	CLOCK(bHLH)	CLOCK	bHLH	#F59120	Homer	Mouse	E15.5	Distal	0.001	-7.436	0.0025	222	0.0651	2365.5	0.0522	7.436	1.24713	0.01	-6.267	0.0041	539	0.0681	2666.3	0.0595	6.267	1.14454	0.194765	.
NFIL3(bZIP)/HepG2-NFIL3-ChIP-Seq(Encode)/Homer	VTTACGTAAYNNNNN	HepG2-NFIL3-ChIP-Seq(Encode)	NFIL3(bZIP)	NFIL3	bZip	#B414EF	Homer	Mouse	E15.5	Distal	0.001	-7.403	0.0026	121	0.0355	1182.1	0.0261	7.403	1.36015	1e-06	-15.33	0	412	0.052	1764.4	0.0394	15.33	1.3198	0.400316	.
FOXK2(Forkhead)/U2OS-FOXK2-ChIP-Seq(E-MTAB-2204)/Homer	SCHTGTTTACAT	U2OS-FOXK2-ChIP-Seq(E-MTAB-2204)	FOXK2(Forkhead)	FOXK2	Other	#A6A7AA	Homer	Mouse	E15.5	Distal	0.001	-7.277	0.0029	129	0.0378	1278.2	0.0282	7.277	1.34043	0.0001	-11.23	0	449	0.0567	2041.2	0.0455	11.23	1.24615	0.317482	.
Pbx3(Homeobox)/GM12878-PBX3-ChIP-Seq(GSE32465)/Homer	SCTGTCAMTCAN	GM12878-PBX3-ChIP-Seq(GSE32465)	Pbx3(Homeobox)	PBX3	Homeobox, TALE	#FDDC0D	Homer	Mouse	E15.5	Distal	0.001	-7.252	0.0029	96	0.0282	904.1	0.02	7.252	1.41	0.001	-7.184	0.0018	245	0.0309	1104.2	0.0246	7.184	1.2561	0.328949	.
ZNF189(Zf)/HEK293-ZNF189.GFP-ChIP-Seq(GSE58341)/Homer	TGGAACAGMA	HEK293-ZNF189.GFP-ChIP-Seq(GSE58341)	ZNF189(Zf)	ZNF189	Other	#A6A7AA	Homer	Mouse	E15.5	Distal	0.001	-7.012	0.0037	278	0.0815	3063.3	0.0676	7.012	1.20562	1e-08	-18.99	0	832	0.1051	3805.9	0.0849	18.99	1.23793	0.307926	.
FOXP1(Forkhead)/H9-FOXP1-ChIP-Seq(GSE31006)/Homer	NYYTGTTTACHN	H9-FOXP1-ChIP-Seq(GSE31006)	FOXP1(Forkhead)	FOXP1	Other	#A6A7AA	Homer	Mouse	E15.5	Distal	0.001	-7.012	0.0037	81	0.0238	744.3	0.0164	7.012	1.45122	0.01	-6.101	0.0047	283	0.0357	1327.1	0.0296	6.101	1.20608	0.270327	ASD_102
PBX2(Homeobox)/K562-PBX2-ChIP-Seq(Encode)/Homer	RTGATTKATRGN	K562-PBX2-ChIP-Seq(Encode)	PBX2(Homeobox)	PBX2	Homeobox, TALE	#FDDC0D	Homer	Mouse	E15.5	Distal	0.01	-6.887	0.0041	139	0.0408	1408.6	0.0311	6.887	1.3119	1	-1.89	0.2211	471	0.0595	2533.3	0.0565	1.89	1.0531	0.0746388	.
Hand2(bHLH)/Mesoderm-Hand2-ChIP-Seq(GSE61475)/Homer	TGACANARRCCAGRC	Mesoderm-Hand2-ChIP-Seq(GSE61475)	Hand2(bHLH)	HAND2	bHLH	#F59120	Homer	Mouse	E15.5	Distal	0.01	-6.832	0.0043	152	0.0446	1562.5	0.0345	6.832	1.29275	0.01	-5.738	0.0065	452	0.0571	2225.3	0.0496	5.738	1.15121	0.203151	.
AR-halfsite(NR)/LNCaP-AR-ChIP-Seq(GSE27824)/Homer	CCAGGAACAG	LNCaP-AR-ChIP-Seq(GSE27824)	AR-halfsite(NR)	AR-HALFSITE	CTCF/BORIS	#016938	Homer	Mouse	E15.5	Distal	0.01	-6.758	0.0046	1272	0.373	15764.8	0.3479	6.758	1.07215	1e-13	-30.29	0	3355	0.4238	17018.3	0.3796	30.29	1.11644	0.158904	.
Npas4(bHLH)/Neuron-Npas4-ChIP-Seq(GSE127793)/Homer	NHRTCACGACDN	Neuron-Npas4-ChIP-Seq(GSE127793)	Npas4(bHLH)	NPAS4	bHLH	#F59120	Homer	Mouse	E15.5	Distal	0.01	-6.61	0.0052	323	0.0947	3638.5	0.0803	6.61	1.17933	1e-10	-25.2	0	768	0.097	3339.6	0.0745	25.2	1.30201	0.380744	.
ZNF669(Zf)/HEK293-ZNF669.GFP-ChIP-Seq(GSE58341)/Homer	GARTGGTCATCGCCC	HEK293-ZNF669.GFP-ChIP-Seq(GSE58341)	ZNF669(Zf)	ZNF669	Other	#A6A7AA	Homer	Mouse	E15.5	Distal	0.01	-6.541	0.0056	50	0.0147	420.5	0.0093	6.541	1.58065	1	-1.126	0.4346	70	0.0088	371.7	0.0083	1.126	1.06024	0.0843922	.
STAT4(Stat)/CD4-Stat4-ChIP-Seq(GSE22104)/Homer	NYTTCCWGGAAR	CD4-Stat4-ChIP-Seq(GSE22104)	STAT4(Stat)	STAT4	Other	#A6A7AA	Homer	Mouse	E15.5	Distal	0.01	-6.426	0.0062	245	0.0718	2694.5	0.0595	6.426	1.20672	1e-06	-15.29	0	828	0.1046	3884.9	0.0867	15.29	1.20646	0.270779	.
HLF(bZIP)/HSC-HLF.Flag-ChIP-Seq(GSE69817)/Homer	RTTATGYAAB	HSC-HLF.Flag-ChIP-Seq(GSE69817)	HLF(bZIP)	HLF	bZip	#B414EF	Homer	Mouse	E15.5	Distal	0.01	-6.424	0.0062	133	0.039	1356.1	0.0299	6.424	1.30435	0.01	-6.072	0.0049	485	0.0613	2387.6	0.0533	6.072	1.15009	0.201752	.
Foxa2(Forkhead)/Liver-Foxa2-ChIP-Seq(GSE25694)/Homer	CYTGTTTACWYW	Liver-Foxa2-ChIP-Seq(GSE25694)	Foxa2(Forkhead)	FOXA2	Other	#A6A7AA	Homer	Mouse	E15.5	Distal	0.01	-6.286	0.007	146	0.0428	1514.5	0.0334	6.286	1.28144	1e-05	-12.7	0	536	0.0677	2448.8	0.0546	12.7	1.23993	0.310255	.
Sox15(HMG)/CPA-Sox15-ChIP-Seq(GSE62909)/Homer	RAACAATGGN	CPA-Sox15-ChIP-Seq(GSE62909)	Sox15(HMG)	SOX15	SRY-box	#A6A7AA	Homer	Mouse	E15.5	Distal	0.01	-6.23	0.0073	256	0.0751	2839.9	0.0627	6.23	1.19777	1e-15	-35.8	0	808	0.1021	3341.2	0.0745	35.8	1.37047	0.454671	.
HIF2a(bHLH)/785_O-HIF2a-ChIP-Seq(GSE34871)/Homer	GCACGTACCC	785_O-HIF2a-ChIP-Seq(GSE34871)	HIF2a(bHLH)	HIF2A	Other	#A6A7AA	Homer	Mouse	E15.5	Distal	0.01	-6.177	0.0077	155	0.0455	1625	0.0359	6.177	1.26741	1e-06	-15.68	0	351	0.0443	1458.1	0.0325	15.68	1.36308	0.446867	.
LRF(Zf)/Erythroblasts-ZBTB7A-ChIP-Seq(GSE74977)/Homer	AAGACCCYYN	Erythroblasts-ZBTB7A-ChIP-Seq(GSE74977)	LRF(Zf)	LRF	Other	#A6A7AA	Homer	Mouse	E15.5	Distal	0.01	-6.151	0.0078	835	0.2449	10155	0.2241	6.151	1.09282	1e-17	-39.39	0	1550	0.1958	7020.6	0.1566	39.39	1.25032	0.322297	.
HIF-1a(bHLH)/MCF7-HIF1a-ChIP-Seq(GSE28352)/Homer	TACGTGCV	MCF7-HIF1a-ChIP-Seq(GSE28352)	HIF-1a(bHLH)	HIF-1A	Other	#A6A7AA	Homer	Mouse	E15.5	Distal	0.01	-6.144	0.0078	121	0.0355	1227.6	0.0271	6.144	1.30996	0.0001	-9.979	0.0001	263	0.0332	1133.3	0.0253	9.979	1.31225	0.392046	.
c-Myc(bHLH)/LNCAP-cMyc-ChIP-Seq(Unpublished)/Homer	VCCACGTG	LNCAP-cMyc-ChIP-Seq(Unpublished)	c-Myc(bHLH)	C-MYC	Other	#A6A7AA	Homer	Mouse	E15.5	Distal	0.01	-6.121	0.0079	275	0.0806	3078.8	0.0679	6.121	1.18704	0.0001	-11.44	0	584	0.0738	2729.7	0.0609	11.44	1.21182	0.277179	.
PR(NR)/T47D-PR-ChIP-Seq(GSE31130)/Homer	VAGRACAKNCTGTBC	T47D-PR-ChIP-Seq(GSE31130)	PR(NR)	PR	Other	#A6A7AA	Homer	Mouse	E15.5	Distal	0.01	-6.119	0.0079	582	0.1707	6921.5	0.1528	6.119	1.11715	1e-05	-12.52	0	1801	0.2275	9191.8	0.205	12.52	1.10976	0.150243	.
Brachyury(T-box)/Mesoendoderm-Brachyury-ChIP-exo(GSE54963)/Homer	ANTTMRCASBNNNGTGYKAAN	Mesoendoderm-Brachyury-ChIP-exo(GSE54963)	Brachyury(T-box)	BRACHYURY	Other	#A6A7AA	Homer	Mouse	E15.5	Distal	0.01	-6.107	0.0079	62	0.0182	559.6	0.0124	6.107	1.46774	0.01	-4.756	0.0162	229	0.0289	1087.1	0.0242	4.756	1.19421	0.256062	.
FOXA1(Forkhead)/LNCAP-FOXA1-ChIP-Seq(GSE27824)/Homer	WAAGTAAACA	LNCAP-FOXA1-ChIP-Seq(GSE27824)	FOXA1(Forkhead)	FOXA1	Other	#A6A7AA	Homer	Mouse	E15.5	Distal	0.01	-5.841	0.0102	183	0.0537	1975.2	0.0436	5.841	1.23165	0.01	-5.271	0.0102	697	0.088	3558.9	0.0794	5.271	1.10831	0.148365	.
ARE(NR)/LNCAP-AR-ChIP-Seq(GSE27824)/Homer	RGRACASNSTGTYCYB	LNCAP-AR-ChIP-Seq(GSE27824)	ARE(NR)	ARE	Other	#A6A7AA	Homer	Mouse	E15.5	Distal	0.01	-5.823	0.0103	75	0.022	711.1	0.0157	5.823	1.40127	0.0001	-11.22	0	232	0.0293	958.2	0.0214	11.22	1.36916	0.45329	.
Eomes(T-box)/H9-Eomes-ChIP-Seq(GSE26097)/Homer	ATTAACACCT	H9-Eomes-ChIP-Seq(GSE26097)	Eomes(T-box)	EOMES	Other	#A6A7AA	Homer	Mouse	E15.5	Distal	0.01	-5.784	0.0107	457	0.134	5368.3	0.1185	5.784	1.1308	1	-2.268	0.1568	1512	0.191	8290.7	0.1849	2.268	1.03299	0.0468274	.
Hoxa9(Homeobox)/ChickenMSG-Hoxa9.Flag-ChIP-Seq(GSE86088)/Homer	RGCAATNAAA	ChickenMSG-Hoxa9.Flag-ChIP-Seq(GSE86088)	Hoxa9(Homeobox)	HOXA9	Homeobox, HOXL	#FDDC0D	Homer	Mouse	E15.5	Distal	0.01	-5.754	0.0109	584	0.1713	6979.2	0.154	5.754	1.11234	1e-09	-21.11	0	1802	0.2276	8855.5	0.1975	21.11	1.15241	0.204648	.
Hoxd11(Homeobox)/ChickenMSG-Hoxd11.Flag-ChIP-Seq(GSE86088)/Homer	VGCCATAAAA	ChickenMSG-Hoxd11.Flag-ChIP-Seq(GSE86088)	Hoxd11(Homeobox)	HOXD11	Homeobox, HOXL	#FDDC0D	Homer	Mouse	E15.5	Distal	0.01	-5.747	0.0109	457	0.134	5371.9	0.1186	5.747	1.12985	0.001	-8.202	0.0007	1514	0.1912	7843.7	0.175	8.202	1.09257	0.127728	.
bZIP:IRF(bZIP,IRF)/Th17-BatF-ChIP-Seq(GSE39756)/Homer	NAGTTTCABTHTGACTNW	Th17-BatF-ChIP-Seq(GSE39756)	bZIP:IRF(bZIP,IRF)	BZIP:IRF	bZip	#B414EF	Homer	Mouse	E15.5	Distal	0.01	-5.618	0.0123	70	0.0205	661.1	0.0146	5.618	1.40411	0.1	-2.943	0.0885	257	0.0325	1301.6	0.029	2.943	1.12069	0.164387	.
MYB(HTH)/ERMYB-Myb-ChIPSeq(GSE22095)/Homer	GGCVGTTR	ERMYB-Myb-ChIPSeq(GSE22095)	MYB(HTH)	MYB	Other	#A6A7AA	Homer	Mouse	E15.5	Distal	0.01	-5.57	0.0128	565	0.1657	6754.8	0.1491	5.57	1.11133	1e-14	-34.51	0	1626	0.2054	7531.7	0.168	34.51	1.22262	0.289975	.
ZNF416(Zf)/HEK293-ZNF416.GFP-ChIP-Seq(GSE58341)/Homer	WDNCTGGGCA	HEK293-ZNF416.GFP-ChIP-Seq(GSE58341)	ZNF416(Zf)	ZNF416	Other	#A6A7AA	Homer	Mouse	E15.5	Distal	0.01	-5.442	0.0144	568	0.1666	6804.2	0.1502	5.442	1.10919	1e-06	-15.78	0	1441	0.182	7109	0.1586	15.78	1.14754	0.198546	.
Myf5(bHLH)/GM-Myf5-ChIP-Seq(GSE24852)/Homer	BAACAGCTGT	GM-Myf5-ChIP-Seq(GSE24852)	Myf5(bHLH)	MYF5	bHLH	#F59120	Homer	Mouse	E15.5	Distal	0.01	-5.387	0.0151	324	0.095	3732.8	0.0824	5.387	1.15291	1	-1.615	0.2827	947	0.1196	5211.1	0.1162	1.615	1.02926	0.0416073	.
Tbx20(T-box)/Heart-Tbx20-ChIP-Seq(GSE29636)/Homer	GGTGYTGACAGS	Heart-Tbx20-ChIP-Seq(GSE29636)	Tbx20(T-box)	TBX20	T-Box	#E25ADC	Homer	Mouse	E15.5	Distal	0.01	-5.197	0.0182	81	0.0238	799.2	0.0176	5.197	1.35227	1e-08	-19.49	0	270	0.0341	1015.4	0.0226	19.49	1.50885	0.593449	.
Pknox1(Homeobox)/ES-Prep1-ChIP-Seq(GSE63282)/Homer	SCTGTCAVTCAV	ES-Prep1-ChIP-Seq(GSE63282)	Pknox1(Homeobox)	PKNOX1	Homeobox, TALE	#FDDC0D	Homer	Mouse	E15.5	Distal	0.01	-5.18	0.0184	93	0.0273	938.8	0.0207	5.18	1.31884	0.01	-6.889	0.0023	243	0.0307	1101	0.0246	6.889	1.24797	0.31958	.
Pdx1(Homeobox)/Islet-Pdx1-ChIP-Seq(SRA008281)/Homer	YCATYAATCA	Islet-Pdx1-ChIP-Seq(SRA008281)	Pdx1(Homeobox)	PDX1	Homeobox, HOXL	#FDDC0D	Homer	Mouse	E15.5	Distal	0.01	-4.994	0.0219	160	0.0469	1741.4	0.0384	4.994	1.22135	0.1	-2.853	0.0959	601	0.0759	3177	0.0709	2.853	1.07052	0.0983143	.
FOXA1(Forkhead)/MCF7-FOXA1-ChIP-Seq(GSE26831)/Homer	WAAGTAAACA	MCF7-FOXA1-ChIP-Seq(GSE26831)	FOXA1(Forkhead)	FOXA1	Other	#A6A7AA	Homer	Mouse	E15.5	Distal	0.01	-4.923	0.0234	143	0.0419	1540.5	0.034	4.923	1.23235	0.1	-3.425	0.0572	542	0.0685	2818.8	0.0629	3.425	1.08903	0.123044	.
E2F(E2F)/Hela-CellCycle-Expression/Homer	TTSGCGCGAAAA	Hela-CellCycle-Expression	E2F(E2F)	E2F	Other	#A6A7AA	Homer	Mouse	E15.5	Distal	0.01	-4.88	0.0242	49	0.0144	449	0.0099	4.88	1.45455	1e-05	-13.7	0	84	0.0106	252.2	0.0056	13.7	1.89286	0.920566	.
USF1(bHLH)/GM12878-Usf1-ChIP-Seq(GSE32465)/Homer	SGTCACGTGR	GM12878-Usf1-ChIP-Seq(GSE32465)	USF1(bHLH)	USF1	bHLH	#F59120	Homer	Mouse	E15.5	Distal	0.01	-4.831	0.0253	189	0.0554	2102.2	0.0464	4.831	1.19397	1e-05	-12.46	0	477	0.0603	2153.9	0.048	12.46	1.25625	0.329124	.
Hoxd13(Homeobox)/ChickenMSG-Hoxd13.Flag-ChIP-Seq(GSE86088)/Homer	NCYAATAAAA	ChickenMSG-Hoxd13.Flag-ChIP-Seq(GSE86088)	Hoxd13(Homeobox)	HOXD13	Homeobox, HOXL	#FDDC0D	Homer	Mouse	E15.5	Distal	0.01	-4.82	0.0254	248	0.0727	2828.5	0.0624	4.82	1.16506	0.1	-4.277	0.0254	930	0.1175	4884.4	0.109	4.277	1.07798	0.108333	.
Rbpj1(?)/Panc1-Rbpj1-ChIP-Seq(GSE47459)/Homer	HTTTCCCASG	Panc1-Rbpj1-ChIP-Seq(GSE47459)	Rbpj1(?)	RBPJ1	Other	#A6A7AA	Homer	Mouse	E15.5	Distal	0.01	-4.782	0.0261	457	0.134	5454.7	0.1204	4.782	1.11296	1e-05	-13.63	0	1379	0.1742	6859.3	0.153	13.63	1.13856	0.187213	.
Unknown-ESC-element(?)/mES-Nanog-ChIP-Seq(GSE11724)/Homer	CACAGCAGGGGG	mES-Nanog-ChIP-Seq(GSE11724)	Unknown-ESC-element(?)	UNKNOWN-ESC-ELEMENT	Other	#A6A7AA	Homer	Mouse	E15.5	Distal	0.01	-4.645	0.0298	263	0.0771	3026	0.0668	4.645	1.15419	0.1	-3.086	0.0781	712	0.0899	3770	0.0841	3.086	1.06897	0.0962153	.
BMYB(HTH)/Hela-BMYB-ChIP-Seq(GSE27030)/Homer	NHAACBGYYV	Hela-BMYB-ChIP-Seq(GSE27030)	BMYB(HTH)	BMYB	Other	#A6A7AA	Homer	Mouse	E15.5	Distal	0.01	-4.628	0.0301	432	0.1267	5151.1	0.1137	4.628	1.11434	1e-08	-19.85	0	1347	0.1701	6470.1	0.1443	19.85	1.17879	0.237312	.
CEBP(bZIP)/ThioMac-CEBPb-ChIP-Seq(GSE21512)/Homer	ATTGCGCAAC	ThioMac-CEBPb-ChIP-Seq(GSE21512)	CEBP(bZIP)	CEBP	bZip	#B414EF	Homer	Mouse	E15.5	Distal	0.1	-4.601	0.0307	121	0.0355	1293	0.0285	4.601	1.24561	0.001	-8.312	0.0006	408	0.0515	1909.7	0.0426	8.312	1.20892	0.273719	.
Zfp809(Zf)/ES-Zfp809-ChIP-Seq(GSE70799)/Homer	GGGGCTYGKCTGGGA	ES-Zfp809-ChIP-Seq(GSE70799)	Zfp809(Zf)	ZFP809	Other	#A6A7AA	Homer	Mouse	E15.5	Distal	0.1	-4.541	0.0324	139	0.0408	1511.6	0.0334	4.541	1.22156	1e-05	-12.5	0	296	0.0374	1247.2	0.0278	12.5	1.34532	0.427953	.
PAX5(Paired,Homeobox)/GM12878-PAX5-ChIP-Seq(GSE32465)/Homer	GCAGCCAAGCRTGACH	GM12878-PAX5-ChIP-Seq(GSE32465)	PAX5(Paired,Homeobox)	PAX5	Homeobox, PRD	#FDDC0D	Homer	Mouse	E15.5	Distal	0.1	-4.464	0.0347	178	0.0522	1989.3	0.0439	4.464	1.18907	0.001	-7.939	0.0009	449	0.0567	2133.6	0.0476	7.939	1.19118	0.252387	ASD_102
Zic(Zf)/Cerebellum-ZIC1.2-ChIP-Seq(GSE60731)/Homer	CCTGCTGAGH	Cerebellum-ZIC1.2-ChIP-Seq(GSE60731)	Zic(Zf)	ZIC	Other	#A6A7AA	Homer	Mouse	E15.5	Distal	0.1	-4.328	0.0395	390	0.1144	4646.4	0.1025	4.328	1.1161	0.01	-6.243	0.0041	959	0.1211	4926	0.1099	6.243	1.10191	0.140007	.
NPAS2(bHLH)/Liver-NPAS2-ChIP-Seq(GSE39860)/Homer	KCCACGTGAC	Liver-NPAS2-ChIP-Seq(GSE39860)	NPAS2(bHLH)	NPAS2	bHLH	#F59120	Homer	Mouse	E15.5	Distal	0.1	-4.218	0.0438	361	0.1059	4289.7	0.0947	4.218	1.11827	0.01	-5.728	0.0066	970	0.1225	5015	0.1119	5.728	1.09473	0.130572	.
E2F6(E2F)/Hela-E2F6-ChIP-Seq(GSE31477)/Homer	GGCGGGAARN	Hela-E2F6-ChIP-Seq(GSE31477)	E2F6(E2F)	E2F6	Other	#A6A7AA	Homer	Mouse	E15.5	Distal	0.1	-4.159	0.0461	382	0.112	4560.3	0.1006	4.159	1.11332	1e-18	-43.02	0	720	0.0909	2805.1	0.0626	43.02	1.45208	0.538118	.
Bcl6(Zf)/Liver-Bcl6-ChIP-Seq(GSE31578)/Homer	NNNCTTTCCAGGAAA	Liver-Bcl6-ChIP-Seq(GSE31578)	Bcl6(Zf)	BCL6	Other	#A6A7AA	Homer	Mouse	E15.5	Distal	0.1	-4.112	0.048	340	0.0997	4033.2	0.089	4.112	1.12022	1e-06	-14.98	0	1133	0.1431	5496.9	0.1226	14.98	1.16721	0.223065	.
GATA(Zf),IR3/iTreg-Gata3-ChIP-Seq(GSE20898)/Homer	NNNNNBAGATAWYATCTVHN	iTreg-Gata3-ChIP-Seq(GSE20898)	GATA(Zf),IR3	GATA	Other	#A6A7AA	Homer	Mouse	E15.5	Distal	0.1	-4.072	0.0497	24	0.007	197.1	0.0044	4.072	1.59091	1	-0.0719	0.9957	66	0.0083	449.3	0.01	0.0719	0.83	-0.268817	.
Stat3(Stat)/mES-Stat3-ChIP-Seq(GSE11431)/Homer	CTTCCGGGAA	mES-Stat3-ChIP-Seq(GSE11431)	Stat3(Stat)	STAT3	Other	#A6A7AA	Homer	Mouse	E15.5	Distal	0.1	-4.068	0.0497	184	0.054	2087.1	0.0461	4.068	1.17137	1e-05	-12.55	0	530	0.0669	2421.9	0.054	12.55	1.23889	0.309047	.
NFAT(RHD)/Jurkat-NFATC1-ChIP-Seq(Jolma_et_al.)/Homer	ATTTTCCATT	Jurkat-NFATC1-ChIP-Seq(Jolma_et_al.)	NFAT(RHD)	NFAT	Other	#A6A7AA	Homer	Mouse	E15.5	Distal	0.1	-4.027	0.0513	182	0.0534	2066	0.0456	4.027	1.17105	0.0001	-10.82	0.0001	672	0.0849	3206.8	0.0715	10.82	1.18741	0.247821	.
Tbx21(T-box)/GM12878-TBX21-ChIP-Seq(Encode)/Homer	AGGTGTGAAA	GM12878-TBX21-ChIP-Seq(Encode)	Tbx21(T-box)	TBX21	T-Box	#E25ADC	Homer	Mouse	E15.5	Distal	0.1	-4.023	0.0513	201	0.0589	2300.9	0.0508	4.023	1.15945	1	-0.06212	0.9957	684	0.0864	4113.7	0.0918	0.06212	0.941176	-0.0874628	.
PRDM15(Zf)/ESC-Prdm15-ChIP-Seq(GSE73694)/Homer	YCCDNTCCAGGTTTT	ESC-Prdm15-ChIP-Seq(GSE73694)	PRDM15(Zf)	PRDM15	Other	#A6A7AA	Homer	Mouse	E15.5	Distal	0.1	-3.997	0.0521	332	0.0974	3942.2	0.087	3.997	1.11954	1e-13	-31.99	0	921	0.1163	3971	0.0886	31.99	1.31264	0.392472	.
PU.1:IRF8(ETS:IRF)/pDC-Irf8-ChIP-Seq(GSE66899)/Homer	GGAAGTGAAAST	pDC-Irf8-ChIP-Seq(GSE66899)	PU.1:IRF8(ETS:IRF)	PU.1:IRF8	Other	#A6A7AA	Homer	Mouse	E15.5	Distal	0.1	-3.981	0.0527	48	0.0141	462.5	0.0102	3.981	1.38235	0.1	-2.748	0.1044	139	0.0176	680.6	0.0152	2.748	1.15789	0.211504	.
ZSCAN22(Zf)/HEK293-ZSCAN22.GFP-ChIP-Seq(GSE58341)/Homer	SMCAGTCWGAKGGAGGAGGC	HEK293-ZSCAN22.GFP-ChIP-Seq(GSE58341)	ZSCAN22(Zf)	ZSCAN22	Other	#A6A7AA	Homer	Mouse	E15.5	Distal	0.1	-3.979	0.0527	37	0.0109	339.6	0.0075	3.979	1.45333	1e-07	-17.49	0	89	0.0112	245.2	0.0055	17.49	2.03636	1.026	.
GRE(NR),IR3/A549-GR-ChIP-Seq(GSE32465)/Homer	NRGVACABNVTGTYCY	A549-GR-ChIP-Seq(GSE32465)	GRE(NR),IR3	GRE	Other	#A6A7AA	Homer	Mouse	E15.5	Distal	0.1	-3.909	0.0559	39	0.0114	363.8	0.008	3.909	1.425	0.001	-7.042	0.002	117	0.0148	473.7	0.0106	7.042	1.39623	0.481533	.
TEAD3(TEA)/HepG2-TEAD3-ChIP-Seq(Encode)/Homer	TRCATTCCAG	HepG2-TEAD3-ChIP-Seq(Encode)	TEAD3(TEA)	TEAD3	Other	#A6A7AA	Homer	Mouse	E15.5	Distal	0.1	-3.905	0.0559	268	0.0786	3144.5	0.0694	3.905	1.13256	0.01	-4.99	0.0131	868	0.1096	4502	0.1004	4.99	1.09163	0.126489	.
PGR(NR)/EndoStromal-PGR-ChIP-Seq(GSE69539)/Homer	AAGAACATWHTGTTC	EndoStromal-PGR-ChIP-Seq(GSE69539)	PGR(NR)	PGR	Other	#A6A7AA	Homer	Mouse	E15.5	Distal	0.1	-3.843	0.0589	50	0.0147	489.7	0.0108	3.843	1.36111	0.1	-4.271	0.0255	173	0.0219	811.6	0.0181	4.271	1.20994	0.274941	.
FoxD3(forkhead)/ZebrafishEmbryo-Foxd3.biotin-ChIP-seq(GSE106676)/Homer	TGTTTAYTTAGC	ZebrafishEmbryo-Foxd3.biotin-ChIP-seq(GSE106676)	FoxD3(forkhead)	FOXD3	Other	#A6A7AA	Homer	Mouse	E15.5	Distal	0.1	-3.84	0.0589	135	0.0396	1500.3	0.0331	3.84	1.19637	0.1	-4.478	0.0211	523	0.0661	2659.5	0.0593	4.478	1.11467	0.156618	.
Pit1+1bp(Homeobox)/GCrat-Pit1-ChIP-Seq(GSE58009)/Homer	ATGCATAATTCA	GCrat-Pit1-ChIP-Seq(GSE58009)	Pit1+1bp(Homeobox)	PIT1+1BP	Other	#A6A7AA	Homer	Mouse	E15.5	Distal	0.1	-3.835	0.0589	39	0.0114	365.8	0.0081	3.835	1.40741	1	-1.426	0.3331	201	0.0254	1076.1	0.024	1.426	1.05833	0.0817941	.
Srebp1a(bHLH)/HepG2-Srebp1a-ChIP-Seq(GSE31477)/Homer	RTCACSCCAY	HepG2-Srebp1a-ChIP-Seq(GSE31477)	Srebp1a(bHLH)	SREBP1A	Other	#A6A7AA	Homer	Mouse	E15.5	Distal	0.1	-3.749	0.0635	61	0.0179	619.4	0.0137	3.749	1.30657	0.01	-6.624	0.0029	163	0.0206	705.6	0.0157	6.624	1.3121	0.39188	.
Maz(Zf)/HepG2-Maz-ChIP-Seq(GSE31477)/Homer	GGGGGGGG	HepG2-Maz-ChIP-Seq(GSE31477)	Maz(Zf)	MAZ	KLF/SP	#89C541	Homer	Mouse	E15.5	Distal	0.1	-3.701	0.0662	891	0.2613	11173	0.2466	3.701	1.05961	1e-26	-60.19	0	1685	0.2128	7293.2	0.1627	60.19	1.30793	0.387284	.
Fox:Ebox(Forkhead,bHLH)/Panc1-Foxa2-ChIP-Seq(GSE47459)/Homer	NNNVCTGWGYAAACASN	Panc1-Foxa2-ChIP-Seq(GSE47459)	Fox:Ebox(Forkhead,bHLH)	FOX:EBOX	Other	#A6A7AA	Homer	Mouse	E15.5	Distal	0.1	-3.66	0.0686	207	0.0607	2400.2	0.053	3.66	1.14528	1e-06	-15.84	0	810	0.1023	3775.3	0.0842	15.84	1.21496	0.280914	.
Pitx1:Ebox(Homeobox,bHLH)/Hindlimb-Pitx1-ChIP-Seq(GSE41591)/Homer	YTAATTRAWWCCAGATGT	Hindlimb-Pitx1-ChIP-Seq(GSE41591)	Pitx1:Ebox(Homeobox,bHLH)	PITX1:EBOX	Homeobox	#FDDC0D	Homer	Mouse	E15.5	Distal	0.1	-3.658	0.0686	31	0.0091	281.2	0.0062	3.658	1.46774	1	-1.404	0.339	161	0.0203	857.5	0.0191	1.404	1.06283	0.0879071	.
Unknown(Homeobox)/Limb-p300-ChIP-Seq/Homer	SSCMATWAAA	Limb-p300-ChIP-Seq	Unknown(Homeobox)	UNKNOWN	Other	#A6A7AA	Homer	Mouse	E15.5	Distal	0.1	-3.603	0.0718	96	0.0282	1040.7	0.023	3.603	1.22609	0.01	-6.773	0.0026	419	0.0529	2014.7	0.0449	6.773	1.17817	0.236552	.
NFkB-p50,p52(RHD)/Monocyte-p50-ChIP-Chip(Schreiber_et_al.)/Homer	GGGGGAATCCCC	Monocyte-p50-ChIP-Chip(Schreiber_et_al.)	NFkB-p50,p52(RHD)	NFKB-P50,P52	Other	#A6A7AA	Homer	Mouse	E15.5	Distal	0.1	-3.533	0.0765	58	0.017	593	0.0131	3.533	1.29771	0.1	-4.308	0.0248	119	0.015	534.4	0.0119	4.308	1.2605	0.334001	.
Hoxa13(Homeobox)/ChickenMSG-Hoxa13.Flag-ChIP-Seq(GSE86088)/Homer	CYHATAAAAN	ChickenMSG-Hoxa13.Flag-ChIP-Seq(GSE86088)	Hoxa13(Homeobox)	HOXA13	Homeobox, HOXL	#FDDC0D	Homer	Mouse	E15.5	Distal	0.1	-3.47	0.081	407	0.1194	4946.9	0.1092	3.47	1.09341	0.01	-5.207	0.0108	1464	0.1849	7756.5	0.173	5.207	1.06879	0.0959732	.
bHLHE41(bHLH)/proB-Bhlhe41-ChIP-Seq(GSE93764)/Homer	KCACGTGMCN	proB-Bhlhe41-ChIP-Seq(GSE93764)	bHLHE41(bHLH)	BHLHE41	bHLH	#F59120	Homer	Mouse	E15.5	Distal	0.1	-3.467	0.081	540	0.1584	6653.8	0.1468	3.467	1.07902	1e-24	-55.26	0	1185	0.1497	4872.4	0.1087	55.26	1.37718	0.461722	.
ZNF652/HepG2-ZNF652.Flag-ChIP-Seq(Encode)/Homer	TTAACCCTTTVNKKN	HepG2-ZNF652.Flag-ChIP-Seq(Encode)	ZNF652	ZNF652	Other	#A6A7AA	Homer	Mouse	E15.5	Distal	0.1	-3.417	0.0844	48	0.0141	480.3	0.0106	3.417	1.33019	1	-1.333	0.3604	135	0.0171	718.1	0.016	1.333	1.06875	0.0959244	.
EWS:ERG-fusion(ETS)/CADO_ES1-EWS:ERG-ChIP-Seq(SRA014231)/Homer	ATTTCCTGTN	CADO_ES1-EWS:ERG-ChIP-Seq(SRA014231)	EWS:ERG-fusion(ETS)	EWS:ERG-FUSION	Other	#A6A7AA	Homer	Mouse	E15.5	Distal	0.1	-3.399	0.0855	183	0.0537	2120.2	0.0468	3.399	1.14744	0.01	-5.102	0.0118	529	0.0668	2662	0.0594	5.102	1.12458	0.169385	.
ZNF7(Zf)/HepG2-ZNF7.Flag-ChIP-Seq(Encode)/Homer	CTGCCWVCTTTTRTA	HepG2-ZNF7.Flag-ChIP-Seq(Encode)	ZNF7(Zf)	ZNF7	Other	#A6A7AA	Homer	Mouse	E15.5	Distal	0.1	-3.321	0.0918	118	0.0346	1322.7	0.0292	3.321	1.18493	0.001	-8.503	0.0005	411	0.0519	1919.7	0.0428	8.503	1.21262	0.278124	.
Barx1(Homeobox)/Stomach-Barx1.3xFlag-ChIP-Seq(GSE69483)/Homer	AAACMATTAN	Stomach-Barx1.3xFlag-ChIP-Seq(GSE69483)	Barx1(Homeobox)	BARX1	Homeobox, NKL	#FDDC0D	Homer	Mouse	E15.5	Distal	0.1	-3.319	0.0918	70	0.0205	742.5	0.0164	3.319	1.25	0.1	-3.375	0.0597	270	0.0341	1352.2	0.0302	3.375	1.12914	0.175223	.
CArG(MADS)/PUER-Srf-ChIP-Seq(Sullivan_et_al.)/Homer	CCATATATGGNM	PUER-Srf-ChIP-Seq(Sullivan_et_al.)	CArG(MADS)	CARG	Other	#A6A7AA	Homer	Mouse	E15.5	Distal	0.1	-3.304	0.0924	67	0.0196	707.8	0.0156	3.304	1.25641	0.1	-2.941	0.0886	205	0.0259	1023.9	0.0228	2.941	1.13596	0.183918	.
Foxa3(Forkhead)/Liver-Foxa3-ChIP-Seq(GSE77670)/Homer	BSNTGTTTACWYWGN	Liver-Foxa3-ChIP-Seq(GSE77670)	Foxa3(Forkhead)	FOXA3	Other	#A6A7AA	Homer	Mouse	E15.5	Distal	0.1	-3.251	0.0968	50	0.0147	509.5	0.0112	3.251	1.3125	0.1	-2.763	0.1032	168	0.0212	833.2	0.0186	2.763	1.13978	0.188762	.
PAX6(Paired,Homeobox)/Forebrain-Pax6-ChIP-Seq(GSE66961)/Homer	NGTGTTCAVTSAAGCGKAAA	Forebrain-Pax6-ChIP-Seq(GSE66961)	PAX6(Paired,Homeobox)	PAX6	Homeobox, PRD	#FDDC0D	Homer	Mouse	E15.5	Distal	0.1	-3.213	0.1	28	0.0082	259.4	0.0057	3.213	1.4386	1	-0.5876	0.6893	70	0.0088	401.8	0.009	0.5876	0.977778	-0.0324215	.
Sox17(HMG)/Endoderm-Sox17-ChIP-Seq(GSE61475)/Homer	CCATTGTTYB	Endoderm-Sox17-ChIP-Seq(GSE61475)	Sox17(HMG)	SOX17	SRY-box	#A6A7AA	Homer	Mouse	E15.5	Distal	0.1	-3.198	0.101	162	0.0475	1873.1	0.0413	3.198	1.15012	1e-12	-28.44	0	544	0.0687	2180.9	0.0486	28.44	1.41358	0.499354	.
GRE(NR),IR3/RAW264.7-GRE-ChIP-Seq(Unpublished)/Homer	VAGRACAKWCTGTYC	RAW264.7-GRE-ChIP-Seq(Unpublished)	GRE(NR),IR3	GRE	Other	#A6A7AA	Homer	Mouse	E15.5	Distal	0.1	-3.194	0.101	58	0.017	606	0.0134	3.194	1.26866	0.1	-4.19	0.0276	188	0.0237	891.9	0.0199	4.19	1.19095	0.252119	.
IRF2(IRF)/Erythroblas-IRF2-ChIP-Seq(GSE36985)/Homer	GAAASYGAAASY	Erythroblas-IRF2-ChIP-Seq(GSE36985)	IRF2(IRF)	IRF2	Other	#A6A7AA	Homer	Mouse	E15.5	Distal	0.1	-3.174	0.1023	28	0.0082	260.9	0.0058	3.174	1.41379	0.1	-2.653	0.1134	70	0.0088	323.8	0.0072	2.653	1.22222	0.289507	.
ETS:E-box(ETS,bHLH)/HPC7-Scl-ChIP-Seq(GSE22178)/Homer	AGGAARCAGCTG	HPC7-Scl-ChIP-Seq(GSE22178)	ETS:E-box(ETS,bHLH)	ETS:E-BOX	ETS	#1B75B9	Homer	Mouse	E15.5	Distal	0.1	-3.158	0.1034	31	0.0091	294.8	0.0065	3.158	1.4	1	-1.447	0.3278	105	0.0133	548.7	0.0122	1.447	1.09016	0.124545	.
Bcl11a(Zf)/HSPC-BCL11A-ChIP-Seq(GSE104676)/Homer	TYTGACCASWRG	HSPC-BCL11A-ChIP-Seq(GSE104676)	Bcl11a(Zf)	BCL11A	BAF	#A6A7AA	Homer	Mouse	E15.5	Distal	0.1	-3.14	0.1047	226	0.0663	2679	0.0591	3.14	1.12183	0.1	-4.085	0.0305	608	0.0768	3139.5	0.07	4.085	1.09714	0.133751	ASD_102
PBX1(Homeobox)/MCF7-PBX1-ChIP-Seq(GSE28007)/Homer	GSCTGTCACTCA	MCF7-PBX1-ChIP-Seq(GSE28007)	PBX1(Homeobox)	PBX1	Homeobox, TALE	#FDDC0D	Homer	Mouse	E15.5	Distal	0.1	-3.066	0.1121	35	0.0103	342.4	0.0076	3.066	1.35526	1	-0.9185	0.5195	91	0.0115	498.5	0.0111	0.9185	1.03604	0.0510742	DD_285
TEAD1(TEAD)/HepG2-TEAD1-ChIP-Seq(Encode)/Homer	CYRCATTCCA	HepG2-TEAD1-ChIP-Seq(Encode)	TEAD1(TEAD)	TEAD1	Other	#A6A7AA	Homer	Mouse	E15.5	Distal	0.1	-3.02	0.1166	224	0.0657	2664.6	0.0588	3.02	1.11735	0.1	-2.665	0.1124	734	0.0927	3923.6	0.0875	2.665	1.05943	0.0832863	.
Tbet(T-box)/CD8-Tbet-ChIP-Seq(GSE33802)/Homer	AGGTGTGAAM	CD8-Tbet-ChIP-Seq(GSE33802)	Tbet(T-box)	TBET	Other	#A6A7AA	Homer	Mouse	E15.5	Distal	0.1	-2.98	0.1209	205	0.0601	2428.9	0.0536	2.98	1.12127	1	-0.01748	1	687	0.0868	4220.4	0.0941	0.01748	0.922423	-0.1165	.
PRDM9(Zf)/Testis-DMC1-ChIP-Seq(GSE35498)/Homer	ADGGYAGYAGCATCT	Testis-DMC1-ChIP-Seq(GSE35498)	PRDM9(Zf)	PRDM9	Other	#A6A7AA	Homer	Mouse	E15.5	Distal	0.1	-2.944	0.1246	173	0.0507	2029.8	0.0448	2.944	1.1317	0.001	-8.903	0.0004	507	0.064	2405.6	0.0537	8.903	1.19181	0.25315	.
ZNF711(Zf)/SHSY5Y-ZNF711-ChIP-Seq(GSE20673)/Homer	AGGCCTAG	SHSY5Y-ZNF711-ChIP-Seq(GSE20673)	ZNF711(Zf)	ZNF711	ZNF C2H2	#A6A7AA	Homer	Mouse	E15.5	Distal	0.1	-2.891	0.1306	967	0.2836	12291.9	0.2713	2.891	1.04534	1e-09	-20.93	0	1841	0.2325	9071.6	0.2024	20.93	1.14872	0.200021	.
Tbx6(T-box)/ESC-Tbx6-ChIP-Seq(GSE93524)/Homer	DAGGTGTBAA	ESC-Tbx6-ChIP-Seq(GSE93524)	Tbx6(T-box)	TBX6	T-Box	#E25ADC	Homer	Mouse	E15.5	Distal	0.1	-2.868	0.133	277	0.0812	3351	0.074	2.868	1.0973	1	-1.261	0.3843	835	0.1055	4630.2	0.1033	1.261	1.0213	0.0304027	.
ZNF143|STAF(Zf)/CUTLL-ZNF143-ChIP-Seq(GSE29600)/Homer	ATTTCCCAGVAKSCY	CUTLL-ZNF143-ChIP-Seq(GSE29600)	ZNF143|STAF(Zf)	ZNF143|STAF	GFY-STAF	#03B4C6	Homer	Mouse	E15.5	Distal	0.1	-2.781	0.1442	132	0.0387	1529.4	0.0338	2.781	1.14497	0.01	-5.707	0.0067	353	0.0446	1704.7	0.038	5.707	1.17368	0.231044	.
E2F3(E2F)/MEF-E2F3-ChIP-Seq(GSE71376)/Homer	BTKGGCGGGAAA	MEF-E2F3-ChIP-Seq(GSE71376)	E2F3(E2F)	E2F3	Other	#A6A7AA	Homer	Mouse	E15.5	Distal	0.1	-2.754	0.1474	437	0.1282	5414.6	0.1195	2.754	1.0728	1e-22	-51.99	0	827	0.1045	3189.5	0.0711	51.99	1.46976	0.555581	.
AP-1(bZIP)/ThioMac-PU.1-ChIP-Seq(GSE21512)/Homer	VTGACTCATC	ThioMac-PU.1-ChIP-Seq(GSE21512)	AP-1(bZIP)	AP-1	bZip	#B414EF	Homer	Mouse	E15.5	Distal	0.1	-2.731	0.1501	133	0.039	1545.1	0.0341	2.731	1.1437	1	-0.7791	0.5895	477	0.0603	2685.1	0.0599	0.7791	1.00668	0.009602	.
Nkx2.1(Homeobox)/LungAC-Nkx2.1-ChIP-Seq(GSE43252)/Homer	RSCACTYRAG	LungAC-Nkx2.1-ChIP-Seq(GSE43252)	Nkx2.1(Homeobox)	NKX2.1	Homeobox	#FDDC0D	Homer	Mouse	E15.5	Distal	0.1	-2.711	0.1523	802	0.2352	10162.5	0.2243	2.711	1.0486	1e-05	-13.72	0	2243	0.2833	11553.5	0.2577	13.72	1.09934	0.136638	.
IRF3(IRF)/BMDM-Irf3-ChIP-Seq(GSE67343)/Homer	AGTTTCAKTTTC	BMDM-Irf3-ChIP-Seq(GSE67343)	IRF3(IRF)	IRF3	Other	#A6A7AA	Homer	Mouse	E15.5	Distal	0.1	-2.699	0.1534	57	0.0167	614.4	0.0136	2.699	1.22794	0.001	-7.872	0.0009	208	0.0263	903.2	0.0201	7.872	1.30846	0.387867	.
OCT:OCT-short(POU,Homeobox)/NPC-OCT6-ChIP-Seq(GSE43916)/Homer	ATGCATWATGCATRW	NPC-OCT6-ChIP-Seq(GSE43916)	OCT:OCT-short(POU,Homeobox)	POU3F1	Homeobox, POU	#FDDC0D	Homer	Mouse	E15.5	Distal	0.1	-2.697	0.1534	86	0.0252	966.8	0.0213	2.697	1.1831	0.1	-2.624	0.1149	411	0.0519	2152.8	0.048	2.624	1.08125	0.1127	.
STAT1(Stat)/HelaS3-STAT1-ChIP-Seq(GSE12782)/Homer	NATTTCCNGGAAAT	HelaS3-STAT1-ChIP-Seq(GSE12782)	STAT1(Stat)	STAT1	Other	#A6A7AA	Homer	Mouse	E15.5	Distal	0.1	-2.555	0.1752	69	0.0202	766.4	0.0169	2.555	1.19527	1	-1.808	0.2365	213	0.0269	1119.5	0.025	1.808	1.076	0.105678	.
Tcfcp2l1(CP2)/mES-Tcfcp2l1-ChIP-Seq(GSE11431)/Homer	NRAACCRGTTYRAACCRGYT	mES-Tcfcp2l1-ChIP-Seq(GSE11431)	Tcfcp2l1(CP2)	TCFCP2L1	Other	#A6A7AA	Homer	Mouse	E15.5	Distal	0.1	-2.54	0.1771	64	0.0188	706	0.0156	2.54	1.20513	0.1	-2.884	0.0932	166	0.021	818	0.0182	2.884	1.15385	0.206451	.
GATA3(Zf),DR8/iTreg-Gata3-ChIP-Seq(GSE20898)/Homer	AGATSTNDNNDSAGATAASN	iTreg-Gata3-ChIP-Seq(GSE20898)	GATA3(Zf),DR8	GATA3	Other	#A6A7AA	Homer	Mouse	E15.5	Distal	0.1	-2.538	0.1771	14	0.0041	122	0.0027	2.538	1.51852	1	-0.4467	0.7735	40	0.0051	238.3	0.0053	0.4467	0.962264	-0.0554951	DD_285
Gfi1b(Zf)/HPC7-Gfi1b-ChIP-Seq(GSE22178)/Homer	MAATCACTGC	HPC7-Gfi1b-ChIP-Seq(GSE22178)	Gfi1b(Zf)	GFI1B	Other	#A6A7AA	Homer	Mouse	E15.5	Distal	0.1	-2.533	0.1771	161	0.0472	1911.5	0.0422	2.533	1.11848	1e-05	-13.08	0	560	0.0707	2561.2	0.0571	13.08	1.23818	0.308219	.
E2A(bHLH)/proBcell-E2A-ChIP-Seq(GSE21978)/Homer	DNRCAGCTGY	proBcell-E2A-ChIP-Seq(GSE21978)	E2A(bHLH)	E2A	Other	#A6A7AA	Homer	Mouse	E15.5	Distal	0.1	-2.516	0.1786	666	0.1953	8419.1	0.1858	2.516	1.05113	1	-1.032	0.4706	1647	0.208	9242.2	0.2062	1.032	1.00873	0.0125392	.
CDX4(Homeobox)/ZebrafishEmbryos-Cdx4.Myc-ChIP-Seq(GSE48254)/Homer	NGYCATAAAWCH	ZebrafishEmbryos-Cdx4.Myc-ChIP-Seq(GSE48254)	CDX4(Homeobox)	CDX4	Homeobox, HOXL	#FDDC0D	Homer	Mouse	E15.5	Distal	0.1	-2.468	0.1864	123	0.0361	1439.5	0.0318	2.468	1.13522	1	-1.214	0.4	454	0.0573	2502	0.0558	1.214	1.02688	0.03827	.
NF1:FOXA1(CTF,Forkhead)/LNCAP-FOXA1-ChIP-Seq(GSE27824)/Homer	WNTGTTTRYTTTGGCA	LNCAP-FOXA1-ChIP-Seq(GSE27824)	NF1:FOXA1(CTF,Forkhead)	NF1:FOXA1	Other	#A6A7AA	Homer	Mouse	E15.5	Distal	0.1	-2.464	0.1864	12	0.0035	102	0.0023	2.464	1.52174	1	-2.13	0.1781	47	0.0059	217.4	0.0048	2.13	1.22917	0.297681	.
EBF(EBF)/proBcell-EBF-ChIP-Seq(GSE21978)/Homer	DGTCCCYRGGGA	proBcell-EBF-ChIP-Seq(GSE21978)	EBF(EBF)	EBF	Other	#A6A7AA	Homer	Mouse	E15.5	Distal	0.1	-2.462	0.1864	87	0.0255	993	0.0219	2.462	1.16438	1	-1.489	0.3173	207	0.0261	1105.3	0.0247	1.489	1.05668	0.0795388	.
Usf2(bHLH)/C2C12-Usf2-ChIP-Seq(GSE36030)/Homer	GTCACGTGGT	C2C12-Usf2-ChIP-Seq(GSE36030)	Usf2(bHLH)	USF2	bHLH	#F59120	Homer	Mouse	E15.5	Distal	0.1	-2.447	0.1876	105	0.0308	1216.1	0.0268	2.447	1.14925	0.0001	-9.989	0.0001	296	0.0374	1297.2	0.0289	9.989	1.29412	0.371969	.
Hoxa11(Homeobox)/ChickenMSG-Hoxa11.Flag-ChIP-Seq(GSE86088)/Homer	TTTTATGGCM	ChickenMSG-Hoxa11.Flag-ChIP-Seq(GSE86088)	Hoxa11(Homeobox)	HOXA11	Homeobox, HOXL	#FDDC0D	Homer	Mouse	E15.5	Distal	0.1	-2.423	0.1913	384	0.1126	4773.2	0.1053	2.423	1.06933	0.1	-2.812	0.0992	1363	0.1722	7398.5	0.165	2.812	1.04364	0.0616191	.
ZNF768(Zf)/Rajj-ZNF768-ChIP-Seq(GSE111879)/Homer	RHHCAGAGAGGB	Rajj-ZNF768-ChIP-Seq(GSE111879)	ZNF768(Zf)	ZNF768	Other	#A6A7AA	Homer	Mouse	E15.5	Distal	0.1	-2.411	0.1926	12	0.0035	102.5	0.0023	2.411	1.52174	1	-1.888	0.2211	29	0.0037	130	0.0029	1.888	1.27586	0.351472	.
ZFX(Zf)/mES-Zfx-ChIP-Seq(GSE11431)/Homer	AGGCCTRG	mES-Zfx-ChIP-Seq(GSE11431)	ZFX(Zf)	ZFX	Other	#A6A7AA	Homer	Mouse	E15.5	Distal	0.1	-2.408	0.1926	580	0.1701	7316.5	0.1615	2.408	1.05325	1e-06	-15.03	0	1265	0.1598	6196.3	0.1382	15.03	1.1563	0.20951	.
STAT5(Stat)/mCD4+-Stat5-ChIP-Seq(GSE12346)/Homer	RTTTCTNAGAAA	mCD4+-Stat5-ChIP-Seq(GSE12346)	STAT5(Stat)	STAT5	Other	#A6A7AA	Homer	Mouse	E15.5	Distal	0.1	-2.389	0.1949	80	0.0235	910.9	0.0201	2.389	1.16915	1	-2.273	0.1563	270	0.0341	1404.1	0.0313	2.273	1.08946	0.123609	.
Nr5a2(NR)/mES-Nr5a2-ChIP-Seq(GSE19019)/Homer	BTCAAGGTCA	mES-Nr5a2-ChIP-Seq(GSE19019)	Nr5a2(NR)	NR5A2	Other	#A6A7AA	Homer	Mouse	E15.5	Distal	0.1	-2.381	0.1957	155	0.0455	1848.8	0.0408	2.381	1.1152	1	-1.33	0.361	360	0.0455	1965.6	0.0438	1.33	1.03881	0.0549357	.
Atf3(bZIP)/GBM-ATF3-ChIP-Seq(GSE33912)/Homer	DATGASTCATHN	GBM-ATF3-ChIP-Seq(GSE33912)	Atf3(bZIP)	ATF3	bZip	#B414EF	Homer	Mouse	E15.5	Distal	0.1	-2.372	0.1965	111	0.0326	1296.4	0.0286	2.372	1.13986	1	-0.5084	0.7352	401	0.0507	2299.7	0.0513	0.5084	0.988304	-0.0169731	.
TFE3(bHLH)/MEF-TFE3-ChIP-Seq(GSE75757)/Homer	GTCACGTGACYV	MEF-TFE3-ChIP-Seq(GSE75757)	TFE3(bHLH)	TFE3	bHLH	#F59120	Homer	Mouse	E15.5	Distal	0.1	-2.349	0.1999	36	0.0106	378.2	0.0083	2.349	1.27711	0.001	-8.503	0.0005	80	0.0101	282.9	0.0063	8.503	1.60317	0.680932	DD_285
Phox2a(Homeobox)/Neuron-Phox2a-ChIP-Seq(GSE31456)/Homer	YTAATYNRATTA	Neuron-Phox2a-ChIP-Seq(GSE31456)	Phox2a(Homeobox)	PHOX2A	Homeobox, PRD	#FDDC0D	Homer	Mouse	E15.5	Distal	0.1	-2.316	0.2058	39	0.0114	415.6	0.0092	2.316	1.23913	1	-2.093	0.1837	197	0.0249	1017.2	0.0227	2.093	1.09692	0.133453	.
RORgt(NR)/EL4-RORgt.Flag-ChIP-Seq(GSE56019)/Homer	AAYTAGGTCA	EL4-RORgt.Flag-ChIP-Seq(GSE56019)	RORgt(NR)	RORGT	Other	#A6A7AA	Homer	Mouse	E15.5	Distal	0.1	-2.308	0.2058	26	0.0076	262.4	0.0058	2.308	1.31034	1	-1.459	0.3261	71	0.009	363.9	0.0081	1.459	1.11111	0.152003	.
RORgt(NR)/EL4-RORgt.Flag-ChIP-Seq(GSE56019)/Homer	AAYTAGGTCA	EL4-RORgt.Flag-ChIP-Seq(GSE56019)	RORgt(NR)	RORGT	Other	#A6A7AA	Homer	Mouse	E15.5	Distal	0.1	-2.308	0.2058	26	0.0076	262.4	0.0058	2.308	1.31034	1	-1.459	0.3261	71	0.009	363.9	0.0081	1.459	1.11111	0.152003	.
RORa(NR)/Liver-Rora-ChIP-Seq(GSE101115)/Homer	AAWCTAGGTCARDNN	Liver-Rora-ChIP-Seq(GSE101115)	RORa(NR)	RORA	Other	#A6A7AA	Homer	Mouse	E15.5	Distal	1	-2.297	0.2067	27	0.0079	274.1	0.006	2.297	1.31667	1	-1.487	0.3178	81	0.0102	416.8	0.0093	1.487	1.09677	0.133267	.
IRF8(IRF)/BMDM-IRF8-ChIP-Seq(GSE77884)/Homer	GRAASTGAAAST	BMDM-IRF8-ChIP-Seq(GSE77884)	IRF8(IRF)	IRF8	Other	#A6A7AA	Homer	Mouse	E15.5	Distal	1	-2.294	0.2067	72	0.0211	817.3	0.018	2.294	1.17222	0.01	-6.444	0.0035	231	0.0292	1051.9	0.0235	6.444	1.24255	0.313308	.
Egr2(Zf)/Thymocytes-Egr2-ChIP-Seq(GSE34254)/Homer	NGCGTGGGCGGR	Thymocytes-Egr2-ChIP-Seq(GSE34254)	Egr2(Zf)	EGR2	Other	#A6A7AA	Homer	Mouse	E15.5	Distal	1	-2.285	0.2072	120	0.0352	1415.8	0.0312	2.285	1.12821	0.0001	-9.826	0.0002	233	0.0294	988.3	0.022	9.826	1.33636	0.418313	.
FOXM1(Forkhead)/MCF7-FOXM1-ChIP-Seq(GSE72977)/Homer	TRTTTACTTW	MCF7-FOXM1-ChIP-Seq(GSE72977)	FOXM1(Forkhead)	FOXM1	Other	#A6A7AA	Homer	Mouse	E15.5	Distal	1	-2.265	0.2105	149	0.0437	1782.6	0.0393	2.265	1.11196	0.1	-4.142	0.0289	587	0.0741	3022.3	0.0674	4.142	1.09941	0.136725	.
Atf4(bZIP)/MEF-Atf4-ChIP-Seq(GSE35681)/Homer	MTGATGCAAT	MEF-Atf4-ChIP-Seq(GSE35681)	Atf4(bZIP)	ATF4	bZip	#B414EF	Homer	Mouse	E15.5	Distal	1	-2.248	0.2132	54	0.0158	599.3	0.0132	2.248	1.19697	0.01	-5.318	0.0097	186	0.0235	850.8	0.019	5.318	1.23684	0.306661	.
ZNF264(Zf)/HEK293-ZNF264.GFP-ChIP-Seq(GSE58341)/Homer	RGGGCACTAACY	HEK293-ZNF264.GFP-ChIP-Seq(GSE58341)	ZNF264(Zf)	ZNF264	Other	#A6A7AA	Homer	Mouse	E15.5	Distal	1	-2.223	0.2176	230	0.0674	2817.6	0.0622	2.223	1.0836	1e-06	-15.53	0	587	0.0741	2638.9	0.0589	15.53	1.25806	0.331206	.
Hoxa10(Homeobox)/ChickenMSG-Hoxa10.Flag-ChIP-Seq(GSE86088)/Homer	GGYAATGAAA	ChickenMSG-Hoxa10.Flag-ChIP-Seq(GSE86088)	Hoxa10(Homeobox)	HOXA10	Homeobox, HOXL	#FDDC0D	Homer	Mouse	E15.5	Distal	1	-2.188	0.2242	99	0.029	1159.3	0.0256	2.188	1.13281	0.1	-3.235	0.068	356	0.045	1820.9	0.0406	3.235	1.10837	0.148445	.
MITF(bHLH)/MastCells-MITF-ChIP-Seq(GSE48085)/Homer	RTCATGTGAC	MastCells-MITF-ChIP-Seq(GSE48085)	MITF(bHLH)	MITF	bHLH	#F59120	Homer	Mouse	E15.5	Distal	1	-2.162	0.2291	263	0.0771	3247.1	0.0717	2.162	1.07531	1e-05	-12.78	0	754	0.0952	3573.8	0.0797	12.78	1.19448	0.256382	.
NFY(CCAAT)/Promoter/Homer	RGCCAATSRG	Promoter	NFY(CCAAT)	NFY	Other	#A6A7AA	Homer	Mouse	E15.5	Distal	1	-2.154	0.2298	292	0.0856	3621.1	0.0799	2.154	1.07134	1e-25	-57.78	0	735	0.0928	2686.2	0.0599	57.78	1.54925	0.631569	.
ZNF322(Zf)/HEK293-ZNF322.GFP-ChIP-Seq(GSE58341)/Homer	GAGCCTGGTACTGWGCCTGR	HEK293-ZNF322.GFP-ChIP-Seq(GSE58341)	ZNF322(Zf)	ZNF322	Other	#A6A7AA	Homer	Mouse	E15.5	Distal	1	-2.124	0.2359	124	0.0364	1478.6	0.0326	2.124	1.11656	0.01	-5.124	0.0116	321	0.0405	1556.5	0.0347	5.124	1.16715	0.222986	.
Otx2(Homeobox)/EpiLC-Otx2-ChIP-Seq(GSE56098)/Homer	NYTAATCCYB	EpiLC-Otx2-ChIP-Seq(GSE56098)	Otx2(Homeobox)	OTX2	Homeobox, PRD	#FDDC0D	Homer	Mouse	E15.5	Distal	1	-2.086	0.2439	127	0.0372	1519.6	0.0335	2.086	1.11045	0.001	-8.921	0.0004	500	0.0632	2368.1	0.0528	8.921	1.19697	0.259387	.
E2F4(E2F)/K562-E2F4-ChIP-Seq(GSE31477)/Homer	GGCGGGAAAH	K562-E2F4-ChIP-Seq(GSE31477)	E2F4(E2F)	E2F4	Other	#A6A7AA	Homer	Mouse	E15.5	Distal	1	-2.077	0.2451	335	0.0982	4186.5	0.0924	2.077	1.06277	1e-33	-76.81	0	628	0.0793	2016	0.045	76.81	1.76222	0.817396	.
RBPJ:Ebox(?,bHLH)/Panc1-Rbpj1-ChIP-Seq(GSE47459)/Homer	GGGRAARRGRMCAGMTG	Panc1-Rbpj1-ChIP-Seq(GSE47459)	RBPJ:Ebox(?,bHLH)	RBPJ:EBOX	Other	#A6A7AA	Homer	Mouse	E15.5	Distal	1	-2.06	0.2482	114	0.0334	1357.7	0.03	2.06	1.11333	1	-1.407	0.3385	397	0.0501	2164.3	0.0483	1.407	1.03727	0.0527874	.
TEAD4(TEA)/Tropoblast-Tead4-ChIP-Seq(GSE37350)/Homer	CCWGGAATGY	Tropoblast-Tead4-ChIP-Seq(GSE37350)	TEAD4(TEA)	TEAD4	Other	#A6A7AA	Homer	Mouse	E15.5	Distal	1	-2.055	0.2484	216	0.0633	2656.5	0.0586	2.055	1.0802	0.01	-4.849	0.0149	673	0.085	3450.6	0.077	4.849	1.1039	0.142604	.
CEBP:AP1(bZIP)/ThioMac-CEBPb-ChIP-Seq(GSE21512)/Homer	DRTGTTGCAA	ThioMac-CEBPb-ChIP-Seq(GSE21512)	CEBP:AP1(bZIP)	CEBP:AP1	bZip	#B414EF	Homer	Mouse	E15.5	Distal	1	-2.05	0.2484	139	0.0408	1674.4	0.037	2.05	1.1027	0.01	-5.83	0.006	515	0.065	2556.3	0.057	5.83	1.14035	0.189478	.
IRF4(IRF)/GM12878-IRF4-ChIP-Seq(GSE32465)/Homer	ACTGAAACCA	GM12878-IRF4-ChIP-Seq(GSE32465)	IRF4(IRF)	IRF4	Other	#A6A7AA	Homer	Mouse	E15.5	Distal	1	-2.015	0.2562	85	0.0249	997	0.022	2.015	1.13182	0.1	-4.567	0.0195	292	0.0369	1423.3	0.0317	4.567	1.16404	0.219138	.
E-box(bHLH)/Promoter/Homer	SSGGTCACGTGA	Promoter	E-box(bHLH)	E-BOX	Other	#A6A7AA	Homer	Mouse	E15.5	Distal	1	-2.002	0.2583	43	0.0126	477.8	0.0105	2.002	1.2	1e-06	-14.45	0	92	0.0116	279.7	0.0062	14.45	1.87097	0.903785	.
Nkx2.2(Homeobox)/NPC-Nkx2.2-ChIP-Seq(GSE61673)/Homer	BTBRAGTGSN	NPC-Nkx2.2-ChIP-Seq(GSE61673)	Nkx2.2(Homeobox)	NKX2.2	Homeobox	#FDDC0D	Homer	Mouse	E15.5	Distal	1	-1.991	0.2601	585	0.1716	7451	0.1644	1.991	1.0438	1e-06	-15.87	0	1677	0.2118	8375.4	0.1868	15.87	1.13383	0.181208	.
PRDM1(Zf)/Hela-PRDM1-ChIP-Seq(GSE31477)/Homer	ACTTTCACTTTC	Hela-PRDM1-ChIP-Seq(GSE31477)	PRDM1(Zf)	PRDM1	Other	#A6A7AA	Homer	Mouse	E15.5	Distal	1	-1.924	0.277	103	0.0302	1229.5	0.0271	1.924	1.11439	0.1	-3.525	0.0524	353	0.0446	1790.8	0.0399	3.525	1.11779	0.160655	.
ZNF382(Zf)/HEK293-ZNF382.GFP-ChIP-Seq(GSE58341)/Homer	GNCTGTASTRNTGBCTCHTT	HEK293-ZNF382.GFP-ChIP-Seq(GSE58341)	ZNF382(Zf)	ZNF382	Other	#A6A7AA	Homer	Mouse	E15.5	Distal	1	-1.916	0.278	6	0.0018	47.8	0.0011	1.916	1.63636	0.001	-7.4	0.0014	28	0.0035	72.8	0.0016	7.4	2.1875	1.12928	.
Ascl2(bHLH)/ESC-Ascl2-ChIP-Seq(GSE97712)/Homer	SSRGCAGCTGCH	ESC-Ascl2-ChIP-Seq(GSE97712)	Ascl2(bHLH)	ASCL2	bHLH	#F59120	Homer	Mouse	E15.5	Distal	1	-1.913	0.278	540	0.1584	6877.4	0.1518	1.913	1.04348	1	-0.505	0.7368	1371	0.1732	7815	0.1743	0.505	0.993689	-0.00913364	.
JunB(bZIP)/DendriticCells-Junb-ChIP-Seq(GSE36099)/Homer	RATGASTCAT	DendriticCells-Junb-ChIP-Seq(GSE36099)	JunB(bZIP)	JUNB	bZip	#B414EF	Homer	Mouse	E15.5	Distal	1	-1.91	0.278	93	0.0273	1104.1	0.0244	1.91	1.11885	1	-0.3162	0.8516	327	0.0413	1916.9	0.0428	0.3162	0.964953	-0.051469	.
NFkB-p65(RHD)/GM12787-p65-ChIP-Seq(GSE19485)/Homer	WGGGGATTTCCC	GM12787-p65-ChIP-Seq(GSE19485)	NFkB-p65(RHD)	NFKB-P65	Other	#A6A7AA	Homer	Mouse	E15.5	Distal	1	-1.885	0.283	147	0.0431	1791.1	0.0395	1.885	1.09114	0.0001	-9.815	0.0002	418	0.0528	1919.4	0.0428	9.815	1.23364	0.302927	.
ZNF692(Zf)/HEK293-ZNF692.GFP-ChIP-Seq(GSE58341)/Homer	GTGGGCCCCA	HEK293-ZNF692.GFP-ChIP-Seq(GSE58341)	ZNF692(Zf)	ZNF692	Other	#A6A7AA	Homer	Mouse	E15.5	Distal	1	-1.873	0.2852	74	0.0217	868.3	0.0192	1.873	1.13021	0.1	-4.302	0.0249	151	0.0191	697.6	0.0156	4.302	1.22436	0.292027	.
Zfp57(Zf)/H1-ZFP57.HA-ChIP-Seq(GSE115387)/Homer	NANTGCSGCA	H1-ZFP57.HA-ChIP-Seq(GSE115387)	Zfp57(Zf)	ZFP57	Other	#A6A7AA	Homer	Mouse	E15.5	Distal	1	-1.871	0.2852	304	0.0891	3813.6	0.0842	1.871	1.05819	1e-09	-21.23	0	541	0.0683	2288	0.051	21.23	1.33922	0.421388	.
ZNF519(Zf)/HEK293-ZNF519.GFP-ChIP-Seq(GSE58341)/Homer	GAGSCCGAGC	HEK293-ZNF519.GFP-ChIP-Seq(GSE58341)	ZNF519(Zf)	ZNF519	Other	#A6A7AA	Homer	Mouse	E15.5	Distal	1	-1.871	0.2852	172	0.0504	2112.3	0.0466	1.871	1.08155	1e-08	-19.54	0	319	0.0403	1243.5	0.0277	19.54	1.45487	0.540894	.
LEF1(HMG)/H1-LEF1-ChIP-Seq(GSE64758)/Homer	CCTTTGATST	H1-LEF1-ChIP-Seq(GSE64758)	LEF1(HMG)	LEF1	Other	#A6A7AA	Homer	Mouse	E15.5	Distal	1	-1.844	0.2899	127	0.0372	1540.7	0.034	1.844	1.09412	1e-06	-15.36	0	519	0.0656	2299	0.0513	15.36	1.27875	0.354737	.
Hnf6b(Homeobox)/LNCaP-Hnf6b-ChIP-Seq(GSE106305)/Homer	TATTGAYY	LNCaP-Hnf6b-ChIP-Seq(GSE106305)	Hnf6b(Homeobox)	HNF6B	Other	#A6A7AA	Homer	Mouse	E15.5	Distal	1	-1.841	0.2899	121	0.0355	1464.5	0.0323	1.841	1.09907	0.1	-3.033	0.0816	415	0.0524	2150.3	0.048	3.033	1.09167	0.126532	.
MYNN(Zf)/HEK293-MYNN.eGFP-ChIP-Seq(Encode)/Homer	TTCAAAWTAAAAGTC	HEK293-MYNN.eGFP-ChIP-Seq(Encode)	MYNN(Zf)	MYNN	Other	#A6A7AA	Homer	Mouse	E15.5	Distal	1	-1.804	0.2992	30	0.0088	328.7	0.0073	1.804	1.20548	0.1	-2.606	0.1163	129	0.0163	632.5	0.0141	2.606	1.15603	0.209177	.
MafA(bZIP)/Islet-MafA-ChIP-Seq(GSE30298)/Homer	TGCTGACTCA	Islet-MafA-ChIP-Seq(GSE30298)	MafA(bZIP)	MAFA	bZip	#B414EF	Homer	Mouse	E15.5	Distal	1	-1.801	0.2992	249	0.073	3111.2	0.0687	1.801	1.06259	1e-06	-14.4	0	813	0.1027	3832.1	0.0855	14.4	1.20117	0.26444	.
JunD(bZIP)/K562-JunD-ChIP-Seq/Homer	ATGACGTCATCN	K562-JunD-ChIP-Seq	JunD(bZIP)	JUND	bZip	#B414EF	Homer	Mouse	E15.5	Distal	1	-1.688	0.3333	34	0.01	382.3	0.0084	1.688	1.19048	0.0001	-11.41	0	97	0.0123	327.1	0.0073	11.41	1.68493	0.75269	.
CHR(?)/Hela-CellCycle-Expression/Homer	SRGTTTCAAA	Hela-CellCycle-Expression	CHR(?)	CHR	Other	#A6A7AA	Homer	Mouse	E15.5	Distal	1	-1.684	0.3335	99	0.029	1198.5	0.0265	1.684	1.09434	0.01	-5.11	0.0117	414	0.0523	2048	0.0457	5.11	1.14442	0.194617	.
Fra1(bZIP)/BT549-Fra1-ChIP-Seq(GSE46166)/Homer	NNATGASTCATH	BT549-Fra1-ChIP-Seq(GSE46166)	Fra1(bZIP)	FRA1	bZip	#B414EF	Homer	Mouse	E15.5	Distal	1	-1.635	0.3487	89	0.0261	1075	0.0237	1.635	1.10127	1	-0.481	0.7501	337	0.0426	1939.3	0.0433	0.481	0.983834	-0.0235136	.
BATF(bZIP)/Th17-BATF-ChIP-Seq(GSE39756)/Homer	DATGASTCAT	Th17-BATF-ChIP-Seq(GSE39756)	BATF(bZIP)	BATF	bZip	#B414EF	Homer	Mouse	E15.5	Distal	1	-1.631	0.3487	105	0.0308	1279.3	0.0282	1.631	1.0922	1	-0.294	0.8667	380	0.048	2227.7	0.0497	0.294	0.965795	-0.0502114	.
Prop1(Homeobox)/GHFT1-PROP1.biotin-ChIP-Seq(GSE77302)/Homer	NTAATBNAATTA	GHFT1-PROP1.biotin-ChIP-Seq(GSE77302)	Prop1(Homeobox)	PROP1	Homeobox, PRD	#FDDC0D	Homer	Mouse	E15.5	Distal	1	-1.595	0.3601	58	0.017	686.8	0.0152	1.595	1.11842	1	-2.228	0.1627	309	0.039	1619.4	0.0361	2.228	1.08033	0.111475	.
Hoxd12(Homeobox)/ChickenMSG-Hoxd12.Flag-ChIP-Seq(GSE86088)/Homer	HDGYAATGAAAN	ChickenMSG-Hoxd12.Flag-ChIP-Seq(GSE86088)	Hoxd12(Homeobox)	HOXD12	Homeobox, HOXL	#FDDC0D	Homer	Mouse	E15.5	Distal	1	-1.591	0.3601	271	0.0795	3425.9	0.0756	1.591	1.05159	0.1	-3.035	0.0816	1026	0.1296	5506	0.1228	3.035	1.05537	0.0777552	.
EKLF(Zf)/Erythrocyte-Klf1-ChIP-Seq(GSE20478)/Homer	NWGGGTGTGGCY	Erythrocyte-Klf1-ChIP-Seq(GSE20478)	EKLF(Zf)	EKLF	Other	#A6A7AA	Homer	Mouse	E15.5	Distal	1	-1.577	0.3635	78	0.0229	940.5	0.0208	1.577	1.10096	1	-1.449	0.3277	154	0.0195	816.7	0.0182	1.449	1.07143	0.0995357	.
PSE(SNAPc)/K562-mStart-Seq/Homer	WAVTCACCMTAASYDAAAAG	K562-mStart-Seq	PSE(SNAPc)	PSE	Other	#A6A7AA	Homer	Mouse	E15.5	Distal	1	-1.547	0.3732	76	0.0223	917.5	0.0202	1.547	1.10396	1	-2.03	0.1941	262	0.0331	1374	0.0306	2.03	1.0817	0.1133	.
Foxh1(Forkhead)/hESC-FOXH1-ChIP-Seq(GSE29422)/Homer	NNTGTGGATTSS	hESC-FOXH1-ChIP-Seq(GSE29422)	Foxh1(Forkhead)	FOXH1	Other	#A6A7AA	Homer	Mouse	E15.5	Distal	1	-1.514	0.3841	109	0.032	1341.8	0.0296	1.514	1.08108	0.01	-5.826	0.006	389	0.0491	1889.6	0.0422	5.826	1.16351	0.21848	.
Fos(bZIP)/TSC-Fos-ChIP-Seq(GSE110950)/Homer	NDATGASTCAYN	TSC-Fos-ChIP-Seq(GSE110950)	Fos(bZIP)	FOS	bZip	#B414EF	Homer	Mouse	E15.5	Distal	1	-1.475	0.3979	92	0.027	1127.6	0.0249	1.475	1.08434	1	-0.2909	0.8684	350	0.0442	2055.8	0.0459	0.2909	0.962963	-0.0544478	.
NFE2L2(bZIP)/HepG2-NFE2L2-ChIP-Seq(Encode)/Homer	AWWWTGCTGAGTCAT	HepG2-NFE2L2-ChIP-Seq(Encode)	NFE2L2(bZIP)	NFE2L2	bZip	#B414EF	Homer	Mouse	E15.5	Distal	1	-1.457	0.4035	7	0.0021	66.5	0.0015	1.457	1.4	1	-0.3948	0.8089	27	0.0034	165.6	0.0037	0.3948	0.918919	-0.121991	.
Six2(Homeobox)/NephronProgenitor-Six2-ChIP-Seq(GSE39837)/Homer	GWAAYHTGAKMC	NephronProgenitor-Six2-ChIP-Seq(GSE39837)	Six2(Homeobox)	SIX2	Homeobox, SINE	#FDDC0D	Homer	Mouse	E15.5	Distal	1	-1.451	0.4043	194	0.0569	2446	0.054	1.451	1.0537	0.01	-4.746	0.0164	618	0.0781	3158.3	0.0704	4.746	1.10938	0.149747	.
GATA(Zf),IR4/iTreg-Gata3-ChIP-Seq(GSE20898)/Homer	NAGATWNBNATCTNN	iTreg-Gata3-ChIP-Seq(GSE20898)	GATA(Zf),IR4	GATA	Other	#A6A7AA	Homer	Mouse	E15.5	Distal	1	-1.44	0.4072	11	0.0032	113.9	0.0025	1.44	1.28	1	-0.02495	1	30	0.0038	241.8	0.0054	0.02495	0.703704	-0.50696	.
AP-2gamma(AP2)/MCF7-TFAP2C-ChIP-Seq(GSE21234)/Homer	SCCTSAGGSCAW	MCF7-TFAP2C-ChIP-Seq(GSE21234)	AP-2gamma(AP2)	AP-2GAMMA	Other	#A6A7AA	Homer	Mouse	E15.5	Distal	1	-1.417	0.4151	584	0.1713	7552.3	0.1667	1.417	1.02759	0.0001	-10.4	0.0001	1142	0.1442	5718.3	0.1276	10.4	1.13009	0.176443	.
TEAD2(TEA)/Py2T-Tead2-ChIP-Seq(GSE55709)/Homer	CCWGGAATGY	Py2T-Tead2-ChIP-Seq(GSE55709)	TEAD2(TEA)	TEAD2	Other	#A6A7AA	Homer	Mouse	E15.5	Distal	1	-1.376	0.4307	116	0.034	1445.6	0.0319	1.376	1.06583	0.01	-5.832	0.006	401	0.0507	1952.6	0.0436	5.832	1.16284	0.217658	.
Six1(Homeobox)/Myoblast-Six1-ChIP-Chip(GSE20150)/Homer	GKVTCADRTTWC	Myoblast-Six1-ChIP-Chip(GSE20150)	Six1(Homeobox)	SIX1	Homeobox, SINE	#FDDC0D	Homer	Mouse	E15.5	Distal	1	-1.37	0.4317	45	0.0132	537.8	0.0119	1.37	1.10924	1	-1.736	0.2518	140	0.0177	725	0.0162	1.736	1.09259	0.127756	.
HRE(HSF)/HepG2-HSF1-ChIP-Seq(GSE31477)/Homer	BSTTCTRGAABVTTCYAGAA	HepG2-HSF1-ChIP-Seq(GSE31477)	HRE(HSF)	HRE	Other	#A6A7AA	Homer	Mouse	E15.5	Distal	1	-1.366	0.4318	43	0.0126	512.1	0.0113	1.366	1.11504	1	-1.365	0.3513	118	0.0149	623.2	0.0139	1.365	1.07194	0.100227	.
TATA-Box(TBP)/Promoter/Homer	CCTTTTAWAGSC	Promoter	TATA-Box(TBP)	TATA-BOX	Other	#A6A7AA	Homer	Mouse	E15.5	Distal	1	-1.322	0.4496	236	0.0692	3010.2	0.0664	1.322	1.04217	0.001	-8.056	0.0008	826	0.1043	4123.3	0.092	8.056	1.1337	0.181033	.
ISRE(IRF)/ThioMac-LPS-Expression(GSE23622)/Homer	AGTTTCASTTTC	ThioMac-LPS-Expression(GSE23622)	ISRE(IRF)	ISRE	Other	#A6A7AA	Homer	Mouse	E15.5	Distal	1	-1.278	0.4681	12	0.0035	130.5	0.0029	1.278	1.2069	1	-2.236	0.1618	38	0.0048	169.1	0.0038	2.236	1.26316	0.337035	.
ZNF415(Zf)/HEK293-ZNF415.GFP-ChIP-Seq(GSE58341)/Homer	GRTGMTRGAGCC	HEK293-ZNF415.GFP-ChIP-Seq(GSE58341)	ZNF415(Zf)	ZNF415	Other	#A6A7AA	Homer	Mouse	E15.5	Distal	1	-1.236	0.4859	254	0.0745	3259.4	0.0719	1.236	1.03616	0.001	-9.164	0.0003	609	0.0769	2930.4	0.0654	9.164	1.17584	0.233693	.
CRX(Homeobox)/Retina-Crx-ChIP-Seq(GSE20012)/Homer	GCTAATCC	Retina-Crx-ChIP-Seq(GSE20012)	CRX(Homeobox)	CRX	Homeobox, PRD	#FDDC0D	Homer	Mouse	E15.5	Distal	1	-1.224	0.49	469	0.1375	6083.9	0.1343	1.224	1.02383	1e-06	-14.03	0	1576	0.1991	7904.6	0.1763	14.03	1.12933	0.175461	.
PRDM10(Zf)/HEK293-PRDM10.eGFP-ChIP-Seq(Encode)/Homer	TGGTACATTCCA	HEK293-PRDM10.eGFP-ChIP-Seq(Encode)	PRDM10(Zf)	PRDM10	Other	#A6A7AA	Homer	Mouse	E15.5	Distal	1	-1.222	0.49	157	0.046	1995.7	0.044	1.222	1.04545	0.01	-4.832	0.0151	461	0.0582	2310.8	0.0515	4.832	1.1301	0.176447	.
Tcf7(HMG)/GM12878-TCF7-ChIP-Seq(Encode)/Homer	CTTTGATGTGSB	GM12878-TCF7-ChIP-Seq(Encode)	Tcf7(HMG)	TCF7	bHLH	#F59120	Homer	Mouse	E15.5	Distal	1	-1.221	0.49	61	0.0179	752.4	0.0166	1.221	1.07831	0.1	-2.85	0.096	232	0.0293	1171.7	0.0261	2.85	1.12261	0.166851	.
THRb(NR)/HepG2-THRb.Flag-ChIP-Seq(Encode)/Homer	GGTCACCTGAGGTCA	HepG2-THRb.Flag-ChIP-Seq(Encode)	THRb(NR)	THRB	Other	#A6A7AA	Homer	Mouse	E15.5	Distal	1	-1.218	0.49	212	0.0622	2713.1	0.0599	1.218	1.0384	0.01	-4.865	0.0147	524	0.0662	2647	0.059	4.865	1.12203	0.166116	.
TEAD(TEA)/Fibroblast-PU.1-ChIP-Seq(Unpublished)/Homer	YCWGGAATGY	Fibroblast-PU.1-ChIP-Seq(Unpublished)	TEAD(TEA)	TEAD	Other	#A6A7AA	Homer	Mouse	E15.5	Distal	1	-1.205	0.4921	126	0.037	1594.9	0.0352	1.205	1.05114	0.01	-5.113	0.0117	464	0.0586	2314.4	0.0516	5.113	1.13566	0.18353	.
EBF2(EBF)/BrownAdipose-EBF2-ChIP-Seq(GSE97114)/Homer	NABTCCCWDGGGAVH	BrownAdipose-EBF2-ChIP-Seq(GSE97114)	EBF2(EBF)	EBF2	Other	#A6A7AA	Homer	Mouse	E15.5	Distal	1	-1.204	0.4921	316	0.0927	4077.2	0.09	1.204	1.03	1	-1.393	0.3422	793	0.1002	4377.4	0.0976	1.393	1.02664	0.0379295	.
DMRT1(DM)/Testis-DMRT1-ChIP-Seq(GSE64892)/Homer	TWGHWACAWTGTWDC	Testis-DMRT1-ChIP-Seq(GSE64892)	DMRT1(DM)	DMRT1	Other	#A6A7AA	Homer	Mouse	E15.5	Distal	1	-1.198	0.4921	27	0.0079	320.1	0.0071	1.198	1.11268	1	-1.451	0.3275	112	0.0141	586.4	0.0131	1.451	1.07634	0.106128	.
MafK(bZIP)/C2C12-MafK-ChIP-Seq(GSE36030)/Homer	GCTGASTCAGCA	C2C12-MafK-ChIP-Seq(GSE36030)	MafK(bZIP)	MAFK	bZip	#B414EF	Homer	Mouse	E15.5	Distal	1	-1.195	0.4921	56	0.0164	690	0.0152	1.195	1.07895	1	-0.4418	0.7764	179	0.0226	1041.2	0.0232	0.4418	0.974138	-0.037802	.
Hoxd10(Homeobox)/ChickenMSG-Hoxd10.Flag-ChIP-Seq(GSE86088)/Homer	GGCMATGAAA	ChickenMSG-Hoxd10.Flag-ChIP-Seq(GSE86088)	Hoxd10(Homeobox)	HOXD10	Homeobox, HOXL	#FDDC0D	Homer	Mouse	E15.5	Distal	1	-1.179	0.4975	197	0.0578	2523.7	0.0557	1.179	1.0377	0.0001	-10.18	0.0001	735	0.0928	3558.1	0.0794	10.18	1.16877	0.224986	.
GFY(?)/Promoter/Homer	ACTACAATTCCC	Promoter	GFY(?)	GFY	GFY-STAF	#03B4C6	Homer	Mouse	E15.5	Distal	1	-1.175	0.4978	31	0.0091	372.8	0.0082	1.175	1.10976	1e-09	-22.61	0	66	0.0083	134.6	0.003	22.61	2.76667	1.46815	.
ZNF317(Zf)/HEK293-ZNF317.GFP-ChIP-Seq(GSE58341)/Homer	GTCWGCTGTYYCTCT	HEK293-ZNF317.GFP-ChIP-Seq(GSE58341)	ZNF317(Zf)	ZNF317	Other	#A6A7AA	Homer	Mouse	E15.5	Distal	1	-1.171	0.4978	23	0.0067	271.6	0.006	1.171	1.11667	1	-0.3383	0.8378	71	0.009	429.1	0.0096	0.3383	0.9375	-0.0931094	.
Sp5(Zf)/mES-Sp5.Flag-ChIP-Seq(GSE72989)/Homer	RGKGGGCGGAGC	mES-Sp5.Flag-ChIP-Seq(GSE72989)	Sp5(Zf)	SP5	KLF/SP	#89C541	Homer	Mouse	E15.5	Distal	1	-1.164	0.4994	695	0.2038	9077.8	0.2003	1.164	1.01747	1e-28	-66.48	0	1372	0.1733	5617.9	0.1253	66.48	1.38308	0.467885	.
ERG(ETS)/VCaP-ERG-ChIP-Seq(GSE14097)/Homer	ACAGGAAGTG	VCaP-ERG-ChIP-Seq(GSE14097)	ERG(ETS)	ERG	ETS	#1B75B9	Homer	Mouse	E15.5	Distal	1	-1.16	0.4998	539	0.1581	7021	0.155	1.16	1.02	1e-05	-11.61	0	1410	0.1781	7110	0.1586	11.61	1.12295	0.167295	.
Sox7(HMG)/ESC-Sox7-ChIP-Seq(GSE133899)/Homer	VVRRAACAATGG	ESC-Sox7-ChIP-Seq(GSE133899)	Sox7(HMG)	SOX7	SRY-box	#A6A7AA	Homer	Mouse	E15.5	Distal	1	-1.159	0.4998	64	0.0188	796.8	0.0176	1.159	1.06818	1e-05	-12.34	0	233	0.0294	944.6	0.0211	12.34	1.39336	0.478573	.
NFAT:AP1(RHD,bZIP)/Jurkat-NFATC1-ChIP-Seq(Jolma_et_al.)/Homer	SARTGGAAAAWRTGAGTCAB	Jurkat-NFATC1-ChIP-Seq(Jolma_et_al.)	NFAT:AP1(RHD,bZIP)	NFAT:AP1	bZip	#B414EF	Homer	Mouse	E15.5	Distal	1	-1.145	0.5036	27	0.0079	323.4	0.0071	1.145	1.11268	0.1	-2.705	0.1087	110	0.0139	529.1	0.0118	2.705	1.17797	0.236298	.
AP-2alpha(AP2)/Hela-AP2alpha-ChIP-Seq(GSE31477)/Homer	ATGCCCTGAGGC	Hela-AP2alpha-ChIP-Seq(GSE31477)	AP-2alpha(AP2)	AP-2ALPHA	Other	#A6A7AA	Homer	Mouse	E15.5	Distal	1	-1.139	0.5049	436	0.1279	5668.4	0.1251	1.139	1.02238	0.0001	-10.3	0.0001	850	0.1074	4162.7	0.0929	10.3	1.15608	0.209243	.
Pax7(Paired,Homeobox)/Myoblast-Pax7-ChIP-Seq(GSE25064)/Homer	TAATCAATTA	Myoblast-Pax7-ChIP-Seq(GSE25064)	Pax7(Paired,Homeobox)	PAX7	Homeobox, PRD	#FDDC0D	Homer	Mouse	E15.5	Distal	1	-1.137	0.5049	9	0.0026	98.1	0.0022	1.137	1.18182	1	-0.01002	1	40	0.0051	325.1	0.0073	0.01002	0.69863	-0.517399	.
KLF10(Zf)/HEK293-KLF10.GFP-ChIP-Seq(GSE58341)/Homer	GGGGGTGTGTCC	HEK293-KLF10.GFP-ChIP-Seq(GSE58341)	KLF10(Zf)	KLF10	KLF/SP	#89C541	Homer	Mouse	E15.5	Distal	1	-1.125	0.5082	259	0.076	3344.9	0.0738	1.125	1.02981	1e-09	-21.55	0	659	0.0832	2868.7	0.064	21.55	1.3	0.378512	.
ERE(NR),IR3/MCF7-ERa-ChIP-Seq(Unpublished)/Homer	VAGGTCACNSTGACC	MCF7-ERa-ChIP-Seq(Unpublished)	ERE(NR),IR3	ERE	Other	#A6A7AA	Homer	Mouse	E15.5	Distal	1	-1.12	0.5091	71	0.0208	890.1	0.0196	1.12	1.06122	0.1	-2.615	0.1158	187	0.0236	941	0.021	2.615	1.12381	0.168398	.
PU.1-IRF(ETS:IRF)/Bcell-PU.1-ChIP-Seq(GSE21512)/Homer	MGGAAGTGAAAC	Bcell-PU.1-ChIP-Seq(GSE21512)	PU.1-IRF(ETS:IRF)	PU.1-IRF	Other	#A6A7AA	Homer	Mouse	E15.5	Distal	1	-1.108	0.5133	317	0.093	4109.1	0.0907	1.108	1.02536	0.0001	-10.67	0.0001	1032	0.1304	5117.5	0.1141	10.67	1.14286	0.192645	.
IRF:BATF(IRF:bZIP)/pDC-Irf8-ChIP-Seq(GSE66899)/Homer	CTTTCANTATGACTV	pDC-Irf8-ChIP-Seq(GSE66899)	IRF:BATF(IRF:bZIP)	IRF:BATF	bZip	#B414EF	Homer	Mouse	E15.5	Distal	1	-1.108	0.5133	16	0.0047	186.7	0.0041	1.108	1.14634	0.1	-3.156	0.073	73	0.0092	327.6	0.0073	3.156	1.26027	0.333737	.
LXRE(NR),DR4/RAW-LXRb.biotin-ChIP-Seq(GSE21512)/Homer	RGGTTACTANAGGTCA	RAW-LXRb.biotin-ChIP-Seq(GSE21512)	LXRE(NR),DR4	LXRE	Other	#A6A7AA	Homer	Mouse	E15.5	Distal	1	-1.097	0.5155	11	0.0032	124.2	0.0027	1.097	1.18519	1	-1.035	0.4697	25	0.0032	128.7	0.0029	1.035	1.10345	0.142019	.
Fosl2(bZIP)/3T3L1-Fosl2-ChIP-Seq(GSE56872)/Homer	NATGASTCABNN	3T3L1-Fosl2-ChIP-Seq(GSE56872)	Fosl2(bZIP)	FOSL2	bZip	#B414EF	Homer	Mouse	E15.5	Distal	1	-1.043	0.5423	56	0.0164	703.3	0.0155	1.043	1.05806	1	-0.1565	0.9594	207	0.0261	1264.4	0.0282	0.1565	0.925532	-0.111645	.
RORg(NR)/Liver-Rorc-ChIP-Seq(GSE101115)/Homer	WAABTAGGTCAV	Liver-Rorc-ChIP-Seq(GSE101115)	RORg(NR)	RORG	Other	#A6A7AA	Homer	Mouse	E15.5	Distal	1	-1.042	0.5423	16	0.0047	189.3	0.0042	1.042	1.11905	1	-0.6004	0.683	46	0.0058	263.8	0.0059	0.6004	0.983051	-0.0246621	.
p73(p53)/Trachea-p73-ChIP-Seq(PRJNA310161)/Homer	NRRRCAWGTCCDGRCATGYY	Trachea-p73-ChIP-Seq(PRJNA310161)	p73(p53)	P73	Other	#A6A7AA	Homer	Mouse	E15.5	Distal	1	-1.036	0.5423	14	0.0041	164.6	0.0036	1.036	1.13889	0.1	-3.411	0.0579	39	0.0049	155.5	0.0035	3.411	1.4	0.485427	.
PU.1(ETS)/ThioMac-PU.1-ChIP-Seq(GSE21512)/Homer	AGAGGAAGTG	ThioMac-PU.1-ChIP-Seq(GSE21512)	PU.1(ETS)	PU.1	Other	#A6A7AA	Homer	Mouse	E15.5	Distal	1	-1.021	0.5484	128	0.0375	1644.2	0.0363	1.021	1.03306	0.01	-5.442	0.0086	400	0.0505	1961.2	0.0437	5.442	1.15561	0.20865	.
GRHL2(CP2)/HBE-GRHL2-ChIP-Seq(GSE46194)/Homer	AAACYKGTTWDACMRGTTTB	HBE-GRHL2-ChIP-Seq(GSE46194)	GRHL2(CP2)	GRHL2	Other	#A6A7AA	Homer	Mouse	E15.5	Distal	1	-1.011	0.5522	73	0.0214	927.1	0.0205	1.011	1.0439	0.1	-2.647	0.1136	240	0.0303	1223.3	0.0273	2.647	1.10989	0.150417	.
GFY-Staf(?,Zf)/Promoter/Homer	RACTACAATTCCCAGAAKGC	Promoter	GFY-Staf(?,Zf)	GFY-STAF	GFY-STAF	#03B4C6	Homer	Mouse	E15.5	Distal	1	-1.004	0.5541	24	0.007	293.6	0.0065	1.004	1.07692	1e-06	-14.32	0	46	0.0058	102.2	0.0023	14.32	2.52174	1.33442	.
HOXA1(Homeobox)/mES-Hoxa1-ChIP-Seq(SRP084292)/Homer	TGATKGATGR	mES-Hoxa1-ChIP-Seq(SRP084292)	HOXA1(Homeobox)	HOXA1	Homeobox, HOXL	#FDDC0D	Homer	Mouse	E15.5	Distal	1	-0.9947	0.5573	38	0.0111	474.9	0.0105	0.9947	1.05714	1	-0.8408	0.557	150	0.0189	834.5	0.0186	0.8408	1.01613	0.0230836	.
NF-E2(bZIP)/K562-NFE2-ChIP-Seq(GSE31477)/Homer	GATGACTCAGCA	K562-NFE2-ChIP-Seq(GSE31477)	NF-E2(bZIP)	NF-E2	bZip	#B414EF	Homer	Mouse	E15.5	Distal	1	-0.9754	0.5662	10	0.0029	116.5	0.0026	0.9754	1.11538	1	-0.5364	0.7184	37	0.0047	215.2	0.0048	0.5364	0.979167	-0.0303736	.
Nkx2.5(Homeobox)/HL1-Nkx2.5.biotin-ChIP-Seq(GSE21529)/Homer	RRSCACTYAA	HL1-Nkx2.5.biotin-ChIP-Seq(GSE21529)	Nkx2.5(Homeobox)	NKX2.5	Homeobox	#FDDC0D	Homer	Mouse	E15.5	Distal	1	-0.9667	0.5692	571	0.1674	7494.8	0.1654	0.9667	1.01209	1e-05	-13.42	0	1753	0.2214	8889.2	0.1983	13.42	1.11649	0.158971	.
Ronin(THAP)/ES-Thap11-ChIP-Seq(GSE51522)/Homer	RACTACAACTCCCAGVAKGC	ES-Thap11-ChIP-Seq(GSE51522)	Ronin(THAP)	RONIN	GFY-STAF	#03B4C6	Homer	Mouse	E15.5	Distal	1	-0.9638	0.5692	20	0.0059	244.3	0.0054	0.9638	1.09259	1e-10	-24.23	0	35	0.0044	38.3	0.0009	24.23	4.88889	2.28951	.
Oct4:Sox17(POU,Homeobox,HMG)/F9-Sox17-ChIP-Seq(GSE44553)/Homer	CCATTGTATGCAAAT	F9-Sox17-ChIP-Seq(GSE44553)	Oct4:Sox17(POU,Homeobox,HMG)	OCT4:SOX17	SRY-box	#A6A7AA	Homer	Mouse	E15.5	Distal	1	-0.9517	0.5739	18	0.0053	219.2	0.0048	0.9517	1.10417	1	-2.021	0.1954	83	0.0105	408.6	0.0091	2.021	1.15385	0.206451	.
GSC(Homeobox)/FrogEmbryos-GSC-ChIP-Seq(DRA000576)/Homer	RGGATTAR	FrogEmbryos-GSC-ChIP-Seq(DRA000576)	GSC(Homeobox)	GSC	Homeobox, PRD	#FDDC0D	Homer	Mouse	E15.5	Distal	1	-0.949	0.5739	169	0.0496	2193.6	0.0484	0.949	1.02479	1e-05	-11.59	0	713	0.0901	3396.1	0.0758	11.59	1.18865	0.249329	.
Chop(bZIP)/MEF-Chop-ChIP-Seq(GSE35681)/Homer	ATTGCATCAT	MEF-Chop-ChIP-Seq(GSE35681)	Chop(bZIP)	CHOP	Other	#A6A7AA	Homer	Mouse	E15.5	Distal	1	-0.9458	0.5739	32	0.0094	400.8	0.0088	0.9458	1.06818	0.1	-2.53	0.1239	127	0.016	624.2	0.0139	2.53	1.15108	0.202987	.
Zac1(Zf)/Neuro2A-Plagl1-ChIP-Seq(GSE75942)/Homer	HAWGRGGCCM	Neuro2A-Plagl1-ChIP-Seq(GSE75942)	Zac1(Zf)	ZAC1	Other	#A6A7AA	Homer	Mouse	E15.5	Distal	1	-0.9352	0.5776	1102	0.3232	14538.7	0.3209	0.9352	1.00717	1e-10	-24.8	0	2491	0.3146	12456.7	0.2779	24.8	1.13206	0.178953	.
Etv2(ETS)/ES-ER71-ChIP-Seq(GSE59402)/Homer	NNAYTTCCTGHN	ES-ER71-ChIP-Seq(GSE59402)	Etv2(ETS)	ETV2	ETS	#1B75B9	Homer	Mouse	E15.5	Distal	1	-0.9348	0.5776	311	0.0912	4067.8	0.0898	0.9348	1.01559	0.0001	-11.21	0	821	0.1037	3976.4	0.0887	11.21	1.16911	0.22541	.
Six4(Homeobox)/MCF7-SIX4-ChIP-Seq(Encode)/Homer	TGWAAYCTGABACCB	MCF7-SIX4-ChIP-Seq(Encode)	Six4(Homeobox)	SIX4	Homeobox, SINE	#FDDC0D	Homer	Mouse	E15.5	Distal	1	-0.9056	0.591	9	0.0026	106.1	0.0023	0.9056	1.13043	1	-0.9829	0.4908	24	0.003	124.8	0.0028	0.9829	1.07143	0.0995357	.
KLF5(Zf)/LoVo-KLF5-ChIP-Seq(GSE49402)/Homer	DGGGYGKGGC	LoVo-KLF5-ChIP-Seq(GSE49402)	KLF5(Zf)	KLF5	KLF/SP	#89C541	Homer	Mouse	E15.5	Distal	1	-0.9032	0.591	761	0.2232	10029	0.2213	0.9032	1.00859	1e-17	-41.29	0	1417	0.179	6294.9	0.1404	41.29	1.27493	0.350417	.
GATA3(Zf),DR4/iTreg-Gata3-ChIP-Seq(GSE20898)/Homer	AGATGKDGAGATAAG	iTreg-Gata3-ChIP-Seq(GSE20898)	GATA3(Zf),DR4	GATA3	Other	#A6A7AA	Homer	Mouse	E15.5	Distal	1	-0.8947	0.5935	11	0.0032	132.8	0.0029	0.8947	1.10345	1	-0.1544	0.9597	33	0.0042	224.2	0.005	0.1544	0.84	-0.251539	DD_285
p53(p53)/Saos-p53-ChIP-Seq(GSE15780)/Homer	RRCATGYCYRGRCATGYYYN	Saos-p53-ChIP-Seq(GSE15780)	p53(p53)	P53	Other	#A6A7AA	Homer	Mouse	E15.5	Distal	1	-0.8938	0.5935	21	0.0062	261.4	0.0058	0.8938	1.06897	0.1	-3.501	0.0532	69	0.0087	300.5	0.0067	3.501	1.29851	0.376854	.
p53(p53)/Saos-p53-ChIP-Seq/Homer	RRCATGYCYRGRCATGYYYN	Saos-p53-ChIP-Seq	p53(p53)	P53	Other	#A6A7AA	Homer	Mouse	E15.5	Distal	1	-0.8938	0.5935	21	0.0062	261.4	0.0058	0.8938	1.06897	0.1	-3.501	0.0532	69	0.0087	300.5	0.0067	3.501	1.29851	0.376854	.
Nr5a2(NR)/Pancreas-LRH1-ChIP-Seq(GSE34295)/Homer	BTCAAGGTCA	Pancreas-LRH1-ChIP-Seq(GSE34295)	Nr5a2(NR)	NR5A2	Other	#A6A7AA	Homer	Mouse	E15.5	Distal	1	-0.8845	0.5937	190	0.0557	2481.4	0.0548	0.8845	1.01642	1	-0.1261	0.9759	437	0.0552	2622.3	0.0585	0.1261	0.94359	-0.0837684	.
MafB(bZIP)/BMM-Mafb-ChIP-Seq(GSE75722)/Homer	WNTGCTGASTCAGCANWTTY	BMM-Mafb-ChIP-Seq(GSE75722)	MafB(bZIP)	MAFB	bZip	#B414EF	Homer	Mouse	E15.5	Distal	1	-0.8719	0.5993	84	0.0246	1087.1	0.024	0.8719	1.025	1	-1.459	0.3261	335	0.0423	1815.1	0.0405	1.459	1.04444	0.0627358	.
Atf1(bZIP)/K562-ATF1-ChIP-Seq(GSE31477)/Homer	GATGACGTCA	K562-ATF1-ChIP-Seq(GSE31477)	Atf1(bZIP)	ATF1	bZip	#B414EF	Homer	Mouse	E15.5	Distal	1	-0.8678	0.5998	158	0.0463	2062.6	0.0455	0.8678	1.01758	1e-07	-16.69	0	489	0.0618	2119.3	0.0473	16.69	1.30655	0.385767	.
E2F7(E2F)/Hela-E2F7-ChIP-Seq(GSE32673)/Homer	VDTTTCCCGCCA	Hela-E2F7-ChIP-Seq(GSE32673)	E2F7(E2F)	E2F7	Other	#A6A7AA	Homer	Mouse	E15.5	Distal	1	-0.8356	0.6175	80	0.0235	1040	0.023	0.8356	1.02174	1e-08	-20.5	0	155	0.0196	492.4	0.011	20.5	1.78182	0.83335	.
Fli1(ETS)/CD8-FLI-ChIP-Seq(GSE20898)/Homer	NRYTTCCGGH	CD8-FLI-ChIP-Seq(GSE20898)	Fli1(ETS)	FLI1	ETS	#1B75B9	Homer	Mouse	E15.5	Distal	1	-0.8287	0.6197	456	0.1337	6012.9	0.1327	0.8287	1.00754	1e-08	-20.01	0	1116	0.141	5250.6	0.1171	20.01	1.2041	0.267954	.
Fra2(bZIP)/Striatum-Fra2-ChIP-Seq(GSE43429)/Homer	GGATGACTCATC	Striatum-Fra2-ChIP-Seq(GSE43429)	Fra2(bZIP)	FRA2	bZip	#B414EF	Homer	Mouse	E15.5	Distal	1	-0.8223	0.6217	76	0.0223	988.9	0.0218	0.8223	1.02294	1	-0.2187	0.9166	288	0.0364	1717.3	0.0383	0.2187	0.950392	-0.0734059	.
Nkx3.1(Homeobox)/LNCaP-Nkx3.1-ChIP-Seq(GSE28264)/Homer	AAGCACTTAA	LNCaP-Nkx3.1-ChIP-Seq(GSE28264)	Nkx3.1(Homeobox)	NKX3.1	Homeobox	#FDDC0D	Homer	Mouse	E15.5	Distal	1	-0.8185	0.622	559	0.1639	7381	0.1629	0.8185	1.00614	0.01	-5.735	0.0066	1690	0.2135	8966.8	0.2	5.735	1.0675	0.0942361	.
IRF1(IRF)/PBMC-IRF1-ChIP-Seq(GSE43036)/Homer	GAAAGTGAAAGT	PBMC-IRF1-ChIP-Seq(GSE43036)	IRF1(IRF)	IRF1	Other	#A6A7AA	Homer	Mouse	E15.5	Distal	1	-0.8163	0.622	22	0.0065	279.5	0.0062	0.8163	1.04839	1	-1.674	0.2672	81	0.0102	409.6	0.0091	1.674	1.12088	0.164631	.
MafF(bZIP)/HepG2-MafF-ChIP-Seq(GSE31477)/Homer	HWWGTCAGCAWWTTT	HepG2-MafF-ChIP-Seq(GSE31477)	MafF(bZIP)	MAFF	bZip	#B414EF	Homer	Mouse	E15.5	Distal	1	-0.804	0.6271	32	0.0094	411.5	0.0091	0.804	1.03297	1	-0.3784	0.8164	132	0.0167	779.8	0.0174	0.3784	0.95977	-0.0592392	.
Zic2(Zf)/ESC-Zic2-ChIP-Seq(SRP197560)/Homer	CHCAGCRGGRGG	ESC-Zic2-ChIP-Seq(SRP197560)	Zic2(Zf)	ZIC2	Other	#A6A7AA	Homer	Mouse	E15.5	Distal	1	-0.7844	0.6375	254	0.0745	3348.8	0.0739	0.7844	1.00812	1e-05	-12.77	0	621	0.0784	2883.1	0.0643	12.77	1.21928	0.286035	.
ZNF675(Zf)/HEK293-ZNF675.GFP-ChIP-Seq(GSE58341)/Homer	ARGAGGMCAAAATGW	HEK293-ZNF675.GFP-ChIP-Seq(GSE58341)	ZNF675(Zf)	ZNF675	Other	#A6A7AA	Homer	Mouse	E15.5	Distal	1	-0.7701	0.6447	27	0.0079	348.1	0.0077	0.7701	1.02597	1	-2.299	0.1528	100	0.0126	489.6	0.0109	2.299	1.15596	0.209096	.
ZKSCAN1(Zf)/HepG2-ZKSCAN1-ChIP-Seq(Encode)/Homer	GCACAYAGTAGGKCY	HepG2-ZKSCAN1-ChIP-Seq(Encode)	ZKSCAN1(Zf)	ZKSCAN1	Other	#A6A7AA	Homer	Mouse	E15.5	Distal	1	-0.739	0.6629	9	0.0026	113.3	0.0025	0.739	1.04	0.1	-2.653	0.1134	20	0.0025	75.1	0.0017	2.653	1.47059	0.556393	.
CRE(bZIP)/Promoter/Homer	CSGTGACGTCAC	Promoter	CRE(bZIP)	CRE	bZip	#B414EF	Homer	Mouse	E15.5	Distal	1	-0.7265	0.6691	93	0.0273	1226.7	0.0271	0.7265	1.00738	1e-05	-13.32	0	202	0.0255	782.3	0.0175	13.32	1.45714	0.543142	.
Tcf3(HMG)/mES-Tcf3-ChIP-Seq(GSE11724)/Homer	ASWTCAAAGG	mES-Tcf3-ChIP-Seq(GSE11724)	Tcf3(HMG)	TCF3	bHLH	#F59120	Homer	Mouse	E15.5	Distal	1	-0.6934	0.6895	40	0.0117	527.4	0.0116	0.6934	1.00862	0.1	-4.549	0.0198	196	0.0248	922.5	0.0206	4.549	1.20388	0.267696	.
Hoxb4(Homeobox)/ES-Hoxb4-ChIP-Seq(GSE34014)/Homer	TGATTRATGGCY	ES-Hoxb4-ChIP-Seq(GSE34014)	Hoxb4(Homeobox)	HOXB4	Homeobox, HOXL	#FDDC0D	Homer	Mouse	E15.5	Distal	1	-0.673	0.7015	30	0.0088	396.2	0.0087	0.673	1.01149	0.1	-2.565	0.1204	138	0.0174	681.6	0.0152	2.565	1.14474	0.195016	.
REST-NRSF(Zf)/Jurkat-NRSF-ChIP-Seq/Homer	GGMGCTGTCCATGGTGCTGA	Jurkat-NRSF-ChIP-Seq	REST-NRSF(Zf)	REST-NRSF	Other	#A6A7AA	Homer	Mouse	E15.5	Distal	1	-0.6673	0.7033	5	0.0015	63.7	0.0014	0.6673	1.07143	1	-0.1547	0.9597	9	0.0011	70.5	0.0016	0.1547	0.6875	-0.540568	.
PAX5(Paired,Homeobox),condensed/GM12878-PAX5-ChIP-Seq(GSE32465)/Homer	GTCACGCTCSCTGM	GM12878-PAX5-ChIP-Seq(GSE32465)	PAX5(Paired,Homeobox),condensed	PAX5	Homeobox, PRD	#FDDC0D	Homer	Mouse	E15.5	Distal	1	-0.662	0.7049	39	0.0114	517.5	0.0114	0.662	1	1	-1.796	0.2389	96	0.0121	485.6	0.0108	1.796	1.12037	0.163976	ASD_102
FOXA1:AR(Forkhead,NR)/LNCAP-AR-ChIP-Seq(GSE27824)/Homer	AGTAAACAAAAAAGAACAND	LNCAP-AR-ChIP-Seq(GSE27824)	FOXA1:AR(Forkhead,NR)	FOXA1:AR	Other	#A6A7AA	Homer	Mouse	E15.5	Distal	1	-0.6521	0.7097	6	0.0018	77.5	0.0017	0.6521	1.05882	1	-0.4846	0.7483	26	0.0033	154.6	0.0034	0.4846	0.970588	-0.0430687	.
NRF(NRF)/Promoter/Homer	STGCGCATGCGC	Promoter	NRF(NRF)	NRF	Other	#A6A7AA	Homer	Mouse	E15.5	Distal	1	-0.6517	0.7097	163	0.0478	2170.5	0.0479	0.6517	0.997912	1e-23	-53.31	0	340	0.0429	997.6	0.0223	53.31	1.92377	0.943934	.
HNF6(Homeobox)/Liver-Hnf6-ChIP-Seq(ERP000394)/Homer	NTATYGATCH	Liver-Hnf6-ChIP-Seq(ERP000394)	HNF6(Homeobox)	HNF6	Other	#A6A7AA	Homer	Mouse	E15.5	Distal	1	-0.6343	0.7179	73	0.0214	974.5	0.0215	0.6343	0.995349	1	-1.742	0.2509	251	0.0317	1331.7	0.0297	1.742	1.06734	0.0940199	.
GATA:SCL(Zf,bHLH)/Ter119-SCL-ChIP-Seq(GSE18720)/Homer	CRGCTGBNGNSNNSAGATAA	Ter119-SCL-ChIP-Seq(GSE18720)	GATA:SCL(Zf,bHLH)	GATA:SCL	Other	#A6A7AA	Homer	Mouse	E15.5	Distal	1	-0.6293	0.7193	22	0.0065	293.6	0.0065	0.6293	1	1	-0.9196	0.5195	79	0.01	431.1	0.0096	0.9196	1.04167	0.0588937	.
Reverb(NR),DR2/RAW-Reverba.biotin-ChIP-Seq(GSE45914)/Homer	GTRGGTCASTGGGTCA	RAW-Reverba.biotin-ChIP-Seq(GSE45914)	Reverb(NR),DR2	REVERB	Other	#A6A7AA	Homer	Mouse	E15.5	Distal	1	-0.6128	0.7291	33	0.0097	442.8	0.0098	0.6128	0.989796	1	-0.39	0.8115	85	0.0107	505.5	0.0113	0.39	0.946903	-0.078712	.
c-Jun-CRE(bZIP)/K562-cJun-ChIP-Seq(GSE31477)/Homer	ATGACGTCATCY	K562-cJun-ChIP-Seq(GSE31477)	c-Jun-CRE(bZIP)	C-JUN-CRE	bZip	#B414EF	Homer	Mouse	E15.5	Distal	1	-0.6115	0.7291	69	0.0202	924.6	0.0204	0.6115	0.990196	0.001	-8.238	0.0007	224	0.0283	975.8	0.0218	8.238	1.29817	0.376474	.
Phox2b(Homeobox)/CLBGA-PHOX2B-ChIP-Seq(GSE90683)/Homer	TTAATTNAATTA	CLBGA-PHOX2B-ChIP-Seq(GSE90683)	Phox2b(Homeobox)	PHOX2B	Homeobox, PRD	#FDDC0D	Homer	Mouse	E15.5	Distal	1	-0.6096	0.7291	14	0.0041	187.5	0.0041	0.6096	1	1	-1.095	0.4456	100	0.0126	538.9	0.012	1.095	1.05	0.0703893	.
Pax7(Paired,Homeobox),longest/Myoblast-Pax7-ChIP-Seq(GSE25064)/Homer	NTAATTDGCYAATTANNWWD	Myoblast-Pax7-ChIP-Seq(GSE25064)	Pax7(Paired,Homeobox),longest	PAX7	Homeobox, PRD	#FDDC0D	Homer	Mouse	E15.5	Distal	1	-0.578	0.748	2	0.0006	25.6	0.0006	0.578	1	1	-0.002748	1	11	0.0014	132.5	0.003	0.002748	0.466667	-1.09954	.
TCFL2(HMG)/K562-TCF7L2-ChIP-Seq(GSE29196)/Homer	ACWTCAAAGG	K562-TCF7L2-ChIP-Seq(GSE29196)	TCFL2(HMG)	TCFL2	Other	#A6A7AA	Homer	Mouse	E15.5	Distal	1	-0.5641	0.7562	12	0.0035	163.4	0.0036	0.5641	0.972222	1	-0.1022	0.9798	50	0.0063	340.5	0.0076	0.1022	0.828947	-0.270648	.
Bach1(bZIP)/K562-Bach1-ChIP-Seq(GSE31477)/Homer	AWWNTGCTGAGTCAT	K562-Bach1-ChIP-Seq(GSE31477)	Bach1(bZIP)	BACH1	bZip	#B414EF	Homer	Mouse	E15.5	Distal	1	-0.5577	0.7588	7	0.0021	95.7	0.0021	0.5577	1	1	-1.428	0.3326	41	0.0052	203.8	0.0045	1.428	1.15556	0.208587	.
CREB5(bZIP)/LNCaP-CREB5.V5-ChIP-Seq(GSE137775)/Homer	VVATGACGTCAT	LNCaP-CREB5.V5-ChIP-Seq(GSE137775)	CREB5(bZIP)	CREB5	bZip	#B414EF	Homer	Mouse	E15.5	Distal	1	-0.5556	0.7588	72	0.0211	973.6	0.0215	0.5556	0.981395	0.01	-5.775	0.0063	250	0.0316	1167	0.026	5.775	1.21538	0.281413	.
ZNF136(Zf)/HEK293-ZNF136.GFP-ChIP-Seq(GSE58341)/Homer	YTKGATAHAGTATTCTWGGTNGGCA	HEK293-ZNF136.GFP-ChIP-Seq(GSE58341)	ZNF136(Zf)	ZNF136	Other	#A6A7AA	Homer	Mouse	E15.5	Distal	1	-0.5484	0.7613	9	0.0026	123.4	0.0027	0.5484	0.962963	1	-1.85	0.2286	49	0.0062	234.9	0.0052	1.85	1.19231	0.253757	.
STAT6(Stat)/Macrophage-Stat6-ChIP-Seq(GSE38377)/Homer	TTCCKNAGAA	Macrophage-Stat6-ChIP-Seq(GSE38377)	STAT6(Stat)	STAT6	Other	#A6A7AA	Homer	Mouse	E15.5	Distal	1	-0.5472	0.7613	97	0.0284	1310.3	0.0289	0.5472	0.982699	0.1	-3.605	0.0486	379	0.0479	1926.4	0.043	3.605	1.11395	0.155689	.
Jun-AP1(bZIP)/K562-cJun-ChIP-Seq(GSE31477)/Homer	GATGASTCATCN	K562-cJun-ChIP-Seq(GSE31477)	Jun-AP1(bZIP)	JUN-AP1	bZip	#B414EF	Homer	Mouse	E15.5	Distal	1	-0.5402	0.7629	35	0.0103	477.4	0.0105	0.5402	0.980952	1	-0.02193	1	142	0.0179	956.8	0.0213	0.02193	0.840376	-0.250894	.
EBF1(EBF)/Near-E2A-ChIP-Seq(GSE21512)/Homer	GTCCCCWGGGGA	Near-E2A-ChIP-Seq(GSE21512)	EBF1(EBF)	EBF1	Other	#A6A7AA	Homer	Mouse	E15.5	Distal	1	-0.5378	0.7629	426	0.1249	5710.7	0.126	0.5378	0.99127	0.001	-7.842	0.0009	1048	0.1324	5327	0.1188	7.842	1.11448	0.156368	.
HINFP(Zf)/K562-HINFP.eGFP-ChIP-Seq(Encode)/Homer	TWVGGTCCGC	K562-HINFP.eGFP-ChIP-Seq(Encode)	HINFP(Zf)	HINFP	Other	#A6A7AA	Homer	Mouse	E15.5	Distal	1	-0.5225	0.772	253	0.0742	3405.8	0.0752	0.5225	0.986702	1e-16	-37.49	0	395	0.0499	1372.1	0.0306	37.49	1.63072	0.705508	.
CEBP:CEBP(bZIP)/MEF-Chop-ChIP-Seq(GSE35681)/Homer	NTNATGCAAYMNNHTGMAAY	MEF-Chop-ChIP-Seq(GSE35681)	CEBP:CEBP(bZIP)	CEBP:CEBP	bZip	#B414EF	Homer	Mouse	E15.5	Distal	1	-0.5193	0.7722	16	0.0047	221.3	0.0049	0.5193	0.959184	0.1	-3.654	0.0464	87	0.011	387.1	0.0086	3.654	1.27907	0.355095	.
NFkB-p65-Rel(RHD)/ThioMac-LPS-Expression(GSE23622)/Homer	GGAAATTCCC	ThioMac-LPS-Expression(GSE23622)	NFkB-p65-Rel(RHD)	NFKB-P65-REL	Other	#A6A7AA	Homer	Mouse	E15.5	Distal	1	-0.5177	0.7722	13	0.0038	180.4	0.004	0.5177	0.95	0.1	-4.299	0.0249	41	0.0052	153.6	0.0034	4.299	1.52941	0.612977	.
DMRT6(DM)/Testis-DMRT6-ChIP-Seq(GSE60440)/Homer	YDGHTACAWTGTADC	Testis-DMRT6-ChIP-Seq(GSE60440)	DMRT6(DM)	DMRT6	Other	#A6A7AA	Homer	Mouse	E15.5	Distal	1	-0.5051	0.7787	20	0.0059	277.5	0.0061	0.5051	0.967213	1	-1.062	0.4603	91	0.0115	490.3	0.0109	1.062	1.05505	0.0773057	.
HOXA2(Homeobox)/mES-Hoxa2-ChIP-Seq(Donaldson_et_al.)/Homer	GYCATCMATCAT	mES-Hoxa2-ChIP-Seq(Donaldson_et_al.)	HOXA2(Homeobox)	HOXA2	Homeobox, HOXL	#FDDC0D	Homer	Mouse	E15.5	Distal	1	-0.4988	0.7813	15	0.0044	209.1	0.0046	0.4988	0.956522	1	-0.1076	0.9784	47	0.0059	320.5	0.0071	0.1076	0.830986	-0.267104	.
ETV4(ETS)/HepG2-ETV4-ChIP-Seq(ENCODE)/Homer	ACCGGAAGTG	HepG2-ETV4-ChIP-Seq(ENCODE)	ETV4(ETS)	ETV4	ETS	#1B75B9	Homer	Mouse	E15.5	Distal	1	-0.4932	0.7833	483	0.1416	6489.1	0.1432	0.4932	0.988827	1e-09	-22.15	0	1127	0.1424	5248.2	0.1171	22.15	1.21605	0.282208	.
ZBTB33(Zf)/GM12878-ZBTB33-ChIP-Seq(GSE32465)/Homer	GGVTCTCGCGAGAAC	GM12878-ZBTB33-ChIP-Seq(GSE32465)	ZBTB33(Zf)	ZBTB33	Other	#A6A7AA	Homer	Mouse	E15.5	Distal	1	-0.493	0.7833	32	0.0094	442.1	0.0098	0.493	0.959184	0.01	-5.04	0.0125	54	0.0068	204	0.0046	5.04	1.47826	0.563901	.
Nrf2(bZIP)/Lymphoblast-Nrf2-ChIP-Seq(GSE37589)/Homer	HTGCTGAGTCAT	Lymphoblast-Nrf2-ChIP-Seq(GSE37589)	Nrf2(bZIP)	NRF2	bZip	#B414EF	Homer	Mouse	E15.5	Distal	1	-0.469	0.7979	7	0.0021	100.3	0.0022	0.469	0.954545	1	-0.426	0.7878	28	0.0035	169.8	0.0038	0.426	0.921053	-0.118644	.
Sp2(Zf)/HEK293-Sp2.eGFP-ChIP-Seq(Encode)/Homer	YGGCCCCGCCCC	HEK293-Sp2.eGFP-ChIP-Seq(Encode)	Sp2(Zf)	SP2	KLF/SP	#89C541	Homer	Mouse	E15.5	Distal	1	-0.4321	0.8255	899	0.2636	12072	0.2664	0.4321	0.989489	1e-35	-81.16	0	1804	0.2279	7539.6	0.1682	81.16	1.35493	0.438223	.
GATA3(Zf)/iTreg-Gata3-ChIP-Seq(GSE20898)/Homer	AGATAASR	iTreg-Gata3-ChIP-Seq(GSE20898)	GATA3(Zf)	GATA3	Other	#A6A7AA	Homer	Mouse	E15.5	Distal	1	-0.4262	0.828	211	0.0619	2873.3	0.0634	0.4262	0.976341	1	-0.6811	0.6444	764	0.0965	4326.7	0.0965	0.6811	1	0	DD_285
ETS1(ETS)/Jurkat-ETS1-ChIP-Seq(GSE17954)/Homer	ACAGGAAGTG	Jurkat-ETS1-ChIP-Seq(GSE17954)	ETS1(ETS)	ETS1	ETS	#1B75B9	Homer	Mouse	E15.5	Distal	1	-0.4012	0.8465	363	0.1065	4924.4	0.1087	0.4012	0.979761	0.001	-8.444	0.0006	939	0.1186	4712.2	0.1051	8.444	1.12845	0.174341	.
NRF1(NRF)/MCF7-NRF1-ChIP-Seq(Unpublished)/Homer	CTGCGCATGCGC	MCF7-NRF1-ChIP-Seq(Unpublished)	NRF1(NRF)	NRF1	Other	#A6A7AA	Homer	Mouse	E15.5	Distal	1	-0.3912	0.8526	150	0.044	2062.9	0.0455	0.3912	0.967033	1e-33	-76.9	0	288	0.0364	656.8	0.0147	76.9	2.47619	1.30812	.
ZNF528(Zf)/HEK293-ZNF528.GFP-ChIP-Seq(GSE58341)/Homer	AGAAATGACTTCCCT	HEK293-ZNF528.GFP-ChIP-Seq(GSE58341)	ZNF528(Zf)	ZNF528	Other	#A6A7AA	Homer	Mouse	E15.5	Distal	1	-0.3906	0.8526	1	0.0003	15.4	0.0003	0.3906	1	0.1	-2.697	0.1092	6	0.0008	14.9	0.0003	2.697	2.66667	1.41504	.
KLF1(Zf)/HUDEP2-KLF1-CutnRun(GSE136251)/Homer	VDGGGYGGGGCY	HUDEP2-KLF1-CutnRun(GSE136251)	KLF1(Zf)	KLF1	KLF/SP	#89C541	Homer	Mouse	E15.5	Distal	1	-0.385	0.853	570	0.1672	7705.6	0.1701	0.385	0.982951	1e-17	-40.51	0	1058	0.1336	4494.8	0.1003	40.51	1.332	0.413598	.
Bach2(bZIP)/OCILy7-Bach2-ChIP-Seq(GSE44420)/Homer	TGCTGAGTCA	OCILy7-Bach2-ChIP-Seq(GSE44420)	Bach2(bZIP)	BACH2	bZip	#B414EF	Homer	Mouse	E15.5	Distal	1	-0.3706	0.8629	30	0.0088	432	0.0095	0.3706	0.926316	1	-1.52	0.3091	141	0.0178	741.5	0.0165	1.52	1.07879	0.109411	.
E2F1(E2F)/Hela-E2F1-ChIP-Seq(GSE22478)/Homer	CWGGCGGGAA	Hela-E2F1-ChIP-Seq(GSE22478)	E2F1(E2F)	E2F1	Other	#A6A7AA	Homer	Mouse	E15.5	Distal	1	-0.3472	0.8808	168	0.0493	2320.8	0.0512	0.3472	0.962891	1e-20	-46.45	0	318	0.0402	959.2	0.0214	46.45	1.8785	0.909585	.
Cux2(Homeobox)/Liver-Cux2-ChIP-Seq(GSE35985)/Homer	HNRAATCAAT	Liver-Cux2-ChIP-Seq(GSE35985)	Cux2(Homeobox)	CUX2	Homeobox, CUT	#FDDC0D	Homer	Mouse	E15.5	Distal	1	-0.3264	0.8968	55	0.0161	785.6	0.0173	0.3264	0.930636	1	-1.739	0.2514	209	0.0264	1101.2	0.0246	1.739	1.07317	0.10188	.
DUX4(Homeobox)/Myoblasts-DUX4.V5-ChIP-Seq(GSE75791)/Homer	NWTAAYCYAATCAWN	Myoblasts-DUX4.V5-ChIP-Seq(GSE75791)	DUX4(Homeobox)	DUX4	Other	#A6A7AA	Homer	Mouse	E15.5	Distal	1	-0.3213	0.8989	3	0.0009	50.3	0.0011	0.3213	0.818182	1	-0.8169	0.5693	15	0.0019	80	0.0018	0.8169	1.05556	0.0780025	.
Hnf1(Homeobox)/Liver-Foxa2-Chip-Seq(GSE25694)/Homer	GGTTAAWCATTAA	Liver-Foxa2-Chip-Seq(GSE25694)	Hnf1(Homeobox)	HNF1	Other	#A6A7AA	Homer	Mouse	E15.5	Distal	1	-0.3043	0.9117	8	0.0023	127.7	0.0028	0.3043	0.821429	1	-0.1265	0.9759	48	0.0061	322.1	0.0072	0.1265	0.847222	-0.239188	.
Mouse_Recombination_Hotspot(Zf)/Testis-DMC1-ChIP-Seq(GSE24438)/Homer	ACTYKNATTCGTGNTACTTC	Testis-DMC1-ChIP-Seq(GSE24438)	Mouse_Recombination_Hotspot(Zf)	MOUSE_RECOMBINATION_HOTSPOT	Other	#A6A7AA	Homer	Mouse	E15.5	Distal	1	-0.2949	0.9177	7	0.0021	113.2	0.0025	0.2949	0.84	1	-0.05007	1	22	0.0028	175.9	0.0039	0.05007	0.717949	-0.478047	.
Elk4(ETS)/Hela-Elk4-ChIP-Seq(GSE31477)/Homer	NRYTTCCGGY	Hela-Elk4-ChIP-Seq(GSE31477)	Elk4(ETS)	ELK4	ETS	#1B75B9	Homer	Mouse	E15.5	Distal	1	-0.2819	0.9271	284	0.0833	3918.4	0.0865	0.2819	0.963006	1e-13	-31.07	0	653	0.0825	2664.7	0.0594	31.07	1.38889	0.473931	.
Srebp2(bHLH)/HepG2-Srebp2-ChIP-Seq(GSE31477)/Homer	CGGTCACSCCAC	HepG2-Srebp2-ChIP-Seq(GSE31477)	Srebp2(bHLH)	SREBP2	Other	#A6A7AA	Homer	Mouse	E15.5	Distal	1	-0.2771	0.929	33	0.0097	489.8	0.0108	0.2771	0.898148	0.1	-2.578	0.1191	98	0.0124	470.4	0.0105	2.578	1.18095	0.239951	.
Cdx2(Homeobox)/mES-Cdx2-ChIP-Seq(GSE14586)/Homer	GYMATAAAAH	mES-Cdx2-ChIP-Seq(GSE14586)	Cdx2(Homeobox)	CDX2	Homeobox, HOXL	#FDDC0D	Homer	Mouse	E15.5	Distal	1	-0.2704	0.9327	66	0.0194	951.8	0.021	0.2704	0.92381	1	-0.122	0.9759	279	0.0352	1701.1	0.0379	0.122	0.92876	-0.106622	.
KLF6(Zf)/PDAC-KLF6-ChIP-Seq(GSE64557)/Homer	MKGGGYGTGGCC	PDAC-KLF6-ChIP-Seq(GSE64557)	KLF6(Zf)	KLF6	KLF/SP	#89C541	Homer	Mouse	E15.5	Distal	1	-0.2576	0.942	612	0.1795	8351.6	0.1843	0.2576	0.973956	1e-12	-29.83	0	1183	0.1494	5346.7	0.1193	29.83	1.25231	0.324586	.
ZNF41(Zf)/HEK293-ZNF41.GFP-ChIP-Seq(GSE58341)/Homer	CCTCATGGTGYCYTWYTCCCTTGTG	HEK293-ZNF41.GFP-ChIP-Seq(GSE58341)	ZNF41(Zf)	ZNF41	Other	#A6A7AA	Homer	Mouse	E15.5	Distal	1	-0.2368	0.9592	4	0.0012	72.7	0.0016	0.2368	0.75	0.01	-5.786	0.0063	19	0.0024	47.9	0.0011	5.786	2.18182	1.12553	.
T1ISRE(IRF)/ThioMac-Ifnb-Expression/Homer	ACTTTCGTTTCT	ThioMac-Ifnb-Expression	T1ISRE(IRF)	T1ISRE	Other	#A6A7AA	Homer	Mouse	E15.5	Distal	1	-0.2304	0.9627	1	0.0003	21.9	0.0005	0.2304	0.6	1	-1.236	0.3924	7	0.0009	29	0.0006	1.236	1.5	0.584963	.
RUNX(Runt)/HPC7-Runx1-ChIP-Seq(GSE22178)/Homer	SAAACCACAG	HPC7-Runx1-ChIP-Seq(GSE22178)	RUNX(Runt)	RUNX	Other	#A6A7AA	Homer	Mouse	E15.5	Distal	1	-0.2254	0.9648	160	0.0469	2261.8	0.0499	0.2254	0.93988	0.1	-3.205	0.0698	472	0.0596	2450.4	0.0547	3.205	1.08958	0.123771	.
Ets1-distal(ETS)/CD4+-PolII-ChIP-Seq(Barski_et_al.)/Homer	MACAGGAAGT	CD4+-PolII-ChIP-Seq(Barski_et_al.)	Ets1-distal(ETS)	ETS1-DISTAL	ETS	#1B75B9	Homer	Mouse	E15.5	Distal	1	-0.2232	0.9648	69	0.0202	1007.9	0.0222	0.2232	0.90991	0.1	-2.641	0.1139	234	0.0296	1191	0.0266	2.641	1.11278	0.154171	.
GFX(?)/Promoter/Homer	ATTCTCGCGAGA	Promoter	GFX(?)	GFX	Other	#A6A7AA	Homer	Mouse	E15.5	Distal	1	-0.2223	0.9648	8	0.0023	136.5	0.003	0.2223	0.766667	1	-1.884	0.2216	9	0.0011	32.6	0.0007	1.884	1.57143	0.652077	.
ZNF165(Zf)/WHIM12-ZNF165-ChIP-Seq(GSE65937)/Homer	AAGGKGRCGCAGGCA	WHIM12-ZNF165-ChIP-Seq(GSE65937)	ZNF165(Zf)	ZNF165	Other	#A6A7AA	Homer	Mouse	E15.5	Distal	1	-0.221	0.9648	62	0.0182	910.3	0.0201	0.221	0.905473	1	-2.058	0.1895	161	0.0203	824.9	0.0184	2.058	1.10326	0.141774	.
Atf2(bZIP)/3T3L1-Atf2-ChIP-Seq(GSE56872)/Homer	NRRTGACGTCAT	3T3L1-Atf2-ChIP-Seq(GSE56872)	Atf2(bZIP)	ATF2	bZip	#B414EF	Homer	Mouse	E15.5	Distal	1	-0.2162	0.9648	75	0.022	1093.7	0.0241	0.2162	0.912863	0.01	-6.727	0.0027	243	0.0307	1105	0.0246	6.727	1.24797	0.31958	.
EWS:FLI1-fusion(ETS)/SK_N_MC-EWS:FLI1-ChIP-Seq(SRA014231)/Homer	VACAGGAAAT	SK_N_MC-EWS:FLI1-ChIP-Seq(SRA014231)	EWS:FLI1-fusion(ETS)	EWS	ETS	#1B75B9	Homer	Mouse	E15.5	Distal	1	-0.206	0.9704	189	0.0554	2668.7	0.0589	0.206	0.940577	0.1	-2.708	0.1085	510	0.0644	2688.2	0.06	2.708	1.07333	0.102098	.
Gli2(Zf)/GM2-Gli2-ChIP-Chip(GSE112702)/Homer	YSTGGGTGGTCT	GM2-Gli2-ChIP-Chip(GSE112702)	Gli2(Zf)	GLI2	Other	#A6A7AA	Homer	Mouse	E15.5	Distal	1	-0.2045	0.9704	79	0.0232	1153.3	0.0255	0.2045	0.909804	1	-0.9896	0.4882	245	0.0309	1354.7	0.0302	0.9896	1.02318	0.0330583	.
Elk1(ETS)/Hela-Elk1-ChIP-Seq(GSE31477)/Homer	HACTTCCGGY	Hela-Elk1-ChIP-Seq(GSE31477)	Elk1(ETS)	ELK1	ETS	#1B75B9	Homer	Mouse	E15.5	Distal	1	-0.1997	0.9713	277	0.0812	3872.9	0.0855	0.1997	0.949708	1e-10	-24.11	0	618	0.0781	2614.7	0.0583	24.11	1.33962	0.421827	.
ELF1(ETS)/Jurkat-ELF1-ChIP-Seq(SRA014231)/Homer	AVCCGGAAGT	Jurkat-ELF1-ChIP-Seq(SRA014231)	ELF1(ETS)	ELF1	ETS	#1B75B9	Homer	Mouse	E15.5	Distal	1	-0.195	0.9732	254	0.0745	3562.7	0.0786	0.195	0.947837	1e-07	-17.64	0	553	0.0698	2419.3	0.054	17.64	1.29259	0.370268	.
ZBTB12(Zf)/HEK293-ZBTB12.GFP-ChIP-Seq(GSE58341)/Homer	NGNTCTAGAACCNGV	HEK293-ZBTB12.GFP-ChIP-Seq(GSE58341)	ZBTB12(Zf)	ZBTB12	Other	#A6A7AA	Homer	Mouse	E15.5	Distal	1	-0.1868	0.9787	104	0.0305	1508.1	0.0333	0.1868	0.915916	0.1	-2.597	0.1171	308	0.0389	1594	0.0356	2.597	1.0927	0.127893	.
ETS(ETS)/Promoter/Homer	AACCGGAAGT	Promoter	ETS(ETS)	ETS	ETS	#1B75B9	Homer	Mouse	E15.5	Distal	1	-0.186	0.9787	150	0.044	2144.1	0.0473	0.186	0.930233	1e-06	-15.06	0	335	0.0423	1391.2	0.031	15.06	1.36452	0.448389	.
Pax7(Paired,Homeobox),long/Myoblast-Pax7-ChIP-Seq(GSE25064)/Homer	TAATCHGATTAC	Myoblast-Pax7-ChIP-Seq(GSE25064)	Pax7(Paired,Homeobox),long	PAX7	Homeobox, PRD	#FDDC0D	Homer	Mouse	E15.5	Distal	1	-0.1794	0.9807	1	0.0003	24.7	0.0005	0.1794	0.6	1	-0.1138	0.978	9	0.0011	74.7	0.0017	0.1138	0.647059	-0.628031	.
p53(p53)/mES-cMyc-ChIP-Seq(GSE11431)/Homer	ACATGCCCGGGCAT	mES-cMyc-ChIP-Seq(GSE11431)	p53(p53)	P53	Other	#A6A7AA	Homer	Mouse	E15.5	Distal	1	-0.1778	0.9807	4	0.0012	78.7	0.0017	0.1778	0.705882	0.1	-3.067	0.0794	13	0.0016	41	0.0009	3.067	1.77778	0.830075	.
HOXB13(Homeobox)/ProstateTumor-HOXB13-ChIP-Seq(GSE56288)/Homer	TTTTATKRGG	ProstateTumor-HOXB13-ChIP-Seq(GSE56288)	HOXB13(Homeobox)	HOXB13	Homeobox, HOXL	#FDDC0D	Homer	Mouse	E15.5	Distal	1	-0.1735	0.9812	129	0.0378	1862	0.0411	0.1735	0.919708	1	-1.43	0.3324	560	0.0707	3070.2	0.0685	1.43	1.03212	0.0456062	.
TRPS1(Zf)/MCF7-TRPS1-ChIP-Seq(GSE107013)/Homer	AGATAAGANN	MCF7-TRPS1-ChIP-Seq(GSE107013)	TRPS1(Zf)	TRPS1	Other	#A6A7AA	Homer	Mouse	E15.5	Distal	1	-0.1708	0.9813	282	0.0827	3961.8	0.0874	0.1708	0.946224	1	-0.9779	0.4926	1049	0.1325	5879.7	0.1312	0.9779	1.00991	0.0142246	.
Atf7(bZIP)/3T3L1-Atf7-ChIP-Seq(GSE56872)/Homer	NGRTGACGTCAY	3T3L1-Atf7-ChIP-Seq(GSE56872)	Atf7(bZIP)	ATF7	bZip	#B414EF	Homer	Mouse	E15.5	Distal	1	-0.1681	0.9813	104	0.0305	1517.7	0.0335	0.1681	0.910448	0.01	-5.571	0.0076	334	0.0422	1609.2	0.0359	5.571	1.17549	0.233259	.
Gata2(Zf)/K562-GATA2-ChIP-Seq(GSE18829)/Homer	BBCTTATCTS	K562-GATA2-ChIP-Seq(GSE18829)	Gata2(Zf)	GATA2	Other	#A6A7AA	Homer	Mouse	E15.5	Distal	1	-0.1658	0.9813	83	0.0243	1225.4	0.027	0.1658	0.9	1	-0.2029	0.928	304	0.0384	1815.2	0.0405	0.2029	0.948148	-0.0768156	.
RUNX-AML(Runt)/CD4+-PolII-ChIP-Seq(Barski_et_al.)/Homer	GCTGTGGTTW	CD4+-PolII-ChIP-Seq(Barski_et_al.)	RUNX-AML(Runt)	RUNX-AML	Other	#A6A7AA	Homer	Mouse	E15.5	Distal	1	-0.1582	0.9859	151	0.0443	2174.4	0.048	0.1582	0.922917	1	-1.116	0.4384	479	0.0605	2652.3	0.0592	1.116	1.02196	0.031338	.
p63(p53)/Keratinocyte-p63-ChIP-Seq(GSE17611)/Homer	NNDRCATGYCYNRRCATGYH	Keratinocyte-p63-ChIP-Seq(GSE17611)	p63(p53)	P63	Other	#A6A7AA	Homer	Mouse	E15.5	Distal	1	-0.1477	0.9937	95	0.0279	1402.9	0.031	0.1477	0.9	0.01	-5.558	0.0077	306	0.0387	1463.1	0.0326	5.558	1.18712	0.247462	.
RUNX1(Runt)/Jurkat-RUNX1-ChIP-Seq(GSE29180)/Homer	AAACCACARM	Jurkat-RUNX1-ChIP-Seq(GSE29180)	RUNX1(Runt)	RUNX1	Other	#A6A7AA	Homer	Mouse	E15.5	Distal	1	-0.1439	0.9949	217	0.0636	3093.5	0.0683	0.1439	0.931186	1	-2.159	0.1735	695	0.0878	3750.3	0.0837	2.159	1.04898	0.0689933	.
Gata1(Zf)/K562-GATA1-ChIP-Seq(GSE18829)/Homer	SAGATAAGRV	K562-GATA1-ChIP-Seq(GSE18829)	Gata1(Zf)	GATA1	Other	#A6A7AA	Homer	Mouse	E15.5	Distal	1	-0.1418	0.9949	75	0.022	1124.7	0.0248	0.1418	0.887097	1	-0.2005	0.9287	270	0.0341	1618.5	0.0361	0.2005	0.944598	-0.0822271	.
RUNX2(Runt)/PCa-RUNX2-ChIP-Seq(GSE33889)/Homer	NWAACCACADNN	PCa-RUNX2-ChIP-Seq(GSE33889)	RUNX2(Runt)	RUNX2	Other	#A6A7AA	Homer	Mouse	E15.5	Distal	1	-0.1307	1	162	0.0475	2345.7	0.0518	0.1307	0.916988	1	-0.7447	0.6085	524	0.0662	2957	0.066	0.7447	1.00303	0.00436519	.
HRE(HSF)/Striatum-HSF1-ChIP-Seq(GSE38000)/Homer	TTCTAGAABNTTCTA	Striatum-HSF1-ChIP-Seq(GSE38000)	HRE(HSF)	HRE	Other	#A6A7AA	Homer	Mouse	E15.5	Distal	1	-0.1124	1	36	0.0106	579.9	0.0128	0.1124	0.828125	1	-0.6042	0.6821	142	0.0179	810.2	0.0181	0.6042	0.98895	-0.0160301	.
STAT6(Stat)/CD4-Stat6-ChIP-Seq(GSE22104)/Homer	ABTTCYYRRGAA	CD4-Stat6-ChIP-Seq(GSE22104)	STAT6(Stat)	STAT6	Other	#A6A7AA	Homer	Mouse	E15.5	Distal	1	-0.1099	1	82	0.024	1241.4	0.0274	0.1099	0.875912	0.1	-3.228	0.0684	350	0.0442	1789	0.0399	3.228	1.10777	0.147658	.
VDR(NR),DR3/GM10855-VDR+vitD-ChIP-Seq(GSE22484)/Homer	ARAGGTCANWGAGTTCANNN	GM10855-VDR+vitD-ChIP-Seq(GSE22484)	VDR(NR),DR3	VDR	Other	#A6A7AA	Homer	Mouse	E15.5	Distal	1	-0.1064	1	38	0.0111	611.1	0.0135	0.1064	0.822222	1	-0.06929	0.9957	88	0.0111	586	0.0131	0.06929	0.847328	-0.239007	.
Nur77(NR)/K562-NR4A1-ChIP-Seq(GSE31363)/Homer	TGACCTTTNCNT	K562-NR4A1-ChIP-Seq(GSE31363)	Nur77(NR)	NUR77	Other	#A6A7AA	Homer	Mouse	E15.5	Distal	1	-0.09948	1	20	0.0059	347	0.0077	0.09948	0.766234	1	-0.1044	0.9787	64	0.0081	426.9	0.0095	0.1044	0.852632	-0.230006	.
Gata4(Zf)/Heart-Gata4-ChIP-Seq(GSE35151)/Homer	NBWGATAAGR	Heart-Gata4-ChIP-Seq(GSE35151)	Gata4(Zf)	GATA4	Other	#A6A7AA	Homer	Mouse	E15.5	Distal	1	-0.09781	1	132	0.0387	1954.4	0.0431	0.09781	0.897912	1	-0.3109	0.8552	492	0.0621	2866.1	0.0639	0.3109	0.971831	-0.0412227	.
ELF5(ETS)/T47D-ELF5-ChIP-Seq(GSE30407)/Homer	ACVAGGAAGT	T47D-ELF5-ChIP-Seq(GSE30407)	ELF5(ETS)	ELF5	ETS	#1B75B9	Homer	Mouse	E15.5	Distal	1	-0.09564	1	190	0.0557	2764.6	0.061	0.09564	0.913115	0.01	-5.081	0.012	570	0.072	2883	0.0643	5.081	1.11975	0.163178	.
GABPA(ETS)/Jurkat-GABPa-ChIP-Seq(GSE17954)/Homer	RACCGGAAGT	Jurkat-GABPa-ChIP-Seq(GSE17954)	GABPA(ETS)	GABPA	ETS	#1B75B9	Homer	Mouse	E15.5	Distal	1	-0.07927	1	324	0.095	4633.9	0.1023	0.07927	0.928641	0.0001	-10.47	0.0001	841	0.1062	4108.7	0.0916	10.47	1.15939	0.213364	.
ELF3(ETS)/PDAC-ELF3-ChIP-Seq(GSE64557)/Homer	ANCAGGAAGT	PDAC-ELF3-ChIP-Seq(GSE64557)	ELF3(ETS)	ELF3	ETS	#1B75B9	Homer	Mouse	E15.5	Distal	1	-0.07826	1	169	0.0496	2491.6	0.055	0.07826	0.901818	0.1	-2.343	0.1471	533	0.0673	2840.5	0.0634	2.343	1.06151	0.0861237	.
ETS:RUNX(ETS,Runt)/Jurkat-RUNX1-ChIP-Seq(GSE17954)/Homer	RCAGGATGTGGT	Jurkat-RUNX1-ChIP-Seq(GSE17954)	ETS:RUNX(ETS,Runt)	ETS:RUNX	ETS	#1B75B9	Homer	Mouse	E15.5	Distal	1	-0.07807	1	23	0.0067	401.1	0.0089	0.07807	0.752809	1	-0.5875	0.6893	63	0.008	361.7	0.0081	0.5875	0.987654	-0.0179219	.
SpiB(ETS)/OCILY3-SPIB-ChIP-Seq(GSE56857)/Homer	AAAGRGGAAGTG	OCILY3-SPIB-ChIP-Seq(GSE56857)	SpiB(ETS)	SPIB	ETS	#1B75B9	Homer	Mouse	E15.5	Distal	1	-0.07755	1	44	0.0129	715.7	0.0158	0.07755	0.816456	0.01	-5.008	0.0129	178	0.0225	817.5	0.0182	5.008	1.23626	0.305987	.
SPDEF(ETS)/VCaP-SPDEF-ChIP-Seq(SRA014231)/Homer	ASWTCCTGBT	VCaP-SPDEF-ChIP-Seq(SRA014231)	SPDEF(ETS)	SPDEF	ETS	#1B75B9	Homer	Mouse	E15.5	Distal	1	-0.06662	1	306	0.0897	4406.8	0.0973	0.06662	0.921891	0.01	-5.909	0.0056	896	0.1132	4602.9	0.1027	5.909	1.10224	0.140438	.
TR4(NR),DR1/Hela-TR4-ChIP-Seq(GSE24685)/Homer	GAGGTCAAAGGTCA	Hela-TR4-ChIP-Seq(GSE24685)	TR4(NR),DR1	TR4	Other	#A6A7AA	Homer	Mouse	E15.5	Distal	1	-0.06346	1	21	0.0062	378.7	0.0084	0.06346	0.738095	1	-0.1017	0.9798	38	0.0048	266	0.0059	0.1017	0.813559	-0.297681	.
ETV1(ETS)/GIST48-ETV1-ChIP-Seq(GSE22441)/Homer	AACCGGAAGT	GIST48-ETV1-ChIP-Seq(GSE22441)	ETV1(ETS)	ETV1	ETS	#1B75B9	Homer	Mouse	E15.5	Distal	1	-0.06285	1	468	0.1372	6634.1	0.1464	0.06285	0.937158	0.0001	-10.54	0.0001	1232	0.1556	6196.4	0.1382	10.54	1.1259	0.171084	.
EHF(ETS)/LoVo-EHF-ChIP-Seq(GSE49402)/Homer	AVCAGGAAGT	LoVo-EHF-ChIP-Seq(GSE49402)	EHF(ETS)	EHF	ETS	#1B75B9	Homer	Mouse	E15.5	Distal	1	-0.06285	1	343	0.1006	4922.9	0.1086	0.06285	0.926335	0.01	-5.578	0.0076	1011	0.1277	5246.5	0.117	5.578	1.09145	0.12625	.
RAR:RXR(NR),DR0/ES-RAR-ChIP-Seq(GSE56893)/Homer	AGGTCAAGGTCA	ES-RAR-ChIP-Seq(GSE56893)	RAR:RXR(NR),DR0	RAR:RXR	Other	#A6A7AA	Homer	Mouse	E15.5	Distal	1	-0.0551	1	18	0.0053	337	0.0074	0.0551	0.716216	1	-0.03805	1	50	0.0063	364.4	0.0081	0.03805	0.777778	-0.36257	.
YY1(Zf)/Promoter/Homer	CAAGATGGCGGC	Promoter	YY1(Zf)	YY1	Other	#A6A7AA	Homer	Mouse	E15.5	Distal	1	-0.04863	1	37	0.0109	633.5	0.014	0.04863	0.778571	1e-06	-13.98	0	86	0.0109	258.2	0.0058	13.98	1.87931	0.910203	DD_285
HNF1b(Homeobox)/PDAC-HNF1B-ChIP-Seq(GSE64557)/Homer	GTTAATNATTAA	PDAC-HNF1B-ChIP-Seq(GSE64557)	HNF1b(Homeobox)	HNF1B	Homeobox, HNF	#FDDC0D	Homer	Mouse	E15.5	Distal	1	-0.04393	1	6	0.0018	143.9	0.0032	0.04393	0.5625	1	-0.000922	1	45	0.0057	400.1	0.0089	0.000922	0.640449	-0.642843	.
SF1(NR)/H295R-Nr5a1-ChIP-Seq(GSE44220)/Homer	CAAGGHCANV	H295R-Nr5a1-ChIP-Seq(GSE44220)	SF1(NR)	SF1	Other	#A6A7AA	Homer	Mouse	E15.5	Distal	1	-0.03278	1	102	0.0299	1609.9	0.0355	0.03278	0.842254	1	-0.06731	0.9957	250	0.0316	1562.6	0.0349	0.06731	0.905444	-0.143302	.
GLI3(Zf)/Limb-GLI3-ChIP-Chip(GSE11077)/Homer	CGTGGGTGGTCC	Limb-GLI3-ChIP-Chip(GSE11077)	GLI3(Zf)	GLI3	Other	#A6A7AA	Homer	Mouse	E15.5	Distal	1	-0.03202	1	26	0.0076	481.6	0.0106	0.03202	0.716981	1	-0.01159	1	90	0.0114	649.3	0.0145	0.01159	0.786207	-0.347019	.
Gata6(Zf)/HUG1N-GATA6-ChIP-Seq(GSE51936)/Homer	YCTTATCTBN	HUG1N-GATA6-ChIP-Seq(GSE51936)	Gata6(Zf)	GATA6	Other	#A6A7AA	Homer	Mouse	E15.5	Distal	1	-0.03145	1	105	0.0308	1655.4	0.0365	0.03145	0.843836	1	-0.01832	1	400	0.0505	2521.4	0.0562	0.01832	0.898577	-0.154287	.
EBNA1(EBV-virus)/Raji-EBNA1-ChIP-Seq(GSE30709)/Homer	GGYAGCAYDTGCTDCCCNNN	Raji-EBNA1-ChIP-Seq(GSE30709)	EBNA1(EBV-virus)	EBNA1	Other	#A6A7AA	Homer	Mouse	E15.5	Distal	1	-0.0307	1	2	0.0006	71.9	0.0016	0.0307	0.375	1	-0.1133	0.978	17	0.0021	128.3	0.0029	0.1133	0.724138	-0.465664	.
Duxbl(Homeobox)/NIH3T3-Duxbl.HA-ChIP-Seq(GSE119782)/Homer	TAAYCYAATCAA	NIH3T3-Duxbl.HA-ChIP-Seq(GSE119782)	Duxbl(Homeobox)	DUXBL	Other	#A6A7AA	Homer	Mouse	E15.5	Distal	1	-0.02876	1	4	0.0012	114.5	0.0025	0.02876	0.48	1	-0.6285	0.6716	27	0.0034	153.1	0.0034	0.6285	1	0	.
Klf9(Zf)/GBM-Klf9-ChIP-Seq(GSE62211)/Homer	GCCACRCCCACY	GBM-Klf9-ChIP-Seq(GSE62211)	Klf9(Zf)	KLF9	KLF/SP	#89C541	Homer	Mouse	E15.5	Distal	1	-0.02623	1	229	0.0672	3430.1	0.0757	0.02623	0.887715	1e-08	-18.94	0	460	0.0581	1932.2	0.0431	18.94	1.34803	0.43085	.
Esrrb(NR)/mES-Esrrb-ChIP-Seq(GSE11431)/Homer	KTGACCTTGA	mES-Esrrb-ChIP-Seq(GSE11431)	Esrrb(NR)	ESRRB	Other	#A6A7AA	Homer	Mouse	E15.5	Distal	1	-0.02106	1	125	0.0367	1970.4	0.0435	0.02106	0.843678	1	-0.000578	1	289	0.0365	1987.9	0.0443	0.000578	0.823928	-0.27941	.
ERRg(NR)/Kidney-ESRRG-ChIP-Seq(GSE104905)/Homer	GTGACCTTGRVN	Kidney-ESRRG-ChIP-Seq(GSE104905)	ERRg(NR)	ERRG	Other	#A6A7AA	Homer	Mouse	E15.5	Distal	1	-0.019	1	187	0.0548	2864.7	0.0632	0.019	0.867089	1	-0.05655	0.9986	437	0.0552	2676.9	0.0597	0.05655	0.924623	-0.113063	.
RARg(NR)/ES-RARg-ChIP-Seq(GSE30538)/Homer	AGGTCAAGGTCA	ES-RARg-ChIP-Seq(GSE30538)	RARg(NR)	RARG	Other	#A6A7AA	Homer	Mouse	E15.5	Distal	1	-0.01408	1	2	0.0006	83.8	0.0018	0.01408	0.333333	1	-0.000532	1	9	0.0011	131	0.0029	0.000532	0.37931	-1.39855	.
PRDM14(Zf)/H1-PRDM14-ChIP-Seq(GSE22767)/Homer	RGGTCTCTAACY	H1-PRDM14-ChIP-Seq(GSE22767)	PRDM14(Zf)	PRDM14	Other	#A6A7AA	Homer	Mouse	E15.5	Distal	1	-0.01002	1	48	0.0141	869.7	0.0192	0.01002	0.734375	1	-1.018	0.476	185	0.0234	1016.3	0.0227	1.018	1.03084	0.0438162	.
CUX1(Homeobox)/K562-CUX1-ChIP-Seq(GSE92882)/Homer	TATCGATNAN	K562-CUX1-ChIP-Seq(GSE92882)	CUX1(Homeobox)	CUX1	Homeobox, CUT	#FDDC0D	Homer	Mouse	E15.5	Distal	1	-0.006728	1	64	0.0188	1132.4	0.025	0.006728	0.752	1	-0.5127	0.7329	298	0.0376	1711.4	0.0382	0.5127	0.984293	-0.02284	.
Elf4(ETS)/BMDM-Elf4-ChIP-Seq(GSE88699)/Homer	ACTTCCKGKT	BMDM-Elf4-ChIP-Seq(GSE88699)	Elf4(ETS)	ELF4	ETS	#1B75B9	Homer	Mouse	E15.5	Distal	1	-0.006652	1	303	0.0889	4590.9	0.1013	0.006652	0.877591	0.1	-4.517	0.0203	841	0.1062	4382.7	0.0978	4.517	1.08589	0.118877	.
KLF3(Zf)/MEF-Klf3-ChIP-Seq(GSE44748)/Homer	NRGCCCCRCCCHBNN	MEF-Klf3-ChIP-Seq(GSE44748)	KLF3(Zf)	KLF3	KLF/SP	#89C541	Homer	Mouse	E15.5	Distal	1	-0.006072	1	296	0.0868	4499.5	0.0993	0.006072	0.874119	1e-11	-26.28	0	588	0.0743	2428.3	0.0542	26.28	1.37085	0.455069	.
Slug(Zf)/Mesoderm-Snai2-ChIP-Seq(GSE61475)/Homer	SNGCACCTGCHS	Mesoderm-Snai2-ChIP-Seq(GSE61475)	Slug(Zf)	SLUG	Other	#A6A7AA	Homer	Mouse	E15.5	Distal	1	-0.00426	1	192	0.0563	3044.3	0.0672	0.00426	0.837798	1	-0.00021	1	447	0.0565	2996.4	0.0668	0.00021	0.845808	-0.241597	.
Klf4(Zf)/mES-Klf4-ChIP-Seq(GSE11431)/Homer	GCCACACCCA	mES-Klf4-ChIP-Seq(GSE11431)	Klf4(Zf)	KLF4	KLF/SP	#89C541	Homer	Mouse	E15.5	Distal	1	-0.00353	1	163	0.0478	2636.9	0.0582	0.00353	0.821306	0.1	-4.478	0.0211	359	0.0453	1782	0.0397	4.478	1.14106	0.190372	.
SCRT1(Zf)/HEK293-SCRT1.eGFP-ChIP-Seq(Encode)/Homer	GCAACAGGTG	HEK293-SCRT1.eGFP-ChIP-Seq(Encode)	SCRT1(Zf)	SCRT1	Other	#A6A7AA	Homer	Mouse	E15.5	Distal	1	-0.001685	1	58	0.017	1097.8	0.0242	0.001685	0.702479	1	-0.181	0.9433	177	0.0224	1081	0.0241	0.181	0.929461	-0.105534	.
THRa(NR)/C17.2-THRa-ChIP-Seq(GSE38347)/Homer	GGTCANYTGAGGWCA	C17.2-THRa-ChIP-Seq(GSE38347)	THRa(NR)	THRA	Other	#A6A7AA	Homer	Mouse	E15.5	Distal	1	-0.000303	1	88	0.0258	1637	0.0361	0.000303	0.714681	1	-0.003914	1	273	0.0345	1823	0.0407	0.003914	0.847666	-0.238432	.
PPARE(NR),DR1/3T3L1-Pparg-ChIP-Seq(GSE13511)/Homer	TGACCTTTGCCCCA	3T3L1-Pparg-ChIP-Seq(GSE13511)	PPARE(NR),DR1	PPARE	Other	#A6A7AA	Homer	Mouse	E15.5	Distal	1	-0.000293	1	205	0.0601	3399.9	0.075	0.000293	0.801333	1	-0.6765	0.6466	573	0.0724	3245.7	0.0724	0.6765	1	0	.
Sp1(Zf)/Promoter/Homer	GGCCCCGCCCCC	Promoter	Sp1(Zf)	SP1	KLF/SP	#89C541	Homer	Mouse	E15.5	Distal	1	-0.000215	1	234	0.0686	3842.8	0.0848	0.000215	0.808962	1e-16	-38.91	0	406	0.0513	1406.2	0.0314	38.91	1.63376	0.708194	.
FXR(NR),IR1/Liver-FXR-ChIP-Seq(Chong_et_al.)/Homer	AGGTCANTGACCTB	Liver-FXR-ChIP-Seq(Chong_et_al.)	FXR(NR),IR1	FXR	Other	#A6A7AA	Homer	Mouse	E15.5	Distal	1	-0.000212	1	80	0.0235	1525.3	0.0337	0.000212	0.697329	1	-0.005263	1	222	0.028	1498.8	0.0334	0.005263	0.838323	-0.254421	.
ZBTB18(Zf)/HEK293-ZBTB18.GFP-ChIP-Seq(GSE58341)/Homer	AACATCTGGA	HEK293-ZBTB18.GFP-ChIP-Seq(GSE58341)	ZBTB18(Zf)	ZBTB18	Other	#A6A7AA	Homer	Mouse	E15.5	Distal	1	-0.000156	1	124	0.0364	2220.9	0.049	0.000156	0.742857	1	-0.004747	1	449	0.0567	2880.1	0.0642	0.004747	0.883178	-0.179225	DD_285
PPARa(NR),DR1/Liver-Ppara-ChIP-Seq(GSE47954)/Homer	VNAGGKCAAAGGTCA	Liver-Ppara-ChIP-Seq(GSE47954)	PPARa(NR),DR1	PPARA	Other	#A6A7AA	Homer	Mouse	E15.5	Distal	1	-7.3e-05	1	206	0.0604	3490.3	0.077	7.3e-05	0.784416	1	-0.0727	0.9957	559	0.0706	3373.4	0.0752	0.0727	0.93883	-0.0910645	.
RXR(NR),DR1/3T3L1-RXR-ChIP-Seq(GSE13511)/Homer	TAGGGCAAAGGTCA	3T3L1-RXR-ChIP-Seq(GSE13511)	RXR(NR),DR1	RXR	Other	#A6A7AA	Homer	Mouse	E15.5	Distal	1	-6.1e-05	1	272	0.0798	4472	0.0987	6.1e-05	0.808511	1	-0.353	0.8306	725	0.0916	4187.3	0.0934	0.353	0.980728	-0.028075	.
HNF4a(NR),DR1/HepG2-HNF4a-ChIP-Seq(GSE25021)/Homer	CARRGKBCAAAGTYCA	HepG2-HNF4a-ChIP-Seq(GSE25021)	HNF4a(NR),DR1	HNF4A	Other	#A6A7AA	Homer	Mouse	E15.5	Distal	1	-2.5e-05	1	72	0.0211	1475.4	0.0326	2.5e-05	0.647239	1	-0.008033	1	208	0.0263	1397.6	0.0312	0.008033	0.842949	-0.246483	.
Snail1(Zf)/LS174T-SNAIL1.HA-ChIP-Seq(GSE127183)/Homer	TRCACCTGCY	LS174T-SNAIL1.HA-ChIP-Seq(GSE127183)	Snail1(Zf)	SNAIL1	Other	#A6A7AA	Homer	Mouse	E15.5	Distal	1	-1e-06	1	249	0.073	4373.3	0.0965	1e-06	0.756477	1	-0.000166	1	612	0.0773	4009.3	0.0894	0.000166	0.864653	-0.209806	.
NFY(CCAAT)/Promoter/Homer	RGCCAATSRG	Promoter	NFY(CCAAT)	NFY	Other	#A6A7AA	Homer	Mouse	E15.5	Proximal	1e-294	-677	0	2200	0.2001	3274.3	0.0868	677	2.3053	1e-270	-623	0	2963	0.2975	1180.1	0.1064	623	2.79605	1.48339	.
Sp5(Zf)/mES-Sp5.Flag-ChIP-Seq(GSE72989)/Homer	RGKGGGCGGAGC	mES-Sp5.Flag-ChIP-Seq(GSE72989)	Sp5(Zf)	SP5	KLF/SP	#89C541	Homer	Mouse	E15.5	Proximal	1e-276	-637.1	0	4922	0.4476	10849.3	0.2875	637.1	1.55687	1e-65	-151.7	0	6445	0.6472	5885.6	0.5304	151.7	1.22021	0.287131	.
KLF1(Zf)/HUDEP2-KLF1-CutnRun(GSE136251)/Homer	VDGGGYGGGGCY	HUDEP2-KLF1-CutnRun(GSE136251)	KLF1(Zf)	KLF1	KLF/SP	#89C541	Homer	Mouse	E15.5	Proximal	1e-267	-616.1	0	4271	0.3884	8986.8	0.2382	616.1	1.63056	1e-82	-189.9	0	5857	0.5882	5051.6	0.4553	189.9	1.2919	0.369489	.
Sp1(Zf)/Promoter/Homer	GGCCCCGCCCCC	Promoter	Sp1(Zf)	SP1	KLF/SP	#89C541	Homer	Mouse	E15.5	Proximal	1e-255	-587.3	0	2932	0.2666	5353.4	0.1419	587.3	1.87879	1e-120	-277.2	0	4412	0.4431	3197.4	0.2882	277.2	1.53747	0.620562	.
Sp2(Zf)/HEK293-Sp2.eGFP-ChIP-Seq(Encode)/Homer	YGGCCCCGCCCC	HEK293-Sp2.eGFP-ChIP-Seq(Encode)	Sp2(Zf)	SP2	KLF/SP	#89C541	Homer	Mouse	E15.5	Proximal	1e-253	-584	0	5703	0.5186	13559	0.3593	584	1.44336	1e-59	-136.8	0	7021	0.7051	6632.4	0.5977	136.8	1.17969	0.238406	.
Elk4(ETS)/Hela-Elk4-ChIP-Seq(GSE31477)/Homer	NRYTTCCGGY	Hela-Elk4-ChIP-Seq(GSE31477)	Elk4(ETS)	ELK4	ETS	#1B75B9	Homer	Mouse	E15.5	Proximal	1e-214	-495	0	2691	0.2447	5035	0.1334	495	1.83433	1e-252	-580.3	0	3770	0.3786	1905.6	0.1717	580.3	2.20501	1.14078	.
Elk1(ETS)/Hela-Elk1-ChIP-Seq(GSE31477)/Homer	HACTTCCGGY	Hela-Elk1-ChIP-Seq(GSE31477)	Elk1(ETS)	ELK1	ETS	#1B75B9	Homer	Mouse	E15.5	Proximal	1e-209	-482.1	0	2617	0.238	4884.6	0.1294	482.1	1.83926	1e-246	-568.1	0	3696	0.3712	1862.4	0.1678	568.1	2.21216	1.14545	.
KLF3(Zf)/MEF-Klf3-ChIP-Seq(GSE44748)/Homer	NRGCCCCRCCCHBNN	MEF-Klf3-ChIP-Seq(GSE44748)	KLF3(Zf)	KLF3	KLF/SP	#89C541	Homer	Mouse	E15.5	Proximal	1e-194	-446.9	0	2754	0.2505	5382.4	0.1426	446.9	1.75666	1e-67	-154.5	0	4235	0.4253	3438.6	0.3099	154.5	1.37238	0.456678	.
KLF5(Zf)/LoVo-KLF5-ChIP-Seq(GSE49402)/Homer	DGGGYGKGGC	LoVo-KLF5-ChIP-Seq(GSE49402)	KLF5(Zf)	KLF5	KLF/SP	#89C541	Homer	Mouse	E15.5	Proximal	1e-193	-445.4	0	4741	0.4312	11214.5	0.2972	445.4	1.45087	1e-46	-106.5	0	6289	0.6316	5923	0.5338	106.5	1.18321	0.242712	.
KLF14(Zf)/HEK293-KLF14.GFP-ChIP-Seq(GSE58341)/Homer	RGKGGGCGKGGC	HEK293-KLF14.GFP-ChIP-Seq(GSE58341)	KLF14(Zf)	KLF14	KLF/SP	#89C541	Homer	Mouse	E15.5	Proximal	1e-189	-437.4	0	5917	0.5381	15052.3	0.3989	437.4	1.34896	1e-14	-34.36	0	7217	0.7247	7484.3	0.6745	34.36	1.07443	0.103565	.
ELF1(ETS)/Jurkat-ELF1-ChIP-Seq(SRA014231)/Homer	AVCCGGAAGT	Jurkat-ELF1-ChIP-Seq(SRA014231)	ELF1(ETS)	ELF1	ETS	#1B75B9	Homer	Mouse	E15.5	Proximal	1e-188	-432.9	0	2403	0.2185	4496.9	0.1192	432.9	1.83305	1e-147	-338.7	0	3417	0.3431	2071.6	0.1867	338.7	1.83771	0.877907	.
ETS(ETS)/Promoter/Homer	AACCGGAAGT	Promoter	ETS(ETS)	ETS	ETS	#1B75B9	Homer	Mouse	E15.5	Proximal	1e-183	-423.5	0	1719	0.1563	2799.4	0.0742	423.5	2.10647	1e-202	-465.2	0	2492	0.2503	1051.1	0.0947	465.2	2.64308	1.40222	.
Fli1(ETS)/CD8-FLI-ChIP-Seq(GSE20898)/Homer	NRYTTCCGGH	CD8-FLI-ChIP-Seq(GSE20898)	Fli1(ETS)	FLI1	ETS	#1B75B9	Homer	Mouse	E15.5	Proximal	1e-180	-416.1	0	3042	0.2766	6305.8	0.1671	416.1	1.6553	1e-186	-429	0	4245	0.4263	2640.9	0.238	429	1.79118	0.840907	.
GABPA(ETS)/Jurkat-GABPa-ChIP-Seq(GSE17954)/Homer	RACCGGAAGT	Jurkat-GABPa-ChIP-Seq(GSE17954)	GABPA(ETS)	GABPA	ETS	#1B75B9	Homer	Mouse	E15.5	Proximal	1e-164	-378.5	0	2424	0.2204	4759.4	0.1261	378.5	1.74782	1e-149	-343.7	0	3481	0.3496	2118.9	0.191	343.7	1.83037	0.872133	.
ETV4(ETS)/HepG2-ETV4-ChIP-Seq(ENCODE)/Homer	ACCGGAAGTG	HepG2-ETV4-ChIP-Seq(ENCODE)	ETV4(ETS)	ETV4	ETS	#1B75B9	Homer	Mouse	E15.5	Proximal	1e-163	-376.8	0	3188	0.2899	6900.7	0.1829	376.8	1.58502	1e-176	-406	0	4434	0.4453	2877.9	0.2594	406	1.71665	0.779599	.
ETV1(ETS)/GIST48-ETV1-ChIP-Seq(GSE22441)/Homer	AACCGGAAGT	GIST48-ETV1-ChIP-Seq(GSE22441)	ETV1(ETS)	ETV1	ETS	#1B75B9	Homer	Mouse	E15.5	Proximal	1e-143	-331	0	2901	0.2638	6299	0.1669	331	1.58059	1e-126	-290.5	0	4086	0.4103	2833	0.2553	290.5	1.60713	0.684486	.
Elf4(ETS)/BMDM-Elf4-ChIP-Seq(GSE88699)/Homer	ACTTCCKGKT	BMDM-Elf4-ChIP-Seq(GSE88699)	Elf4(ETS)	ELF4	ETS	#1B75B9	Homer	Mouse	E15.5	Proximal	1e-135	-313	0	2186	0.1988	4386.7	0.1162	313	1.71084	1e-122	-283.1	0	3154	0.3167	1964.6	0.1771	283.1	1.78826	0.838553	.
Ronin(THAP)/ES-Thap11-ChIP-Seq(GSE51522)/Homer	RACTACAACTCCCAGVAKGC	ES-Thap11-ChIP-Seq(GSE51522)	Ronin(THAP)	RONIN	GFY-STAF	#03B4C6	Homer	Mouse	E15.5	Proximal	1e-135	-311.5	0	411	0.0374	309.5	0.0082	311.5	4.56098	1e-202	-465.7	0	678	0.0681	13.9	0.0013	465.7	52.3846	5.71107	.
ETS1(ETS)/Jurkat-ETS1-ChIP-Seq(GSE17954)/Homer	ACAGGAAGTG	Jurkat-ETS1-ChIP-Seq(GSE17954)	ETS1(ETS)	ETS1	ETS	#1B75B9	Homer	Mouse	E15.5	Proximal	1e-131	-302.8	0	2282	0.2075	4693.5	0.1244	302.8	1.66801	1e-125	-289.9	0	3292	0.3306	2074.6	0.187	289.9	1.76791	0.822048	.
GFY-Staf(?,Zf)/Promoter/Homer	RACTACAATTCCCAGAAKGC	Promoter	GFY-Staf(?,Zf)	GFY-STAF	GFY-STAF	#03B4C6	Homer	Mouse	E15.5	Proximal	1e-129	-297.7	0	441	0.0401	369.1	0.0098	297.7	4.09184	1e-198	-456.3	0	724	0.0727	28.8	0.0026	456.3	27.9615	4.80537	.
KLF6(Zf)/PDAC-KLF6-ChIP-Seq(GSE64557)/Homer	MKGGGYGTGGCC	PDAC-KLF6-ChIP-Seq(GSE64557)	KLF6(Zf)	KLF6	KLF/SP	#89C541	Homer	Mouse	E15.5	Proximal	1e-125	-289.6	0	3825	0.3479	9276	0.2458	289.6	1.41538	1e-26	-60.44	0	5500	0.5523	5309.9	0.4786	60.44	1.15399	0.206632	.
Klf9(Zf)/GBM-Klf9-ChIP-Seq(GSE62211)/Homer	GCCACRCCCACY	GBM-Klf9-ChIP-Seq(GSE62211)	Klf9(Zf)	KLF9	KLF/SP	#89C541	Homer	Mouse	E15.5	Proximal	1e-125	-289.5	0	2042	0.1857	4097.4	0.1086	289.5	1.70994	1e-58	-133.8	0	3296	0.331	2564.3	0.2311	133.8	1.43228	0.518314	.
NRF1(NRF)/MCF7-NRF1-ChIP-Seq(Unpublished)/Homer	CTGCGCATGCGC	MCF7-NRF1-ChIP-Seq(Unpublished)	NRF1(NRF)	NRF1	Other	#A6A7AA	Homer	Mouse	E15.5	Proximal	1e-109	-251.2	0	1489	0.1354	2792.4	0.074	251.2	1.82973	1e-132	-304.4	0	2299	0.2309	1174.1	0.1058	304.4	2.18242	1.12593	.
GFY(?)/Promoter/Homer	ACTACAATTCCC	Promoter	GFY(?)	GFY	GFY-STAF	#03B4C6	Homer	Mouse	E15.5	Proximal	1e-105	-243.3	0	405	0.0368	374	0.0099	243.3	3.71717	1e-162	-374.8	0	683	0.0686	50.9	0.0046	374.8	14.913	3.8985	.
NRF(NRF)/Promoter/Homer	STGCGCATGCGC	Promoter	NRF(NRF)	NRF	Other	#A6A7AA	Homer	Mouse	E15.5	Proximal	1e-104	-241.5	0	1438	0.1308	2698.6	0.0715	241.5	1.82937	1e-201	-462.8	0	2206	0.2215	843.2	0.076	462.8	2.91447	1.54324	.
Etv2(ETS)/ES-ER71-ChIP-Seq(GSE59402)/Homer	NNAYTTCCTGHN	ES-ER71-ChIP-Seq(GSE59402)	Etv2(ETS)	ETV2	ETS	#1B75B9	Homer	Mouse	E15.5	Proximal	1e-99	-228.9	0	1733	0.1576	3530.7	0.0936	228.9	1.68376	1e-132	-306	0	2604	0.2615	1425.1	0.1284	306	2.0366	1.02617	.
Klf4(Zf)/mES-Klf4-ChIP-Seq(GSE11431)/Homer	GCCACACCCA	mES-Klf4-ChIP-Seq(GSE11431)	Klf4(Zf)	KLF4	KLF/SP	#89C541	Homer	Mouse	E15.5	Proximal	1e-98	-225.9	0	1485	0.135	2882.2	0.0764	225.9	1.76702	1e-27	-62.76	0	2371	0.2381	1965.3	0.1771	62.76	1.34444	0.427003	.
ERG(ETS)/VCaP-ERG-ChIP-Seq(GSE14097)/Homer	ACAGGAAGTG	VCaP-ERG-ChIP-Seq(GSE14097)	ERG(ETS)	ERG	ETS	#1B75B9	Homer	Mouse	E15.5	Proximal	1e-92	-212	0	2517	0.2289	5831.2	0.1545	212	1.48155	1e-83	-191.3	0	3693	0.3709	2748.9	0.2477	191.3	1.49738	0.582436	.
EWS:FLI1-fusion(ETS)/SK_N_MC-EWS:FLI1-ChIP-Seq(SRA014231)/Homer	VACAGGAAAT	SK_N_MC-EWS:FLI1-ChIP-Seq(SRA014231)	EWS:FLI1-fusion(ETS)	EWS	ETS	#1B75B9	Homer	Mouse	E15.5	Proximal	1e-90	-208.6	0	1326	0.1206	2539	0.0673	208.6	1.79198	1e-94	-216.8	0	2030	0.2039	1135.1	0.1023	216.8	1.99316	0.995056	.
EHF(ETS)/LoVo-EHF-ChIP-Seq(GSE49402)/Homer	AVCAGGAAGT	LoVo-EHF-ChIP-Seq(GSE49402)	EHF(ETS)	EHF	ETS	#1B75B9	Homer	Mouse	E15.5	Proximal	1e-81	-188.5	0	1889	0.1718	4162.9	0.1103	188.5	1.55757	1e-65	-151.3	0	2855	0.2867	2067.9	0.1864	151.3	1.53809	0.62114	.
En1(Homeobox)/SUM149-EN1-ChIP-Seq(GSE120957)/Homer	NDCTAATTAS	SUM149-EN1-ChIP-Seq(GSE120957)	En1(Homeobox)	EN1	Homeobox	#FDDC0D	Homer	Mouse	E15.5	Proximal	1e-74	-171.8	0	1220	0.1109	2415.3	0.064	171.8	1.73281	1e-54	-126.4	0	1896	0.1904	1256.1	0.1132	126.4	1.68198	0.75016	.
CRE(bZIP)/Promoter/Homer	CSGTGACGTCAC	Promoter	CRE(bZIP)	CRE	bZip	#B414EF	Homer	Mouse	E15.5	Proximal	1e-73	-169.6	0	867	0.0788	1523.2	0.0404	169.6	1.9505	1e-130	-300.5	0	1318	0.1324	449.8	0.0405	300.5	3.26914	1.70891	.
ELF5(ETS)/T47D-ELF5-ChIP-Seq(GSE30407)/Homer	ACVAGGAAGT	T47D-ELF5-ChIP-Seq(GSE30407)	ELF5(ETS)	ELF5	ETS	#1B75B9	Homer	Mouse	E15.5	Proximal	1e-69	-159.7	0	1245	0.1132	2536.7	0.0672	159.7	1.68452	1e-55	-128.9	0	1911	0.1919	1262.3	0.1138	128.9	1.68629	0.753854	.
KLF10(Zf)/HEK293-KLF10.GFP-ChIP-Seq(GSE58341)/Homer	GGGGGTGTGTCC	HEK293-KLF10.GFP-ChIP-Seq(GSE58341)	KLF10(Zf)	KLF10	KLF/SP	#89C541	Homer	Mouse	E15.5	Proximal	1e-57	-131.3	0	1497	0.1361	3381.9	0.0896	131.3	1.51897	1e-29	-68.1	0	2576	0.2587	2142.5	0.1931	68.1	1.33972	0.421932	.
Atf1(bZIP)/K562-ATF1-ChIP-Seq(GSE31477)/Homer	GATGACGTCA	K562-ATF1-ChIP-Seq(GSE31477)	Atf1(bZIP)	ATF1	bZip	#B414EF	Homer	Mouse	E15.5	Proximal	1e-54	-125.3	0	925	0.0841	1846	0.0489	125.3	1.71984	1e-100	-231.9	0	1460	0.1466	651.2	0.0587	231.9	2.49744	1.32045	.
ZNF143|STAF(Zf)/CUTLL-ZNF143-ChIP-Seq(GSE29600)/Homer	ATTTCCCAGVAKSCY	CUTLL-ZNF143-ChIP-Seq(GSE29600)	ZNF143|STAF(Zf)	ZNF143|STAF	GFY-STAF	#03B4C6	Homer	Mouse	E15.5	Proximal	1e-51	-117.5	0	633	0.0576	1131.6	0.03	117.5	1.92	1e-43	-101.1	0	1086	0.1091	626.2	0.0564	101.1	1.9344	0.951884	.
Maz(Zf)/HepG2-Maz-ChIP-Seq(GSE31477)/Homer	GGGGGGGG	HepG2-Maz-ChIP-Seq(GSE31477)	Maz(Zf)	MAZ	KLF/SP	#89C541	Homer	Mouse	E15.5	Proximal	1e-49	-113.5	0	4323	0.3931	12294.9	0.3258	113.5	1.20657	1e-07	-18.02	0	5878	0.5903	6128.1	0.5523	18.02	1.0688	0.0959962	.
Atf7(bZIP)/3T3L1-Atf7-ChIP-Seq(GSE56872)/Homer	NGRTGACGTCAY	3T3L1-Atf7-ChIP-Seq(GSE56872)	Atf7(bZIP)	ATF7	bZip	#B414EF	Homer	Mouse	E15.5	Proximal	1e-45	-105.5	0	701	0.0638	1349.4	0.0358	105.5	1.78212	1e-69	-159.5	0	1120	0.1125	526.1	0.0474	159.5	2.37342	1.24697	.
YY1(Zf)/Promoter/Homer	CAAGATGGCGGC	Promoter	YY1(Zf)	YY1	Other	#A6A7AA	Homer	Mouse	E15.5	Proximal	1e-42	-98.05	0	490	0.0446	850.1	0.0225	98.05	1.98222	1e-170	-391.8	0	831	0.0835	97.4	0.0088	391.8	9.48864	3.2462	DD_285
JunD(bZIP)/K562-JunD-ChIP-Seq/Homer	ATGACGTCATCN	K562-JunD-ChIP-Seq	JunD(bZIP)	JUND	bZip	#B414EF	Homer	Mouse	E15.5	Proximal	1e-41	-95.7	0	301	0.0274	423.4	0.0112	95.7	2.44643	1e-56	-129.9	0	442	0.0444	112.1	0.0101	129.9	4.39604	2.1362	.
Atf2(bZIP)/3T3L1-Atf2-ChIP-Seq(GSE56872)/Homer	NRRTGACGTCAT	3T3L1-Atf2-ChIP-Seq(GSE56872)	Atf2(bZIP)	ATF2	bZip	#B414EF	Homer	Mouse	E15.5	Proximal	1e-41	-94.74	0	547	0.0497	1002.2	0.0266	94.74	1.86842	1e-75	-174	0	853	0.0857	312.2	0.0281	174	3.04982	1.60873	.
SPDEF(ETS)/VCaP-SPDEF-ChIP-Seq(SRA014231)/Homer	ASWTCCTGBT	VCaP-SPDEF-ChIP-Seq(SRA014231)	SPDEF(ETS)	SPDEF	ETS	#1B75B9	Homer	Mouse	E15.5	Proximal	1e-40	-93.04	0	1504	0.1368	3657.8	0.0969	93.04	1.41176	1e-60	-140.4	0	2374	0.2384	1649.2	0.1486	140.4	1.60431	0.68195	.
RFX(HTH)/K562-RFX3-ChIP-Seq(SRA012198)/Homer	CGGTTGCCATGGCAAC	K562-RFX3-ChIP-Seq(SRA012198)	RFX(HTH)	RFX3	HTH/RFX	#EA1F27	Homer	Mouse	E15.5	Proximal	1e-38	-89.37	0	340	0.0309	525.7	0.0139	89.37	2.22302	1e-53	-124.2	0	550	0.0552	183.3	0.0165	124.2	3.34545	1.7422	ASD_102
CREB5(bZIP)/LNCaP-CREB5.V5-ChIP-Seq(GSE137775)/Homer	VVATGACGTCAT	LNCaP-CREB5.V5-ChIP-Seq(GSE137775)	CREB5(bZIP)	CREB5	bZip	#B414EF	Homer	Mouse	E15.5	Proximal	1e-38	-88.61	0	439	0.0399	759.3	0.0201	88.61	1.98507	1e-36	-85.08	0	659	0.0662	323	0.0291	85.08	2.27491	1.18581	.
c-Jun-CRE(bZIP)/K562-cJun-ChIP-Seq(GSE31477)/Homer	ATGACGTCATCY	K562-cJun-ChIP-Seq(GSE31477)	c-Jun-CRE(bZIP)	C-JUN-CRE	bZip	#B414EF	Homer	Mouse	E15.5	Proximal	1e-38	-87.6	0	445	0.0405	777.1	0.0206	87.6	1.96602	1e-56	-130.6	0	683	0.0686	261.7	0.0236	130.6	2.90678	1.53942	.
Rfx2(HTH)/LoVo-RFX2-ChIP-Seq(GSE49402)/Homer	GTTGCCATGGCAACM	LoVo-RFX2-ChIP-Seq(GSE49402)	Rfx2(HTH)	RFX2	HTH/RFX	#EA1F27	Homer	Mouse	E15.5	Proximal	1e-37	-87.12	0	339	0.0308	529	0.014	87.12	2.2	1e-69	-159.8	0	540	0.0542	136.1	0.0123	159.8	4.4065	2.13963	.
NFIL3(bZIP)/HepG2-NFIL3-ChIP-Seq(Encode)/Homer	VTTACGTAAYNNNNN	HepG2-NFIL3-ChIP-Seq(Encode)	NFIL3(bZIP)	NFIL3	bZip	#B414EF	Homer	Mouse	E15.5	Proximal	1e-37	-86.82	0	514	0.0467	950.5	0.0252	86.82	1.85317	1e-68	-157.7	0	815	0.0818	310.4	0.028	157.7	2.92143	1.54667	.
Hoxa9(Homeobox)/ChickenMSG-Hoxa9.Flag-ChIP-Seq(GSE86088)/Homer	RGCAATNAAA	ChickenMSG-Hoxa9.Flag-ChIP-Seq(GSE86088)	Hoxa9(Homeobox)	HOXA9	Homeobox, HOXL	#FDDC0D	Homer	Mouse	E15.5	Proximal	1e-35	-80.89	0	1555	0.1414	3904	0.1035	80.89	1.36618	1e-33	-77.43	0	2508	0.2519	2027	0.1827	77.43	1.37876	0.463374	.
Usf2(bHLH)/C2C12-Usf2-ChIP-Seq(GSE36030)/Homer	GTCACGTGGT	C2C12-Usf2-ChIP-Seq(GSE36030)	Usf2(bHLH)	USF2	bHLH	#F59120	Homer	Mouse	E15.5	Proximal	1e-34	-79.33	0	563	0.0512	1106.5	0.0293	79.33	1.74744	1e-24	-55.69	0	906	0.091	604.4	0.0545	55.69	1.66972	0.73961	.
USF1(bHLH)/GM12878-Usf1-ChIP-Seq(GSE32465)/Homer	SGTCACGTGR	GM12878-Usf1-ChIP-Seq(GSE32465)	USF1(bHLH)	USF1	bHLH	#F59120	Homer	Mouse	E15.5	Proximal	1e-31	-72.1	0	841	0.0765	1896.4	0.0503	72.1	1.52087	1e-05	-12.15	0	1328	0.1334	1257.3	0.1133	12.15	1.17741	0.235611	.
ELF3(ETS)/PDAC-ELF3-ChIP-Seq(GSE64557)/Homer	ANCAGGAAGT	PDAC-ELF3-ChIP-Seq(GSE64557)	ELF3(ETS)	ELF3	ETS	#1B75B9	Homer	Mouse	E15.5	Proximal	1e-30	-70.81	0	862	0.0784	1963.8	0.052	70.81	1.50769	1e-24	-56.24	0	1398	0.1404	1051.3	0.0947	56.24	1.48258	0.568107	.
TFE3(bHLH)/MEF-TFE3-ChIP-Seq(GSE75757)/Homer	GTCACGTGACYV	MEF-TFE3-ChIP-Seq(GSE75757)	TFE3(bHLH)	TFE3	bHLH	#F59120	Homer	Mouse	E15.5	Proximal	1e-29	-68.97	0	286	0.026	460.6	0.0122	68.97	2.13115	1e-41	-96.01	0	450	0.0452	157.2	0.0142	96.01	3.1831	1.67043	DD_285
Rfx1(HTH)/NPC-H3K4me1-ChIP-Seq(GSE16256)/Homer	KGTTGCCATGGCAA	NPC-H3K4me1-ChIP-Seq(GSE16256)	Rfx1(HTH)	RFX1	HTH/RFX	#EA1F27	Homer	Mouse	E15.5	Proximal	1e-28	-66.58	0	418	0.038	789.5	0.0209	66.58	1.81818	1e-46	-107.9	0	693	0.0696	306	0.0276	107.9	2.52174	1.33442	.
PU.1-IRF(ETS:IRF)/Bcell-PU.1-ChIP-Seq(GSE21512)/Homer	MGGAAGTGAAAC	Bcell-PU.1-ChIP-Seq(GSE21512)	PU.1-IRF(ETS:IRF)	PU.1-IRF	Other	#A6A7AA	Homer	Mouse	E15.5	Proximal	1e-28	-65.46	0	1249	0.1136	3124	0.0828	65.46	1.37198	1e-10	-23.44	0	2110	0.2119	1961.2	0.1768	23.44	1.19853	0.261265	.
X-box(HTH)/NPC-H3K4me1-ChIP-Seq(GSE16256)/Homer	GGTTGCCATGGCAA	NPC-H3K4me1-ChIP-Seq(GSE16256)	X-box(HTH)	X-BOX	HTH/RFX	#EA1F27	Homer	Mouse	E15.5	Proximal	1e-28	-64.85	0	236	0.0215	358.6	0.0095	64.85	2.26316	1e-40	-93.75	0	378	0.038	115.8	0.0104	93.75	3.65385	1.86942	.
E-box(bHLH)/Promoter/Homer	SSGGTCACGTGA	Promoter	E-box(bHLH)	E-BOX	Other	#A6A7AA	Homer	Mouse	E15.5	Proximal	1e-27	-63.45	0	347	0.0316	624.3	0.0165	63.45	1.91515	1e-40	-93.29	0	568	0.057	241.3	0.0217	93.29	2.62673	1.39327	.
LHX9(Homeobox)/Hct116-LHX9.V5-ChIP-Seq(GSE116822)/Homer	NGCTAATTAG	Hct116-LHX9.V5-ChIP-Seq(GSE116822)	LHX9(Homeobox)	LHX9	Homeobox	#FDDC0D	Homer	Mouse	E15.5	Proximal	1e-27	-62.9	0	702	0.0638	1565.3	0.0415	62.9	1.53735	1e-18	-43.24	0	1160	0.1165	885	0.0798	43.24	1.4599	0.545869	.
Rfx5(HTH)/GM12878-Rfx5-ChIP-Seq(GSE31477)/Homer	SCCTAGCAACAG	GM12878-Rfx5-ChIP-Seq(GSE31477)	Rfx5(HTH)	RFX5	HTH/RFX	#EA1F27	Homer	Mouse	E15.5	Proximal	1e-26	-60.21	0	479	0.0436	975.6	0.0259	60.21	1.6834	1e-20	-47.24	0	822	0.0825	559.4	0.0504	47.24	1.6369	0.71097	.
CTCF(Zf)/CD4+-CTCF-ChIP-Seq(Barski_et_al.)/Homer	AYAGTGCCMYCTRGTGGCCA	CD4+-CTCF-ChIP-Seq(Barski_et_al.)	CTCF(Zf)	CTCF	CTCF/BORIS	#016938	Homer	Mouse	E15.5	Proximal	1e-24	-56.71	0	349	0.0317	655.9	0.0174	56.71	1.82184	1e-36	-84.75	0	583	0.0585	267.7	0.0241	84.75	2.42739	1.2794	DD_285
Smad3(MAD)/NPC-Smad3-ChIP-Seq(GSE36673)/Homer	TWGTCTGV	NPC-Smad3-ChIP-Seq(GSE36673)	Smad3(MAD)	SMAD3	SMAD	#A6A7AA	Homer	Mouse	E15.5	Proximal	1e-24	-55.84	0	2876	0.2615	8307.8	0.2202	55.84	1.18756	1e-13	-30.64	0	4221	0.4239	4144.7	0.3735	30.64	1.13494	0.182616	.
Lhx3(Homeobox)/Neuron-Lhx3-ChIP-Seq(GSE31456)/Homer	ADBTAATTAR	Neuron-Lhx3-ChIP-Seq(GSE31456)	Lhx3(Homeobox)	LHX3	Homeobox	#FDDC0D	Homer	Mouse	E15.5	Proximal	1e-24	-55.61	0	686	0.0624	1566.8	0.0415	55.61	1.50361	1e-09	-20.97	0	1153	0.1158	1003.2	0.0904	20.97	1.28097	0.357241	.
GFX(?)/Promoter/Homer	ATTCTCGCGAGA	Promoter	GFX(?)	GFX	Other	#A6A7AA	Homer	Mouse	E15.5	Proximal	1e-23	-54.17	0	185	0.0168	273.3	0.0072	54.17	2.33333	1e-12	-29.32	0	268	0.0269	144.7	0.013	29.32	2.06923	1.04909	.
CLOCK(bHLH)/Liver-Clock-ChIP-Seq(GSE39860)/Homer	GHCACGTG	Liver-Clock-ChIP-Seq(GSE39860)	CLOCK(bHLH)	CLOCK	bHLH	#F59120	Homer	Mouse	E15.5	Proximal	1e-23	-53.54	0	866	0.0788	2096	0.0555	53.54	1.41982	0.0001	-9.405	0.0002	1404	0.141	1368.8	0.1234	9.405	1.14263	0.192353	.
Pknox1(Homeobox)/ES-Prep1-ChIP-Seq(GSE63282)/Homer	SCTGTCAVTCAV	ES-Prep1-ChIP-Seq(GSE63282)	Pknox1(Homeobox)	PKNOX1	Homeobox, TALE	#FDDC0D	Homer	Mouse	E15.5	Proximal	1e-22	-52.5	0	357	0.0325	693.6	0.0184	52.5	1.7663	1e-31	-71.88	0	657	0.066	350.1	0.0315	71.88	2.09524	1.06711	.
Nanog(Homeobox)/mES-Nanog-ChIP-Seq(GSE11724)/Homer	RGCCATTAAC	mES-Nanog-ChIP-Seq(GSE11724)	Nanog(Homeobox)	NANOG	Homeobox	#FDDC0D	Homer	Mouse	E15.5	Proximal	1e-22	-52.22	0	2959	0.2691	8628.9	0.2287	52.22	1.17665	1e-41	-95.76	0	4323	0.4341	3803.2	0.3428	95.76	1.26634	0.34066	.
ETS:RUNX(ETS,Runt)/Jurkat-RUNX1-ChIP-Seq(GSE17954)/Homer	RCAGGATGTGGT	Jurkat-RUNX1-ChIP-Seq(GSE17954)	ETS:RUNX(ETS,Runt)	ETS:RUNX	ETS	#1B75B9	Homer	Mouse	E15.5	Proximal	1e-22	-51.22	0	251	0.0228	434.8	0.0115	51.22	1.98261	1e-25	-59.06	0	402	0.0404	183.1	0.0165	59.06	2.44848	1.29189	.
BORIS(Zf)/K562-CTCFL-ChIP-Seq(GSE32465)/Homer	CNNBRGCGCCCCCTGSTGGC	K562-CTCFL-ChIP-Seq(GSE32465)	BORIS(Zf)	BORIS	CTCF/BORIS	#016938	Homer	Mouse	E15.5	Proximal	1e-22	-50.67	0	719	0.0654	1693.5	0.0449	50.67	1.45657	1e-36	-83.06	0	1277	0.1282	841.9	0.0759	83.06	1.68906	0.756224	.
MITF(bHLH)/MastCells-MITF-ChIP-Seq(GSE48085)/Homer	RTCATGTGAC	MastCells-MITF-ChIP-Seq(GSE48085)	MITF(bHLH)	MITF	bHLH	#F59120	Homer	Mouse	E15.5	Proximal	1e-21	-49.34	0	1033	0.0939	2621.3	0.0695	49.34	1.35108	1e-16	-36.98	0	1716	0.1723	1459.5	0.1315	36.98	1.31027	0.38986	.
bHLHE40(bHLH)/HepG2-BHLHE40-ChIP-Seq(GSE31477)/Homer	KCACGTGMCN	HepG2-BHLHE40-ChIP-Seq(GSE31477)	bHLHE40(bHLH)	BHLHE40	bHLH	#F59120	Homer	Mouse	E15.5	Proximal	1e-21	-48.88	0	670	0.0609	1566.4	0.0415	48.88	1.46747	1e-07	-16.91	0	1086	0.1091	966.8	0.0871	16.91	1.25258	0.324906	.
bHLHE41(bHLH)/proB-Bhlhe41-ChIP-Seq(GSE93764)/Homer	KCACGTGMCN	proB-Bhlhe41-ChIP-Seq(GSE93764)	bHLHE41(bHLH)	BHLHE41	bHLH	#F59120	Homer	Mouse	E15.5	Proximal	1e-20	-47.77	0	2436	0.2215	7006.2	0.1857	47.77	1.19278	1e-18	-42.17	0	3634	0.3649	3409.9	0.3073	42.17	1.18744	0.247853	.
Pbx3(Homeobox)/GM12878-PBX3-ChIP-Seq(GSE32465)/Homer	SCTGTCAMTCAN	GM12878-PBX3-ChIP-Seq(GSE32465)	Pbx3(Homeobox)	PBX3	Homeobox, TALE	#FDDC0D	Homer	Mouse	E15.5	Proximal	1e-19	-45.5	0	317	0.0288	621.6	0.0165	45.5	1.74545	1e-30	-70.12	0	580	0.0582	294.7	0.0266	70.12	2.18797	1.12959	.
Stat3(Stat)/mES-Stat3-ChIP-Seq(GSE11431)/Homer	CTTCCGGGAA	mES-Stat3-ChIP-Seq(GSE11431)	Stat3(Stat)	STAT3	Other	#A6A7AA	Homer	Mouse	E15.5	Proximal	1e-18	-43.28	0	711	0.0647	1725.6	0.0457	43.28	1.41575	1e-39	-90.15	0	1230	0.1235	778.7	0.0702	90.15	1.75926	0.814968	.
Egr2(Zf)/Thymocytes-Egr2-ChIP-Seq(GSE34254)/Homer	NGCGTGGGCGGR	Thymocytes-Egr2-ChIP-Seq(GSE34254)	Egr2(Zf)	EGR2	Other	#A6A7AA	Homer	Mouse	E15.5	Proximal	1e-15	-35.28	0	686	0.0624	1718.2	0.0455	35.28	1.37143	1e-06	-15.31	0	1328	0.1334	1226.4	0.1105	15.31	1.20724	0.271712	.
PU.1(ETS)/ThioMac-PU.1-ChIP-Seq(GSE21512)/Homer	AGAGGAAGTG	ThioMac-PU.1-ChIP-Seq(GSE21512)	PU.1(ETS)	PU.1	Other	#A6A7AA	Homer	Mouse	E15.5	Proximal	1e-15	-34.89	0	532	0.0484	1273.8	0.0338	34.89	1.43195	0.01	-5.294	0.0104	889	0.0893	880.4	0.0794	5.294	1.12469	0.169521	.
IRF8(IRF)/BMDM-IRF8-ChIP-Seq(GSE77884)/Homer	GRAASTGAAAST	BMDM-IRF8-ChIP-Seq(GSE77884)	IRF8(IRF)	IRF8	Other	#A6A7AA	Homer	Mouse	E15.5	Proximal	1e-15	-34.79	0	325	0.0296	695.6	0.0184	34.79	1.6087	1e-12	-28	0	549	0.0551	387.9	0.035	28	1.57429	0.654697	.
E2F4(E2F)/K562-E2F4-ChIP-Seq(GSE31477)/Homer	GGCGGGAAAH	K562-E2F4-ChIP-Seq(GSE31477)	E2F4(E2F)	E2F4	Other	#A6A7AA	Homer	Mouse	E15.5	Proximal	1e-14	-34.22	0	2016	0.1833	5863.3	0.1554	34.22	1.17954	1e-84	-194.9	0	3302	0.3316	2352.9	0.2121	194.9	1.56341	0.644699	.
EKLF(Zf)/Erythrocyte-Klf1-ChIP-Seq(GSE20478)/Homer	NWGGGTGTGGCY	Erythrocyte-Klf1-ChIP-Seq(GSE20478)	EKLF(Zf)	EKLF	Other	#A6A7AA	Homer	Mouse	E15.5	Proximal	1e-14	-33.64	0	356	0.0324	786.9	0.0209	33.64	1.55024	0.001	-8.302	0.0006	643	0.0646	590.9	0.0533	8.302	1.21201	0.277399	.
Max(bHLH)/K562-Max-ChIP-Seq(GSE31477)/Homer	RCCACGTGGYYN	K562-Max-ChIP-Seq(GSE31477)	Max(bHLH)	MAX	bHLH	#F59120	Homer	Mouse	E15.5	Proximal	1e-14	-33.35	0	803	0.073	2084.4	0.0552	33.35	1.32246	1e-06	-16.06	0	1321	0.1327	1212.2	0.1092	16.06	1.2152	0.281196	.
SpiB(ETS)/OCILY3-SPIB-ChIP-Seq(GSE56857)/Homer	AAAGRGGAAGTG	OCILY3-SPIB-ChIP-Seq(GSE56857)	SpiB(ETS)	SPIB	ETS	#1B75B9	Homer	Mouse	E15.5	Proximal	1e-13	-31.22	0	284	0.0258	604.5	0.016	31.22	1.6125	1e-10	-24.03	0	497	0.0499	356.2	0.0321	24.03	1.55452	0.636467	.
HIF-1b(HLH)/T47D-HIF1b-ChIP-Seq(GSE59937)/Homer	RTACGTGC	T47D-HIF1b-ChIP-Seq(GSE59937)	HIF-1b(HLH)	HIF-1B	Other	#A6A7AA	Homer	Mouse	E15.5	Proximal	1e-13	-30.22	0	1958	0.1781	5742.7	0.1522	30.22	1.17017	1e-42	-97.08	0	3130	0.3143	2556.3	0.2304	97.08	1.36415	0.448002	.
c-Myc(bHLH)/LNCAP-cMyc-ChIP-Seq(Unpublished)/Homer	VCCACGTG	LNCAP-cMyc-ChIP-Seq(Unpublished)	c-Myc(bHLH)	C-MYC	Other	#A6A7AA	Homer	Mouse	E15.5	Proximal	1e-12	-29.41	0	1233	0.1121	3451.2	0.0915	29.41	1.22514	1e-13	-31.37	0	2014	0.2022	1798.5	0.1621	31.37	1.24738	0.318899	.
Npas4(bHLH)/Neuron-Npas4-ChIP-Seq(GSE127793)/Homer	NHRTCACGACDN	Neuron-Npas4-ChIP-Seq(GSE127793)	Npas4(bHLH)	NPAS4	bHLH	#F59120	Homer	Mouse	E15.5	Proximal	1e-12	-29.33	0	1368	0.1244	3876.2	0.1027	29.33	1.2113	1e-54	-125.1	0	2310	0.232	1641.2	0.1479	125.1	1.56863	0.649503	.
Oct2(POU,Homeobox)/Bcell-Oct2-ChIP-Seq(GSE21512)/Homer	ATATGCAAAT	Bcell-Oct2-ChIP-Seq(GSE21512)	Oct2(POU,Homeobox)	POU2F2	Homeobox, POU	#FDDC0D	Homer	Mouse	E15.5	Proximal	1e-12	-29.33	0	105	0.0095	161.1	0.0043	29.33	2.2093	1e-05	-11.81	0	171	0.0172	113.9	0.0103	11.81	1.6699	0.739764	.
Oct4(POU,Homeobox)/mES-Oct4-ChIP-Seq(GSE11431)/Homer	ATTTGCATAW	mES-Oct4-ChIP-Seq(GSE11431)	Oct4(POU,Homeobox)	POU5F1	Homeobox, POU	#FDDC0D	Homer	Mouse	E15.5	Proximal	1e-11	-27.43	0	161	0.0146	301.1	0.008	27.43	1.825	0.001	-6.923	0.0022	259	0.026	217.9	0.0196	6.923	1.32653	0.407658	.
Oct11(POU,Homeobox)/NCIH1048-POU2F3-ChIP-seq(GSE115123)/Homer	GATTTGCATA	NCIH1048-POU2F3-ChIP-seq(GSE115123)	Oct11(POU,Homeobox)	POU2F3	Homeobox, POU	#FDDC0D	Homer	Mouse	E15.5	Proximal	1e-11	-26.66	0	131	0.0119	230.7	0.0061	26.66	1.95082	0.01	-5.66	0.0074	225	0.0226	192.6	0.0174	5.66	1.29885	0.377235	.
Brn1(POU,Homeobox)/NPC-Brn1-ChIP-Seq(GSE35496)/Homer	TATGCWAATBAV	NPC-Brn1-ChIP-Seq(GSE35496)	Brn1(POU,Homeobox)	BRN1	Homeobox, POU	#FDDC0D	Homer	Mouse	E15.5	Proximal	1e-11	-25.73	0	137	0.0125	248.2	0.0066	25.73	1.89394	1e-10	-24.35	0	221	0.0222	119.5	0.0108	24.35	2.05556	1.03953	.
Egr1(Zf)/K562-Egr1-ChIP-Seq(GSE32465)/Homer	TGCGTGGGYG	K562-Egr1-ChIP-Seq(GSE32465)	Egr1(Zf)	EGR1	Other	#A6A7AA	Homer	Mouse	E15.5	Proximal	1e-10	-25.32	0	1826	0.1661	5402.4	0.1432	25.32	1.15992	0.1	-3.066	0.0837	3086	0.3099	3319.8	0.2992	3.066	1.03576	0.0506926	.
Oct6(POU,Homeobox)/NPC-Pou3f1-ChIP-Seq(GSE35496)/Homer	WATGCAAATGAG	NPC-Pou3f1-ChIP-Seq(GSE35496)	Oct6(POU,Homeobox)	POU3F1	Homeobox, POU	#FDDC0D	Homer	Mouse	E15.5	Proximal	1e-10	-25.28	0	163	0.0148	315.5	0.0084	25.28	1.7619	0.0001	-9.476	0.0002	252	0.0253	196.3	0.0177	9.476	1.42938	0.515388	.
Arnt:Ahr(bHLH)/MCF7-Arnt-ChIP-Seq(Lo_et_al.)/Homer	TBGCACGCAA	MCF7-Arnt-ChIP-Seq(Lo_et_al.)	Arnt:Ahr(bHLH)	ARNT:AHR	Other	#A6A7AA	Homer	Mouse	E15.5	Proximal	1e-10	-24.23	0	1237	0.1125	3538.1	0.0938	24.23	1.19936	1e-42	-96.9	0	2133	0.2142	1578.4	0.1423	96.9	1.50527	0.590023	.
PBX1(Homeobox)/MCF7-PBX1-ChIP-Seq(GSE28007)/Homer	GSCTGTCACTCA	MCF7-PBX1-ChIP-Seq(GSE28007)	PBX1(Homeobox)	PBX1	Homeobox, TALE	#FDDC0D	Homer	Mouse	E15.5	Proximal	1e-10	-24.06	0	121	0.011	215	0.0057	24.06	1.92982	1e-15	-36.52	0	243	0.0244	110.5	0.01	36.52	2.44	1.28688	DD_285
MNT(bHLH)/HepG2-MNT-ChIP-Seq(Encode)/Homer	DGCACACGTG	HepG2-MNT-ChIP-Seq(Encode)	MNT(bHLH)	MNT	bHLH	#F59120	Homer	Mouse	E15.5	Proximal	1e-10	-23.45	0	871	0.0792	2403.7	0.0637	23.45	1.24333	0.0001	-9.372	0.0002	1452	0.1458	1419.6	0.1279	9.372	1.13995	0.188974	.
Rfx6(HTH)/Min6b1-Rfx6.HA-ChIP-Seq(GSE62844)/Homer	TGTTKCCTAGCAACM	Min6b1-Rfx6.HA-ChIP-Seq(GSE62844)	Rfx6(HTH)	RFX6	HTH/RFX	#EA1F27	Homer	Mouse	E15.5	Proximal	1e-10	-23.28	0	1433	0.1303	4176.3	0.1107	23.28	1.17706	1e-24	-57.3	0	2403	0.2413	2027.7	0.1827	57.3	1.32074	0.401351	.
ZBTB33(Zf)/GM12878-ZBTB33-ChIP-Seq(GSE32465)/Homer	GGVTCTCGCGAGAAC	GM12878-ZBTB33-ChIP-Seq(GSE32465)	ZBTB33(Zf)	ZBTB33	Other	#A6A7AA	Homer	Mouse	E15.5	Proximal	1e-09	-22.69	0	323	0.0294	766.2	0.0203	22.69	1.44828	0.1	-4.529	0.0215	529	0.0531	512	0.0461	4.529	1.15184	0.203945	.
n-Myc(bHLH)/mES-nMyc-ChIP-Seq(GSE11431)/Homer	VRCCACGTGG	mES-nMyc-ChIP-Seq(GSE11431)	n-Myc(bHLH)	N-MYC	Other	#A6A7AA	Homer	Mouse	E15.5	Proximal	1e-09	-22.69	0	1015	0.0923	2862.1	0.0758	22.69	1.21768	0.01	-6.691	0.0028	1658	0.1665	1677.7	0.1512	6.691	1.10119	0.139064	.
MYB(HTH)/ERMYB-Myb-ChIPSeq(GSE22095)/Homer	GGCVGTTR	ERMYB-Myb-ChIPSeq(GSE22095)	MYB(HTH)	MYB	Other	#A6A7AA	Homer	Mouse	E15.5	Proximal	1e-09	-21.46	0	1867	0.1698	5608.4	0.1486	21.46	1.14266	1e-21	-50.35	0	3072	0.3085	2756.4	0.2484	50.35	1.24195	0.312605	.
BMYB(HTH)/Hela-BMYB-ChIP-Seq(GSE27030)/Homer	NHAACBGYYV	Hela-BMYB-ChIP-Seq(GSE27030)	BMYB(HTH)	BMYB	Other	#A6A7AA	Homer	Mouse	E15.5	Proximal	1e-08	-20.51	0	1323	0.1203	3872.2	0.1026	20.51	1.17251	1e-28	-65.94	0	2275	0.2285	1853.7	0.1671	65.94	1.36744	0.451482	.
BMAL1(bHLH)/Liver-Bmal1-ChIP-Seq(GSE39860)/Homer	GNCACGTG	Liver-Bmal1-ChIP-Seq(GSE39860)	BMAL1(bHLH)	BMAL1	Other	#A6A7AA	Homer	Mouse	E15.5	Proximal	1e-08	-20.42	0	1480	0.1346	4377.2	0.116	20.42	1.16034	0.0001	-9.458	0.0002	2369	0.2379	2396.8	0.216	9.458	1.10139	0.139324	.
Stat3+il21(Stat)/CD4-Stat3-ChIP-Seq(GSE19198)/Homer	SVYTTCCNGGAARB	CD4-Stat3-ChIP-Seq(GSE19198)	Stat3+il21(Stat)	STAT3+IL21	Other	#A6A7AA	Homer	Mouse	E15.5	Proximal	1e-08	-18.78	0	647	0.0588	1771.1	0.0469	18.78	1.25373	1e-14	-33.24	0	1177	0.1182	951.5	0.0858	33.24	1.37762	0.46218	.
NPAS(bHLH)/Liver-NPAS-ChIP-Seq(GSE39860)/Homer	NVCACGTG	Liver-NPAS-ChIP-Seq(GSE39860)	NPAS(bHLH)	NPAS	Other	#A6A7AA	Homer	Mouse	E15.5	Proximal	1e-07	-17.92	0	1338	0.1217	3967.5	0.1051	17.92	1.15794	1e-06	-14.97	0	2212	0.2221	2154.1	0.1941	14.97	1.14426	0.194409	.
Hoxd13(Homeobox)/ChickenMSG-Hoxd13.Flag-ChIP-Seq(GSE86088)/Homer	NCYAATAAAA	ChickenMSG-Hoxd13.Flag-ChIP-Seq(GSE86088)	Hoxd13(Homeobox)	HOXD13	Homeobox, HOXL	#FDDC0D	Homer	Mouse	E15.5	Proximal	1e-07	-17.75	0	502	0.0457	1340.7	0.0355	17.75	1.28732	0.001	-8.533	0.0005	937	0.0941	890.9	0.0803	8.533	1.17186	0.228795	.
EWS:ERG-fusion(ETS)/CADO_ES1-EWS:ERG-ChIP-Seq(SRA014231)/Homer	ATTTCCTGTN	CADO_ES1-EWS:ERG-ChIP-Seq(SRA014231)	EWS:ERG-fusion(ETS)	EWS:ERG-FUSION	Other	#A6A7AA	Homer	Mouse	E15.5	Proximal	1e-07	-17.21	0	500	0.0455	1340.6	0.0355	17.21	1.28169	1e-06	-13.92	0	873	0.0877	775.5	0.0699	13.92	1.25465	0.327284	.
TATA-Box(TBP)/Promoter/Homer	CCTTTTAWAGSC	Promoter	TATA-Box(TBP)	TATA-BOX	Other	#A6A7AA	Homer	Mouse	E15.5	Proximal	1e-07	-17.21	0	720	0.0655	2019	0.0535	17.21	1.2243	0.01	-6.673	0.0028	1328	0.1334	1325.2	0.1194	6.673	1.11725	0.159956	.
AMYB(HTH)/Testes-AMYB-ChIP-Seq(GSE44588)/Homer	TGGCAGTTGG	Testes-AMYB-ChIP-Seq(GSE44588)	AMYB(HTH)	AMYB	Other	#A6A7AA	Homer	Mouse	E15.5	Proximal	1e-07	-16.74	0	1417	0.1289	4245.2	0.1125	16.74	1.14578	1e-23	-54.46	0	2373	0.2383	2013.4	0.1815	54.46	1.31295	0.392809	.
Ets1-distal(ETS)/CD4+-PolII-ChIP-Seq(Barski_et_al.)/Homer	MACAGGAAGT	CD4+-PolII-ChIP-Seq(Barski_et_al.)	Ets1-distal(ETS)	ETS1-DISTAL	ETS	#1B75B9	Homer	Mouse	E15.5	Proximal	1e-07	-16.12	0	258	0.0235	630.1	0.0167	16.12	1.40719	0.1	-2.657	0.1212	473	0.0475	479.8	0.0432	2.657	1.09954	0.136896	.
Gfi1b(Zf)/HPC7-Gfi1b-ChIP-Seq(GSE22178)/Homer	MAATCACTGC	HPC7-Gfi1b-ChIP-Seq(GSE22178)	Gfi1b(Zf)	GFI1B	Other	#A6A7AA	Homer	Mouse	E15.5	Proximal	1e-06	-16.08	0	403	0.0366	1059.6	0.0281	16.08	1.30249	0.1	-4.164	0.03	773	0.0776	774	0.0698	4.164	1.11175	0.15283	.
CEBP(bZIP)/ThioMac-CEBPb-ChIP-Seq(GSE21512)/Homer	ATTGCGCAAC	ThioMac-CEBPb-ChIP-Seq(GSE21512)	CEBP(bZIP)	CEBP	bZip	#B414EF	Homer	Mouse	E15.5	Proximal	1e-06	-15.8	0	264	0.024	650.4	0.0172	15.8	1.39535	0.001	-7.854	0.0009	470	0.0472	419.3	0.0378	7.854	1.24868	0.320401	.
STAT4(Stat)/CD4-Stat4-ChIP-Seq(GSE22104)/Homer	NYTTCCWGGAAR	CD4-Stat4-ChIP-Seq(GSE22104)	STAT4(Stat)	STAT4	Other	#A6A7AA	Homer	Mouse	E15.5	Proximal	1e-06	-15.33	0	591	0.0537	1643.2	0.0435	15.33	1.23448	1e-14	-32.93	0	1087	0.1092	866.5	0.0781	32.93	1.39821	0.483578	.
NPAS2(bHLH)/Liver-NPAS2-ChIP-Seq(GSE39860)/Homer	KCCACGTGAC	Liver-NPAS2-ChIP-Seq(GSE39860)	NPAS2(bHLH)	NPAS2	bHLH	#F59120	Homer	Mouse	E15.5	Proximal	1e-06	-15.22	0	1067	0.097	3148.7	0.0834	15.22	1.16307	1	-2.106	0.1991	1798	0.1806	1934.5	0.1743	2.106	1.03614	0.0512253	.
ZNF652/HepG2-ZNF652.Flag-ChIP-Seq(Encode)/Homer	TTAACCCTTTVNKKN	HepG2-ZNF652.Flag-ChIP-Seq(Encode)	ZNF652	ZNF652	Other	#A6A7AA	Homer	Mouse	E15.5	Proximal	1e-05	-13.72	0	114	0.0104	242.8	0.0064	13.72	1.625	1	-0.1443	1	199	0.02	246	0.0222	0.1443	0.900901	-0.15056	.
Hoxa13(Homeobox)/ChickenMSG-Hoxa13.Flag-ChIP-Seq(GSE86088)/Homer	CYHATAAAAN	ChickenMSG-Hoxa13.Flag-ChIP-Seq(GSE86088)	Hoxa13(Homeobox)	HOXA13	Homeobox, HOXL	#FDDC0D	Homer	Mouse	E15.5	Proximal	1e-05	-12.99	0	831	0.0756	2435.6	0.0645	12.99	1.17209	0.0001	-10.4	0.0001	1542	0.1549	1501.4	0.1353	10.4	1.14486	0.195175	.
PBX2(Homeobox)/K562-PBX2-ChIP-Seq(Encode)/Homer	RTGATTKATRGN	K562-PBX2-ChIP-Seq(Encode)	PBX2(Homeobox)	PBX2	Homeobox, TALE	#FDDC0D	Homer	Mouse	E15.5	Proximal	1e-05	-12.71	0	299	0.0272	782.4	0.0207	12.71	1.31401	1e-06	-14.62	0	563	0.0565	464.8	0.0419	14.62	1.34845	0.431301	.
HIF-1a(bHLH)/MCF7-HIF1a-ChIP-Seq(GSE28352)/Homer	TACGTGCV	MCF7-HIF1a-ChIP-Seq(GSE28352)	HIF-1a(bHLH)	HIF-1A	Other	#A6A7AA	Homer	Mouse	E15.5	Proximal	1e-05	-12.69	0	501	0.0456	1400.7	0.0371	12.69	1.22911	0.0001	-11.47	0	844	0.0848	766.3	0.0691	11.47	1.22721	0.295379	.
STAT1(Stat)/HelaS3-STAT1-ChIP-Seq(GSE12782)/Homer	NATTTCCNGGAAAT	HelaS3-STAT1-ChIP-Seq(GSE12782)	STAT1(Stat)	STAT1	Other	#A6A7AA	Homer	Mouse	E15.5	Proximal	1e-05	-12.45	0	190	0.0173	463.8	0.0123	12.45	1.4065	1e-09	-22.82	0	345	0.0346	226.1	0.0204	22.82	1.69608	0.762203	.
Zfp57(Zf)/H1-ZFP57.HA-ChIP-Seq(GSE115387)/Homer	NANTGCSGCA	H1-ZFP57.HA-ChIP-Seq(GSE115387)	Zfp57(Zf)	ZFP57	Other	#A6A7AA	Homer	Mouse	E15.5	Proximal	1e-05	-12.34	0	1497	0.1361	4604.5	0.122	12.34	1.11557	1e-61	-141.2	0	2489	0.2499	1754.5	0.1581	141.2	1.58065	0.660514	.
Hoxd11(Homeobox)/ChickenMSG-Hoxd11.Flag-ChIP-Seq(GSE86088)/Homer	VGCCATAAAA	ChickenMSG-Hoxd11.Flag-ChIP-Seq(GSE86088)	Hoxd11(Homeobox)	HOXD11	Homeobox, HOXL	#FDDC0D	Homer	Mouse	E15.5	Proximal	1e-05	-12.32	0	980	0.0891	2925	0.0775	12.32	1.14968	1e-10	-24.03	0	1779	0.1787	1614.5	0.1455	24.03	1.22818	0.29652	.
Meis1(Homeobox)/MastCells-Meis1-ChIP-Seq(GSE48085)/Homer	VGCTGWCAVB	MastCells-Meis1-ChIP-Seq(GSE48085)	Meis1(Homeobox)	MEIS1	Homeobox, TALE	#FDDC0D	Homer	Mouse	E15.5	Proximal	1e-05	-11.63	0	1373	0.1249	4216.4	0.1117	11.63	1.11817	1e-23	-54.92	0	2440	0.245	2078.2	0.1873	54.92	1.30806	0.387431	.
OCT:OCT(POU,Homeobox)/NPC-Brn1-ChIP-Seq(GSE35496)/Homer	ATGAATATTCATGAG	NPC-Brn1-ChIP-Seq(GSE35496)	OCT:OCT(POU,Homeobox)	OCT:OCT	Homeobox, POU	#FDDC0D	Homer	Mouse	E15.5	Proximal	1e-05	-11.52	0	11	0.001	7.7	0.0002	11.52	5	0.001	-8.773	0.0004	17	0.0017	2.2	0.0002	8.773	8.5	3.08746	.
PAX3:FKHR-fusion(Paired,Homeobox)/Rh4-PAX3:FKHR-ChIP-Seq(GSE19063)/Homer	ACCRTGACTAATTNN	Rh4-PAX3:FKHR-ChIP-Seq(GSE19063)	PAX3:FKHR-fusion(Paired,Homeobox)	PAX3:FKHR-FUSION	Other	#A6A7AA	Homer	Mouse	E15.5	Proximal	0.0001	-10.95	0.0001	85	0.0077	179.7	0.0048	10.95	1.60417	1e-05	-12.98	0	147	0.0148	89.8	0.0081	12.98	1.82716	0.869603	.
E2F7(E2F)/Hela-E2F7-ChIP-Seq(GSE32673)/Homer	VDTTTCCCGCCA	Hela-E2F7-ChIP-Seq(GSE32673)	E2F7(E2F)	E2F7	Other	#A6A7AA	Homer	Mouse	E15.5	Proximal	0.0001	-10.63	0.0001	513	0.0467	1468.3	0.0389	10.63	1.20051	1e-26	-60.25	0	987	0.0991	660	0.0595	60.25	1.66555	0.735995	.
Hoxa11(Homeobox)/ChickenMSG-Hoxa11.Flag-ChIP-Seq(GSE86088)/Homer	TTTTATGGCM	ChickenMSG-Hoxa11.Flag-ChIP-Seq(GSE86088)	Hoxa11(Homeobox)	HOXA11	Homeobox, HOXL	#FDDC0D	Homer	Mouse	E15.5	Proximal	0.0001	-10.36	0.0001	828	0.0753	2476.3	0.0656	10.36	1.14787	0.01	-5.874	0.006	1549	0.1556	1574	0.1419	5.874	1.09655	0.132967	.
Brn2(POU,Homeobox)/NPC-Brn2-ChIP-Seq(GSE35496)/Homer	ATGAATATTC	NPC-Brn2-ChIP-Seq(GSE35496)	Brn2(POU,Homeobox)	BRN2	Other	#A6A7AA	Homer	Mouse	E15.5	Proximal	0.0001	-9.948	0.0002	33	0.003	52.6	0.0014	9.948	2.14286	0.0001	-10.46	0.0001	52	0.0052	21.1	0.0019	10.46	2.73684	1.45251	.
CArG(MADS)/PUER-Srf-ChIP-Seq(Sullivan_et_al.)/Homer	CCATATATGGNM	PUER-Srf-ChIP-Seq(Sullivan_et_al.)	CArG(MADS)	CARG	Other	#A6A7AA	Homer	Mouse	E15.5	Proximal	0.0001	-9.87	0.0002	162	0.0147	403.3	0.0107	9.87	1.37383	0.01	-6.463	0.0035	336	0.0337	297	0.0268	6.463	1.25746	0.330516	.
Foxo1(Forkhead)/RAW-Foxo1-ChIP-Seq(Fan_et_al.)/Homer	CTGTTTAC	RAW-Foxo1-ChIP-Seq(Fan_et_al.)	Foxo1(Forkhead)	FOXO1	Other	#A6A7AA	Homer	Mouse	E15.5	Proximal	0.0001	-9.829	0.0002	1137	0.1034	3490.5	0.0925	9.829	1.11784	1e-14	-33.27	0	2002	0.201	1772.5	0.1597	33.27	1.25861	0.331831	.
Duxbl(Homeobox)/NIH3T3-Duxbl.HA-ChIP-Seq(GSE119782)/Homer	TAAYCYAATCAA	NIH3T3-Duxbl.HA-ChIP-Seq(GSE119782)	Duxbl(Homeobox)	DUXBL	Other	#A6A7AA	Homer	Mouse	E15.5	Proximal	0.0001	-9.566	0.0002	29	0.0026	44.9	0.0012	9.566	2.16667	0.0001	-11.31	0	51	0.0051	19.3	0.0017	11.31	3	1.58496	.
E2F3(E2F)/MEF-E2F3-ChIP-Seq(GSE71376)/Homer	BTKGGCGGGAAA	MEF-E2F3-ChIP-Seq(GSE71376)	E2F3(E2F)	E2F3	Other	#A6A7AA	Homer	Mouse	E15.5	Proximal	0.0001	-9.363	0.0003	2205	0.2005	7034.2	0.1864	9.363	1.07564	1e-16	-38.09	0	3689	0.3705	3501.5	0.3156	38.09	1.17395	0.231376	.
Tgif2(Homeobox)/mES-Tgif2-ChIP-Seq(GSE55404)/Homer	TGTCANYT	mES-Tgif2-ChIP-Seq(GSE55404)	Tgif2(Homeobox)	TGIF2	Homeobox, TALE	#FDDC0D	Homer	Mouse	E15.5	Proximal	0.0001	-9.214	0.0003	2085	0.1896	6639.9	0.176	9.214	1.07727	1e-22	-52	0	3449	0.3464	3140.9	0.2831	52	1.2236	0.291127	.
E2F(E2F)/Hela-CellCycle-Expression/Homer	TTSGCGCGAAAA	Hela-CellCycle-Expression	E2F(E2F)	E2F	Other	#A6A7AA	Homer	Mouse	E15.5	Proximal	0.001	-9.084	0.0004	227	0.0206	604.4	0.016	9.084	1.2875	0.001	-8.839	0.0004	410	0.0412	352	0.0317	8.839	1.29968	0.378161	.
Chop(bZIP)/MEF-Chop-ChIP-Seq(GSE35681)/Homer	ATTGCATCAT	MEF-Chop-ChIP-Seq(GSE35681)	Chop(bZIP)	CHOP	Other	#A6A7AA	Homer	Mouse	E15.5	Proximal	0.001	-9.027	0.0004	84	0.0076	187.3	0.005	9.027	1.52	1	-0.4788	0.8266	129	0.013	148.6	0.0134	0.4788	0.970149	-0.0437214	.
Lhx1(Homeobox)/EmbryoCarcinoma-Lhx1-ChIP-Seq(GSE70957)/Homer	NNYTAATTAR	EmbryoCarcinoma-Lhx1-ChIP-Seq(GSE70957)	Lhx1(Homeobox)	LHX1	Homeobox	#FDDC0D	Homer	Mouse	E15.5	Proximal	0.001	-8.983	0.0004	310	0.0282	859.9	0.0228	8.983	1.23684	0.001	-8.076	0.0007	577	0.0579	526	0.0474	8.076	1.22152	0.288676	.
Hoxd10(Homeobox)/ChickenMSG-Hoxd10.Flag-ChIP-Seq(GSE86088)/Homer	GGCMATGAAA	ChickenMSG-Hoxd10.Flag-ChIP-Seq(GSE86088)	Hoxd10(Homeobox)	HOXD10	Homeobox, HOXL	#FDDC0D	Homer	Mouse	E15.5	Proximal	0.001	-8.877	0.0005	424	0.0386	1216.4	0.0322	8.877	1.19876	0.1	-4.519	0.0217	830	0.0834	830	0.0748	4.519	1.11497	0.157009	.
DLX1(Homeobox)/BasalGanglia-Dlx1-ChIP-seq(GSE124936)/Homer	NSNNTAATTA	BasalGanglia-Dlx1-ChIP-seq(GSE124936)	DLX1(Homeobox)	DLX1	Homeobox	#FDDC0D	Homer	Mouse	E15.5	Proximal	0.001	-8.862	0.0005	436	0.0397	1254.2	0.0332	8.862	1.19578	0.1	-4.171	0.0299	791	0.0794	794	0.0716	4.171	1.10894	0.149179	.
Lhx2(Homeobox)/HFSC-Lhx2-ChIP-Seq(GSE48068)/Homer	TAATTAGN	HFSC-Lhx2-ChIP-Seq(GSE48068)	Lhx2(Homeobox)	LHX2	Homeobox	#FDDC0D	Homer	Mouse	E15.5	Proximal	0.001	-8.713	0.0005	324	0.0295	906.5	0.024	8.713	1.22917	0.0001	-9.633	0.0002	583	0.0585	519	0.0468	9.633	1.25	0.321928	.
WT1(Zf)/Kidney-WT1-ChIP-Seq(GSE90016)/Homer	MCTCCCMCRCAB	Kidney-WT1-ChIP-Seq(GSE90016)	WT1(Zf)	WT1	Other	#A6A7AA	Homer	Mouse	E15.5	Proximal	0.001	-8.711	0.0005	1272	0.1157	3962.5	0.105	8.711	1.1019	1e-12	-29.76	0	2355	0.2365	2162.3	0.1949	29.76	1.21344	0.279106	.
HLF(bZIP)/HSC-HLF.Flag-ChIP-Seq(GSE69817)/Homer	RTTATGYAAB	HSC-HLF.Flag-ChIP-Seq(GSE69817)	HLF(bZIP)	HLF	bZip	#B414EF	Homer	Mouse	E15.5	Proximal	0.001	-8.515	0.0007	272	0.0247	748.2	0.0198	8.515	1.24747	1e-06	-14.39	0	494	0.0496	399.2	0.036	14.39	1.37778	0.462343	.
Isl1(Homeobox)/Neuron-Isl1-ChIP-Seq(GSE31456)/Homer	CTAATKGV	Neuron-Isl1-ChIP-Seq(GSE31456)	Isl1(Homeobox)	ISL1	Homeobox, LIM	#FDDC0D	Homer	Mouse	E15.5	Proximal	0.001	-8.209	0.0009	909	0.0827	2787.1	0.0739	8.209	1.11908	1e-11	-26.82	0	1657	0.1664	1468.1	0.1323	26.82	1.25775	0.330842	.
Atf4(bZIP)/MEF-Atf4-ChIP-Seq(GSE35681)/Homer	MTGATGCAAT	MEF-Atf4-ChIP-Seq(GSE35681)	Atf4(bZIP)	ATF4	bZip	#B414EF	Homer	Mouse	E15.5	Proximal	0.001	-8.127	0.001	123	0.0112	304.7	0.0081	8.127	1.38272	0.01	-6.732	0.0027	207	0.0208	168.3	0.0152	6.732	1.36842	0.452512	.
STAT5(Stat)/mCD4+-Stat5-ChIP-Seq(GSE12346)/Homer	RTTTCTNAGAAA	mCD4+-Stat5-ChIP-Seq(GSE12346)	STAT5(Stat)	STAT5	Other	#A6A7AA	Homer	Mouse	E15.5	Proximal	0.001	-8.126	0.001	203	0.0185	542.7	0.0144	8.126	1.28472	1e-09	-22.13	0	388	0.039	266.4	0.024	22.13	1.625	0.70044	.
DLX2(Homeobox)/BasalGanglia-Dlx2-ChIP-seq(GSE124936)/Homer	NNNTAATTAS	BasalGanglia-Dlx2-ChIP-seq(GSE124936)	DLX2(Homeobox)	DLX2	Homeobox	#FDDC0D	Homer	Mouse	E15.5	Proximal	0.001	-8.077	0.001	482	0.0438	1413.6	0.0375	8.077	1.168	1e-05	-12.45	0	878	0.0882	792.8	0.0714	12.45	1.23529	0.304855	.
HOXB13(Homeobox)/ProstateTumor-HOXB13-ChIP-Seq(GSE56288)/Homer	TTTTATKRGG	ProstateTumor-HOXB13-ChIP-Seq(GSE56288)	HOXB13(Homeobox)	HOXB13	Homeobox, HOXL	#FDDC0D	Homer	Mouse	E15.5	Proximal	0.001	-7.892	0.0012	334	0.0304	949.1	0.0252	7.892	1.20635	0.1	-3.188	0.0751	666	0.0669	676.2	0.0609	3.188	1.09852	0.135564	.
PU.1:IRF8(ETS:IRF)/pDC-Irf8-ChIP-Seq(GSE66899)/Homer	GGAAGTGAAAST	pDC-Irf8-ChIP-Seq(GSE66899)	PU.1:IRF8(ETS:IRF)	PU.1:IRF8	Other	#A6A7AA	Homer	Mouse	E15.5	Proximal	0.001	-7.452	0.0018	119	0.0108	298.5	0.0079	7.452	1.36709	0.1	-2.55	0.1335	215	0.0216	208.2	0.0188	2.55	1.14894	0.200299	.
DUX4(Homeobox)/Myoblasts-DUX4.V5-ChIP-Seq(GSE75791)/Homer	NWTAAYCYAATCAWN	Myoblasts-DUX4.V5-ChIP-Seq(GSE75791)	DUX4(Homeobox)	DUX4	Other	#A6A7AA	Homer	Mouse	E15.5	Proximal	0.001	-7.359	0.002	14	0.0013	17.8	0.0005	7.359	2.6	0.01	-5.909	0.0058	24	0.0024	9.7	0.0009	5.909	2.66667	1.41504	.
FOXK1(Forkhead)/HEK293-FOXK1-ChIP-Seq(GSE51673)/Homer	NVWTGTTTAC	HEK293-FOXK1-ChIP-Seq(GSE51673)	FOXK1(Forkhead)	FOXK1	Other	#A6A7AA	Homer	Mouse	E15.5	Proximal	0.001	-7.197	0.0023	349	0.0317	1007.4	0.0267	7.197	1.18727	0.1	-4.452	0.023	654	0.0657	644.4	0.0581	4.452	1.13081	0.177355	.
Smad4(MAD)/ESC-SMAD4-ChIP-Seq(GSE29422)/Homer	VBSYGTCTGG	ESC-SMAD4-ChIP-Seq(GSE29422)	Smad4(MAD)	SMAD4	SMAD	#A6A7AA	Homer	Mouse	E15.5	Proximal	0.001	-7.158	0.0024	1891	0.172	6066.4	0.1608	7.158	1.06965	0.01	-4.976	0.014	3125	0.3138	3307.5	0.2981	4.976	1.05267	0.074049	DD_285
Srebp1a(bHLH)/HepG2-Srebp1a-ChIP-Seq(GSE31477)/Homer	RTCACSCCAY	HepG2-Srebp1a-ChIP-Seq(GSE31477)	Srebp1a(bHLH)	SREBP1A	Other	#A6A7AA	Homer	Mouse	E15.5	Proximal	0.001	-6.948	0.0029	165	0.015	440.7	0.0117	6.948	1.28205	0.01	-4.822	0.0162	284	0.0285	257.1	0.0232	4.822	1.22845	0.296837	.
Rbpj1(?)/Panc1-Rbpj1-ChIP-Seq(GSE47459)/Homer	HTTTCCCASG	Panc1-Rbpj1-ChIP-Seq(GSE47459)	Rbpj1(?)	RBPJ1	Other	#A6A7AA	Homer	Mouse	E15.5	Proximal	0.001	-6.931	0.003	1147	0.1043	3603.8	0.0955	6.931	1.09215	1e-13	-31.27	0	2106	0.2115	1893.6	0.1707	31.27	1.23902	0.309195	.
ZSCAN22(Zf)/HEK293-ZSCAN22.GFP-ChIP-Seq(GSE58341)/Homer	SMCAGTCWGAKGGAGGAGGC	HEK293-ZSCAN22.GFP-ChIP-Seq(GSE58341)	ZSCAN22(Zf)	ZSCAN22	Other	#A6A7AA	Homer	Mouse	E15.5	Proximal	0.01	-6.902	0.003	116	0.0105	294.9	0.0078	6.902	1.34615	1	-1.125	0.4767	253	0.0254	270.1	0.0243	1.125	1.04527	0.0638722	.
c-Myc(bHLH)/mES-cMyc-ChIP-Seq(GSE11431)/Homer	VVCCACGTGG	mES-cMyc-ChIP-Seq(GSE11431)	c-Myc(bHLH)	C-MYC	Other	#A6A7AA	Homer	Mouse	E15.5	Proximal	0.01	-6.868	0.0031	543	0.0494	1632.9	0.0433	6.868	1.14088	0.1	-2.994	0.089	929	0.0933	962.9	0.0868	2.994	1.07488	0.104182	.
CEBP:AP1(bZIP)/ThioMac-CEBPb-ChIP-Seq(GSE21512)/Homer	DRTGTTGCAA	ThioMac-CEBPb-ChIP-Seq(GSE21512)	CEBP:AP1(bZIP)	CEBP:AP1	bZip	#B414EF	Homer	Mouse	E15.5	Proximal	0.01	-6.85	0.0032	297	0.027	849.6	0.0225	6.85	1.2	0.01	-5.767	0.0067	490	0.0492	458.4	0.0413	5.767	1.19128	0.252517	.
PRDM15(Zf)/ESC-Prdm15-ChIP-Seq(GSE73694)/Homer	YCCDNTCCAGGTTTT	ESC-Prdm15-ChIP-Seq(GSE73694)	PRDM15(Zf)	PRDM15	Other	#A6A7AA	Homer	Mouse	E15.5	Proximal	0.01	-6.662	0.0038	962	0.0875	3002.3	0.0796	6.662	1.09925	1e-07	-16.85	0	1749	0.1756	1648	0.1485	16.85	1.18249	0.24183	.
Tgif1(Homeobox)/mES-Tgif1-ChIP-Seq(GSE55404)/Homer	YTGWCADY	mES-Tgif1-ChIP-Seq(GSE55404)	Tgif1(Homeobox)	TGIF1	Homeobox, TALE	#FDDC0D	Homer	Mouse	E15.5	Proximal	0.01	-6.329	0.0052	1758	0.1599	5654.6	0.1498	6.329	1.06742	1e-21	-49.58	0	3068	0.3081	2757.9	0.2486	49.58	1.23934	0.309572	.
CTCF-SatelliteElement(Zf?)/CD4+-CTCF-ChIP-Seq(Barski_et_al.)/Homer	TGCAGTTCCMVNWRTGGCCA	CD4+-CTCF-ChIP-Seq(Barski_et_al.)	CTCF-SatelliteElement(Zf?)	CTCF-SATELLITEELEMENT	CTCF/BORIS	#016938	Homer	Mouse	E15.5	Proximal	0.01	-6.237	0.0057	18	0.0016	28.9	0.0008	6.237	2	0.001	-8.441	0.0005	26	0.0026	7.6	0.0007	8.441	3.71429	1.89308	.
Srebp2(bHLH)/HepG2-Srebp2-ChIP-Seq(GSE31477)/Homer	CGGTCACSCCAC	HepG2-Srebp2-ChIP-Seq(GSE31477)	Srebp2(bHLH)	SREBP2	Other	#A6A7AA	Homer	Mouse	E15.5	Proximal	0.01	-5.926	0.0077	151	0.0137	409.8	0.0109	5.926	1.25688	1e-06	-15.55	0	281	0.0282	196.6	0.0177	15.55	1.59322	0.671946	.
Foxf1(Forkhead)/Lung-Foxf1-ChIP-Seq(GSE77951)/Homer	WWATRTAAACAN	Lung-Foxf1-ChIP-Seq(GSE77951)	Foxf1(Forkhead)	FOXF1	Other	#A6A7AA	Homer	Mouse	E15.5	Proximal	0.01	-5.76	0.0091	240	0.0218	687.5	0.0182	5.76	1.1978	0.001	-8.104	0.0007	463	0.0465	410.7	0.037	8.104	1.25676	0.329705	.
Smad2(MAD)/ES-SMAD2-ChIP-Seq(GSE29422)/Homer	CTGTCTGG	ES-SMAD2-ChIP-Seq(GSE29422)	Smad2(MAD)	SMAD2	SMAD	#A6A7AA	Homer	Mouse	E15.5	Proximal	0.01	-5.316	0.014	1808	0.1644	5864.8	0.1554	5.316	1.05792	0.01	-6.304	0.004	3041	0.3054	3184.3	0.287	6.304	1.06411	0.0896493	.
Hoxc9(Homeobox)/Ainv15-Hoxc9-ChIP-Seq(GSE21812)/Homer	GGCCATAAATCA	Ainv15-Hoxc9-ChIP-Seq(GSE21812)	Hoxc9(Homeobox)	HOXC9	Homeobox, HOXL	#FDDC0D	Homer	Mouse	E15.5	Proximal	0.01	-5.257	0.0148	150	0.0136	414.6	0.011	5.257	1.23636	0.0001	-11.44	0	261	0.0262	195.2	0.0176	11.44	1.48864	0.573991	.
CDX4(Homeobox)/ZebrafishEmbryos-Cdx4.Myc-ChIP-Seq(GSE48254)/Homer	NGYCATAAAWCH	ZebrafishEmbryos-Cdx4.Myc-ChIP-Seq(GSE48254)	CDX4(Homeobox)	CDX4	Homeobox, HOXL	#FDDC0D	Homer	Mouse	E15.5	Proximal	0.01	-4.838	0.0223	257	0.0234	756.6	0.02	4.838	1.17	1	-0.66	0.7058	496	0.0498	553.1	0.0499	0.66	0.997996	-0.00289407	.
E2F6(E2F)/Hela-E2F6-ChIP-Seq(GSE31477)/Homer	GGCGGGAARN	Hela-E2F6-ChIP-Seq(GSE31477)	E2F6(E2F)	E2F6	Other	#A6A7AA	Homer	Mouse	E15.5	Proximal	0.01	-4.834	0.0223	1935	0.176	6313	0.1673	4.834	1.052	0.1	-3.693	0.0471	3212	0.3226	3438.4	0.3099	3.693	1.04098	0.0579437	.
Bapx1(Homeobox)/VertebralCol-Bapx1-ChIP-Seq(GSE36672)/Homer	TTRAGTGSYK	VertebralCol-Bapx1-ChIP-Seq(GSE36672)	Bapx1(Homeobox)	BAPX1	Other	#A6A7AA	Homer	Mouse	E15.5	Proximal	0.01	-4.717	0.0249	1533	0.1394	4969.1	0.1317	4.717	1.05847	1e-13	-30.56	0	2728	0.274	2545.6	0.2294	30.56	1.19442	0.256311	.
Pit1(Homeobox)/GCrat-Pit1-ChIP-Seq(GSE58009)/Homer	ATGMATATDC	GCrat-Pit1-ChIP-Seq(GSE58009)	Pit1(Homeobox)	PIT1	Other	#A6A7AA	Homer	Mouse	E15.5	Proximal	0.01	-4.712	0.0249	182	0.0166	522	0.0138	4.712	1.2029	1	-1.592	0.316	339	0.034	354.7	0.032	1.592	1.0625	0.0874628	.
HIF2a(bHLH)/785_O-HIF2a-ChIP-Seq(GSE34871)/Homer	GCACGTACCC	785_O-HIF2a-ChIP-Seq(GSE34871)	HIF2a(bHLH)	HIF2A	Other	#A6A7AA	Homer	Mouse	E15.5	Proximal	0.1	-4.524	0.0298	573	0.0521	1787.7	0.0474	4.524	1.09916	1e-06	-16.09	0	1038	0.1042	924.8	0.0833	16.09	1.2509	0.322967	.
Hoxd12(Homeobox)/ChickenMSG-Hoxd12.Flag-ChIP-Seq(GSE86088)/Homer	HDGYAATGAAAN	ChickenMSG-Hoxd12.Flag-ChIP-Seq(GSE86088)	Hoxd12(Homeobox)	HOXD12	Homeobox, HOXL	#FDDC0D	Homer	Mouse	E15.5	Proximal	0.1	-4.522	0.0298	492	0.0447	1522.3	0.0403	4.522	1.10918	0.01	-6.052	0.0051	991	0.0995	977.5	0.0881	6.052	1.1294	0.175555	.
[truncated: 1,097 more rows]
