# Supplementary material for: Five autism-associated transcriptional regulators target shared loci proximal to brain-expressed genes
Source: Cell Rep. Author manuscript; Available in PMC 2024 Jul 10. (PMC11235582; doi:10.1016/j.celrep.2024.114329)
Supplement: 6 [file NIHMS2005245-supplement-6.xlsx]

## Sheet: Key
Sheet	Developmental_Stage	Genome_Build	Type	Description
Human_count	GW23	hg38	Count_file	Description of the types of peaks in proximity to 102 ASD associated genes
Human_peaks	GW23	hg38	Peak_file	Peaks in proximity to 102 ASD associated genes
ABC_Contacts	GW23	hg38	ABC_file	Gene-enhancer pairs for 13,875 identified 3TRa+ peaks via nearest neighbor and ABC score
Mouse_E15_count	E15.5	mm10	Count_file	Description of the types of peaks in proximity to 102 ASD associated genes
Mouse_E15_peaks	E15.5	mm10	Peak_file	Peaks in proximity to 102 ASD associated genes
Mouse_E18_count	E18.5	mm10	Count_file	Description of the types of peaks in proximity to 102 ASD associated genes
Mouse_E18_peaks	E18.5	mm10	Peak_file	Peaks in proximity to 102 ASD associated genes
Count_file column headings	Definition
ENSG_ID	Ensemble gene ID for 102 ASD associated genes
Gene_symbol	Gene symbol for 102 ASD associated genes
Proximal_wide	Best peak from the 5 ASD-associated TRs and ATAC-seq overlapping the promoter region using wide/union peak definitions
Distal_wide	Best peak from the 5 ASD-associated TRs and ATAC-seq not overlapping the promoter region using wide/union peak definitions
Distal_3TRa_wide	Whether there is a distal peak that includes ARID1B, BCL11A, TBR1, and ATAC-seq using wide/union peak definitions for which this is the closest gene
Proximal_narrow	Best peak from the 5 ASD-associated TRs and ATAC-seq overlapping the promoter region using narrow peak definitions
Distal_narrow	Best peak from the 5 ASD-associated TRs and ATAC-seq not overlapping the promoter region using narrow peak definitions
Distal_3TRa_narrow	Whether there is a distal peak that includes ARID1B, BCL11A, TBR1, and ATAC-seq using narrow peak definitions for which this is the closest gene
Closest_distal_3TRa	Nucleotide distance to the nearest peak that includes ARID1B, BCL11A, TBR1, and ATAC-seq
Peak_file column headings	Definition
union_chromosome	Chromosome of the peak using wide/union definitions
union_start_hg38	Start position of the peak using wide/union definitions
union_end_hg38	End position of the peak using wide/union definitions
union_TRs	Whether the peak includes ARID1B, BCL11A, FOXP1, TBR1, TCF4, or ATAC-seq peaks using wide/union definitions
union_type	Summary of the union_TRs, e.g., 3TRa for three of the five genes (3TR) and ATAC-seq (a)
union_prox_distal	Proximal or distal peak
union_gene_list	Comma seperated list of overlapping or closest transcription start sites in the format: Gene_symbol:Ensembl_ID:Strand(+/-):Gene_type:Distance_to_TSS
peak_chromosome	Chromosome of the peak using narrow definitions
peak_start_hg38	Start position of the peak using narrow definitions
peak_end_hg38	End position of the peak using narrow definitions
peak_TRs	Whether the peak includes ARID1B, BCL11A, FOXP1, TBR1, TCF4, or ATAC-seq peaks using narrow definitions
peak_type	Summary of the peak_TRs, e.g., 3TRa for three of the five genes (3TR) and ATAC-seq (a)
peak_prox_distal	Proximal or distal peak
peak_gene_list	Comma seperated list of overlapping or closest transcription start sites in the format: Gene_symbol:Ensembl_ID:Strand(+/-):Gene_type:Distance_to_TSS
union_ASD	Which of the 102 ASD-associated genes are in the union_gene_list
peak_ASD	Which of the 102 ASD-associated genes are in the peak_gene_list
ABC_file column headings
chr_peak	Chromosome of the ChIP-seq peak using wide/union definitions
start_peak_hg38	Start position of the ChIP-seq peak using wide/union definitions
end_peak_hg38	End position of the ChIP-seq peak using wide/union definitions
union_type	Summary of the peak_TRs, e.g., 3TRa for three of the five genes (3TR) and ATAC-seq (a)
union_genes	Whether the peak includes ARID1B, BCL11A, FOXP1, TBR1, TCF4, or ATAC-seq peaks using wide/union definitions
union_region	Proximal or distal peak
nearest_gene	Gene symbol of the nearest gene based on TSS coordinates
is_nearest_gene_ASD	Is the nearest gene on the list of 102 ASD associated genes (TRUE/FALSE)
nearest_gene_TSS_hg38	Genomic coordinates in hg38 of the TSS of the nearest gene
nearest_gene_distance	Distance to the nearest gene TSS in nucleotides
ABC_contact_gene	List of genes in which the ABC data shows contact between the ChIP-seq peak and the TSS of a gene
is_abc_contact_ASD	Does 'ABC_contact_gene' include one of the list of 102 ASD associated genes (TRUE/FALSE)
ABC_contact_TSS	Comma seperated genomic coordinates in hg38 of the TSS of the genes listed in 'ABC_contact_gene' (in the same order)
ABC_contact_distance	Comma seperated distance to the TSS of the genes listed in 'ABC_contact_gene' (in the same order)
ABC_contact_score	Comma seperated ABC scores for the genes listed in 'ABC_contact_gene' (in the same order)

## Sheet: Human_count
ENSG_ID	Gene_symbol	Proximal_wide	Distal_wide	Distal_3TRa_wide	Proximal_narrow	Distal_narrow	Distal_3TRa_narrow	Closest_distal_3TRa
ENSG00000101126	ADNP	5TRa	0TR	N	5TRa	0TR	N	54198
ENSG00000145362	ANK2	5TRa	2TRa	N	5TRa	4TRa	N	110258
ENSG00000167522	ANKRD11	5TRa	4TRa	Y	5TRa	4TRa	Y	13337
ENSG00000042753	AP2S1	4TRa	5TRa	Y	4TRa	5TRa	Y	2773
ENSG00000049618	ARID1B	5TRa	4TRa	Y	5TRa	4TRa	Y	8761
ENSG00000116539	ASH1L	5TRa	0TR	N	5TRa	0TR	N	306318
ENSG00000141431	ASXL3	5TRa	0TR	N	5TRa	0TR	N	132352
ENSG00000119866	BCL11A	5TRa	5TRa	Y	5TRa	5TRa	Y	11259
ENSG00000198216	CACNA1E	5TRa	5TRa	Y	5TRa	5TRa	Y	128
ENSG00000157445	CACNA2D3	5TRa	4TR	N	5TRa	4TR	N	151908
ENSG00000101489	CELF4	5TRa	5TRa	Y	5TRa	5TRa	Y	10536
ENSG00000173575	CHD2	5TRa	1TRa	N	5TRa	4TRa	N	12841
ENSG00000100888	CHD8	5TRa	0TR	N	5TRa	4TRa	N	98657
ENSG00000102879	CORO1A	5TRa	3TR	N	5TRa	3TR	N	224380
ENSG00000005339	CREBBP	5TRa	1TR	N	5TRa	4TRa	N	56001
ENSG00000168036	CTNNB1	5TRa	1TR	N	5TRa	3TRa	N	70820
ENSG00000177030	DEAF1	5TRa	0TR	N	5TRa	0TR	N	85939
ENSG00000160305	DIP2A	5TRa	0TR	N	5TRa	4TRa	N	158621
ENSG00000119772	DNMT3A	5TRa	5TRa	Y	5TRa	5TRa	Y	2001
ENSG00000092964	DPYSL2	5TRa	5TRa	Y	5TRa	5TRa	Y	22415
ENSG00000171587	DSCAM	4TRa	5TRa	Y	4TRa	5TRa	Y	4770
ENSG00000197102	DYNC1H1	5TRa	3TRa	N	5TRa	3TRa	N	58898
ENSG00000157540	DYRK1A	5TRa	4TRa	Y	5TRa	4TRa	Y	14492
ENSG00000130811	EIF3G	4TRa	0TR	N	4TRa	0TR	N	88704
ENSG00000196361	ELAVL3	5TRa	2TR	N	5TRa	5TRa	N	52564
ENSG00000114861	FOXP1	5TRa	5TRa	Y	5TRa	5TRa	Y	1466
ENSG00000128573	FOXP2	5TRa	2TR	N	5TRa	2TR	N	428696
ENSG00000145864	GABRB2	5TRa	0TR	N	5TRa	0TR	N	522327
ENSG00000166206	GABRB3	5TRa	2TRa	N	5TRa	4TRa	N	26040
ENSG00000131095	GFAP	5TRa	3TR	N	5TRa	2TR	N	40661
ENSG00000146830	GIGYF1	5TRa	4TRa	Y	5TRa	5TRa	Y	139
ENSG00000127955	GNAI1	5TRa	4TRa	Y	5TRa	4TRa	Y	17541
ENSG00000120251	GRIA2	5TRa	1TR	N	5TRa	5TRa	N	167685
ENSG00000273079	GRIN2B	5TRa	4TR	Y	5TRa	4TR	Y	7902
ENSG00000115677	HDLBP	5TRa	0TR	N	5TRa	3TR	N	220960
ENSG00000173064	HECTD4	5TRa	3TRa	N	5TRa	4TRa	N	33916
ENSG00000119669	IRF2BPL	5TRa	5TRa	Y	5TRa	5TRa	Y	930
ENSG00000156113	KCNMA1	5TRa	3TRa	Y	5TRa	3TRa	Y	1468
ENSG00000184156	KCNQ3	5TRa	5TRa	Y	5TRa	5TRa	Y	2544
ENSG00000117139	KDM5B	5TRa	0TR	N	5TRa	0TR	N	86357
ENSG00000132510	KDM6B	5TRa	3TR	N	5TRa	5TRa	N	5320
ENSG00000170871	KIAA0232	5TRa	1TR	N	5TRa	5TRa	N	64263
ENSG00000055609	KMT2C	5TRa	0TR	N	5TRa	0TR	N	84518
ENSG00000005483	KMT2E	5TRa	5TRa	Y	5TRa	5TRa	Y	27580
ENSG00000110066	KMT5B	5TRa	2TRa	N	5TRa	4TR	N	41535
ENSG00000198728	LDB1	5TRa	0TR	N	5TRa	5TRa	N	498825
ENSG00000148948	LRRC4C	5TRa	4TRa	Y	5TRa	4TRa	Y	11555
ENSG00000166963	MAP1A	5TRa	2TRa	N	5TRa	5TRa	N	397349
ENSG00000204406	MBD5	5TRa	3TR	N	5TRa	3TR	N	18837
ENSG00000123066	MED13L	5TRa	4TRa	Y	5TRa	4TRa	Y	38281
ENSG00000150051	MKX	5TRa	0TR	N	3TRa	0TR	N	71115
ENSG00000186487	MYT1L	5TRa	5TRa	Y	5TRa	5TRa	Y	6006
ENSG00000160877	NACC1	5TRa	0TR	N	5TRa	0TR	N	14125
ENSG00000084676	NCOA1	5TRa	3TR	N	5TRa	5TR	N	29491
ENSG00000151623	NR3C2	5TRa	1TR	N	5TRa	3TRa	N	207469
ENSG00000179915	NRXN1	5TRa	4TRa	Y	5TRa	4TRa	Y	743
ENSG00000165671	NSD1	5TRa	0TR	N	5TRa	0TR	N	13200
ENSG00000113569	NUP155	5TRa	0TR	N	5TRa	2TR	N	625234
ENSG00000196092	PAX5	5TRa	1TR	N	4TRa	4TRa	N	183159
ENSG00000109118	PHF12	5TRa	0TR	N	5TRa	0TR	N	11811
ENSG00000197724	PHF2	5TRa	5TRa	Y	5TRa	5TRa	Y	6913
ENSG00000135365	PHF21A	5TRa	2TR	N	5TRa	3TRa	N	45441
ENSG00000143442	POGZ	5TRa	2TR	N	5TRa	3TRa	N	648440
ENSG00000108819	PPP1R9B	5TRa	0TR	N	5TRa	5TRa	N	38751
ENSG00000112640	PPP2R5D	5TRa	1TR	N	5TRa	4TRa	N	210470
ENSG00000011485	PPP5C	5TRa	0TR	N	5TRa	4TRa	N	48462
ENSG00000126464	PRR12	5TRa	1TR	N	5TRa	4TR	N	35147
ENSG00000171862	PTEN	5TRa	0TR	N	5TRa	1TR	N	921588
ENSG00000112655	PTK7	5TRa	5TRa	Y	5TRa	5TRa	Y	3716
ENSG00000108557	RAI1	5TRa	5TRa	Y	5TRa	5TRa	Y	357
ENSG00000080298	RFX3	5TRa	4TRa	Y	5TRa	4TRa	Y	29678
ENSG00000198963	RORB	5TRa	4TRa	Y	5TRa	4TRa	Y	50493
ENSG00000182568	SATB1	5TRa	3TR	N	5TRa	3TRa	N	822711
ENSG00000144285	SCN1A	3TR	2TR	N	3TR	2TR	N	208901
ENSG00000136531	SCN2A	3TRa	0TR	N	3TRa	0TR	N	145296
ENSG00000168137	SETD5	5TRa	0TR	N	5TRa	2TRa	N	92663
ENSG00000162105	SHANK2	5TRa	4TRa	Y	5TRa	4TRa	Y	16401
ENSG00000251322	SHANK3	5TRa	5TRa	Y	5TRa	5TRa	Y	4744
ENSG00000169375	SIN3A	5TRa	0TR	N	5TRa	0TR	N	236386
ENSG00000157933	SKI	5TRa	0TR	N	5TRa	2TR	N	9397
ENSG00000157103	SLC6A1	5TRa	4TRa	Y	5TRa	5TRa	Y	2978
ENSG00000139613	SMARCC2	5TRa	0TR	N	5TRa	0TR	N	442945
ENSG00000021574	SPAST	5TRa	0TR	N	5TRa	0TR	N	51296
ENSG00000182934	SRPRA	5TRa	0TR	N	5TRa	0TR	N	127343
ENSG00000136854	STXBP1	5TRa	5TRa	Y	5TRa	5TRa	Y	638
ENSG00000197283	SYNGAP1	5TRa	1TR	N	5TRa	5TRa	N	138772
ENSG00000160551	TAOK1	5TRa	0TR	N	5TRa	0TR	N	713496
ENSG00000177565	TBL1XR1	5TRa	0TR	N	5TRa	0TR	N	128367
ENSG00000136535	TBR1	5TRa	0TR	N	5TRa	4TR	N	174272
ENSG00000100207	TCF20	5TRa	5TRa	Y	5TRa	5TRa	Y	1782
ENSG00000196628	TCF4	5TRa	5TRa	Y	5TRa	5TRa	Y	3519
ENSG00000148737	TCF7L2	5TRa	4TRa	Y	5TRa	4TRa	Y	1728
ENSG00000120156	TEK	0TR	1TRa	N	0TR	1TRa	N	276484
ENSG00000146872	TLK2	5TRa	0TR	N	5TRa	0TR	N	61791
ENSG00000101337	TM9SF4	5TRa	0TRa	N	5TRa	0TRa	N	39523
ENSG00000131653	TRAF7	5TRa	4TRa	Y	5TRa	4TRa	Y	1435
ENSG00000113595	TRIM23	5TRa	0TR	N	5TRa	0TR	N	355042
ENSG00000153827	TRIP12	5TRa	1TR	N	5TRa	1TR	N	54905
ENSG00000159459	UBR1	5TRa	0TR	N	5TRa	4TRa	N	243338
ENSG00000136451	VEZF1	5TRa	0TR	N	5TRa	0TR	N	41522
ENSG00000095787	WAC	5TRa	0TR	N	5TRa	0TR	N	186645
ENSG00000101040	ZMYND8	5TRa	5TRa	Y	5TRa	5TRa	Y	1206

## Sheet: Human_peaks
union_chromosome	union_start_hg38	union_end_hg38	union_TRs	union_type	union_prox_distal	union_gene_list	peak_chromosome	peak_start_hg38	peak_end_hg38	peak_TRs	peak_type	peak_prox_distal	peak_gene_list	union_ASD	peak_ASD
chr1	2226194	2228243	ARID1B,ATAC,BCL11A,FOXP1,TBR1,TCF7L2	5TRa	proximal	SKI:ENSG00000157933:+:protein_coding:75	chr1	2226194	2226208	TBR1	1TR	distal	SKI:ENSG00000157933:+:protein_coding:2110	SKI	SKI
chr1	2226194	2228243	ARID1B,ATAC,BCL11A,FOXP1,TBR1,TCF7L2	5TRa	proximal	SKI:ENSG00000157933:+:protein_coding:75	chr1	2226208	2226308	ARID1B,TBR1	2TR	distal	SKI:ENSG00000157933:+:protein_coding:2010	SKI	SKI
chr1	2226194	2228243	ARID1B,ATAC,BCL11A,FOXP1,TBR1,TCF7L2	5TRa	proximal	SKI:ENSG00000157933:+:protein_coding:75	chr1	2226308	2226588	ARID1B,BCL11A,TBR1	3TR	proximal	SKI:ENSG00000157933:+:protein_coding:1730	SKI	SKI
chr1	2226194	2228243	ARID1B,ATAC,BCL11A,FOXP1,TBR1,TCF7L2	5TRa	proximal	SKI:ENSG00000157933:+:protein_coding:75	chr1	2226588	2226654	ARID1B,BCL11A,FOXP1,TBR1	4TR	proximal	SKI:ENSG00000157933:+:protein_coding:1664	SKI	SKI
chr1	2226194	2228243	ARID1B,ATAC,BCL11A,FOXP1,TBR1,TCF7L2	5TRa	proximal	SKI:ENSG00000157933:+:protein_coding:75	chr1	2226654	2227279	ARID1B,BCL11A,FOXP1,TBR1,TCF7L2	5TR	proximal	SKI:ENSG00000157933:+:protein_coding:1039	SKI	SKI
chr1	2226194	2228243	ARID1B,ATAC,BCL11A,FOXP1,TBR1,TCF7L2	5TRa	proximal	SKI:ENSG00000157933:+:protein_coding:75	chr1	2227279	2227356	ARID1B,BCL11A,TBR1,TCF7L2	4TR	proximal	SKI:ENSG00000157933:+:protein_coding:962	SKI	SKI
chr1	2226194	2228243	ARID1B,ATAC,BCL11A,FOXP1,TBR1,TCF7L2	5TRa	proximal	SKI:ENSG00000157933:+:protein_coding:75	chr1	2227356	2227386	ARID1B,ATAC,BCL11A,TBR1,TCF7L2	4TRa	proximal	SKI:ENSG00000157933:+:protein_coding:932	SKI	SKI
chr1	2226194	2228243	ARID1B,ATAC,BCL11A,FOXP1,TBR1,TCF7L2	5TRa	proximal	SKI:ENSG00000157933:+:protein_coding:75	chr1	2227386	2227963	ARID1B,ATAC,BCL11A,FOXP1,TBR1,TCF7L2	5TRa	proximal	SKI:ENSG00000157933:+:protein_coding:355	SKI	SKI
chr1	2226194	2228243	ARID1B,ATAC,BCL11A,FOXP1,TBR1,TCF7L2	5TRa	proximal	SKI:ENSG00000157933:+:protein_coding:75	chr1	2227963	2228054	ARID1B,ATAC,BCL11A,TBR1,TCF7L2	4TRa	proximal	SKI:ENSG00000157933:+:protein_coding:264	SKI	SKI
chr1	2226194	2228243	ARID1B,ATAC,BCL11A,FOXP1,TBR1,TCF7L2	5TRa	proximal	SKI:ENSG00000157933:+:protein_coding:75	chr1	2228054	2228064	ATAC,BCL11A,TBR1,TCF7L2	3TRa	proximal	SKI:ENSG00000157933:+:protein_coding:254	SKI	SKI
chr1	2226194	2228243	ARID1B,ATAC,BCL11A,FOXP1,TBR1,TCF7L2	5TRa	proximal	SKI:ENSG00000157933:+:protein_coding:75	chr1	2228064	2228074	ATAC,TBR1,TCF7L2	2TRa	proximal	SKI:ENSG00000157933:+:protein_coding:244	SKI	SKI
chr1	2226194	2228243	ARID1B,ATAC,BCL11A,FOXP1,TBR1,TCF7L2	5TRa	proximal	SKI:ENSG00000157933:+:protein_coding:75	chr1	2228074	2228080	ATAC,TBR1	1TRa	proximal	SKI:ENSG00000157933:+:protein_coding:238	SKI	SKI
chr1	2226194	2228243	ARID1B,ATAC,BCL11A,FOXP1,TBR1,TCF7L2	5TRa	proximal	SKI:ENSG00000157933:+:protein_coding:75	chr1	2228080	2228243	ATAC	0TRa	proximal	SKI:ENSG00000157933:+:protein_coding:75	SKI	SKI
chr1	151428057	151428334	TBR1	1TR	proximal	POGZ:ENSG00000143442:-:protein_coding:0,POGZ:ENSG00000143442:-:nonsense_mediated_decay:76	chr1	151428057	151428334	TBR1	1TR	proximal	POGZ:ENSG00000143442:-:protein_coding:0,POGZ:ENSG00000143442:-:nonsense_mediated_decay:76	POGZ	POGZ
chr1	151457990	151460204	ARID1B,ATAC,BCL11A,FOXP1,TBR1,TCF7L2	5TRa	proximal	POGZ:ENSG00000143442:-:retained_intron:0,POGZ:ENSG00000143442:-:protein_coding:0	chr1	151457990	151458013	ARID1B	1TR	distal	POGZ:ENSG00000143442:-:protein_coding:2792	POGZ	POGZ
chr1	151457990	151460204	ARID1B,ATAC,BCL11A,FOXP1,TBR1,TCF7L2	5TRa	proximal	POGZ:ENSG00000143442:-:retained_intron:0,POGZ:ENSG00000143442:-:protein_coding:0	chr1	151458013	151458048	ARID1B,TCF7L2	2TR	distal	POGZ:ENSG00000143442:-:protein_coding:2815	POGZ	POGZ
chr1	151457990	151460204	ARID1B,ATAC,BCL11A,FOXP1,TBR1,TCF7L2	5TRa	proximal	POGZ:ENSG00000143442:-:retained_intron:0,POGZ:ENSG00000143442:-:protein_coding:0	chr1	151458048	151458061	ARID1B,TBR1,TCF7L2	3TR	distal	POGZ:ENSG00000143442:-:protein_coding:2850	POGZ	POGZ
chr1	151457990	151460204	ARID1B,ATAC,BCL11A,FOXP1,TBR1,TCF7L2	5TRa	proximal	POGZ:ENSG00000143442:-:retained_intron:0,POGZ:ENSG00000143442:-:protein_coding:0	chr1	151458061	151458260	ARID1B,ATAC,TBR1,TCF7L2	3TRa	distal	POGZ:ENSG00000143442:-:protein_coding:2863	POGZ	POGZ
chr1	151457990	151460204	ARID1B,ATAC,BCL11A,FOXP1,TBR1,TCF7L2	5TRa	proximal	POGZ:ENSG00000143442:-:retained_intron:0,POGZ:ENSG00000143442:-:protein_coding:0	chr1	151458260	151458500	ARID1B,ATAC,BCL11A,TBR1,TCF7L2	4TRa	distal	POGZ:ENSG00000143442:-:retained_intron:-679	POGZ	.
chr1	151457990	151460204	ARID1B,ATAC,BCL11A,FOXP1,TBR1,TCF7L2	5TRa	proximal	POGZ:ENSG00000143442:-:retained_intron:0,POGZ:ENSG00000143442:-:protein_coding:0	chr1	151458500	151458698	ARID1B,ATAC,BCL11A,FOXP1,TBR1,TCF7L2	5TRa	distal	POGZ:ENSG00000143442:-:retained_intron:-481	POGZ	.
chr1	151457990	151460204	ARID1B,ATAC,BCL11A,FOXP1,TBR1,TCF7L2	5TRa	proximal	POGZ:ENSG00000143442:-:retained_intron:0,POGZ:ENSG00000143442:-:protein_coding:0	chr1	151458698	151458718	ATAC,BCL11A,FOXP1,TBR1,TCF7L2	4TRa	distal	POGZ:ENSG00000143442:-:retained_intron:-461	POGZ	.
chr1	151457990	151460204	ARID1B,ATAC,BCL11A,FOXP1,TBR1,TCF7L2	5TRa	proximal	POGZ:ENSG00000143442:-:retained_intron:0,POGZ:ENSG00000143442:-:protein_coding:0	chr1	151458718	151458735	ATAC,BCL11A,FOXP1,TBR1	3TRa	distal	POGZ:ENSG00000143442:-:retained_intron:-444	POGZ	.
chr1	151457990	151460204	ARID1B,ATAC,BCL11A,FOXP1,TBR1,TCF7L2	5TRa	proximal	POGZ:ENSG00000143442:-:retained_intron:0,POGZ:ENSG00000143442:-:protein_coding:0	chr1	151458735	151458798	ATAC,FOXP1,TBR1	2TRa	distal	POGZ:ENSG00000143442:-:retained_intron:-381	POGZ	.
chr1	151457990	151460204	ARID1B,ATAC,BCL11A,FOXP1,TBR1,TCF7L2	5TRa	proximal	POGZ:ENSG00000143442:-:retained_intron:0,POGZ:ENSG00000143442:-:protein_coding:0	chr1	151458798	151458817	ATAC,TBR1	1TRa	distal	POGZ:ENSG00000143442:-:retained_intron:-362	POGZ	.
chr1	151457990	151460204	ARID1B,ATAC,BCL11A,FOXP1,TBR1,TCF7L2	5TRa	proximal	POGZ:ENSG00000143442:-:retained_intron:0,POGZ:ENSG00000143442:-:protein_coding:0	chr1	151458817	151458953	ATAC	0TRa	distal	POGZ:ENSG00000143442:-:retained_intron:-226	POGZ	.
chr1	151457990	151460204	ARID1B,ATAC,BCL11A,FOXP1,TBR1,TCF7L2	5TRa	proximal	POGZ:ENSG00000143442:-:retained_intron:0,POGZ:ENSG00000143442:-:protein_coding:0	chr1	151458953	151459005	ATAC,TBR1	1TRa	distal	POGZ:ENSG00000143442:-:retained_intron:-174	POGZ	.
chr1	151457990	151460204	ARID1B,ATAC,BCL11A,FOXP1,TBR1,TCF7L2	5TRa	proximal	POGZ:ENSG00000143442:-:retained_intron:0,POGZ:ENSG00000143442:-:protein_coding:0	chr1	151459005	151459006	ATAC,TBR1,TCF7L2	2TRa	distal	POGZ:ENSG00000143442:-:retained_intron:-173	POGZ	.
chr1	151457990	151460204	ARID1B,ATAC,BCL11A,FOXP1,TBR1,TCF7L2	5TRa	proximal	POGZ:ENSG00000143442:-:retained_intron:0,POGZ:ENSG00000143442:-:protein_coding:0	chr1	151459006	151459053	ATAC,BCL11A,TBR1,TCF7L2	3TRa	distal	POGZ:ENSG00000143442:-:retained_intron:-126	POGZ	.
chr1	151457990	151460204	ARID1B,ATAC,BCL11A,FOXP1,TBR1,TCF7L2	5TRa	proximal	POGZ:ENSG00000143442:-:retained_intron:0,POGZ:ENSG00000143442:-:protein_coding:0	chr1	151459053	151459075	ATAC,BCL11A,FOXP1,TBR1,TCF7L2	4TRa	distal	POGZ:ENSG00000143442:-:retained_intron:-104	POGZ	.
chr1	151457990	151460204	ARID1B,ATAC,BCL11A,FOXP1,TBR1,TCF7L2	5TRa	proximal	POGZ:ENSG00000143442:-:retained_intron:0,POGZ:ENSG00000143442:-:protein_coding:0	chr1	151459075	151459823	ARID1B,ATAC,BCL11A,FOXP1,TBR1,TCF7L2	5TRa	proximal	POGZ:ENSG00000143442:-:retained_intron:0,POGZ:ENSG00000143442:-:protein_coding:0	POGZ	POGZ
chr1	151457990	151460204	ARID1B,ATAC,BCL11A,FOXP1,TBR1,TCF7L2	5TRa	proximal	POGZ:ENSG00000143442:-:retained_intron:0,POGZ:ENSG00000143442:-:protein_coding:0	chr1	151459823	151459934	ARID1B,BCL11A,FOXP1,TBR1,TCF7L2	5TR	proximal	POGZ:ENSG00000143442:-:protein_coding:328,POGZ:ENSG00000143442:-:retained_intron:635	POGZ	POGZ
chr1	151457990	151460204	ARID1B,ATAC,BCL11A,FOXP1,TBR1,TCF7L2	5TRa	proximal	POGZ:ENSG00000143442:-:retained_intron:0,POGZ:ENSG00000143442:-:protein_coding:0	chr1	151459934	151459940	ARID1B,FOXP1,TBR1,TCF7L2	4TR	proximal	POGZ:ENSG00000143442:-:protein_coding:439,POGZ:ENSG00000143442:-:retained_intron:746	POGZ	POGZ
chr1	151457990	151460204	ARID1B,ATAC,BCL11A,FOXP1,TBR1,TCF7L2	5TRa	proximal	POGZ:ENSG00000143442:-:retained_intron:0,POGZ:ENSG00000143442:-:protein_coding:0	chr1	151459940	151460009	ARID1B,TBR1,TCF7L2	3TR	proximal	POGZ:ENSG00000143442:-:protein_coding:445,POGZ:ENSG00000143442:-:retained_intron:752	POGZ	POGZ
chr1	151457990	151460204	ARID1B,ATAC,BCL11A,FOXP1,TBR1,TCF7L2	5TRa	proximal	POGZ:ENSG00000143442:-:retained_intron:0,POGZ:ENSG00000143442:-:protein_coding:0	chr1	151460009	151460138	ARID1B,TCF7L2	2TR	proximal	POGZ:ENSG00000143442:-:protein_coding:514,POGZ:ENSG00000143442:-:retained_intron:821	POGZ	POGZ
chr1	151457990	151460204	ARID1B,ATAC,BCL11A,FOXP1,TBR1,TCF7L2	5TRa	proximal	POGZ:ENSG00000143442:-:retained_intron:0,POGZ:ENSG00000143442:-:protein_coding:0	chr1	151460138	151460204	ARID1B	1TR	proximal	POGZ:ENSG00000143442:-:protein_coding:643,POGZ:ENSG00000143442:-:retained_intron:950	POGZ	POGZ
chr1	151460769	151461015	ARID1B	1TR	proximal	POGZ:ENSG00000143442:-:protein_coding:1274,POGZ:ENSG00000143442:-:retained_intron:1581	chr1	151460769	151461015	ARID1B	1TR	proximal	POGZ:ENSG00000143442:-:protein_coding:1274,POGZ:ENSG00000143442:-:retained_intron:1581	POGZ	POGZ
chr1	151473221	151473960	TBR1,TCF7L2	2TR	distal	POGZ:ENSG00000143442:-:protein_coding:13726	chr1	151473221	151473354	TCF7L2	1TR	distal	POGZ:ENSG00000143442:-:protein_coding:13726	POGZ	POGZ
chr1	151473221	151473960	TBR1,TCF7L2	2TR	distal	POGZ:ENSG00000143442:-:protein_coding:13726	chr1	151473354	151473627	TBR1,TCF7L2	2TR	distal	POGZ:ENSG00000143442:-:protein_coding:13859	POGZ	POGZ
chr1	151473221	151473960	TBR1,TCF7L2	2TR	distal	POGZ:ENSG00000143442:-:protein_coding:13726	chr1	151473627	151473960	TCF7L2	1TR	distal	POGZ:ENSG00000143442:-:protein_coding:14132	POGZ	POGZ
chr1	155562139	155563470	ARID1B,ATAC,BCL11A,FOXP1,TBR1,TCF7L2	5TRa	proximal	ASH1L:ENSG00000116539:-:protein_coding:0	chr1	155562139	155562155	TBR1	1TR	distal	ASH1L-AS1:ENSG00000235919:+:lncRNA:-67	ASH1L	.
chr1	155562139	155563470	ARID1B,ATAC,BCL11A,FOXP1,TBR1,TCF7L2	5TRa	proximal	ASH1L:ENSG00000116539:-:protein_coding:0	chr1	155562155	155562191	TBR1,TCF7L2	2TR	distal	ASH1L-AS1:ENSG00000235919:+:lncRNA:-83	ASH1L	.
chr1	155562139	155563470	ARID1B,ATAC,BCL11A,FOXP1,TBR1,TCF7L2	5TRa	proximal	ASH1L:ENSG00000116539:-:protein_coding:0	chr1	155562191	155562292	ATAC,TBR1,TCF7L2	2TRa	distal	ASH1L-AS1:ENSG00000235919:+:lncRNA:-119	ASH1L	.
chr1	155562139	155563470	ARID1B,ATAC,BCL11A,FOXP1,TBR1,TCF7L2	5TRa	proximal	ASH1L:ENSG00000116539:-:protein_coding:0	chr1	155562292	155562435	ATAC,BCL11A,TBR1,TCF7L2	3TRa	distal	ASH1L-AS1:ENSG00000235919:+:lncRNA:-220	ASH1L	.
chr1	155562139	155563470	ARID1B,ATAC,BCL11A,FOXP1,TBR1,TCF7L2	5TRa	proximal	ASH1L:ENSG00000116539:-:protein_coding:0	chr1	155562435	155562712	ARID1B,ATAC,BCL11A,TBR1,TCF7L2	4TRa	proximal	ASH1L:ENSG00000116539:-:protein_coding:0	ASH1L	ASH1L
chr1	155562139	155563470	ARID1B,ATAC,BCL11A,FOXP1,TBR1,TCF7L2	5TRa	proximal	ASH1L:ENSG00000116539:-:protein_coding:0	chr1	155562712	155563317	ARID1B,ATAC,BCL11A,FOXP1,TBR1,TCF7L2	5TRa	proximal	ASH1L:ENSG00000116539:-:protein_coding:0	ASH1L	ASH1L
chr1	155562139	155563470	ARID1B,ATAC,BCL11A,FOXP1,TBR1,TCF7L2	5TRa	proximal	ASH1L:ENSG00000116539:-:protein_coding:0	chr1	155563317	155563352	ARID1B,ATAC,BCL11A,TBR1,TCF7L2	4TRa	proximal	ASH1L:ENSG00000116539:-:protein_coding:509	ASH1L	ASH1L
chr1	155562139	155563470	ARID1B,ATAC,BCL11A,FOXP1,TBR1,TCF7L2	5TRa	proximal	ASH1L:ENSG00000116539:-:protein_coding:0	chr1	155563352	155563459	ATAC,TBR1,TCF7L2	2TRa	proximal	ASH1L:ENSG00000116539:-:protein_coding:544	ASH1L	ASH1L
chr1	155562139	155563470	ARID1B,ATAC,BCL11A,FOXP1,TBR1,TCF7L2	5TRa	proximal	ASH1L:ENSG00000116539:-:protein_coding:0	chr1	155563459	155563467	ATAC,TCF7L2	1TRa	proximal	ASH1L:ENSG00000116539:-:protein_coding:651	ASH1L	ASH1L
chr1	155562139	155563470	ARID1B,ATAC,BCL11A,FOXP1,TBR1,TCF7L2	5TRa	proximal	ASH1L:ENSG00000116539:-:protein_coding:0	chr1	155563467	155563470	TCF7L2	1TR	proximal	ASH1L:ENSG00000116539:-:protein_coding:659	ASH1L	ASH1L
chr1	181311427	181311682	TBR1	1TR	distal	CACNA1E:ENSG00000198216:+:protein_coding:6007	chr1	181311427	181311682	TBR1	1TR	distal	CACNA1E:ENSG00000198216:+:protein_coding:6007	CACNA1E	CACNA1E
chr1	181311884	181313881	ARID1B,ATAC,BCL11A,TBR1,TCF7L2	4TRa	distal	CACNA1E:ENSG00000198216:+:protein_coding:3808	chr1	181311884	181311885	TBR1	1TR	distal	CACNA1E:ENSG00000198216:+:protein_coding:5804	CACNA1E	CACNA1E
chr1	181311884	181313881	ARID1B,ATAC,BCL11A,TBR1,TCF7L2	4TRa	distal	CACNA1E:ENSG00000198216:+:protein_coding:3808	chr1	181311885	181312010	ATAC,TBR1	1TRa	distal	CACNA1E:ENSG00000198216:+:protein_coding:5679	CACNA1E	CACNA1E
chr1	181311884	181313881	ARID1B,ATAC,BCL11A,TBR1,TCF7L2	4TRa	distal	CACNA1E:ENSG00000198216:+:protein_coding:3808	chr1	181312010	181312214	ATAC,TBR1,TCF7L2	2TRa	distal	CACNA1E:ENSG00000198216:+:protein_coding:5475	CACNA1E	CACNA1E
chr1	181311884	181313881	ARID1B,ATAC,BCL11A,TBR1,TCF7L2	4TRa	distal	CACNA1E:ENSG00000198216:+:protein_coding:3808	chr1	181312214	181312370	ARID1B,ATAC,TBR1,TCF7L2	3TRa	distal	CACNA1E:ENSG00000198216:+:protein_coding:5319	CACNA1E	CACNA1E
chr1	181311884	181313881	ARID1B,ATAC,BCL11A,TBR1,TCF7L2	4TRa	distal	CACNA1E:ENSG00000198216:+:protein_coding:3808	chr1	181312370	181312691	ARID1B,ATAC,BCL11A,TBR1,TCF7L2	4TRa	distal	CACNA1E:ENSG00000198216:+:protein_coding:4998	CACNA1E	CACNA1E
chr1	181311884	181313881	ARID1B,ATAC,BCL11A,TBR1,TCF7L2	4TRa	distal	CACNA1E:ENSG00000198216:+:protein_coding:3808	chr1	181312691	181312822	ATAC,BCL11A,TBR1,TCF7L2	3TRa	distal	CACNA1E:ENSG00000198216:+:protein_coding:4867	CACNA1E	CACNA1E
chr1	181311884	181313881	ARID1B,ATAC,BCL11A,TBR1,TCF7L2	4TRa	distal	CACNA1E:ENSG00000198216:+:protein_coding:3808	chr1	181312822	181312834	BCL11A,TBR1,TCF7L2	3TR	distal	CACNA1E:ENSG00000198216:+:protein_coding:4855	CACNA1E	CACNA1E
chr1	181311884	181313881	ARID1B,ATAC,BCL11A,TBR1,TCF7L2	4TRa	distal	CACNA1E:ENSG00000198216:+:protein_coding:3808	chr1	181312834	181312858	TBR1,TCF7L2	2TR	distal	CACNA1E:ENSG00000198216:+:protein_coding:4831	CACNA1E	CACNA1E
chr1	181311884	181313881	ARID1B,ATAC,BCL11A,TBR1,TCF7L2	4TRa	distal	CACNA1E:ENSG00000198216:+:protein_coding:3808	chr1	181312858	181312995	TBR1	1TR	distal	CACNA1E:ENSG00000198216:+:protein_coding:4694	CACNA1E	CACNA1E
chr1	181311884	181313881	ARID1B,ATAC,BCL11A,TBR1,TCF7L2	4TRa	distal	CACNA1E:ENSG00000198216:+:protein_coding:3808	chr1	181312995	181312998	ATAC,TBR1	1TRa	distal	CACNA1E:ENSG00000198216:+:protein_coding:4691	CACNA1E	CACNA1E
chr1	181311884	181313881	ARID1B,ATAC,BCL11A,TBR1,TCF7L2	4TRa	distal	CACNA1E:ENSG00000198216:+:protein_coding:3808	chr1	181312998	181313049	ARID1B,ATAC,TBR1	2TRa	distal	CACNA1E:ENSG00000198216:+:protein_coding:4640	CACNA1E	CACNA1E
chr1	181311884	181313881	ARID1B,ATAC,BCL11A,TBR1,TCF7L2	4TRa	distal	CACNA1E:ENSG00000198216:+:protein_coding:3808	chr1	181313049	181313050	ARID1B,ATAC,BCL11A,TBR1	3TRa	distal	CACNA1E:ENSG00000198216:+:protein_coding:4639	CACNA1E	CACNA1E
chr1	181311884	181313881	ARID1B,ATAC,BCL11A,TBR1,TCF7L2	4TRa	distal	CACNA1E:ENSG00000198216:+:protein_coding:3808	chr1	181313050	181313369	ARID1B,ATAC,BCL11A,TBR1,TCF7L2	4TRa	distal	CACNA1E:ENSG00000198216:+:protein_coding:4320	CACNA1E	CACNA1E
chr1	181311884	181313881	ARID1B,ATAC,BCL11A,TBR1,TCF7L2	4TRa	distal	CACNA1E:ENSG00000198216:+:protein_coding:3808	chr1	181313369	181313414	ARID1B,ATAC,BCL11A,TBR1	3TRa	distal	CACNA1E:ENSG00000198216:+:protein_coding:4275	CACNA1E	CACNA1E
chr1	181311884	181313881	ARID1B,ATAC,BCL11A,TBR1,TCF7L2	4TRa	distal	CACNA1E:ENSG00000198216:+:protein_coding:3808	chr1	181313414	181313446	ATAC,BCL11A,TBR1	2TRa	distal	CACNA1E:ENSG00000198216:+:protein_coding:4243	CACNA1E	CACNA1E
chr1	181311884	181313881	ARID1B,ATAC,BCL11A,TBR1,TCF7L2	4TRa	distal	CACNA1E:ENSG00000198216:+:protein_coding:3808	chr1	181313446	181313792	ATAC,TBR1	1TRa	distal	CACNA1E:ENSG00000198216:+:protein_coding:3897	CACNA1E	CACNA1E
chr1	181311884	181313881	ARID1B,ATAC,BCL11A,TBR1,TCF7L2	4TRa	distal	CACNA1E:ENSG00000198216:+:protein_coding:3808	chr1	181313792	181313881	TBR1	1TR	distal	CACNA1E:ENSG00000198216:+:protein_coding:3808	CACNA1E	CACNA1E
chr1	181314424	181315472	ARID1B,ATAC,BCL11A,TBR1,TCF7L2	4TRa	distal	CACNA1E:ENSG00000198216:+:protein_coding:2217	chr1	181314424	181314463	ARID1B	1TR	distal	CACNA1E:ENSG00000198216:+:protein_coding:3226	CACNA1E	CACNA1E
chr1	181314424	181315472	ARID1B,ATAC,BCL11A,TBR1,TCF7L2	4TRa	distal	CACNA1E:ENSG00000198216:+:protein_coding:2217	chr1	181314463	181314727	ARID1B,TBR1	2TR	distal	CACNA1E:ENSG00000198216:+:protein_coding:2962	CACNA1E	CACNA1E
chr1	181314424	181315472	ARID1B,ATAC,BCL11A,TBR1,TCF7L2	4TRa	distal	CACNA1E:ENSG00000198216:+:protein_coding:2217	chr1	181314727	181314754	TBR1	1TR	distal	CACNA1E:ENSG00000198216:+:protein_coding:2935	CACNA1E	CACNA1E
chr1	181314424	181315472	ARID1B,ATAC,BCL11A,TBR1,TCF7L2	4TRa	distal	CACNA1E:ENSG00000198216:+:protein_coding:2217	chr1	181314754	181314813	ATAC,TBR1	1TRa	distal	CACNA1E:ENSG00000198216:+:protein_coding:2876	CACNA1E	CACNA1E
chr1	181314424	181315472	ARID1B,ATAC,BCL11A,TBR1,TCF7L2	4TRa	distal	CACNA1E:ENSG00000198216:+:protein_coding:2217	chr1	181314813	181314946	ATAC,BCL11A,TBR1	2TRa	distal	CACNA1E:ENSG00000198216:+:protein_coding:2743	CACNA1E	CACNA1E
chr1	181314424	181315472	ARID1B,ATAC,BCL11A,TBR1,TCF7L2	4TRa	distal	CACNA1E:ENSG00000198216:+:protein_coding:2217	chr1	181314946	181314971	ATAC,BCL11A,TBR1,TCF7L2	3TRa	distal	CACNA1E:ENSG00000198216:+:protein_coding:2718	CACNA1E	CACNA1E
chr1	181314424	181315472	ARID1B,ATAC,BCL11A,TBR1,TCF7L2	4TRa	distal	CACNA1E:ENSG00000198216:+:protein_coding:2217	chr1	181314971	181315156	ARID1B,ATAC,BCL11A,TBR1,TCF7L2	4TRa	distal	CACNA1E:ENSG00000198216:+:protein_coding:2533	CACNA1E	CACNA1E
chr1	181314424	181315472	ARID1B,ATAC,BCL11A,TBR1,TCF7L2	4TRa	distal	CACNA1E:ENSG00000198216:+:protein_coding:2217	chr1	181315156	181315173	ARID1B,ATAC,TBR1,TCF7L2	3TRa	distal	CACNA1E:ENSG00000198216:+:protein_coding:2516	CACNA1E	CACNA1E
chr1	181314424	181315472	ARID1B,ATAC,BCL11A,TBR1,TCF7L2	4TRa	distal	CACNA1E:ENSG00000198216:+:protein_coding:2217	chr1	181315173	181315241	ATAC,TBR1,TCF7L2	2TRa	distal	CACNA1E:ENSG00000198216:+:protein_coding:2448	CACNA1E	CACNA1E
chr1	181314424	181315472	ARID1B,ATAC,BCL11A,TBR1,TCF7L2	4TRa	distal	CACNA1E:ENSG00000198216:+:protein_coding:2217	chr1	181315241	181315292	ATAC,BCL11A,TBR1,TCF7L2	3TRa	distal	CACNA1E:ENSG00000198216:+:protein_coding:2397	CACNA1E	CACNA1E
chr1	181314424	181315472	ARID1B,ATAC,BCL11A,TBR1,TCF7L2	4TRa	distal	CACNA1E:ENSG00000198216:+:protein_coding:2217	chr1	181315292	181315386	BCL11A,TBR1,TCF7L2	3TR	distal	CACNA1E:ENSG00000198216:+:protein_coding:2303	CACNA1E	CACNA1E
chr1	181314424	181315472	ARID1B,ATAC,BCL11A,TBR1,TCF7L2	4TRa	distal	CACNA1E:ENSG00000198216:+:protein_coding:2217	chr1	181315386	181315427	BCL11A,TBR1	2TR	distal	CACNA1E:ENSG00000198216:+:protein_coding:2262	CACNA1E	CACNA1E
chr1	181314424	181315472	ARID1B,ATAC,BCL11A,TBR1,TCF7L2	4TRa	distal	CACNA1E:ENSG00000198216:+:protein_coding:2217	chr1	181315427	181315472	BCL11A	1TR	distal	CACNA1E:ENSG00000198216:+:protein_coding:2217	CACNA1E	CACNA1E
chr1	181316423	181317014	ARID1B,TBR1	2TR	proximal	CACNA1E:ENSG00000198216:+:protein_coding:675	chr1	181316423	181316520	TBR1	1TR	proximal	CACNA1E:ENSG00000198216:+:protein_coding:1169	CACNA1E	CACNA1E
chr1	181316423	181317014	ARID1B,TBR1	2TR	proximal	CACNA1E:ENSG00000198216:+:protein_coding:675	chr1	181316520	181316756	ARID1B,TBR1	2TR	proximal	CACNA1E:ENSG00000198216:+:protein_coding:933	CACNA1E	CACNA1E
chr1	181316423	181317014	ARID1B,TBR1	2TR	proximal	CACNA1E:ENSG00000198216:+:protein_coding:675	chr1	181316756	181317014	ARID1B	1TR	proximal	CACNA1E:ENSG00000198216:+:protein_coding:675	CACNA1E	CACNA1E
chr1	181317108	181318977	ARID1B,ATAC,BCL11A,TBR1,TCF7L2	4TRa	proximal	CACNA1E:ENSG00000198216:+:protein_coding:0	chr1	181317108	181317181	ARID1B	1TR	proximal	CACNA1E:ENSG00000198216:+:protein_coding:508	CACNA1E	CACNA1E
chr1	181317108	181318977	ARID1B,ATAC,BCL11A,TBR1,TCF7L2	4TRa	proximal	CACNA1E:ENSG00000198216:+:protein_coding:0	chr1	181317181	181317243	ARID1B,TCF7L2	2TR	proximal	CACNA1E:ENSG00000198216:+:protein_coding:446	CACNA1E	CACNA1E
chr1	181317108	181318977	ARID1B,ATAC,BCL11A,TBR1,TCF7L2	4TRa	proximal	CACNA1E:ENSG00000198216:+:protein_coding:0	chr1	181317243	181317310	ARID1B,TBR1,TCF7L2	3TR	proximal	CACNA1E:ENSG00000198216:+:protein_coding:379	CACNA1E	CACNA1E
chr1	181317108	181318977	ARID1B,ATAC,BCL11A,TBR1,TCF7L2	4TRa	proximal	CACNA1E:ENSG00000198216:+:protein_coding:0	chr1	181317310	181317551	ARID1B,BCL11A,TBR1,TCF7L2	4TR	proximal	CACNA1E:ENSG00000198216:+:protein_coding:138	CACNA1E	CACNA1E
chr1	181317108	181318977	ARID1B,ATAC,BCL11A,TBR1,TCF7L2	4TRa	proximal	CACNA1E:ENSG00000198216:+:protein_coding:0	chr1	181317551	181317968	ARID1B,ATAC,BCL11A,TBR1,TCF7L2	4TRa	proximal	CACNA1E:ENSG00000198216:+:protein_coding:0	CACNA1E	CACNA1E
chr1	181317108	181318977	ARID1B,ATAC,BCL11A,TBR1,TCF7L2	4TRa	proximal	CACNA1E:ENSG00000198216:+:protein_coding:0	chr1	181317968	181318077	ARID1B,ATAC,TBR1,TCF7L2	3TRa	distal	CACNA1E:ENSG00000198216:+:protein_coding:-279	CACNA1E	CACNA1E
chr1	181317108	181318977	ARID1B,ATAC,BCL11A,TBR1,TCF7L2	4TRa	proximal	CACNA1E:ENSG00000198216:+:protein_coding:0	chr1	181318077	181318236	ARID1B,ATAC,BCL11A,TBR1,TCF7L2	4TRa	distal	CACNA1E:ENSG00000198216:+:protein_coding:-388	CACNA1E	CACNA1E
chr1	181317108	181318977	ARID1B,ATAC,BCL11A,TBR1,TCF7L2	4TRa	proximal	CACNA1E:ENSG00000198216:+:protein_coding:0	chr1	181318236	181318433	ATAC,BCL11A,TBR1,TCF7L2	3TRa	distal	CACNA1E:ENSG00000198216:+:protein_coding:-547	CACNA1E	CACNA1E
chr1	181317108	181318977	ARID1B,ATAC,BCL11A,TBR1,TCF7L2	4TRa	proximal	CACNA1E:ENSG00000198216:+:protein_coding:0	chr1	181318433	181318456	ATAC,BCL11A,TBR1	2TRa	distal	CACNA1E:ENSG00000198216:+:protein_coding:-744	CACNA1E	CACNA1E
chr1	181317108	181318977	ARID1B,ATAC,BCL11A,TBR1,TCF7L2	4TRa	proximal	CACNA1E:ENSG00000198216:+:protein_coding:0	chr1	181318456	181318692	ARID1B,ATAC,BCL11A,TBR1	3TRa	distal	CACNA1E:ENSG00000198216:+:protein_coding:-767	CACNA1E	CACNA1E
chr1	181317108	181318977	ARID1B,ATAC,BCL11A,TBR1,TCF7L2	4TRa	proximal	CACNA1E:ENSG00000198216:+:protein_coding:0	chr1	181318692	181318795	ARID1B,BCL11A,TBR1	3TR	distal	CACNA1E:ENSG00000198216:+:protein_coding:-1003	CACNA1E	CACNA1E
chr1	181317108	181318977	ARID1B,ATAC,BCL11A,TBR1,TCF7L2	4TRa	proximal	CACNA1E:ENSG00000198216:+:protein_coding:0	chr1	181318795	181318902	BCL11A,TBR1	2TR	distal	CACNA1E:ENSG00000198216:+:protein_coding:-1106	CACNA1E	CACNA1E
chr1	181317108	181318977	ARID1B,ATAC,BCL11A,TBR1,TCF7L2	4TRa	proximal	CACNA1E:ENSG00000198216:+:protein_coding:0	chr1	181318902	181318977	TBR1	1TR	distal	CACNA1E:ENSG00000198216:+:protein_coding:-1213	CACNA1E	CACNA1E
chr1	181358468	181359135	TBR1	1TR	distal	CACNA1E:ENSG00000198216:+:protein_coding:-40779	chr1	181358468	181359135	TBR1	1TR	distal	CACNA1E:ENSG00000198216:+:protein_coding:-40779	CACNA1E	CACNA1E
chr1	181387414	181387924	ARID1B,BCL11A,TBR1	3TR	distal	CACNA1E:ENSG00000198216:+:protein_coding:-70218	chr1	181387414	181387428	BCL11A	1TR	distal	CACNA1E:ENSG00000198216:+:protein_coding:-69725	CACNA1E	CACNA1E
chr1	181387414	181387924	ARID1B,BCL11A,TBR1	3TR	distal	CACNA1E:ENSG00000198216:+:protein_coding:-70218	chr1	181387428	181387468	BCL11A,TBR1	2TR	distal	CACNA1E:ENSG00000198216:+:protein_coding:-69739	CACNA1E	CACNA1E
chr1	181387414	181387924	ARID1B,BCL11A,TBR1	3TR	distal	CACNA1E:ENSG00000198216:+:protein_coding:-70218	chr1	181387468	181387845	ARID1B,BCL11A,TBR1	3TR	distal	CACNA1E:ENSG00000198216:+:protein_coding:-69779	CACNA1E	CACNA1E
chr1	181387414	181387924	ARID1B,BCL11A,TBR1	3TR	distal	CACNA1E:ENSG00000198216:+:protein_coding:-70218	chr1	181387845	181387907	ARID1B,TBR1	2TR	distal	CACNA1E:ENSG00000198216:+:protein_coding:-70156	CACNA1E	CACNA1E
chr1	181387414	181387924	ARID1B,BCL11A,TBR1	3TR	distal	CACNA1E:ENSG00000198216:+:protein_coding:-70218	chr1	181387907	181387924	TBR1	1TR	distal	CACNA1E:ENSG00000198216:+:protein_coding:-70218	CACNA1E	CACNA1E
chr1	181389560	181389760	TBR1	1TR	distal	CACNA1E:ENSG00000198216:+:protein_coding:-71871	chr1	181389560	181389760	TBR1	1TR	distal	CACNA1E:ENSG00000198216:+:protein_coding:-71871	CACNA1E	CACNA1E
chr1	181390124	181390998	ARID1B,ATAC,TBR1,TCF7L2	3TRa	distal	CACNA1E:ENSG00000198216:+:protein_coding:-73245	chr1	181390124	181390336	TCF7L2	1TR	distal	CACNA1E:ENSG00000198216:+:protein_coding:-72435	CACNA1E	CACNA1E
chr1	181390124	181390998	ARID1B,ATAC,TBR1,TCF7L2	3TRa	distal	CACNA1E:ENSG00000198216:+:protein_coding:-73245	chr1	181390336	181390413	TBR1,TCF7L2	2TR	distal	CACNA1E:ENSG00000198216:+:protein_coding:-72647	CACNA1E	CACNA1E
chr1	181390124	181390998	ARID1B,ATAC,TBR1,TCF7L2	3TRa	distal	CACNA1E:ENSG00000198216:+:protein_coding:-73245	chr1	181390413	181390444	ARID1B,TBR1,TCF7L2	3TR	distal	CACNA1E:ENSG00000198216:+:protein_coding:-72724	CACNA1E	CACNA1E
chr1	181390124	181390998	ARID1B,ATAC,TBR1,TCF7L2	3TRa	distal	CACNA1E:ENSG00000198216:+:protein_coding:-73245	chr1	181390444	181390582	ARID1B,TBR1	2TR	distal	CACNA1E:ENSG00000198216:+:protein_coding:-72755	CACNA1E	CACNA1E
chr1	181390124	181390998	ARID1B,ATAC,TBR1,TCF7L2	3TRa	distal	CACNA1E:ENSG00000198216:+:protein_coding:-73245	chr1	181390582	181390780	ARID1B,ATAC,TBR1	2TRa	distal	CACNA1E:ENSG00000198216:+:protein_coding:-72893	CACNA1E	CACNA1E
chr1	181390124	181390998	ARID1B,ATAC,TBR1,TCF7L2	3TRa	distal	CACNA1E:ENSG00000198216:+:protein_coding:-73245	chr1	181390780	181390798	ARID1B,TBR1	2TR	distal	CACNA1E:ENSG00000198216:+:protein_coding:-73091	CACNA1E	CACNA1E
chr1	181390124	181390998	ARID1B,ATAC,TBR1,TCF7L2	3TRa	distal	CACNA1E:ENSG00000198216:+:protein_coding:-73245	chr1	181390798	181390911	ARID1B,TBR1,TCF7L2	3TR	distal	CACNA1E:ENSG00000198216:+:protein_coding:-73109	CACNA1E	CACNA1E
chr1	181390124	181390998	ARID1B,ATAC,TBR1,TCF7L2	3TRa	distal	CACNA1E:ENSG00000198216:+:protein_coding:-73245	chr1	181390911	181390934	TBR1,TCF7L2	2TR	distal	CACNA1E:ENSG00000198216:+:protein_coding:-73222	CACNA1E	CACNA1E
chr1	181390124	181390998	ARID1B,ATAC,TBR1,TCF7L2	3TRa	distal	CACNA1E:ENSG00000198216:+:protein_coding:-73245	chr1	181390934	181390998	TCF7L2	1TR	distal	CACNA1E:ENSG00000198216:+:protein_coding:-73245	CACNA1E	CACNA1E
chr1	181392731	181393306	ARID1B,TBR1	2TR	distal	CACNA1E:ENSG00000198216:+:protein_coding:-75607	chr1	181392731	181392752	TBR1	1TR	distal	CACNA1E:ENSG00000198216:+:protein_coding:-75042	CACNA1E	CACNA1E
chr1	181392731	181393306	ARID1B,TBR1	2TR	distal	CACNA1E:ENSG00000198216:+:protein_coding:-75607	chr1	181392752	181393296	ARID1B,TBR1	2TR	distal	CACNA1E:ENSG00000198216:+:protein_coding:-75063	CACNA1E	CACNA1E
chr1	181392731	181393306	ARID1B,TBR1	2TR	distal	CACNA1E:ENSG00000198216:+:protein_coding:-75607	chr1	181393296	181393306	ARID1B	1TR	distal	CACNA1E:ENSG00000198216:+:protein_coding:-75607	CACNA1E	CACNA1E
chr1	181481352	181481757	FOXP1,TBR1	2TR	proximal	CACNA1E:ENSG00000198216:+:retained_intron:1553,CACNA1E:ENSG00000198216:+:protein_coding:1759	chr1	181481352	181481520	TBR1	1TR	proximal	CACNA1E:ENSG00000198216:+:retained_intron:1790,CACNA1E:ENSG00000198216:+:protein_coding:1996	CACNA1E	CACNA1E
chr1	181481352	181481757	FOXP1,TBR1	2TR	proximal	CACNA1E:ENSG00000198216:+:retained_intron:1553,CACNA1E:ENSG00000198216:+:protein_coding:1759	chr1	181481520	181481594	FOXP1,TBR1	2TR	proximal	CACNA1E:ENSG00000198216:+:retained_intron:1716,CACNA1E:ENSG00000198216:+:protein_coding:1922	CACNA1E	CACNA1E
chr1	181481352	181481757	FOXP1,TBR1	2TR	proximal	CACNA1E:ENSG00000198216:+:retained_intron:1553,CACNA1E:ENSG00000198216:+:protein_coding:1759	chr1	181481594	181481757	FOXP1	1TR	proximal	CACNA1E:ENSG00000198216:+:retained_intron:1553,CACNA1E:ENSG00000198216:+:protein_coding:1759	CACNA1E	CACNA1E
chr1	181481763	181483802	ARID1B,ATAC,BCL11A,FOXP1,TBR1,TCF7L2	5TRa	proximal	CACNA1E:ENSG00000198216:+:retained_intron:0,CACNA1E:ENSG00000198216:+:protein_coding:0	chr1	181481763	181481964	ARID1B	1TR	proximal	CACNA1E:ENSG00000198216:+:retained_intron:1346,CACNA1E:ENSG00000198216:+:protein_coding:1552	CACNA1E	CACNA1E
chr1	181481763	181483802	ARID1B,ATAC,BCL11A,FOXP1,TBR1,TCF7L2	5TRa	proximal	CACNA1E:ENSG00000198216:+:retained_intron:0,CACNA1E:ENSG00000198216:+:protein_coding:0	chr1	181481964	181481969	ARID1B,BCL11A	2TR	proximal	CACNA1E:ENSG00000198216:+:retained_intron:1341,CACNA1E:ENSG00000198216:+:protein_coding:1547	CACNA1E	CACNA1E
chr1	181481763	181483802	ARID1B,ATAC,BCL11A,FOXP1,TBR1,TCF7L2	5TRa	proximal	CACNA1E:ENSG00000198216:+:retained_intron:0,CACNA1E:ENSG00000198216:+:protein_coding:0	chr1	181481969	181482273	ARID1B,BCL11A,TBR1	3TR	proximal	CACNA1E:ENSG00000198216:+:retained_intron:1037,CACNA1E:ENSG00000198216:+:protein_coding:1243	CACNA1E	CACNA1E
chr1	181481763	181483802	ARID1B,ATAC,BCL11A,FOXP1,TBR1,TCF7L2	5TRa	proximal	CACNA1E:ENSG00000198216:+:retained_intron:0,CACNA1E:ENSG00000198216:+:protein_coding:0	chr1	181482273	181482308	ARID1B,BCL11A,TBR1,TCF7L2	4TR	proximal	CACNA1E:ENSG00000198216:+:retained_intron:1002,CACNA1E:ENSG00000198216:+:protein_coding:1208	CACNA1E	CACNA1E
chr1	181481763	181483802	ARID1B,ATAC,BCL11A,FOXP1,TBR1,TCF7L2	5TRa	proximal	CACNA1E:ENSG00000198216:+:retained_intron:0,CACNA1E:ENSG00000198216:+:protein_coding:0	chr1	181482308	181482402	ARID1B,TBR1,TCF7L2	3TR	proximal	CACNA1E:ENSG00000198216:+:retained_intron:908,CACNA1E:ENSG00000198216:+:protein_coding:1114	CACNA1E	CACNA1E
chr1	181481763	181483802	ARID1B,ATAC,BCL11A,FOXP1,TBR1,TCF7L2	5TRa	proximal	CACNA1E:ENSG00000198216:+:retained_intron:0,CACNA1E:ENSG00000198216:+:protein_coding:0	chr1	181482402	181482438	ARID1B,BCL11A,TBR1,TCF7L2	4TR	proximal	CACNA1E:ENSG00000198216:+:retained_intron:872,CACNA1E:ENSG00000198216:+:protein_coding:1078	CACNA1E	CACNA1E
chr1	181481763	181483802	ARID1B,ATAC,BCL11A,FOXP1,TBR1,TCF7L2	5TRa	proximal	CACNA1E:ENSG00000198216:+:retained_intron:0,CACNA1E:ENSG00000198216:+:protein_coding:0	chr1	181482438	181482482	ARID1B,ATAC,BCL11A,TBR1,TCF7L2	4TRa	proximal	CACNA1E:ENSG00000198216:+:retained_intron:828,CACNA1E:ENSG00000198216:+:protein_coding:1034	CACNA1E	CACNA1E
chr1	181481763	181483802	ARID1B,ATAC,BCL11A,FOXP1,TBR1,TCF7L2	5TRa	proximal	CACNA1E:ENSG00000198216:+:retained_intron:0,CACNA1E:ENSG00000198216:+:protein_coding:0	chr1	181482482	181483024	ARID1B,ATAC,BCL11A,FOXP1,TBR1,TCF7L2	5TRa	proximal	CACNA1E:ENSG00000198216:+:retained_intron:286,CACNA1E:ENSG00000198216:+:protein_coding:492	CACNA1E	CACNA1E
chr1	181481763	181483802	ARID1B,ATAC,BCL11A,FOXP1,TBR1,TCF7L2	5TRa	proximal	CACNA1E:ENSG00000198216:+:retained_intron:0,CACNA1E:ENSG00000198216:+:protein_coding:0	chr1	181483024	181483059	ARID1B,ATAC,BCL11A,TBR1,TCF7L2	4TRa	proximal	CACNA1E:ENSG00000198216:+:retained_intron:251,CACNA1E:ENSG00000198216:+:protein_coding:457	CACNA1E	CACNA1E
chr1	181481763	181483802	ARID1B,ATAC,BCL11A,FOXP1,TBR1,TCF7L2	5TRa	proximal	CACNA1E:ENSG00000198216:+:retained_intron:0,CACNA1E:ENSG00000198216:+:protein_coding:0	chr1	181483059	181483422	ARID1B,BCL11A,TBR1,TCF7L2	4TR	proximal	CACNA1E:ENSG00000198216:+:retained_intron:0,CACNA1E:ENSG00000198216:+:protein_coding:94	CACNA1E	CACNA1E
chr1	181481763	181483802	ARID1B,ATAC,BCL11A,FOXP1,TBR1,TCF7L2	5TRa	proximal	CACNA1E:ENSG00000198216:+:retained_intron:0,CACNA1E:ENSG00000198216:+:protein_coding:0	chr1	181483422	181483453	ARID1B,ATAC,BCL11A,TBR1,TCF7L2	4TRa	proximal	CACNA1E:ENSG00000198216:+:protein_coding:63	CACNA1E	CACNA1E
chr1	181481763	181483802	ARID1B,ATAC,BCL11A,FOXP1,TBR1,TCF7L2	5TRa	proximal	CACNA1E:ENSG00000198216:+:retained_intron:0,CACNA1E:ENSG00000198216:+:protein_coding:0	chr1	181483453	181483475	ARID1B,ATAC,BCL11A,TBR1	3TRa	proximal	CACNA1E:ENSG00000198216:+:protein_coding:41	CACNA1E	CACNA1E
chr1	181481763	181483802	ARID1B,ATAC,BCL11A,FOXP1,TBR1,TCF7L2	5TRa	proximal	CACNA1E:ENSG00000198216:+:retained_intron:0,CACNA1E:ENSG00000198216:+:protein_coding:0	chr1	181483475	181483486	ARID1B,ATAC,TBR1	2TRa	proximal	CACNA1E:ENSG00000198216:+:protein_coding:30	CACNA1E	CACNA1E
chr1	181481763	181483802	ARID1B,ATAC,BCL11A,FOXP1,TBR1,TCF7L2	5TRa	proximal	CACNA1E:ENSG00000198216:+:retained_intron:0,CACNA1E:ENSG00000198216:+:protein_coding:0	chr1	181483486	181483593	ARID1B,ATAC	1TRa	proximal	CACNA1E:ENSG00000198216:+:protein_coding:0	CACNA1E	CACNA1E
chr1	181481763	181483802	ARID1B,ATAC,BCL11A,FOXP1,TBR1,TCF7L2	5TRa	proximal	CACNA1E:ENSG00000198216:+:retained_intron:0,CACNA1E:ENSG00000198216:+:protein_coding:0	chr1	181483593	181483802	ATAC	0TRa	proximal	CACNA1E:ENSG00000198216:+:protein_coding:0	CACNA1E	CACNA1E
chr1	181483871	181484522	ARID1B,ATAC,BCL11A,TBR1	3TRa	distal	CACNA1E:ENSG00000198216:+:protein_coding:-743	chr1	181483871	181483911	TBR1	1TR	distal	CACNA1E:ENSG00000198216:+:protein_coding:-127	CACNA1E	CACNA1E
chr1	181483871	181484522	ARID1B,ATAC,BCL11A,TBR1	3TRa	distal	CACNA1E:ENSG00000198216:+:protein_coding:-743	chr1	181483911	181484075	BCL11A,TBR1	2TR	distal	CACNA1E:ENSG00000198216:+:protein_coding:-167	CACNA1E	CACNA1E
chr1	181483871	181484522	ARID1B,ATAC,BCL11A,TBR1	3TRa	distal	CACNA1E:ENSG00000198216:+:protein_coding:-743	chr1	181484075	181484222	ARID1B,BCL11A,TBR1	3TR	distal	CACNA1E:ENSG00000198216:+:protein_coding:-331	CACNA1E	CACNA1E
chr1	181483871	181484522	ARID1B,ATAC,BCL11A,TBR1	3TRa	distal	CACNA1E:ENSG00000198216:+:protein_coding:-743	chr1	181484222	181484232	ARID1B,ATAC,BCL11A,TBR1	3TRa	distal	CACNA1E:ENSG00000198216:+:protein_coding:-478	CACNA1E	CACNA1E
chr1	181483871	181484522	ARID1B,ATAC,BCL11A,TBR1	3TRa	distal	CACNA1E:ENSG00000198216:+:protein_coding:-743	chr1	181484232	181484284	ARID1B,ATAC,TBR1	2TRa	distal	CACNA1E:ENSG00000198216:+:protein_coding:-488	CACNA1E	CACNA1E
chr1	181483871	181484522	ARID1B,ATAC,BCL11A,TBR1	3TRa	distal	CACNA1E:ENSG00000198216:+:protein_coding:-743	chr1	181484284	181484303	ATAC,TBR1	1TRa	distal	CACNA1E:ENSG00000198216:+:protein_coding:-540	CACNA1E	CACNA1E
chr1	181483871	181484522	ARID1B,ATAC,BCL11A,TBR1	3TRa	distal	CACNA1E:ENSG00000198216:+:protein_coding:-743	chr1	181484303	181484422	ATAC,BCL11A,TBR1	2TRa	distal	CACNA1E:ENSG00000198216:+:protein_coding:-559	CACNA1E	CACNA1E
chr1	181483871	181484522	ARID1B,ATAC,BCL11A,TBR1	3TRa	distal	CACNA1E:ENSG00000198216:+:protein_coding:-743	chr1	181484422	181484487	BCL11A,TBR1	2TR	distal	CACNA1E:ENSG00000198216:+:protein_coding:-678	CACNA1E	CACNA1E
chr1	181483871	181484522	ARID1B,ATAC,BCL11A,TBR1	3TRa	distal	CACNA1E:ENSG00000198216:+:protein_coding:-743	chr1	181484487	181484522	BCL11A	1TR	distal	CACNA1E:ENSG00000198216:+:protein_coding:-743	CACNA1E	CACNA1E
chr1	181484629	181486719	ARID1B,ATAC,BCL11A,FOXP1,TBR1,TCF7L2	5TRa	distal	CACNA1E:ENSG00000198216:+:protein_coding:-2970	chr1	181484629	181484705	ARID1B	1TR	distal	CACNA1E:ENSG00000198216:+:protein_coding:-885	CACNA1E	CACNA1E
chr1	181484629	181486719	ARID1B,ATAC,BCL11A,FOXP1,TBR1,TCF7L2	5TRa	distal	CACNA1E:ENSG00000198216:+:protein_coding:-2970	chr1	181484705	181484949	ARID1B,TBR1	2TR	distal	CACNA1E:ENSG00000198216:+:protein_coding:-961	CACNA1E	CACNA1E
chr1	181484629	181486719	ARID1B,ATAC,BCL11A,FOXP1,TBR1,TCF7L2	5TRa	distal	CACNA1E:ENSG00000198216:+:protein_coding:-2970	chr1	181484949	181485006	ARID1B,TBR1,TCF7L2	3TR	distal	CACNA1E:ENSG00000198216:+:protein_coding:-1205	CACNA1E	CACNA1E
chr1	181484629	181486719	ARID1B,ATAC,BCL11A,FOXP1,TBR1,TCF7L2	5TRa	distal	CACNA1E:ENSG00000198216:+:protein_coding:-2970	chr1	181485006	181485025	ARID1B,BCL11A,TBR1,TCF7L2	4TR	distal	CACNA1E:ENSG00000198216:+:protein_coding:-1262	CACNA1E	CACNA1E
chr1	181484629	181486719	ARID1B,ATAC,BCL11A,FOXP1,TBR1,TCF7L2	5TRa	distal	CACNA1E:ENSG00000198216:+:protein_coding:-2970	chr1	181485025	181485074	ARID1B,BCL11A,FOXP1,TBR1,TCF7L2	5TR	distal	CACNA1E:ENSG00000198216:+:protein_coding:-1281	CACNA1E	CACNA1E
chr1	181484629	181486719	ARID1B,ATAC,BCL11A,FOXP1,TBR1,TCF7L2	5TRa	distal	CACNA1E:ENSG00000198216:+:protein_coding:-2970	chr1	181485074	181486316	ARID1B,ATAC,BCL11A,FOXP1,TBR1,TCF7L2	5TRa	distal	CACNA1E:ENSG00000198216:+:protein_coding:-1330	CACNA1E	CACNA1E
chr1	181484629	181486719	ARID1B,ATAC,BCL11A,FOXP1,TBR1,TCF7L2	5TRa	distal	CACNA1E:ENSG00000198216:+:protein_coding:-2970	chr1	181486316	181486357	ARID1B,ATAC,BCL11A,FOXP1,TCF7L2	4TRa	distal	CACNA1E:ENSG00000198216:+:protein_coding:-2572	CACNA1E	CACNA1E
chr1	181484629	181486719	ARID1B,ATAC,BCL11A,FOXP1,TBR1,TCF7L2	5TRa	distal	CACNA1E:ENSG00000198216:+:protein_coding:-2970	chr1	181486357	181486443	ARID1B,ATAC,FOXP1,TCF7L2	3TRa	distal	CACNA1E:ENSG00000198216:+:protein_coding:-2613	CACNA1E	CACNA1E
chr1	181484629	181486719	ARID1B,ATAC,BCL11A,FOXP1,TBR1,TCF7L2	5TRa	distal	CACNA1E:ENSG00000198216:+:protein_coding:-2970	chr1	181486443	181486461	ARID1B,FOXP1,TCF7L2	3TR	distal	CACNA1E:ENSG00000198216:+:protein_coding:-2699	CACNA1E	CACNA1E
chr1	181484629	181486719	ARID1B,ATAC,BCL11A,FOXP1,TBR1,TCF7L2	5TRa	distal	CACNA1E:ENSG00000198216:+:protein_coding:-2970	chr1	181486461	181486500	ARID1B,TCF7L2	2TR	distal	CACNA1E:ENSG00000198216:+:protein_coding:-2717	CACNA1E	CACNA1E
chr1	181484629	181486719	ARID1B,ATAC,BCL11A,FOXP1,TBR1,TCF7L2	5TRa	distal	CACNA1E:ENSG00000198216:+:protein_coding:-2970	chr1	181486500	181486583	ARID1B,TBR1,TCF7L2	3TR	distal	CACNA1E:ENSG00000198216:+:protein_coding:-2756	CACNA1E	CACNA1E
chr1	181484629	181486719	ARID1B,ATAC,BCL11A,FOXP1,TBR1,TCF7L2	5TRa	distal	CACNA1E:ENSG00000198216:+:protein_coding:-2970	chr1	181486583	181486714	TBR1,TCF7L2	2TR	distal	CACNA1E:ENSG00000198216:+:protein_coding:-2839	CACNA1E	CACNA1E
chr1	181484629	181486719	ARID1B,ATAC,BCL11A,FOXP1,TBR1,TCF7L2	5TRa	distal	CACNA1E:ENSG00000198216:+:protein_coding:-2970	chr1	181486714	181486719	TBR1	1TR	distal	CACNA1E:ENSG00000198216:+:protein_coding:-2970	CACNA1E	CACNA1E
chr1	181538695	181538919	TBR1	1TR	distal	CACNA1E:ENSG00000198216:+:protein_coding:-54951	chr1	181538695	181538919	TBR1	1TR	distal	CACNA1E:ENSG00000198216:+:protein_coding:-54951	CACNA1E	CACNA1E
chr1	181541472	181541830	TBR1	1TR	distal	CACNA1E:ENSG00000198216:+:protein_coding:-57728	chr1	181541472	181541830	TBR1	1TR	distal	CACNA1E:ENSG00000198216:+:protein_coding:-57728	CACNA1E	CACNA1E
chr1	181549550	181549759	ARID1B	1TR	distal	CACNA1E:ENSG00000198216:+:protein_coding:-65806	chr1	181549550	181549759	ARID1B	1TR	distal	CACNA1E:ENSG00000198216:+:protein_coding:-65806	CACNA1E	CACNA1E
chr1	181550032	181550354	TBR1	1TR	distal	CACNA1E:ENSG00000198216:+:protein_coding:-66288	chr1	181550032	181550354	TBR1	1TR	distal	CACNA1E:ENSG00000198216:+:protein_coding:-66288	CACNA1E	CACNA1E
chr1	181550471	181552503	ARID1B,ATAC,BCL11A,FOXP1,TBR1,TCF7L2	5TRa	distal	CACNA1E:ENSG00000198216:+:protein_coding:-68754	chr1	181550471	181550836	TCF7L2	1TR	distal	CACNA1E:ENSG00000198216:+:protein_coding:-66727	CACNA1E	CACNA1E
chr1	181550471	181552503	ARID1B,ATAC,BCL11A,FOXP1,TBR1,TCF7L2	5TRa	distal	CACNA1E:ENSG00000198216:+:protein_coding:-68754	chr1	181550836	181550963	ATAC,TCF7L2	1TRa	distal	CACNA1E:ENSG00000198216:+:protein_coding:-67092	CACNA1E	CACNA1E
chr1	181550471	181552503	ARID1B,ATAC,BCL11A,FOXP1,TBR1,TCF7L2	5TRa	distal	CACNA1E:ENSG00000198216:+:protein_coding:-68754	chr1	181550963	181550992	ARID1B,ATAC,TCF7L2	2TRa	distal	CACNA1E:ENSG00000198216:+:protein_coding:-67219	CACNA1E	CACNA1E
chr1	181550471	181552503	ARID1B,ATAC,BCL11A,FOXP1,TBR1,TCF7L2	5TRa	distal	CACNA1E:ENSG00000198216:+:protein_coding:-68754	chr1	181550992	181551096	ARID1B,ATAC,TBR1,TCF7L2	3TRa	distal	CACNA1E:ENSG00000198216:+:protein_coding:-67248	CACNA1E	CACNA1E
chr1	181550471	181552503	ARID1B,ATAC,BCL11A,FOXP1,TBR1,TCF7L2	5TRa	distal	CACNA1E:ENSG00000198216:+:protein_coding:-68754	chr1	181551096	181551102	ARID1B,ATAC,FOXP1,TBR1,TCF7L2	4TRa	distal	CACNA1E:ENSG00000198216:+:protein_coding:-67352	CACNA1E	CACNA1E
chr1	181550471	181552503	ARID1B,ATAC,BCL11A,FOXP1,TBR1,TCF7L2	5TRa	distal	CACNA1E:ENSG00000198216:+:protein_coding:-68754	chr1	181551102	181551646	ARID1B,ATAC,BCL11A,FOXP1,TBR1,TCF7L2	5TRa	distal	CACNA1E:ENSG00000198216:+:protein_coding:-67358	CACNA1E	CACNA1E
chr1	181550471	181552503	ARID1B,ATAC,BCL11A,FOXP1,TBR1,TCF7L2	5TRa	distal	CACNA1E:ENSG00000198216:+:protein_coding:-68754	chr1	181551646	181552312	ARID1B,ATAC,BCL11A,TBR1,TCF7L2	4TRa	distal	CACNA1E:ENSG00000198216:+:protein_coding:-67902	CACNA1E	CACNA1E
chr1	181550471	181552503	ARID1B,ATAC,BCL11A,FOXP1,TBR1,TCF7L2	5TRa	distal	CACNA1E:ENSG00000198216:+:protein_coding:-68754	chr1	181552312	181552345	ARID1B,BCL11A,TBR1,TCF7L2	4TR	distal	CACNA1E:ENSG00000198216:+:protein_coding:-68568	CACNA1E	CACNA1E
chr1	181550471	181552503	ARID1B,ATAC,BCL11A,FOXP1,TBR1,TCF7L2	5TRa	distal	CACNA1E:ENSG00000198216:+:protein_coding:-68754	chr1	181552345	181552357	ARID1B,TBR1,TCF7L2	3TR	distal	CACNA1E:ENSG00000198216:+:protein_coding:-68601	CACNA1E	CACNA1E
chr1	181550471	181552503	ARID1B,ATAC,BCL11A,FOXP1,TBR1,TCF7L2	5TRa	distal	CACNA1E:ENSG00000198216:+:protein_coding:-68754	chr1	181552357	181552498	ARID1B,TBR1	2TR	distal	CACNA1E:ENSG00000198216:+:protein_coding:-68613	CACNA1E	CACNA1E
chr1	181550471	181552503	ARID1B,ATAC,BCL11A,FOXP1,TBR1,TCF7L2	5TRa	distal	CACNA1E:ENSG00000198216:+:protein_coding:-68754	chr1	181552498	181552503	ARID1B	1TR	distal	CACNA1E:ENSG00000198216:+:protein_coding:-68754	CACNA1E	CACNA1E
chr1	181554696	181555000	TBR1	1TR	distal	CACNA1E:ENSG00000198216:+:protein_coding:-70952	chr1	181554696	181555000	TBR1	1TR	distal	CACNA1E:ENSG00000198216:+:protein_coding:-70952	CACNA1E	CACNA1E
chr1	181556298	181557283	ARID1B,BCL11A,TBR1	3TR	distal	CACNA1E:ENSG00000198216:+:protein_coding:-73536	chr1	181556298	181556388	TBR1	1TR	distal	CACNA1E:ENSG00000198216:+:protein_coding:-72554	CACNA1E	CACNA1E
chr1	181556298	181557283	ARID1B,BCL11A,TBR1	3TR	distal	CACNA1E:ENSG00000198216:+:protein_coding:-73536	chr1	181556388	181556498	BCL11A,TBR1	2TR	distal	CACNA1E:ENSG00000198216:+:protein_coding:-72644	CACNA1E	CACNA1E
chr1	181556298	181557283	ARID1B,BCL11A,TBR1	3TR	distal	CACNA1E:ENSG00000198216:+:protein_coding:-73536	chr1	181556498	181556610	BCL11A	1TR	distal	CACNA1E:ENSG00000198216:+:protein_coding:-72754	CACNA1E	CACNA1E
chr1	181556298	181557283	ARID1B,BCL11A,TBR1	3TR	distal	CACNA1E:ENSG00000198216:+:protein_coding:-73536	chr1	181556610	181556661	BCL11A,TBR1	2TR	distal	CACNA1E:ENSG00000198216:+:protein_coding:-72866	CACNA1E	CACNA1E
chr1	181556298	181557283	ARID1B,BCL11A,TBR1	3TR	distal	CACNA1E:ENSG00000198216:+:protein_coding:-73536	chr1	181556661	181556967	TBR1	1TR	distal	CACNA1E:ENSG00000198216:+:protein_coding:-72917	CACNA1E	CACNA1E
chr1	181556298	181557283	ARID1B,BCL11A,TBR1	3TR	distal	CACNA1E:ENSG00000198216:+:protein_coding:-73536	chr1	181556967	181557280	ARID1B,TBR1	2TR	distal	CACNA1E:ENSG00000198216:+:protein_coding:-73223	CACNA1E	CACNA1E
chr1	181556298	181557283	ARID1B,BCL11A,TBR1	3TR	distal	CACNA1E:ENSG00000198216:+:protein_coding:-73536	chr1	181557280	181557283	ARID1B	1TR	distal	CACNA1E:ENSG00000198216:+:protein_coding:-73536	CACNA1E	CACNA1E
chr1	181557447	181557685	TBR1	1TR	distal	CACNA1E:ENSG00000198216:+:protein_coding:-73703	chr1	181557447	181557685	TBR1	1TR	distal	CACNA1E:ENSG00000198216:+:protein_coding:-73703	CACNA1E	CACNA1E
chr1	202806458	202808886	ARID1B,ATAC,BCL11A,FOXP1,TBR1,TCF7L2	5TRa	proximal	KDM5B:ENSG00000117139:-:lncRNA:0,KDM5B:ENSG00000117139:-:protein_coding:0,KDM5B:ENSG00000117139:-:nonsense_mediated_decay:0,KDM5B:ENSG00000117139:-:retained_intron:0	chr1	202806458	202806971	TBR1	1TR	proximal	KDM5B:ENSG00000117139:-:lncRNA:0	KDM5B	.
chr1	202806458	202808886	ARID1B,ATAC,BCL11A,FOXP1,TBR1,TCF7L2	5TRa	proximal	KDM5B:ENSG00000117139:-:lncRNA:0,KDM5B:ENSG00000117139:-:protein_coding:0,KDM5B:ENSG00000117139:-:nonsense_mediated_decay:0,KDM5B:ENSG00000117139:-:retained_intron:0	chr1	202806971	202806991	ARID1B,TBR1	2TR	proximal	KDM5B:ENSG00000117139:-:lncRNA:219	KDM5B	.
chr1	202806458	202808886	ARID1B,ATAC,BCL11A,FOXP1,TBR1,TCF7L2	5TRa	proximal	KDM5B:ENSG00000117139:-:lncRNA:0,KDM5B:ENSG00000117139:-:protein_coding:0,KDM5B:ENSG00000117139:-:nonsense_mediated_decay:0,KDM5B:ENSG00000117139:-:retained_intron:0	chr1	202806991	202807036	ARID1B,ATAC,TBR1	2TRa	proximal	KDM5B:ENSG00000117139:-:lncRNA:239	KDM5B	.
chr1	202806458	202808886	ARID1B,ATAC,BCL11A,FOXP1,TBR1,TCF7L2	5TRa	proximal	KDM5B:ENSG00000117139:-:lncRNA:0,KDM5B:ENSG00000117139:-:protein_coding:0,KDM5B:ENSG00000117139:-:nonsense_mediated_decay:0,KDM5B:ENSG00000117139:-:retained_intron:0	chr1	202807036	202807206	ARID1B,ATAC,TBR1,TCF7L2	3TRa	proximal	KDM5B:ENSG00000117139:-:lncRNA:284	KDM5B	.
chr1	202806458	202808886	ARID1B,ATAC,BCL11A,FOXP1,TBR1,TCF7L2	5TRa	proximal	KDM5B:ENSG00000117139:-:lncRNA:0,KDM5B:ENSG00000117139:-:protein_coding:0,KDM5B:ENSG00000117139:-:nonsense_mediated_decay:0,KDM5B:ENSG00000117139:-:retained_intron:0	chr1	202807206	202807455	ARID1B,ATAC,BCL11A,TBR1,TCF7L2	4TRa	proximal	KDM5B:ENSG00000117139:-:lncRNA:0,KDM5B:ENSG00000117139:-:protein_coding:0	KDM5B	KDM5B
chr1	202806458	202808886	ARID1B,ATAC,BCL11A,FOXP1,TBR1,TCF7L2	5TRa	proximal	KDM5B:ENSG00000117139:-:lncRNA:0,KDM5B:ENSG00000117139:-:protein_coding:0,KDM5B:ENSG00000117139:-:nonsense_mediated_decay:0,KDM5B:ENSG00000117139:-:retained_intron:0	chr1	202807455	202807753	ARID1B,ATAC,BCL11A,FOXP1,TBR1,TCF7L2	5TRa	proximal	KDM5B:ENSG00000117139:-:protein_coding:106,KDM5B:ENSG00000117139:-:lncRNA:249	KDM5B	KDM5B
chr1	202806458	202808886	ARID1B,ATAC,BCL11A,FOXP1,TBR1,TCF7L2	5TRa	proximal	KDM5B:ENSG00000117139:-:lncRNA:0,KDM5B:ENSG00000117139:-:protein_coding:0,KDM5B:ENSG00000117139:-:nonsense_mediated_decay:0,KDM5B:ENSG00000117139:-:retained_intron:0	chr1	202807753	202808038	ARID1B,ATAC,BCL11A,TBR1,TCF7L2	4TRa	proximal	KDM5B:ENSG00000117139:-:protein_coding:404,KDM5B:ENSG00000117139:-:lncRNA:547	KDM5B	KDM5B
chr1	202806458	202808886	ARID1B,ATAC,BCL11A,FOXP1,TBR1,TCF7L2	5TRa	proximal	KDM5B:ENSG00000117139:-:lncRNA:0,KDM5B:ENSG00000117139:-:protein_coding:0,KDM5B:ENSG00000117139:-:nonsense_mediated_decay:0,KDM5B:ENSG00000117139:-:retained_intron:0	chr1	202808038	202808562	ARID1B,ATAC,BCL11A,FOXP1,TBR1,TCF7L2	5TRa	proximal	KDM5B:ENSG00000117139:-:lncRNA:0,KDM5B:ENSG00000117139:-:protein_coding:0,KDM5B:ENSG00000117139:-:nonsense_mediated_decay:0,KDM5B:ENSG00000117139:-:retained_intron:0	KDM5B	KDM5B
chr1	202806458	202808886	ARID1B,ATAC,BCL11A,FOXP1,TBR1,TCF7L2	5TRa	proximal	KDM5B:ENSG00000117139:-:lncRNA:0,KDM5B:ENSG00000117139:-:protein_coding:0,KDM5B:ENSG00000117139:-:nonsense_mediated_decay:0,KDM5B:ENSG00000117139:-:retained_intron:0	chr1	202808562	202808747	ARID1B,ATAC,BCL11A,TBR1,TCF7L2	4TRa	proximal	KDM5B:ENSG00000117139:-:protein_coding:74,KDM5B:ENSG00000117139:-:nonsense_mediated_decay:80,KDM5B:ENSG00000117139:-:retained_intron:128,KDM5B:ENSG00000117139:-:lncRNA:509	KDM5B	KDM5B
chr1	202806458	202808886	ARID1B,ATAC,BCL11A,FOXP1,TBR1,TCF7L2	5TRa	proximal	KDM5B:ENSG00000117139:-:lncRNA:0,KDM5B:ENSG00000117139:-:protein_coding:0,KDM5B:ENSG00000117139:-:nonsense_mediated_decay:0,KDM5B:ENSG00000117139:-:retained_intron:0	chr1	202808747	202808749	ARID1B,BCL11A,TBR1,TCF7L2	4TR	proximal	KDM5B:ENSG00000117139:-:protein_coding:259,KDM5B:ENSG00000117139:-:nonsense_mediated_decay:265,KDM5B:ENSG00000117139:-:retained_intron:313,KDM5B:ENSG00000117139:-:lncRNA:694	KDM5B	KDM5B
chr1	202806458	202808886	ARID1B,ATAC,BCL11A,FOXP1,TBR1,TCF7L2	5TRa	proximal	KDM5B:ENSG00000117139:-:lncRNA:0,KDM5B:ENSG00000117139:-:protein_coding:0,KDM5B:ENSG00000117139:-:nonsense_mediated_decay:0,KDM5B:ENSG00000117139:-:retained_intron:0	chr1	202808749	202808794	BCL11A,TBR1,TCF7L2	3TR	proximal	KDM5B:ENSG00000117139:-:protein_coding:261,KDM5B:ENSG00000117139:-:nonsense_mediated_decay:267,KDM5B:ENSG00000117139:-:retained_intron:315,KDM5B:ENSG00000117139:-:lncRNA:696	KDM5B	KDM5B
chr1	202806458	202808886	ARID1B,ATAC,BCL11A,FOXP1,TBR1,TCF7L2	5TRa	proximal	KDM5B:ENSG00000117139:-:lncRNA:0,KDM5B:ENSG00000117139:-:protein_coding:0,KDM5B:ENSG00000117139:-:nonsense_mediated_decay:0,KDM5B:ENSG00000117139:-:retained_intron:0	chr1	202808794	202808815	TBR1,TCF7L2	2TR	proximal	KDM5B:ENSG00000117139:-:protein_coding:306,KDM5B:ENSG00000117139:-:nonsense_mediated_decay:312,KDM5B:ENSG00000117139:-:retained_intron:360,KDM5B:ENSG00000117139:-:lncRNA:741	KDM5B	KDM5B
chr1	202806458	202808886	ARID1B,ATAC,BCL11A,FOXP1,TBR1,TCF7L2	5TRa	proximal	KDM5B:ENSG00000117139:-:lncRNA:0,KDM5B:ENSG00000117139:-:protein_coding:0,KDM5B:ENSG00000117139:-:nonsense_mediated_decay:0,KDM5B:ENSG00000117139:-:retained_intron:0	chr1	202808815	202808886	TCF7L2	1TR	proximal	KDM5B:ENSG00000117139:-:protein_coding:327,KDM5B:ENSG00000117139:-:nonsense_mediated_decay:333,KDM5B:ENSG00000117139:-:retained_intron:381,KDM5B:ENSG00000117139:-:lncRNA:762	KDM5B	KDM5B
chr1	202810013	202810320	ARID1B	1TR	proximal	KDM5B:ENSG00000117139:-:protein_coding:542,PCAT6:ENSG00000228288:+:lncRNA:633,KDM5B:ENSG00000117139:-:nonsense_mediated_decay:1531,KDM5B:ENSG00000117139:-:retained_intron:1579,KDM5B:ENSG00000117139:-:lncRNA:1960	chr1	202810013	202810320	ARID1B	1TR	proximal	KDM5B:ENSG00000117139:-:protein_coding:542,PCAT6:ENSG00000228288:+:lncRNA:633,KDM5B:ENSG00000117139:-:nonsense_mediated_decay:1531,KDM5B:ENSG00000117139:-:retained_intron:1579,KDM5B:ENSG00000117139:-:lncRNA:1960	KDM5B	KDM5B
chr1	202810365	202812788	ARID1B,ATAC,BCL11A,FOXP1,TBR1,TCF7L2	5TRa	proximal	PCAT6:ENSG00000228288:+:lncRNA:0,AC098934.4:ENSG00000260021:-:lncRNA:0,KDM5B:ENSG00000117139:-:protein_coding:894,KDM5B:ENSG00000117139:-:nonsense_mediated_decay:1883,KDM5B:ENSG00000117139:-:retained_intron:1931	chr1	202810365	202810382	ATAC	0TRa	proximal	PCAT6:ENSG00000228288:+:lncRNA:571,KDM5B:ENSG00000117139:-:protein_coding:894,KDM5B:ENSG00000117139:-:nonsense_mediated_decay:1883,KDM5B:ENSG00000117139:-:retained_intron:1931	KDM5B	KDM5B
chr1	202810365	202812788	ARID1B,ATAC,BCL11A,FOXP1,TBR1,TCF7L2	5TRa	proximal	PCAT6:ENSG00000228288:+:lncRNA:0,AC098934.4:ENSG00000260021:-:lncRNA:0,KDM5B:ENSG00000117139:-:protein_coding:894,KDM5B:ENSG00000117139:-:nonsense_mediated_decay:1883,KDM5B:ENSG00000117139:-:retained_intron:1931	chr1	202810382	202810393	ATAC,TCF7L2	1TRa	proximal	PCAT6:ENSG00000228288:+:lncRNA:560,KDM5B:ENSG00000117139:-:protein_coding:911,KDM5B:ENSG00000117139:-:nonsense_mediated_decay:1900,KDM5B:ENSG00000117139:-:retained_intron:1948	KDM5B	KDM5B
chr1	202810365	202812788	ARID1B,ATAC,BCL11A,FOXP1,TBR1,TCF7L2	5TRa	proximal	PCAT6:ENSG00000228288:+:lncRNA:0,AC098934.4:ENSG00000260021:-:lncRNA:0,KDM5B:ENSG00000117139:-:protein_coding:894,KDM5B:ENSG00000117139:-:nonsense_mediated_decay:1883,KDM5B:ENSG00000117139:-:retained_intron:1931	chr1	202810393	202810460	ARID1B,ATAC,TCF7L2	2TRa	proximal	PCAT6:ENSG00000228288:+:lncRNA:493,KDM5B:ENSG00000117139:-:protein_coding:922,KDM5B:ENSG00000117139:-:nonsense_mediated_decay:1911,KDM5B:ENSG00000117139:-:retained_intron:1959	KDM5B	KDM5B
chr1	202810365	202812788	ARID1B,ATAC,BCL11A,FOXP1,TBR1,TCF7L2	5TRa	proximal	PCAT6:ENSG00000228288:+:lncRNA:0,AC098934.4:ENSG00000260021:-:lncRNA:0,KDM5B:ENSG00000117139:-:protein_coding:894,KDM5B:ENSG00000117139:-:nonsense_mediated_decay:1883,KDM5B:ENSG00000117139:-:retained_intron:1931	chr1	202810460	202810509	ARID1B,ATAC,TBR1,TCF7L2	3TRa	proximal	PCAT6:ENSG00000228288:+:lncRNA:444,KDM5B:ENSG00000117139:-:protein_coding:989,KDM5B:ENSG00000117139:-:nonsense_mediated_decay:1978	KDM5B	KDM5B
chr1	202810365	202812788	ARID1B,ATAC,BCL11A,FOXP1,TBR1,TCF7L2	5TRa	proximal	PCAT6:ENSG00000228288:+:lncRNA:0,AC098934.4:ENSG00000260021:-:lncRNA:0,KDM5B:ENSG00000117139:-:protein_coding:894,KDM5B:ENSG00000117139:-:nonsense_mediated_decay:1883,KDM5B:ENSG00000117139:-:retained_intron:1931	chr1	202810509	202810560	ARID1B,ATAC,BCL11A,TBR1,TCF7L2	4TRa	proximal	PCAT6:ENSG00000228288:+:lncRNA:393,KDM5B:ENSG00000117139:-:protein_coding:1038	KDM5B	KDM5B
chr1	202810365	202812788	ARID1B,ATAC,BCL11A,FOXP1,TBR1,TCF7L2	5TRa	proximal	PCAT6:ENSG00000228288:+:lncRNA:0,AC098934.4:ENSG00000260021:-:lncRNA:0,KDM5B:ENSG00000117139:-:protein_coding:894,KDM5B:ENSG00000117139:-:nonsense_mediated_decay:1883,KDM5B:ENSG00000117139:-:retained_intron:1931	chr1	202810560	202811326	ARID1B,ATAC,BCL11A,FOXP1,TBR1,TCF7L2	5TRa	proximal	PCAT6:ENSG00000228288:+:lncRNA:0,AC098934.4:ENSG00000260021:-:lncRNA:0,KDM5B:ENSG00000117139:-:protein_coding:1089	KDM5B	KDM5B
chr1	202810365	202812788	ARID1B,ATAC,BCL11A,FOXP1,TBR1,TCF7L2	5TRa	proximal	PCAT6:ENSG00000228288:+:lncRNA:0,AC098934.4:ENSG00000260021:-:lncRNA:0,KDM5B:ENSG00000117139:-:protein_coding:894,KDM5B:ENSG00000117139:-:nonsense_mediated_decay:1883,KDM5B:ENSG00000117139:-:retained_intron:1931	chr1	202811326	202811704	ARID1B,ATAC,BCL11A,TBR1,TCF7L2	4TRa	proximal	AC098934.4:ENSG00000260021:-:lncRNA:496,KDM5B:ENSG00000117139:-:protein_coding:1855	KDM5B	KDM5B
chr1	202810365	202812788	ARID1B,ATAC,BCL11A,FOXP1,TBR1,TCF7L2	5TRa	proximal	PCAT6:ENSG00000228288:+:lncRNA:0,AC098934.4:ENSG00000260021:-:lncRNA:0,KDM5B:ENSG00000117139:-:protein_coding:894,KDM5B:ENSG00000117139:-:nonsense_mediated_decay:1883,KDM5B:ENSG00000117139:-:retained_intron:1931	chr1	202811704	202811749	ARID1B,ATAC,TBR1,TCF7L2	3TRa	proximal	AC098934.4:ENSG00000260021:-:lncRNA:874	KDM5B	.
chr1	202810365	202812788	ARID1B,ATAC,BCL11A,FOXP1,TBR1,TCF7L2	5TRa	proximal	PCAT6:ENSG00000228288:+:lncRNA:0,AC098934.4:ENSG00000260021:-:lncRNA:0,KDM5B:ENSG00000117139:-:protein_coding:894,KDM5B:ENSG00000117139:-:nonsense_mediated_decay:1883,KDM5B:ENSG00000117139:-:retained_intron:1931	chr1	202811749	202811883	ARID1B,ATAC,TBR1	2TRa	proximal	AC098934.4:ENSG00000260021:-:lncRNA:919	KDM5B	.
chr1	202810365	202812788	ARID1B,ATAC,BCL11A,FOXP1,TBR1,TCF7L2	5TRa	proximal	PCAT6:ENSG00000228288:+:lncRNA:0,AC098934.4:ENSG00000260021:-:lncRNA:0,KDM5B:ENSG00000117139:-:protein_coding:894,KDM5B:ENSG00000117139:-:nonsense_mediated_decay:1883,KDM5B:ENSG00000117139:-:retained_intron:1931	chr1	202811883	202812285	ARID1B,TBR1	2TR	proximal	AC098934.4:ENSG00000260021:-:lncRNA:1053	KDM5B	.
chr1	202810365	202812788	ARID1B,ATAC,BCL11A,FOXP1,TBR1,TCF7L2	5TRa	proximal	PCAT6:ENSG00000228288:+:lncRNA:0,AC098934.4:ENSG00000260021:-:lncRNA:0,KDM5B:ENSG00000117139:-:protein_coding:894,KDM5B:ENSG00000117139:-:nonsense_mediated_decay:1883,KDM5B:ENSG00000117139:-:retained_intron:1931	chr1	202812285	202812788	ARID1B	1TR	proximal	AC098934.4:ENSG00000260021:-:lncRNA:1455	KDM5B	.
chr10	27741837	27743907	ARID1B,ATAC,BCL11A,FOXP1,TBR1,TCF7L2	5TRa	proximal	MKX:ENSG00000150051:-:protein_coding:0,MKX-AS1:ENSG00000230500:+:lncRNA:878	chr10	27741837	27741838	TCF7L2	1TR	distal	MKX-AS1:ENSG00000230500:+:lncRNA:2947	MKX	.
chr10	27741837	27743907	ARID1B,ATAC,BCL11A,FOXP1,TBR1,TCF7L2	5TRa	proximal	MKX:ENSG00000150051:-:protein_coding:0,MKX-AS1:ENSG00000230500:+:lncRNA:878	chr10	27741838	27741885	TBR1,TCF7L2	2TR	distal	MKX-AS1:ENSG00000230500:+:lncRNA:2900	MKX	.
chr10	27741837	27743907	ARID1B,ATAC,BCL11A,FOXP1,TBR1,TCF7L2	5TRa	proximal	MKX:ENSG00000150051:-:protein_coding:0,MKX-AS1:ENSG00000230500:+:lncRNA:878	chr10	27741885	27741986	FOXP1,TBR1,TCF7L2	3TR	distal	MKX-AS1:ENSG00000230500:+:lncRNA:2799	MKX	.
chr10	27741837	27743907	ARID1B,ATAC,BCL11A,FOXP1,TBR1,TCF7L2	5TRa	proximal	MKX:ENSG00000150051:-:protein_coding:0,MKX-AS1:ENSG00000230500:+:lncRNA:878	chr10	27741986	27742085	ARID1B,FOXP1,TBR1,TCF7L2	4TR	distal	MKX-AS1:ENSG00000230500:+:lncRNA:2700	MKX	.
chr10	27741837	27743907	ARID1B,ATAC,BCL11A,FOXP1,TBR1,TCF7L2	5TRa	proximal	MKX:ENSG00000150051:-:protein_coding:0,MKX-AS1:ENSG00000230500:+:lncRNA:878	chr10	27742085	27742133	ARID1B,TBR1,TCF7L2	3TR	distal	MKX-AS1:ENSG00000230500:+:lncRNA:2652	MKX	.
chr10	27741837	27743907	ARID1B,ATAC,BCL11A,FOXP1,TBR1,TCF7L2	5TRa	proximal	MKX:ENSG00000150051:-:protein_coding:0,MKX-AS1:ENSG00000230500:+:lncRNA:878	chr10	27742133	27742202	ARID1B,ATAC,TBR1,TCF7L2	3TRa	distal	MKX-AS1:ENSG00000230500:+:lncRNA:2583	MKX	.
chr10	27741837	27743907	ARID1B,ATAC,BCL11A,FOXP1,TBR1,TCF7L2	5TRa	proximal	MKX:ENSG00000150051:-:protein_coding:0,MKX-AS1:ENSG00000230500:+:lncRNA:878	chr10	27742202	27742511	ARID1B,ATAC,BCL11A,TBR1,TCF7L2	4TRa	distal	MKX-AS1:ENSG00000230500:+:lncRNA:2274	MKX	.
chr10	27741837	27743907	ARID1B,ATAC,BCL11A,FOXP1,TBR1,TCF7L2	5TRa	proximal	MKX:ENSG00000150051:-:protein_coding:0,MKX-AS1:ENSG00000230500:+:lncRNA:878	chr10	27742511	27742627	ARID1B,ATAC,TBR1,TCF7L2	3TRa	distal	MKX-AS1:ENSG00000230500:+:lncRNA:2158	MKX	.
chr10	27741837	27743907	ARID1B,ATAC,BCL11A,FOXP1,TBR1,TCF7L2	5TRa	proximal	MKX:ENSG00000150051:-:protein_coding:0,MKX-AS1:ENSG00000230500:+:lncRNA:878	chr10	27742627	27742704	ARID1B,TBR1,TCF7L2	3TR	distal	MKX-AS1:ENSG00000230500:+:lncRNA:2081	MKX	.
chr10	27741837	27743907	ARID1B,ATAC,BCL11A,FOXP1,TBR1,TCF7L2	5TRa	proximal	MKX:ENSG00000150051:-:protein_coding:0,MKX-AS1:ENSG00000230500:+:lncRNA:878	chr10	27742704	27742953	ARID1B,TCF7L2	2TR	proximal	MKX-AS1:ENSG00000230500:+:lncRNA:1832	MKX	.
chr10	27741837	27743907	ARID1B,ATAC,BCL11A,FOXP1,TBR1,TCF7L2	5TRa	proximal	MKX:ENSG00000150051:-:protein_coding:0,MKX-AS1:ENSG00000230500:+:lncRNA:878	chr10	27742953	27742982	ARID1B	1TR	proximal	MKX-AS1:ENSG00000230500:+:lncRNA:1803	MKX	.
chr10	27741837	27743907	ARID1B,ATAC,BCL11A,FOXP1,TBR1,TCF7L2	5TRa	proximal	MKX:ENSG00000150051:-:protein_coding:0,MKX-AS1:ENSG00000230500:+:lncRNA:878	chr10	27742982	27743039	ARID1B,TBR1	2TR	proximal	MKX-AS1:ENSG00000230500:+:lncRNA:1746	MKX	.
chr10	27741837	27743907	ARID1B,ATAC,BCL11A,FOXP1,TBR1,TCF7L2	5TRa	proximal	MKX:ENSG00000150051:-:protein_coding:0,MKX-AS1:ENSG00000230500:+:lncRNA:878	chr10	27743039	27743139	ARID1B,TBR1,TCF7L2	3TR	proximal	MKX-AS1:ENSG00000230500:+:lncRNA:1646	MKX	.
chr10	27741837	27743907	ARID1B,ATAC,BCL11A,FOXP1,TBR1,TCF7L2	5TRa	proximal	MKX:ENSG00000150051:-:protein_coding:0,MKX-AS1:ENSG00000230500:+:lncRNA:878	chr10	27743139	27743152	TBR1,TCF7L2	2TR	proximal	MKX-AS1:ENSG00000230500:+:lncRNA:1633	MKX	.
chr10	27741837	27743907	ARID1B,ATAC,BCL11A,FOXP1,TBR1,TCF7L2	5TRa	proximal	MKX:ENSG00000150051:-:protein_coding:0,MKX-AS1:ENSG00000230500:+:lncRNA:878	chr10	27743152	27743524	BCL11A,TBR1,TCF7L2	3TR	proximal	MKX-AS1:ENSG00000230500:+:lncRNA:1261	MKX	.
chr10	27741837	27743907	ARID1B,ATAC,BCL11A,FOXP1,TBR1,TCF7L2	5TRa	proximal	MKX:ENSG00000150051:-:protein_coding:0,MKX-AS1:ENSG00000230500:+:lncRNA:878	chr10	27743524	27743571	TBR1,TCF7L2	2TR	proximal	MKX:ENSG00000150051:-:protein_coding:0,MKX-AS1:ENSG00000230500:+:lncRNA:1214	MKX	MKX
chr10	27741837	27743907	ARID1B,ATAC,BCL11A,FOXP1,TBR1,TCF7L2	5TRa	proximal	MKX:ENSG00000150051:-:protein_coding:0,MKX-AS1:ENSG00000230500:+:lncRNA:878	chr10	27743571	27743769	TCF7L2	1TR	proximal	MKX:ENSG00000150051:-:protein_coding:25,MKX-AS1:ENSG00000230500:+:lncRNA:1016	MKX	MKX
chr10	27741837	27743907	ARID1B,ATAC,BCL11A,FOXP1,TBR1,TCF7L2	5TRa	proximal	MKX:ENSG00000150051:-:protein_coding:0,MKX-AS1:ENSG00000230500:+:lncRNA:878	chr10	27743769	27743906	ATAC,TCF7L2	1TRa	proximal	MKX:ENSG00000150051:-:protein_coding:223,MKX-AS1:ENSG00000230500:+:lncRNA:879	MKX	MKX
chr10	27741837	27743907	ARID1B,ATAC,BCL11A,FOXP1,TBR1,TCF7L2	5TRa	proximal	MKX:ENSG00000150051:-:protein_coding:0,MKX-AS1:ENSG00000230500:+:lncRNA:878	chr10	27743906	27743907	ATAC	0TRa	proximal	MKX:ENSG00000150051:-:protein_coding:360,MKX-AS1:ENSG00000230500:+:lncRNA:878	MKX	MKX
chr10	27744144	27745154	ARID1B,BCL11A,TBR1,TCF7L2	4TR	proximal	MKX-AS1:ENSG00000230500:+:lncRNA:0,MKX:ENSG00000150051:-:protein_coding:598	chr10	27744144	27744206	TCF7L2	1TR	proximal	MKX-AS1:ENSG00000230500:+:lncRNA:579,MKX:ENSG00000150051:-:protein_coding:598	MKX	MKX
chr10	27744144	27745154	ARID1B,BCL11A,TBR1,TCF7L2	4TR	proximal	MKX-AS1:ENSG00000230500:+:lncRNA:0,MKX:ENSG00000150051:-:protein_coding:598	chr10	27744206	27744290	TBR1,TCF7L2	2TR	proximal	MKX-AS1:ENSG00000230500:+:lncRNA:495,MKX:ENSG00000150051:-:protein_coding:660	MKX	MKX
chr10	27744144	27745154	ARID1B,BCL11A,TBR1,TCF7L2	4TR	proximal	MKX-AS1:ENSG00000230500:+:lncRNA:0,MKX:ENSG00000150051:-:protein_coding:598	chr10	27744290	27744578	ARID1B,TBR1,TCF7L2	3TR	proximal	MKX-AS1:ENSG00000230500:+:lncRNA:207,MKX:ENSG00000150051:-:protein_coding:744	MKX	MKX
chr10	27744144	27745154	ARID1B,BCL11A,TBR1,TCF7L2	4TR	proximal	MKX-AS1:ENSG00000230500:+:lncRNA:0,MKX:ENSG00000150051:-:protein_coding:598	chr10	27744578	27744588	ARID1B,BCL11A,TBR1,TCF7L2	4TR	proximal	MKX-AS1:ENSG00000230500:+:lncRNA:197,MKX:ENSG00000150051:-:protein_coding:1032	MKX	MKX
chr10	27744144	27745154	ARID1B,BCL11A,TBR1,TCF7L2	4TR	proximal	MKX-AS1:ENSG00000230500:+:lncRNA:0,MKX:ENSG00000150051:-:protein_coding:598	chr10	27744588	27744857	BCL11A,TBR1,TCF7L2	3TR	proximal	MKX-AS1:ENSG00000230500:+:lncRNA:0,MKX:ENSG00000150051:-:protein_coding:1042	MKX	MKX
chr10	27744144	27745154	ARID1B,BCL11A,TBR1,TCF7L2	4TR	proximal	MKX-AS1:ENSG00000230500:+:lncRNA:0,MKX:ENSG00000150051:-:protein_coding:598	chr10	27744857	27744982	TBR1,TCF7L2	2TR	proximal	MKX:ENSG00000150051:-:protein_coding:1311	MKX	MKX
chr10	27744144	27745154	ARID1B,BCL11A,TBR1,TCF7L2	4TR	proximal	MKX-AS1:ENSG00000230500:+:lncRNA:0,MKX:ENSG00000150051:-:protein_coding:598	chr10	27744982	27745154	TCF7L2	1TR	proximal	MKX:ENSG00000150051:-:protein_coding:1436	MKX	MKX
chr10	27745187	27746446	ARID1B,ATAC,BCL11A,TBR1,TCF7L2	4TRa	proximal	MKX:ENSG00000150051:-:protein_coding:0	chr10	27745187	27745241	BCL11A	1TR	proximal	MKX:ENSG00000150051:-:protein_coding:1641	MKX	MKX
chr10	27745187	27746446	ARID1B,ATAC,BCL11A,TBR1,TCF7L2	4TRa	proximal	MKX:ENSG00000150051:-:protein_coding:0	chr10	27745241	27745254	BCL11A,TCF7L2	2TR	proximal	MKX:ENSG00000150051:-:protein_coding:1695	MKX	MKX
chr10	27745187	27746446	ARID1B,ATAC,BCL11A,TBR1,TCF7L2	4TRa	proximal	MKX:ENSG00000150051:-:protein_coding:0	chr10	27745254	27745607	BCL11A,TBR1,TCF7L2	3TR	proximal	MKX:ENSG00000150051:-:protein_coding:0	MKX	MKX
chr10	27745187	27746446	ARID1B,ATAC,BCL11A,TBR1,TCF7L2	4TRa	proximal	MKX:ENSG00000150051:-:protein_coding:0	chr10	27745607	27745695	TBR1,TCF7L2	2TR	proximal	MKX:ENSG00000150051:-:protein_coding:12	MKX	MKX
chr10	27745187	27746446	ARID1B,ATAC,BCL11A,TBR1,TCF7L2	4TRa	proximal	MKX:ENSG00000150051:-:protein_coding:0	chr10	27745695	27745713	ARID1B,TBR1,TCF7L2	3TR	proximal	MKX:ENSG00000150051:-:protein_coding:100	MKX	MKX
chr10	27745187	27746446	ARID1B,ATAC,BCL11A,TBR1,TCF7L2	4TRa	proximal	MKX:ENSG00000150051:-:protein_coding:0	chr10	27745713	27746109	ARID1B,ATAC,TBR1,TCF7L2	3TRa	proximal	MKX:ENSG00000150051:-:protein_coding:0	MKX	MKX
chr10	27745187	27746446	ARID1B,ATAC,BCL11A,TBR1,TCF7L2	4TRa	proximal	MKX:ENSG00000150051:-:protein_coding:0	chr10	27746109	27746166	ATAC,TBR1,TCF7L2	2TRa	proximal	MKX:ENSG00000150051:-:protein_coding:48	MKX	MKX
chr10	27745187	27746446	ARID1B,ATAC,BCL11A,TBR1,TCF7L2	4TRa	proximal	MKX:ENSG00000150051:-:protein_coding:0	chr10	27746166	27746306	TBR1,TCF7L2	2TR	proximal	MKX:ENSG00000150051:-:protein_coding:105	MKX	MKX
chr10	27745187	27746446	ARID1B,ATAC,BCL11A,TBR1,TCF7L2	4TRa	proximal	MKX:ENSG00000150051:-:protein_coding:0	chr10	27746306	27746446	TCF7L2	1TR	proximal	MKX:ENSG00000150051:-:protein_coding:245	MKX	MKX
chr10	27746629	27747605	ARID1B,BCL11A,TCF7L2	3TR	proximal	MKX:ENSG00000150051:-:protein_coding:568	chr10	27746629	27746704	ARID1B	1TR	proximal	MKX:ENSG00000150051:-:protein_coding:568	MKX	MKX
chr10	27746629	27747605	ARID1B,BCL11A,TCF7L2	3TR	proximal	MKX:ENSG00000150051:-:protein_coding:568	chr10	27746704	27746780	ARID1B,BCL11A	2TR	proximal	MKX:ENSG00000150051:-:protein_coding:643	MKX	MKX
chr10	27746629	27747605	ARID1B,BCL11A,TCF7L2	3TR	proximal	MKX:ENSG00000150051:-:protein_coding:568	chr10	27746780	27746983	ARID1B,BCL11A,TCF7L2	3TR	proximal	MKX:ENSG00000150051:-:protein_coding:719	MKX	MKX
chr10	27746629	27747605	ARID1B,BCL11A,TCF7L2	3TR	proximal	MKX:ENSG00000150051:-:protein_coding:568	chr10	27746983	27747022	ARID1B,TCF7L2	2TR	proximal	MKX:ENSG00000150051:-:protein_coding:922	MKX	MKX
chr10	27746629	27747605	ARID1B,BCL11A,TCF7L2	3TR	proximal	MKX:ENSG00000150051:-:protein_coding:568	chr10	27747022	27747605	TCF7L2	1TR	proximal	MKX:ENSG00000150051:-:protein_coding:961	MKX	MKX
chr10	28531805	28534369	ARID1B,ATAC,BCL11A,FOXP1,TBR1,TCF7L2	5TRa	proximal	WAC:ENSG00000095787:+:protein_coding:0,WAC:ENSG00000095787:+:lncRNA:0,WAC:ENSG00000095787:+:nonsense_mediated_decay:0,WAC:ENSG00000095787:+:retained_intron:0,WAC-AS1:ENSG00000254635:-:lncRNA:0	chr10	28531805	28531959	TBR1	1TR	proximal	WAC:ENSG00000095787:+:protein_coding:533,WAC:ENSG00000095787:+:lncRNA:816,WAC:ENSG00000095787:+:nonsense_mediated_decay:1580,WAC:ENSG00000095787:+:retained_intron:1637	WAC	WAC
chr10	28531805	28534369	ARID1B,ATAC,BCL11A,FOXP1,TBR1,TCF7L2	5TRa	proximal	WAC:ENSG00000095787:+:protein_coding:0,WAC:ENSG00000095787:+:lncRNA:0,WAC:ENSG00000095787:+:nonsense_mediated_decay:0,WAC:ENSG00000095787:+:retained_intron:0,WAC-AS1:ENSG00000254635:-:lncRNA:0	chr10	28531959	28532087	ARID1B,BCL11A,TBR1	3TR	proximal	WAC:ENSG00000095787:+:protein_coding:405,WAC:ENSG00000095787:+:lncRNA:688,WAC:ENSG00000095787:+:nonsense_mediated_decay:1452,WAC:ENSG00000095787:+:retained_intron:1509	WAC	WAC
chr10	28531805	28534369	ARID1B,ATAC,BCL11A,FOXP1,TBR1,TCF7L2	5TRa	proximal	WAC:ENSG00000095787:+:protein_coding:0,WAC:ENSG00000095787:+:lncRNA:0,WAC:ENSG00000095787:+:nonsense_mediated_decay:0,WAC:ENSG00000095787:+:retained_intron:0,WAC-AS1:ENSG00000254635:-:lncRNA:0	chr10	28532087	28532141	ARID1B,ATAC,BCL11A,TBR1	3TRa	proximal	WAC:ENSG00000095787:+:protein_coding:351,WAC:ENSG00000095787:+:lncRNA:634,WAC:ENSG00000095787:+:nonsense_mediated_decay:1398,WAC:ENSG00000095787:+:retained_intron:1455	WAC	WAC
chr10	28531805	28534369	ARID1B,ATAC,BCL11A,FOXP1,TBR1,TCF7L2	5TRa	proximal	WAC:ENSG00000095787:+:protein_coding:0,WAC:ENSG00000095787:+:lncRNA:0,WAC:ENSG00000095787:+:nonsense_mediated_decay:0,WAC:ENSG00000095787:+:retained_intron:0,WAC-AS1:ENSG00000254635:-:lncRNA:0	chr10	28532141	28532278	ARID1B,ATAC,BCL11A,TBR1,TCF7L2	4TRa	proximal	WAC:ENSG00000095787:+:protein_coding:214,WAC:ENSG00000095787:+:lncRNA:497,WAC:ENSG00000095787:+:nonsense_mediated_decay:1261,WAC:ENSG00000095787:+:retained_intron:1318	WAC	WAC
chr10	28531805	28534369	ARID1B,ATAC,BCL11A,FOXP1,TBR1,TCF7L2	5TRa	proximal	WAC:ENSG00000095787:+:protein_coding:0,WAC:ENSG00000095787:+:lncRNA:0,WAC:ENSG00000095787:+:nonsense_mediated_decay:0,WAC:ENSG00000095787:+:retained_intron:0,WAC-AS1:ENSG00000254635:-:lncRNA:0	chr10	28532278	28533663	ARID1B,ATAC,BCL11A,FOXP1,TBR1,TCF7L2	5TRa	proximal	WAC:ENSG00000095787:+:protein_coding:0,WAC:ENSG00000095787:+:lncRNA:0,WAC:ENSG00000095787:+:nonsense_mediated_decay:0,WAC:ENSG00000095787:+:retained_intron:0,WAC-AS1:ENSG00000254635:-:lncRNA:0	WAC	WAC
chr10	28531805	28534369	ARID1B,ATAC,BCL11A,FOXP1,TBR1,TCF7L2	5TRa	proximal	WAC:ENSG00000095787:+:protein_coding:0,WAC:ENSG00000095787:+:lncRNA:0,WAC:ENSG00000095787:+:nonsense_mediated_decay:0,WAC:ENSG00000095787:+:retained_intron:0,WAC-AS1:ENSG00000254635:-:lncRNA:0	chr10	28533663	28534035	ARID1B,ATAC,BCL11A,TBR1,TCF7L2	4TRa	proximal	WAC:ENSG00000095787:+:protein_coding:0,WAC-AS1:ENSG00000254635:-:lncRNA:596,WAC:ENSG00000095787:+:nonsense_mediated_decay:1230,WAC:ENSG00000095787:+:retained_intron:1650	WAC	WAC
chr10	28531805	28534369	ARID1B,ATAC,BCL11A,FOXP1,TBR1,TCF7L2	5TRa	proximal	WAC:ENSG00000095787:+:protein_coding:0,WAC:ENSG00000095787:+:lncRNA:0,WAC:ENSG00000095787:+:nonsense_mediated_decay:0,WAC:ENSG00000095787:+:retained_intron:0,WAC-AS1:ENSG00000254635:-:lncRNA:0	chr10	28534035	28534118	ARID1B,ATAC,TBR1,TCF7L2	3TRa	proximal	WAC:ENSG00000095787:+:protein_coding:4,WAC-AS1:ENSG00000254635:-:lncRNA:968,WAC:ENSG00000095787:+:nonsense_mediated_decay:1147,WAC:ENSG00000095787:+:retained_intron:1567	WAC	WAC
chr10	28531805	28534369	ARID1B,ATAC,BCL11A,FOXP1,TBR1,TCF7L2	5TRa	proximal	WAC:ENSG00000095787:+:protein_coding:0,WAC:ENSG00000095787:+:lncRNA:0,WAC:ENSG00000095787:+:nonsense_mediated_decay:0,WAC:ENSG00000095787:+:retained_intron:0,WAC-AS1:ENSG00000254635:-:lncRNA:0	chr10	28534118	28534218	ARID1B,TBR1,TCF7L2	3TR	proximal	WAC:ENSG00000095787:+:protein_coding:0,WAC:ENSG00000095787:+:nonsense_mediated_decay:1047,WAC-AS1:ENSG00000254635:-:lncRNA:1051,WAC:ENSG00000095787:+:retained_intron:1467	WAC	WAC
chr10	28531805	28534369	ARID1B,ATAC,BCL11A,FOXP1,TBR1,TCF7L2	5TRa	proximal	WAC:ENSG00000095787:+:protein_coding:0,WAC:ENSG00000095787:+:lncRNA:0,WAC:ENSG00000095787:+:nonsense_mediated_decay:0,WAC:ENSG00000095787:+:retained_intron:0,WAC-AS1:ENSG00000254635:-:lncRNA:0	chr10	28534218	28534295	ARID1B,TCF7L2	2TR	proximal	WAC:ENSG00000095787:+:nonsense_mediated_decay:970,WAC:ENSG00000095787:+:protein_coding:970,WAC-AS1:ENSG00000254635:-:lncRNA:1151,WAC:ENSG00000095787:+:retained_intron:1390	WAC	WAC
chr10	28531805	28534369	ARID1B,ATAC,BCL11A,FOXP1,TBR1,TCF7L2	5TRa	proximal	WAC:ENSG00000095787:+:protein_coding:0,WAC:ENSG00000095787:+:lncRNA:0,WAC:ENSG00000095787:+:nonsense_mediated_decay:0,WAC:ENSG00000095787:+:retained_intron:0,WAC-AS1:ENSG00000254635:-:lncRNA:0	chr10	28534295	28534369	TCF7L2	1TR	proximal	WAC:ENSG00000095787:+:nonsense_mediated_decay:896,WAC:ENSG00000095787:+:protein_coding:896,WAC-AS1:ENSG00000254635:-:lncRNA:1228,WAC:ENSG00000095787:+:retained_intron:1316	WAC	WAC
chr10	77030864	77032405	ARID1B,BCL11A,TBR1,TCF7L2	4TR	distal	KCNMA1:ENSG00000156113:-:protein_coding:-8131,KCNMA1:ENSG00000156113:-:retained_intron:9757	chr10	77030864	77030870	ARID1B	1TR	distal	KCNMA1:ENSG00000156113:-:retained_intron:9757	KCNMA1	.
chr10	77030864	77032405	ARID1B,BCL11A,TBR1,TCF7L2	4TR	distal	KCNMA1:ENSG00000156113:-:protein_coding:-8131,KCNMA1:ENSG00000156113:-:retained_intron:9757	chr10	77030870	77031056	ARID1B,TBR1	2TR	distal	KCNMA1:ENSG00000156113:-:retained_intron:9763	KCNMA1	.
chr10	77030864	77032405	ARID1B,BCL11A,TBR1,TCF7L2	4TR	distal	KCNMA1:ENSG00000156113:-:protein_coding:-8131,KCNMA1:ENSG00000156113:-:retained_intron:9757	chr10	77031056	77031333	ARID1B,BCL11A,TBR1	3TR	distal	KCNMA1:ENSG00000156113:-:retained_intron:9949	KCNMA1	.
chr10	77030864	77032405	ARID1B,BCL11A,TBR1,TCF7L2	4TR	distal	KCNMA1:ENSG00000156113:-:protein_coding:-8131,KCNMA1:ENSG00000156113:-:retained_intron:9757	chr10	77031333	77031408	ARID1B,TBR1	2TR	distal	KCNMA1:ENSG00000156113:-:protein_coding:-8131	KCNMA1	KCNMA1
chr10	77030864	77032405	ARID1B,BCL11A,TBR1,TCF7L2	4TR	distal	KCNMA1:ENSG00000156113:-:protein_coding:-8131,KCNMA1:ENSG00000156113:-:retained_intron:9757	chr10	77031408	77031584	TBR1	1TR	distal	KCNMA1:ENSG00000156113:-:protein_coding:-7955	KCNMA1	KCNMA1
chr10	77030864	77032405	ARID1B,BCL11A,TBR1,TCF7L2	4TR	distal	KCNMA1:ENSG00000156113:-:protein_coding:-8131,KCNMA1:ENSG00000156113:-:retained_intron:9757	chr10	77031584	77031672	ARID1B,TBR1	2TR	distal	KCNMA1:ENSG00000156113:-:protein_coding:-7867	KCNMA1	KCNMA1
chr10	77030864	77032405	ARID1B,BCL11A,TBR1,TCF7L2	4TR	distal	KCNMA1:ENSG00000156113:-:protein_coding:-8131,KCNMA1:ENSG00000156113:-:retained_intron:9757	chr10	77031672	77032069	ARID1B,BCL11A,TBR1	3TR	distal	KCNMA1:ENSG00000156113:-:protein_coding:-7470	KCNMA1	KCNMA1
chr10	77030864	77032405	ARID1B,BCL11A,TBR1,TCF7L2	4TR	distal	KCNMA1:ENSG00000156113:-:protein_coding:-8131,KCNMA1:ENSG00000156113:-:retained_intron:9757	chr10	77032069	77032188	ARID1B,BCL11A,TBR1,TCF7L2	4TR	distal	KCNMA1:ENSG00000156113:-:protein_coding:-7351	KCNMA1	KCNMA1
chr10	77030864	77032405	ARID1B,BCL11A,TBR1,TCF7L2	4TR	distal	KCNMA1:ENSG00000156113:-:protein_coding:-8131,KCNMA1:ENSG00000156113:-:retained_intron:9757	chr10	77032188	77032210	BCL11A,TBR1,TCF7L2	3TR	distal	KCNMA1:ENSG00000156113:-:protein_coding:-7329	KCNMA1	KCNMA1
chr10	77030864	77032405	ARID1B,BCL11A,TBR1,TCF7L2	4TR	distal	KCNMA1:ENSG00000156113:-:protein_coding:-8131,KCNMA1:ENSG00000156113:-:retained_intron:9757	chr10	77032210	77032299	TBR1,TCF7L2	2TR	distal	KCNMA1:ENSG00000156113:-:protein_coding:-7240	KCNMA1	KCNMA1
chr10	77030864	77032405	ARID1B,BCL11A,TBR1,TCF7L2	4TR	distal	KCNMA1:ENSG00000156113:-:protein_coding:-8131,KCNMA1:ENSG00000156113:-:retained_intron:9757	chr10	77032299	77032405	TBR1	1TR	distal	KCNMA1:ENSG00000156113:-:protein_coding:-7134	KCNMA1	KCNMA1
chr10	77034014	77034788	ARID1B,BCL11A,TBR1,TCF7L2	4TR	distal	KCNMA1:ENSG00000156113:-:protein_coding:-5337	chr10	77034014	77034202	TBR1	1TR	distal	KCNMA1:ENSG00000156113:-:protein_coding:-5337	KCNMA1	KCNMA1
chr10	77034014	77034788	ARID1B,BCL11A,TBR1,TCF7L2	4TR	distal	KCNMA1:ENSG00000156113:-:protein_coding:-5337	chr10	77034202	77034268	ARID1B,TBR1	2TR	distal	KCNMA1:ENSG00000156113:-:protein_coding:-5271	KCNMA1	KCNMA1
chr10	77034014	77034788	ARID1B,BCL11A,TBR1,TCF7L2	4TR	distal	KCNMA1:ENSG00000156113:-:protein_coding:-5337	chr10	77034268	77034295	ARID1B,BCL11A,TBR1	3TR	distal	KCNMA1:ENSG00000156113:-:protein_coding:-5244	KCNMA1	KCNMA1
chr10	77034014	77034788	ARID1B,BCL11A,TBR1,TCF7L2	4TR	distal	KCNMA1:ENSG00000156113:-:protein_coding:-5337	chr10	77034295	77034578	ARID1B,BCL11A,TBR1,TCF7L2	4TR	distal	KCNMA1:ENSG00000156113:-:protein_coding:-4961	KCNMA1	KCNMA1
chr10	77034014	77034788	ARID1B,BCL11A,TBR1,TCF7L2	4TR	distal	KCNMA1:ENSG00000156113:-:protein_coding:-5337	chr10	77034578	77034712	ARID1B,TBR1,TCF7L2	3TR	distal	KCNMA1:ENSG00000156113:-:protein_coding:-4827	KCNMA1	KCNMA1
chr10	77034014	77034788	ARID1B,BCL11A,TBR1,TCF7L2	4TR	distal	KCNMA1:ENSG00000156113:-:protein_coding:-5337	chr10	77034712	77034734	TBR1,TCF7L2	2TR	distal	KCNMA1:ENSG00000156113:-:protein_coding:-4805	KCNMA1	KCNMA1
chr10	77034014	77034788	ARID1B,BCL11A,TBR1,TCF7L2	4TR	distal	KCNMA1:ENSG00000156113:-:protein_coding:-5337	chr10	77034734	77034788	TCF7L2	1TR	distal	KCNMA1:ENSG00000156113:-:protein_coding:-4751	KCNMA1	KCNMA1
chr10	77036412	77036772	TBR1	1TR	distal	KCNMA1:ENSG00000156113:-:protein_coding:-2767	chr10	77036412	77036772	TBR1	1TR	distal	KCNMA1:ENSG00000156113:-:protein_coding:-2767	KCNMA1	KCNMA1
chr10	77037558	77038225	TCF7L2	1TR	distal	KCNMA1:ENSG00000156113:-:protein_coding:-1314	chr10	77037558	77038225	TCF7L2	1TR	distal	KCNMA1:ENSG00000156113:-:protein_coding:-1314	KCNMA1	KCNMA1
chr10	77043005	77043682	ARID1B,ATAC,BCL11A,TBR1	3TRa	distal	KCNMA1:ENSG00000156113:-:protein_coding:3466	chr10	77043005	77043043	TBR1	1TR	distal	KCNMA1:ENSG00000156113:-:protein_coding:3466	KCNMA1	KCNMA1
chr10	77043005	77043682	ARID1B,ATAC,BCL11A,TBR1	3TRa	distal	KCNMA1:ENSG00000156113:-:protein_coding:3466	chr10	77043043	77043133	ARID1B,TBR1	2TR	distal	KCNMA1:ENSG00000156113:-:protein_coding:3504	KCNMA1	KCNMA1
chr10	77043005	77043682	ARID1B,ATAC,BCL11A,TBR1	3TRa	distal	KCNMA1:ENSG00000156113:-:protein_coding:3466	chr10	77043133	77043203	ARID1B,BCL11A,TBR1	3TR	distal	KCNMA1:ENSG00000156113:-:protein_coding:3594	KCNMA1	KCNMA1
chr10	77043005	77043682	ARID1B,ATAC,BCL11A,TBR1	3TRa	distal	KCNMA1:ENSG00000156113:-:protein_coding:3466	chr10	77043203	77043403	ARID1B,ATAC,BCL11A,TBR1	3TRa	distal	KCNMA1:ENSG00000156113:-:protein_coding:3664	KCNMA1	KCNMA1
chr10	77043005	77043682	ARID1B,ATAC,BCL11A,TBR1	3TRa	distal	KCNMA1:ENSG00000156113:-:protein_coding:3466	chr10	77043403	77043530	ARID1B,BCL11A,TBR1	3TR	distal	KCNMA1:ENSG00000156113:-:protein_coding:3864	KCNMA1	KCNMA1
chr10	77043005	77043682	ARID1B,ATAC,BCL11A,TBR1	3TRa	distal	KCNMA1:ENSG00000156113:-:protein_coding:3466	chr10	77043530	77043619	ARID1B,TBR1	2TR	distal	KCNMA1:ENSG00000156113:-:protein_coding:3991	KCNMA1	KCNMA1
chr10	77043005	77043682	ARID1B,ATAC,BCL11A,TBR1	3TRa	distal	KCNMA1:ENSG00000156113:-:protein_coding:3466	chr10	77043619	77043682	TBR1	1TR	distal	KCNMA1:ENSG00000156113:-:protein_coding:4080	KCNMA1	KCNMA1
chr10	77044912	77045527	ARID1B,ATAC,TBR1,TCF7L2	3TRa	distal	KCNMA1:ENSG00000156113:-:protein_coding:5373	chr10	77044912	77044969	TBR1	1TR	distal	KCNMA1:ENSG00000156113:-:protein_coding:5373	KCNMA1	KCNMA1
chr10	77044912	77045527	ARID1B,ATAC,TBR1,TCF7L2	3TRa	distal	KCNMA1:ENSG00000156113:-:protein_coding:5373	chr10	77044969	77045028	ARID1B,TBR1	2TR	distal	KCNMA1:ENSG00000156113:-:protein_coding:5430	KCNMA1	KCNMA1
chr10	77044912	77045527	ARID1B,ATAC,TBR1,TCF7L2	3TRa	distal	KCNMA1:ENSG00000156113:-:protein_coding:5373	chr10	77045028	77045153	ARID1B,TBR1,TCF7L2	3TR	distal	KCNMA1:ENSG00000156113:-:protein_coding:5489	KCNMA1	KCNMA1
chr10	77044912	77045527	ARID1B,ATAC,TBR1,TCF7L2	3TRa	distal	KCNMA1:ENSG00000156113:-:protein_coding:5373	chr10	77045153	77045366	ARID1B,ATAC,TBR1,TCF7L2	3TRa	distal	KCNMA1:ENSG00000156113:-:protein_coding:5614	KCNMA1	KCNMA1
chr10	77044912	77045527	ARID1B,ATAC,TBR1,TCF7L2	3TRa	distal	KCNMA1:ENSG00000156113:-:protein_coding:5373	chr10	77045366	77045393	ARID1B,ATAC,TBR1	2TRa	distal	KCNMA1:ENSG00000156113:-:protein_coding:5827	KCNMA1	KCNMA1
chr10	77044912	77045527	ARID1B,ATAC,TBR1,TCF7L2	3TRa	distal	KCNMA1:ENSG00000156113:-:protein_coding:5373	chr10	77045393	77045458	ARID1B,TBR1	2TR	distal	KCNMA1:ENSG00000156113:-:protein_coding:5854	KCNMA1	KCNMA1
chr10	77044912	77045527	ARID1B,ATAC,TBR1,TCF7L2	3TRa	distal	KCNMA1:ENSG00000156113:-:protein_coding:5373	chr10	77045458	77045527	TBR1	1TR	distal	KCNMA1:ENSG00000156113:-:protein_coding:5919	KCNMA1	KCNMA1
chr10	77046767	77047039	TBR1	1TR	distal	KCNMA1:ENSG00000156113:-:protein_coding:7228	chr10	77046767	77047039	TBR1	1TR	distal	KCNMA1:ENSG00000156113:-:protein_coding:7228	KCNMA1	KCNMA1
chr10	77051045	77051601	TBR1	1TR	distal	KCNMA1:ENSG00000156113:-:protein_coding:11506	chr10	77051045	77051601	TBR1	1TR	distal	KCNMA1:ENSG00000156113:-:protein_coding:11506	KCNMA1	KCNMA1
chr10	77196710	77196910	TBR1	1TR	distal	KCNMA1:ENSG00000156113:-:protein_coding:11834	chr10	77196710	77196910	TBR1	1TR	distal	KCNMA1:ENSG00000156113:-:protein_coding:11834	KCNMA1	KCNMA1
chr10	77213912	77214605	TBR1	1TR	distal	KCNMA1:ENSG00000156113:-:protein_coding:29036	chr10	77213912	77214605	TBR1	1TR	distal	KCNMA1:ENSG00000156113:-:protein_coding:29036	KCNMA1	KCNMA1
chr10	77240069	77240615	TBR1	1TR	distal	KCNMA1:ENSG00000156113:-:protein_coding:55193	chr10	77240069	77240615	TBR1	1TR	distal	KCNMA1:ENSG00000156113:-:protein_coding:55193	KCNMA1	KCNMA1
chr10	77242799	77243555	ARID1B,ATAC,BCL11A,TBR1	3TRa	distal	KCNMA1:ENSG00000156113:-:protein_coding:57923	chr10	77242799	77243076	TBR1	1TR	distal	KCNMA1:ENSG00000156113:-:protein_coding:57923	KCNMA1	KCNMA1
chr10	77242799	77243555	ARID1B,ATAC,BCL11A,TBR1	3TRa	distal	KCNMA1:ENSG00000156113:-:protein_coding:57923	chr10	77243076	77243091	BCL11A,TBR1	2TR	distal	KCNMA1:ENSG00000156113:-:protein_coding:58200	KCNMA1	KCNMA1
chr10	77242799	77243555	ARID1B,ATAC,BCL11A,TBR1	3TRa	distal	KCNMA1:ENSG00000156113:-:protein_coding:57923	chr10	77243091	77243130	ATAC,BCL11A,TBR1	2TRa	distal	KCNMA1:ENSG00000156113:-:protein_coding:58215	KCNMA1	KCNMA1
chr10	77242799	77243555	ARID1B,ATAC,BCL11A,TBR1	3TRa	distal	KCNMA1:ENSG00000156113:-:protein_coding:57923	chr10	77243130	77243306	ARID1B,ATAC,BCL11A,TBR1	3TRa	distal	KCNMA1:ENSG00000156113:-:protein_coding:58254	KCNMA1	KCNMA1
chr10	77242799	77243555	ARID1B,ATAC,BCL11A,TBR1	3TRa	distal	KCNMA1:ENSG00000156113:-:protein_coding:57923	chr10	77243306	77243443	ARID1B,ATAC,TBR1	2TRa	distal	KCNMA1:ENSG00000156113:-:protein_coding:58430	KCNMA1	KCNMA1
chr10	77242799	77243555	ARID1B,ATAC,BCL11A,TBR1	3TRa	distal	KCNMA1:ENSG00000156113:-:protein_coding:57923	chr10	77243443	77243491	ARID1B,TBR1	2TR	distal	KCNMA1:ENSG00000156113:-:protein_coding:58567	KCNMA1	KCNMA1
chr10	77242799	77243555	ARID1B,ATAC,BCL11A,TBR1	3TRa	distal	KCNMA1:ENSG00000156113:-:protein_coding:57923	chr10	77243491	77243555	ARID1B	1TR	distal	KCNMA1:ENSG00000156113:-:protein_coding:58615	KCNMA1	KCNMA1
chr10	77246842	77247604	ARID1B,ATAC,TBR1	2TRa	distal	KCNMA1:ENSG00000156113:-:protein_coding:61966	chr10	77246842	77247079	TBR1	1TR	distal	KCNMA1:ENSG00000156113:-:protein_coding:61966	KCNMA1	KCNMA1
chr10	77246842	77247604	ARID1B,ATAC,TBR1	2TRa	distal	KCNMA1:ENSG00000156113:-:protein_coding:61966	chr10	77247079	77247239	ATAC,TBR1	1TRa	distal	KCNMA1:ENSG00000156113:-:protein_coding:62203	KCNMA1	KCNMA1
chr10	77246842	77247604	ARID1B,ATAC,TBR1	2TRa	distal	KCNMA1:ENSG00000156113:-:protein_coding:61966	chr10	77247239	77247359	ARID1B,ATAC,TBR1	2TRa	distal	KCNMA1:ENSG00000156113:-:protein_coding:62363	KCNMA1	KCNMA1
chr10	77246842	77247604	ARID1B,ATAC,TBR1	2TRa	distal	KCNMA1:ENSG00000156113:-:protein_coding:61966	chr10	77247359	77247501	ARID1B,TBR1	2TR	distal	KCNMA1:ENSG00000156113:-:protein_coding:62483	KCNMA1	KCNMA1
chr10	77246842	77247604	ARID1B,ATAC,TBR1	2TRa	distal	KCNMA1:ENSG00000156113:-:protein_coding:61966	chr10	77247501	77247604	TBR1	1TR	distal	KCNMA1:ENSG00000156113:-:protein_coding:62625	KCNMA1	KCNMA1
chr10	77636182	77639127	ARID1B,ATAC,BCL11A,FOXP1,TBR1,TCF7L2	5TRa	proximal	KCNMA1:ENSG00000156113:-:nonsense_mediated_decay:0,KCNMA1:ENSG00000156113:-:protein_coding:0	chr10	77636182	77636381	TBR1	1TR	distal	KCNMA1:ENSG00000156113:-:nonsense_mediated_decay:-955	KCNMA1	.
chr10	77636182	77639127	ARID1B,ATAC,BCL11A,FOXP1,TBR1,TCF7L2	5TRa	proximal	KCNMA1:ENSG00000156113:-:nonsense_mediated_decay:0,KCNMA1:ENSG00000156113:-:protein_coding:0	chr10	77636381	77636542	BCL11A,TBR1	2TR	distal	KCNMA1:ENSG00000156113:-:nonsense_mediated_decay:-794	KCNMA1	.
chr10	77636182	77639127	ARID1B,ATAC,BCL11A,FOXP1,TBR1,TCF7L2	5TRa	proximal	KCNMA1:ENSG00000156113:-:nonsense_mediated_decay:0,KCNMA1:ENSG00000156113:-:protein_coding:0	chr10	77636542	77636627	BCL11A,TBR1,TCF7L2	3TR	distal	KCNMA1:ENSG00000156113:-:nonsense_mediated_decay:-709	KCNMA1	.
chr10	77636182	77639127	ARID1B,ATAC,BCL11A,FOXP1,TBR1,TCF7L2	5TRa	proximal	KCNMA1:ENSG00000156113:-:nonsense_mediated_decay:0,KCNMA1:ENSG00000156113:-:protein_coding:0	chr10	77636627	77636733	ARID1B,BCL11A,TBR1,TCF7L2	4TR	distal	KCNMA1:ENSG00000156113:-:nonsense_mediated_decay:-603	KCNMA1	.
chr10	77636182	77639127	ARID1B,ATAC,BCL11A,FOXP1,TBR1,TCF7L2	5TRa	proximal	KCNMA1:ENSG00000156113:-:nonsense_mediated_decay:0,KCNMA1:ENSG00000156113:-:protein_coding:0	chr10	77636733	77636807	ARID1B,BCL11A,TCF7L2	3TR	distal	KCNMA1:ENSG00000156113:-:nonsense_mediated_decay:-529	KCNMA1	.
chr10	77636182	77639127	ARID1B,ATAC,BCL11A,FOXP1,TBR1,TCF7L2	5TRa	proximal	KCNMA1:ENSG00000156113:-:nonsense_mediated_decay:0,KCNMA1:ENSG00000156113:-:protein_coding:0	chr10	77636807	77636821	ARID1B,TCF7L2	2TR	distal	KCNMA1:ENSG00000156113:-:nonsense_mediated_decay:-515	KCNMA1	.
chr10	77636182	77639127	ARID1B,ATAC,BCL11A,FOXP1,TBR1,TCF7L2	5TRa	proximal	KCNMA1:ENSG00000156113:-:nonsense_mediated_decay:0,KCNMA1:ENSG00000156113:-:protein_coding:0	chr10	77636821	77636929	ARID1B,TBR1,TCF7L2	3TR	distal	KCNMA1:ENSG00000156113:-:nonsense_mediated_decay:-407	KCNMA1	.
chr10	77636182	77639127	ARID1B,ATAC,BCL11A,FOXP1,TBR1,TCF7L2	5TRa	proximal	KCNMA1:ENSG00000156113:-:nonsense_mediated_decay:0,KCNMA1:ENSG00000156113:-:protein_coding:0	chr10	77636929	77637008	ARID1B,TBR1	2TR	distal	KCNMA1:ENSG00000156113:-:nonsense_mediated_decay:-328	KCNMA1	.
chr10	77636182	77639127	ARID1B,ATAC,BCL11A,FOXP1,TBR1,TCF7L2	5TRa	proximal	KCNMA1:ENSG00000156113:-:nonsense_mediated_decay:0,KCNMA1:ENSG00000156113:-:protein_coding:0	chr10	77637008	77637010	ARID1B,BCL11A,TBR1	3TR	distal	KCNMA1:ENSG00000156113:-:nonsense_mediated_decay:-326	KCNMA1	.
chr10	77636182	77639127	ARID1B,ATAC,BCL11A,FOXP1,TBR1,TCF7L2	5TRa	proximal	KCNMA1:ENSG00000156113:-:nonsense_mediated_decay:0,KCNMA1:ENSG00000156113:-:protein_coding:0	chr10	77637010	77637019	ARID1B,BCL11A,TBR1,TCF7L2	4TR	distal	KCNMA1:ENSG00000156113:-:nonsense_mediated_decay:-317	KCNMA1	.
chr10	77636182	77639127	ARID1B,ATAC,BCL11A,FOXP1,TBR1,TCF7L2	5TRa	proximal	KCNMA1:ENSG00000156113:-:nonsense_mediated_decay:0,KCNMA1:ENSG00000156113:-:protein_coding:0	chr10	77637019	77637391	ARID1B,ATAC,BCL11A,TBR1,TCF7L2	4TRa	proximal	KCNMA1:ENSG00000156113:-:nonsense_mediated_decay:0	KCNMA1	.
chr10	77636182	77639127	ARID1B,ATAC,BCL11A,FOXP1,TBR1,TCF7L2	5TRa	proximal	KCNMA1:ENSG00000156113:-:nonsense_mediated_decay:0,KCNMA1:ENSG00000156113:-:protein_coding:0	chr10	77637391	77637852	ARID1B,ATAC,BCL11A,FOXP1,TBR1,TCF7L2	5TRa	proximal	KCNMA1:ENSG00000156113:-:nonsense_mediated_decay:0,KCNMA1:ENSG00000156113:-:protein_coding:0	KCNMA1	KCNMA1
chr10	77636182	77639127	ARID1B,ATAC,BCL11A,FOXP1,TBR1,TCF7L2	5TRa	proximal	KCNMA1:ENSG00000156113:-:nonsense_mediated_decay:0,KCNMA1:ENSG00000156113:-:protein_coding:0	chr10	77637852	77637913	ARID1B,ATAC,BCL11A,TBR1,TCF7L2	4TRa	proximal	KCNMA1:ENSG00000156113:-:protein_coding:0,KCNMA1:ENSG00000156113:-:nonsense_mediated_decay:76	KCNMA1	KCNMA1
chr10	77636182	77639127	ARID1B,ATAC,BCL11A,FOXP1,TBR1,TCF7L2	5TRa	proximal	KCNMA1:ENSG00000156113:-:nonsense_mediated_decay:0,KCNMA1:ENSG00000156113:-:protein_coding:0	chr10	77637913	77637930	ATAC,BCL11A,TBR1,TCF7L2	3TRa	proximal	KCNMA1:ENSG00000156113:-:protein_coding:10,KCNMA1:ENSG00000156113:-:nonsense_mediated_decay:137	KCNMA1	KCNMA1
chr10	77636182	77639127	ARID1B,ATAC,BCL11A,FOXP1,TBR1,TCF7L2	5TRa	proximal	KCNMA1:ENSG00000156113:-:nonsense_mediated_decay:0,KCNMA1:ENSG00000156113:-:protein_coding:0	chr10	77637930	77637970	ATAC,TBR1,TCF7L2	2TRa	proximal	KCNMA1:ENSG00000156113:-:nonsense_mediated_decay:0,KCNMA1:ENSG00000156113:-:protein_coding:27	KCNMA1	KCNMA1
chr10	77636182	77639127	ARID1B,ATAC,BCL11A,FOXP1,TBR1,TCF7L2	5TRa	proximal	KCNMA1:ENSG00000156113:-:nonsense_mediated_decay:0,KCNMA1:ENSG00000156113:-:protein_coding:0	chr10	77637970	77638069	ATAC,TBR1	1TRa	proximal	KCNMA1:ENSG00000156113:-:protein_coding:0,KCNMA1:ENSG00000156113:-:nonsense_mediated_decay:22	KCNMA1	KCNMA1
chr10	77636182	77639127	ARID1B,ATAC,BCL11A,FOXP1,TBR1,TCF7L2	5TRa	proximal	KCNMA1:ENSG00000156113:-:nonsense_mediated_decay:0,KCNMA1:ENSG00000156113:-:protein_coding:0	chr10	77638069	77638108	ATAC,TBR1,TCF7L2	2TRa	proximal	KCNMA1:ENSG00000156113:-:protein_coding:75,KCNMA1:ENSG00000156113:-:nonsense_mediated_decay:121	KCNMA1	KCNMA1
chr10	77636182	77639127	ARID1B,ATAC,BCL11A,FOXP1,TBR1,TCF7L2	5TRa	proximal	KCNMA1:ENSG00000156113:-:nonsense_mediated_decay:0,KCNMA1:ENSG00000156113:-:protein_coding:0	chr10	77638108	77638119	ARID1B,ATAC,TBR1,TCF7L2	3TRa	proximal	KCNMA1:ENSG00000156113:-:protein_coding:0,KCNMA1:ENSG00000156113:-:nonsense_mediated_decay:160	KCNMA1	KCNMA1
chr10	77636182	77639127	ARID1B,ATAC,BCL11A,FOXP1,TBR1,TCF7L2	5TRa	proximal	KCNMA1:ENSG00000156113:-:nonsense_mediated_decay:0,KCNMA1:ENSG00000156113:-:protein_coding:0	chr10	77638119	77638422	ARID1B,ATAC,BCL11A,TBR1,TCF7L2	4TRa	proximal	KCNMA1:ENSG00000156113:-:protein_coding:0,KCNMA1:ENSG00000156113:-:nonsense_mediated_decay:171	KCNMA1	KCNMA1
chr10	77636182	77639127	ARID1B,ATAC,BCL11A,FOXP1,TBR1,TCF7L2	5TRa	proximal	KCNMA1:ENSG00000156113:-:nonsense_mediated_decay:0,KCNMA1:ENSG00000156113:-:protein_coding:0	chr10	77638422	77638633	ARID1B,ATAC,BCL11A,FOXP1,TBR1,TCF7L2	5TRa	proximal	KCNMA1:ENSG00000156113:-:protein_coding:52,KCNMA1:ENSG00000156113:-:nonsense_mediated_decay:474	KCNMA1	KCNMA1
chr10	77636182	77639127	ARID1B,ATAC,BCL11A,FOXP1,TBR1,TCF7L2	5TRa	proximal	KCNMA1:ENSG00000156113:-:nonsense_mediated_decay:0,KCNMA1:ENSG00000156113:-:protein_coding:0	chr10	77638633	77638692	ARID1B,ATAC,BCL11A,TBR1,TCF7L2	4TRa	proximal	KCNMA1:ENSG00000156113:-:protein_coding:263,KCNMA1:ENSG00000156113:-:nonsense_mediated_decay:685	KCNMA1	KCNMA1
chr10	77636182	77639127	ARID1B,ATAC,BCL11A,FOXP1,TBR1,TCF7L2	5TRa	proximal	KCNMA1:ENSG00000156113:-:nonsense_mediated_decay:0,KCNMA1:ENSG00000156113:-:protein_coding:0	chr10	77638692	77638804	ARID1B,BCL11A,TBR1,TCF7L2	4TR	proximal	KCNMA1:ENSG00000156113:-:protein_coding:322,KCNMA1:ENSG00000156113:-:nonsense_mediated_decay:744	KCNMA1	KCNMA1
chr10	77636182	77639127	ARID1B,ATAC,BCL11A,FOXP1,TBR1,TCF7L2	5TRa	proximal	KCNMA1:ENSG00000156113:-:nonsense_mediated_decay:0,KCNMA1:ENSG00000156113:-:protein_coding:0	chr10	77638804	77638860	ARID1B,TBR1,TCF7L2	3TR	proximal	KCNMA1:ENSG00000156113:-:protein_coding:434,KCNMA1:ENSG00000156113:-:nonsense_mediated_decay:856	KCNMA1	KCNMA1
chr10	77636182	77639127	ARID1B,ATAC,BCL11A,FOXP1,TBR1,TCF7L2	5TRa	proximal	KCNMA1:ENSG00000156113:-:nonsense_mediated_decay:0,KCNMA1:ENSG00000156113:-:protein_coding:0	chr10	77638860	77638877	ARID1B,TBR1	2TR	proximal	KCNMA1:ENSG00000156113:-:protein_coding:490,KCNMA1:ENSG00000156113:-:nonsense_mediated_decay:912	KCNMA1	KCNMA1
chr10	77636182	77639127	ARID1B,ATAC,BCL11A,FOXP1,TBR1,TCF7L2	5TRa	proximal	KCNMA1:ENSG00000156113:-:nonsense_mediated_decay:0,KCNMA1:ENSG00000156113:-:protein_coding:0	chr10	77638877	77639127	TBR1	1TR	proximal	KCNMA1:ENSG00000156113:-:protein_coding:507,KCNMA1:ENSG00000156113:-:nonsense_mediated_decay:929	KCNMA1	KCNMA1
chr10	77641706	77642213	ATAC,TBR1,TCF7L2	2TRa	distal	KCNMA1:ENSG00000156113:-:protein_coding:3336	chr10	77641706	77641824	TCF7L2	1TR	distal	KCNMA1:ENSG00000156113:-:protein_coding:3336	KCNMA1	KCNMA1
chr10	77641706	77642213	ATAC,TBR1,TCF7L2	2TRa	distal	KCNMA1:ENSG00000156113:-:protein_coding:3336	chr10	77641824	77641829	ATAC,TCF7L2	1TRa	distal	KCNMA1:ENSG00000156113:-:protein_coding:3454	KCNMA1	KCNMA1
chr10	77641706	77642213	ATAC,TBR1,TCF7L2	2TRa	distal	KCNMA1:ENSG00000156113:-:protein_coding:3336	chr10	77641829	77642078	ATAC,TBR1,TCF7L2	2TRa	distal	KCNMA1:ENSG00000156113:-:protein_coding:3459	KCNMA1	KCNMA1
chr10	77641706	77642213	ATAC,TBR1,TCF7L2	2TRa	distal	KCNMA1:ENSG00000156113:-:protein_coding:3336	chr10	77642078	77642088	TBR1,TCF7L2	2TR	distal	KCNMA1:ENSG00000156113:-:protein_coding:3708	KCNMA1	KCNMA1
chr10	77641706	77642213	ATAC,TBR1,TCF7L2	2TRa	distal	KCNMA1:ENSG00000156113:-:protein_coding:3336	chr10	77642088	77642213	TCF7L2	1TR	distal	KCNMA1:ENSG00000156113:-:protein_coding:3718	KCNMA1	KCNMA1
chr10	87861440	87864804	ARID1B,ATAC,BCL11A,FOXP1,TBR1,TCF7L2	5TRa	proximal	PTEN:ENSG00000171862:+:protein_coding:0,PTEN:ENSG00000171862:+:lncRNA:0,PTEN:ENSG00000171862:+:retained_intron:0,KLLN:ENSG00000227268:-:protein_coding:0	chr10	87861440	87861457	TBR1	1TR	distal	PTEN:ENSG00000171862:+:protein_coding:2167	PTEN	PTEN
chr10	87861440	87864804	ARID1B,ATAC,BCL11A,FOXP1,TBR1,TCF7L2	5TRa	proximal	PTEN:ENSG00000171862:+:protein_coding:0,PTEN:ENSG00000171862:+:lncRNA:0,PTEN:ENSG00000171862:+:retained_intron:0,KLLN:ENSG00000227268:-:protein_coding:0	chr10	87861457	87861651	ARID1B,TBR1	2TR	proximal	PTEN:ENSG00000171862:+:protein_coding:1973	PTEN	PTEN
chr10	87861440	87864804	ARID1B,ATAC,BCL11A,FOXP1,TBR1,TCF7L2	5TRa	proximal	PTEN:ENSG00000171862:+:protein_coding:0,PTEN:ENSG00000171862:+:lncRNA:0,PTEN:ENSG00000171862:+:retained_intron:0,KLLN:ENSG00000227268:-:protein_coding:0	chr10	87861651	87861736	ARID1B,TBR1,TCF7L2	3TR	proximal	PTEN:ENSG00000171862:+:protein_coding:1888	PTEN	PTEN
chr10	87861440	87864804	ARID1B,ATAC,BCL11A,FOXP1,TBR1,TCF7L2	5TRa	proximal	PTEN:ENSG00000171862:+:protein_coding:0,PTEN:ENSG00000171862:+:lncRNA:0,PTEN:ENSG00000171862:+:retained_intron:0,KLLN:ENSG00000227268:-:protein_coding:0	chr10	87861736	87861849	ARID1B,ATAC,TBR1,TCF7L2	3TRa	proximal	PTEN:ENSG00000171862:+:protein_coding:1775	PTEN	PTEN
chr10	87861440	87864804	ARID1B,ATAC,BCL11A,FOXP1,TBR1,TCF7L2	5TRa	proximal	PTEN:ENSG00000171862:+:protein_coding:0,PTEN:ENSG00000171862:+:lncRNA:0,PTEN:ENSG00000171862:+:retained_intron:0,KLLN:ENSG00000227268:-:protein_coding:0	chr10	87861849	87862239	ARID1B,ATAC,BCL11A,TBR1,TCF7L2	4TRa	proximal	PTEN:ENSG00000171862:+:protein_coding:1385	PTEN	PTEN
chr10	87861440	87864804	ARID1B,ATAC,BCL11A,FOXP1,TBR1,TCF7L2	5TRa	proximal	PTEN:ENSG00000171862:+:protein_coding:0,PTEN:ENSG00000171862:+:lncRNA:0,PTEN:ENSG00000171862:+:retained_intron:0,KLLN:ENSG00000227268:-:protein_coding:0	chr10	87862239	87862654	ARID1B,ATAC,BCL11A,FOXP1,TBR1,TCF7L2	5TRa	proximal	PTEN:ENSG00000171862:+:protein_coding:970,PTEN:ENSG00000171862:+:lncRNA:1794,PTEN:ENSG00000171862:+:retained_intron:1813	PTEN	PTEN
chr10	87861440	87864804	ARID1B,ATAC,BCL11A,FOXP1,TBR1,TCF7L2	5TRa	proximal	PTEN:ENSG00000171862:+:protein_coding:0,PTEN:ENSG00000171862:+:lncRNA:0,PTEN:ENSG00000171862:+:retained_intron:0,KLLN:ENSG00000227268:-:protein_coding:0	chr10	87862654	87863055	ARID1B,ATAC,BCL11A,TBR1,TCF7L2	4TRa	proximal	PTEN:ENSG00000171862:+:protein_coding:569,PTEN:ENSG00000171862:+:lncRNA:1393,PTEN:ENSG00000171862:+:retained_intron:1412	PTEN	PTEN
chr10	87861440	87864804	ARID1B,ATAC,BCL11A,FOXP1,TBR1,TCF7L2	5TRa	proximal	PTEN:ENSG00000171862:+:protein_coding:0,PTEN:ENSG00000171862:+:lncRNA:0,PTEN:ENSG00000171862:+:retained_intron:0,KLLN:ENSG00000227268:-:protein_coding:0	chr10	87863055	87863938	ARID1B,ATAC,BCL11A,FOXP1,TBR1,TCF7L2	5TRa	proximal	PTEN:ENSG00000171862:+:protein_coding:0,KLLN:ENSG00000227268:-:protein_coding:0,PTEN:ENSG00000171862:+:lncRNA:510,PTEN:ENSG00000171862:+:retained_intron:529	PTEN	PTEN
chr10	87861440	87864804	ARID1B,ATAC,BCL11A,FOXP1,TBR1,TCF7L2	5TRa	proximal	PTEN:ENSG00000171862:+:protein_coding:0,PTEN:ENSG00000171862:+:lncRNA:0,PTEN:ENSG00000171862:+:retained_intron:0,KLLN:ENSG00000227268:-:protein_coding:0	chr10	87863938	87863960	ARID1B,ATAC,FOXP1,TBR1,TCF7L2	4TRa	proximal	PTEN:ENSG00000171862:+:lncRNA:488,KLLN:ENSG00000227268:-:protein_coding:500,PTEN:ENSG00000171862:+:retained_intron:507	PTEN	.
chr10	87861440	87864804	ARID1B,ATAC,BCL11A,FOXP1,TBR1,TCF7L2	5TRa	proximal	PTEN:ENSG00000171862:+:protein_coding:0,PTEN:ENSG00000171862:+:lncRNA:0,PTEN:ENSG00000171862:+:retained_intron:0,KLLN:ENSG00000227268:-:protein_coding:0	chr10	87863960	87863966	ATAC,FOXP1,TBR1,TCF7L2	3TRa	proximal	PTEN:ENSG00000171862:+:lncRNA:482,PTEN:ENSG00000171862:+:retained_intron:501,KLLN:ENSG00000227268:-:protein_coding:522	PTEN	.
chr10	87861440	87864804	ARID1B,ATAC,BCL11A,FOXP1,TBR1,TCF7L2	5TRa	proximal	PTEN:ENSG00000171862:+:protein_coding:0,PTEN:ENSG00000171862:+:lncRNA:0,PTEN:ENSG00000171862:+:retained_intron:0,KLLN:ENSG00000227268:-:protein_coding:0	chr10	87863966	87864077	ATAC,TBR1,TCF7L2	2TRa	proximal	PTEN:ENSG00000171862:+:lncRNA:371,PTEN:ENSG00000171862:+:retained_intron:390,KLLN:ENSG00000227268:-:protein_coding:528	PTEN	.
chr10	87861440	87864804	ARID1B,ATAC,BCL11A,FOXP1,TBR1,TCF7L2	5TRa	proximal	PTEN:ENSG00000171862:+:protein_coding:0,PTEN:ENSG00000171862:+:lncRNA:0,PTEN:ENSG00000171862:+:retained_intron:0,KLLN:ENSG00000227268:-:protein_coding:0	chr10	87864077	87864236	ATAC,TBR1	1TRa	proximal	PTEN:ENSG00000171862:+:lncRNA:212,PTEN:ENSG00000171862:+:retained_intron:231,KLLN:ENSG00000227268:-:protein_coding:639	PTEN	.
chr10	87861440	87864804	ARID1B,ATAC,BCL11A,FOXP1,TBR1,TCF7L2	5TRa	proximal	PTEN:ENSG00000171862:+:protein_coding:0,PTEN:ENSG00000171862:+:lncRNA:0,PTEN:ENSG00000171862:+:retained_intron:0,KLLN:ENSG00000227268:-:protein_coding:0	chr10	87864236	87864370	ATAC,TBR1,TCF7L2	2TRa	proximal	PTEN:ENSG00000171862:+:lncRNA:78,PTEN:ENSG00000171862:+:retained_intron:97,KLLN:ENSG00000227268:-:protein_coding:798	PTEN	.
chr10	87861440	87864804	ARID1B,ATAC,BCL11A,FOXP1,TBR1,TCF7L2	5TRa	proximal	PTEN:ENSG00000171862:+:protein_coding:0,PTEN:ENSG00000171862:+:lncRNA:0,PTEN:ENSG00000171862:+:retained_intron:0,KLLN:ENSG00000227268:-:protein_coding:0	chr10	87864370	87864564	ATAC,TCF7L2	1TRa	proximal	PTEN:ENSG00000171862:+:lncRNA:0,PTEN:ENSG00000171862:+:retained_intron:0,KLLN:ENSG00000227268:-:protein_coding:932	PTEN	.
chr10	87861440	87864804	ARID1B,ATAC,BCL11A,FOXP1,TBR1,TCF7L2	5TRa	proximal	PTEN:ENSG00000171862:+:protein_coding:0,PTEN:ENSG00000171862:+:lncRNA:0,PTEN:ENSG00000171862:+:retained_intron:0,KLLN:ENSG00000227268:-:protein_coding:0	chr10	87864564	87864664	TCF7L2	1TR	proximal	KLLN:ENSG00000227268:-:protein_coding:1126	PTEN	.
chr10	87861440	87864804	ARID1B,ATAC,BCL11A,FOXP1,TBR1,TCF7L2	5TRa	proximal	PTEN:ENSG00000171862:+:protein_coding:0,PTEN:ENSG00000171862:+:lncRNA:0,PTEN:ENSG00000171862:+:retained_intron:0,KLLN:ENSG00000227268:-:protein_coding:0	chr10	87864664	87864708	ATAC,TCF7L2	1TRa	proximal	KLLN:ENSG00000227268:-:protein_coding:1226	PTEN	.
chr10	87861440	87864804	ARID1B,ATAC,BCL11A,FOXP1,TBR1,TCF7L2	5TRa	proximal	PTEN:ENSG00000171862:+:protein_coding:0,PTEN:ENSG00000171862:+:lncRNA:0,PTEN:ENSG00000171862:+:retained_intron:0,KLLN:ENSG00000227268:-:protein_coding:0	chr10	87864708	87864804	TCF7L2	1TR	proximal	KLLN:ENSG00000227268:-:protein_coding:1270	PTEN	.
chr10	102113216	102115890	ARID1B,ATAC,BCL11A,FOXP1,TBR1,TCF7L2	5TRa	proximal	LDB1:ENSG00000198728:-:protein_coding:0	chr10	102113216	102113272	FOXP1,TBR1	2TR	distal	LDB1:ENSG00000198728:-:lncRNA:2082	LDB1	.
chr10	102113216	102115890	ARID1B,ATAC,BCL11A,FOXP1,TBR1,TCF7L2	5TRa	proximal	LDB1:ENSG00000198728:-:protein_coding:0	chr10	102113272	102113416	ATAC,FOXP1,TBR1	2TRa	distal	LDB1:ENSG00000198728:-:lncRNA:2138	LDB1	.
chr10	102113216	102115890	ARID1B,ATAC,BCL11A,FOXP1,TBR1,TCF7L2	5TRa	proximal	LDB1:ENSG00000198728:-:protein_coding:0	chr10	102113416	102113418	ATAC,TBR1	1TRa	distal	LDB1:ENSG00000198728:-:lncRNA:2282	LDB1	.
chr10	102113216	102115890	ARID1B,ATAC,BCL11A,FOXP1,TBR1,TCF7L2	5TRa	proximal	LDB1:ENSG00000198728:-:protein_coding:0	chr10	102113418	102113469	ARID1B,ATAC,TBR1	2TRa	distal	LDB1:ENSG00000198728:-:lncRNA:2284	LDB1	.
chr10	102113216	102115890	ARID1B,ATAC,BCL11A,FOXP1,TBR1,TCF7L2	5TRa	proximal	LDB1:ENSG00000198728:-:protein_coding:0	chr10	102113469	102113675	ARID1B,TBR1	2TR	distal	LDB1:ENSG00000198728:-:lncRNA:2335	LDB1	.
chr10	102113216	102115890	ARID1B,ATAC,BCL11A,FOXP1,TBR1,TCF7L2	5TRa	proximal	LDB1:ENSG00000198728:-:protein_coding:0	chr10	102113675	102113832	TBR1	1TR	distal	LDB1:ENSG00000198728:-:lncRNA:2541	LDB1	.
chr10	102113216	102115890	ARID1B,ATAC,BCL11A,FOXP1,TBR1,TCF7L2	5TRa	proximal	LDB1:ENSG00000198728:-:protein_coding:0	chr10	102113832	102113837	ARID1B,TBR1	2TR	distal	LDB1:ENSG00000198728:-:lncRNA:2698	LDB1	.
chr10	102113216	102115890	ARID1B,ATAC,BCL11A,FOXP1,TBR1,TCF7L2	5TRa	proximal	LDB1:ENSG00000198728:-:protein_coding:0	chr10	102113837	102113838	ARID1B,TBR1,TCF7L2	3TR	distal	LDB1:ENSG00000198728:-:lncRNA:2703	LDB1	.
chr10	102113216	102115890	ARID1B,ATAC,BCL11A,FOXP1,TBR1,TCF7L2	5TRa	proximal	LDB1:ENSG00000198728:-:protein_coding:0	chr10	102113838	102113939	ARID1B,ATAC,TBR1,TCF7L2	3TRa	distal	LDB1:ENSG00000198728:-:lncRNA:2704	LDB1	.
chr10	102113216	102115890	ARID1B,ATAC,BCL11A,FOXP1,TBR1,TCF7L2	5TRa	proximal	LDB1:ENSG00000198728:-:protein_coding:0	chr10	102113939	102114372	ARID1B,ATAC,BCL11A,TBR1,TCF7L2	4TRa	distal	LDB1:ENSG00000198728:-:protein_coding:-575	LDB1	LDB1
chr10	102113216	102115890	ARID1B,ATAC,BCL11A,FOXP1,TBR1,TCF7L2	5TRa	proximal	LDB1:ENSG00000198728:-:protein_coding:0	chr10	102114372	102115164	ARID1B,ATAC,BCL11A,FOXP1,TBR1,TCF7L2	5TRa	proximal	LDB1:ENSG00000198728:-:protein_coding:0	LDB1	LDB1
chr10	102113216	102115890	ARID1B,ATAC,BCL11A,FOXP1,TBR1,TCF7L2	5TRa	proximal	LDB1:ENSG00000198728:-:protein_coding:0	chr10	102115164	102115399	ARID1B,ATAC,BCL11A,TBR1,TCF7L2	4TRa	proximal	LDB1:ENSG00000198728:-:protein_coding:217	LDB1	LDB1
chr10	102113216	102115890	ARID1B,ATAC,BCL11A,FOXP1,TBR1,TCF7L2	5TRa	proximal	LDB1:ENSG00000198728:-:protein_coding:0	chr10	102115399	102115501	ARID1B,ATAC,TBR1,TCF7L2	3TRa	proximal	LDB1:ENSG00000198728:-:protein_coding:452	LDB1	LDB1
chr10	102113216	102115890	ARID1B,ATAC,BCL11A,FOXP1,TBR1,TCF7L2	5TRa	proximal	LDB1:ENSG00000198728:-:protein_coding:0	chr10	102115501	102115768	ARID1B,ATAC,BCL11A,TBR1,TCF7L2	4TRa	proximal	LDB1:ENSG00000198728:-:protein_coding:554	LDB1	LDB1
chr10	102113216	102115890	ARID1B,ATAC,BCL11A,FOXP1,TBR1,TCF7L2	5TRa	proximal	LDB1:ENSG00000198728:-:protein_coding:0	chr10	102115768	102115809	ARID1B,TBR1,TCF7L2	3TR	proximal	LDB1:ENSG00000198728:-:protein_coding:821	LDB1	LDB1
chr10	102113216	102115890	ARID1B,ATAC,BCL11A,FOXP1,TBR1,TCF7L2	5TRa	proximal	LDB1:ENSG00000198728:-:protein_coding:0	chr10	102115809	102115855	TBR1,TCF7L2	2TR	proximal	LDB1:ENSG00000198728:-:protein_coding:862	LDB1	LDB1
chr10	102113216	102115890	ARID1B,ATAC,BCL11A,FOXP1,TBR1,TCF7L2	5TRa	proximal	LDB1:ENSG00000198728:-:protein_coding:0	chr10	102115855	102115890	TCF7L2	1TR	proximal	LDB1:ENSG00000198728:-:protein_coding:908	LDB1	LDB1
chr10	102116629	102121882	ARID1B,ATAC,BCL11A,FOXP1,TBR1,TCF7L2	5TRa	proximal	LDB1:ENSG00000198728:-:protein_coding:0,LDB1:ENSG00000198728:-:lncRNA:0	chr10	102116629	102116635	ARID1B	1TR	proximal	LDB1:ENSG00000198728:-:protein_coding:1682	LDB1	LDB1
chr10	102116629	102121882	ARID1B,ATAC,BCL11A,FOXP1,TBR1,TCF7L2	5TRa	proximal	LDB1:ENSG00000198728:-:protein_coding:0,LDB1:ENSG00000198728:-:lncRNA:0	chr10	102116635	102116776	ARID1B,TBR1	2TR	proximal	LDB1:ENSG00000198728:-:protein_coding:1688	LDB1	LDB1
chr10	102116629	102121882	ARID1B,ATAC,BCL11A,FOXP1,TBR1,TCF7L2	5TRa	proximal	LDB1:ENSG00000198728:-:protein_coding:0,LDB1:ENSG00000198728:-:lncRNA:0	chr10	102116776	102116895	ARID1B,BCL11A,TBR1	3TR	proximal	LDB1:ENSG00000198728:-:protein_coding:1829	LDB1	LDB1
chr10	102116629	102121882	ARID1B,ATAC,BCL11A,FOXP1,TBR1,TCF7L2	5TRa	proximal	LDB1:ENSG00000198728:-:protein_coding:0,LDB1:ENSG00000198728:-:lncRNA:0	chr10	102116895	102117187	ARID1B,BCL11A,TBR1,TCF7L2	4TR	proximal	LDB1:ENSG00000198728:-:protein_coding:1948	LDB1	LDB1
chr10	102116629	102121882	ARID1B,ATAC,BCL11A,FOXP1,TBR1,TCF7L2	5TRa	proximal	LDB1:ENSG00000198728:-:protein_coding:0,LDB1:ENSG00000198728:-:lncRNA:0	chr10	102117187	102117476	ARID1B,ATAC,BCL11A,TBR1,TCF7L2	4TRa	distal	LDB1:ENSG00000198728:-:protein_coding:2240	LDB1	LDB1
chr10	102116629	102121882	ARID1B,ATAC,BCL11A,FOXP1,TBR1,TCF7L2	5TRa	proximal	LDB1:ENSG00000198728:-:protein_coding:0,LDB1:ENSG00000198728:-:lncRNA:0	chr10	102117476	102118034	ARID1B,ATAC,BCL11A,FOXP1,TBR1,TCF7L2	5TRa	distal	LDB1:ENSG00000198728:-:protein_coding:2529	LDB1	LDB1
chr10	102116629	102121882	ARID1B,ATAC,BCL11A,FOXP1,TBR1,TCF7L2	5TRa	proximal	LDB1:ENSG00000198728:-:protein_coding:0,LDB1:ENSG00000198728:-:lncRNA:0	chr10	102118034	102118172	ARID1B,ATAC,BCL11A,TBR1,TCF7L2	4TRa	distal	LDB1:ENSG00000198728:-:protein_coding:3087	LDB1	LDB1
chr10	102116629	102121882	ARID1B,ATAC,BCL11A,FOXP1,TBR1,TCF7L2	5TRa	proximal	LDB1:ENSG00000198728:-:protein_coding:0,LDB1:ENSG00000198728:-:lncRNA:0	chr10	102118172	102118384	ARID1B,ATAC,TBR1,TCF7L2	3TRa	distal	LDB1:ENSG00000198728:-:protein_coding:3225	LDB1	LDB1
chr10	102116629	102121882	ARID1B,ATAC,BCL11A,FOXP1,TBR1,TCF7L2	5TRa	proximal	LDB1:ENSG00000198728:-:protein_coding:0,LDB1:ENSG00000198728:-:lncRNA:0	chr10	102118384	102118403	ARID1B,TBR1,TCF7L2	3TR	distal	LDB1:ENSG00000198728:-:protein_coding:3437	LDB1	LDB1
chr10	102116629	102121882	ARID1B,ATAC,BCL11A,FOXP1,TBR1,TCF7L2	5TRa	proximal	LDB1:ENSG00000198728:-:protein_coding:0,LDB1:ENSG00000198728:-:lncRNA:0	chr10	102118403	102118518	ARID1B,BCL11A,TBR1,TCF7L2	4TR	distal	LDB1:ENSG00000198728:-:protein_coding:3456	LDB1	LDB1
chr10	102116629	102121882	ARID1B,ATAC,BCL11A,FOXP1,TBR1,TCF7L2	5TRa	proximal	LDB1:ENSG00000198728:-:protein_coding:0,LDB1:ENSG00000198728:-:lncRNA:0	chr10	102118518	102118606	ARID1B,BCL11A,TCF7L2	3TR	distal	LDB1:ENSG00000198728:-:protein_coding:3571	LDB1	LDB1
chr10	102116629	102121882	ARID1B,ATAC,BCL11A,FOXP1,TBR1,TCF7L2	5TRa	proximal	LDB1:ENSG00000198728:-:protein_coding:0,LDB1:ENSG00000198728:-:lncRNA:0	chr10	102118606	102118723	ARID1B,BCL11A,TBR1,TCF7L2	4TR	distal	LDB1:ENSG00000198728:-:protein_coding:3659	LDB1	LDB1
chr10	102116629	102121882	ARID1B,ATAC,BCL11A,FOXP1,TBR1,TCF7L2	5TRa	proximal	LDB1:ENSG00000198728:-:protein_coding:0,LDB1:ENSG00000198728:-:lncRNA:0	chr10	102118723	102118796	ARID1B,TBR1,TCF7L2	3TR	distal	LDB1:ENSG00000198728:-:lncRNA:-1653	LDB1	.
chr10	102116629	102121882	ARID1B,ATAC,BCL11A,FOXP1,TBR1,TCF7L2	5TRa	proximal	LDB1:ENSG00000198728:-:protein_coding:0,LDB1:ENSG00000198728:-:lncRNA:0	chr10	102118796	102118874	ARID1B,TBR1	2TR	distal	LDB1:ENSG00000198728:-:lncRNA:-1575	LDB1	.
chr10	102116629	102121882	ARID1B,ATAC,BCL11A,FOXP1,TBR1,TCF7L2	5TRa	proximal	LDB1:ENSG00000198728:-:protein_coding:0,LDB1:ENSG00000198728:-:lncRNA:0	chr10	102118874	102119130	ARID1B,ATAC,TBR1	2TRa	distal	LDB1:ENSG00000198728:-:lncRNA:-1319	LDB1	.
chr10	102116629	102121882	ARID1B,ATAC,BCL11A,FOXP1,TBR1,TCF7L2	5TRa	proximal	LDB1:ENSG00000198728:-:protein_coding:0,LDB1:ENSG00000198728:-:lncRNA:0	chr10	102119130	102119181	ATAC,TBR1	1TRa	distal	LDB1:ENSG00000198728:-:lncRNA:-1268	LDB1	.
chr10	102116629	102121882	ARID1B,ATAC,BCL11A,FOXP1,TBR1,TCF7L2	5TRa	proximal	LDB1:ENSG00000198728:-:protein_coding:0,LDB1:ENSG00000198728:-:lncRNA:0	chr10	102119181	102119209	TBR1	1TR	distal	LDB1:ENSG00000198728:-:lncRNA:-1240	LDB1	.
chr10	102116629	102121882	ARID1B,ATAC,BCL11A,FOXP1,TBR1,TCF7L2	5TRa	proximal	LDB1:ENSG00000198728:-:protein_coding:0,LDB1:ENSG00000198728:-:lncRNA:0	chr10	102119209	102119462	ARID1B,TBR1	2TR	distal	LDB1:ENSG00000198728:-:lncRNA:-987	LDB1	.
chr10	102116629	102121882	ARID1B,ATAC,BCL11A,FOXP1,TBR1,TCF7L2	5TRa	proximal	LDB1:ENSG00000198728:-:protein_coding:0,LDB1:ENSG00000198728:-:lncRNA:0	chr10	102119462	102119477	ARID1B,ATAC,TBR1	2TRa	distal	LDB1:ENSG00000198728:-:lncRNA:-972	LDB1	.
chr10	102116629	102121882	ARID1B,ATAC,BCL11A,FOXP1,TBR1,TCF7L2	5TRa	proximal	LDB1:ENSG00000198728:-:protein_coding:0,LDB1:ENSG00000198728:-:lncRNA:0	chr10	102119477	102119484	ARID1B,ATAC,TBR1,TCF7L2	3TRa	distal	LDB1:ENSG00000198728:-:lncRNA:-965	LDB1	.
chr10	102116629	102121882	ARID1B,ATAC,BCL11A,FOXP1,TBR1,TCF7L2	5TRa	proximal	LDB1:ENSG00000198728:-:protein_coding:0,LDB1:ENSG00000198728:-:lncRNA:0	chr10	102119484	102119696	ARID1B,ATAC,BCL11A,TBR1,TCF7L2	4TRa	distal	LDB1:ENSG00000198728:-:lncRNA:-753	LDB1	.
chr10	102116629	102121882	ARID1B,ATAC,BCL11A,FOXP1,TBR1,TCF7L2	5TRa	proximal	LDB1:ENSG00000198728:-:protein_coding:0,LDB1:ENSG00000198728:-:lncRNA:0	chr10	102119696	102119781	ATAC,BCL11A,TBR1,TCF7L2	3TRa	distal	LDB1:ENSG00000198728:-:lncRNA:-668	LDB1	.
chr10	102116629	102121882	ARID1B,ATAC,BCL11A,FOXP1,TBR1,TCF7L2	5TRa	proximal	LDB1:ENSG00000198728:-:protein_coding:0,LDB1:ENSG00000198728:-:lncRNA:0	chr10	102119781	102119832	BCL11A,TBR1,TCF7L2	3TR	distal	LDB1:ENSG00000198728:-:lncRNA:-617	LDB1	.
chr10	102116629	102121882	ARID1B,ATAC,BCL11A,FOXP1,TBR1,TCF7L2	5TRa	proximal	LDB1:ENSG00000198728:-:protein_coding:0,LDB1:ENSG00000198728:-:lncRNA:0	chr10	102119832	102119859	ARID1B,BCL11A,TBR1,TCF7L2	4TR	distal	LDB1:ENSG00000198728:-:lncRNA:-590	LDB1	.
chr10	102116629	102121882	ARID1B,ATAC,BCL11A,FOXP1,TBR1,TCF7L2	5TRa	proximal	LDB1:ENSG00000198728:-:protein_coding:0,LDB1:ENSG00000198728:-:lncRNA:0	chr10	102119859	102120235	ARID1B,ATAC,BCL11A,TBR1,TCF7L2	4TRa	distal	LDB1:ENSG00000198728:-:lncRNA:-214	LDB1	.
chr10	102116629	102121882	ARID1B,ATAC,BCL11A,FOXP1,TBR1,TCF7L2	5TRa	proximal	LDB1:ENSG00000198728:-:protein_coding:0,LDB1:ENSG00000198728:-:lncRNA:0	chr10	102120235	102121026	ARID1B,ATAC,BCL11A,FOXP1,TBR1,TCF7L2	5TRa	proximal	LDB1:ENSG00000198728:-:lncRNA:0,LDB1:ENSG00000198728:-:protein_coding:0	LDB1	LDB1
chr10	102116629	102121882	ARID1B,ATAC,BCL11A,FOXP1,TBR1,TCF7L2	5TRa	proximal	LDB1:ENSG00000198728:-:protein_coding:0,LDB1:ENSG00000198728:-:lncRNA:0	chr10	102121026	102121137	ARID1B,ATAC,BCL11A,TBR1,TCF7L2	4TRa	proximal	LDB1:ENSG00000198728:-:protein_coding:572,LDB1:ENSG00000198728:-:lncRNA:577	LDB1	LDB1
chr10	102116629	102121882	ARID1B,ATAC,BCL11A,FOXP1,TBR1,TCF7L2	5TRa	proximal	LDB1:ENSG00000198728:-:protein_coding:0,LDB1:ENSG00000198728:-:lncRNA:0	chr10	102121137	102121371	ARID1B,ATAC,BCL11A,FOXP1,TBR1,TCF7L2	5TRa	proximal	LDB1:ENSG00000198728:-:protein_coding:683,LDB1:ENSG00000198728:-:lncRNA:688	LDB1	LDB1
chr10	102116629	102121882	ARID1B,ATAC,BCL11A,FOXP1,TBR1,TCF7L2	5TRa	proximal	LDB1:ENSG00000198728:-:protein_coding:0,LDB1:ENSG00000198728:-:lncRNA:0	chr10	102121371	102121791	ARID1B,ATAC,BCL11A,TBR1,TCF7L2	4TRa	proximal	LDB1:ENSG00000198728:-:protein_coding:917,LDB1:ENSG00000198728:-:lncRNA:922	LDB1	LDB1
chr10	102116629	102121882	ARID1B,ATAC,BCL11A,FOXP1,TBR1,TCF7L2	5TRa	proximal	LDB1:ENSG00000198728:-:protein_coding:0,LDB1:ENSG00000198728:-:lncRNA:0	chr10	102121791	102121813	ATAC,BCL11A,TBR1,TCF7L2	3TRa	proximal	LDB1:ENSG00000198728:-:protein_coding:1337,LDB1:ENSG00000198728:-:lncRNA:1342	LDB1	LDB1
chr10	102116629	102121882	ARID1B,ATAC,BCL11A,FOXP1,TBR1,TCF7L2	5TRa	proximal	LDB1:ENSG00000198728:-:protein_coding:0,LDB1:ENSG00000198728:-:lncRNA:0	chr10	102121813	102121832	ATAC,TBR1,TCF7L2	2TRa	proximal	LDB1:ENSG00000198728:-:protein_coding:1359,LDB1:ENSG00000198728:-:lncRNA:1364	LDB1	LDB1
chr10	102116629	102121882	ARID1B,ATAC,BCL11A,FOXP1,TBR1,TCF7L2	5TRa	proximal	LDB1:ENSG00000198728:-:protein_coding:0,LDB1:ENSG00000198728:-:lncRNA:0	chr10	102121832	102121856	TBR1,TCF7L2	2TR	proximal	LDB1:ENSG00000198728:-:protein_coding:1378,LDB1:ENSG00000198728:-:lncRNA:1383	LDB1	LDB1
chr10	102116629	102121882	ARID1B,ATAC,BCL11A,FOXP1,TBR1,TCF7L2	5TRa	proximal	LDB1:ENSG00000198728:-:protein_coding:0,LDB1:ENSG00000198728:-:lncRNA:0	chr10	102121856	102121882	TBR1	1TR	proximal	LDB1:ENSG00000198728:-:protein_coding:1402,LDB1:ENSG00000198728:-:lncRNA:1407	LDB1	LDB1
chr10	102121995	102122354	ARID1B	1TR	proximal	LDB1:ENSG00000198728:-:protein_coding:1541,LDB1:ENSG00000198728:-:lncRNA:1546	chr10	102121995	102122354	ARID1B	1TR	proximal	LDB1:ENSG00000198728:-:protein_coding:1541,LDB1:ENSG00000198728:-:lncRNA:1546	LDB1	LDB1
chr10	112945727	112946520	ARID1B,ATAC,BCL11A,TBR1,TCF7L2	4TRa	distal	TCF7L2:ENSG00000148737:+:protein_coding:3726	chr10	112945727	112945838	TBR1	1TR	distal	TCF7L2:ENSG00000148737:+:protein_coding:4408	TCF7L2	TCF7L2
chr10	112945727	112946520	ARID1B,ATAC,BCL11A,TBR1,TCF7L2	4TRa	distal	TCF7L2:ENSG00000148737:+:protein_coding:3726	chr10	112945838	112945854	BCL11A,TBR1	2TR	distal	TCF7L2:ENSG00000148737:+:protein_coding:4392	TCF7L2	TCF7L2
chr10	112945727	112946520	ARID1B,ATAC,BCL11A,TBR1,TCF7L2	4TRa	distal	TCF7L2:ENSG00000148737:+:protein_coding:3726	chr10	112945854	112945925	ARID1B,BCL11A,TBR1	3TR	distal	TCF7L2:ENSG00000148737:+:protein_coding:4321	TCF7L2	TCF7L2
chr10	112945727	112946520	ARID1B,ATAC,BCL11A,TBR1,TCF7L2	4TRa	distal	TCF7L2:ENSG00000148737:+:protein_coding:3726	chr10	112945925	112946134	ARID1B,BCL11A,TBR1,TCF7L2	4TR	distal	TCF7L2:ENSG00000148737:+:protein_coding:4112	TCF7L2	TCF7L2
chr10	112945727	112946520	ARID1B,ATAC,BCL11A,TBR1,TCF7L2	4TRa	distal	TCF7L2:ENSG00000148737:+:protein_coding:3726	chr10	112946134	112946272	ARID1B,ATAC,BCL11A,TBR1,TCF7L2	4TRa	distal	TCF7L2:ENSG00000148737:+:protein_coding:3974	TCF7L2	TCF7L2
chr10	112945727	112946520	ARID1B,ATAC,BCL11A,TBR1,TCF7L2	4TRa	distal	TCF7L2:ENSG00000148737:+:protein_coding:3726	chr10	112946272	112946284	ARID1B,ATAC,TBR1,TCF7L2	3TRa	distal	TCF7L2:ENSG00000148737:+:protein_coding:3962	TCF7L2	TCF7L2
chr10	112945727	112946520	ARID1B,ATAC,BCL11A,TBR1,TCF7L2	4TRa	distal	TCF7L2:ENSG00000148737:+:protein_coding:3726	chr10	112946284	112946332	ARID1B,ATAC,TBR1	2TRa	distal	TCF7L2:ENSG00000148737:+:protein_coding:3914	TCF7L2	TCF7L2
chr10	112945727	112946520	ARID1B,ATAC,BCL11A,TBR1,TCF7L2	4TRa	distal	TCF7L2:ENSG00000148737:+:protein_coding:3726	chr10	112946332	112946466	ARID1B,TBR1	2TR	distal	TCF7L2:ENSG00000148737:+:protein_coding:3780	TCF7L2	TCF7L2
chr10	112945727	112946520	ARID1B,ATAC,BCL11A,TBR1,TCF7L2	4TRa	distal	TCF7L2:ENSG00000148737:+:protein_coding:3726	chr10	112946466	112946520	ARID1B	1TR	distal	TCF7L2:ENSG00000148737:+:protein_coding:3726	TCF7L2	TCF7L2
chr10	112949524	112951210	ARID1B,ATAC,BCL11A,FOXP1,TBR1,TCF7L2	5TRa	proximal	TCF7L2:ENSG00000148737:+:protein_coding:0	chr10	112949524	112949526	BCL11A	1TR	proximal	TCF7L2:ENSG00000148737:+:protein_coding:720	TCF7L2	TCF7L2
chr10	112949524	112951210	ARID1B,ATAC,BCL11A,FOXP1,TBR1,TCF7L2	5TRa	proximal	TCF7L2:ENSG00000148737:+:protein_coding:0	chr10	112949526	112949594	BCL11A,TCF7L2	2TR	proximal	TCF7L2:ENSG00000148737:+:protein_coding:652	TCF7L2	TCF7L2
chr10	112949524	112951210	ARID1B,ATAC,BCL11A,FOXP1,TBR1,TCF7L2	5TRa	proximal	TCF7L2:ENSG00000148737:+:protein_coding:0	chr10	112949594	112949613	ARID1B,BCL11A,TCF7L2	3TR	proximal	TCF7L2:ENSG00000148737:+:protein_coding:633	TCF7L2	TCF7L2
chr10	112949524	112951210	ARID1B,ATAC,BCL11A,FOXP1,TBR1,TCF7L2	5TRa	proximal	TCF7L2:ENSG00000148737:+:protein_coding:0	chr10	112949613	112949765	ARID1B,BCL11A,TBR1,TCF7L2	4TR	proximal	TCF7L2:ENSG00000148737:+:protein_coding:481	TCF7L2	TCF7L2
chr10	112949524	112951210	ARID1B,ATAC,BCL11A,FOXP1,TBR1,TCF7L2	5TRa	proximal	TCF7L2:ENSG00000148737:+:protein_coding:0	chr10	112949765	112949794	ARID1B,TBR1,TCF7L2	3TR	proximal	TCF7L2:ENSG00000148737:+:protein_coding:452	TCF7L2	TCF7L2
chr10	112949524	112951210	ARID1B,ATAC,BCL11A,FOXP1,TBR1,TCF7L2	5TRa	proximal	TCF7L2:ENSG00000148737:+:protein_coding:0	chr10	112949794	112949971	ARID1B,ATAC,TBR1,TCF7L2	3TRa	proximal	TCF7L2:ENSG00000148737:+:protein_coding:275	TCF7L2	TCF7L2
chr10	112949524	112951210	ARID1B,ATAC,BCL11A,FOXP1,TBR1,TCF7L2	5TRa	proximal	TCF7L2:ENSG00000148737:+:protein_coding:0	chr10	112949971	112950010	ARID1B,ATAC,BCL11A,TBR1,TCF7L2	4TRa	proximal	TCF7L2:ENSG00000148737:+:protein_coding:236	TCF7L2	TCF7L2
chr10	112949524	112951210	ARID1B,ATAC,BCL11A,FOXP1,TBR1,TCF7L2	5TRa	proximal	TCF7L2:ENSG00000148737:+:protein_coding:0	chr10	112950010	112950175	ARID1B,ATAC,BCL11A,FOXP1,TBR1,TCF7L2	5TRa	proximal	TCF7L2:ENSG00000148737:+:protein_coding:71	TCF7L2	TCF7L2
chr10	112949524	112951210	ARID1B,ATAC,BCL11A,FOXP1,TBR1,TCF7L2	5TRa	proximal	TCF7L2:ENSG00000148737:+:protein_coding:0	chr10	112950175	112950361	ARID1B,ATAC,FOXP1,TBR1,TCF7L2	4TRa	proximal	TCF7L2:ENSG00000148737:+:protein_coding:0	TCF7L2	TCF7L2
chr10	112949524	112951210	ARID1B,ATAC,BCL11A,FOXP1,TBR1,TCF7L2	5TRa	proximal	TCF7L2:ENSG00000148737:+:protein_coding:0	chr10	112950361	112950419	ARID1B,ATAC,TBR1,TCF7L2	3TRa	proximal	TCF7L2:ENSG00000148737:+:protein_coding:32	TCF7L2	TCF7L2
chr10	112949524	112951210	ARID1B,ATAC,BCL11A,FOXP1,TBR1,TCF7L2	5TRa	proximal	TCF7L2:ENSG00000148737:+:protein_coding:0	chr10	112950419	112950442	ATAC,TBR1,TCF7L2	2TRa	proximal	TCF7L2:ENSG00000148737:+:protein_coding:9	TCF7L2	TCF7L2
chr10	112949524	112951210	ARID1B,ATAC,BCL11A,FOXP1,TBR1,TCF7L2	5TRa	proximal	TCF7L2:ENSG00000148737:+:protein_coding:0	chr10	112950442	112950463	ATAC,TCF7L2	1TRa	proximal	TCF7L2:ENSG00000148737:+:protein_coding:0	TCF7L2	TCF7L2
chr10	112949524	112951210	ARID1B,ATAC,BCL11A,FOXP1,TBR1,TCF7L2	5TRa	proximal	TCF7L2:ENSG00000148737:+:protein_coding:0	chr10	112950463	112950560	TCF7L2	1TR	proximal	TCF7L2:ENSG00000148737:+:protein_coding:25	TCF7L2	TCF7L2
chr10	112949524	112951210	ARID1B,ATAC,BCL11A,FOXP1,TBR1,TCF7L2	5TRa	proximal	TCF7L2:ENSG00000148737:+:protein_coding:0	chr10	112950560	112950584	ARID1B,TCF7L2	2TR	proximal	TCF7L2:ENSG00000148737:+:protein_coding:1	TCF7L2	TCF7L2
chr10	112949524	112951210	ARID1B,ATAC,BCL11A,FOXP1,TBR1,TCF7L2	5TRa	proximal	TCF7L2:ENSG00000148737:+:protein_coding:0	chr10	112950584	112950766	ARID1B,TBR1,TCF7L2	3TR	proximal	TCF7L2:ENSG00000148737:+:protein_coding:0	TCF7L2	TCF7L2
chr10	112949524	112951210	ARID1B,ATAC,BCL11A,FOXP1,TBR1,TCF7L2	5TRa	proximal	TCF7L2:ENSG00000148737:+:protein_coding:0	chr10	112950766	112950839	TBR1,TCF7L2	2TR	proximal	TCF7L2:ENSG00000148737:+:protein_coding:76	TCF7L2	TCF7L2
chr10	112949524	112951210	ARID1B,ATAC,BCL11A,FOXP1,TBR1,TCF7L2	5TRa	proximal	TCF7L2:ENSG00000148737:+:protein_coding:0	chr10	112950839	112951210	TCF7L2	1TR	proximal	TCF7L2:ENSG00000148737:+:protein_coding:0	TCF7L2	TCF7L2
chr10	113058538	113059351	ARID1B,ATAC,BCL11A,TBR1,TCF7L2	4TRa	distal	TCF7L2:ENSG00000148737:+:protein_coding:66184	chr10	113058538	113058615	TBR1	1TR	distal	TCF7L2:ENSG00000148737:+:protein_coding:66920	TCF7L2	TCF7L2
chr10	113058538	113059351	ARID1B,ATAC,BCL11A,TBR1,TCF7L2	4TRa	distal	TCF7L2:ENSG00000148737:+:protein_coding:66184	chr10	113058615	113058766	ATAC,TBR1	1TRa	distal	TCF7L2:ENSG00000148737:+:protein_coding:66769	TCF7L2	TCF7L2
chr10	113058538	113059351	ARID1B,ATAC,BCL11A,TBR1,TCF7L2	4TRa	distal	TCF7L2:ENSG00000148737:+:protein_coding:66184	chr10	113058766	113058792	ATAC,BCL11A,TBR1	2TRa	distal	TCF7L2:ENSG00000148737:+:protein_coding:66743	TCF7L2	TCF7L2
chr10	113058538	113059351	ARID1B,ATAC,BCL11A,TBR1,TCF7L2	4TRa	distal	TCF7L2:ENSG00000148737:+:protein_coding:66184	chr10	113058792	113058838	ATAC,BCL11A,TBR1,TCF7L2	3TRa	distal	TCF7L2:ENSG00000148737:+:protein_coding:66697	TCF7L2	TCF7L2
chr10	113058538	113059351	ARID1B,ATAC,BCL11A,TBR1,TCF7L2	4TRa	distal	TCF7L2:ENSG00000148737:+:protein_coding:66184	chr10	113058838	113058978	ARID1B,ATAC,BCL11A,TBR1,TCF7L2	4TRa	distal	TCF7L2:ENSG00000148737:+:protein_coding:66557	TCF7L2	TCF7L2
chr10	113058538	113059351	ARID1B,ATAC,BCL11A,TBR1,TCF7L2	4TRa	distal	TCF7L2:ENSG00000148737:+:protein_coding:66184	chr10	113058978	113059022	ARID1B,BCL11A,TBR1,TCF7L2	4TR	distal	TCF7L2:ENSG00000148737:+:protein_coding:66513	TCF7L2	TCF7L2
chr10	113058538	113059351	ARID1B,ATAC,BCL11A,TBR1,TCF7L2	4TRa	distal	TCF7L2:ENSG00000148737:+:protein_coding:66184	chr10	113059022	113059053	ARID1B,BCL11A,TBR1	3TR	distal	TCF7L2:ENSG00000148737:+:protein_coding:66482	TCF7L2	TCF7L2
chr10	113058538	113059351	ARID1B,ATAC,BCL11A,TBR1,TCF7L2	4TRa	distal	TCF7L2:ENSG00000148737:+:protein_coding:66184	chr10	113059053	113059142	ARID1B,TBR1	2TR	distal	TCF7L2:ENSG00000148737:+:protein_coding:66393	TCF7L2	TCF7L2
chr10	113058538	113059351	ARID1B,ATAC,BCL11A,TBR1,TCF7L2	4TRa	distal	TCF7L2:ENSG00000148737:+:protein_coding:66184	chr10	113059142	113059351	TBR1	1TR	distal	TCF7L2:ENSG00000148737:+:protein_coding:66184	TCF7L2	TCF7L2
chr10	113059594	113060159	TBR1,TCF7L2	2TR	distal	TCF7L2:ENSG00000148737:+:protein_coding:65376	chr10	113059594	113059644	TCF7L2	1TR	distal	TCF7L2:ENSG00000148737:+:protein_coding:65891	TCF7L2	TCF7L2
chr10	113059594	113060159	TBR1,TCF7L2	2TR	distal	TCF7L2:ENSG00000148737:+:protein_coding:65376	chr10	113059644	113059825	TBR1,TCF7L2	2TR	distal	TCF7L2:ENSG00000148737:+:protein_coding:65710	TCF7L2	TCF7L2
chr10	113059594	113060159	TBR1,TCF7L2	2TR	distal	TCF7L2:ENSG00000148737:+:protein_coding:65376	chr10	113059825	113060159	TBR1	1TR	distal	TCF7L2:ENSG00000148737:+:protein_coding:65376	TCF7L2	TCF7L2
chr10	113111880	113112210	TBR1	1TR	distal	TCF7L2:ENSG00000148737:+:protein_coding:13325	chr10	113111880	113112210	TBR1	1TR	distal	TCF7L2:ENSG00000148737:+:protein_coding:13325	TCF7L2	TCF7L2
chr10	113124605	113127862	ARID1B,ATAC,BCL11A,TBR1,TCF7L2	4TRa	proximal	TCF7L2:ENSG00000148737:+:protein_coding:0,TCF7L2:ENSG00000148737:+:lncRNA:0	chr10	113124605	113125475	TCF7L2	1TR	proximal	TCF7L2:ENSG00000148737:+:protein_coding:60,TCF7L2:ENSG00000148737:+:lncRNA:546	TCF7L2	TCF7L2
chr10	113124605	113127862	ARID1B,ATAC,BCL11A,TBR1,TCF7L2	4TRa	proximal	TCF7L2:ENSG00000148737:+:protein_coding:0,TCF7L2:ENSG00000148737:+:lncRNA:0	chr10	113125475	113125838	ARID1B,TCF7L2	2TR	proximal	TCF7L2:ENSG00000148737:+:protein_coding:0,TCF7L2:ENSG00000148737:+:lncRNA:183	TCF7L2	TCF7L2
chr10	113124605	113127862	ARID1B,ATAC,BCL11A,TBR1,TCF7L2	4TRa	proximal	TCF7L2:ENSG00000148737:+:protein_coding:0,TCF7L2:ENSG00000148737:+:lncRNA:0	chr10	113125838	113126482	TCF7L2	1TR	proximal	TCF7L2:ENSG00000148737:+:lncRNA:0,TCF7L2:ENSG00000148737:+:protein_coding:207	TCF7L2	TCF7L2
chr10	113124605	113127862	ARID1B,ATAC,BCL11A,TBR1,TCF7L2	4TRa	proximal	TCF7L2:ENSG00000148737:+:protein_coding:0,TCF7L2:ENSG00000148737:+:lncRNA:0	chr10	113126482	113126536	TBR1,TCF7L2	2TR	proximal	TCF7L2:ENSG00000148737:+:protein_coding:153,TCF7L2:ENSG00000148737:+:lncRNA:420	TCF7L2	TCF7L2
chr10	113124605	113127862	ARID1B,ATAC,BCL11A,TBR1,TCF7L2	4TRa	proximal	TCF7L2:ENSG00000148737:+:protein_coding:0,TCF7L2:ENSG00000148737:+:lncRNA:0	chr10	113126536	113126652	ATAC,TBR1,TCF7L2	2TRa	proximal	TCF7L2:ENSG00000148737:+:protein_coding:37,TCF7L2:ENSG00000148737:+:lncRNA:304	TCF7L2	TCF7L2
chr10	113124605	113127862	ARID1B,ATAC,BCL11A,TBR1,TCF7L2	4TRa	proximal	TCF7L2:ENSG00000148737:+:protein_coding:0,TCF7L2:ENSG00000148737:+:lncRNA:0	chr10	113126652	113126688	ARID1B,ATAC,TBR1,TCF7L2	3TRa	proximal	TCF7L2:ENSG00000148737:+:protein_coding:1,TCF7L2:ENSG00000148737:+:lncRNA:268	TCF7L2	TCF7L2
chr10	113124605	113127862	ARID1B,ATAC,BCL11A,TBR1,TCF7L2	4TRa	proximal	TCF7L2:ENSG00000148737:+:protein_coding:0,TCF7L2:ENSG00000148737:+:lncRNA:0	chr10	113126688	113126905	ARID1B,ATAC,BCL11A,TBR1,TCF7L2	4TRa	proximal	TCF7L2:ENSG00000148737:+:protein_coding:0,TCF7L2:ENSG00000148737:+:lncRNA:51	TCF7L2	TCF7L2
chr10	113124605	113127862	ARID1B,ATAC,BCL11A,TBR1,TCF7L2	4TRa	proximal	TCF7L2:ENSG00000148737:+:protein_coding:0,TCF7L2:ENSG00000148737:+:lncRNA:0	chr10	113126905	113126998	ARID1B,ATAC,TBR1,TCF7L2	3TRa	proximal	TCF7L2:ENSG00000148737:+:lncRNA:0	TCF7L2	.
chr10	113124605	113127862	ARID1B,ATAC,BCL11A,TBR1,TCF7L2	4TRa	proximal	TCF7L2:ENSG00000148737:+:protein_coding:0,TCF7L2:ENSG00000148737:+:lncRNA:0	chr10	113126998	113127041	ARID1B,TBR1,TCF7L2	3TR	distal	TCF7L2:ENSG00000148737:+:lncRNA:-42	TCF7L2	.
chr10	113124605	113127862	ARID1B,ATAC,BCL11A,TBR1,TCF7L2	4TRa	proximal	TCF7L2:ENSG00000148737:+:protein_coding:0,TCF7L2:ENSG00000148737:+:lncRNA:0	chr10	113127041	113127127	TBR1,TCF7L2	2TR	distal	TCF7L2:ENSG00000148737:+:lncRNA:2078	TCF7L2	.
chr10	113124605	113127862	ARID1B,ATAC,BCL11A,TBR1,TCF7L2	4TRa	proximal	TCF7L2:ENSG00000148737:+:protein_coding:0,TCF7L2:ENSG00000148737:+:lncRNA:0	chr10	113127127	113127452	TCF7L2	1TR	proximal	TCF7L2:ENSG00000148737:+:lncRNA:1753,TCF7L2:ENSG00000148737:+:protein_coding:1904	TCF7L2	TCF7L2
chr10	113124605	113127862	ARID1B,ATAC,BCL11A,TBR1,TCF7L2	4TRa	proximal	TCF7L2:ENSG00000148737:+:protein_coding:0,TCF7L2:ENSG00000148737:+:lncRNA:0	chr10	113127452	113127664	TBR1,TCF7L2	2TR	proximal	TCF7L2:ENSG00000148737:+:lncRNA:1541,TCF7L2:ENSG00000148737:+:protein_coding:1692	TCF7L2	TCF7L2
chr10	113124605	113127862	ARID1B,ATAC,BCL11A,TBR1,TCF7L2	4TRa	proximal	TCF7L2:ENSG00000148737:+:protein_coding:0,TCF7L2:ENSG00000148737:+:lncRNA:0	chr10	113127664	113127862	TCF7L2	1TR	proximal	TCF7L2:ENSG00000148737:+:lncRNA:1343,TCF7L2:ENSG00000148737:+:protein_coding:1494	TCF7L2	TCF7L2
chr10	113128285	113128495	ARID1B	1TR	proximal	TCF7L2:ENSG00000148737:+:lncRNA:710,TCF7L2:ENSG00000148737:+:protein_coding:861	chr10	113128285	113128495	ARID1B	1TR	proximal	TCF7L2:ENSG00000148737:+:lncRNA:710,TCF7L2:ENSG00000148737:+:protein_coding:861	TCF7L2	TCF7L2
chr10	113141079	113141513	ARID1B,FOXP1	2TR	distal	TCF7L2:ENSG00000148737:+:protein_coding:4558	chr10	113141079	113141245	FOXP1	1TR	distal	TCF7L2:ENSG00000148737:+:protein_coding:4826	TCF7L2	TCF7L2
chr10	113141079	113141513	ARID1B,FOXP1	2TR	distal	TCF7L2:ENSG00000148737:+:protein_coding:4558	chr10	113141245	113141279	ARID1B,FOXP1	2TR	distal	TCF7L2:ENSG00000148737:+:protein_coding:4792	TCF7L2	TCF7L2
chr10	113141079	113141513	ARID1B,FOXP1	2TR	distal	TCF7L2:ENSG00000148737:+:protein_coding:4558	chr10	113141279	113141513	ARID1B	1TR	distal	TCF7L2:ENSG00000148737:+:protein_coding:4558	TCF7L2	TCF7L2
chr10	113143836	113144094	ARID1B	1TR	proximal	TCF7L2:ENSG00000148737:+:protein_coding:1977	chr10	113143836	113144094	ARID1B	1TR	proximal	TCF7L2:ENSG00000148737:+:protein_coding:1977	TCF7L2	TCF7L2
chr10	113144643	113144946	TBR1	1TR	proximal	TCF7L2:ENSG00000148737:+:protein_coding:1125	chr10	113144643	113144946	TBR1	1TR	proximal	TCF7L2:ENSG00000148737:+:protein_coding:1125	TCF7L2	TCF7L2
chr10	113147081	113147309	TBR1	1TR	distal	TCF7L2:ENSG00000148737:+:protein_coding:-1010	chr10	113147081	113147309	TBR1	1TR	distal	TCF7L2:ENSG00000148737:+:protein_coding:-1010	TCF7L2	TCF7L2
chr10	113147840	113149436	ARID1B,ATAC,BCL11A,TBR1,TCF7L2	4TRa	proximal	TCF7L2:ENSG00000148737:+:protein_coding:1646	chr10	113147840	113148280	TBR1	1TR	distal	TCF7L2:ENSG00000148737:+:protein_coding:2802	TCF7L2	TCF7L2
chr10	113147840	113149436	ARID1B,ATAC,BCL11A,TBR1,TCF7L2	4TRa	proximal	TCF7L2:ENSG00000148737:+:protein_coding:1646	chr10	113148280	113148444	ATAC,TBR1	1TRa	distal	TCF7L2:ENSG00000148737:+:protein_coding:2638	TCF7L2	TCF7L2
chr10	113147840	113149436	ARID1B,ATAC,BCL11A,TBR1,TCF7L2	4TRa	proximal	TCF7L2:ENSG00000148737:+:protein_coding:1646	chr10	113148444	113148484	ATAC,TBR1,TCF7L2	2TRa	distal	TCF7L2:ENSG00000148737:+:protein_coding:2598	TCF7L2	TCF7L2
chr10	113147840	113149436	ARID1B,ATAC,BCL11A,TBR1,TCF7L2	4TRa	proximal	TCF7L2:ENSG00000148737:+:protein_coding:1646	chr10	113148484	113148533	ARID1B,ATAC,TBR1,TCF7L2	3TRa	distal	TCF7L2:ENSG00000148737:+:protein_coding:2549	TCF7L2	TCF7L2
chr10	113147840	113149436	ARID1B,ATAC,BCL11A,TBR1,TCF7L2	4TRa	proximal	TCF7L2:ENSG00000148737:+:protein_coding:1646	chr10	113148533	113148759	ARID1B,ATAC,BCL11A,TBR1,TCF7L2	4TRa	distal	TCF7L2:ENSG00000148737:+:protein_coding:2323	TCF7L2	TCF7L2
chr10	113147840	113149436	ARID1B,ATAC,BCL11A,TBR1,TCF7L2	4TRa	proximal	TCF7L2:ENSG00000148737:+:protein_coding:1646	chr10	113148759	113148849	ARID1B,ATAC,TBR1,TCF7L2	3TRa	distal	TCF7L2:ENSG00000148737:+:protein_coding:2233	TCF7L2	TCF7L2
chr10	113147840	113149436	ARID1B,ATAC,BCL11A,TBR1,TCF7L2	4TRa	proximal	TCF7L2:ENSG00000148737:+:protein_coding:1646	chr10	113148849	113149238	ARID1B,ATAC,BCL11A,TBR1,TCF7L2	4TRa	proximal	TCF7L2:ENSG00000148737:+:protein_coding:1844	TCF7L2	TCF7L2
chr10	113147840	113149436	ARID1B,ATAC,BCL11A,TBR1,TCF7L2	4TRa	proximal	TCF7L2:ENSG00000148737:+:protein_coding:1646	chr10	113149238	113149269	ARID1B,BCL11A,TBR1,TCF7L2	4TR	proximal	TCF7L2:ENSG00000148737:+:protein_coding:1813	TCF7L2	TCF7L2
chr10	113147840	113149436	ARID1B,ATAC,BCL11A,TBR1,TCF7L2	4TRa	proximal	TCF7L2:ENSG00000148737:+:protein_coding:1646	chr10	113149269	113149331	ARID1B,TBR1,TCF7L2	3TR	proximal	TCF7L2:ENSG00000148737:+:protein_coding:1751	TCF7L2	TCF7L2
chr10	113147840	113149436	ARID1B,ATAC,BCL11A,TBR1,TCF7L2	4TRa	proximal	TCF7L2:ENSG00000148737:+:protein_coding:1646	chr10	113149331	113149416	ARID1B,TBR1	2TR	proximal	TCF7L2:ENSG00000148737:+:protein_coding:1666	TCF7L2	TCF7L2
chr10	113147840	113149436	ARID1B,ATAC,BCL11A,TBR1,TCF7L2	4TRa	proximal	TCF7L2:ENSG00000148737:+:protein_coding:1646	chr10	113149416	113149436	TBR1	1TR	proximal	TCF7L2:ENSG00000148737:+:protein_coding:1646	TCF7L2	TCF7L2
chr10	113149512	113150167	ARID1B,TBR1	2TR	proximal	TCF7L2:ENSG00000148737:+:protein_coding:915,TCF7L2:ENSG00000148737:+:nonsense_mediated_decay:1663	chr10	113149512	113149658	TBR1	1TR	proximal	TCF7L2:ENSG00000148737:+:protein_coding:1424	TCF7L2	TCF7L2
chr10	113149512	113150167	ARID1B,TBR1	2TR	proximal	TCF7L2:ENSG00000148737:+:protein_coding:915,TCF7L2:ENSG00000148737:+:nonsense_mediated_decay:1663	chr10	113149658	113149990	ARID1B,TBR1	2TR	proximal	TCF7L2:ENSG00000148737:+:protein_coding:1092,TCF7L2:ENSG00000148737:+:nonsense_mediated_decay:1840	TCF7L2	TCF7L2
chr10	113149512	113150167	ARID1B,TBR1	2TR	proximal	TCF7L2:ENSG00000148737:+:protein_coding:915,TCF7L2:ENSG00000148737:+:nonsense_mediated_decay:1663	chr10	113149990	113150167	TBR1	1TR	proximal	TCF7L2:ENSG00000148737:+:protein_coding:915,TCF7L2:ENSG00000148737:+:nonsense_mediated_decay:1663	TCF7L2	TCF7L2
chr10	113150583	113151773	ARID1B,ATAC,BCL11A,TBR1,TCF7L2	4TRa	proximal	TCF7L2:ENSG00000148737:+:protein_coding:0,TCF7L2:ENSG00000148737:+:nonsense_mediated_decay:57	chr10	113150583	113150933	TBR1	1TR	proximal	TCF7L2:ENSG00000148737:+:protein_coding:149,TCF7L2:ENSG00000148737:+:nonsense_mediated_decay:897	TCF7L2	TCF7L2
chr10	113150583	113151773	ARID1B,ATAC,BCL11A,TBR1,TCF7L2	4TRa	proximal	TCF7L2:ENSG00000148737:+:protein_coding:0,TCF7L2:ENSG00000148737:+:nonsense_mediated_decay:57	chr10	113150933	113150946	ATAC,TBR1	1TRa	proximal	TCF7L2:ENSG00000148737:+:protein_coding:136,TCF7L2:ENSG00000148737:+:nonsense_mediated_decay:884	TCF7L2	TCF7L2
chr10	113150583	113151773	ARID1B,ATAC,BCL11A,TBR1,TCF7L2	4TRa	proximal	TCF7L2:ENSG00000148737:+:protein_coding:0,TCF7L2:ENSG00000148737:+:nonsense_mediated_decay:57	chr10	113150946	113150959	ARID1B,ATAC,TBR1	2TRa	proximal	TCF7L2:ENSG00000148737:+:protein_coding:123,TCF7L2:ENSG00000148737:+:nonsense_mediated_decay:871	TCF7L2	TCF7L2
chr10	113150583	113151773	ARID1B,ATAC,BCL11A,TBR1,TCF7L2	4TRa	proximal	TCF7L2:ENSG00000148737:+:protein_coding:0,TCF7L2:ENSG00000148737:+:nonsense_mediated_decay:57	chr10	113150959	113151050	ARID1B,ATAC,TBR1,TCF7L2	3TRa	proximal	TCF7L2:ENSG00000148737:+:protein_coding:32,TCF7L2:ENSG00000148737:+:nonsense_mediated_decay:780	TCF7L2	TCF7L2
chr10	113150583	113151773	ARID1B,ATAC,BCL11A,TBR1,TCF7L2	4TRa	proximal	TCF7L2:ENSG00000148737:+:protein_coding:0,TCF7L2:ENSG00000148737:+:nonsense_mediated_decay:57	chr10	113151050	113151389	ARID1B,ATAC,BCL11A,TBR1,TCF7L2	4TRa	proximal	TCF7L2:ENSG00000148737:+:protein_coding:0,TCF7L2:ENSG00000148737:+:nonsense_mediated_decay:441	TCF7L2	TCF7L2
chr10	113150583	113151773	ARID1B,ATAC,BCL11A,TBR1,TCF7L2	4TRa	proximal	TCF7L2:ENSG00000148737:+:protein_coding:0,TCF7L2:ENSG00000148737:+:nonsense_mediated_decay:57	chr10	113151389	113151554	ATAC,BCL11A,TBR1,TCF7L2	3TRa	proximal	TCF7L2:ENSG00000148737:+:protein_coding:216,TCF7L2:ENSG00000148737:+:nonsense_mediated_decay:276	TCF7L2	TCF7L2
chr10	113150583	113151773	ARID1B,ATAC,BCL11A,TBR1,TCF7L2	4TRa	proximal	TCF7L2:ENSG00000148737:+:protein_coding:0,TCF7L2:ENSG00000148737:+:nonsense_mediated_decay:57	chr10	113151554	113151559	BCL11A,TBR1,TCF7L2	3TR	proximal	TCF7L2:ENSG00000148737:+:protein_coding:211,TCF7L2:ENSG00000148737:+:nonsense_mediated_decay:271	TCF7L2	TCF7L2
chr10	113150583	113151773	ARID1B,ATAC,BCL11A,TBR1,TCF7L2	4TRa	proximal	TCF7L2:ENSG00000148737:+:protein_coding:0,TCF7L2:ENSG00000148737:+:nonsense_mediated_decay:57	chr10	113151559	113151622	BCL11A,TBR1	2TR	proximal	TCF7L2:ENSG00000148737:+:protein_coding:148,TCF7L2:ENSG00000148737:+:nonsense_mediated_decay:208	TCF7L2	TCF7L2
chr10	113150583	113151773	ARID1B,ATAC,BCL11A,TBR1,TCF7L2	4TRa	proximal	TCF7L2:ENSG00000148737:+:protein_coding:0,TCF7L2:ENSG00000148737:+:nonsense_mediated_decay:57	chr10	113151622	113151773	TBR1	1TR	proximal	TCF7L2:ENSG00000148737:+:protein_coding:0,TCF7L2:ENSG00000148737:+:nonsense_mediated_decay:57	TCF7L2	TCF7L2
chr11	693872	696857	ARID1B,ATAC,BCL11A,FOXP1,TBR1,TCF7L2	5TRa	proximal	EPS8L2:ENSG00000177106:+:protein_coding:0,TMEM80:ENSG00000177042:+:protein_coding:0,TMEM80:ENSG00000177042:+:retained_intron:0,DEAF1:ENSG00000177030:-:nonsense_mediated_decay:0,DEAF1:ENSG00000177030:-:protein_coding:0,DEAF1:ENSG00000177030:-:lncRNA:227	chr11	693872	693955	BCL11A	1TR	proximal	DEAF1:ENSG00000177030:-:lncRNA:227,EPS8L2:ENSG00000177106:+:protein_coding:482,TMEM80:ENSG00000177042:+:protein_coding:1472,TMEM80:ENSG00000177042:+:retained_intron:1846	DEAF1	.
chr11	693872	696857	ARID1B,ATAC,BCL11A,FOXP1,TBR1,TCF7L2	5TRa	proximal	EPS8L2:ENSG00000177106:+:protein_coding:0,TMEM80:ENSG00000177042:+:protein_coding:0,TMEM80:ENSG00000177042:+:retained_intron:0,DEAF1:ENSG00000177030:-:nonsense_mediated_decay:0,DEAF1:ENSG00000177030:-:protein_coding:0,DEAF1:ENSG00000177030:-:lncRNA:227	chr11	693955	694021	ARID1B,BCL11A	2TR	proximal	DEAF1:ENSG00000177030:-:lncRNA:310,EPS8L2:ENSG00000177106:+:protein_coding:416,TMEM80:ENSG00000177042:+:protein_coding:1406,TMEM80:ENSG00000177042:+:retained_intron:1780	DEAF1	.
chr11	693872	696857	ARID1B,ATAC,BCL11A,FOXP1,TBR1,TCF7L2	5TRa	proximal	EPS8L2:ENSG00000177106:+:protein_coding:0,TMEM80:ENSG00000177042:+:protein_coding:0,TMEM80:ENSG00000177042:+:retained_intron:0,DEAF1:ENSG00000177030:-:nonsense_mediated_decay:0,DEAF1:ENSG00000177030:-:protein_coding:0,DEAF1:ENSG00000177030:-:lncRNA:227	chr11	694021	694081	ARID1B,BCL11A,TBR1	3TR	proximal	EPS8L2:ENSG00000177106:+:protein_coding:356,DEAF1:ENSG00000177030:-:lncRNA:376,TMEM80:ENSG00000177042:+:protein_coding:1346,TMEM80:ENSG00000177042:+:retained_intron:1720	DEAF1	.
chr11	693872	696857	ARID1B,ATAC,BCL11A,FOXP1,TBR1,TCF7L2	5TRa	proximal	EPS8L2:ENSG00000177106:+:protein_coding:0,TMEM80:ENSG00000177042:+:protein_coding:0,TMEM80:ENSG00000177042:+:retained_intron:0,DEAF1:ENSG00000177030:-:nonsense_mediated_decay:0,DEAF1:ENSG00000177030:-:protein_coding:0,DEAF1:ENSG00000177030:-:lncRNA:227	chr11	694081	694246	ARID1B,TBR1	2TR	proximal	EPS8L2:ENSG00000177106:+:protein_coding:191,DEAF1:ENSG00000177030:-:lncRNA:436,TMEM80:ENSG00000177042:+:protein_coding:1181,TMEM80:ENSG00000177042:+:retained_intron:1555	DEAF1	.
chr11	693872	696857	ARID1B,ATAC,BCL11A,FOXP1,TBR1,TCF7L2	5TRa	proximal	EPS8L2:ENSG00000177106:+:protein_coding:0,TMEM80:ENSG00000177042:+:protein_coding:0,TMEM80:ENSG00000177042:+:retained_intron:0,DEAF1:ENSG00000177030:-:nonsense_mediated_decay:0,DEAF1:ENSG00000177030:-:protein_coding:0,DEAF1:ENSG00000177030:-:lncRNA:227	chr11	694246	694461	ARID1B,BCL11A,TBR1	3TR	proximal	EPS8L2:ENSG00000177106:+:protein_coding:0,DEAF1:ENSG00000177030:-:lncRNA:601,TMEM80:ENSG00000177042:+:protein_coding:966,TMEM80:ENSG00000177042:+:retained_intron:1340	DEAF1	.
chr11	693872	696857	ARID1B,ATAC,BCL11A,FOXP1,TBR1,TCF7L2	5TRa	proximal	EPS8L2:ENSG00000177106:+:protein_coding:0,TMEM80:ENSG00000177042:+:protein_coding:0,TMEM80:ENSG00000177042:+:retained_intron:0,DEAF1:ENSG00000177030:-:nonsense_mediated_decay:0,DEAF1:ENSG00000177030:-:protein_coding:0,DEAF1:ENSG00000177030:-:lncRNA:227	chr11	694461	694525	ARID1B,BCL11A,TBR1,TCF7L2	4TR	proximal	DEAF1:ENSG00000177030:-:lncRNA:816,TMEM80:ENSG00000177042:+:protein_coding:902,TMEM80:ENSG00000177042:+:retained_intron:1276	DEAF1	.
chr11	693872	696857	ARID1B,ATAC,BCL11A,FOXP1,TBR1,TCF7L2	5TRa	proximal	EPS8L2:ENSG00000177106:+:protein_coding:0,TMEM80:ENSG00000177042:+:protein_coding:0,TMEM80:ENSG00000177042:+:retained_intron:0,DEAF1:ENSG00000177030:-:nonsense_mediated_decay:0,DEAF1:ENSG00000177030:-:protein_coding:0,DEAF1:ENSG00000177030:-:lncRNA:227	chr11	694525	694677	ARID1B,BCL11A,FOXP1,TBR1,TCF7L2	5TR	proximal	TMEM80:ENSG00000177042:+:protein_coding:750,DEAF1:ENSG00000177030:-:lncRNA:880,TMEM80:ENSG00000177042:+:retained_intron:1124	DEAF1	.
chr11	693872	696857	ARID1B,ATAC,BCL11A,FOXP1,TBR1,TCF7L2	5TRa	proximal	EPS8L2:ENSG00000177106:+:protein_coding:0,TMEM80:ENSG00000177042:+:protein_coding:0,TMEM80:ENSG00000177042:+:retained_intron:0,DEAF1:ENSG00000177030:-:nonsense_mediated_decay:0,DEAF1:ENSG00000177030:-:protein_coding:0,DEAF1:ENSG00000177030:-:lncRNA:227	chr11	694677	695148	ARID1B,ATAC,BCL11A,FOXP1,TBR1,TCF7L2	5TRa	proximal	DEAF1:ENSG00000177030:-:nonsense_mediated_decay:0,TMEM80:ENSG00000177042:+:protein_coding:279,TMEM80:ENSG00000177042:+:retained_intron:653,DEAF1:ENSG00000177030:-:lncRNA:1032	DEAF1	.
chr11	693872	696857	ARID1B,ATAC,BCL11A,FOXP1,TBR1,TCF7L2	5TRa	proximal	EPS8L2:ENSG00000177106:+:protein_coding:0,TMEM80:ENSG00000177042:+:protein_coding:0,TMEM80:ENSG00000177042:+:retained_intron:0,DEAF1:ENSG00000177030:-:nonsense_mediated_decay:0,DEAF1:ENSG00000177030:-:protein_coding:0,DEAF1:ENSG00000177030:-:lncRNA:227	chr11	695148	695313	ARID1B,ATAC,FOXP1,TBR1,TCF7L2	4TRa	proximal	TMEM80:ENSG00000177042:+:protein_coding:114,DEAF1:ENSG00000177030:-:nonsense_mediated_decay:216,TMEM80:ENSG00000177042:+:retained_intron:488,DEAF1:ENSG00000177030:-:lncRNA:1503	DEAF1	.
chr11	693872	696857	ARID1B,ATAC,BCL11A,FOXP1,TBR1,TCF7L2	5TRa	proximal	EPS8L2:ENSG00000177106:+:protein_coding:0,TMEM80:ENSG00000177042:+:protein_coding:0,TMEM80:ENSG00000177042:+:retained_intron:0,DEAF1:ENSG00000177030:-:nonsense_mediated_decay:0,DEAF1:ENSG00000177030:-:protein_coding:0,DEAF1:ENSG00000177030:-:lncRNA:227	chr11	695313	696204	ARID1B,ATAC,BCL11A,FOXP1,TBR1,TCF7L2	5TRa	proximal	TMEM80:ENSG00000177042:+:protein_coding:0,TMEM80:ENSG00000177042:+:retained_intron:0,DEAF1:ENSG00000177030:-:protein_coding:0,DEAF1:ENSG00000177030:-:nonsense_mediated_decay:381,DEAF1:ENSG00000177030:-:lncRNA:1668	DEAF1	DEAF1
chr11	693872	696857	ARID1B,ATAC,BCL11A,FOXP1,TBR1,TCF7L2	5TRa	proximal	EPS8L2:ENSG00000177106:+:protein_coding:0,TMEM80:ENSG00000177042:+:protein_coding:0,TMEM80:ENSG00000177042:+:retained_intron:0,DEAF1:ENSG00000177030:-:nonsense_mediated_decay:0,DEAF1:ENSG00000177030:-:protein_coding:0,DEAF1:ENSG00000177030:-:lncRNA:227	chr11	696204	696293	ARID1B,ATAC,BCL11A,TBR1,TCF7L2	4TRa	proximal	DEAF1:ENSG00000177030:-:protein_coding:671,DEAF1:ENSG00000177030:-:nonsense_mediated_decay:1272	DEAF1	DEAF1
chr11	693872	696857	ARID1B,ATAC,BCL11A,FOXP1,TBR1,TCF7L2	5TRa	proximal	EPS8L2:ENSG00000177106:+:protein_coding:0,TMEM80:ENSG00000177042:+:protein_coding:0,TMEM80:ENSG00000177042:+:retained_intron:0,DEAF1:ENSG00000177030:-:nonsense_mediated_decay:0,DEAF1:ENSG00000177030:-:protein_coding:0,DEAF1:ENSG00000177030:-:lncRNA:227	chr11	696293	696294	ARID1B,ATAC,TBR1,TCF7L2	3TRa	proximal	DEAF1:ENSG00000177030:-:protein_coding:760,DEAF1:ENSG00000177030:-:nonsense_mediated_decay:1361	DEAF1	DEAF1
chr11	693872	696857	ARID1B,ATAC,BCL11A,FOXP1,TBR1,TCF7L2	5TRa	proximal	EPS8L2:ENSG00000177106:+:protein_coding:0,TMEM80:ENSG00000177042:+:protein_coding:0,TMEM80:ENSG00000177042:+:retained_intron:0,DEAF1:ENSG00000177030:-:nonsense_mediated_decay:0,DEAF1:ENSG00000177030:-:protein_coding:0,DEAF1:ENSG00000177030:-:lncRNA:227	chr11	696294	696358	ATAC,TBR1,TCF7L2	2TRa	proximal	DEAF1:ENSG00000177030:-:protein_coding:761,DEAF1:ENSG00000177030:-:nonsense_mediated_decay:1362	DEAF1	DEAF1
chr11	693872	696857	ARID1B,ATAC,BCL11A,FOXP1,TBR1,TCF7L2	5TRa	proximal	EPS8L2:ENSG00000177106:+:protein_coding:0,TMEM80:ENSG00000177042:+:protein_coding:0,TMEM80:ENSG00000177042:+:retained_intron:0,DEAF1:ENSG00000177030:-:nonsense_mediated_decay:0,DEAF1:ENSG00000177030:-:protein_coding:0,DEAF1:ENSG00000177030:-:lncRNA:227	chr11	696358	696468	ATAC,TBR1	1TRa	proximal	DEAF1:ENSG00000177030:-:protein_coding:825,DEAF1:ENSG00000177030:-:nonsense_mediated_decay:1426	DEAF1	DEAF1
chr11	693872	696857	ARID1B,ATAC,BCL11A,FOXP1,TBR1,TCF7L2	5TRa	proximal	EPS8L2:ENSG00000177106:+:protein_coding:0,TMEM80:ENSG00000177042:+:protein_coding:0,TMEM80:ENSG00000177042:+:retained_intron:0,DEAF1:ENSG00000177030:-:nonsense_mediated_decay:0,DEAF1:ENSG00000177030:-:protein_coding:0,DEAF1:ENSG00000177030:-:lncRNA:227	chr11	696468	696572	ARID1B,ATAC,TBR1	2TRa	proximal	DEAF1:ENSG00000177030:-:protein_coding:935,DEAF1:ENSG00000177030:-:nonsense_mediated_decay:1536	DEAF1	DEAF1
chr11	693872	696857	ARID1B,ATAC,BCL11A,FOXP1,TBR1,TCF7L2	5TRa	proximal	EPS8L2:ENSG00000177106:+:protein_coding:0,TMEM80:ENSG00000177042:+:protein_coding:0,TMEM80:ENSG00000177042:+:retained_intron:0,DEAF1:ENSG00000177030:-:nonsense_mediated_decay:0,DEAF1:ENSG00000177030:-:protein_coding:0,DEAF1:ENSG00000177030:-:lncRNA:227	chr11	696572	696645	ARID1B,TBR1	2TR	proximal	DEAF1:ENSG00000177030:-:protein_coding:1039,DEAF1:ENSG00000177030:-:nonsense_mediated_decay:1640	DEAF1	DEAF1
chr11	693872	696857	ARID1B,ATAC,BCL11A,FOXP1,TBR1,TCF7L2	5TRa	proximal	EPS8L2:ENSG00000177106:+:protein_coding:0,TMEM80:ENSG00000177042:+:protein_coding:0,TMEM80:ENSG00000177042:+:retained_intron:0,DEAF1:ENSG00000177030:-:nonsense_mediated_decay:0,DEAF1:ENSG00000177030:-:protein_coding:0,DEAF1:ENSG00000177030:-:lncRNA:227	chr11	696645	696714	ARID1B,BCL11A,TBR1	3TR	proximal	DEAF1:ENSG00000177030:-:protein_coding:1112,DEAF1:ENSG00000177030:-:nonsense_mediated_decay:1713	DEAF1	DEAF1
chr11	693872	696857	ARID1B,ATAC,BCL11A,FOXP1,TBR1,TCF7L2	5TRa	proximal	EPS8L2:ENSG00000177106:+:protein_coding:0,TMEM80:ENSG00000177042:+:protein_coding:0,TMEM80:ENSG00000177042:+:retained_intron:0,DEAF1:ENSG00000177030:-:nonsense_mediated_decay:0,DEAF1:ENSG00000177030:-:protein_coding:0,DEAF1:ENSG00000177030:-:lncRNA:227	chr11	696714	696784	BCL11A,TBR1	2TR	proximal	DEAF1:ENSG00000177030:-:protein_coding:1181,DEAF1:ENSG00000177030:-:nonsense_mediated_decay:1782	DEAF1	DEAF1
chr11	693872	696857	ARID1B,ATAC,BCL11A,FOXP1,TBR1,TCF7L2	5TRa	proximal	EPS8L2:ENSG00000177106:+:protein_coding:0,TMEM80:ENSG00000177042:+:protein_coding:0,TMEM80:ENSG00000177042:+:retained_intron:0,DEAF1:ENSG00000177030:-:nonsense_mediated_decay:0,DEAF1:ENSG00000177030:-:protein_coding:0,DEAF1:ENSG00000177030:-:lncRNA:227	chr11	696784	696857	BCL11A	1TR	proximal	DEAF1:ENSG00000177030:-:protein_coding:1251,DEAF1:ENSG00000177030:-:nonsense_mediated_decay:1852	DEAF1	DEAF1
chr11	40228573	40228979	ATAC,TBR1	1TRa	distal	LRRC4C:ENSG00000148948:-:protein_coding:-13269	chr11	40228573	40228615	TBR1	1TR	distal	LRRC4C:ENSG00000148948:-:protein_coding:-13269	LRRC4C	LRRC4C
chr11	40228573	40228979	ATAC,TBR1	1TRa	distal	LRRC4C:ENSG00000148948:-:protein_coding:-13269	chr11	40228615	40228804	ATAC,TBR1	1TRa	distal	LRRC4C:ENSG00000148948:-:protein_coding:-13080	LRRC4C	LRRC4C
chr11	40228573	40228979	ATAC,TBR1	1TRa	distal	LRRC4C:ENSG00000148948:-:protein_coding:-13269	chr11	40228804	40228979	TBR1	1TR	distal	LRRC4C:ENSG00000148948:-:protein_coding:-12905	LRRC4C	LRRC4C
chr11	40253229	40253466	TBR1	1TR	distal	LRRC4C:ENSG00000148948:-:protein_coding:11345	chr11	40253229	40253466	TBR1	1TR	distal	LRRC4C:ENSG00000148948:-:protein_coding:11345	LRRC4C	LRRC4C
chr11	40267153	40267447	TBR1	1TR	distal	LRRC4C:ENSG00000148948:-:protein_coding:25269	chr11	40267153	40267447	TBR1	1TR	distal	LRRC4C:ENSG00000148948:-:protein_coding:25269	LRRC4C	LRRC4C
chr11	40268537	40269292	ARID1B,ATAC,BCL11A,TBR1,TCF7L2	4TRa	distal	LRRC4C:ENSG00000148948:-:protein_coding:-24478	chr11	40268537	40268653	TBR1	1TR	distal	LRRC4C:ENSG00000148948:-:protein_coding:-24478	LRRC4C	LRRC4C
chr11	40268537	40269292	ARID1B,ATAC,BCL11A,TBR1,TCF7L2	4TRa	distal	LRRC4C:ENSG00000148948:-:protein_coding:-24478	chr11	40268653	40268711	BCL11A,TBR1	2TR	distal	LRRC4C:ENSG00000148948:-:protein_coding:-24420	LRRC4C	LRRC4C
chr11	40268537	40269292	ARID1B,ATAC,BCL11A,TBR1,TCF7L2	4TRa	distal	LRRC4C:ENSG00000148948:-:protein_coding:-24478	chr11	40268711	40268717	ATAC,BCL11A,TBR1	2TRa	distal	LRRC4C:ENSG00000148948:-:protein_coding:-24414	LRRC4C	LRRC4C
chr11	40268537	40269292	ARID1B,ATAC,BCL11A,TBR1,TCF7L2	4TRa	distal	LRRC4C:ENSG00000148948:-:protein_coding:-24478	chr11	40268717	40268784	ATAC,BCL11A,TBR1,TCF7L2	3TRa	distal	LRRC4C:ENSG00000148948:-:protein_coding:-24347	LRRC4C	LRRC4C
chr11	40268537	40269292	ARID1B,ATAC,BCL11A,TBR1,TCF7L2	4TRa	distal	LRRC4C:ENSG00000148948:-:protein_coding:-24478	chr11	40268784	40268872	ARID1B,ATAC,BCL11A,TBR1,TCF7L2	4TRa	distal	LRRC4C:ENSG00000148948:-:protein_coding:-24259	LRRC4C	LRRC4C
chr11	40268537	40269292	ARID1B,ATAC,BCL11A,TBR1,TCF7L2	4TRa	distal	LRRC4C:ENSG00000148948:-:protein_coding:-24478	chr11	40268872	40268990	ARID1B,ATAC,TBR1,TCF7L2	3TRa	distal	LRRC4C:ENSG00000148948:-:protein_coding:-24141	LRRC4C	LRRC4C
chr11	40268537	40269292	ARID1B,ATAC,BCL11A,TBR1,TCF7L2	4TRa	distal	LRRC4C:ENSG00000148948:-:protein_coding:-24478	chr11	40268990	40269026	ATAC,TBR1,TCF7L2	2TRa	distal	LRRC4C:ENSG00000148948:-:protein_coding:-24105	LRRC4C	LRRC4C
chr11	40268537	40269292	ARID1B,ATAC,BCL11A,TBR1,TCF7L2	4TRa	distal	LRRC4C:ENSG00000148948:-:protein_coding:-24478	chr11	40269026	40269075	TBR1,TCF7L2	2TR	distal	LRRC4C:ENSG00000148948:-:protein_coding:-24056	LRRC4C	LRRC4C
chr11	40268537	40269292	ARID1B,ATAC,BCL11A,TBR1,TCF7L2	4TRa	distal	LRRC4C:ENSG00000148948:-:protein_coding:-24478	chr11	40269075	40269292	TBR1	1TR	distal	LRRC4C:ENSG00000148948:-:protein_coding:-23839	LRRC4C	LRRC4C
chr11	40280046	40281577	ARID1B,ATAC,BCL11A,TBR1,TCF7L2	4TRa	distal	LRRC4C:ENSG00000148948:-:protein_coding:-12979	chr11	40280046	40280152	TCF7L2	1TR	distal	LRRC4C:ENSG00000148948:-:protein_coding:-12979	LRRC4C	LRRC4C
chr11	40280046	40281577	ARID1B,ATAC,BCL11A,TBR1,TCF7L2	4TRa	distal	LRRC4C:ENSG00000148948:-:protein_coding:-12979	chr11	40280152	40280168	TBR1,TCF7L2	2TR	distal	LRRC4C:ENSG00000148948:-:protein_coding:-12963	LRRC4C	LRRC4C
chr11	40280046	40281577	ARID1B,ATAC,BCL11A,TBR1,TCF7L2	4TRa	distal	LRRC4C:ENSG00000148948:-:protein_coding:-12979	chr11	40280168	40280240	ATAC,TBR1,TCF7L2	2TRa	distal	LRRC4C:ENSG00000148948:-:protein_coding:-12891	LRRC4C	LRRC4C
chr11	40280046	40281577	ARID1B,ATAC,BCL11A,TBR1,TCF7L2	4TRa	distal	LRRC4C:ENSG00000148948:-:protein_coding:-12979	chr11	40280240	40280463	ARID1B,ATAC,TBR1,TCF7L2	3TRa	distal	LRRC4C:ENSG00000148948:-:protein_coding:-12668	LRRC4C	LRRC4C
chr11	40280046	40281577	ARID1B,ATAC,BCL11A,TBR1,TCF7L2	4TRa	distal	LRRC4C:ENSG00000148948:-:protein_coding:-12979	chr11	40280463	40280670	ATAC,TBR1,TCF7L2	2TRa	distal	LRRC4C:ENSG00000148948:-:protein_coding:-12461	LRRC4C	LRRC4C
chr11	40280046	40281577	ARID1B,ATAC,BCL11A,TBR1,TCF7L2	4TRa	distal	LRRC4C:ENSG00000148948:-:protein_coding:-12979	chr11	40280670	40281195	ARID1B,ATAC,TBR1,TCF7L2	3TRa	distal	LRRC4C:ENSG00000148948:-:protein_coding:-11936	LRRC4C	LRRC4C
chr11	40280046	40281577	ARID1B,ATAC,BCL11A,TBR1,TCF7L2	4TRa	distal	LRRC4C:ENSG00000148948:-:protein_coding:-12979	chr11	40281195	40281300	ARID1B,ATAC,BCL11A,TBR1,TCF7L2	4TRa	distal	LRRC4C:ENSG00000148948:-:protein_coding:-11831	LRRC4C	LRRC4C
chr11	40280046	40281577	ARID1B,ATAC,BCL11A,TBR1,TCF7L2	4TRa	distal	LRRC4C:ENSG00000148948:-:protein_coding:-12979	chr11	40281300	40281411	ATAC,BCL11A,TBR1,TCF7L2	3TRa	distal	LRRC4C:ENSG00000148948:-:protein_coding:-11720	LRRC4C	LRRC4C
chr11	40280046	40281577	ARID1B,ATAC,BCL11A,TBR1,TCF7L2	4TRa	distal	LRRC4C:ENSG00000148948:-:protein_coding:-12979	chr11	40281411	40281499	BCL11A,TBR1,TCF7L2	3TR	distal	LRRC4C:ENSG00000148948:-:protein_coding:-11632	LRRC4C	LRRC4C
chr11	40280046	40281577	ARID1B,ATAC,BCL11A,TBR1,TCF7L2	4TRa	distal	LRRC4C:ENSG00000148948:-:protein_coding:-12979	chr11	40281499	40281505	BCL11A,TBR1	2TR	distal	LRRC4C:ENSG00000148948:-:protein_coding:-11626	LRRC4C	LRRC4C
chr11	40280046	40281577	ARID1B,ATAC,BCL11A,TBR1,TCF7L2	4TRa	distal	LRRC4C:ENSG00000148948:-:protein_coding:-12979	chr11	40281505	40281577	BCL11A	1TR	distal	LRRC4C:ENSG00000148948:-:protein_coding:-11554	LRRC4C	LRRC4C
chr11	40291480	40292141	ARID1B,TBR1,TCF7L2	3TR	distal	LRRC4C:ENSG00000148948:-:protein_coding:-1531	chr11	40291480	40291600	TBR1	1TR	distal	LRRC4C:ENSG00000148948:-:protein_coding:-1531	LRRC4C	LRRC4C
chr11	40291480	40292141	ARID1B,TBR1,TCF7L2	3TR	distal	LRRC4C:ENSG00000148948:-:protein_coding:-1531	chr11	40291600	40291800	ARID1B,TBR1	2TR	distal	LRRC4C:ENSG00000148948:-:protein_coding:-1331	LRRC4C	LRRC4C
chr11	40291480	40292141	ARID1B,TBR1,TCF7L2	3TR	distal	LRRC4C:ENSG00000148948:-:protein_coding:-1531	chr11	40291800	40291821	TBR1	1TR	distal	LRRC4C:ENSG00000148948:-:protein_coding:-1310	LRRC4C	LRRC4C
chr11	40291480	40292141	ARID1B,TBR1,TCF7L2	3TR	distal	LRRC4C:ENSG00000148948:-:protein_coding:-1531	chr11	40291821	40291929	TBR1,TCF7L2	2TR	distal	LRRC4C:ENSG00000148948:-:protein_coding:-1202	LRRC4C	LRRC4C
chr11	40291480	40292141	ARID1B,TBR1,TCF7L2	3TR	distal	LRRC4C:ENSG00000148948:-:protein_coding:-1531	chr11	40291929	40292141	TCF7L2	1TR	distal	LRRC4C:ENSG00000148948:-:protein_coding:-990	LRRC4C	LRRC4C
chr11	40292807	40294801	ARID1B,ATAC,BCL11A,FOXP1,TBR1,TCF7L2	5TRa	proximal	LRRC4C:ENSG00000148948:-:protein_coding:0	chr11	40292807	40292828	TCF7L2	1TR	distal	LRRC4C:ENSG00000148948:-:protein_coding:-303	LRRC4C	LRRC4C
chr11	40292807	40294801	ARID1B,ATAC,BCL11A,FOXP1,TBR1,TCF7L2	5TRa	proximal	LRRC4C:ENSG00000148948:-:protein_coding:0	chr11	40292828	40292998	ARID1B,TCF7L2	2TR	distal	LRRC4C:ENSG00000148948:-:protein_coding:-133	LRRC4C	LRRC4C
chr11	40292807	40294801	ARID1B,ATAC,BCL11A,FOXP1,TBR1,TCF7L2	5TRa	proximal	LRRC4C:ENSG00000148948:-:protein_coding:0	chr11	40292998	40293272	ARID1B,TBR1,TCF7L2	3TR	proximal	LRRC4C:ENSG00000148948:-:protein_coding:0	LRRC4C	LRRC4C
chr11	40292807	40294801	ARID1B,ATAC,BCL11A,FOXP1,TBR1,TCF7L2	5TRa	proximal	LRRC4C:ENSG00000148948:-:protein_coding:0	chr11	40293272	40293368	TBR1,TCF7L2	2TR	proximal	LRRC4C:ENSG00000148948:-:protein_coding:141	LRRC4C	LRRC4C
chr11	40292807	40294801	ARID1B,ATAC,BCL11A,FOXP1,TBR1,TCF7L2	5TRa	proximal	LRRC4C:ENSG00000148948:-:protein_coding:0	chr11	40293368	40293381	BCL11A,TBR1,TCF7L2	3TR	proximal	LRRC4C:ENSG00000148948:-:protein_coding:237	LRRC4C	LRRC4C
chr11	40292807	40294801	ARID1B,ATAC,BCL11A,FOXP1,TBR1,TCF7L2	5TRa	proximal	LRRC4C:ENSG00000148948:-:protein_coding:0	chr11	40293381	40293478	ARID1B,BCL11A,TBR1,TCF7L2	4TR	proximal	LRRC4C:ENSG00000148948:-:protein_coding:250	LRRC4C	LRRC4C
chr11	40292807	40294801	ARID1B,ATAC,BCL11A,FOXP1,TBR1,TCF7L2	5TRa	proximal	LRRC4C:ENSG00000148948:-:protein_coding:0	chr11	40293478	40293551	ARID1B,ATAC,BCL11A,TBR1,TCF7L2	4TRa	proximal	LRRC4C:ENSG00000148948:-:protein_coding:347	LRRC4C	LRRC4C
chr11	40292807	40294801	ARID1B,ATAC,BCL11A,FOXP1,TBR1,TCF7L2	5TRa	proximal	LRRC4C:ENSG00000148948:-:protein_coding:0	chr11	40293551	40293569	ARID1B,ATAC,BCL11A,TCF7L2	3TRa	proximal	LRRC4C:ENSG00000148948:-:protein_coding:420	LRRC4C	LRRC4C
chr11	40292807	40294801	ARID1B,ATAC,BCL11A,FOXP1,TBR1,TCF7L2	5TRa	proximal	LRRC4C:ENSG00000148948:-:protein_coding:0	chr11	40293569	40293620	ARID1B,ATAC,BCL11A,FOXP1,TCF7L2	4TRa	proximal	LRRC4C:ENSG00000148948:-:protein_coding:438	LRRC4C	LRRC4C
chr11	40292807	40294801	ARID1B,ATAC,BCL11A,FOXP1,TBR1,TCF7L2	5TRa	proximal	LRRC4C:ENSG00000148948:-:protein_coding:0	chr11	40293620	40294046	ARID1B,ATAC,BCL11A,FOXP1,TBR1,TCF7L2	5TRa	proximal	LRRC4C:ENSG00000148948:-:protein_coding:489	LRRC4C	LRRC4C
chr11	40292807	40294801	ARID1B,ATAC,BCL11A,FOXP1,TBR1,TCF7L2	5TRa	proximal	LRRC4C:ENSG00000148948:-:protein_coding:0	chr11	40294046	40294432	ARID1B,ATAC,BCL11A,TBR1,TCF7L2	4TRa	proximal	LRRC4C:ENSG00000148948:-:protein_coding:0	LRRC4C	LRRC4C
chr11	40292807	40294801	ARID1B,ATAC,BCL11A,FOXP1,TBR1,TCF7L2	5TRa	proximal	LRRC4C:ENSG00000148948:-:protein_coding:0	chr11	40294432	40294564	ARID1B,BCL11A,TBR1,TCF7L2	4TR	proximal	LRRC4C:ENSG00000148948:-:protein_coding:317	LRRC4C	LRRC4C
chr11	40292807	40294801	ARID1B,ATAC,BCL11A,FOXP1,TBR1,TCF7L2	5TRa	proximal	LRRC4C:ENSG00000148948:-:protein_coding:0	chr11	40294564	40294611	ARID1B,BCL11A,TBR1	3TR	proximal	LRRC4C:ENSG00000148948:-:protein_coding:449	LRRC4C	LRRC4C
chr11	40292807	40294801	ARID1B,ATAC,BCL11A,FOXP1,TBR1,TCF7L2	5TRa	proximal	LRRC4C:ENSG00000148948:-:protein_coding:0	chr11	40294611	40294674	ARID1B,TBR1	2TR	proximal	LRRC4C:ENSG00000148948:-:protein_coding:496	LRRC4C	LRRC4C
chr11	40292807	40294801	ARID1B,ATAC,BCL11A,FOXP1,TBR1,TCF7L2	5TRa	proximal	LRRC4C:ENSG00000148948:-:protein_coding:0	chr11	40294674	40294801	ARID1B	1TR	proximal	LRRC4C:ENSG00000148948:-:protein_coding:559	LRRC4C	LRRC4C
chr11	40311093	40311335	TBR1	1TR	distal	LRRC4C:ENSG00000148948:-:protein_coding:-8396	chr11	40311093	40311335	TBR1	1TR	distal	LRRC4C:ENSG00000148948:-:protein_coding:-8396	LRRC4C	LRRC4C
chr11	40329218	40329448	ATAC	0TRa	distal	LRRC4C:ENSG00000148948:-:protein_coding:9487	chr11	40329218	40329448	ATAC	0TRa	distal	LRRC4C:ENSG00000148948:-:protein_coding:9487	LRRC4C	LRRC4C
chr11	41459139	41460545	ARID1B,ATAC,BCL11A,TBR1,TCF7L2	4TRa	proximal	LRRC4C:ENSG00000148948:-:lncRNA:0,LRRC4C:ENSG00000148948:-:protein_coding:0	chr11	41459139	41459270	TCF7L2	1TR	distal	LRRC4C:ENSG00000148948:-:lncRNA:-367	LRRC4C	.
chr11	41459139	41460545	ARID1B,ATAC,BCL11A,TBR1,TCF7L2	4TRa	proximal	LRRC4C:ENSG00000148948:-:lncRNA:0,LRRC4C:ENSG00000148948:-:protein_coding:0	chr11	41459270	41459355	TBR1,TCF7L2	2TR	distal	LRRC4C:ENSG00000148948:-:lncRNA:-282	LRRC4C	.
chr11	41459139	41460545	ARID1B,ATAC,BCL11A,TBR1,TCF7L2	4TRa	proximal	LRRC4C:ENSG00000148948:-:lncRNA:0,LRRC4C:ENSG00000148948:-:protein_coding:0	chr11	41459355	41459454	TBR1	1TR	distal	LRRC4C:ENSG00000148948:-:lncRNA:-183	LRRC4C	.
chr11	41459139	41460545	ARID1B,ATAC,BCL11A,TBR1,TCF7L2	4TRa	proximal	LRRC4C:ENSG00000148948:-:lncRNA:0,LRRC4C:ENSG00000148948:-:protein_coding:0	chr11	41459454	41459486	ARID1B,TBR1	2TR	distal	LRRC4C:ENSG00000148948:-:lncRNA:-151	LRRC4C	.
chr11	41459139	41460545	ARID1B,ATAC,BCL11A,TBR1,TCF7L2	4TRa	proximal	LRRC4C:ENSG00000148948:-:lncRNA:0,LRRC4C:ENSG00000148948:-:protein_coding:0	chr11	41459486	41459661	ARID1B,TBR1,TCF7L2	3TR	proximal	LRRC4C:ENSG00000148948:-:lncRNA:0,LRRC4C:ENSG00000148948:-:protein_coding:0	LRRC4C	LRRC4C
chr11	41459139	41460545	ARID1B,ATAC,BCL11A,TBR1,TCF7L2	4TRa	proximal	LRRC4C:ENSG00000148948:-:lncRNA:0,LRRC4C:ENSG00000148948:-:protein_coding:0	chr11	41459661	41459865	ARID1B,ATAC,TBR1,TCF7L2	3TRa	proximal	LRRC4C:ENSG00000148948:-:protein_coding:0,LRRC4C:ENSG00000148948:-:lncRNA:24	LRRC4C	LRRC4C
chr11	41459139	41460545	ARID1B,ATAC,BCL11A,TBR1,TCF7L2	4TRa	proximal	LRRC4C:ENSG00000148948:-:lncRNA:0,LRRC4C:ENSG00000148948:-:protein_coding:0	chr11	41459865	41460011	ARID1B,ATAC,BCL11A,TBR1,TCF7L2	4TRa	proximal	LRRC4C:ENSG00000148948:-:protein_coding:91,LRRC4C:ENSG00000148948:-:lncRNA:228	LRRC4C	LRRC4C
chr11	41459139	41460545	ARID1B,ATAC,BCL11A,TBR1,TCF7L2	4TRa	proximal	LRRC4C:ENSG00000148948:-:lncRNA:0,LRRC4C:ENSG00000148948:-:protein_coding:0	chr11	41460011	41460101	ARID1B,BCL11A,TBR1,TCF7L2	4TR	proximal	LRRC4C:ENSG00000148948:-:protein_coding:237,LRRC4C:ENSG00000148948:-:lncRNA:374	LRRC4C	LRRC4C
chr11	41459139	41460545	ARID1B,ATAC,BCL11A,TBR1,TCF7L2	4TRa	proximal	LRRC4C:ENSG00000148948:-:lncRNA:0,LRRC4C:ENSG00000148948:-:protein_coding:0	chr11	41460101	41460186	BCL11A,TBR1,TCF7L2	3TR	proximal	LRRC4C:ENSG00000148948:-:protein_coding:327,LRRC4C:ENSG00000148948:-:lncRNA:464	LRRC4C	LRRC4C
chr11	41459139	41460545	ARID1B,ATAC,BCL11A,TBR1,TCF7L2	4TRa	proximal	LRRC4C:ENSG00000148948:-:lncRNA:0,LRRC4C:ENSG00000148948:-:protein_coding:0	chr11	41460186	41460290	ARID1B,BCL11A,TBR1,TCF7L2	4TR	proximal	LRRC4C:ENSG00000148948:-:protein_coding:412,LRRC4C:ENSG00000148948:-:lncRNA:549	LRRC4C	LRRC4C
chr11	41459139	41460545	ARID1B,ATAC,BCL11A,TBR1,TCF7L2	4TRa	proximal	LRRC4C:ENSG00000148948:-:lncRNA:0,LRRC4C:ENSG00000148948:-:protein_coding:0	chr11	41460290	41460347	ARID1B,BCL11A,TBR1	3TR	proximal	LRRC4C:ENSG00000148948:-:protein_coding:516,LRRC4C:ENSG00000148948:-:lncRNA:653	LRRC4C	LRRC4C
chr11	41459139	41460545	ARID1B,ATAC,BCL11A,TBR1,TCF7L2	4TRa	proximal	LRRC4C:ENSG00000148948:-:lncRNA:0,LRRC4C:ENSG00000148948:-:protein_coding:0	chr11	41460347	41460505	ARID1B,TBR1	2TR	proximal	LRRC4C:ENSG00000148948:-:protein_coding:573,LRRC4C:ENSG00000148948:-:lncRNA:710	LRRC4C	LRRC4C
chr11	41459139	41460545	ARID1B,ATAC,BCL11A,TBR1,TCF7L2	4TRa	proximal	LRRC4C:ENSG00000148948:-:lncRNA:0,LRRC4C:ENSG00000148948:-:protein_coding:0	chr11	41460505	41460545	TBR1	1TR	proximal	LRRC4C:ENSG00000148948:-:protein_coding:731,LRRC4C:ENSG00000148948:-:lncRNA:868	LRRC4C	LRRC4C
chr11	41483863	41484368	TBR1	1TR	distal	LRRC4C:ENSG00000148948:-:protein_coding:24089	chr11	41483863	41484368	TBR1	1TR	distal	LRRC4C:ENSG00000148948:-:protein_coding:24089	LRRC4C	LRRC4C
chr11	41497992	41498458	ARID1B,BCL11A,TBR1	3TR	distal	LRRC4C:ENSG00000148948:-:protein_coding:38218	chr11	41497992	41497997	TBR1	1TR	distal	LRRC4C:ENSG00000148948:-:protein_coding:38218	LRRC4C	LRRC4C
chr11	41497992	41498458	ARID1B,BCL11A,TBR1	3TR	distal	LRRC4C:ENSG00000148948:-:protein_coding:38218	chr11	41497997	41498101	ARID1B,TBR1	2TR	distal	LRRC4C:ENSG00000148948:-:protein_coding:38223	LRRC4C	LRRC4C
chr11	41497992	41498458	ARID1B,BCL11A,TBR1	3TR	distal	LRRC4C:ENSG00000148948:-:protein_coding:38218	chr11	41498101	41498347	ARID1B,BCL11A,TBR1	3TR	distal	LRRC4C:ENSG00000148948:-:protein_coding:38327	LRRC4C	LRRC4C
chr11	41497992	41498458	ARID1B,BCL11A,TBR1	3TR	distal	LRRC4C:ENSG00000148948:-:protein_coding:38218	chr11	41498347	41498359	BCL11A,TBR1	2TR	distal	LRRC4C:ENSG00000148948:-:protein_coding:38573	LRRC4C	LRRC4C
chr11	41497992	41498458	ARID1B,BCL11A,TBR1	3TR	distal	LRRC4C:ENSG00000148948:-:protein_coding:38218	chr11	41498359	41498458	TBR1	1TR	distal	LRRC4C:ENSG00000148948:-:protein_coding:38585	LRRC4C	LRRC4C
chr11	45933538	45934013	ARID1B,TBR1	2TR	distal	PHF21A:ENSG00000135365:-:protein_coding:-2968	chr11	45933538	45933540	ARID1B	1TR	distal	PHF21A:ENSG00000135365:-:protein_coding:-2968	PHF21A	PHF21A
chr11	45933538	45934013	ARID1B,TBR1	2TR	distal	PHF21A:ENSG00000135365:-:protein_coding:-2968	chr11	45933540	45933848	ARID1B,TBR1	2TR	distal	PHF21A:ENSG00000135365:-:protein_coding:-2660	PHF21A	PHF21A
chr11	45933538	45934013	ARID1B,TBR1	2TR	distal	PHF21A:ENSG00000135365:-:protein_coding:-2968	chr11	45933848	45934013	TBR1	1TR	distal	PHF21A:ENSG00000135365:-:protein_coding:-2495	PHF21A	PHF21A
chr11	45945443	45945892	ARID1B,TBR1,TCF7L2	3TR	proximal	PHF21A:ENSG00000135365:-:protein_coding:0	chr11	45945443	45945514	ARID1B	1TR	distal	PHF21A:ENSG00000135365:-:protein_coding:-356	PHF21A	PHF21A
chr11	45945443	45945892	ARID1B,TBR1,TCF7L2	3TR	proximal	PHF21A:ENSG00000135365:-:protein_coding:0	chr11	45945514	45945531	ARID1B,TCF7L2	2TR	distal	PHF21A:ENSG00000135365:-:protein_coding:-339	PHF21A	PHF21A
chr11	45945443	45945892	ARID1B,TBR1,TCF7L2	3TR	proximal	PHF21A:ENSG00000135365:-:protein_coding:0	chr11	45945531	45945844	ARID1B,TBR1,TCF7L2	3TR	distal	PHF21A:ENSG00000135365:-:protein_coding:-26	PHF21A	PHF21A
chr11	45945443	45945892	ARID1B,TBR1,TCF7L2	3TR	proximal	PHF21A:ENSG00000135365:-:protein_coding:0	chr11	45945844	45945859	ARID1B,TBR1	2TR	distal	PHF21A:ENSG00000135365:-:protein_coding:-11	PHF21A	PHF21A
chr11	45945443	45945892	ARID1B,TBR1,TCF7L2	3TR	proximal	PHF21A:ENSG00000135365:-:protein_coding:0	chr11	45945859	45945892	ARID1B	1TR	proximal	PHF21A:ENSG00000135365:-:protein_coding:0	PHF21A	PHF21A
chr11	46075361	46075579	TBR1	1TR	distal	PHF21A:ENSG00000135365:-:protein_coding:-16627	chr11	46075361	46075579	TBR1	1TR	distal	PHF21A:ENSG00000135365:-:protein_coding:-16627	PHF21A	PHF21A
chr11	46119419	46122737	ARID1B,ATAC,BCL11A,FOXP1,TBR1,TCF7L2	5TRa	proximal	PHF21A:ENSG00000135365:-:protein_coding:0,PHF21A:ENSG00000135365:-:lncRNA:0,PHF21A:ENSG00000135365:-:nonsense_mediated_decay:0,AC024475.4:ENSG00000255314:+:lncRNA:293	chr11	46119419	46119437	TBR1	1TR	distal	PHF21A:ENSG00000135365:-:protein_coding:-351	PHF21A	PHF21A
chr11	46119419	46122737	ARID1B,ATAC,BCL11A,FOXP1,TBR1,TCF7L2	5TRa	proximal	PHF21A:ENSG00000135365:-:protein_coding:0,PHF21A:ENSG00000135365:-:lncRNA:0,PHF21A:ENSG00000135365:-:nonsense_mediated_decay:0,AC024475.4:ENSG00000255314:+:lncRNA:293	chr11	46119437	46119537	TBR1,TCF7L2	2TR	distal	PHF21A:ENSG00000135365:-:protein_coding:-251	PHF21A	PHF21A
chr11	46119419	46122737	ARID1B,ATAC,BCL11A,FOXP1,TBR1,TCF7L2	5TRa	proximal	PHF21A:ENSG00000135365:-:protein_coding:0,PHF21A:ENSG00000135365:-:lncRNA:0,PHF21A:ENSG00000135365:-:nonsense_mediated_decay:0,AC024475.4:ENSG00000255314:+:lncRNA:293	chr11	46119537	46119688	ATAC,TBR1,TCF7L2	2TRa	distal	PHF21A:ENSG00000135365:-:protein_coding:-100	PHF21A	PHF21A
chr11	46119419	46122737	ARID1B,ATAC,BCL11A,FOXP1,TBR1,TCF7L2	5TRa	proximal	PHF21A:ENSG00000135365:-:protein_coding:0,PHF21A:ENSG00000135365:-:lncRNA:0,PHF21A:ENSG00000135365:-:nonsense_mediated_decay:0,AC024475.4:ENSG00000255314:+:lncRNA:293	chr11	46119688	46119779	ATAC,BCL11A,TBR1,TCF7L2	3TRa	distal	PHF21A:ENSG00000135365:-:protein_coding:-9	PHF21A	PHF21A
chr11	46119419	46122737	ARID1B,ATAC,BCL11A,FOXP1,TBR1,TCF7L2	5TRa	proximal	PHF21A:ENSG00000135365:-:protein_coding:0,PHF21A:ENSG00000135365:-:lncRNA:0,PHF21A:ENSG00000135365:-:nonsense_mediated_decay:0,AC024475.4:ENSG00000255314:+:lncRNA:293	chr11	46119779	46120153	ARID1B,ATAC,BCL11A,TBR1,TCF7L2	4TRa	proximal	PHF21A:ENSG00000135365:-:protein_coding:0,PHF21A:ENSG00000135365:-:lncRNA:0	PHF21A	PHF21A
chr11	46119419	46122737	ARID1B,ATAC,BCL11A,FOXP1,TBR1,TCF7L2	5TRa	proximal	PHF21A:ENSG00000135365:-:protein_coding:0,PHF21A:ENSG00000135365:-:lncRNA:0,PHF21A:ENSG00000135365:-:nonsense_mediated_decay:0,AC024475.4:ENSG00000255314:+:lncRNA:293	chr11	46120153	46120229	ARID1B,ATAC,TBR1,TCF7L2	3TRa	proximal	PHF21A:ENSG00000135365:-:protein_coding:290,PHF21A:ENSG00000135365:-:lncRNA:325	PHF21A	PHF21A
chr11	46119419	46122737	ARID1B,ATAC,BCL11A,FOXP1,TBR1,TCF7L2	5TRa	proximal	PHF21A:ENSG00000135365:-:protein_coding:0,PHF21A:ENSG00000135365:-:lncRNA:0,PHF21A:ENSG00000135365:-:nonsense_mediated_decay:0,AC024475.4:ENSG00000255314:+:lncRNA:293	chr11	46120229	46120340	ARID1B,ATAC,BCL11A,TBR1,TCF7L2	4TRa	proximal	PHF21A:ENSG00000135365:-:protein_coding:366,PHF21A:ENSG00000135365:-:lncRNA:401	PHF21A	PHF21A
chr11	46119419	46122737	ARID1B,ATAC,BCL11A,FOXP1,TBR1,TCF7L2	5TRa	proximal	PHF21A:ENSG00000135365:-:protein_coding:0,PHF21A:ENSG00000135365:-:lncRNA:0,PHF21A:ENSG00000135365:-:nonsense_mediated_decay:0,AC024475.4:ENSG00000255314:+:lncRNA:293	chr11	46120340	46120541	ARID1B,ATAC,BCL11A,FOXP1,TBR1,TCF7L2	5TRa	proximal	PHF21A:ENSG00000135365:-:protein_coding:477,PHF21A:ENSG00000135365:-:lncRNA:512	PHF21A	PHF21A
chr11	46119419	46122737	ARID1B,ATAC,BCL11A,FOXP1,TBR1,TCF7L2	5TRa	proximal	PHF21A:ENSG00000135365:-:protein_coding:0,PHF21A:ENSG00000135365:-:lncRNA:0,PHF21A:ENSG00000135365:-:nonsense_mediated_decay:0,AC024475.4:ENSG00000255314:+:lncRNA:293	chr11	46120541	46120559	ARID1B,ATAC,BCL11A,TBR1,TCF7L2	4TRa	proximal	PHF21A:ENSG00000135365:-:protein_coding:678,PHF21A:ENSG00000135365:-:lncRNA:713	PHF21A	PHF21A
chr11	46119419	46122737	ARID1B,ATAC,BCL11A,FOXP1,TBR1,TCF7L2	5TRa	proximal	PHF21A:ENSG00000135365:-:protein_coding:0,PHF21A:ENSG00000135365:-:lncRNA:0,PHF21A:ENSG00000135365:-:nonsense_mediated_decay:0,AC024475.4:ENSG00000255314:+:lncRNA:293	chr11	46120559	46120655	ARID1B,BCL11A,TBR1,TCF7L2	4TR	proximal	PHF21A:ENSG00000135365:-:protein_coding:696,PHF21A:ENSG00000135365:-:lncRNA:731	PHF21A	PHF21A
chr11	46119419	46122737	ARID1B,ATAC,BCL11A,FOXP1,TBR1,TCF7L2	5TRa	proximal	PHF21A:ENSG00000135365:-:protein_coding:0,PHF21A:ENSG00000135365:-:lncRNA:0,PHF21A:ENSG00000135365:-:nonsense_mediated_decay:0,AC024475.4:ENSG00000255314:+:lncRNA:293	chr11	46120655	46120699	ARID1B,BCL11A,FOXP1,TBR1,TCF7L2	5TR	proximal	PHF21A:ENSG00000135365:-:protein_coding:792,PHF21A:ENSG00000135365:-:lncRNA:827	PHF21A	PHF21A
chr11	46119419	46122737	ARID1B,ATAC,BCL11A,FOXP1,TBR1,TCF7L2	5TRa	proximal	PHF21A:ENSG00000135365:-:protein_coding:0,PHF21A:ENSG00000135365:-:lncRNA:0,PHF21A:ENSG00000135365:-:nonsense_mediated_decay:0,AC024475.4:ENSG00000255314:+:lncRNA:293	chr11	46120699	46120925	ARID1B,ATAC,BCL11A,FOXP1,TBR1,TCF7L2	5TRa	proximal	PHF21A:ENSG00000135365:-:protein_coding:836,PHF21A:ENSG00000135365:-:lncRNA:871	PHF21A	PHF21A
chr11	46119419	46122737	ARID1B,ATAC,BCL11A,FOXP1,TBR1,TCF7L2	5TRa	proximal	PHF21A:ENSG00000135365:-:protein_coding:0,PHF21A:ENSG00000135365:-:lncRNA:0,PHF21A:ENSG00000135365:-:nonsense_mediated_decay:0,AC024475.4:ENSG00000255314:+:lncRNA:293	chr11	46120925	46121160	ARID1B,ATAC,BCL11A,TBR1,TCF7L2	4TRa	proximal	PHF21A:ENSG00000135365:-:protein_coding:0,PHF21A:ENSG00000135365:-:lncRNA:0,PHF21A:ENSG00000135365:-:nonsense_mediated_decay:0,AC024475.4:ENSG00000255314:+:lncRNA:1870	PHF21A	PHF21A
chr11	46119419	46122737	ARID1B,ATAC,BCL11A,FOXP1,TBR1,TCF7L2	5TRa	proximal	PHF21A:ENSG00000135365:-:protein_coding:0,PHF21A:ENSG00000135365:-:lncRNA:0,PHF21A:ENSG00000135365:-:nonsense_mediated_decay:0,AC024475.4:ENSG00000255314:+:lncRNA:293	chr11	46121160	46122299	ARID1B,ATAC,BCL11A,FOXP1,TBR1,TCF7L2	5TRa	proximal	PHF21A:ENSG00000135365:-:protein_coding:0,PHF21A:ENSG00000135365:-:lncRNA:101,PHF21A:ENSG00000135365:-:nonsense_mediated_decay:112,AC024475.4:ENSG00000255314:+:lncRNA:731	PHF21A	PHF21A
chr11	46119419	46122737	ARID1B,ATAC,BCL11A,FOXP1,TBR1,TCF7L2	5TRa	proximal	PHF21A:ENSG00000135365:-:protein_coding:0,PHF21A:ENSG00000135365:-:lncRNA:0,PHF21A:ENSG00000135365:-:nonsense_mediated_decay:0,AC024475.4:ENSG00000255314:+:lncRNA:293	chr11	46122299	46122558	ARID1B,ATAC,BCL11A,TBR1,TCF7L2	4TRa	proximal	AC024475.4:ENSG00000255314:+:lncRNA:472,PHF21A:ENSG00000135365:-:protein_coding:1120,PHF21A:ENSG00000135365:-:lncRNA:1240,PHF21A:ENSG00000135365:-:nonsense_mediated_decay:1251	PHF21A	PHF21A
chr11	46119419	46122737	ARID1B,ATAC,BCL11A,FOXP1,TBR1,TCF7L2	5TRa	proximal	PHF21A:ENSG00000135365:-:protein_coding:0,PHF21A:ENSG00000135365:-:lncRNA:0,PHF21A:ENSG00000135365:-:nonsense_mediated_decay:0,AC024475.4:ENSG00000255314:+:lncRNA:293	chr11	46122558	46122669	ARID1B,BCL11A,TBR1,TCF7L2	4TR	proximal	AC024475.4:ENSG00000255314:+:lncRNA:361,PHF21A:ENSG00000135365:-:protein_coding:1379,PHF21A:ENSG00000135365:-:lncRNA:1499,PHF21A:ENSG00000135365:-:nonsense_mediated_decay:1510	PHF21A	PHF21A
chr11	46119419	46122737	ARID1B,ATAC,BCL11A,FOXP1,TBR1,TCF7L2	5TRa	proximal	PHF21A:ENSG00000135365:-:protein_coding:0,PHF21A:ENSG00000135365:-:lncRNA:0,PHF21A:ENSG00000135365:-:nonsense_mediated_decay:0,AC024475.4:ENSG00000255314:+:lncRNA:293	chr11	46122669	46122673	ARID1B,BCL11A,TCF7L2	3TR	proximal	AC024475.4:ENSG00000255314:+:lncRNA:357,PHF21A:ENSG00000135365:-:protein_coding:1490,PHF21A:ENSG00000135365:-:lncRNA:1610,PHF21A:ENSG00000135365:-:nonsense_mediated_decay:1621	PHF21A	PHF21A
chr11	46119419	46122737	ARID1B,ATAC,BCL11A,FOXP1,TBR1,TCF7L2	5TRa	proximal	PHF21A:ENSG00000135365:-:protein_coding:0,PHF21A:ENSG00000135365:-:lncRNA:0,PHF21A:ENSG00000135365:-:nonsense_mediated_decay:0,AC024475.4:ENSG00000255314:+:lncRNA:293	chr11	46122673	46122676	ARID1B,TCF7L2	2TR	proximal	AC024475.4:ENSG00000255314:+:lncRNA:354,PHF21A:ENSG00000135365:-:protein_coding:1494,PHF21A:ENSG00000135365:-:lncRNA:1614,PHF21A:ENSG00000135365:-:nonsense_mediated_decay:1625	PHF21A	PHF21A
chr11	46119419	46122737	ARID1B,ATAC,BCL11A,FOXP1,TBR1,TCF7L2	5TRa	proximal	PHF21A:ENSG00000135365:-:protein_coding:0,PHF21A:ENSG00000135365:-:lncRNA:0,PHF21A:ENSG00000135365:-:nonsense_mediated_decay:0,AC024475.4:ENSG00000255314:+:lncRNA:293	chr11	46122676	46122737	TCF7L2	1TR	proximal	AC024475.4:ENSG00000255314:+:lncRNA:293,PHF21A:ENSG00000135365:-:protein_coding:1497,PHF21A:ENSG00000135365:-:lncRNA:1617,PHF21A:ENSG00000135365:-:nonsense_mediated_decay:1628	PHF21A	PHF21A
chr11	68206153	68206711	ATAC,TBR1,TCF7L2	2TRa	distal	KMT5B:ENSG00000110066:-:protein_coding:-6587	chr11	68206153	68206168	TBR1	1TR	distal	KMT5B:ENSG00000110066:-:protein_coding:-6587	KMT5B	KMT5B
chr11	68206153	68206711	ATAC,TBR1,TCF7L2	2TRa	distal	KMT5B:ENSG00000110066:-:protein_coding:-6587	chr11	68206168	68206394	ATAC,TBR1	1TRa	distal	KMT5B:ENSG00000110066:-:protein_coding:-6361	KMT5B	KMT5B
chr11	68206153	68206711	ATAC,TBR1,TCF7L2	2TRa	distal	KMT5B:ENSG00000110066:-:protein_coding:-6587	chr11	68206394	68206462	ATAC,TBR1,TCF7L2	2TRa	distal	KMT5B:ENSG00000110066:-:protein_coding:-6293	KMT5B	KMT5B
chr11	68206153	68206711	ATAC,TBR1,TCF7L2	2TRa	distal	KMT5B:ENSG00000110066:-:protein_coding:-6587	chr11	68206462	68206616	TBR1,TCF7L2	2TR	distal	KMT5B:ENSG00000110066:-:protein_coding:-6139	KMT5B	KMT5B
chr11	68206153	68206711	ATAC,TBR1,TCF7L2	2TRa	distal	KMT5B:ENSG00000110066:-:protein_coding:-6587	chr11	68206616	68206711	TCF7L2	1TR	distal	KMT5B:ENSG00000110066:-:protein_coding:-6044	KMT5B	KMT5B
chr11	68208305	68208519	TBR1	1TR	distal	KMT5B:ENSG00000110066:-:protein_coding:-4236	chr11	68208305	68208519	TBR1	1TR	distal	KMT5B:ENSG00000110066:-:protein_coding:-4236	KMT5B	KMT5B
chr11	68209036	68209477	TCF7L2	1TR	distal	KMT5B:ENSG00000110066:-:protein_coding:-3278	chr11	68209036	68209477	TCF7L2	1TR	distal	KMT5B:ENSG00000110066:-:protein_coding:-3278	KMT5B	KMT5B
chr11	68212262	68215677	ARID1B,ATAC,BCL11A,FOXP1,TBR1,TCF7L2	5TRa	proximal	KMT5B:ENSG00000110066:-:protein_coding:0,KMT5B:ENSG00000110066:-:nonsense_mediated_decay:0,KMT5B:ENSG00000110066:-:retained_intron:0	chr11	68212262	68212384	ARID1B	1TR	distal	KMT5B:ENSG00000110066:-:protein_coding:-371	KMT5B	KMT5B
chr11	68212262	68215677	ARID1B,ATAC,BCL11A,FOXP1,TBR1,TCF7L2	5TRa	proximal	KMT5B:ENSG00000110066:-:protein_coding:0,KMT5B:ENSG00000110066:-:nonsense_mediated_decay:0,KMT5B:ENSG00000110066:-:retained_intron:0	chr11	68212384	68212400	ARID1B,BCL11A	2TR	distal	KMT5B:ENSG00000110066:-:protein_coding:-355	KMT5B	KMT5B
chr11	68212262	68215677	ARID1B,ATAC,BCL11A,FOXP1,TBR1,TCF7L2	5TRa	proximal	KMT5B:ENSG00000110066:-:protein_coding:0,KMT5B:ENSG00000110066:-:nonsense_mediated_decay:0,KMT5B:ENSG00000110066:-:retained_intron:0	chr11	68212400	68212469	ARID1B,BCL11A,TBR1	3TR	distal	KMT5B:ENSG00000110066:-:protein_coding:-286	KMT5B	KMT5B
chr11	68212262	68215677	ARID1B,ATAC,BCL11A,FOXP1,TBR1,TCF7L2	5TRa	proximal	KMT5B:ENSG00000110066:-:protein_coding:0,KMT5B:ENSG00000110066:-:nonsense_mediated_decay:0,KMT5B:ENSG00000110066:-:retained_intron:0	chr11	68212469	68212625	ARID1B,BCL11A,TBR1,TCF7L2	4TR	distal	KMT5B:ENSG00000110066:-:protein_coding:-130	KMT5B	KMT5B
chr11	68212262	68215677	ARID1B,ATAC,BCL11A,FOXP1,TBR1,TCF7L2	5TRa	proximal	KMT5B:ENSG00000110066:-:protein_coding:0,KMT5B:ENSG00000110066:-:nonsense_mediated_decay:0,KMT5B:ENSG00000110066:-:retained_intron:0	chr11	68212625	68212861	ARID1B,ATAC,BCL11A,TBR1,TCF7L2	4TRa	proximal	KMT5B:ENSG00000110066:-:protein_coding:0	KMT5B	KMT5B
chr11	68212262	68215677	ARID1B,ATAC,BCL11A,FOXP1,TBR1,TCF7L2	5TRa	proximal	KMT5B:ENSG00000110066:-:protein_coding:0,KMT5B:ENSG00000110066:-:nonsense_mediated_decay:0,KMT5B:ENSG00000110066:-:retained_intron:0	chr11	68212861	68212876	ARID1B,ATAC,BCL11A,TBR1	3TRa	proximal	KMT5B:ENSG00000110066:-:protein_coding:106	KMT5B	KMT5B
chr11	68212262	68215677	ARID1B,ATAC,BCL11A,FOXP1,TBR1,TCF7L2	5TRa	proximal	KMT5B:ENSG00000110066:-:protein_coding:0,KMT5B:ENSG00000110066:-:nonsense_mediated_decay:0,KMT5B:ENSG00000110066:-:retained_intron:0	chr11	68212876	68212897	ATAC,BCL11A,TBR1	2TRa	proximal	KMT5B:ENSG00000110066:-:protein_coding:121	KMT5B	KMT5B
chr11	68212262	68215677	ARID1B,ATAC,BCL11A,FOXP1,TBR1,TCF7L2	5TRa	proximal	KMT5B:ENSG00000110066:-:protein_coding:0,KMT5B:ENSG00000110066:-:nonsense_mediated_decay:0,KMT5B:ENSG00000110066:-:retained_intron:0	chr11	68212897	68212944	ATAC,TBR1	1TRa	proximal	KMT5B:ENSG00000110066:-:protein_coding:142	KMT5B	KMT5B
chr11	68212262	68215677	ARID1B,ATAC,BCL11A,FOXP1,TBR1,TCF7L2	5TRa	proximal	KMT5B:ENSG00000110066:-:protein_coding:0,KMT5B:ENSG00000110066:-:nonsense_mediated_decay:0,KMT5B:ENSG00000110066:-:retained_intron:0	chr11	68212944	68213025	ATAC	0TRa	proximal	KMT5B:ENSG00000110066:-:protein_coding:189	KMT5B	KMT5B
chr11	68212262	68215677	ARID1B,ATAC,BCL11A,FOXP1,TBR1,TCF7L2	5TRa	proximal	KMT5B:ENSG00000110066:-:protein_coding:0,KMT5B:ENSG00000110066:-:nonsense_mediated_decay:0,KMT5B:ENSG00000110066:-:retained_intron:0	chr11	68213025	68213033	ATAC,TBR1	1TRa	proximal	KMT5B:ENSG00000110066:-:protein_coding:270	KMT5B	KMT5B
chr11	68212262	68215677	ARID1B,ATAC,BCL11A,FOXP1,TBR1,TCF7L2	5TRa	proximal	KMT5B:ENSG00000110066:-:protein_coding:0,KMT5B:ENSG00000110066:-:nonsense_mediated_decay:0,KMT5B:ENSG00000110066:-:retained_intron:0	chr11	68213033	68213050	ATAC,BCL11A,TBR1	2TRa	proximal	KMT5B:ENSG00000110066:-:protein_coding:278	KMT5B	KMT5B
chr11	68212262	68215677	ARID1B,ATAC,BCL11A,FOXP1,TBR1,TCF7L2	5TRa	proximal	KMT5B:ENSG00000110066:-:protein_coding:0,KMT5B:ENSG00000110066:-:nonsense_mediated_decay:0,KMT5B:ENSG00000110066:-:retained_intron:0	chr11	68213050	68213052	ATAC,BCL11A,TBR1,TCF7L2	3TRa	proximal	KMT5B:ENSG00000110066:-:protein_coding:295	KMT5B	KMT5B
chr11	68212262	68215677	ARID1B,ATAC,BCL11A,FOXP1,TBR1,TCF7L2	5TRa	proximal	KMT5B:ENSG00000110066:-:protein_coding:0,KMT5B:ENSG00000110066:-:nonsense_mediated_decay:0,KMT5B:ENSG00000110066:-:retained_intron:0	chr11	68213052	68213104	ATAC,BCL11A,FOXP1,TBR1,TCF7L2	4TRa	proximal	KMT5B:ENSG00000110066:-:protein_coding:297	KMT5B	KMT5B
chr11	68212262	68215677	ARID1B,ATAC,BCL11A,FOXP1,TBR1,TCF7L2	5TRa	proximal	KMT5B:ENSG00000110066:-:protein_coding:0,KMT5B:ENSG00000110066:-:nonsense_mediated_decay:0,KMT5B:ENSG00000110066:-:retained_intron:0	chr11	68213104	68214265	ARID1B,ATAC,BCL11A,FOXP1,TBR1,TCF7L2	5TRa	proximal	KMT5B:ENSG00000110066:-:protein_coding:0,KMT5B:ENSG00000110066:-:nonsense_mediated_decay:0,KMT5B:ENSG00000110066:-:retained_intron:0	KMT5B	KMT5B
chr11	68212262	68215677	ARID1B,ATAC,BCL11A,FOXP1,TBR1,TCF7L2	5TRa	proximal	KMT5B:ENSG00000110066:-:protein_coding:0,KMT5B:ENSG00000110066:-:nonsense_mediated_decay:0,KMT5B:ENSG00000110066:-:retained_intron:0	chr11	68214265	68214719	ARID1B,ATAC,BCL11A,TBR1,TCF7L2	4TRa	proximal	KMT5B:ENSG00000110066:-:protein_coding:436,KMT5B:ENSG00000110066:-:retained_intron:697,KMT5B:ENSG00000110066:-:nonsense_mediated_decay:849	KMT5B	KMT5B
chr11	68212262	68215677	ARID1B,ATAC,BCL11A,FOXP1,TBR1,TCF7L2	5TRa	proximal	KMT5B:ENSG00000110066:-:protein_coding:0,KMT5B:ENSG00000110066:-:nonsense_mediated_decay:0,KMT5B:ENSG00000110066:-:retained_intron:0	chr11	68214719	68214723	ATAC,BCL11A,TBR1,TCF7L2	3TRa	proximal	KMT5B:ENSG00000110066:-:protein_coding:890,KMT5B:ENSG00000110066:-:retained_intron:1151,KMT5B:ENSG00000110066:-:nonsense_mediated_decay:1303	KMT5B	KMT5B
chr11	68212262	68215677	ARID1B,ATAC,BCL11A,FOXP1,TBR1,TCF7L2	5TRa	proximal	KMT5B:ENSG00000110066:-:protein_coding:0,KMT5B:ENSG00000110066:-:nonsense_mediated_decay:0,KMT5B:ENSG00000110066:-:retained_intron:0	chr11	68214723	68214951	BCL11A,TBR1,TCF7L2	3TR	proximal	KMT5B:ENSG00000110066:-:protein_coding:894,KMT5B:ENSG00000110066:-:retained_intron:1155,KMT5B:ENSG00000110066:-:nonsense_mediated_decay:1307	KMT5B	KMT5B
chr11	68212262	68215677	ARID1B,ATAC,BCL11A,FOXP1,TBR1,TCF7L2	5TRa	proximal	KMT5B:ENSG00000110066:-:protein_coding:0,KMT5B:ENSG00000110066:-:nonsense_mediated_decay:0,KMT5B:ENSG00000110066:-:retained_intron:0	chr11	68214951	68214963	ARID1B,BCL11A,TBR1,TCF7L2	4TR	proximal	KMT5B:ENSG00000110066:-:protein_coding:1122,KMT5B:ENSG00000110066:-:retained_intron:1383,KMT5B:ENSG00000110066:-:nonsense_mediated_decay:1535	KMT5B	KMT5B
chr11	68212262	68215677	ARID1B,ATAC,BCL11A,FOXP1,TBR1,TCF7L2	5TRa	proximal	KMT5B:ENSG00000110066:-:protein_coding:0,KMT5B:ENSG00000110066:-:nonsense_mediated_decay:0,KMT5B:ENSG00000110066:-:retained_intron:0	chr11	68214963	68215057	ARID1B,BCL11A,TBR1	3TR	proximal	KMT5B:ENSG00000110066:-:protein_coding:1134,KMT5B:ENSG00000110066:-:retained_intron:1395,KMT5B:ENSG00000110066:-:nonsense_mediated_decay:1547	KMT5B	KMT5B
chr11	68212262	68215677	ARID1B,ATAC,BCL11A,FOXP1,TBR1,TCF7L2	5TRa	proximal	KMT5B:ENSG00000110066:-:protein_coding:0,KMT5B:ENSG00000110066:-:nonsense_mediated_decay:0,KMT5B:ENSG00000110066:-:retained_intron:0	chr11	68215057	68215340	ARID1B,BCL11A,TBR1,TCF7L2	4TR	proximal	KMT5B:ENSG00000110066:-:protein_coding:1228,KMT5B:ENSG00000110066:-:retained_intron:1489,KMT5B:ENSG00000110066:-:nonsense_mediated_decay:1641	KMT5B	KMT5B
chr11	68212262	68215677	ARID1B,ATAC,BCL11A,FOXP1,TBR1,TCF7L2	5TRa	proximal	KMT5B:ENSG00000110066:-:protein_coding:0,KMT5B:ENSG00000110066:-:nonsense_mediated_decay:0,KMT5B:ENSG00000110066:-:retained_intron:0	chr11	68215340	68215383	ARID1B,BCL11A,TBR1	3TR	proximal	KMT5B:ENSG00000110066:-:protein_coding:1511,KMT5B:ENSG00000110066:-:retained_intron:1772,KMT5B:ENSG00000110066:-:nonsense_mediated_decay:1924	KMT5B	KMT5B
chr11	68212262	68215677	ARID1B,ATAC,BCL11A,FOXP1,TBR1,TCF7L2	5TRa	proximal	KMT5B:ENSG00000110066:-:protein_coding:0,KMT5B:ENSG00000110066:-:nonsense_mediated_decay:0,KMT5B:ENSG00000110066:-:retained_intron:0	chr11	68215383	68215447	BCL11A,TBR1	2TR	proximal	KMT5B:ENSG00000110066:-:protein_coding:1554,KMT5B:ENSG00000110066:-:retained_intron:1815,KMT5B:ENSG00000110066:-:nonsense_mediated_decay:1967	KMT5B	KMT5B
chr11	68212262	68215677	ARID1B,ATAC,BCL11A,FOXP1,TBR1,TCF7L2	5TRa	proximal	KMT5B:ENSG00000110066:-:protein_coding:0,KMT5B:ENSG00000110066:-:nonsense_mediated_decay:0,KMT5B:ENSG00000110066:-:retained_intron:0	chr11	68215447	68215450	BCL11A,TBR1,TCF7L2	3TR	proximal	KMT5B:ENSG00000110066:-:protein_coding:1618,KMT5B:ENSG00000110066:-:retained_intron:1879	KMT5B	KMT5B
chr11	68212262	68215677	ARID1B,ATAC,BCL11A,FOXP1,TBR1,TCF7L2	5TRa	proximal	KMT5B:ENSG00000110066:-:protein_coding:0,KMT5B:ENSG00000110066:-:nonsense_mediated_decay:0,KMT5B:ENSG00000110066:-:retained_intron:0	chr11	68215450	68215571	TBR1,TCF7L2	2TR	proximal	KMT5B:ENSG00000110066:-:protein_coding:1621,KMT5B:ENSG00000110066:-:retained_intron:1882	KMT5B	KMT5B
chr11	68212262	68215677	ARID1B,ATAC,BCL11A,FOXP1,TBR1,TCF7L2	5TRa	proximal	KMT5B:ENSG00000110066:-:protein_coding:0,KMT5B:ENSG00000110066:-:nonsense_mediated_decay:0,KMT5B:ENSG00000110066:-:retained_intron:0	chr11	68215571	68215677	TCF7L2	1TR	proximal	KMT5B:ENSG00000110066:-:protein_coding:1742	KMT5B	KMT5B
chr11	68215754	68216185	ARID1B,TBR1	2TR	proximal	KMT5B:ENSG00000110066:-:protein_coding:1925	chr11	68215754	68215915	TBR1	1TR	proximal	KMT5B:ENSG00000110066:-:protein_coding:1925	KMT5B	KMT5B
chr11	68215754	68216185	ARID1B,TBR1	2TR	proximal	KMT5B:ENSG00000110066:-:protein_coding:1925	chr11	68215915	68216179	ARID1B,TBR1	2TR	distal	KMT5B:ENSG00000110066:-:protein_coding:2086	KMT5B	KMT5B
chr11	68215754	68216185	ARID1B,TBR1	2TR	proximal	KMT5B:ENSG00000110066:-:protein_coding:1925	chr11	68216179	68216185	ARID1B	1TR	distal	KMT5B:ENSG00000110066:-:protein_coding:2350	KMT5B	KMT5B
chr11	70490703	70491010	BCL11A	1TR	distal	SHANK2:ENSG00000162105:-:protein_coding:2982	chr11	70490703	70491010	BCL11A	1TR	distal	SHANK2:ENSG00000162105:-:protein_coding:2982	SHANK2	SHANK2
chr11	70501164	70501364	TBR1	1TR	distal	SHANK2:ENSG00000162105:-:protein_coding:-1496	chr11	70501164	70501364	TBR1	1TR	distal	SHANK2:ENSG00000162105:-:protein_coding:-1496	SHANK2	SHANK2
chr11	70502899	70504197	ARID1B,ATAC,BCL11A,TBR1,TCF7L2	4TRa	proximal	SHANK2:ENSG00000162105:-:protein_coding:39	chr11	70502899	70502938	ARID1B	1TR	proximal	SHANK2:ENSG00000162105:-:protein_coding:39	SHANK2	SHANK2
chr11	70502899	70504197	ARID1B,ATAC,BCL11A,TBR1,TCF7L2	4TRa	proximal	SHANK2:ENSG00000162105:-:protein_coding:39	chr11	70502938	70502963	ARID1B,BCL11A	2TR	proximal	SHANK2:ENSG00000162105:-:protein_coding:78	SHANK2	SHANK2
chr11	70502899	70504197	ARID1B,ATAC,BCL11A,TBR1,TCF7L2	4TRa	proximal	SHANK2:ENSG00000162105:-:protein_coding:39	chr11	70502963	70503062	ARID1B,ATAC,BCL11A	2TRa	proximal	SHANK2:ENSG00000162105:-:protein_coding:103	SHANK2	SHANK2
chr11	70502899	70504197	ARID1B,ATAC,BCL11A,TBR1,TCF7L2	4TRa	proximal	SHANK2:ENSG00000162105:-:protein_coding:39	chr11	70503062	70503125	ARID1B,BCL11A	2TR	proximal	SHANK2:ENSG00000162105:-:protein_coding:202	SHANK2	SHANK2
chr11	70502899	70504197	ARID1B,ATAC,BCL11A,TBR1,TCF7L2	4TRa	proximal	SHANK2:ENSG00000162105:-:protein_coding:39	chr11	70503125	70503126	ARID1B,ATAC,BCL11A	2TRa	proximal	SHANK2:ENSG00000162105:-:protein_coding:265	SHANK2	SHANK2
chr11	70502899	70504197	ARID1B,ATAC,BCL11A,TBR1,TCF7L2	4TRa	proximal	SHANK2:ENSG00000162105:-:protein_coding:39	chr11	70503126	70503176	ATAC,BCL11A	1TRa	proximal	SHANK2:ENSG00000162105:-:protein_coding:266	SHANK2	SHANK2
chr11	70502899	70504197	ARID1B,ATAC,BCL11A,TBR1,TCF7L2	4TRa	proximal	SHANK2:ENSG00000162105:-:protein_coding:39	chr11	70503176	70503420	ATAC,TBR1	1TRa	proximal	SHANK2:ENSG00000162105:-:protein_coding:316	SHANK2	SHANK2
chr11	70502899	70504197	ARID1B,ATAC,BCL11A,TBR1,TCF7L2	4TRa	proximal	SHANK2:ENSG00000162105:-:protein_coding:39	chr11	70503420	70503487	ATAC,TBR1,TCF7L2	2TRa	proximal	SHANK2:ENSG00000162105:-:protein_coding:560	SHANK2	SHANK2
chr11	70502899	70504197	ARID1B,ATAC,BCL11A,TBR1,TCF7L2	4TRa	proximal	SHANK2:ENSG00000162105:-:protein_coding:39	chr11	70503487	70503567	ARID1B,ATAC,TBR1,TCF7L2	3TRa	proximal	SHANK2:ENSG00000162105:-:protein_coding:627	SHANK2	SHANK2
chr11	70502899	70504197	ARID1B,ATAC,BCL11A,TBR1,TCF7L2	4TRa	proximal	SHANK2:ENSG00000162105:-:protein_coding:39	chr11	70503567	70503643	ARID1B,TBR1,TCF7L2	3TR	proximal	SHANK2:ENSG00000162105:-:protein_coding:707	SHANK2	SHANK2
chr11	70502899	70504197	ARID1B,ATAC,BCL11A,TBR1,TCF7L2	4TRa	proximal	SHANK2:ENSG00000162105:-:protein_coding:39	chr11	70503643	70503887	ARID1B,TBR1	2TR	proximal	SHANK2:ENSG00000162105:-:protein_coding:783	SHANK2	SHANK2
chr11	70502899	70504197	ARID1B,ATAC,BCL11A,TBR1,TCF7L2	4TRa	proximal	SHANK2:ENSG00000162105:-:protein_coding:39	chr11	70503887	70503966	ARID1B,ATAC,TBR1	2TRa	proximal	SHANK2:ENSG00000162105:-:protein_coding:1027	SHANK2	SHANK2
chr11	70502899	70504197	ARID1B,ATAC,BCL11A,TBR1,TCF7L2	4TRa	proximal	SHANK2:ENSG00000162105:-:protein_coding:39	chr11	70503966	70504007	ATAC,TBR1	1TRa	proximal	SHANK2:ENSG00000162105:-:protein_coding:1106	SHANK2	SHANK2
chr11	70502899	70504197	ARID1B,ATAC,BCL11A,TBR1,TCF7L2	4TRa	proximal	SHANK2:ENSG00000162105:-:protein_coding:39	chr11	70504007	70504197	ATAC	0TRa	proximal	SHANK2:ENSG00000162105:-:protein_coding:1147	SHANK2	SHANK2
chr11	70504261	70504419	ATAC	0TRa	proximal	SHANK2:ENSG00000162105:-:protein_coding:1401	chr11	70504261	70504419	ATAC	0TRa	proximal	SHANK2:ENSG00000162105:-:protein_coding:1401	SHANK2	SHANK2
chr11	70505086	70505583	ARID1B,BCL11A	2TR	distal	SHANK2:ENSG00000162105:-:protein_coding:2226	chr11	70505086	70505203	BCL11A	1TR	distal	SHANK2:ENSG00000162105:-:protein_coding:2226	SHANK2	SHANK2
chr11	70505086	70505583	ARID1B,BCL11A	2TR	distal	SHANK2:ENSG00000162105:-:protein_coding:2226	chr11	70505203	70505578	ARID1B,BCL11A	2TR	distal	SHANK2:ENSG00000162105:-:protein_coding:2343	SHANK2	SHANK2
chr11	70505086	70505583	ARID1B,BCL11A	2TR	distal	SHANK2:ENSG00000162105:-:protein_coding:2226	chr11	70505578	70505583	ARID1B	1TR	distal	SHANK2:ENSG00000162105:-:protein_coding:2718	SHANK2	SHANK2
chr11	70507037	70507690	ATAC,BCL11A,TBR1	2TRa	distal	SHANK2:ENSG00000162105:-:protein_coding:4177	chr11	70507037	70507055	BCL11A	1TR	distal	SHANK2:ENSG00000162105:-:protein_coding:4177	SHANK2	SHANK2
chr11	70507037	70507690	ATAC,BCL11A,TBR1	2TRa	distal	SHANK2:ENSG00000162105:-:protein_coding:4177	chr11	70507055	70507073	BCL11A,TBR1	2TR	distal	SHANK2:ENSG00000162105:-:protein_coding:4195	SHANK2	SHANK2
chr11	70507037	70507690	ATAC,BCL11A,TBR1	2TRa	distal	SHANK2:ENSG00000162105:-:protein_coding:4177	chr11	70507073	70507272	ATAC,BCL11A,TBR1	2TRa	distal	SHANK2:ENSG00000162105:-:protein_coding:4213	SHANK2	SHANK2
chr11	70507037	70507690	ATAC,BCL11A,TBR1	2TRa	distal	SHANK2:ENSG00000162105:-:protein_coding:4177	chr11	70507272	70507416	ATAC,TBR1	1TRa	distal	SHANK2:ENSG00000162105:-:protein_coding:4412	SHANK2	SHANK2
chr11	70507037	70507690	ATAC,BCL11A,TBR1	2TRa	distal	SHANK2:ENSG00000162105:-:protein_coding:4177	chr11	70507416	70507690	TBR1	1TR	distal	SHANK2:ENSG00000162105:-:protein_coding:4556	SHANK2	SHANK2
chr11	70521845	70522311	ARID1B,TBR1,TCF7L2	3TR	distal	SHANK2:ENSG00000162105:-:protein_coding:18985	chr11	70521845	70521854	TCF7L2	1TR	distal	SHANK2:ENSG00000162105:-:protein_coding:18985	SHANK2	SHANK2
chr11	70521845	70522311	ARID1B,TBR1,TCF7L2	3TR	distal	SHANK2:ENSG00000162105:-:protein_coding:18985	chr11	70521854	70522077	TBR1,TCF7L2	2TR	distal	SHANK2:ENSG00000162105:-:protein_coding:18994	SHANK2	SHANK2
chr11	70521845	70522311	ARID1B,TBR1,TCF7L2	3TR	distal	SHANK2:ENSG00000162105:-:protein_coding:18985	chr11	70522077	70522109	ARID1B,TBR1,TCF7L2	3TR	distal	SHANK2:ENSG00000162105:-:protein_coding:19217	SHANK2	SHANK2
chr11	70521845	70522311	ARID1B,TBR1,TCF7L2	3TR	distal	SHANK2:ENSG00000162105:-:protein_coding:18985	chr11	70522109	70522257	ARID1B,TCF7L2	2TR	distal	SHANK2:ENSG00000162105:-:protein_coding:19249	SHANK2	SHANK2
chr11	70521845	70522311	ARID1B,TBR1,TCF7L2	3TR	distal	SHANK2:ENSG00000162105:-:protein_coding:18985	chr11	70522257	70522311	ARID1B	1TR	distal	SHANK2:ENSG00000162105:-:protein_coding:19397	SHANK2	SHANK2
chr11	70522414	70523265	ATAC,BCL11A,FOXP1,TBR1,TCF7L2	4TRa	distal	SHANK2:ENSG00000162105:-:protein_coding:19554	chr11	70522414	70522623	TCF7L2	1TR	distal	SHANK2:ENSG00000162105:-:protein_coding:19554	SHANK2	SHANK2
chr11	70522414	70523265	ATAC,BCL11A,FOXP1,TBR1,TCF7L2	4TRa	distal	SHANK2:ENSG00000162105:-:protein_coding:19554	chr11	70522623	70522769	ATAC,TCF7L2	1TRa	distal	SHANK2:ENSG00000162105:-:protein_coding:19763	SHANK2	SHANK2
chr11	70522414	70523265	ATAC,BCL11A,FOXP1,TBR1,TCF7L2	4TRa	distal	SHANK2:ENSG00000162105:-:protein_coding:19554	chr11	70522769	70522831	ATAC,TBR1,TCF7L2	2TRa	distal	SHANK2:ENSG00000162105:-:protein_coding:19909	SHANK2	SHANK2
chr11	70522414	70523265	ATAC,BCL11A,FOXP1,TBR1,TCF7L2	4TRa	distal	SHANK2:ENSG00000162105:-:protein_coding:19554	chr11	70522831	70522891	TBR1,TCF7L2	2TR	distal	SHANK2:ENSG00000162105:-:protein_coding:19971	SHANK2	SHANK2
chr11	70522414	70523265	ATAC,BCL11A,FOXP1,TBR1,TCF7L2	4TRa	distal	SHANK2:ENSG00000162105:-:protein_coding:19554	chr11	70522891	70522912	ATAC,TBR1,TCF7L2	2TRa	distal	SHANK2:ENSG00000162105:-:protein_coding:20031	SHANK2	SHANK2
chr11	70522414	70523265	ATAC,BCL11A,FOXP1,TBR1,TCF7L2	4TRa	distal	SHANK2:ENSG00000162105:-:protein_coding:19554	chr11	70522912	70522921	ATAC,BCL11A,TBR1,TCF7L2	3TRa	distal	SHANK2:ENSG00000162105:-:protein_coding:20052	SHANK2	SHANK2
chr11	70522414	70523265	ATAC,BCL11A,FOXP1,TBR1,TCF7L2	4TRa	distal	SHANK2:ENSG00000162105:-:protein_coding:19554	chr11	70522921	70522978	ATAC,BCL11A,TBR1	2TRa	distal	SHANK2:ENSG00000162105:-:protein_coding:20061	SHANK2	SHANK2
chr11	70522414	70523265	ATAC,BCL11A,FOXP1,TBR1,TCF7L2	4TRa	distal	SHANK2:ENSG00000162105:-:protein_coding:19554	chr11	70522978	70523130	ATAC,BCL11A,FOXP1,TBR1	3TRa	distal	SHANK2:ENSG00000162105:-:protein_coding:20118	SHANK2	SHANK2
chr11	70522414	70523265	ATAC,BCL11A,FOXP1,TBR1,TCF7L2	4TRa	distal	SHANK2:ENSG00000162105:-:protein_coding:19554	chr11	70523130	70523151	ATAC,FOXP1,TBR1	2TRa	distal	SHANK2:ENSG00000162105:-:protein_coding:20270	SHANK2	SHANK2
chr11	70522414	70523265	ATAC,BCL11A,FOXP1,TBR1,TCF7L2	4TRa	distal	SHANK2:ENSG00000162105:-:protein_coding:19554	chr11	70523151	70523178	FOXP1,TBR1	2TR	distal	SHANK2:ENSG00000162105:-:protein_coding:20291	SHANK2	SHANK2
chr11	70522414	70523265	ATAC,BCL11A,FOXP1,TBR1,TCF7L2	4TRa	distal	SHANK2:ENSG00000162105:-:protein_coding:19554	chr11	70523178	70523265	TBR1	1TR	distal	SHANK2:ENSG00000162105:-:protein_coding:20318	SHANK2	SHANK2
chr11	70523308	70523662	ARID1B	1TR	distal	SHANK2:ENSG00000162105:-:protein_coding:20448	chr11	70523308	70523662	ARID1B	1TR	distal	SHANK2:ENSG00000162105:-:protein_coding:20448	SHANK2	SHANK2
chr11	70528163	70528363	ARID1B	1TR	distal	SHANK2:ENSG00000162105:-:protein_coding:25303	chr11	70528163	70528363	ARID1B	1TR	distal	SHANK2:ENSG00000162105:-:protein_coding:25303	SHANK2	SHANK2
chr11	70541772	70542018	TBR1	1TR	distal	SHANK2:ENSG00000162105:-:protein_coding:38912	chr11	70541772	70542018	TBR1	1TR	distal	SHANK2:ENSG00000162105:-:protein_coding:38912	SHANK2	SHANK2
chr11	70544117	70544387	ARID1B	1TR	distal	SHANK2:ENSG00000162105:-:protein_coding:41257	chr11	70544117	70544387	ARID1B	1TR	distal	SHANK2:ENSG00000162105:-:protein_coding:41257	SHANK2	SHANK2
chr11	70544967	70545949	ARID1B,ATAC,TBR1,TCF7L2	3TRa	distal	SHANK2:ENSG00000162105:-:protein_coding:42107	chr11	70544967	70545239	TBR1	1TR	distal	SHANK2:ENSG00000162105:-:protein_coding:42107	SHANK2	SHANK2
chr11	70544967	70545949	ARID1B,ATAC,TBR1,TCF7L2	3TRa	distal	SHANK2:ENSG00000162105:-:protein_coding:42107	chr11	70545239	70545308	TBR1,TCF7L2	2TR	distal	SHANK2:ENSG00000162105:-:protein_coding:42379	SHANK2	SHANK2
chr11	70544967	70545949	ARID1B,ATAC,TBR1,TCF7L2	3TRa	distal	SHANK2:ENSG00000162105:-:protein_coding:42107	chr11	70545308	70545492	ATAC,TBR1,TCF7L2	2TRa	distal	SHANK2:ENSG00000162105:-:protein_coding:42448	SHANK2	SHANK2
chr11	70544967	70545949	ARID1B,ATAC,TBR1,TCF7L2	3TRa	distal	SHANK2:ENSG00000162105:-:protein_coding:42107	chr11	70545492	70545552	TBR1,TCF7L2	2TR	distal	SHANK2:ENSG00000162105:-:protein_coding:42632	SHANK2	SHANK2
chr11	70544967	70545949	ARID1B,ATAC,TBR1,TCF7L2	3TRa	distal	SHANK2:ENSG00000162105:-:protein_coding:42107	chr11	70545552	70545697	ARID1B,TBR1,TCF7L2	3TR	distal	SHANK2:ENSG00000162105:-:protein_coding:42692	SHANK2	SHANK2
chr11	70544967	70545949	ARID1B,ATAC,TBR1,TCF7L2	3TRa	distal	SHANK2:ENSG00000162105:-:protein_coding:42107	chr11	70545697	70545733	ARID1B,TBR1	2TR	distal	SHANK2:ENSG00000162105:-:protein_coding:42837	SHANK2	SHANK2
chr11	70544967	70545949	ARID1B,ATAC,TBR1,TCF7L2	3TRa	distal	SHANK2:ENSG00000162105:-:protein_coding:42107	chr11	70545733	70545949	ARID1B	1TR	distal	SHANK2:ENSG00000162105:-:protein_coding:42873	SHANK2	SHANK2
chr11	70546732	70546973	ARID1B	1TR	distal	SHANK2:ENSG00000162105:-:protein_coding:43872	chr11	70546732	70546973	ARID1B	1TR	distal	SHANK2:ENSG00000162105:-:protein_coding:43872	SHANK2	SHANK2
chr11	70547685	70548222	ARID1B,ATAC,BCL11A,TBR1,TCF7L2	4TRa	distal	SHANK2:ENSG00000162105:-:protein_coding:44825	chr11	70547685	70547836	ATAC	0TRa	distal	SHANK2:ENSG00000162105:-:protein_coding:44825	SHANK2	SHANK2
chr11	70547685	70548222	ARID1B,ATAC,BCL11A,TBR1,TCF7L2	4TRa	distal	SHANK2:ENSG00000162105:-:protein_coding:44825	chr11	70547836	70547891	ATAC,TBR1	1TRa	distal	SHANK2:ENSG00000162105:-:protein_coding:44976	SHANK2	SHANK2
chr11	70547685	70548222	ARID1B,ATAC,BCL11A,TBR1,TCF7L2	4TRa	distal	SHANK2:ENSG00000162105:-:protein_coding:44825	chr11	70547891	70547899	ATAC,BCL11A,TBR1	2TRa	distal	SHANK2:ENSG00000162105:-:protein_coding:45031	SHANK2	SHANK2
chr11	70547685	70548222	ARID1B,ATAC,BCL11A,TBR1,TCF7L2	4TRa	distal	SHANK2:ENSG00000162105:-:protein_coding:44825	chr11	70547899	70547945	ARID1B,ATAC,BCL11A,TBR1	3TRa	distal	SHANK2:ENSG00000162105:-:protein_coding:45039	SHANK2	SHANK2
chr11	70547685	70548222	ARID1B,ATAC,BCL11A,TBR1,TCF7L2	4TRa	distal	SHANK2:ENSG00000162105:-:protein_coding:44825	chr11	70547945	70548038	ARID1B,ATAC,BCL11A,TBR1,TCF7L2	4TRa	distal	SHANK2:ENSG00000162105:-:protein_coding:45085	SHANK2	SHANK2
chr11	70547685	70548222	ARID1B,ATAC,BCL11A,TBR1,TCF7L2	4TRa	distal	SHANK2:ENSG00000162105:-:protein_coding:44825	chr11	70548038	70548127	ARID1B,BCL11A,TBR1,TCF7L2	4TR	distal	SHANK2:ENSG00000162105:-:protein_coding:45178	SHANK2	SHANK2
chr11	70547685	70548222	ARID1B,ATAC,BCL11A,TBR1,TCF7L2	4TRa	distal	SHANK2:ENSG00000162105:-:protein_coding:44825	chr11	70548127	70548152	ARID1B,TBR1,TCF7L2	3TR	distal	SHANK2:ENSG00000162105:-:protein_coding:45267	SHANK2	SHANK2
chr11	70547685	70548222	ARID1B,ATAC,BCL11A,TBR1,TCF7L2	4TRa	distal	SHANK2:ENSG00000162105:-:protein_coding:44825	chr11	70548152	70548188	TBR1,TCF7L2	2TR	distal	SHANK2:ENSG00000162105:-:protein_coding:45292	SHANK2	SHANK2
chr11	70547685	70548222	ARID1B,ATAC,BCL11A,TBR1,TCF7L2	4TRa	distal	SHANK2:ENSG00000162105:-:protein_coding:44825	chr11	70548188	70548222	TBR1	1TR	distal	SHANK2:ENSG00000162105:-:protein_coding:45328	SHANK2	SHANK2
chr11	70548290	70548633	TBR1	1TR	distal	SHANK2:ENSG00000162105:-:protein_coding:45430	chr11	70548290	70548633	TBR1	1TR	distal	SHANK2:ENSG00000162105:-:protein_coding:45430	SHANK2	SHANK2
chr11	70549249	70549526	TBR1	1TR	distal	SHANK2:ENSG00000162105:-:protein_coding:46389	chr11	70549249	70549526	TBR1	1TR	distal	SHANK2:ENSG00000162105:-:protein_coding:46389	SHANK2	SHANK2
chr11	70660407	70663079	ARID1B,ATAC,BCL11A,FOXP1,TBR1,TCF7L2	5TRa	proximal	SHANK2:ENSG00000162105:-:protein_coding:0,SHANK2:ENSG00000162105:-:retained_intron:0,SHANK2:ENSG00000162105:-:lncRNA:496	chr11	70660407	70660681	TBR1	1TR	proximal	SHANK2:ENSG00000162105:-:lncRNA:496	SHANK2	.
chr11	70660407	70663079	ARID1B,ATAC,BCL11A,FOXP1,TBR1,TCF7L2	5TRa	proximal	SHANK2:ENSG00000162105:-:protein_coding:0,SHANK2:ENSG00000162105:-:retained_intron:0,SHANK2:ENSG00000162105:-:lncRNA:496	chr11	70660681	70660965	ATAC,TBR1	1TRa	proximal	SHANK2:ENSG00000162105:-:lncRNA:770	SHANK2	.
chr11	70660407	70663079	ARID1B,ATAC,BCL11A,FOXP1,TBR1,TCF7L2	5TRa	proximal	SHANK2:ENSG00000162105:-:protein_coding:0,SHANK2:ENSG00000162105:-:retained_intron:0,SHANK2:ENSG00000162105:-:lncRNA:496	chr11	70660965	70661137	TBR1	1TR	proximal	SHANK2:ENSG00000162105:-:lncRNA:1054	SHANK2	.
chr11	70660407	70663079	ARID1B,ATAC,BCL11A,FOXP1,TBR1,TCF7L2	5TRa	proximal	SHANK2:ENSG00000162105:-:protein_coding:0,SHANK2:ENSG00000162105:-:retained_intron:0,SHANK2:ENSG00000162105:-:lncRNA:496	chr11	70661137	70661308	ARID1B,TBR1	2TR	proximal	SHANK2:ENSG00000162105:-:lncRNA:1226	SHANK2	.
chr11	70660407	70663079	ARID1B,ATAC,BCL11A,FOXP1,TBR1,TCF7L2	5TRa	proximal	SHANK2:ENSG00000162105:-:protein_coding:0,SHANK2:ENSG00000162105:-:retained_intron:0,SHANK2:ENSG00000162105:-:lncRNA:496	chr11	70661308	70661548	ARID1B,TBR1,TCF7L2	3TR	proximal	SHANK2:ENSG00000162105:-:lncRNA:1397	SHANK2	.
chr11	70660407	70663079	ARID1B,ATAC,BCL11A,FOXP1,TBR1,TCF7L2	5TRa	proximal	SHANK2:ENSG00000162105:-:protein_coding:0,SHANK2:ENSG00000162105:-:retained_intron:0,SHANK2:ENSG00000162105:-:lncRNA:496	chr11	70661548	70661633	ARID1B,ATAC,TBR1,TCF7L2	3TRa	proximal	SHANK2:ENSG00000162105:-:lncRNA:1637	SHANK2	.
chr11	70660407	70663079	ARID1B,ATAC,BCL11A,FOXP1,TBR1,TCF7L2	5TRa	proximal	SHANK2:ENSG00000162105:-:protein_coding:0,SHANK2:ENSG00000162105:-:retained_intron:0,SHANK2:ENSG00000162105:-:lncRNA:496	chr11	70661633	70662134	ARID1B,ATAC,BCL11A,TBR1,TCF7L2	4TRa	proximal	SHANK2:ENSG00000162105:-:protein_coding:0,SHANK2:ENSG00000162105:-:retained_intron:0,SHANK2:ENSG00000162105:-:lncRNA:1722	SHANK2	SHANK2
chr11	70660407	70663079	ARID1B,ATAC,BCL11A,FOXP1,TBR1,TCF7L2	5TRa	proximal	SHANK2:ENSG00000162105:-:protein_coding:0,SHANK2:ENSG00000162105:-:retained_intron:0,SHANK2:ENSG00000162105:-:lncRNA:496	chr11	70662134	70662685	ARID1B,ATAC,TBR1,TCF7L2	3TRa	proximal	SHANK2:ENSG00000162105:-:protein_coding:0,SHANK2:ENSG00000162105:-:retained_intron:293	SHANK2	SHANK2
chr11	70660407	70663079	ARID1B,ATAC,BCL11A,FOXP1,TBR1,TCF7L2	5TRa	proximal	SHANK2:ENSG00000162105:-:protein_coding:0,SHANK2:ENSG00000162105:-:retained_intron:0,SHANK2:ENSG00000162105:-:lncRNA:496	chr11	70662685	70662712	ARID1B,ATAC,TCF7L2	2TRa	proximal	SHANK2:ENSG00000162105:-:protein_coding:487,SHANK2:ENSG00000162105:-:retained_intron:844	SHANK2	SHANK2
chr11	70660407	70663079	ARID1B,ATAC,BCL11A,FOXP1,TBR1,TCF7L2	5TRa	proximal	SHANK2:ENSG00000162105:-:protein_coding:0,SHANK2:ENSG00000162105:-:retained_intron:0,SHANK2:ENSG00000162105:-:lncRNA:496	chr11	70662712	70662765	ARID1B,ATAC	1TRa	proximal	SHANK2:ENSG00000162105:-:protein_coding:514,SHANK2:ENSG00000162105:-:retained_intron:871	SHANK2	SHANK2
chr11	70660407	70663079	ARID1B,ATAC,BCL11A,FOXP1,TBR1,TCF7L2	5TRa	proximal	SHANK2:ENSG00000162105:-:protein_coding:0,SHANK2:ENSG00000162105:-:retained_intron:0,SHANK2:ENSG00000162105:-:lncRNA:496	chr11	70662765	70662810	ARID1B,ATAC,FOXP1	2TRa	proximal	SHANK2:ENSG00000162105:-:protein_coding:567,SHANK2:ENSG00000162105:-:retained_intron:924	SHANK2	SHANK2
chr11	70660407	70663079	ARID1B,ATAC,BCL11A,FOXP1,TBR1,TCF7L2	5TRa	proximal	SHANK2:ENSG00000162105:-:protein_coding:0,SHANK2:ENSG00000162105:-:retained_intron:0,SHANK2:ENSG00000162105:-:lncRNA:496	chr11	70662810	70663008	ARID1B,FOXP1	2TR	proximal	SHANK2:ENSG00000162105:-:protein_coding:612,SHANK2:ENSG00000162105:-:retained_intron:969	SHANK2	SHANK2
chr11	70660407	70663079	ARID1B,ATAC,BCL11A,FOXP1,TBR1,TCF7L2	5TRa	proximal	SHANK2:ENSG00000162105:-:protein_coding:0,SHANK2:ENSG00000162105:-:retained_intron:0,SHANK2:ENSG00000162105:-:lncRNA:496	chr11	70663008	70663079	FOXP1	1TR	proximal	SHANK2:ENSG00000162105:-:protein_coding:810,SHANK2:ENSG00000162105:-:retained_intron:1167	SHANK2	SHANK2
chr11	70663541	70664025	BCL11A,TBR1	2TR	proximal	SHANK2:ENSG00000162105:-:protein_coding:1343,SHANK2:ENSG00000162105:-:retained_intron:1700	chr11	70663541	70663712	BCL11A	1TR	proximal	SHANK2:ENSG00000162105:-:protein_coding:1343,SHANK2:ENSG00000162105:-:retained_intron:1700	SHANK2	SHANK2
chr11	70663541	70664025	BCL11A,TBR1	2TR	proximal	SHANK2:ENSG00000162105:-:protein_coding:1343,SHANK2:ENSG00000162105:-:retained_intron:1700	chr11	70663712	70663865	BCL11A,TBR1	2TR	proximal	SHANK2:ENSG00000162105:-:protein_coding:1514,SHANK2:ENSG00000162105:-:retained_intron:1871	SHANK2	SHANK2
chr11	70663541	70664025	BCL11A,TBR1	2TR	proximal	SHANK2:ENSG00000162105:-:protein_coding:1343,SHANK2:ENSG00000162105:-:retained_intron:1700	chr11	70663865	70664025	TBR1	1TR	proximal	SHANK2:ENSG00000162105:-:protein_coding:1667	SHANK2	SHANK2
chr11	70667802	70668149	TBR1	1TR	distal	SHANK2:ENSG00000162105:-:protein_coding:5604	chr11	70667802	70668149	TBR1	1TR	distal	SHANK2:ENSG00000162105:-:protein_coding:5604	SHANK2	SHANK2
chr11	70686333	70686707	ARID1B	1TR	distal	SHANK2:ENSG00000162105:-:protein_coding:-12063	chr11	70686333	70686707	ARID1B	1TR	distal	SHANK2:ENSG00000162105:-:protein_coding:-12063	SHANK2	SHANK2
chr11	70694242	70694790	ATAC,TBR1,TCF7L2	2TRa	distal	SHANK2:ENSG00000162105:-:protein_coding:-4460	chr11	70694242	70694310	TCF7L2	1TR	distal	SHANK2:ENSG00000162105:-:protein_coding:-4460	SHANK2	SHANK2
chr11	70694242	70694790	ATAC,TBR1,TCF7L2	2TRa	distal	SHANK2:ENSG00000162105:-:protein_coding:-4460	chr11	70694310	70694409	TBR1,TCF7L2	2TR	distal	SHANK2:ENSG00000162105:-:protein_coding:-4361	SHANK2	SHANK2
chr11	70694242	70694790	ATAC,TBR1,TCF7L2	2TRa	distal	SHANK2:ENSG00000162105:-:protein_coding:-4460	chr11	70694409	70694686	ATAC,TBR1,TCF7L2	2TRa	distal	SHANK2:ENSG00000162105:-:protein_coding:-4084	SHANK2	SHANK2
chr11	70694242	70694790	ATAC,TBR1,TCF7L2	2TRa	distal	SHANK2:ENSG00000162105:-:protein_coding:-4460	chr11	70694686	70694776	TBR1,TCF7L2	2TR	distal	SHANK2:ENSG00000162105:-:protein_coding:-3994	SHANK2	SHANK2
chr11	70694242	70694790	ATAC,TBR1,TCF7L2	2TRa	distal	SHANK2:ENSG00000162105:-:protein_coding:-4460	chr11	70694776	70694790	TCF7L2	1TR	distal	SHANK2:ENSG00000162105:-:protein_coding:-3980	SHANK2	SHANK2
chr11	70702004	70702366	ARID1B	1TR	distal	SHANK2:ENSG00000162105:-:protein_coding:3234	chr11	70702004	70702366	ARID1B	1TR	distal	SHANK2:ENSG00000162105:-:protein_coding:3234	SHANK2	SHANK2
chr11	70713077	70713285	BCL11A	1TR	distal	SHANK2:ENSG00000162105:-:protein_coding:-4719	chr11	70713077	70713285	BCL11A	1TR	distal	SHANK2:ENSG00000162105:-:protein_coding:-4719	SHANK2	SHANK2
chr11	70714021	70714226	ARID1B	1TR	distal	SHANK2:ENSG00000162105:-:protein_coding:-3778	chr11	70714021	70714226	ARID1B	1TR	distal	SHANK2:ENSG00000162105:-:protein_coding:-3778	SHANK2	SHANK2
chr11	70715219	70718636	ARID1B,ATAC,BCL11A,TBR1,TCF7L2	4TRa	proximal	SHANK2:ENSG00000162105:-:protein_coding:0	chr11	70715219	70715332	ARID1B	1TR	distal	SHANK2:ENSG00000162105:-:protein_coding:-2672	SHANK2	SHANK2
chr11	70715219	70718636	ARID1B,ATAC,BCL11A,TBR1,TCF7L2	4TRa	proximal	SHANK2:ENSG00000162105:-:protein_coding:0	chr11	70715332	70715341	ARID1B,TBR1	2TR	distal	SHANK2:ENSG00000162105:-:protein_coding:-2663	SHANK2	SHANK2
chr11	70715219	70718636	ARID1B,ATAC,BCL11A,TBR1,TCF7L2	4TRa	proximal	SHANK2:ENSG00000162105:-:protein_coding:0	chr11	70715341	70715404	ARID1B,TBR1,TCF7L2	3TR	distal	SHANK2:ENSG00000162105:-:protein_coding:-2600	SHANK2	SHANK2
chr11	70715219	70718636	ARID1B,ATAC,BCL11A,TBR1,TCF7L2	4TRa	proximal	SHANK2:ENSG00000162105:-:protein_coding:0	chr11	70715404	70715453	ARID1B,BCL11A,TBR1,TCF7L2	4TR	distal	SHANK2:ENSG00000162105:-:protein_coding:-2551	SHANK2	SHANK2
chr11	70715219	70718636	ARID1B,ATAC,BCL11A,TBR1,TCF7L2	4TRa	proximal	SHANK2:ENSG00000162105:-:protein_coding:0	chr11	70715453	70715604	ARID1B,ATAC,BCL11A,TBR1,TCF7L2	4TRa	distal	SHANK2:ENSG00000162105:-:protein_coding:-2400	SHANK2	SHANK2
chr11	70715219	70718636	ARID1B,ATAC,BCL11A,TBR1,TCF7L2	4TRa	proximal	SHANK2:ENSG00000162105:-:protein_coding:0	chr11	70715604	70715780	ARID1B,ATAC,TBR1,TCF7L2	3TRa	distal	SHANK2:ENSG00000162105:-:protein_coding:-2224	SHANK2	SHANK2
chr11	70715219	70718636	ARID1B,ATAC,BCL11A,TBR1,TCF7L2	4TRa	proximal	SHANK2:ENSG00000162105:-:protein_coding:0	chr11	70715780	70715826	ARID1B,ATAC,BCL11A,TBR1,TCF7L2	4TRa	distal	SHANK2:ENSG00000162105:-:protein_coding:-2178	SHANK2	SHANK2
chr11	70715219	70718636	ARID1B,ATAC,BCL11A,TBR1,TCF7L2	4TRa	proximal	SHANK2:ENSG00000162105:-:protein_coding:0	chr11	70715826	70715993	ARID1B,BCL11A,TBR1,TCF7L2	4TR	distal	SHANK2:ENSG00000162105:-:protein_coding:-2011	SHANK2	SHANK2
chr11	70715219	70718636	ARID1B,ATAC,BCL11A,TBR1,TCF7L2	4TRa	proximal	SHANK2:ENSG00000162105:-:protein_coding:0	chr11	70715993	70716073	ARID1B,BCL11A,TBR1	3TR	distal	SHANK2:ENSG00000162105:-:protein_coding:-1931	SHANK2	SHANK2
chr11	70715219	70718636	ARID1B,ATAC,BCL11A,TBR1,TCF7L2	4TRa	proximal	SHANK2:ENSG00000162105:-:protein_coding:0	chr11	70716073	70716151	ARID1B,BCL11A,TBR1,TCF7L2	4TR	distal	SHANK2:ENSG00000162105:-:protein_coding:-1853	SHANK2	SHANK2
chr11	70715219	70718636	ARID1B,ATAC,BCL11A,TBR1,TCF7L2	4TRa	proximal	SHANK2:ENSG00000162105:-:protein_coding:0	chr11	70716151	70716252	ARID1B,TBR1,TCF7L2	3TR	distal	SHANK2:ENSG00000162105:-:protein_coding:-1752	SHANK2	SHANK2
chr11	70715219	70718636	ARID1B,ATAC,BCL11A,TBR1,TCF7L2	4TRa	proximal	SHANK2:ENSG00000162105:-:protein_coding:0	chr11	70716252	70716368	ARID1B,BCL11A,TBR1,TCF7L2	4TR	distal	SHANK2:ENSG00000162105:-:protein_coding:-1636	SHANK2	SHANK2
chr11	70715219	70718636	ARID1B,ATAC,BCL11A,TBR1,TCF7L2	4TRa	proximal	SHANK2:ENSG00000162105:-:protein_coding:0	chr11	70716368	70716598	ARID1B,BCL11A,TBR1	3TR	distal	SHANK2:ENSG00000162105:-:protein_coding:-1406	SHANK2	SHANK2
chr11	70715219	70718636	ARID1B,ATAC,BCL11A,TBR1,TCF7L2	4TRa	proximal	SHANK2:ENSG00000162105:-:protein_coding:0	chr11	70716598	70716959	ARID1B,BCL11A,TBR1,TCF7L2	4TR	distal	SHANK2:ENSG00000162105:-:protein_coding:-1045	SHANK2	SHANK2
chr11	70715219	70718636	ARID1B,ATAC,BCL11A,TBR1,TCF7L2	4TRa	proximal	SHANK2:ENSG00000162105:-:protein_coding:0	chr11	70716959	70717022	ARID1B,TBR1,TCF7L2	3TR	distal	SHANK2:ENSG00000162105:-:protein_coding:-982	SHANK2	SHANK2
chr11	70715219	70718636	ARID1B,ATAC,BCL11A,TBR1,TCF7L2	4TRa	proximal	SHANK2:ENSG00000162105:-:protein_coding:0	chr11	70717022	70717153	TBR1,TCF7L2	2TR	distal	SHANK2:ENSG00000162105:-:protein_coding:-851	SHANK2	SHANK2
chr11	70715219	70718636	ARID1B,ATAC,BCL11A,TBR1,TCF7L2	4TRa	proximal	SHANK2:ENSG00000162105:-:protein_coding:0	chr11	70717153	70717249	TBR1	1TR	distal	SHANK2:ENSG00000162105:-:protein_coding:-755	SHANK2	SHANK2
chr11	70715219	70718636	ARID1B,ATAC,BCL11A,TBR1,TCF7L2	4TRa	proximal	SHANK2:ENSG00000162105:-:protein_coding:0	chr11	70717249	70717281	ARID1B,TBR1	2TR	distal	SHANK2:ENSG00000162105:-:protein_coding:-723	SHANK2	SHANK2
chr11	70715219	70718636	ARID1B,ATAC,BCL11A,TBR1,TCF7L2	4TRa	proximal	SHANK2:ENSG00000162105:-:protein_coding:0	chr11	70717281	70717530	ARID1B,TBR1,TCF7L2	3TR	distal	SHANK2:ENSG00000162105:-:protein_coding:-474	SHANK2	SHANK2
chr11	70715219	70718636	ARID1B,ATAC,BCL11A,TBR1,TCF7L2	4TRa	proximal	SHANK2:ENSG00000162105:-:protein_coding:0	chr11	70717530	70717598	TBR1,TCF7L2	2TR	distal	SHANK2:ENSG00000162105:-:protein_coding:-406	SHANK2	SHANK2
chr11	70715219	70718636	ARID1B,ATAC,BCL11A,TBR1,TCF7L2	4TRa	proximal	SHANK2:ENSG00000162105:-:protein_coding:0	chr11	70717598	70717617	ATAC,TBR1,TCF7L2	2TRa	distal	SHANK2:ENSG00000162105:-:protein_coding:-387	SHANK2	SHANK2
chr11	70715219	70718636	ARID1B,ATAC,BCL11A,TBR1,TCF7L2	4TRa	proximal	SHANK2:ENSG00000162105:-:protein_coding:0	chr11	70717617	70717806	ARID1B,ATAC,TBR1,TCF7L2	3TRa	distal	SHANK2:ENSG00000162105:-:protein_coding:-198	SHANK2	SHANK2
chr11	70715219	70718636	ARID1B,ATAC,BCL11A,TBR1,TCF7L2	4TRa	proximal	SHANK2:ENSG00000162105:-:protein_coding:0	chr11	70717806	70718348	ARID1B,ATAC,BCL11A,TBR1,TCF7L2	4TRa	proximal	SHANK2:ENSG00000162105:-:protein_coding:0	SHANK2	SHANK2
chr11	70715219	70718636	ARID1B,ATAC,BCL11A,TBR1,TCF7L2	4TRa	proximal	SHANK2:ENSG00000162105:-:protein_coding:0	chr11	70718348	70718388	ARID1B,BCL11A,TBR1,TCF7L2	4TR	proximal	SHANK2:ENSG00000162105:-:protein_coding:344	SHANK2	SHANK2
chr11	70715219	70718636	ARID1B,ATAC,BCL11A,TBR1,TCF7L2	4TRa	proximal	SHANK2:ENSG00000162105:-:protein_coding:0	chr11	70718388	70718519	ARID1B,BCL11A,TCF7L2	3TR	proximal	SHANK2:ENSG00000162105:-:protein_coding:384	SHANK2	SHANK2
chr11	70715219	70718636	ARID1B,ATAC,BCL11A,TBR1,TCF7L2	4TRa	proximal	SHANK2:ENSG00000162105:-:protein_coding:0	chr11	70718519	70718552	BCL11A,TCF7L2	2TR	proximal	SHANK2:ENSG00000162105:-:protein_coding:515	SHANK2	SHANK2
chr11	70715219	70718636	ARID1B,ATAC,BCL11A,TBR1,TCF7L2	4TRa	proximal	SHANK2:ENSG00000162105:-:protein_coding:0	chr11	70718552	70718636	TCF7L2	1TR	proximal	SHANK2:ENSG00000162105:-:protein_coding:548	SHANK2	SHANK2
chr11	70733101	70733344	TBR1	1TR	distal	SHANK2:ENSG00000162105:-:protein_coding:15097	chr11	70733101	70733344	TBR1	1TR	distal	SHANK2:ENSG00000162105:-:protein_coding:15097	SHANK2	SHANK2
chr11	70733589	70733856	ARID1B	1TR	distal	SHANK2:ENSG00000162105:-:protein_coding:15585	chr11	70733589	70733856	ARID1B	1TR	distal	SHANK2:ENSG00000162105:-:protein_coding:15585	SHANK2	SHANK2
chr11	70737445	70738470	ARID1B,ATAC,BCL11A,TBR1	3TRa	distal	SHANK2:ENSG00000162105:-:protein_coding:19441	chr11	70737445	70737634	TBR1	1TR	distal	SHANK2:ENSG00000162105:-:protein_coding:19441	SHANK2	SHANK2
chr11	70737445	70738470	ARID1B,ATAC,BCL11A,TBR1	3TRa	distal	SHANK2:ENSG00000162105:-:protein_coding:19441	chr11	70737634	70737686	BCL11A,TBR1	2TR	distal	SHANK2:ENSG00000162105:-:protein_coding:19630	SHANK2	SHANK2
chr11	70737445	70738470	ARID1B,ATAC,BCL11A,TBR1	3TRa	distal	SHANK2:ENSG00000162105:-:protein_coding:19441	chr11	70737686	70737950	ATAC,BCL11A,TBR1	2TRa	distal	SHANK2:ENSG00000162105:-:protein_coding:19682	SHANK2	SHANK2
chr11	70737445	70738470	ARID1B,ATAC,BCL11A,TBR1	3TRa	distal	SHANK2:ENSG00000162105:-:protein_coding:19441	chr11	70737950	70738202	ARID1B,ATAC,BCL11A,TBR1	3TRa	distal	SHANK2:ENSG00000162105:-:protein_coding:19946	SHANK2	SHANK2
chr11	70737445	70738470	ARID1B,ATAC,BCL11A,TBR1	3TRa	distal	SHANK2:ENSG00000162105:-:protein_coding:19441	chr11	70738202	70738203	ARID1B,BCL11A,TBR1	3TR	distal	SHANK2:ENSG00000162105:-:protein_coding:20198	SHANK2	SHANK2
chr11	70737445	70738470	ARID1B,ATAC,BCL11A,TBR1	3TRa	distal	SHANK2:ENSG00000162105:-:protein_coding:19441	chr11	70738203	70738321	ARID1B,TBR1	2TR	distal	SHANK2:ENSG00000162105:-:protein_coding:20199	SHANK2	SHANK2
chr11	70737445	70738470	ARID1B,ATAC,BCL11A,TBR1	3TRa	distal	SHANK2:ENSG00000162105:-:protein_coding:19441	chr11	70738321	70738470	TBR1	1TR	distal	SHANK2:ENSG00000162105:-:protein_coding:20317	SHANK2	SHANK2
chr11	70738931	70739250	TBR1	1TR	distal	SHANK2:ENSG00000162105:-:protein_coding:20927	chr11	70738931	70739250	TBR1	1TR	distal	SHANK2:ENSG00000162105:-:protein_coding:20927	SHANK2	SHANK2
chr11	70739506	70739865	ARID1B	1TR	distal	SHANK2:ENSG00000162105:-:protein_coding:21502	chr11	70739506	70739865	ARID1B	1TR	distal	SHANK2:ENSG00000162105:-:protein_coding:21502	SHANK2	SHANK2
chr11	70755327	70756274	ARID1B,ATAC,BCL11A,TBR1,TCF7L2	4TRa	distal	SHANK2:ENSG00000162105:-:protein_coding:37323	chr11	70755327	70755408	TBR1	1TR	distal	SHANK2:ENSG00000162105:-:protein_coding:37323	SHANK2	SHANK2
chr11	70755327	70756274	ARID1B,ATAC,BCL11A,TBR1,TCF7L2	4TRa	distal	SHANK2:ENSG00000162105:-:protein_coding:37323	chr11	70755408	70755477	TBR1,TCF7L2	2TR	distal	SHANK2:ENSG00000162105:-:protein_coding:37404	SHANK2	SHANK2
chr11	70755327	70756274	ARID1B,ATAC,BCL11A,TBR1,TCF7L2	4TRa	distal	SHANK2:ENSG00000162105:-:protein_coding:37323	chr11	70755477	70755485	ARID1B,TBR1,TCF7L2	3TR	distal	SHANK2:ENSG00000162105:-:protein_coding:37473	SHANK2	SHANK2
chr11	70755327	70756274	ARID1B,ATAC,BCL11A,TBR1,TCF7L2	4TRa	distal	SHANK2:ENSG00000162105:-:protein_coding:37323	chr11	70755485	70755528	ARID1B,BCL11A,TBR1,TCF7L2	4TR	distal	SHANK2:ENSG00000162105:-:protein_coding:37481	SHANK2	SHANK2
chr11	70755327	70756274	ARID1B,ATAC,BCL11A,TBR1,TCF7L2	4TRa	distal	SHANK2:ENSG00000162105:-:protein_coding:37323	chr11	70755528	70755927	ARID1B,ATAC,BCL11A,TBR1,TCF7L2	4TRa	distal	SHANK2:ENSG00000162105:-:protein_coding:37524	SHANK2	SHANK2
chr11	70755327	70756274	ARID1B,ATAC,BCL11A,TBR1,TCF7L2	4TRa	distal	SHANK2:ENSG00000162105:-:protein_coding:37323	chr11	70755927	70755951	ATAC,BCL11A,TBR1,TCF7L2	3TRa	distal	SHANK2:ENSG00000162105:-:protein_coding:37923	SHANK2	SHANK2
chr11	70755327	70756274	ARID1B,ATAC,BCL11A,TBR1,TCF7L2	4TRa	distal	SHANK2:ENSG00000162105:-:protein_coding:37323	chr11	70755951	70755993	ATAC,BCL11A,TCF7L2	2TRa	distal	SHANK2:ENSG00000162105:-:protein_coding:37947	SHANK2	SHANK2
chr11	70755327	70756274	ARID1B,ATAC,BCL11A,TBR1,TCF7L2	4TRa	distal	SHANK2:ENSG00000162105:-:protein_coding:37323	chr11	70755993	70756158	BCL11A,TCF7L2	2TR	distal	SHANK2:ENSG00000162105:-:protein_coding:37989	SHANK2	SHANK2
chr11	70755327	70756274	ARID1B,ATAC,BCL11A,TBR1,TCF7L2	4TRa	distal	SHANK2:ENSG00000162105:-:protein_coding:37323	chr11	70756158	70756274	TCF7L2	1TR	distal	SHANK2:ENSG00000162105:-:protein_coding:38154	SHANK2	SHANK2
chr11	70761511	70762595	ARID1B,ATAC,BCL11A,TBR1,TCF7L2	4TRa	distal	SHANK2:ENSG00000162105:-:protein_coding:43507	chr11	70761511	70761814	TBR1	1TR	distal	SHANK2:ENSG00000162105:-:protein_coding:43507	SHANK2	SHANK2
chr11	70761511	70762595	ARID1B,ATAC,BCL11A,TBR1,TCF7L2	4TRa	distal	SHANK2:ENSG00000162105:-:protein_coding:43507	chr11	70761814	70761865	ARID1B,TBR1	2TR	distal	SHANK2:ENSG00000162105:-:protein_coding:43810	SHANK2	SHANK2
chr11	70761511	70762595	ARID1B,ATAC,BCL11A,TBR1,TCF7L2	4TRa	distal	SHANK2:ENSG00000162105:-:protein_coding:43507	chr11	70761865	70761978	ARID1B,TBR1,TCF7L2	3TR	distal	SHANK2:ENSG00000162105:-:protein_coding:43861	SHANK2	SHANK2
chr11	70761511	70762595	ARID1B,ATAC,BCL11A,TBR1,TCF7L2	4TRa	distal	SHANK2:ENSG00000162105:-:protein_coding:43507	chr11	70761978	70762065	ARID1B,ATAC,TBR1,TCF7L2	3TRa	distal	SHANK2:ENSG00000162105:-:protein_coding:43974	SHANK2	SHANK2
chr11	70761511	70762595	ARID1B,ATAC,BCL11A,TBR1,TCF7L2	4TRa	distal	SHANK2:ENSG00000162105:-:protein_coding:43507	chr11	70762065	70762120	ARID1B,ATAC,TBR1	2TRa	distal	SHANK2:ENSG00000162105:-:protein_coding:44061	SHANK2	SHANK2
chr11	70761511	70762595	ARID1B,ATAC,BCL11A,TBR1,TCF7L2	4TRa	distal	SHANK2:ENSG00000162105:-:protein_coding:43507	chr11	70762120	70762287	ATAC,TBR1	1TRa	distal	SHANK2:ENSG00000162105:-:protein_coding:44116	SHANK2	SHANK2
chr11	70761511	70762595	ARID1B,ATAC,BCL11A,TBR1,TCF7L2	4TRa	distal	SHANK2:ENSG00000162105:-:protein_coding:43507	chr11	70762287	70762324	TBR1	1TR	distal	SHANK2:ENSG00000162105:-:protein_coding:44283	SHANK2	SHANK2
chr11	70761511	70762595	ARID1B,ATAC,BCL11A,TBR1,TCF7L2	4TRa	distal	SHANK2:ENSG00000162105:-:protein_coding:43507	chr11	70762324	70762505	BCL11A,TBR1	2TR	distal	SHANK2:ENSG00000162105:-:protein_coding:44320	SHANK2	SHANK2
chr11	70761511	70762595	ARID1B,ATAC,BCL11A,TBR1,TCF7L2	4TRa	distal	SHANK2:ENSG00000162105:-:protein_coding:43507	chr11	70762505	70762595	BCL11A	1TR	distal	SHANK2:ENSG00000162105:-:protein_coding:44501	SHANK2	SHANK2
chr11	70821069	70821302	ARID1B	1TR	distal	SHANK2:ENSG00000162105:-:protein_coding:-5456	chr11	70821069	70821302	ARID1B	1TR	distal	SHANK2:ENSG00000162105:-:protein_coding:-5456	SHANK2	SHANK2
chr11	70824131	70825523	ARID1B,ATAC,TBR1	2TRa	distal	SHANK2:ENSG00000162105:-:protein_coding:-2552	chr11	70824131	70824206	ARID1B	1TR	distal	SHANK2:ENSG00000162105:-:protein_coding:-2552	SHANK2	SHANK2
chr11	70824131	70825523	ARID1B,ATAC,TBR1	2TRa	distal	SHANK2:ENSG00000162105:-:protein_coding:-2552	chr11	70824206	70824349	ARID1B,TBR1	2TR	distal	SHANK2:ENSG00000162105:-:protein_coding:-2409	SHANK2	SHANK2
chr11	70824131	70825523	ARID1B,ATAC,TBR1	2TRa	distal	SHANK2:ENSG00000162105:-:protein_coding:-2552	chr11	70824349	70824431	TBR1	1TR	distal	SHANK2:ENSG00000162105:-:protein_coding:-2327	SHANK2	SHANK2
chr11	70824131	70825523	ARID1B,ATAC,TBR1	2TRa	distal	SHANK2:ENSG00000162105:-:protein_coding:-2552	chr11	70824431	70824652	ARID1B,TBR1	2TR	distal	SHANK2:ENSG00000162105:-:protein_coding:-2106	SHANK2	SHANK2
chr11	70824131	70825523	ARID1B,ATAC,TBR1	2TRa	distal	SHANK2:ENSG00000162105:-:protein_coding:-2552	chr11	70824652	70824829	TBR1	1TR	distal	SHANK2:ENSG00000162105:-:protein_coding:-1929	SHANK2	SHANK2
chr11	70824131	70825523	ARID1B,ATAC,TBR1	2TRa	distal	SHANK2:ENSG00000162105:-:protein_coding:-2552	chr11	70824829	70824900	ATAC,TBR1	1TRa	distal	SHANK2:ENSG00000162105:-:protein_coding:-1858	SHANK2	SHANK2
chr11	70824131	70825523	ARID1B,ATAC,TBR1	2TRa	distal	SHANK2:ENSG00000162105:-:protein_coding:-2552	chr11	70824900	70824960	ARID1B,ATAC,TBR1	2TRa	distal	SHANK2:ENSG00000162105:-:protein_coding:-1798	SHANK2	SHANK2
chr11	70824131	70825523	ARID1B,ATAC,TBR1	2TRa	distal	SHANK2:ENSG00000162105:-:protein_coding:-2552	chr11	70824960	70825138	ARID1B,TBR1	2TR	distal	SHANK2:ENSG00000162105:-:protein_coding:-1620	SHANK2	SHANK2
chr11	70824131	70825523	ARID1B,ATAC,TBR1	2TRa	distal	SHANK2:ENSG00000162105:-:protein_coding:-2552	chr11	70825138	70825523	TBR1	1TR	distal	SHANK2:ENSG00000162105:-:protein_coding:-1235	SHANK2	SHANK2
chr11	70825800	70830219	ARID1B,ATAC,BCL11A,FOXP1,TBR1,TCF7L2	5TRa	proximal	SHANK2:ENSG00000162105:-:protein_coding:0	chr11	70825800	70825845	ARID1B	1TR	distal	SHANK2:ENSG00000162105:-:protein_coding:-913	SHANK2	SHANK2
chr11	70825800	70830219	ARID1B,ATAC,BCL11A,FOXP1,TBR1,TCF7L2	5TRa	proximal	SHANK2:ENSG00000162105:-:protein_coding:0	chr11	70825845	70825849	ARID1B,BCL11A	2TR	distal	SHANK2:ENSG00000162105:-:protein_coding:-909	SHANK2	SHANK2
chr11	70825800	70830219	ARID1B,ATAC,BCL11A,FOXP1,TBR1,TCF7L2	5TRa	proximal	SHANK2:ENSG00000162105:-:protein_coding:0	chr11	70825849	70825995	ARID1B,BCL11A,TBR1	3TR	distal	SHANK2:ENSG00000162105:-:protein_coding:-763	SHANK2	SHANK2
chr11	70825800	70830219	ARID1B,ATAC,BCL11A,FOXP1,TBR1,TCF7L2	5TRa	proximal	SHANK2:ENSG00000162105:-:protein_coding:0	chr11	70825995	70826067	ARID1B,ATAC,BCL11A,TBR1	3TRa	distal	SHANK2:ENSG00000162105:-:protein_coding:-691	SHANK2	SHANK2
chr11	70825800	70830219	ARID1B,ATAC,BCL11A,FOXP1,TBR1,TCF7L2	5TRa	proximal	SHANK2:ENSG00000162105:-:protein_coding:0	chr11	70826067	70826155	ARID1B,ATAC,BCL11A,TBR1,TCF7L2	4TRa	distal	SHANK2:ENSG00000162105:-:protein_coding:-603	SHANK2	SHANK2
chr11	70825800	70830219	ARID1B,ATAC,BCL11A,FOXP1,TBR1,TCF7L2	5TRa	proximal	SHANK2:ENSG00000162105:-:protein_coding:0	chr11	70826155	70826304	ARID1B,ATAC,TBR1,TCF7L2	3TRa	distal	SHANK2:ENSG00000162105:-:protein_coding:-454	SHANK2	SHANK2
chr11	70825800	70830219	ARID1B,ATAC,BCL11A,FOXP1,TBR1,TCF7L2	5TRa	proximal	SHANK2:ENSG00000162105:-:protein_coding:0	chr11	70826304	70826413	ARID1B,ATAC,BCL11A,TBR1,TCF7L2	4TRa	distal	SHANK2:ENSG00000162105:-:protein_coding:-345	SHANK2	SHANK2
chr11	70825800	70830219	ARID1B,ATAC,BCL11A,FOXP1,TBR1,TCF7L2	5TRa	proximal	SHANK2:ENSG00000162105:-:protein_coding:0	chr11	70826413	70827048	ARID1B,ATAC,BCL11A,FOXP1,TBR1,TCF7L2	5TRa	proximal	SHANK2:ENSG00000162105:-:protein_coding:0	SHANK2	SHANK2
chr11	70825800	70830219	ARID1B,ATAC,BCL11A,FOXP1,TBR1,TCF7L2	5TRa	proximal	SHANK2:ENSG00000162105:-:protein_coding:0	chr11	70827048	70827095	ARID1B,ATAC,FOXP1,TBR1,TCF7L2	4TRa	proximal	SHANK2:ENSG00000162105:-:protein_coding:153	SHANK2	SHANK2
chr11	70825800	70830219	ARID1B,ATAC,BCL11A,FOXP1,TBR1,TCF7L2	5TRa	proximal	SHANK2:ENSG00000162105:-:protein_coding:0	chr11	70827095	70827142	ARID1B,ATAC,TBR1,TCF7L2	3TRa	proximal	SHANK2:ENSG00000162105:-:protein_coding:200	SHANK2	SHANK2
chr11	70825800	70830219	ARID1B,ATAC,BCL11A,FOXP1,TBR1,TCF7L2	5TRa	proximal	SHANK2:ENSG00000162105:-:protein_coding:0	chr11	70827142	70827153	ARID1B,ATAC,BCL11A,TBR1,TCF7L2	4TRa	proximal	SHANK2:ENSG00000162105:-:protein_coding:247	SHANK2	SHANK2
chr11	70825800	70830219	ARID1B,ATAC,BCL11A,FOXP1,TBR1,TCF7L2	5TRa	proximal	SHANK2:ENSG00000162105:-:protein_coding:0	chr11	70827153	70827216	ARID1B,BCL11A,TBR1,TCF7L2	4TR	proximal	SHANK2:ENSG00000162105:-:protein_coding:258	SHANK2	SHANK2
chr11	70825800	70830219	ARID1B,ATAC,BCL11A,FOXP1,TBR1,TCF7L2	5TRa	proximal	SHANK2:ENSG00000162105:-:protein_coding:0	chr11	70827216	70827242	BCL11A,TBR1,TCF7L2	3TR	proximal	SHANK2:ENSG00000162105:-:protein_coding:321	SHANK2	SHANK2
chr11	70825800	70830219	ARID1B,ATAC,BCL11A,FOXP1,TBR1,TCF7L2	5TRa	proximal	SHANK2:ENSG00000162105:-:protein_coding:0	chr11	70827242	70827420	BCL11A,TBR1	2TR	proximal	SHANK2:ENSG00000162105:-:protein_coding:347	SHANK2	SHANK2
chr11	70825800	70830219	ARID1B,ATAC,BCL11A,FOXP1,TBR1,TCF7L2	5TRa	proximal	SHANK2:ENSG00000162105:-:protein_coding:0	chr11	70827420	70827509	ARID1B,BCL11A,TBR1	3TR	proximal	SHANK2:ENSG00000162105:-:protein_coding:525	SHANK2	SHANK2
chr11	70825800	70830219	ARID1B,ATAC,BCL11A,FOXP1,TBR1,TCF7L2	5TRa	proximal	SHANK2:ENSG00000162105:-:protein_coding:0	chr11	70827509	70827833	ARID1B,TBR1	2TR	proximal	SHANK2:ENSG00000162105:-:protein_coding:614	SHANK2	SHANK2
chr11	70825800	70830219	ARID1B,ATAC,BCL11A,FOXP1,TBR1,TCF7L2	5TRa	proximal	SHANK2:ENSG00000162105:-:protein_coding:0	chr11	70827833	70828033	ARID1B,BCL11A,TBR1	3TR	proximal	SHANK2:ENSG00000162105:-:protein_coding:938	SHANK2	SHANK2
chr11	70825800	70830219	ARID1B,ATAC,BCL11A,FOXP1,TBR1,TCF7L2	5TRa	proximal	SHANK2:ENSG00000162105:-:protein_coding:0	chr11	70828033	70828091	ARID1B,TBR1	2TR	proximal	SHANK2:ENSG00000162105:-:protein_coding:1138	SHANK2	SHANK2
chr11	70825800	70830219	ARID1B,ATAC,BCL11A,FOXP1,TBR1,TCF7L2	5TRa	proximal	SHANK2:ENSG00000162105:-:protein_coding:0	chr11	70828091	70828226	TBR1	1TR	proximal	SHANK2:ENSG00000162105:-:protein_coding:1196	SHANK2	SHANK2
chr11	70825800	70830219	ARID1B,ATAC,BCL11A,FOXP1,TBR1,TCF7L2	5TRa	proximal	SHANK2:ENSG00000162105:-:protein_coding:0	chr11	70828226	70828229	BCL11A,TBR1	2TR	proximal	SHANK2:ENSG00000162105:-:protein_coding:1331	SHANK2	SHANK2
chr11	70825800	70830219	ARID1B,ATAC,BCL11A,FOXP1,TBR1,TCF7L2	5TRa	proximal	SHANK2:ENSG00000162105:-:protein_coding:0	chr11	70828229	70828377	ARID1B,BCL11A,TBR1	3TR	proximal	SHANK2:ENSG00000162105:-:protein_coding:1334	SHANK2	SHANK2
chr11	70825800	70830219	ARID1B,ATAC,BCL11A,FOXP1,TBR1,TCF7L2	5TRa	proximal	SHANK2:ENSG00000162105:-:protein_coding:0	chr11	70828377	70828395	ARID1B,ATAC,BCL11A,TBR1	3TRa	proximal	SHANK2:ENSG00000162105:-:protein_coding:1482	SHANK2	SHANK2
chr11	70825800	70830219	ARID1B,ATAC,BCL11A,FOXP1,TBR1,TCF7L2	5TRa	proximal	SHANK2:ENSG00000162105:-:protein_coding:0	chr11	70828395	70829071	ARID1B,ATAC,BCL11A,TBR1,TCF7L2	4TRa	proximal	SHANK2:ENSG00000162105:-:protein_coding:1500	SHANK2	SHANK2
chr11	70825800	70830219	ARID1B,ATAC,BCL11A,FOXP1,TBR1,TCF7L2	5TRa	proximal	SHANK2:ENSG00000162105:-:protein_coding:0	chr11	70829071	70829173	ARID1B,BCL11A,TBR1,TCF7L2	4TR	distal	SHANK2:ENSG00000162105:-:protein_coding:2176	SHANK2	SHANK2
chr11	70825800	70830219	ARID1B,ATAC,BCL11A,FOXP1,TBR1,TCF7L2	5TRa	proximal	SHANK2:ENSG00000162105:-:protein_coding:0	chr11	70829173	70829409	ARID1B,BCL11A,TBR1	3TR	distal	SHANK2:ENSG00000162105:-:protein_coding:2278	SHANK2	SHANK2
chr11	70825800	70830219	ARID1B,ATAC,BCL11A,FOXP1,TBR1,TCF7L2	5TRa	proximal	SHANK2:ENSG00000162105:-:protein_coding:0	chr11	70829409	70829511	ARID1B,TBR1	2TR	distal	SHANK2:ENSG00000162105:-:protein_coding:2514	SHANK2	SHANK2
chr11	70825800	70830219	ARID1B,ATAC,BCL11A,FOXP1,TBR1,TCF7L2	5TRa	proximal	SHANK2:ENSG00000162105:-:protein_coding:0	chr11	70829511	70829547	ARID1B,TBR1,TCF7L2	3TR	distal	SHANK2:ENSG00000162105:-:protein_coding:2616	SHANK2	SHANK2
chr11	70825800	70830219	ARID1B,ATAC,BCL11A,FOXP1,TBR1,TCF7L2	5TRa	proximal	SHANK2:ENSG00000162105:-:protein_coding:0	chr11	70829547	70829559	TBR1,TCF7L2	2TR	distal	SHANK2:ENSG00000162105:-:protein_coding:2652	SHANK2	SHANK2
chr11	70825800	70830219	ARID1B,ATAC,BCL11A,FOXP1,TBR1,TCF7L2	5TRa	proximal	SHANK2:ENSG00000162105:-:protein_coding:0	chr11	70829559	70829716	BCL11A,TBR1,TCF7L2	3TR	distal	SHANK2:ENSG00000162105:-:protein_coding:2664	SHANK2	SHANK2
chr11	70825800	70830219	ARID1B,ATAC,BCL11A,FOXP1,TBR1,TCF7L2	5TRa	proximal	SHANK2:ENSG00000162105:-:protein_coding:0	chr11	70829716	70829721	ARID1B,BCL11A,TBR1,TCF7L2	4TR	distal	SHANK2:ENSG00000162105:-:protein_coding:2821	SHANK2	SHANK2
chr11	70825800	70830219	ARID1B,ATAC,BCL11A,FOXP1,TBR1,TCF7L2	5TRa	proximal	SHANK2:ENSG00000162105:-:protein_coding:0	chr11	70829721	70829901	ARID1B,BCL11A,TBR1	3TR	distal	SHANK2:ENSG00000162105:-:protein_coding:2826	SHANK2	SHANK2
chr11	70825800	70830219	ARID1B,ATAC,BCL11A,FOXP1,TBR1,TCF7L2	5TRa	proximal	SHANK2:ENSG00000162105:-:protein_coding:0	chr11	70829901	70830124	ARID1B,BCL11A	2TR	distal	SHANK2:ENSG00000162105:-:protein_coding:3006	SHANK2	SHANK2
chr11	70825800	70830219	ARID1B,ATAC,BCL11A,FOXP1,TBR1,TCF7L2	5TRa	proximal	SHANK2:ENSG00000162105:-:protein_coding:0	chr11	70830124	70830219	ARID1B	1TR	distal	SHANK2:ENSG00000162105:-:protein_coding:3229	SHANK2	SHANK2
chr11	70830788	70831179	ARID1B	1TR	distal	SHANK2:ENSG00000162105:-:protein_coding:3893	chr11	70830788	70831179	ARID1B	1TR	distal	SHANK2:ENSG00000162105:-:protein_coding:3893	SHANK2	SHANK2
chr11	70844552	70844766	TBR1	1TR	distal	SHANK2:ENSG00000162105:-:protein_coding:17657	chr11	70844552	70844766	TBR1	1TR	distal	SHANK2:ENSG00000162105:-:protein_coding:17657	SHANK2	SHANK2
chr11	70906333	70906575	ARID1B	1TR	distal	SHANK2:ENSG00000162105:-:protein_coding:9765	chr11	70906333	70906575	ARID1B	1TR	distal	SHANK2:ENSG00000162105:-:protein_coding:9765	SHANK2	SHANK2
chr11	70913548	70914364	ARID1B,ATAC,TBR1,TCF7L2	3TRa	distal	SHANK2:ENSG00000162105:-:protein_coding:16980	chr11	70913548	70913565	TCF7L2	1TR	distal	SHANK2:ENSG00000162105:-:protein_coding:16980	SHANK2	SHANK2
chr11	70913548	70914364	ARID1B,ATAC,TBR1,TCF7L2	3TRa	distal	SHANK2:ENSG00000162105:-:protein_coding:16980	chr11	70913565	70913597	ARID1B,TCF7L2	2TR	distal	SHANK2:ENSG00000162105:-:protein_coding:16997	SHANK2	SHANK2
chr11	70913548	70914364	ARID1B,ATAC,TBR1,TCF7L2	3TRa	distal	SHANK2:ENSG00000162105:-:protein_coding:16980	chr11	70913597	70913702	ARID1B,TBR1,TCF7L2	3TR	distal	SHANK2:ENSG00000162105:-:protein_coding:17029	SHANK2	SHANK2
chr11	70913548	70914364	ARID1B,ATAC,TBR1,TCF7L2	3TRa	distal	SHANK2:ENSG00000162105:-:protein_coding:16980	chr11	70913702	70914089	ARID1B,ATAC,TBR1,TCF7L2	3TRa	distal	SHANK2:ENSG00000162105:-:protein_coding:17134	SHANK2	SHANK2
chr11	70913548	70914364	ARID1B,ATAC,TBR1,TCF7L2	3TRa	distal	SHANK2:ENSG00000162105:-:protein_coding:16980	chr11	70914089	70914278	ARID1B,TBR1,TCF7L2	3TR	distal	SHANK2:ENSG00000162105:-:protein_coding:17521	SHANK2	SHANK2
chr11	70913548	70914364	ARID1B,ATAC,TBR1,TCF7L2	3TRa	distal	SHANK2:ENSG00000162105:-:protein_coding:16980	chr11	70914278	70914359	ARID1B,TBR1	2TR	distal	SHANK2:ENSG00000162105:-:protein_coding:17710	SHANK2	SHANK2
chr11	70913548	70914364	ARID1B,ATAC,TBR1,TCF7L2	3TRa	distal	SHANK2:ENSG00000162105:-:protein_coding:16980	chr11	70914359	70914364	TBR1	1TR	distal	SHANK2:ENSG00000162105:-:protein_coding:17791	SHANK2	SHANK2
chr11	70914939	70915779	ARID1B,ATAC,TBR1,TCF7L2	3TRa	distal	SHANK2:ENSG00000162105:-:protein_coding:18371	chr11	70914939	70914955	TBR1	1TR	distal	SHANK2:ENSG00000162105:-:protein_coding:18371	SHANK2	SHANK2
chr11	70914939	70915779	ARID1B,ATAC,TBR1,TCF7L2	3TRa	distal	SHANK2:ENSG00000162105:-:protein_coding:18371	chr11	70914955	70915058	ARID1B,TBR1	2TR	distal	SHANK2:ENSG00000162105:-:protein_coding:18387	SHANK2	SHANK2
chr11	70914939	70915779	ARID1B,ATAC,TBR1,TCF7L2	3TRa	distal	SHANK2:ENSG00000162105:-:protein_coding:18371	chr11	70915058	70915196	ARID1B,TBR1,TCF7L2	3TR	distal	SHANK2:ENSG00000162105:-:protein_coding:18490	SHANK2	SHANK2
chr11	70914939	70915779	ARID1B,ATAC,TBR1,TCF7L2	3TRa	distal	SHANK2:ENSG00000162105:-:protein_coding:18371	chr11	70915196	70915481	ARID1B,ATAC,TBR1,TCF7L2	3TRa	distal	SHANK2:ENSG00000162105:-:protein_coding:18628	SHANK2	SHANK2
chr11	70914939	70915779	ARID1B,ATAC,TBR1,TCF7L2	3TRa	distal	SHANK2:ENSG00000162105:-:protein_coding:18371	chr11	70915481	70915500	ATAC,TBR1,TCF7L2	2TRa	distal	SHANK2:ENSG00000162105:-:protein_coding:18913	SHANK2	SHANK2
chr11	70914939	70915779	ARID1B,ATAC,TBR1,TCF7L2	3TRa	distal	SHANK2:ENSG00000162105:-:protein_coding:18371	chr11	70915500	70915699	TBR1,TCF7L2	2TR	distal	SHANK2:ENSG00000162105:-:protein_coding:18932	SHANK2	SHANK2
chr11	70914939	70915779	ARID1B,ATAC,TBR1,TCF7L2	3TRa	distal	SHANK2:ENSG00000162105:-:protein_coding:18371	chr11	70915699	70915779	TBR1	1TR	distal	SHANK2:ENSG00000162105:-:protein_coding:19131	SHANK2	SHANK2
chr11	71180582	71180782	TBR1	1TR	distal	SHANK2:ENSG00000162105:-:protein_coding:-43981	chr11	71180582	71180782	TBR1	1TR	distal	SHANK2:ENSG00000162105:-:protein_coding:-43981	SHANK2	SHANK2
chr11	71214283	71214720	TBR1	1TR	distal	SHANK2:ENSG00000162105:-:protein_coding:-10043	chr11	71214283	71214720	TBR1	1TR	distal	SHANK2:ENSG00000162105:-:protein_coding:-10043	SHANK2	SHANK2
chr11	126267863	126269816	ARID1B,ATAC,BCL11A,FOXP1,TBR1,TCF7L2	5TRa	proximal	SRPRA:ENSG00000182934:-:retained_intron:0,FOXRED1:ENSG00000110074:+:lncRNA:0,FOXRED1:ENSG00000110074:+:protein_coding:0,FOXRED1:ENSG00000110074:+:retained_intron:0,FOXRED1:ENSG00000110074:+:nonsense_mediated_decay:0,SRPRA:ENSG00000182934:-:protein_coding:0,SRPRA:ENSG00000182934:-:lncRNA:0	chr11	126267863	126268002	ARID1B	1TR	proximal	FOXRED1:ENSG00000110074:+:lncRNA:1052,FOXRED1:ENSG00000110074:+:protein_coding:1130,FOXRED1:ENSG00000110074:+:retained_intron:1154,FOXRED1:ENSG00000110074:+:nonsense_mediated_decay:1168,SRPRA:ENSG00000182934:-:retained_intron:1461	SRPRA	.
chr11	126267863	126269816	ARID1B,ATAC,BCL11A,FOXP1,TBR1,TCF7L2	5TRa	proximal	SRPRA:ENSG00000182934:-:retained_intron:0,FOXRED1:ENSG00000110074:+:lncRNA:0,FOXRED1:ENSG00000110074:+:protein_coding:0,FOXRED1:ENSG00000110074:+:retained_intron:0,FOXRED1:ENSG00000110074:+:nonsense_mediated_decay:0,SRPRA:ENSG00000182934:-:protein_coding:0,SRPRA:ENSG00000182934:-:lncRNA:0	chr11	126268002	126268060	ARID1B,BCL11A	2TR	proximal	FOXRED1:ENSG00000110074:+:lncRNA:994,FOXRED1:ENSG00000110074:+:protein_coding:1072,FOXRED1:ENSG00000110074:+:retained_intron:1096,FOXRED1:ENSG00000110074:+:nonsense_mediated_decay:1110,SRPRA:ENSG00000182934:-:retained_intron:1600	SRPRA	.
chr11	126267863	126269816	ARID1B,ATAC,BCL11A,FOXP1,TBR1,TCF7L2	5TRa	proximal	SRPRA:ENSG00000182934:-:retained_intron:0,FOXRED1:ENSG00000110074:+:lncRNA:0,FOXRED1:ENSG00000110074:+:protein_coding:0,FOXRED1:ENSG00000110074:+:retained_intron:0,FOXRED1:ENSG00000110074:+:nonsense_mediated_decay:0,SRPRA:ENSG00000182934:-:protein_coding:0,SRPRA:ENSG00000182934:-:lncRNA:0	chr11	126268060	126268116	ARID1B,BCL11A,TBR1	3TR	proximal	FOXRED1:ENSG00000110074:+:lncRNA:938,FOXRED1:ENSG00000110074:+:protein_coding:1016,FOXRED1:ENSG00000110074:+:retained_intron:1040,FOXRED1:ENSG00000110074:+:nonsense_mediated_decay:1054,SRPRA:ENSG00000182934:-:retained_intron:1658	SRPRA	.
chr11	126267863	126269816	ARID1B,ATAC,BCL11A,FOXP1,TBR1,TCF7L2	5TRa	proximal	SRPRA:ENSG00000182934:-:retained_intron:0,FOXRED1:ENSG00000110074:+:lncRNA:0,FOXRED1:ENSG00000110074:+:protein_coding:0,FOXRED1:ENSG00000110074:+:retained_intron:0,FOXRED1:ENSG00000110074:+:nonsense_mediated_decay:0,SRPRA:ENSG00000182934:-:protein_coding:0,SRPRA:ENSG00000182934:-:lncRNA:0	chr11	126268116	126268136	BCL11A,TBR1	2TR	proximal	FOXRED1:ENSG00000110074:+:lncRNA:918,FOXRED1:ENSG00000110074:+:protein_coding:996,FOXRED1:ENSG00000110074:+:retained_intron:1020,FOXRED1:ENSG00000110074:+:nonsense_mediated_decay:1034,SRPRA:ENSG00000182934:-:retained_intron:1714	SRPRA	.
chr11	126267863	126269816	ARID1B,ATAC,BCL11A,FOXP1,TBR1,TCF7L2	5TRa	proximal	SRPRA:ENSG00000182934:-:retained_intron:0,FOXRED1:ENSG00000110074:+:lncRNA:0,FOXRED1:ENSG00000110074:+:protein_coding:0,FOXRED1:ENSG00000110074:+:retained_intron:0,FOXRED1:ENSG00000110074:+:nonsense_mediated_decay:0,SRPRA:ENSG00000182934:-:protein_coding:0,SRPRA:ENSG00000182934:-:lncRNA:0	chr11	126268136	126268222	BCL11A,FOXP1,TBR1	3TR	proximal	FOXRED1:ENSG00000110074:+:lncRNA:832,FOXRED1:ENSG00000110074:+:protein_coding:910,FOXRED1:ENSG00000110074:+:retained_intron:934,FOXRED1:ENSG00000110074:+:nonsense_mediated_decay:948,SRPRA:ENSG00000182934:-:retained_intron:1734	SRPRA	.
chr11	126267863	126269816	ARID1B,ATAC,BCL11A,FOXP1,TBR1,TCF7L2	5TRa	proximal	SRPRA:ENSG00000182934:-:retained_intron:0,FOXRED1:ENSG00000110074:+:lncRNA:0,FOXRED1:ENSG00000110074:+:protein_coding:0,FOXRED1:ENSG00000110074:+:retained_intron:0,FOXRED1:ENSG00000110074:+:nonsense_mediated_decay:0,SRPRA:ENSG00000182934:-:protein_coding:0,SRPRA:ENSG00000182934:-:lncRNA:0	chr11	126268222	126268314	FOXP1,TBR1	2TR	proximal	FOXRED1:ENSG00000110074:+:lncRNA:740,FOXRED1:ENSG00000110074:+:protein_coding:818,FOXRED1:ENSG00000110074:+:retained_intron:842,FOXRED1:ENSG00000110074:+:nonsense_mediated_decay:856,SRPRA:ENSG00000182934:-:retained_intron:1820	SRPRA	.
chr11	126267863	126269816	ARID1B,ATAC,BCL11A,FOXP1,TBR1,TCF7L2	5TRa	proximal	SRPRA:ENSG00000182934:-:retained_intron:0,FOXRED1:ENSG00000110074:+:lncRNA:0,FOXRED1:ENSG00000110074:+:protein_coding:0,FOXRED1:ENSG00000110074:+:retained_intron:0,FOXRED1:ENSG00000110074:+:nonsense_mediated_decay:0,SRPRA:ENSG00000182934:-:protein_coding:0,SRPRA:ENSG00000182934:-:lncRNA:0	chr11	126268314	126268328	FOXP1,TBR1,TCF7L2	3TR	proximal	FOXRED1:ENSG00000110074:+:lncRNA:726,FOXRED1:ENSG00000110074:+:protein_coding:804,FOXRED1:ENSG00000110074:+:retained_intron:828,FOXRED1:ENSG00000110074:+:nonsense_mediated_decay:842,SRPRA:ENSG00000182934:-:retained_intron:1912	SRPRA	.
chr11	126267863	126269816	ARID1B,ATAC,BCL11A,FOXP1,TBR1,TCF7L2	5TRa	proximal	SRPRA:ENSG00000182934:-:retained_intron:0,FOXRED1:ENSG00000110074:+:lncRNA:0,FOXRED1:ENSG00000110074:+:protein_coding:0,FOXRED1:ENSG00000110074:+:retained_intron:0,FOXRED1:ENSG00000110074:+:nonsense_mediated_decay:0,SRPRA:ENSG00000182934:-:protein_coding:0,SRPRA:ENSG00000182934:-:lncRNA:0	chr11	126268328	126268353	ARID1B,FOXP1,TBR1,TCF7L2	4TR	proximal	FOXRED1:ENSG00000110074:+:lncRNA:701,FOXRED1:ENSG00000110074:+:protein_coding:779,FOXRED1:ENSG00000110074:+:retained_intron:803,FOXRED1:ENSG00000110074:+:nonsense_mediated_decay:817,SRPRA:ENSG00000182934:-:retained_intron:1926	SRPRA	.
chr11	126267863	126269816	ARID1B,ATAC,BCL11A,FOXP1,TBR1,TCF7L2	5TRa	proximal	SRPRA:ENSG00000182934:-:retained_intron:0,FOXRED1:ENSG00000110074:+:lncRNA:0,FOXRED1:ENSG00000110074:+:protein_coding:0,FOXRED1:ENSG00000110074:+:retained_intron:0,FOXRED1:ENSG00000110074:+:nonsense_mediated_decay:0,SRPRA:ENSG00000182934:-:protein_coding:0,SRPRA:ENSG00000182934:-:lncRNA:0	chr11	126268353	126268385	ARID1B,TBR1,TCF7L2	3TR	proximal	FOXRED1:ENSG00000110074:+:lncRNA:669,FOXRED1:ENSG00000110074:+:protein_coding:747,FOXRED1:ENSG00000110074:+:retained_intron:771,FOXRED1:ENSG00000110074:+:nonsense_mediated_decay:785,SRPRA:ENSG00000182934:-:retained_intron:1951	SRPRA	.
chr11	126267863	126269816	ARID1B,ATAC,BCL11A,FOXP1,TBR1,TCF7L2	5TRa	proximal	SRPRA:ENSG00000182934:-:retained_intron:0,FOXRED1:ENSG00000110074:+:lncRNA:0,FOXRED1:ENSG00000110074:+:protein_coding:0,FOXRED1:ENSG00000110074:+:retained_intron:0,FOXRED1:ENSG00000110074:+:nonsense_mediated_decay:0,SRPRA:ENSG00000182934:-:protein_coding:0,SRPRA:ENSG00000182934:-:lncRNA:0	chr11	126268385	126268560	ARID1B,BCL11A,TBR1,TCF7L2	4TR	proximal	FOXRED1:ENSG00000110074:+:lncRNA:494,FOXRED1:ENSG00000110074:+:protein_coding:572,FOXRED1:ENSG00000110074:+:retained_intron:596,FOXRED1:ENSG00000110074:+:nonsense_mediated_decay:610,SRPRA:ENSG00000182934:-:retained_intron:1983	SRPRA	.
chr11	126267863	126269816	ARID1B,ATAC,BCL11A,FOXP1,TBR1,TCF7L2	5TRa	proximal	SRPRA:ENSG00000182934:-:retained_intron:0,FOXRED1:ENSG00000110074:+:lncRNA:0,FOXRED1:ENSG00000110074:+:protein_coding:0,FOXRED1:ENSG00000110074:+:retained_intron:0,FOXRED1:ENSG00000110074:+:nonsense_mediated_decay:0,SRPRA:ENSG00000182934:-:protein_coding:0,SRPRA:ENSG00000182934:-:lncRNA:0	chr11	126268560	126268660	ARID1B,BCL11A,FOXP1,TBR1,TCF7L2	5TR	proximal	FOXRED1:ENSG00000110074:+:lncRNA:394,FOXRED1:ENSG00000110074:+:protein_coding:472,FOXRED1:ENSG00000110074:+:retained_intron:496,FOXRED1:ENSG00000110074:+:nonsense_mediated_decay:510	SRPRA	.
chr11	126267863	126269816	ARID1B,ATAC,BCL11A,FOXP1,TBR1,TCF7L2	5TRa	proximal	SRPRA:ENSG00000182934:-:retained_intron:0,FOXRED1:ENSG00000110074:+:lncRNA:0,FOXRED1:ENSG00000110074:+:protein_coding:0,FOXRED1:ENSG00000110074:+:retained_intron:0,FOXRED1:ENSG00000110074:+:nonsense_mediated_decay:0,SRPRA:ENSG00000182934:-:protein_coding:0,SRPRA:ENSG00000182934:-:lncRNA:0	chr11	126268660	126269336	ARID1B,ATAC,BCL11A,FOXP1,TBR1,TCF7L2	5TRa	proximal	FOXRED1:ENSG00000110074:+:lncRNA:0,FOXRED1:ENSG00000110074:+:protein_coding:0,FOXRED1:ENSG00000110074:+:retained_intron:0,FOXRED1:ENSG00000110074:+:nonsense_mediated_decay:0,SRPRA:ENSG00000182934:-:protein_coding:0,SRPRA:ENSG00000182934:-:retained_intron:0,SRPRA:ENSG00000182934:-:lncRNA:0	SRPRA	SRPRA
chr11	126267863	126269816	ARID1B,ATAC,BCL11A,FOXP1,TBR1,TCF7L2	5TRa	proximal	SRPRA:ENSG00000182934:-:retained_intron:0,FOXRED1:ENSG00000110074:+:lncRNA:0,FOXRED1:ENSG00000110074:+:protein_coding:0,FOXRED1:ENSG00000110074:+:retained_intron:0,FOXRED1:ENSG00000110074:+:nonsense_mediated_decay:0,SRPRA:ENSG00000182934:-:protein_coding:0,SRPRA:ENSG00000182934:-:lncRNA:0	chr11	126269336	126269568	ARID1B,ATAC,BCL11A,TBR1,TCF7L2	4TRa	proximal	SRPRA:ENSG00000182934:-:lncRNA:191,SRPRA:ENSG00000182934:-:protein_coding:353,SRPRA:ENSG00000182934:-:retained_intron:415,FOXRED1:ENSG00000110074:+:retained_intron:1376	SRPRA	SRPRA
chr11	126267863	126269816	ARID1B,ATAC,BCL11A,FOXP1,TBR1,TCF7L2	5TRa	proximal	SRPRA:ENSG00000182934:-:retained_intron:0,FOXRED1:ENSG00000110074:+:lncRNA:0,FOXRED1:ENSG00000110074:+:protein_coding:0,FOXRED1:ENSG00000110074:+:retained_intron:0,FOXRED1:ENSG00000110074:+:nonsense_mediated_decay:0,SRPRA:ENSG00000182934:-:protein_coding:0,SRPRA:ENSG00000182934:-:lncRNA:0	chr11	126269568	126269606	ARID1B,ATAC,BCL11A,TBR1	3TRa	proximal	SRPRA:ENSG00000182934:-:lncRNA:423,SRPRA:ENSG00000182934:-:protein_coding:585,SRPRA:ENSG00000182934:-:retained_intron:647,FOXRED1:ENSG00000110074:+:retained_intron:1338	SRPRA	SRPRA
chr11	126267863	126269816	ARID1B,ATAC,BCL11A,FOXP1,TBR1,TCF7L2	5TRa	proximal	SRPRA:ENSG00000182934:-:retained_intron:0,FOXRED1:ENSG00000110074:+:lncRNA:0,FOXRED1:ENSG00000110074:+:protein_coding:0,FOXRED1:ENSG00000110074:+:retained_intron:0,FOXRED1:ENSG00000110074:+:nonsense_mediated_decay:0,SRPRA:ENSG00000182934:-:protein_coding:0,SRPRA:ENSG00000182934:-:lncRNA:0	chr11	126269606	126269668	ARID1B,ATAC,TBR1	2TRa	proximal	SRPRA:ENSG00000182934:-:lncRNA:461,SRPRA:ENSG00000182934:-:protein_coding:623,SRPRA:ENSG00000182934:-:retained_intron:685,FOXRED1:ENSG00000110074:+:retained_intron:1276	SRPRA	SRPRA
chr11	126267863	126269816	ARID1B,ATAC,BCL11A,FOXP1,TBR1,TCF7L2	5TRa	proximal	SRPRA:ENSG00000182934:-:retained_intron:0,FOXRED1:ENSG00000110074:+:lncRNA:0,FOXRED1:ENSG00000110074:+:protein_coding:0,FOXRED1:ENSG00000110074:+:retained_intron:0,FOXRED1:ENSG00000110074:+:nonsense_mediated_decay:0,SRPRA:ENSG00000182934:-:protein_coding:0,SRPRA:ENSG00000182934:-:lncRNA:0	chr11	126269668	126269768	ARID1B,TBR1	2TR	proximal	SRPRA:ENSG00000182934:-:lncRNA:523,SRPRA:ENSG00000182934:-:protein_coding:685,SRPRA:ENSG00000182934:-:retained_intron:747,FOXRED1:ENSG00000110074:+:retained_intron:1176	SRPRA	SRPRA
chr11	126267863	126269816	ARID1B,ATAC,BCL11A,FOXP1,TBR1,TCF7L2	5TRa	proximal	SRPRA:ENSG00000182934:-:retained_intron:0,FOXRED1:ENSG00000110074:+:lncRNA:0,FOXRED1:ENSG00000110074:+:protein_coding:0,FOXRED1:ENSG00000110074:+:retained_intron:0,FOXRED1:ENSG00000110074:+:nonsense_mediated_decay:0,SRPRA:ENSG00000182934:-:protein_coding:0,SRPRA:ENSG00000182934:-:lncRNA:0	chr11	126269768	126269816	TBR1	1TR	proximal	SRPRA:ENSG00000182934:-:lncRNA:623,SRPRA:ENSG00000182934:-:protein_coding:785,SRPRA:ENSG00000182934:-:retained_intron:847,FOXRED1:ENSG00000110074:+:retained_intron:1128	SRPRA	SRPRA
chr12	13595753	13596345	ATAC,TCF7L2	1TRa	distal	GRIN2B:ENSG00000273079:-:protein_coding:-12527	chr12	13595753	13596145	ATAC	0TRa	distal	GRIN2B:ENSG00000273079:-:protein_coding:-12527	GRIN2B	GRIN2B
chr12	13595753	13596345	ATAC,TCF7L2	1TRa	distal	GRIN2B:ENSG00000273079:-:protein_coding:-12527	chr12	13596145	13596341	ATAC,TCF7L2	1TRa	distal	GRIN2B:ENSG00000273079:-:protein_coding:-12331	GRIN2B	GRIN2B
chr12	13595753	13596345	ATAC,TCF7L2	1TRa	distal	GRIN2B:ENSG00000273079:-:protein_coding:-12527	chr12	13596341	13596345	TCF7L2	1TR	distal	GRIN2B:ENSG00000273079:-:protein_coding:-12327	GRIN2B	GRIN2B
chr12	13603643	13604424	ARID1B,ATAC,TBR1,TCF7L2	3TRa	distal	GRIN2B:ENSG00000273079:-:protein_coding:-4825	chr12	13603643	13603847	TBR1	1TR	distal	GRIN2B:ENSG00000273079:-:protein_coding:-4825	GRIN2B	GRIN2B
chr12	13603643	13604424	ARID1B,ATAC,TBR1,TCF7L2	3TRa	distal	GRIN2B:ENSG00000273079:-:protein_coding:-4825	chr12	13603847	13604029	ARID1B,TBR1	2TR	distal	GRIN2B:ENSG00000273079:-:protein_coding:-4643	GRIN2B	GRIN2B
chr12	13603643	13604424	ARID1B,ATAC,TBR1,TCF7L2	3TRa	distal	GRIN2B:ENSG00000273079:-:protein_coding:-4825	chr12	13604029	13604041	ARID1B,ATAC,TBR1	2TRa	distal	GRIN2B:ENSG00000273079:-:protein_coding:-4631	GRIN2B	GRIN2B
chr12	13603643	13604424	ARID1B,ATAC,TBR1,TCF7L2	3TRa	distal	GRIN2B:ENSG00000273079:-:protein_coding:-4825	chr12	13604041	13604229	ARID1B,ATAC,TBR1,TCF7L2	3TRa	distal	GRIN2B:ENSG00000273079:-:protein_coding:-4443	GRIN2B	GRIN2B
chr12	13603643	13604424	ARID1B,ATAC,TBR1,TCF7L2	3TRa	distal	GRIN2B:ENSG00000273079:-:protein_coding:-4825	chr12	13604229	13604261	ARID1B,TBR1,TCF7L2	3TR	distal	GRIN2B:ENSG00000273079:-:protein_coding:-4411	GRIN2B	GRIN2B
chr12	13603643	13604424	ARID1B,ATAC,TBR1,TCF7L2	3TRa	distal	GRIN2B:ENSG00000273079:-:protein_coding:-4825	chr12	13604261	13604272	TBR1,TCF7L2	2TR	distal	GRIN2B:ENSG00000273079:-:protein_coding:-4400	GRIN2B	GRIN2B
chr12	13603643	13604424	ARID1B,ATAC,TBR1,TCF7L2	3TRa	distal	GRIN2B:ENSG00000273079:-:protein_coding:-4825	chr12	13604272	13604424	TBR1	1TR	distal	GRIN2B:ENSG00000273079:-:protein_coding:-4248	GRIN2B	GRIN2B
chr12	13980018	13982614	ARID1B,ATAC,BCL11A,FOXP1,TBR1,TCF7L2	5TRa	proximal	GRIN2B:ENSG00000273079:-:protein_coding:0,GRIN2B:ENSG00000273079:-:lncRNA:34	chr12	13980018	13980170	TBR1	1TR	proximal	GRIN2B:ENSG00000273079:-:lncRNA:34	GRIN2B	.
chr12	13980018	13982614	ARID1B,ATAC,BCL11A,FOXP1,TBR1,TCF7L2	5TRa	proximal	GRIN2B:ENSG00000273079:-:protein_coding:0,GRIN2B:ENSG00000273079:-:lncRNA:34	chr12	13980170	13980317	TBR1,TCF7L2	2TR	proximal	GRIN2B:ENSG00000273079:-:lncRNA:186	GRIN2B	.
chr12	13980018	13982614	ARID1B,ATAC,BCL11A,FOXP1,TBR1,TCF7L2	5TRa	proximal	GRIN2B:ENSG00000273079:-:protein_coding:0,GRIN2B:ENSG00000273079:-:lncRNA:34	chr12	13980317	13980323	ATAC,TBR1,TCF7L2	2TRa	proximal	GRIN2B:ENSG00000273079:-:lncRNA:333	GRIN2B	.
chr12	13980018	13982614	ARID1B,ATAC,BCL11A,FOXP1,TBR1,TCF7L2	5TRa	proximal	GRIN2B:ENSG00000273079:-:protein_coding:0,GRIN2B:ENSG00000273079:-:lncRNA:34	chr12	13980323	13980363	ARID1B,ATAC,TBR1,TCF7L2	3TRa	proximal	GRIN2B:ENSG00000273079:-:lncRNA:339	GRIN2B	.
chr12	13980018	13982614	ARID1B,ATAC,BCL11A,FOXP1,TBR1,TCF7L2	5TRa	proximal	GRIN2B:ENSG00000273079:-:protein_coding:0,GRIN2B:ENSG00000273079:-:lncRNA:34	chr12	13980363	13980507	ARID1B,ATAC,FOXP1,TBR1,TCF7L2	4TRa	proximal	GRIN2B:ENSG00000273079:-:protein_coding:0,GRIN2B:ENSG00000273079:-:lncRNA:379	GRIN2B	GRIN2B
chr12	13980018	13982614	ARID1B,ATAC,BCL11A,FOXP1,TBR1,TCF7L2	5TRa	proximal	GRIN2B:ENSG00000273079:-:protein_coding:0,GRIN2B:ENSG00000273079:-:lncRNA:34	chr12	13980507	13981120	ARID1B,ATAC,BCL11A,FOXP1,TBR1,TCF7L2	5TRa	proximal	GRIN2B:ENSG00000273079:-:protein_coding:143,GRIN2B:ENSG00000273079:-:lncRNA:523	GRIN2B	GRIN2B
chr12	13980018	13982614	ARID1B,ATAC,BCL11A,FOXP1,TBR1,TCF7L2	5TRa	proximal	GRIN2B:ENSG00000273079:-:protein_coding:0,GRIN2B:ENSG00000273079:-:lncRNA:34	chr12	13981120	13981594	ARID1B,ATAC,BCL11A,TBR1,TCF7L2	4TRa	proximal	GRIN2B:ENSG00000273079:-:protein_coding:756,GRIN2B:ENSG00000273079:-:lncRNA:1136	GRIN2B	GRIN2B
chr12	13980018	13982614	ARID1B,ATAC,BCL11A,FOXP1,TBR1,TCF7L2	5TRa	proximal	GRIN2B:ENSG00000273079:-:protein_coding:0,GRIN2B:ENSG00000273079:-:lncRNA:34	chr12	13981594	13981623	ARID1B,ATAC,BCL11A,FOXP1,TBR1,TCF7L2	5TRa	proximal	GRIN2B:ENSG00000273079:-:protein_coding:1230,GRIN2B:ENSG00000273079:-:lncRNA:1610	GRIN2B	GRIN2B
chr12	13980018	13982614	ARID1B,ATAC,BCL11A,FOXP1,TBR1,TCF7L2	5TRa	proximal	GRIN2B:ENSG00000273079:-:protein_coding:0,GRIN2B:ENSG00000273079:-:lncRNA:34	chr12	13981623	13981749	ATAC,BCL11A,FOXP1,TBR1,TCF7L2	4TRa	proximal	GRIN2B:ENSG00000273079:-:protein_coding:1259,GRIN2B:ENSG00000273079:-:lncRNA:1639	GRIN2B	GRIN2B
chr12	13980018	13982614	ARID1B,ATAC,BCL11A,FOXP1,TBR1,TCF7L2	5TRa	proximal	GRIN2B:ENSG00000273079:-:protein_coding:0,GRIN2B:ENSG00000273079:-:lncRNA:34	chr12	13981749	13982029	ARID1B,ATAC,BCL11A,FOXP1,TBR1,TCF7L2	5TRa	proximal	GRIN2B:ENSG00000273079:-:protein_coding:0,GRIN2B:ENSG00000273079:-:lncRNA:1765	GRIN2B	GRIN2B
chr12	13980018	13982614	ARID1B,ATAC,BCL11A,FOXP1,TBR1,TCF7L2	5TRa	proximal	GRIN2B:ENSG00000273079:-:protein_coding:0,GRIN2B:ENSG00000273079:-:lncRNA:34	chr12	13982029	13982236	ARID1B,ATAC,BCL11A,TBR1,TCF7L2	4TRa	proximal	GRIN2B:ENSG00000273079:-:protein_coding:71	GRIN2B	GRIN2B
chr12	13980018	13982614	ARID1B,ATAC,BCL11A,FOXP1,TBR1,TCF7L2	5TRa	proximal	GRIN2B:ENSG00000273079:-:protein_coding:0,GRIN2B:ENSG00000273079:-:lncRNA:34	chr12	13982236	13982322	ARID1B,ATAC,TBR1,TCF7L2	3TRa	proximal	GRIN2B:ENSG00000273079:-:protein_coding:278	GRIN2B	GRIN2B
chr12	13980018	13982614	ARID1B,ATAC,BCL11A,FOXP1,TBR1,TCF7L2	5TRa	proximal	GRIN2B:ENSG00000273079:-:protein_coding:0,GRIN2B:ENSG00000273079:-:lncRNA:34	chr12	13982322	13982405	ARID1B,TBR1,TCF7L2	3TR	proximal	GRIN2B:ENSG00000273079:-:protein_coding:364	GRIN2B	GRIN2B
chr12	13980018	13982614	ARID1B,ATAC,BCL11A,FOXP1,TBR1,TCF7L2	5TRa	proximal	GRIN2B:ENSG00000273079:-:protein_coding:0,GRIN2B:ENSG00000273079:-:lncRNA:34	chr12	13982405	13982468	ARID1B,BCL11A,TBR1,TCF7L2	4TR	proximal	GRIN2B:ENSG00000273079:-:protein_coding:447	GRIN2B	GRIN2B
chr12	13980018	13982614	ARID1B,ATAC,BCL11A,FOXP1,TBR1,TCF7L2	5TRa	proximal	GRIN2B:ENSG00000273079:-:protein_coding:0,GRIN2B:ENSG00000273079:-:lncRNA:34	chr12	13982468	13982492	ARID1B,BCL11A,TBR1	3TR	proximal	GRIN2B:ENSG00000273079:-:protein_coding:510	GRIN2B	GRIN2B
chr12	13980018	13982614	ARID1B,ATAC,BCL11A,FOXP1,TBR1,TCF7L2	5TRa	proximal	GRIN2B:ENSG00000273079:-:protein_coding:0,GRIN2B:ENSG00000273079:-:lncRNA:34	chr12	13982492	13982531	ARID1B,BCL11A	2TR	proximal	GRIN2B:ENSG00000273079:-:protein_coding:534	GRIN2B	GRIN2B
chr12	13980018	13982614	ARID1B,ATAC,BCL11A,FOXP1,TBR1,TCF7L2	5TRa	proximal	GRIN2B:ENSG00000273079:-:protein_coding:0,GRIN2B:ENSG00000273079:-:lncRNA:34	chr12	13982531	13982614	BCL11A	1TR	proximal	GRIN2B:ENSG00000273079:-:protein_coding:573	GRIN2B	GRIN2B
chr12	13991858	13992609	ARID1B,ATAC,BCL11A,TBR1	3TRa	distal	GRIN2B:ENSG00000273079:-:protein_coding:9900	chr12	13991858	13992042	TBR1	1TR	distal	GRIN2B:ENSG00000273079:-:protein_coding:9900	GRIN2B	GRIN2B
chr12	13991858	13992609	ARID1B,ATAC,BCL11A,TBR1	3TRa	distal	GRIN2B:ENSG00000273079:-:protein_coding:9900	chr12	13992042	13992062	ARID1B,TBR1	2TR	distal	GRIN2B:ENSG00000273079:-:protein_coding:10084	GRIN2B	GRIN2B
chr12	13991858	13992609	ARID1B,ATAC,BCL11A,TBR1	3TRa	distal	GRIN2B:ENSG00000273079:-:protein_coding:9900	chr12	13992062	13992120	ARID1B,BCL11A,TBR1	3TR	distal	GRIN2B:ENSG00000273079:-:protein_coding:10104	GRIN2B	GRIN2B
chr12	13991858	13992609	ARID1B,ATAC,BCL11A,TBR1	3TRa	distal	GRIN2B:ENSG00000273079:-:protein_coding:9900	chr12	13992120	13992413	ARID1B,ATAC,BCL11A,TBR1	3TRa	distal	GRIN2B:ENSG00000273079:-:protein_coding:10162	GRIN2B	GRIN2B
chr12	13991858	13992609	ARID1B,ATAC,BCL11A,TBR1	3TRa	distal	GRIN2B:ENSG00000273079:-:protein_coding:9900	chr12	13992413	13992459	ARID1B,ATAC,TBR1	2TRa	distal	GRIN2B:ENSG00000273079:-:protein_coding:10455	GRIN2B	GRIN2B
chr12	13991858	13992609	ARID1B,ATAC,BCL11A,TBR1	3TRa	distal	GRIN2B:ENSG00000273079:-:protein_coding:9900	chr12	13992459	13992507	ATAC,TBR1	1TRa	distal	GRIN2B:ENSG00000273079:-:protein_coding:10501	GRIN2B	GRIN2B
chr12	13991858	13992609	ARID1B,ATAC,BCL11A,TBR1	3TRa	distal	GRIN2B:ENSG00000273079:-:protein_coding:9900	chr12	13992507	13992609	TBR1	1TR	distal	GRIN2B:ENSG00000273079:-:protein_coding:10549	GRIN2B	GRIN2B
chr12	14043454	14044252	ARID1B,BCL11A,TBR1,TCF7L2	4TR	distal	GRIN2B:ENSG00000273079:-:protein_coding:61496	chr12	14043454	14043640	TBR1	1TR	distal	GRIN2B:ENSG00000273079:-:protein_coding:61496	GRIN2B	GRIN2B
chr12	14043454	14044252	ARID1B,BCL11A,TBR1,TCF7L2	4TR	distal	GRIN2B:ENSG00000273079:-:protein_coding:61496	chr12	14043640	14043679	ARID1B,TBR1	2TR	distal	GRIN2B:ENSG00000273079:-:protein_coding:61682	GRIN2B	GRIN2B
chr12	14043454	14044252	ARID1B,BCL11A,TBR1,TCF7L2	4TR	distal	GRIN2B:ENSG00000273079:-:protein_coding:61496	chr12	14043679	14043764	ARID1B,BCL11A,TBR1	3TR	distal	GRIN2B:ENSG00000273079:-:protein_coding:61721	GRIN2B	GRIN2B
chr12	14043454	14044252	ARID1B,BCL11A,TBR1,TCF7L2	4TR	distal	GRIN2B:ENSG00000273079:-:protein_coding:61496	chr12	14043764	14044106	ARID1B,BCL11A,TBR1,TCF7L2	4TR	distal	GRIN2B:ENSG00000273079:-:protein_coding:61806	GRIN2B	GRIN2B
chr12	14043454	14044252	ARID1B,BCL11A,TBR1,TCF7L2	4TR	distal	GRIN2B:ENSG00000273079:-:protein_coding:61496	chr12	14044106	14044115	BCL11A,TBR1,TCF7L2	3TR	distal	GRIN2B:ENSG00000273079:-:protein_coding:62148	GRIN2B	GRIN2B
chr12	14043454	14044252	ARID1B,BCL11A,TBR1,TCF7L2	4TR	distal	GRIN2B:ENSG00000273079:-:protein_coding:61496	chr12	14044115	14044135	TBR1,TCF7L2	2TR	distal	GRIN2B:ENSG00000273079:-:protein_coding:62157	GRIN2B	GRIN2B
chr12	14043454	14044252	ARID1B,BCL11A,TBR1,TCF7L2	4TR	distal	GRIN2B:ENSG00000273079:-:protein_coding:61496	chr12	14044135	14044252	TBR1	1TR	distal	GRIN2B:ENSG00000273079:-:protein_coding:62177	GRIN2B	GRIN2B
chr12	14048239	14048546	TBR1	1TR	distal	GRIN2B:ENSG00000273079:-:protein_coding:66281	chr12	14048239	14048546	TBR1	1TR	distal	GRIN2B:ENSG00000273079:-:protein_coding:66281	GRIN2B	GRIN2B
chr12	14058397	14059226	TBR1	1TR	distal	GRIN2B:ENSG00000273079:-:protein_coding:76439	chr12	14058397	14059226	TBR1	1TR	distal	GRIN2B:ENSG00000273079:-:protein_coding:76439	GRIN2B	GRIN2B
chr12	56188316	56190915	ARID1B,ATAC,BCL11A,FOXP1,TBR1,TCF7L2	5TRa	proximal	SMARCC2:ENSG00000139613:-:lncRNA:0,SMARCC2:ENSG00000139613:-:nonsense_mediated_decay:0,SMARCC2:ENSG00000139613:-:retained_intron:0,SMARCC2:ENSG00000139613:-:protein_coding:0,AC073896.4:ENSG00000258199:-:lncRNA:0	chr12	56188316	56188534	BCL11A	1TR	distal	SMARCC2:ENSG00000139613:-:lncRNA:-858	SMARCC2	.
chr12	56188316	56190915	ARID1B,ATAC,BCL11A,FOXP1,TBR1,TCF7L2	5TRa	proximal	SMARCC2:ENSG00000139613:-:lncRNA:0,SMARCC2:ENSG00000139613:-:nonsense_mediated_decay:0,SMARCC2:ENSG00000139613:-:retained_intron:0,SMARCC2:ENSG00000139613:-:protein_coding:0,AC073896.4:ENSG00000258199:-:lncRNA:0	chr12	56188534	56188535	BCL11A,TCF7L2	2TR	distal	SMARCC2:ENSG00000139613:-:lncRNA:-857	SMARCC2	.
chr12	56188316	56190915	ARID1B,ATAC,BCL11A,FOXP1,TBR1,TCF7L2	5TRa	proximal	SMARCC2:ENSG00000139613:-:lncRNA:0,SMARCC2:ENSG00000139613:-:nonsense_mediated_decay:0,SMARCC2:ENSG00000139613:-:retained_intron:0,SMARCC2:ENSG00000139613:-:protein_coding:0,AC073896.4:ENSG00000258199:-:lncRNA:0	chr12	56188535	56188592	ARID1B,BCL11A,TCF7L2	3TR	distal	SMARCC2:ENSG00000139613:-:lncRNA:-800	SMARCC2	.
chr12	56188316	56190915	ARID1B,ATAC,BCL11A,FOXP1,TBR1,TCF7L2	5TRa	proximal	SMARCC2:ENSG00000139613:-:lncRNA:0,SMARCC2:ENSG00000139613:-:nonsense_mediated_decay:0,SMARCC2:ENSG00000139613:-:retained_intron:0,SMARCC2:ENSG00000139613:-:protein_coding:0,AC073896.4:ENSG00000258199:-:lncRNA:0	chr12	56188592	56188755	ARID1B,BCL11A,TBR1,TCF7L2	4TR	distal	SMARCC2:ENSG00000139613:-:lncRNA:-637	SMARCC2	.
chr12	56188316	56190915	ARID1B,ATAC,BCL11A,FOXP1,TBR1,TCF7L2	5TRa	proximal	SMARCC2:ENSG00000139613:-:lncRNA:0,SMARCC2:ENSG00000139613:-:nonsense_mediated_decay:0,SMARCC2:ENSG00000139613:-:retained_intron:0,SMARCC2:ENSG00000139613:-:protein_coding:0,AC073896.4:ENSG00000258199:-:lncRNA:0	chr12	56188755	56188765	BCL11A,TBR1,TCF7L2	3TR	distal	SMARCC2:ENSG00000139613:-:lncRNA:-627	SMARCC2	.
chr12	56188316	56190915	ARID1B,ATAC,BCL11A,FOXP1,TBR1,TCF7L2	5TRa	proximal	SMARCC2:ENSG00000139613:-:lncRNA:0,SMARCC2:ENSG00000139613:-:nonsense_mediated_decay:0,SMARCC2:ENSG00000139613:-:retained_intron:0,SMARCC2:ENSG00000139613:-:protein_coding:0,AC073896.4:ENSG00000258199:-:lncRNA:0	chr12	56188765	56188854	BCL11A,FOXP1,TBR1,TCF7L2	4TR	distal	SMARCC2:ENSG00000139613:-:lncRNA:-538	SMARCC2	.
chr12	56188316	56190915	ARID1B,ATAC,BCL11A,FOXP1,TBR1,TCF7L2	5TRa	proximal	SMARCC2:ENSG00000139613:-:lncRNA:0,SMARCC2:ENSG00000139613:-:nonsense_mediated_decay:0,SMARCC2:ENSG00000139613:-:retained_intron:0,SMARCC2:ENSG00000139613:-:protein_coding:0,AC073896.4:ENSG00000258199:-:lncRNA:0	chr12	56188854	56188870	ARID1B,BCL11A,FOXP1,TBR1,TCF7L2	5TR	distal	SMARCC2:ENSG00000139613:-:lncRNA:-522	SMARCC2	.
chr12	56188316	56190915	ARID1B,ATAC,BCL11A,FOXP1,TBR1,TCF7L2	5TRa	proximal	SMARCC2:ENSG00000139613:-:lncRNA:0,SMARCC2:ENSG00000139613:-:nonsense_mediated_decay:0,SMARCC2:ENSG00000139613:-:retained_intron:0,SMARCC2:ENSG00000139613:-:protein_coding:0,AC073896.4:ENSG00000258199:-:lncRNA:0	chr12	56188870	56189458	ARID1B,ATAC,BCL11A,FOXP1,TBR1,TCF7L2	5TRa	proximal	SMARCC2:ENSG00000139613:-:lncRNA:0	SMARCC2	.
chr12	56188316	56190915	ARID1B,ATAC,BCL11A,FOXP1,TBR1,TCF7L2	5TRa	proximal	SMARCC2:ENSG00000139613:-:lncRNA:0,SMARCC2:ENSG00000139613:-:nonsense_mediated_decay:0,SMARCC2:ENSG00000139613:-:retained_intron:0,SMARCC2:ENSG00000139613:-:protein_coding:0,AC073896.4:ENSG00000258199:-:lncRNA:0	chr12	56189458	56189621	ATAC,BCL11A,FOXP1,TBR1,TCF7L2	4TRa	proximal	SMARCC2:ENSG00000139613:-:nonsense_mediated_decay:0,SMARCC2:ENSG00000139613:-:retained_intron:0,SMARCC2:ENSG00000139613:-:protein_coding:0,SMARCC2:ENSG00000139613:-:lncRNA:66	SMARCC2	SMARCC2
chr12	56188316	56190915	ARID1B,ATAC,BCL11A,FOXP1,TBR1,TCF7L2	5TRa	proximal	SMARCC2:ENSG00000139613:-:lncRNA:0,SMARCC2:ENSG00000139613:-:nonsense_mediated_decay:0,SMARCC2:ENSG00000139613:-:retained_intron:0,SMARCC2:ENSG00000139613:-:protein_coding:0,AC073896.4:ENSG00000258199:-:lncRNA:0	chr12	56189621	56189748	ARID1B,ATAC,BCL11A,FOXP1,TBR1,TCF7L2	5TRa	proximal	SMARCC2:ENSG00000139613:-:protein_coding:53,SMARCC2:ENSG00000139613:-:nonsense_mediated_decay:77,SMARCC2:ENSG00000139613:-:retained_intron:100,SMARCC2:ENSG00000139613:-:lncRNA:229	SMARCC2	SMARCC2
chr12	56188316	56190915	ARID1B,ATAC,BCL11A,FOXP1,TBR1,TCF7L2	5TRa	proximal	SMARCC2:ENSG00000139613:-:lncRNA:0,SMARCC2:ENSG00000139613:-:nonsense_mediated_decay:0,SMARCC2:ENSG00000139613:-:retained_intron:0,SMARCC2:ENSG00000139613:-:protein_coding:0,AC073896.4:ENSG00000258199:-:lncRNA:0	chr12	56189748	56190143	ARID1B,ATAC,BCL11A,TBR1,TCF7L2	4TRa	proximal	SMARCC2:ENSG00000139613:-:protein_coding:180,SMARCC2:ENSG00000139613:-:nonsense_mediated_decay:204,SMARCC2:ENSG00000139613:-:retained_intron:227,SMARCC2:ENSG00000139613:-:lncRNA:356	SMARCC2	SMARCC2
chr12	56188316	56190915	ARID1B,ATAC,BCL11A,FOXP1,TBR1,TCF7L2	5TRa	proximal	SMARCC2:ENSG00000139613:-:lncRNA:0,SMARCC2:ENSG00000139613:-:nonsense_mediated_decay:0,SMARCC2:ENSG00000139613:-:retained_intron:0,SMARCC2:ENSG00000139613:-:protein_coding:0,AC073896.4:ENSG00000258199:-:lncRNA:0	chr12	56190143	56190554	ARID1B,ATAC,BCL11A,FOXP1,TBR1,TCF7L2	5TRa	proximal	AC073896.4:ENSG00000258199:-:lncRNA:0,SMARCC2:ENSG00000139613:-:protein_coding:575,SMARCC2:ENSG00000139613:-:nonsense_mediated_decay:599,SMARCC2:ENSG00000139613:-:retained_intron:622,SMARCC2:ENSG00000139613:-:lncRNA:751	SMARCC2	SMARCC2
chr12	56188316	56190915	ARID1B,ATAC,BCL11A,FOXP1,TBR1,TCF7L2	5TRa	proximal	SMARCC2:ENSG00000139613:-:lncRNA:0,SMARCC2:ENSG00000139613:-:nonsense_mediated_decay:0,SMARCC2:ENSG00000139613:-:retained_intron:0,SMARCC2:ENSG00000139613:-:protein_coding:0,AC073896.4:ENSG00000258199:-:lncRNA:0	chr12	56190554	56190580	ARID1B,ATAC,FOXP1,TBR1,TCF7L2	4TRa	proximal	AC073896.4:ENSG00000258199:-:lncRNA:269,SMARCC2:ENSG00000139613:-:protein_coding:986,SMARCC2:ENSG00000139613:-:nonsense_mediated_decay:1010,SMARCC2:ENSG00000139613:-:retained_intron:1033,SMARCC2:ENSG00000139613:-:lncRNA:1162	SMARCC2	SMARCC2
chr12	56188316	56190915	ARID1B,ATAC,BCL11A,FOXP1,TBR1,TCF7L2	5TRa	proximal	SMARCC2:ENSG00000139613:-:lncRNA:0,SMARCC2:ENSG00000139613:-:nonsense_mediated_decay:0,SMARCC2:ENSG00000139613:-:retained_intron:0,SMARCC2:ENSG00000139613:-:protein_coding:0,AC073896.4:ENSG00000258199:-:lncRNA:0	chr12	56190580	56190583	ARID1B,FOXP1,TBR1,TCF7L2	4TR	proximal	AC073896.4:ENSG00000258199:-:lncRNA:295,SMARCC2:ENSG00000139613:-:protein_coding:1012,SMARCC2:ENSG00000139613:-:nonsense_mediated_decay:1036,SMARCC2:ENSG00000139613:-:retained_intron:1059,SMARCC2:ENSG00000139613:-:lncRNA:1188	SMARCC2	SMARCC2
chr12	56188316	56190915	ARID1B,ATAC,BCL11A,FOXP1,TBR1,TCF7L2	5TRa	proximal	SMARCC2:ENSG00000139613:-:lncRNA:0,SMARCC2:ENSG00000139613:-:nonsense_mediated_decay:0,SMARCC2:ENSG00000139613:-:retained_intron:0,SMARCC2:ENSG00000139613:-:protein_coding:0,AC073896.4:ENSG00000258199:-:lncRNA:0	chr12	56190583	56190817	ARID1B,TBR1,TCF7L2	3TR	proximal	AC073896.4:ENSG00000258199:-:lncRNA:298,SMARCC2:ENSG00000139613:-:protein_coding:1015,SMARCC2:ENSG00000139613:-:nonsense_mediated_decay:1039,SMARCC2:ENSG00000139613:-:retained_intron:1062,SMARCC2:ENSG00000139613:-:lncRNA:1191	SMARCC2	SMARCC2
chr12	56188316	56190915	ARID1B,ATAC,BCL11A,FOXP1,TBR1,TCF7L2	5TRa	proximal	SMARCC2:ENSG00000139613:-:lncRNA:0,SMARCC2:ENSG00000139613:-:nonsense_mediated_decay:0,SMARCC2:ENSG00000139613:-:retained_intron:0,SMARCC2:ENSG00000139613:-:protein_coding:0,AC073896.4:ENSG00000258199:-:lncRNA:0	chr12	56190817	56190901	ARID1B,TCF7L2	2TR	proximal	AC073896.4:ENSG00000258199:-:lncRNA:532,SMARCC2:ENSG00000139613:-:protein_coding:1249,SMARCC2:ENSG00000139613:-:nonsense_mediated_decay:1273,SMARCC2:ENSG00000139613:-:retained_intron:1296,SMARCC2:ENSG00000139613:-:lncRNA:1425	SMARCC2	SMARCC2
chr12	56188316	56190915	ARID1B,ATAC,BCL11A,FOXP1,TBR1,TCF7L2	5TRa	proximal	SMARCC2:ENSG00000139613:-:lncRNA:0,SMARCC2:ENSG00000139613:-:nonsense_mediated_decay:0,SMARCC2:ENSG00000139613:-:retained_intron:0,SMARCC2:ENSG00000139613:-:protein_coding:0,AC073896.4:ENSG00000258199:-:lncRNA:0	chr12	56190901	56190915	TCF7L2	1TR	proximal	AC073896.4:ENSG00000258199:-:lncRNA:616,SMARCC2:ENSG00000139613:-:protein_coding:1333,SMARCC2:ENSG00000139613:-:nonsense_mediated_decay:1357,SMARCC2:ENSG00000139613:-:retained_intron:1380,SMARCC2:ENSG00000139613:-:lncRNA:1509	SMARCC2	SMARCC2
chr12	112182407	112183014	ARID1B,ATAC,TCF7L2	2TRa	distal	HECTD4:ENSG00000173064:-:protein_coding:5704	chr12	112182407	112182549	TCF7L2	1TR	distal	HECTD4:ENSG00000173064:-:protein_coding:5704	HECTD4	HECTD4
chr12	112182407	112183014	ARID1B,ATAC,TCF7L2	2TRa	distal	HECTD4:ENSG00000173064:-:protein_coding:5704	chr12	112182549	112182678	ARID1B,TCF7L2	2TR	distal	HECTD4:ENSG00000173064:-:protein_coding:5846	HECTD4	HECTD4
chr12	112182407	112183014	ARID1B,ATAC,TCF7L2	2TRa	distal	HECTD4:ENSG00000173064:-:protein_coding:5704	chr12	112182678	112182878	ARID1B,ATAC,TCF7L2	2TRa	distal	HECTD4:ENSG00000173064:-:protein_coding:5975	HECTD4	HECTD4
chr12	112182407	112183014	ARID1B,ATAC,TCF7L2	2TRa	distal	HECTD4:ENSG00000173064:-:protein_coding:5704	chr12	112182878	112182910	ARID1B,TCF7L2	2TR	distal	HECTD4:ENSG00000173064:-:protein_coding:6175	HECTD4	HECTD4
chr12	112182407	112183014	ARID1B,ATAC,TCF7L2	2TRa	distal	HECTD4:ENSG00000173064:-:protein_coding:5704	chr12	112182910	112183014	TCF7L2	1TR	distal	HECTD4:ENSG00000173064:-:protein_coding:6207	HECTD4	HECTD4
chr12	112183203	112183562	TCF7L2	1TR	distal	HECTD4:ENSG00000173064:-:protein_coding:6500	chr12	112183203	112183562	TCF7L2	1TR	distal	HECTD4:ENSG00000173064:-:protein_coding:6500	HECTD4	HECTD4
chr12	112370073	112370412	TBR1	1TR	distal	HECTD4:ENSG00000173064:-:protein_coding:-11681,HECTD4:ENSG00000173064:-:nonsense_mediated_decay:-11681	chr12	112370073	112370412	TBR1	1TR	distal	HECTD4:ENSG00000173064:-:protein_coding:-11681,HECTD4:ENSG00000173064:-:nonsense_mediated_decay:-11681	HECTD4	HECTD4
chr12	112380641	112383179	ARID1B,ATAC,BCL11A,FOXP1,TBR1,TCF7L2	5TRa	proximal	HECTD4:ENSG00000173064:-:protein_coding:0,HECTD4:ENSG00000173064:-:nonsense_mediated_decay:0	chr12	112380641	112380939	TBR1	1TR	distal	HECTD4:ENSG00000173064:-:protein_coding:-1154,HECTD4:ENSG00000173064:-:nonsense_mediated_decay:-1154	HECTD4	HECTD4
chr12	112380641	112383179	ARID1B,ATAC,BCL11A,FOXP1,TBR1,TCF7L2	5TRa	proximal	HECTD4:ENSG00000173064:-:protein_coding:0,HECTD4:ENSG00000173064:-:nonsense_mediated_decay:0	chr12	112380939	112380946	BCL11A,TBR1	2TR	distal	HECTD4:ENSG00000173064:-:protein_coding:-1147,HECTD4:ENSG00000173064:-:nonsense_mediated_decay:-1147	HECTD4	HECTD4
chr12	112380641	112383179	ARID1B,ATAC,BCL11A,FOXP1,TBR1,TCF7L2	5TRa	proximal	HECTD4:ENSG00000173064:-:protein_coding:0,HECTD4:ENSG00000173064:-:nonsense_mediated_decay:0	chr12	112380946	112380973	BCL11A,TBR1,TCF7L2	3TR	distal	HECTD4:ENSG00000173064:-:protein_coding:-1120,HECTD4:ENSG00000173064:-:nonsense_mediated_decay:-1120	HECTD4	HECTD4
chr12	112380641	112383179	ARID1B,ATAC,BCL11A,FOXP1,TBR1,TCF7L2	5TRa	proximal	HECTD4:ENSG00000173064:-:protein_coding:0,HECTD4:ENSG00000173064:-:nonsense_mediated_decay:0	chr12	112380973	112380989	ATAC,BCL11A,TBR1,TCF7L2	3TRa	distal	HECTD4:ENSG00000173064:-:protein_coding:-1104,HECTD4:ENSG00000173064:-:nonsense_mediated_decay:-1104	HECTD4	HECTD4
chr12	112380641	112383179	ARID1B,ATAC,BCL11A,FOXP1,TBR1,TCF7L2	5TRa	proximal	HECTD4:ENSG00000173064:-:protein_coding:0,HECTD4:ENSG00000173064:-:nonsense_mediated_decay:0	chr12	112380989	112381418	ARID1B,ATAC,BCL11A,TBR1,TCF7L2	4TRa	distal	HECTD4:ENSG00000173064:-:protein_coding:-675,HECTD4:ENSG00000173064:-:nonsense_mediated_decay:-675	HECTD4	HECTD4
chr12	112380641	112383179	ARID1B,ATAC,BCL11A,FOXP1,TBR1,TCF7L2	5TRa	proximal	HECTD4:ENSG00000173064:-:protein_coding:0,HECTD4:ENSG00000173064:-:nonsense_mediated_decay:0	chr12	112381418	112381470	ARID1B,BCL11A,TBR1,TCF7L2	4TR	distal	HECTD4:ENSG00000173064:-:protein_coding:-623,HECTD4:ENSG00000173064:-:nonsense_mediated_decay:-623	HECTD4	HECTD4
chr12	112380641	112383179	ARID1B,ATAC,BCL11A,FOXP1,TBR1,TCF7L2	5TRa	proximal	HECTD4:ENSG00000173064:-:protein_coding:0,HECTD4:ENSG00000173064:-:nonsense_mediated_decay:0	chr12	112381470	112381502	BCL11A,TBR1,TCF7L2	3TR	distal	HECTD4:ENSG00000173064:-:protein_coding:-591,HECTD4:ENSG00000173064:-:nonsense_mediated_decay:-591	HECTD4	HECTD4
chr12	112380641	112383179	ARID1B,ATAC,BCL11A,FOXP1,TBR1,TCF7L2	5TRa	proximal	HECTD4:ENSG00000173064:-:protein_coding:0,HECTD4:ENSG00000173064:-:nonsense_mediated_decay:0	chr12	112381502	112381575	ATAC,BCL11A,TBR1,TCF7L2	3TRa	distal	HECTD4:ENSG00000173064:-:protein_coding:-518,HECTD4:ENSG00000173064:-:nonsense_mediated_decay:-518	HECTD4	HECTD4
chr12	112380641	112383179	ARID1B,ATAC,BCL11A,FOXP1,TBR1,TCF7L2	5TRa	proximal	HECTD4:ENSG00000173064:-:protein_coding:0,HECTD4:ENSG00000173064:-:nonsense_mediated_decay:0	chr12	112381575	112382071	ARID1B,ATAC,BCL11A,TBR1,TCF7L2	4TRa	distal	HECTD4:ENSG00000173064:-:protein_coding:-22,HECTD4:ENSG00000173064:-:nonsense_mediated_decay:-22	HECTD4	HECTD4
chr12	112380641	112383179	ARID1B,ATAC,BCL11A,FOXP1,TBR1,TCF7L2	5TRa	proximal	HECTD4:ENSG00000173064:-:protein_coding:0,HECTD4:ENSG00000173064:-:nonsense_mediated_decay:0	chr12	112382071	112382718	ARID1B,ATAC,BCL11A,FOXP1,TBR1,TCF7L2	5TRa	proximal	HECTD4:ENSG00000173064:-:protein_coding:0,HECTD4:ENSG00000173064:-:nonsense_mediated_decay:0	HECTD4	HECTD4
chr12	112380641	112383179	ARID1B,ATAC,BCL11A,FOXP1,TBR1,TCF7L2	5TRa	proximal	HECTD4:ENSG00000173064:-:protein_coding:0,HECTD4:ENSG00000173064:-:nonsense_mediated_decay:0	chr12	112382718	112382792	ARID1B,ATAC,BCL11A,TBR1,TCF7L2	4TRa	proximal	HECTD4:ENSG00000173064:-:protein_coding:278,HECTD4:ENSG00000173064:-:nonsense_mediated_decay:625	HECTD4	HECTD4
chr12	112380641	112383179	ARID1B,ATAC,BCL11A,FOXP1,TBR1,TCF7L2	5TRa	proximal	HECTD4:ENSG00000173064:-:protein_coding:0,HECTD4:ENSG00000173064:-:nonsense_mediated_decay:0	chr12	112382792	112382948	ARID1B,BCL11A,TBR1,TCF7L2	4TR	proximal	HECTD4:ENSG00000173064:-:protein_coding:352,HECTD4:ENSG00000173064:-:nonsense_mediated_decay:699	HECTD4	HECTD4
chr12	112380641	112383179	ARID1B,ATAC,BCL11A,FOXP1,TBR1,TCF7L2	5TRa	proximal	HECTD4:ENSG00000173064:-:protein_coding:0,HECTD4:ENSG00000173064:-:nonsense_mediated_decay:0	chr12	112382948	112383142	ARID1B,BCL11A,TCF7L2	3TR	proximal	HECTD4:ENSG00000173064:-:protein_coding:508,HECTD4:ENSG00000173064:-:nonsense_mediated_decay:855	HECTD4	HECTD4
chr12	112380641	112383179	ARID1B,ATAC,BCL11A,FOXP1,TBR1,TCF7L2	5TRa	proximal	HECTD4:ENSG00000173064:-:protein_coding:0,HECTD4:ENSG00000173064:-:nonsense_mediated_decay:0	chr12	112383142	112383151	ARID1B,BCL11A	2TR	proximal	HECTD4:ENSG00000173064:-:protein_coding:702,HECTD4:ENSG00000173064:-:nonsense_mediated_decay:1049	HECTD4	HECTD4
chr12	112380641	112383179	ARID1B,ATAC,BCL11A,FOXP1,TBR1,TCF7L2	5TRa	proximal	HECTD4:ENSG00000173064:-:protein_coding:0,HECTD4:ENSG00000173064:-:nonsense_mediated_decay:0	chr12	112383151	112383179	ARID1B	1TR	proximal	HECTD4:ENSG00000173064:-:protein_coding:711,HECTD4:ENSG00000173064:-:nonsense_mediated_decay:1058	HECTD4	HECTD4
chr12	112387007	112387651	ARID1B,ATAC,TBR1,TCF7L2	3TRa	distal	HECTD4:ENSG00000173064:-:protein_coding:4567	chr12	112387007	112387130	TBR1	1TR	distal	HECTD4:ENSG00000173064:-:protein_coding:4567	HECTD4	HECTD4
chr12	112387007	112387651	ARID1B,ATAC,TBR1,TCF7L2	3TRa	distal	HECTD4:ENSG00000173064:-:protein_coding:4567	chr12	112387130	112387243	ARID1B,TBR1	2TR	distal	HECTD4:ENSG00000173064:-:protein_coding:4690	HECTD4	HECTD4
chr12	112387007	112387651	ARID1B,ATAC,TBR1,TCF7L2	3TRa	distal	HECTD4:ENSG00000173064:-:protein_coding:4567	chr12	112387243	112387271	ARID1B	1TR	distal	HECTD4:ENSG00000173064:-:protein_coding:4803	HECTD4	HECTD4
chr12	112387007	112387651	ARID1B,ATAC,TBR1,TCF7L2	3TRa	distal	HECTD4:ENSG00000173064:-:protein_coding:4567	chr12	112387271	112387311	ARID1B,TCF7L2	2TR	distal	HECTD4:ENSG00000173064:-:protein_coding:4831	HECTD4	HECTD4
chr12	112387007	112387651	ARID1B,ATAC,TBR1,TCF7L2	3TRa	distal	HECTD4:ENSG00000173064:-:protein_coding:4567	chr12	112387311	112387354	ARID1B,TBR1,TCF7L2	3TR	distal	HECTD4:ENSG00000173064:-:protein_coding:4871	HECTD4	HECTD4
chr12	112387007	112387651	ARID1B,ATAC,TBR1,TCF7L2	3TRa	distal	HECTD4:ENSG00000173064:-:protein_coding:4567	chr12	112387354	112387525	ARID1B,ATAC,TBR1,TCF7L2	3TRa	distal	HECTD4:ENSG00000173064:-:protein_coding:4914	HECTD4	HECTD4
chr12	112387007	112387651	ARID1B,ATAC,TBR1,TCF7L2	3TRa	distal	HECTD4:ENSG00000173064:-:protein_coding:4567	chr12	112387525	112387627	ARID1B,ATAC,TBR1	2TRa	distal	HECTD4:ENSG00000173064:-:protein_coding:5085	HECTD4	HECTD4
chr12	112387007	112387651	ARID1B,ATAC,TBR1,TCF7L2	3TRa	distal	HECTD4:ENSG00000173064:-:protein_coding:4567	chr12	112387627	112387643	ARID1B,ATAC	1TRa	distal	HECTD4:ENSG00000173064:-:protein_coding:5187	HECTD4	HECTD4
chr12	112387007	112387651	ARID1B,ATAC,TBR1,TCF7L2	3TRa	distal	HECTD4:ENSG00000173064:-:protein_coding:4567	chr12	112387643	112387651	ATAC	0TRa	distal	HECTD4:ENSG00000173064:-:protein_coding:5203	HECTD4	HECTD4
chr12	116043645	116044155	ATAC,TCF7L2	1TRa	distal	MED13L:ENSG00000123066:-:protein_coding:21136	chr12	116043645	116043693	ATAC	0TRa	distal	MED13L:ENSG00000123066:-:protein_coding:21136	MED13L	MED13L
chr12	116043645	116044155	ATAC,TCF7L2	1TRa	distal	MED13L:ENSG00000123066:-:protein_coding:21136	chr12	116043693	116044141	ATAC,TCF7L2	1TRa	distal	MED13L:ENSG00000123066:-:protein_coding:21184	MED13L	MED13L
chr12	116043645	116044155	ATAC,TCF7L2	1TRa	distal	MED13L:ENSG00000123066:-:protein_coding:21136	chr12	116044141	116044155	ATAC	0TRa	distal	MED13L:ENSG00000123066:-:protein_coding:21632	MED13L	MED13L
chr12	116275698	116278738	ARID1B,ATAC,BCL11A,FOXP1,TBR1,TCF7L2	5TRa	proximal	MED13L:ENSG00000123066:-:lncRNA:0,MED13L:ENSG00000123066:-:protein_coding:0	chr12	116275698	116275821	TBR1	1TR	distal	MED13L:ENSG00000123066:-:lncRNA:-475	MED13L	.
chr12	116275698	116278738	ARID1B,ATAC,BCL11A,FOXP1,TBR1,TCF7L2	5TRa	proximal	MED13L:ENSG00000123066:-:lncRNA:0,MED13L:ENSG00000123066:-:protein_coding:0	chr12	116275821	116276172	TBR1,TCF7L2	2TR	distal	MED13L:ENSG00000123066:-:lncRNA:-124	MED13L	.
chr12	116275698	116278738	ARID1B,ATAC,BCL11A,FOXP1,TBR1,TCF7L2	5TRa	proximal	MED13L:ENSG00000123066:-:lncRNA:0,MED13L:ENSG00000123066:-:protein_coding:0	chr12	116276172	116276391	ARID1B,TBR1,TCF7L2	3TR	proximal	MED13L:ENSG00000123066:-:lncRNA:0	MED13L	.
chr12	116275698	116278738	ARID1B,ATAC,BCL11A,FOXP1,TBR1,TCF7L2	5TRa	proximal	MED13L:ENSG00000123066:-:lncRNA:0,MED13L:ENSG00000123066:-:protein_coding:0	chr12	116276391	116276400	ARID1B,FOXP1,TBR1,TCF7L2	4TR	proximal	MED13L:ENSG00000123066:-:lncRNA:95	MED13L	.
chr12	116275698	116278738	ARID1B,ATAC,BCL11A,FOXP1,TBR1,TCF7L2	5TRa	proximal	MED13L:ENSG00000123066:-:lncRNA:0,MED13L:ENSG00000123066:-:protein_coding:0	chr12	116276400	116276460	ARID1B,ATAC,FOXP1,TBR1,TCF7L2	4TRa	proximal	MED13L:ENSG00000123066:-:lncRNA:104	MED13L	.
chr12	116275698	116278738	ARID1B,ATAC,BCL11A,FOXP1,TBR1,TCF7L2	5TRa	proximal	MED13L:ENSG00000123066:-:lncRNA:0,MED13L:ENSG00000123066:-:protein_coding:0	chr12	116276460	116277050	ARID1B,ATAC,BCL11A,FOXP1,TBR1,TCF7L2	5TRa	proximal	MED13L:ENSG00000123066:-:protein_coding:0,MED13L:ENSG00000123066:-:lncRNA:164	MED13L	MED13L
chr12	116275698	116278738	ARID1B,ATAC,BCL11A,FOXP1,TBR1,TCF7L2	5TRa	proximal	MED13L:ENSG00000123066:-:lncRNA:0,MED13L:ENSG00000123066:-:protein_coding:0	chr12	116277050	116277108	ARID1B,ATAC,BCL11A,FOXP1,TBR1	4TRa	proximal	MED13L:ENSG00000123066:-:protein_coding:0,MED13L:ENSG00000123066:-:lncRNA:754	MED13L	MED13L
chr12	116275698	116278738	ARID1B,ATAC,BCL11A,FOXP1,TBR1,TCF7L2	5TRa	proximal	MED13L:ENSG00000123066:-:lncRNA:0,MED13L:ENSG00000123066:-:protein_coding:0	chr12	116277108	116277120	ARID1B,ATAC,BCL11A,TBR1	3TRa	proximal	MED13L:ENSG00000123066:-:protein_coding:26,MED13L:ENSG00000123066:-:lncRNA:812	MED13L	MED13L
chr12	116275698	116278738	ARID1B,ATAC,BCL11A,FOXP1,TBR1,TCF7L2	5TRa	proximal	MED13L:ENSG00000123066:-:lncRNA:0,MED13L:ENSG00000123066:-:protein_coding:0	chr12	116277120	116277124	ATAC,BCL11A,TBR1	2TRa	proximal	MED13L:ENSG00000123066:-:protein_coding:38,MED13L:ENSG00000123066:-:lncRNA:824	MED13L	MED13L
chr12	116275698	116278738	ARID1B,ATAC,BCL11A,FOXP1,TBR1,TCF7L2	5TRa	proximal	MED13L:ENSG00000123066:-:lncRNA:0,MED13L:ENSG00000123066:-:protein_coding:0	chr12	116277124	116277194	ATAC,TBR1	1TRa	proximal	MED13L:ENSG00000123066:-:protein_coding:0,MED13L:ENSG00000123066:-:lncRNA:828	MED13L	MED13L
chr12	116275698	116278738	ARID1B,ATAC,BCL11A,FOXP1,TBR1,TCF7L2	5TRa	proximal	MED13L:ENSG00000123066:-:lncRNA:0,MED13L:ENSG00000123066:-:protein_coding:0	chr12	116277194	116277356	ATAC	0TRa	proximal	MED13L:ENSG00000123066:-:protein_coding:19,MED13L:ENSG00000123066:-:lncRNA:898	MED13L	MED13L
chr12	116275698	116278738	ARID1B,ATAC,BCL11A,FOXP1,TBR1,TCF7L2	5TRa	proximal	MED13L:ENSG00000123066:-:lncRNA:0,MED13L:ENSG00000123066:-:protein_coding:0	chr12	116277356	116277365	ATAC,TBR1	1TRa	proximal	MED13L:ENSG00000123066:-:protein_coding:181,MED13L:ENSG00000123066:-:lncRNA:1060	MED13L	MED13L
chr12	116275698	116278738	ARID1B,ATAC,BCL11A,FOXP1,TBR1,TCF7L2	5TRa	proximal	MED13L:ENSG00000123066:-:lncRNA:0,MED13L:ENSG00000123066:-:protein_coding:0	chr12	116277365	116277393	ATAC,FOXP1,TBR1	2TRa	proximal	MED13L:ENSG00000123066:-:protein_coding:190,MED13L:ENSG00000123066:-:lncRNA:1069	MED13L	MED13L
chr12	116275698	116278738	ARID1B,ATAC,BCL11A,FOXP1,TBR1,TCF7L2	5TRa	proximal	MED13L:ENSG00000123066:-:lncRNA:0,MED13L:ENSG00000123066:-:protein_coding:0	chr12	116277393	116277401	ARID1B,ATAC,FOXP1,TBR1	3TRa	proximal	MED13L:ENSG00000123066:-:protein_coding:218,MED13L:ENSG00000123066:-:lncRNA:1097	MED13L	MED13L
chr12	116275698	116278738	ARID1B,ATAC,BCL11A,FOXP1,TBR1,TCF7L2	5TRa	proximal	MED13L:ENSG00000123066:-:lncRNA:0,MED13L:ENSG00000123066:-:protein_coding:0	chr12	116277401	116277426	ARID1B,ATAC,FOXP1,TBR1,TCF7L2	4TRa	proximal	MED13L:ENSG00000123066:-:protein_coding:226,MED13L:ENSG00000123066:-:lncRNA:1105	MED13L	MED13L
chr12	116275698	116278738	ARID1B,ATAC,BCL11A,FOXP1,TBR1,TCF7L2	5TRa	proximal	MED13L:ENSG00000123066:-:lncRNA:0,MED13L:ENSG00000123066:-:protein_coding:0	chr12	116277426	116278085	ARID1B,ATAC,BCL11A,FOXP1,TBR1,TCF7L2	5TRa	proximal	MED13L:ENSG00000123066:-:protein_coding:0,MED13L:ENSG00000123066:-:lncRNA:1130	MED13L	MED13L
chr12	116275698	116278738	ARID1B,ATAC,BCL11A,FOXP1,TBR1,TCF7L2	5TRa	proximal	MED13L:ENSG00000123066:-:lncRNA:0,MED13L:ENSG00000123066:-:protein_coding:0	chr12	116278085	116278095	ARID1B,ATAC,BCL11A,TBR1,TCF7L2	4TRa	proximal	MED13L:ENSG00000123066:-:protein_coding:365,MED13L:ENSG00000123066:-:lncRNA:1789	MED13L	MED13L
chr12	116275698	116278738	ARID1B,ATAC,BCL11A,FOXP1,TBR1,TCF7L2	5TRa	proximal	MED13L:ENSG00000123066:-:lncRNA:0,MED13L:ENSG00000123066:-:protein_coding:0	chr12	116278095	116278433	ARID1B,BCL11A,TBR1,TCF7L2	4TR	proximal	MED13L:ENSG00000123066:-:protein_coding:375,MED13L:ENSG00000123066:-:lncRNA:1799	MED13L	MED13L
chr12	116275698	116278738	ARID1B,ATAC,BCL11A,FOXP1,TBR1,TCF7L2	5TRa	proximal	MED13L:ENSG00000123066:-:lncRNA:0,MED13L:ENSG00000123066:-:protein_coding:0	chr12	116278433	116278615	ARID1B,BCL11A,TBR1	3TR	proximal	MED13L:ENSG00000123066:-:protein_coding:713	MED13L	MED13L
chr12	116275698	116278738	ARID1B,ATAC,BCL11A,FOXP1,TBR1,TCF7L2	5TRa	proximal	MED13L:ENSG00000123066:-:lncRNA:0,MED13L:ENSG00000123066:-:protein_coding:0	chr12	116278615	116278646	ARID1B,TBR1	2TR	proximal	MED13L:ENSG00000123066:-:protein_coding:895	MED13L	MED13L
chr12	116275698	116278738	ARID1B,ATAC,BCL11A,FOXP1,TBR1,TCF7L2	5TRa	proximal	MED13L:ENSG00000123066:-:lncRNA:0,MED13L:ENSG00000123066:-:protein_coding:0	chr12	116278646	116278738	ARID1B	1TR	proximal	MED13L:ENSG00000123066:-:protein_coding:926	MED13L	MED13L
chr12	116285695	116286040	ATAC,TCF7L2	1TRa	distal	MED13L:ENSG00000123066:-:protein_coding:7975	chr12	116285695	116285769	TCF7L2	1TR	distal	MED13L:ENSG00000123066:-:protein_coding:7975	MED13L	MED13L
chr12	116285695	116286040	ATAC,TCF7L2	1TRa	distal	MED13L:ENSG00000123066:-:protein_coding:7975	chr12	116285769	116285907	ATAC,TCF7L2	1TRa	distal	MED13L:ENSG00000123066:-:protein_coding:8049	MED13L	MED13L
chr12	116285695	116286040	ATAC,TCF7L2	1TRa	distal	MED13L:ENSG00000123066:-:protein_coding:7975	chr12	116285907	116286040	TCF7L2	1TR	distal	MED13L:ENSG00000123066:-:protein_coding:8187	MED13L	MED13L
chr12	116293911	116294380	TBR1,TCF7L2	2TR	distal	MED13L:ENSG00000123066:-:protein_coding:16191	chr12	116293911	116294060	TBR1	1TR	distal	MED13L:ENSG00000123066:-:protein_coding:16191	MED13L	MED13L
chr12	116293911	116294380	TBR1,TCF7L2	2TR	distal	MED13L:ENSG00000123066:-:protein_coding:16191	chr12	116294060	116294292	TBR1,TCF7L2	2TR	distal	MED13L:ENSG00000123066:-:protein_coding:16340	MED13L	MED13L
chr12	116293911	116294380	TBR1,TCF7L2	2TR	distal	MED13L:ENSG00000123066:-:protein_coding:16191	chr12	116294292	116294380	TCF7L2	1TR	distal	MED13L:ENSG00000123066:-:protein_coding:16572	MED13L	MED13L
chr12	116294609	116295167	ATAC,TCF7L2	1TRa	distal	MED13L:ENSG00000123066:-:protein_coding:16889	chr12	116294609	116294827	TCF7L2	1TR	distal	MED13L:ENSG00000123066:-:protein_coding:16889	MED13L	MED13L
chr12	116294609	116295167	ATAC,TCF7L2	1TRa	distal	MED13L:ENSG00000123066:-:protein_coding:16889	chr12	116294827	116295053	ATAC,TCF7L2	1TRa	distal	MED13L:ENSG00000123066:-:protein_coding:17107	MED13L	MED13L
chr12	116294609	116295167	ATAC,TCF7L2	1TRa	distal	MED13L:ENSG00000123066:-:protein_coding:16889	chr12	116295053	116295167	ATAC	0TRa	distal	MED13L:ENSG00000123066:-:protein_coding:17333	MED13L	MED13L
chr12	116299719	116300735	TBR1	1TR	distal	MED13L:ENSG00000123066:-:protein_coding:21999	chr12	116299719	116300735	TBR1	1TR	distal	MED13L:ENSG00000123066:-:protein_coding:21999	MED13L	MED13L
chr12	116301461	116302651	ARID1B,BCL11A,TBR1,TCF7L2	4TR	distal	MED13L:ENSG00000123066:-:protein_coding:23741	chr12	116301461	116301481	TCF7L2	1TR	distal	MED13L:ENSG00000123066:-:protein_coding:23741	MED13L	MED13L
chr12	116301461	116302651	ARID1B,BCL11A,TBR1,TCF7L2	4TR	distal	MED13L:ENSG00000123066:-:protein_coding:23741	chr12	116301481	116301550	TBR1,TCF7L2	2TR	distal	MED13L:ENSG00000123066:-:protein_coding:23761	MED13L	MED13L
chr12	116301461	116302651	ARID1B,BCL11A,TBR1,TCF7L2	4TR	distal	MED13L:ENSG00000123066:-:protein_coding:23741	chr12	116301550	116301599	ARID1B,TBR1,TCF7L2	3TR	distal	MED13L:ENSG00000123066:-:protein_coding:23830	MED13L	MED13L
chr12	116301461	116302651	ARID1B,BCL11A,TBR1,TCF7L2	4TR	distal	MED13L:ENSG00000123066:-:protein_coding:23741	chr12	116301599	116301734	ARID1B,BCL11A,TBR1,TCF7L2	4TR	distal	MED13L:ENSG00000123066:-:protein_coding:23879	MED13L	MED13L
chr12	116301461	116302651	ARID1B,BCL11A,TBR1,TCF7L2	4TR	distal	MED13L:ENSG00000123066:-:protein_coding:23741	chr12	116301734	116301803	ARID1B,BCL11A,TBR1	3TR	distal	MED13L:ENSG00000123066:-:protein_coding:24014	MED13L	MED13L
chr12	116301461	116302651	ARID1B,BCL11A,TBR1,TCF7L2	4TR	distal	MED13L:ENSG00000123066:-:protein_coding:23741	chr12	116301803	116302048	ARID1B,BCL11A,TBR1,TCF7L2	4TR	distal	MED13L:ENSG00000123066:-:protein_coding:24083	MED13L	MED13L
chr12	116301461	116302651	ARID1B,BCL11A,TBR1,TCF7L2	4TR	distal	MED13L:ENSG00000123066:-:protein_coding:23741	chr12	116302048	116302072	ARID1B,TBR1,TCF7L2	3TR	distal	MED13L:ENSG00000123066:-:protein_coding:24328	MED13L	MED13L
chr12	116301461	116302651	ARID1B,BCL11A,TBR1,TCF7L2	4TR	distal	MED13L:ENSG00000123066:-:protein_coding:23741	chr12	116302072	116302221	ARID1B,TBR1	2TR	distal	MED13L:ENSG00000123066:-:protein_coding:24352	MED13L	MED13L
chr12	116301461	116302651	ARID1B,BCL11A,TBR1,TCF7L2	4TR	distal	MED13L:ENSG00000123066:-:protein_coding:23741	chr12	116302221	116302651	TBR1	1TR	distal	MED13L:ENSG00000123066:-:protein_coding:24501	MED13L	MED13L
chr12	116308743	116308943	TBR1	1TR	distal	MED13L:ENSG00000123066:-:protein_coding:31023	chr12	116308743	116308943	TBR1	1TR	distal	MED13L:ENSG00000123066:-:protein_coding:31023	MED13L	MED13L
chr12	116311754	116312154	ARID1B	1TR	distal	MED13L:ENSG00000123066:-:protein_coding:34034	chr12	116311754	116312154	ARID1B	1TR	distal	MED13L:ENSG00000123066:-:protein_coding:34034	MED13L	MED13L
chr12	116317999	116319500	ARID1B,ATAC,BCL11A,TBR1,TCF7L2	4TRa	distal	AC079384.2:ENSG00000286354:-:lncRNA:-39597,MED13L:ENSG00000123066:-:protein_coding:40279	chr12	116317999	116318539	TBR1	1TR	distal	MED13L:ENSG00000123066:-:protein_coding:40279	MED13L	MED13L
chr12	116317999	116319500	ARID1B,ATAC,BCL11A,TBR1,TCF7L2	4TRa	distal	AC079384.2:ENSG00000286354:-:lncRNA:-39597,MED13L:ENSG00000123066:-:protein_coding:40279	chr12	116318539	116318552	BCL11A,TBR1	2TR	distal	MED13L:ENSG00000123066:-:protein_coding:40819	MED13L	MED13L
chr12	116317999	116319500	ARID1B,ATAC,BCL11A,TBR1,TCF7L2	4TRa	distal	AC079384.2:ENSG00000286354:-:lncRNA:-39597,MED13L:ENSG00000123066:-:protein_coding:40279	chr12	116318552	116318563	ARID1B,BCL11A,TBR1	3TR	distal	MED13L:ENSG00000123066:-:protein_coding:40832	MED13L	MED13L
chr12	116317999	116319500	ARID1B,ATAC,BCL11A,TBR1,TCF7L2	4TRa	distal	AC079384.2:ENSG00000286354:-:lncRNA:-39597,MED13L:ENSG00000123066:-:protein_coding:40279	chr12	116318563	116318575	ARID1B,BCL11A,TBR1,TCF7L2	4TR	distal	MED13L:ENSG00000123066:-:protein_coding:40843	MED13L	MED13L
chr12	116317999	116319500	ARID1B,ATAC,BCL11A,TBR1,TCF7L2	4TRa	distal	AC079384.2:ENSG00000286354:-:lncRNA:-39597,MED13L:ENSG00000123066:-:protein_coding:40279	chr12	116318575	116319276	ARID1B,ATAC,BCL11A,TBR1,TCF7L2	4TRa	distal	MED13L:ENSG00000123066:-:protein_coding:40855	MED13L	MED13L
chr12	116317999	116319500	ARID1B,ATAC,BCL11A,TBR1,TCF7L2	4TRa	distal	AC079384.2:ENSG00000286354:-:lncRNA:-39597,MED13L:ENSG00000123066:-:protein_coding:40279	chr12	116319276	116319303	ARID1B,BCL11A,TBR1,TCF7L2	4TR	distal	MED13L:ENSG00000123066:-:protein_coding:41556	MED13L	MED13L
chr12	116317999	116319500	ARID1B,ATAC,BCL11A,TBR1,TCF7L2	4TRa	distal	AC079384.2:ENSG00000286354:-:lncRNA:-39597,MED13L:ENSG00000123066:-:protein_coding:40279	chr12	116319303	116319390	ARID1B,TBR1,TCF7L2	3TR	distal	MED13L:ENSG00000123066:-:protein_coding:41583	MED13L	MED13L
chr12	116317999	116319500	ARID1B,ATAC,BCL11A,TBR1,TCF7L2	4TRa	distal	AC079384.2:ENSG00000286354:-:lncRNA:-39597,MED13L:ENSG00000123066:-:protein_coding:40279	chr12	116319390	116319403	TBR1,TCF7L2	2TR	distal	MED13L:ENSG00000123066:-:protein_coding:41670	MED13L	MED13L
chr12	116317999	116319500	ARID1B,ATAC,BCL11A,TBR1,TCF7L2	4TRa	distal	AC079384.2:ENSG00000286354:-:lncRNA:-39597,MED13L:ENSG00000123066:-:protein_coding:40279	chr12	116319403	116319500	TBR1	1TR	distal	AC079384.2:ENSG00000286354:-:lncRNA:-39597	MED13L	.
chr14	21436742	21438168	ARID1B,ATAC,BCL11A,FOXP1,TBR1,TCF7L2	5TRa	proximal	CHD8:ENSG00000100888:-:nonsense_mediated_decay:0,CHD8:ENSG00000100888:-:protein_coding:0,CHD8:ENSG00000100888:-:retained_intron:0	chr14	21436742	21436842	BCL11A	1TR	distal	CHD8:ENSG00000100888:-:nonsense_mediated_decay:-389	CHD8	.
chr14	21436742	21438168	ARID1B,ATAC,BCL11A,FOXP1,TBR1,TCF7L2	5TRa	proximal	CHD8:ENSG00000100888:-:nonsense_mediated_decay:0,CHD8:ENSG00000100888:-:protein_coding:0,CHD8:ENSG00000100888:-:retained_intron:0	chr14	21436842	21436859	BCL11A,TCF7L2	2TR	distal	CHD8:ENSG00000100888:-:nonsense_mediated_decay:-372	CHD8	.
chr14	21436742	21438168	ARID1B,ATAC,BCL11A,FOXP1,TBR1,TCF7L2	5TRa	proximal	CHD8:ENSG00000100888:-:nonsense_mediated_decay:0,CHD8:ENSG00000100888:-:protein_coding:0,CHD8:ENSG00000100888:-:retained_intron:0	chr14	21436859	21436949	BCL11A,TBR1,TCF7L2	3TR	distal	CHD8:ENSG00000100888:-:nonsense_mediated_decay:-282	CHD8	.
chr14	21436742	21438168	ARID1B,ATAC,BCL11A,FOXP1,TBR1,TCF7L2	5TRa	proximal	CHD8:ENSG00000100888:-:nonsense_mediated_decay:0,CHD8:ENSG00000100888:-:protein_coding:0,CHD8:ENSG00000100888:-:retained_intron:0	chr14	21436949	21436995	TBR1,TCF7L2	2TR	distal	CHD8:ENSG00000100888:-:nonsense_mediated_decay:-236	CHD8	.
chr14	21436742	21438168	ARID1B,ATAC,BCL11A,FOXP1,TBR1,TCF7L2	5TRa	proximal	CHD8:ENSG00000100888:-:nonsense_mediated_decay:0,CHD8:ENSG00000100888:-:protein_coding:0,CHD8:ENSG00000100888:-:retained_intron:0	chr14	21436995	21437011	ATAC,TBR1,TCF7L2	2TRa	distal	CHD8:ENSG00000100888:-:nonsense_mediated_decay:-220	CHD8	.
chr14	21436742	21438168	ARID1B,ATAC,BCL11A,FOXP1,TBR1,TCF7L2	5TRa	proximal	CHD8:ENSG00000100888:-:nonsense_mediated_decay:0,CHD8:ENSG00000100888:-:protein_coding:0,CHD8:ENSG00000100888:-:retained_intron:0	chr14	21437011	21437027	ARID1B,ATAC,TBR1,TCF7L2	3TRa	distal	CHD8:ENSG00000100888:-:nonsense_mediated_decay:-204	CHD8	.
chr14	21436742	21438168	ARID1B,ATAC,BCL11A,FOXP1,TBR1,TCF7L2	5TRa	proximal	CHD8:ENSG00000100888:-:nonsense_mediated_decay:0,CHD8:ENSG00000100888:-:protein_coding:0,CHD8:ENSG00000100888:-:retained_intron:0	chr14	21437027	21437035	ARID1B,ATAC,BCL11A,TBR1,TCF7L2	4TRa	distal	CHD8:ENSG00000100888:-:nonsense_mediated_decay:-196	CHD8	.
chr14	21436742	21438168	ARID1B,ATAC,BCL11A,FOXP1,TBR1,TCF7L2	5TRa	proximal	CHD8:ENSG00000100888:-:nonsense_mediated_decay:0,CHD8:ENSG00000100888:-:protein_coding:0,CHD8:ENSG00000100888:-:retained_intron:0	chr14	21437035	21437511	ARID1B,ATAC,BCL11A,FOXP1,TBR1,TCF7L2	5TRa	proximal	CHD8:ENSG00000100888:-:nonsense_mediated_decay:0,CHD8:ENSG00000100888:-:protein_coding:0,CHD8:ENSG00000100888:-:retained_intron:0	CHD8	CHD8
chr14	21436742	21438168	ARID1B,ATAC,BCL11A,FOXP1,TBR1,TCF7L2	5TRa	proximal	CHD8:ENSG00000100888:-:nonsense_mediated_decay:0,CHD8:ENSG00000100888:-:protein_coding:0,CHD8:ENSG00000100888:-:retained_intron:0	chr14	21437511	21437704	ARID1B,ATAC,BCL11A,TBR1,TCF7L2	4TRa	proximal	CHD8:ENSG00000100888:-:protein_coding:202,CHD8:ENSG00000100888:-:retained_intron:237,CHD8:ENSG00000100888:-:nonsense_mediated_decay:280	CHD8	CHD8
chr14	21436742	21438168	ARID1B,ATAC,BCL11A,FOXP1,TBR1,TCF7L2	5TRa	proximal	CHD8:ENSG00000100888:-:nonsense_mediated_decay:0,CHD8:ENSG00000100888:-:protein_coding:0,CHD8:ENSG00000100888:-:retained_intron:0	chr14	21437704	21437727	ARID1B,ATAC,TBR1,TCF7L2	3TRa	proximal	CHD8:ENSG00000100888:-:protein_coding:395,CHD8:ENSG00000100888:-:retained_intron:430,CHD8:ENSG00000100888:-:nonsense_mediated_decay:473	CHD8	CHD8
chr14	21436742	21438168	ARID1B,ATAC,BCL11A,FOXP1,TBR1,TCF7L2	5TRa	proximal	CHD8:ENSG00000100888:-:nonsense_mediated_decay:0,CHD8:ENSG00000100888:-:protein_coding:0,CHD8:ENSG00000100888:-:retained_intron:0	chr14	21437727	21437835	ATAC,TBR1,TCF7L2	2TRa	proximal	CHD8:ENSG00000100888:-:protein_coding:418,CHD8:ENSG00000100888:-:retained_intron:453,CHD8:ENSG00000100888:-:nonsense_mediated_decay:496	CHD8	CHD8
chr14	21436742	21438168	ARID1B,ATAC,BCL11A,FOXP1,TBR1,TCF7L2	5TRa	proximal	CHD8:ENSG00000100888:-:nonsense_mediated_decay:0,CHD8:ENSG00000100888:-:protein_coding:0,CHD8:ENSG00000100888:-:retained_intron:0	chr14	21437835	21437887	TBR1,TCF7L2	2TR	proximal	CHD8:ENSG00000100888:-:protein_coding:526,CHD8:ENSG00000100888:-:retained_intron:561,CHD8:ENSG00000100888:-:nonsense_mediated_decay:604	CHD8	CHD8
chr14	21436742	21438168	ARID1B,ATAC,BCL11A,FOXP1,TBR1,TCF7L2	5TRa	proximal	CHD8:ENSG00000100888:-:nonsense_mediated_decay:0,CHD8:ENSG00000100888:-:protein_coding:0,CHD8:ENSG00000100888:-:retained_intron:0	chr14	21437887	21438168	TBR1	1TR	proximal	CHD8:ENSG00000100888:-:protein_coding:578,CHD8:ENSG00000100888:-:retained_intron:613,CHD8:ENSG00000100888:-:nonsense_mediated_decay:656	CHD8	CHD8
chr14	21455447	21456884	ARID1B,ATAC,BCL11A,FOXP1,TBR1,TCF7L2	5TRa	proximal	CHD8:ENSG00000100888:-:protein_coding:0,CHD8:ENSG00000100888:-:lncRNA:0	chr14	21455447	21455712	ARID1B	1TR	distal	CHD8:ENSG00000100888:-:protein_coding:-379	CHD8	CHD8
chr14	21455447	21456884	ARID1B,ATAC,BCL11A,FOXP1,TBR1,TCF7L2	5TRa	proximal	CHD8:ENSG00000100888:-:protein_coding:0,CHD8:ENSG00000100888:-:lncRNA:0	chr14	21455712	21455727	ARID1B,TBR1	2TR	distal	CHD8:ENSG00000100888:-:protein_coding:-364	CHD8	CHD8
chr14	21455447	21456884	ARID1B,ATAC,BCL11A,FOXP1,TBR1,TCF7L2	5TRa	proximal	CHD8:ENSG00000100888:-:protein_coding:0,CHD8:ENSG00000100888:-:lncRNA:0	chr14	21455727	21455763	ARID1B,ATAC,TBR1	2TRa	distal	CHD8:ENSG00000100888:-:protein_coding:-328	CHD8	CHD8
chr14	21455447	21456884	ARID1B,ATAC,BCL11A,FOXP1,TBR1,TCF7L2	5TRa	proximal	CHD8:ENSG00000100888:-:protein_coding:0,CHD8:ENSG00000100888:-:lncRNA:0	chr14	21455763	21455869	ARID1B,ATAC,TBR1,TCF7L2	3TRa	distal	CHD8:ENSG00000100888:-:protein_coding:-222	CHD8	CHD8
chr14	21455447	21456884	ARID1B,ATAC,BCL11A,FOXP1,TBR1,TCF7L2	5TRa	proximal	CHD8:ENSG00000100888:-:protein_coding:0,CHD8:ENSG00000100888:-:lncRNA:0	chr14	21455869	21455966	ARID1B,ATAC,BCL11A,TBR1,TCF7L2	4TRa	distal	CHD8:ENSG00000100888:-:protein_coding:-125	CHD8	CHD8
chr14	21455447	21456884	ARID1B,ATAC,BCL11A,FOXP1,TBR1,TCF7L2	5TRa	proximal	CHD8:ENSG00000100888:-:protein_coding:0,CHD8:ENSG00000100888:-:lncRNA:0	chr14	21455966	21456471	ARID1B,ATAC,BCL11A,FOXP1,TBR1,TCF7L2	5TRa	proximal	CHD8:ENSG00000100888:-:protein_coding:0,CHD8:ENSG00000100888:-:lncRNA:0	CHD8	CHD8
chr14	21455447	21456884	ARID1B,ATAC,BCL11A,FOXP1,TBR1,TCF7L2	5TRa	proximal	CHD8:ENSG00000100888:-:protein_coding:0,CHD8:ENSG00000100888:-:lncRNA:0	chr14	21456471	21456702	ARID1B,ATAC,BCL11A,TBR1,TCF7L2	4TRa	proximal	CHD8:ENSG00000100888:-:protein_coding:344,CHD8:ENSG00000100888:-:lncRNA:344	CHD8	CHD8
chr14	21455447	21456884	ARID1B,ATAC,BCL11A,FOXP1,TBR1,TCF7L2	5TRa	proximal	CHD8:ENSG00000100888:-:protein_coding:0,CHD8:ENSG00000100888:-:lncRNA:0	chr14	21456702	21456746	ARID1B,ATAC,TBR1,TCF7L2	3TRa	proximal	CHD8:ENSG00000100888:-:protein_coding:575,CHD8:ENSG00000100888:-:lncRNA:575	CHD8	CHD8
chr14	21455447	21456884	ARID1B,ATAC,BCL11A,FOXP1,TBR1,TCF7L2	5TRa	proximal	CHD8:ENSG00000100888:-:protein_coding:0,CHD8:ENSG00000100888:-:lncRNA:0	chr14	21456746	21456792	ARID1B,TBR1,TCF7L2	3TR	proximal	CHD8:ENSG00000100888:-:protein_coding:619,CHD8:ENSG00000100888:-:lncRNA:619	CHD8	CHD8
chr14	21455447	21456884	ARID1B,ATAC,BCL11A,FOXP1,TBR1,TCF7L2	5TRa	proximal	CHD8:ENSG00000100888:-:protein_coding:0,CHD8:ENSG00000100888:-:lncRNA:0	chr14	21456792	21456857	ARID1B,TCF7L2	2TR	proximal	CHD8:ENSG00000100888:-:protein_coding:665,CHD8:ENSG00000100888:-:lncRNA:665	CHD8	CHD8
chr14	21455447	21456884	ARID1B,ATAC,BCL11A,FOXP1,TBR1,TCF7L2	5TRa	proximal	CHD8:ENSG00000100888:-:protein_coding:0,CHD8:ENSG00000100888:-:lncRNA:0	chr14	21456857	21456884	TCF7L2	1TR	proximal	CHD8:ENSG00000100888:-:protein_coding:730,CHD8:ENSG00000100888:-:lncRNA:730	CHD8	CHD8
chr14	77025053	77030009	ARID1B,ATAC,BCL11A,FOXP1,TBR1,TCF7L2	5TRa	proximal	AC007686.3:ENSG00000273729:+:lncRNA:0,IRF2BPL:ENSG00000119669:-:protein_coding:0	chr14	77025053	77025118	TBR1	1TR	distal	AC007686.3:ENSG00000273729:+:lncRNA:2967	IRF2BPL	.
chr14	77025053	77030009	ARID1B,ATAC,BCL11A,FOXP1,TBR1,TCF7L2	5TRa	proximal	AC007686.3:ENSG00000273729:+:lncRNA:0,IRF2BPL:ENSG00000119669:-:protein_coding:0	chr14	77025118	77025157	TBR1,TCF7L2	2TR	distal	AC007686.3:ENSG00000273729:+:lncRNA:2928	IRF2BPL	.
chr14	77025053	77030009	ARID1B,ATAC,BCL11A,FOXP1,TBR1,TCF7L2	5TRa	proximal	AC007686.3:ENSG00000273729:+:lncRNA:0,IRF2BPL:ENSG00000119669:-:protein_coding:0	chr14	77025157	77025255	BCL11A,TBR1,TCF7L2	3TR	distal	AC007686.3:ENSG00000273729:+:lncRNA:2830	IRF2BPL	.
chr14	77025053	77030009	ARID1B,ATAC,BCL11A,FOXP1,TBR1,TCF7L2	5TRa	proximal	AC007686.3:ENSG00000273729:+:lncRNA:0,IRF2BPL:ENSG00000119669:-:protein_coding:0	chr14	77025255	77025522	ARID1B,BCL11A,TBR1,TCF7L2	4TR	distal	AC007686.3:ENSG00000273729:+:lncRNA:2563	IRF2BPL	.
chr14	77025053	77030009	ARID1B,ATAC,BCL11A,FOXP1,TBR1,TCF7L2	5TRa	proximal	AC007686.3:ENSG00000273729:+:lncRNA:0,IRF2BPL:ENSG00000119669:-:protein_coding:0	chr14	77025522	77025743	ARID1B,ATAC,BCL11A,TBR1,TCF7L2	4TRa	distal	AC007686.3:ENSG00000273729:+:lncRNA:2342	IRF2BPL	.
chr14	77025053	77030009	ARID1B,ATAC,BCL11A,FOXP1,TBR1,TCF7L2	5TRa	proximal	AC007686.3:ENSG00000273729:+:lncRNA:0,IRF2BPL:ENSG00000119669:-:protein_coding:0	chr14	77025743	77025954	ATAC,BCL11A,TBR1,TCF7L2	3TRa	distal	AC007686.3:ENSG00000273729:+:lncRNA:2131	IRF2BPL	.
chr14	77025053	77030009	ARID1B,ATAC,BCL11A,FOXP1,TBR1,TCF7L2	5TRa	proximal	AC007686.3:ENSG00000273729:+:lncRNA:0,IRF2BPL:ENSG00000119669:-:protein_coding:0	chr14	77025954	77026097	ARID1B,ATAC,BCL11A,TBR1,TCF7L2	4TRa	proximal	AC007686.3:ENSG00000273729:+:lncRNA:1988	IRF2BPL	.
chr14	77025053	77030009	ARID1B,ATAC,BCL11A,FOXP1,TBR1,TCF7L2	5TRa	proximal	AC007686.3:ENSG00000273729:+:lncRNA:0,IRF2BPL:ENSG00000119669:-:protein_coding:0	chr14	77026097	77026298	ARID1B,BCL11A,TBR1,TCF7L2	4TR	proximal	AC007686.3:ENSG00000273729:+:lncRNA:1787	IRF2BPL	.
chr14	77025053	77030009	ARID1B,ATAC,BCL11A,FOXP1,TBR1,TCF7L2	5TRa	proximal	AC007686.3:ENSG00000273729:+:lncRNA:0,IRF2BPL:ENSG00000119669:-:protein_coding:0	chr14	77026298	77026501	ARID1B,BCL11A,TBR1	3TR	proximal	AC007686.3:ENSG00000273729:+:lncRNA:1584	IRF2BPL	.
chr14	77025053	77030009	ARID1B,ATAC,BCL11A,FOXP1,TBR1,TCF7L2	5TRa	proximal	AC007686.3:ENSG00000273729:+:lncRNA:0,IRF2BPL:ENSG00000119669:-:protein_coding:0	chr14	77026501	77026543	ARID1B,ATAC,BCL11A,TBR1	3TRa	proximal	AC007686.3:ENSG00000273729:+:lncRNA:1542	IRF2BPL	.
chr14	77025053	77030009	ARID1B,ATAC,BCL11A,FOXP1,TBR1,TCF7L2	5TRa	proximal	AC007686.3:ENSG00000273729:+:lncRNA:0,IRF2BPL:ENSG00000119669:-:protein_coding:0	chr14	77026543	77026965	ARID1B,ATAC,BCL11A,TBR1,TCF7L2	4TRa	proximal	AC007686.3:ENSG00000273729:+:lncRNA:1120	IRF2BPL	.
chr14	77025053	77030009	ARID1B,ATAC,BCL11A,FOXP1,TBR1,TCF7L2	5TRa	proximal	AC007686.3:ENSG00000273729:+:lncRNA:0,IRF2BPL:ENSG00000119669:-:protein_coding:0	chr14	77026965	77027033	ARID1B,ATAC,BCL11A,TBR1	3TRa	proximal	AC007686.3:ENSG00000273729:+:lncRNA:1052	IRF2BPL	.
chr14	77025053	77030009	ARID1B,ATAC,BCL11A,FOXP1,TBR1,TCF7L2	5TRa	proximal	AC007686.3:ENSG00000273729:+:lncRNA:0,IRF2BPL:ENSG00000119669:-:protein_coding:0	chr14	77027033	77027186	ARID1B,ATAC,BCL11A,TBR1,TCF7L2	4TRa	proximal	AC007686.3:ENSG00000273729:+:lncRNA:899	IRF2BPL	.
chr14	77025053	77030009	ARID1B,ATAC,BCL11A,FOXP1,TBR1,TCF7L2	5TRa	proximal	AC007686.3:ENSG00000273729:+:lncRNA:0,IRF2BPL:ENSG00000119669:-:protein_coding:0	chr14	77027186	77027476	ATAC,BCL11A,TBR1,TCF7L2	3TRa	proximal	AC007686.3:ENSG00000273729:+:lncRNA:609	IRF2BPL	.
chr14	77025053	77030009	ARID1B,ATAC,BCL11A,FOXP1,TBR1,TCF7L2	5TRa	proximal	AC007686.3:ENSG00000273729:+:lncRNA:0,IRF2BPL:ENSG00000119669:-:protein_coding:0	chr14	77027476	77028209	ARID1B,ATAC,BCL11A,TBR1,TCF7L2	4TRa	proximal	AC007686.3:ENSG00000273729:+:lncRNA:0	IRF2BPL	.
chr14	77025053	77030009	ARID1B,ATAC,BCL11A,FOXP1,TBR1,TCF7L2	5TRa	proximal	AC007686.3:ENSG00000273729:+:lncRNA:0,IRF2BPL:ENSG00000119669:-:protein_coding:0	chr14	77028209	77029220	ARID1B,ATAC,BCL11A,FOXP1,TBR1,TCF7L2	5TRa	proximal	IRF2BPL:ENSG00000119669:-:protein_coding:0	IRF2BPL	IRF2BPL
chr14	77025053	77030009	ARID1B,ATAC,BCL11A,FOXP1,TBR1,TCF7L2	5TRa	proximal	AC007686.3:ENSG00000273729:+:lncRNA:0,IRF2BPL:ENSG00000119669:-:protein_coding:0	chr14	77029220	77029525	ARID1B,ATAC,BCL11A,TBR1,TCF7L2	4TRa	proximal	IRF2BPL:ENSG00000119669:-:protein_coding:511	IRF2BPL	IRF2BPL
chr14	77025053	77030009	ARID1B,ATAC,BCL11A,FOXP1,TBR1,TCF7L2	5TRa	proximal	AC007686.3:ENSG00000273729:+:lncRNA:0,IRF2BPL:ENSG00000119669:-:protein_coding:0	chr14	77029525	77029604	ARID1B,BCL11A,TBR1,TCF7L2	4TR	proximal	IRF2BPL:ENSG00000119669:-:protein_coding:816	IRF2BPL	IRF2BPL
chr14	77025053	77030009	ARID1B,ATAC,BCL11A,FOXP1,TBR1,TCF7L2	5TRa	proximal	AC007686.3:ENSG00000273729:+:lncRNA:0,IRF2BPL:ENSG00000119669:-:protein_coding:0	chr14	77029604	77029648	BCL11A,TBR1,TCF7L2	3TR	proximal	IRF2BPL:ENSG00000119669:-:protein_coding:895	IRF2BPL	IRF2BPL
chr14	77025053	77030009	ARID1B,ATAC,BCL11A,FOXP1,TBR1,TCF7L2	5TRa	proximal	AC007686.3:ENSG00000273729:+:lncRNA:0,IRF2BPL:ENSG00000119669:-:protein_coding:0	chr14	77029648	77029652	TBR1,TCF7L2	2TR	proximal	IRF2BPL:ENSG00000119669:-:protein_coding:939	IRF2BPL	IRF2BPL
chr14	77025053	77030009	ARID1B,ATAC,BCL11A,FOXP1,TBR1,TCF7L2	5TRa	proximal	AC007686.3:ENSG00000273729:+:lncRNA:0,IRF2BPL:ENSG00000119669:-:protein_coding:0	chr14	77029652	77030009	TBR1	1TR	proximal	IRF2BPL:ENSG00000119669:-:protein_coding:943	IRF2BPL	IRF2BPL
chr14	77030333	77030605	ARID1B	1TR	proximal	IRF2BPL:ENSG00000119669:-:protein_coding:1624	chr14	77030333	77030605	ARID1B	1TR	proximal	IRF2BPL:ENSG00000119669:-:protein_coding:1624	IRF2BPL	IRF2BPL
chr14	77031637	77034921	ARID1B,ATAC,BCL11A,FOXP1,TBR1,TCF7L2	5TRa	distal	IRF2BPL:ENSG00000119669:-:protein_coding:2928	chr14	77031637	77031652	TCF7L2	1TR	distal	IRF2BPL:ENSG00000119669:-:protein_coding:2928	IRF2BPL	IRF2BPL
chr14	77031637	77034921	ARID1B,ATAC,BCL11A,FOXP1,TBR1,TCF7L2	5TRa	distal	IRF2BPL:ENSG00000119669:-:protein_coding:2928	chr14	77031652	77031719	ARID1B,TCF7L2	2TR	distal	IRF2BPL:ENSG00000119669:-:protein_coding:2943	IRF2BPL	IRF2BPL
chr14	77031637	77034921	ARID1B,ATAC,BCL11A,FOXP1,TBR1,TCF7L2	5TRa	distal	IRF2BPL:ENSG00000119669:-:protein_coding:2928	chr14	77031719	77031817	ARID1B,ATAC,TCF7L2	2TRa	distal	IRF2BPL:ENSG00000119669:-:protein_coding:3010	IRF2BPL	IRF2BPL
chr14	77031637	77034921	ARID1B,ATAC,BCL11A,FOXP1,TBR1,TCF7L2	5TRa	distal	IRF2BPL:ENSG00000119669:-:protein_coding:2928	chr14	77031817	77032130	ARID1B,ATAC,TBR1,TCF7L2	3TRa	distal	IRF2BPL:ENSG00000119669:-:protein_coding:3108	IRF2BPL	IRF2BPL
chr14	77031637	77034921	ARID1B,ATAC,BCL11A,FOXP1,TBR1,TCF7L2	5TRa	distal	IRF2BPL:ENSG00000119669:-:protein_coding:2928	chr14	77032130	77032182	ARID1B,TBR1,TCF7L2	3TR	distal	IRF2BPL:ENSG00000119669:-:protein_coding:3421	IRF2BPL	IRF2BPL
chr14	77031637	77034921	ARID1B,ATAC,BCL11A,FOXP1,TBR1,TCF7L2	5TRa	distal	IRF2BPL:ENSG00000119669:-:protein_coding:2928	chr14	77032182	77032420	ARID1B,ATAC,TBR1,TCF7L2	3TRa	distal	IRF2BPL:ENSG00000119669:-:protein_coding:3473	IRF2BPL	IRF2BPL
chr14	77031637	77034921	ARID1B,ATAC,BCL11A,FOXP1,TBR1,TCF7L2	5TRa	distal	IRF2BPL:ENSG00000119669:-:protein_coding:2928	chr14	77032420	77032663	ARID1B,TBR1,TCF7L2	3TR	distal	IRF2BPL:ENSG00000119669:-:protein_coding:3711	IRF2BPL	IRF2BPL
chr14	77031637	77034921	ARID1B,ATAC,BCL11A,FOXP1,TBR1,TCF7L2	5TRa	distal	IRF2BPL:ENSG00000119669:-:protein_coding:2928	chr14	77032663	77032717	ARID1B,BCL11A,TBR1,TCF7L2	4TR	distal	IRF2BPL:ENSG00000119669:-:protein_coding:3954	IRF2BPL	IRF2BPL
chr14	77031637	77034921	ARID1B,ATAC,BCL11A,FOXP1,TBR1,TCF7L2	5TRa	distal	IRF2BPL:ENSG00000119669:-:protein_coding:2928	chr14	77032717	77033324	ARID1B,ATAC,BCL11A,TBR1,TCF7L2	4TRa	distal	IRF2BPL:ENSG00000119669:-:protein_coding:4008	IRF2BPL	IRF2BPL
chr14	77031637	77034921	ARID1B,ATAC,BCL11A,FOXP1,TBR1,TCF7L2	5TRa	distal	IRF2BPL:ENSG00000119669:-:protein_coding:2928	chr14	77033324	77033541	ARID1B,ATAC,BCL11A,FOXP1,TBR1,TCF7L2	5TRa	distal	IRF2BPL:ENSG00000119669:-:protein_coding:4615	IRF2BPL	IRF2BPL
chr14	77031637	77034921	ARID1B,ATAC,BCL11A,FOXP1,TBR1,TCF7L2	5TRa	distal	IRF2BPL:ENSG00000119669:-:protein_coding:2928	chr14	77033541	77034234	ARID1B,ATAC,BCL11A,TBR1,TCF7L2	4TRa	distal	IRF2BPL:ENSG00000119669:-:protein_coding:4832	IRF2BPL	IRF2BPL
chr14	77031637	77034921	ARID1B,ATAC,BCL11A,FOXP1,TBR1,TCF7L2	5TRa	distal	IRF2BPL:ENSG00000119669:-:protein_coding:2928	chr14	77034234	77034333	ARID1B,BCL11A,TBR1,TCF7L2	4TR	distal	IRF2BPL:ENSG00000119669:-:protein_coding:5525	IRF2BPL	IRF2BPL
chr14	77031637	77034921	ARID1B,ATAC,BCL11A,FOXP1,TBR1,TCF7L2	5TRa	distal	IRF2BPL:ENSG00000119669:-:protein_coding:2928	chr14	77034333	77034388	ARID1B,TBR1,TCF7L2	3TR	distal	IRF2BPL:ENSG00000119669:-:protein_coding:5624	IRF2BPL	IRF2BPL
chr14	77031637	77034921	ARID1B,ATAC,BCL11A,FOXP1,TBR1,TCF7L2	5TRa	distal	IRF2BPL:ENSG00000119669:-:protein_coding:2928	chr14	77034388	77034494	TBR1,TCF7L2	2TR	distal	IRF2BPL:ENSG00000119669:-:protein_coding:5679	IRF2BPL	IRF2BPL
chr14	77031637	77034921	ARID1B,ATAC,BCL11A,FOXP1,TBR1,TCF7L2	5TRa	distal	IRF2BPL:ENSG00000119669:-:protein_coding:2928	chr14	77034494	77034921	TBR1	1TR	distal	IRF2BPL:ENSG00000119669:-:protein_coding:5785	IRF2BPL	IRF2BPL
chr14	101961096	101961690	ARID1B,ATAC,TBR1,TCF7L2	3TRa	distal	DYNC1H1:ENSG00000197102:+:protein_coding:2882,DYNC1H1:ENSG00000197102:+:retained_intron:2882	chr14	101961096	101961128	TBR1	1TR	distal	DYNC1H1:ENSG00000197102:+:protein_coding:3444,DYNC1H1:ENSG00000197102:+:retained_intron:3444	DYNC1H1	DYNC1H1
chr14	101961096	101961690	ARID1B,ATAC,TBR1,TCF7L2	3TRa	distal	DYNC1H1:ENSG00000197102:+:protein_coding:2882,DYNC1H1:ENSG00000197102:+:retained_intron:2882	chr14	101961128	101961285	ATAC,TBR1	1TRa	distal	DYNC1H1:ENSG00000197102:+:protein_coding:3287,DYNC1H1:ENSG00000197102:+:retained_intron:3287	DYNC1H1	DYNC1H1
chr14	101961096	101961690	ARID1B,ATAC,TBR1,TCF7L2	3TRa	distal	DYNC1H1:ENSG00000197102:+:protein_coding:2882,DYNC1H1:ENSG00000197102:+:retained_intron:2882	chr14	101961285	101961351	ARID1B,ATAC,TBR1	2TRa	distal	DYNC1H1:ENSG00000197102:+:protein_coding:3221,DYNC1H1:ENSG00000197102:+:retained_intron:3221	DYNC1H1	DYNC1H1
chr14	101961096	101961690	ARID1B,ATAC,TBR1,TCF7L2	3TRa	distal	DYNC1H1:ENSG00000197102:+:protein_coding:2882,DYNC1H1:ENSG00000197102:+:retained_intron:2882	chr14	101961351	101961400	ARID1B,ATAC,TBR1,TCF7L2	3TRa	distal	DYNC1H1:ENSG00000197102:+:protein_coding:3172,DYNC1H1:ENSG00000197102:+:retained_intron:3172	DYNC1H1	DYNC1H1
chr14	101961096	101961690	ARID1B,ATAC,TBR1,TCF7L2	3TRa	distal	DYNC1H1:ENSG00000197102:+:protein_coding:2882,DYNC1H1:ENSG00000197102:+:retained_intron:2882	chr14	101961400	101961559	ARID1B,TBR1,TCF7L2	3TR	distal	DYNC1H1:ENSG00000197102:+:protein_coding:3013,DYNC1H1:ENSG00000197102:+:retained_intron:3013	DYNC1H1	DYNC1H1
chr14	101961096	101961690	ARID1B,ATAC,TBR1,TCF7L2	3TRa	distal	DYNC1H1:ENSG00000197102:+:protein_coding:2882,DYNC1H1:ENSG00000197102:+:retained_intron:2882	chr14	101961559	101961588	ARID1B,TBR1	2TR	distal	DYNC1H1:ENSG00000197102:+:protein_coding:2984,DYNC1H1:ENSG00000197102:+:retained_intron:2984	DYNC1H1	DYNC1H1
chr14	101961096	101961690	ARID1B,ATAC,TBR1,TCF7L2	3TRa	distal	DYNC1H1:ENSG00000197102:+:protein_coding:2882,DYNC1H1:ENSG00000197102:+:retained_intron:2882	chr14	101961588	101961690	TBR1	1TR	distal	DYNC1H1:ENSG00000197102:+:protein_coding:2882,DYNC1H1:ENSG00000197102:+:retained_intron:2882	DYNC1H1	DYNC1H1
chr14	101963570	101965657	ARID1B,ATAC,BCL11A,FOXP1,TBR1,TCF7L2	5TRa	proximal	DYNC1H1:ENSG00000197102:+:protein_coding:0,DYNC1H1:ENSG00000197102:+:retained_intron:0,DYNC1H1:ENSG00000197102:+:lncRNA:0	chr14	101963570	101963648	ARID1B	1TR	proximal	DYNC1H1:ENSG00000197102:+:protein_coding:924,DYNC1H1:ENSG00000197102:+:retained_intron:924,DYNC1H1:ENSG00000197102:+:lncRNA:1039	DYNC1H1	DYNC1H1
chr14	101963570	101965657	ARID1B,ATAC,BCL11A,FOXP1,TBR1,TCF7L2	5TRa	proximal	DYNC1H1:ENSG00000197102:+:protein_coding:0,DYNC1H1:ENSG00000197102:+:retained_intron:0,DYNC1H1:ENSG00000197102:+:lncRNA:0	chr14	101963648	101963872	ARID1B,FOXP1	2TR	proximal	DYNC1H1:ENSG00000197102:+:protein_coding:700,DYNC1H1:ENSG00000197102:+:retained_intron:700,DYNC1H1:ENSG00000197102:+:lncRNA:815	DYNC1H1	DYNC1H1
chr14	101963570	101965657	ARID1B,ATAC,BCL11A,FOXP1,TBR1,TCF7L2	5TRa	proximal	DYNC1H1:ENSG00000197102:+:protein_coding:0,DYNC1H1:ENSG00000197102:+:retained_intron:0,DYNC1H1:ENSG00000197102:+:lncRNA:0	chr14	101963872	101963882	ARID1B,FOXP1,TCF7L2	3TR	proximal	DYNC1H1:ENSG00000197102:+:protein_coding:690,DYNC1H1:ENSG00000197102:+:retained_intron:690,DYNC1H1:ENSG00000197102:+:lncRNA:805	DYNC1H1	DYNC1H1
chr14	101963570	101965657	ARID1B,ATAC,BCL11A,FOXP1,TBR1,TCF7L2	5TRa	proximal	DYNC1H1:ENSG00000197102:+:protein_coding:0,DYNC1H1:ENSG00000197102:+:retained_intron:0,DYNC1H1:ENSG00000197102:+:lncRNA:0	chr14	101963882	101963889	ARID1B,TCF7L2	2TR	proximal	DYNC1H1:ENSG00000197102:+:protein_coding:683,DYNC1H1:ENSG00000197102:+:retained_intron:683,DYNC1H1:ENSG00000197102:+:lncRNA:798	DYNC1H1	DYNC1H1
chr14	101963570	101965657	ARID1B,ATAC,BCL11A,FOXP1,TBR1,TCF7L2	5TRa	proximal	DYNC1H1:ENSG00000197102:+:protein_coding:0,DYNC1H1:ENSG00000197102:+:retained_intron:0,DYNC1H1:ENSG00000197102:+:lncRNA:0	chr14	101963889	101963914	ARID1B,TBR1,TCF7L2	3TR	proximal	DYNC1H1:ENSG00000197102:+:protein_coding:658,DYNC1H1:ENSG00000197102:+:retained_intron:658,DYNC1H1:ENSG00000197102:+:lncRNA:773	DYNC1H1	DYNC1H1
chr14	101963570	101965657	ARID1B,ATAC,BCL11A,FOXP1,TBR1,TCF7L2	5TRa	proximal	DYNC1H1:ENSG00000197102:+:protein_coding:0,DYNC1H1:ENSG00000197102:+:retained_intron:0,DYNC1H1:ENSG00000197102:+:lncRNA:0	chr14	101963914	101964083	ARID1B,BCL11A,TBR1,TCF7L2	4TR	proximal	DYNC1H1:ENSG00000197102:+:protein_coding:489,DYNC1H1:ENSG00000197102:+:retained_intron:489,DYNC1H1:ENSG00000197102:+:lncRNA:604	DYNC1H1	DYNC1H1
chr14	101963570	101965657	ARID1B,ATAC,BCL11A,FOXP1,TBR1,TCF7L2	5TRa	proximal	DYNC1H1:ENSG00000197102:+:protein_coding:0,DYNC1H1:ENSG00000197102:+:retained_intron:0,DYNC1H1:ENSG00000197102:+:lncRNA:0	chr14	101964083	101964196	ARID1B,ATAC,BCL11A,TBR1,TCF7L2	4TRa	proximal	DYNC1H1:ENSG00000197102:+:protein_coding:376,DYNC1H1:ENSG00000197102:+:retained_intron:376,DYNC1H1:ENSG00000197102:+:lncRNA:491	DYNC1H1	DYNC1H1
chr14	101963570	101965657	ARID1B,ATAC,BCL11A,FOXP1,TBR1,TCF7L2	5TRa	proximal	DYNC1H1:ENSG00000197102:+:protein_coding:0,DYNC1H1:ENSG00000197102:+:retained_intron:0,DYNC1H1:ENSG00000197102:+:lncRNA:0	chr14	101964196	101965496	ARID1B,ATAC,BCL11A,FOXP1,TBR1,TCF7L2	5TRa	proximal	DYNC1H1:ENSG00000197102:+:protein_coding:0,DYNC1H1:ENSG00000197102:+:retained_intron:0,DYNC1H1:ENSG00000197102:+:lncRNA:0	DYNC1H1	DYNC1H1
chr14	101963570	101965657	ARID1B,ATAC,BCL11A,FOXP1,TBR1,TCF7L2	5TRa	proximal	DYNC1H1:ENSG00000197102:+:protein_coding:0,DYNC1H1:ENSG00000197102:+:retained_intron:0,DYNC1H1:ENSG00000197102:+:lncRNA:0	chr14	101965496	101965510	ARID1B,ATAC,BCL11A,FOXP1,TBR1	4TRa	distal	DYNC1H1:ENSG00000197102:+:lncRNA:-809	DYNC1H1	.
chr14	101963570	101965657	ARID1B,ATAC,BCL11A,FOXP1,TBR1,TCF7L2	5TRa	proximal	DYNC1H1:ENSG00000197102:+:protein_coding:0,DYNC1H1:ENSG00000197102:+:retained_intron:0,DYNC1H1:ENSG00000197102:+:lncRNA:0	chr14	101965510	101965592	ARID1B,ATAC,BCL11A,TBR1	3TRa	distal	DYNC1H1:ENSG00000197102:+:lncRNA:-823	DYNC1H1	.
chr14	101963570	101965657	ARID1B,ATAC,BCL11A,FOXP1,TBR1,TCF7L2	5TRa	proximal	DYNC1H1:ENSG00000197102:+:protein_coding:0,DYNC1H1:ENSG00000197102:+:retained_intron:0,DYNC1H1:ENSG00000197102:+:lncRNA:0	chr14	101965592	101965599	ARID1B,ATAC,TBR1	2TRa	distal	DYNC1H1:ENSG00000197102:+:lncRNA:-905	DYNC1H1	.
chr14	101963570	101965657	ARID1B,ATAC,BCL11A,FOXP1,TBR1,TCF7L2	5TRa	proximal	DYNC1H1:ENSG00000197102:+:protein_coding:0,DYNC1H1:ENSG00000197102:+:retained_intron:0,DYNC1H1:ENSG00000197102:+:lncRNA:0	chr14	101965599	101965614	ARID1B,TBR1	2TR	distal	DYNC1H1:ENSG00000197102:+:lncRNA:-912	DYNC1H1	.
chr14	101963570	101965657	ARID1B,ATAC,BCL11A,FOXP1,TBR1,TCF7L2	5TRa	proximal	DYNC1H1:ENSG00000197102:+:protein_coding:0,DYNC1H1:ENSG00000197102:+:retained_intron:0,DYNC1H1:ENSG00000197102:+:lncRNA:0	chr14	101965614	101965657	TBR1	1TR	distal	DYNC1H1:ENSG00000197102:+:lncRNA:-927	DYNC1H1	.
chr15	26697796	26698272	ARID1B,ATAC,TBR1	2TRa	distal	GABRB3:ENSG00000166206:-:lncRNA:-18753,GABRB3:ENSG00000166206:-:protein_coding:-18753	chr15	26697796	26698013	TBR1	1TR	distal	GABRB3:ENSG00000166206:-:lncRNA:-18753,GABRB3:ENSG00000166206:-:protein_coding:-18753	GABRB3	GABRB3
chr15	26697796	26698272	ARID1B,ATAC,TBR1	2TRa	distal	GABRB3:ENSG00000166206:-:lncRNA:-18753,GABRB3:ENSG00000166206:-:protein_coding:-18753	chr15	26698013	26698019	ARID1B,TBR1	2TR	distal	GABRB3:ENSG00000166206:-:lncRNA:-18747,GABRB3:ENSG00000166206:-:protein_coding:-18747	GABRB3	GABRB3
chr15	26697796	26698272	ARID1B,ATAC,TBR1	2TRa	distal	GABRB3:ENSG00000166206:-:lncRNA:-18753,GABRB3:ENSG00000166206:-:protein_coding:-18753	chr15	26698019	26698225	ARID1B,ATAC,TBR1	2TRa	distal	GABRB3:ENSG00000166206:-:lncRNA:-18541,GABRB3:ENSG00000166206:-:protein_coding:-18541	GABRB3	GABRB3
chr15	26697796	26698272	ARID1B,ATAC,TBR1	2TRa	distal	GABRB3:ENSG00000166206:-:lncRNA:-18753,GABRB3:ENSG00000166206:-:protein_coding:-18753	chr15	26698225	26698255	ARID1B,TBR1	2TR	distal	GABRB3:ENSG00000166206:-:lncRNA:-18511,GABRB3:ENSG00000166206:-:protein_coding:-18511	GABRB3	GABRB3
chr15	26697796	26698272	ARID1B,ATAC,TBR1	2TRa	distal	GABRB3:ENSG00000166206:-:lncRNA:-18753,GABRB3:ENSG00000166206:-:protein_coding:-18753	chr15	26698255	26698272	TBR1	1TR	distal	GABRB3:ENSG00000166206:-:lncRNA:-18494,GABRB3:ENSG00000166206:-:protein_coding:-18494	GABRB3	GABRB3
chr15	26698506	26698971	ARID1B,TBR1	2TR	distal	GABRB3:ENSG00000166206:-:lncRNA:-18158,GABRB3:ENSG00000166206:-:protein_coding:-18158	chr15	26698506	26698608	TBR1	1TR	distal	GABRB3:ENSG00000166206:-:lncRNA:-18158,GABRB3:ENSG00000166206:-:protein_coding:-18158	GABRB3	GABRB3
chr15	26698506	26698971	ARID1B,TBR1	2TR	distal	GABRB3:ENSG00000166206:-:lncRNA:-18158,GABRB3:ENSG00000166206:-:protein_coding:-18158	chr15	26698608	26698967	ARID1B,TBR1	2TR	distal	GABRB3:ENSG00000166206:-:lncRNA:-17799,GABRB3:ENSG00000166206:-:protein_coding:-17799	GABRB3	GABRB3
chr15	26698506	26698971	ARID1B,TBR1	2TR	distal	GABRB3:ENSG00000166206:-:lncRNA:-18158,GABRB3:ENSG00000166206:-:protein_coding:-18158	chr15	26698967	26698971	TBR1	1TR	distal	GABRB3:ENSG00000166206:-:lncRNA:-17795,GABRB3:ENSG00000166206:-:protein_coding:-17795	GABRB3	GABRB3
chr15	26716661	26716961	ARID1B,BCL11A,TBR1	3TR	proximal	GABRB3:ENSG00000166206:-:lncRNA:0,GABRB3:ENSG00000166206:-:protein_coding:0	chr15	26716661	26716718	ARID1B	1TR	distal	GABRB3:ENSG00000166206:-:lncRNA:-48,GABRB3:ENSG00000166206:-:protein_coding:-48	GABRB3	GABRB3
chr15	26716661	26716961	ARID1B,BCL11A,TBR1	3TR	proximal	GABRB3:ENSG00000166206:-:lncRNA:0,GABRB3:ENSG00000166206:-:protein_coding:0	chr15	26716718	26716758	ARID1B,BCL11A	2TR	distal	GABRB3:ENSG00000166206:-:lncRNA:-8,GABRB3:ENSG00000166206:-:protein_coding:-8	GABRB3	GABRB3
chr15	26716661	26716961	ARID1B,BCL11A,TBR1	3TR	proximal	GABRB3:ENSG00000166206:-:lncRNA:0,GABRB3:ENSG00000166206:-:protein_coding:0	chr15	26716758	26716939	ARID1B,BCL11A,TBR1	3TR	proximal	GABRB3:ENSG00000166206:-:lncRNA:0,GABRB3:ENSG00000166206:-:protein_coding:0	GABRB3	GABRB3
chr15	26716661	26716961	ARID1B,BCL11A,TBR1	3TR	proximal	GABRB3:ENSG00000166206:-:lncRNA:0,GABRB3:ENSG00000166206:-:protein_coding:0	chr15	26716939	26716952	BCL11A,TBR1	2TR	proximal	GABRB3:ENSG00000166206:-:lncRNA:173,GABRB3:ENSG00000166206:-:protein_coding:173	GABRB3	GABRB3
chr15	26716661	26716961	ARID1B,BCL11A,TBR1	3TR	proximal	GABRB3:ENSG00000166206:-:lncRNA:0,GABRB3:ENSG00000166206:-:protein_coding:0	chr15	26716952	26716961	TBR1	1TR	proximal	GABRB3:ENSG00000166206:-:lncRNA:186,GABRB3:ENSG00000166206:-:protein_coding:186	GABRB3	GABRB3
chr15	26722696	26722960	ATAC	0TRa	distal	GABRB3:ENSG00000166206:-:lncRNA:5930,GABRB3:ENSG00000166206:-:protein_coding:5930	chr15	26722696	26722960	ATAC	0TRa	distal	GABRB3:ENSG00000166206:-:lncRNA:5930,GABRB3:ENSG00000166206:-:protein_coding:5930	GABRB3	GABRB3
chr15	26731864	26732228	TBR1	1TR	distal	GABRB3:ENSG00000166206:-:lncRNA:15098,GABRB3:ENSG00000166206:-:protein_coding:15098	chr15	26731864	26732228	TBR1	1TR	distal	GABRB3:ENSG00000166206:-:lncRNA:15098,GABRB3:ENSG00000166206:-:protein_coding:15098	GABRB3	GABRB3
chr15	26771563	26774173	ARID1B,ATAC,BCL11A,FOXP1,TBR1,TCF7L2	5TRa	proximal	GABRB3:ENSG00000166206:-:protein_coding:0,GABRB3:ENSG00000166206:-:nonsense_mediated_decay:0,GABRB3:ENSG00000166206:-:lncRNA:0	chr15	26771563	26771616	TCF7L2	1TR	distal	GABRB3:ENSG00000166206:-:protein_coding:-715	GABRB3	GABRB3
chr15	26771563	26774173	ARID1B,ATAC,BCL11A,FOXP1,TBR1,TCF7L2	5TRa	proximal	GABRB3:ENSG00000166206:-:protein_coding:0,GABRB3:ENSG00000166206:-:nonsense_mediated_decay:0,GABRB3:ENSG00000166206:-:lncRNA:0	chr15	26771616	26771656	BCL11A,TCF7L2	2TR	distal	GABRB3:ENSG00000166206:-:protein_coding:-675	GABRB3	GABRB3
chr15	26771563	26774173	ARID1B,ATAC,BCL11A,FOXP1,TBR1,TCF7L2	5TRa	proximal	GABRB3:ENSG00000166206:-:protein_coding:0,GABRB3:ENSG00000166206:-:nonsense_mediated_decay:0,GABRB3:ENSG00000166206:-:lncRNA:0	chr15	26771656	26771688	ATAC,BCL11A,TCF7L2	2TRa	distal	GABRB3:ENSG00000166206:-:protein_coding:-643	GABRB3	GABRB3
chr15	26771563	26774173	ARID1B,ATAC,BCL11A,FOXP1,TBR1,TCF7L2	5TRa	proximal	GABRB3:ENSG00000166206:-:protein_coding:0,GABRB3:ENSG00000166206:-:nonsense_mediated_decay:0,GABRB3:ENSG00000166206:-:lncRNA:0	chr15	26771688	26771695	ATAC,BCL11A,TBR1,TCF7L2	3TRa	distal	GABRB3:ENSG00000166206:-:protein_coding:-636	GABRB3	GABRB3
chr15	26771563	26774173	ARID1B,ATAC,BCL11A,FOXP1,TBR1,TCF7L2	5TRa	proximal	GABRB3:ENSG00000166206:-:protein_coding:0,GABRB3:ENSG00000166206:-:nonsense_mediated_decay:0,GABRB3:ENSG00000166206:-:lncRNA:0	chr15	26771695	26771904	ATAC,BCL11A,FOXP1,TBR1,TCF7L2	4TRa	distal	GABRB3:ENSG00000166206:-:protein_coding:-427	GABRB3	GABRB3
chr15	26771563	26774173	ARID1B,ATAC,BCL11A,FOXP1,TBR1,TCF7L2	5TRa	proximal	GABRB3:ENSG00000166206:-:protein_coding:0,GABRB3:ENSG00000166206:-:nonsense_mediated_decay:0,GABRB3:ENSG00000166206:-:lncRNA:0	chr15	26771904	26772136	ATAC,BCL11A,TBR1,TCF7L2	3TRa	distal	GABRB3:ENSG00000166206:-:protein_coding:-195	GABRB3	GABRB3
chr15	26771563	26774173	ARID1B,ATAC,BCL11A,FOXP1,TBR1,TCF7L2	5TRa	proximal	GABRB3:ENSG00000166206:-:protein_coding:0,GABRB3:ENSG00000166206:-:nonsense_mediated_decay:0,GABRB3:ENSG00000166206:-:lncRNA:0	chr15	26772136	26772619	ARID1B,ATAC,BCL11A,TBR1,TCF7L2	4TRa	proximal	GABRB3:ENSG00000166206:-:protein_coding:0	GABRB3	GABRB3
chr15	26771563	26774173	ARID1B,ATAC,BCL11A,FOXP1,TBR1,TCF7L2	5TRa	proximal	GABRB3:ENSG00000166206:-:protein_coding:0,GABRB3:ENSG00000166206:-:nonsense_mediated_decay:0,GABRB3:ENSG00000166206:-:lncRNA:0	chr15	26772619	26773353	ARID1B,ATAC,BCL11A,FOXP1,TBR1,TCF7L2	5TRa	proximal	GABRB3:ENSG00000166206:-:protein_coding:0,GABRB3:ENSG00000166206:-:nonsense_mediated_decay:0	GABRB3	GABRB3
chr15	26771563	26774173	ARID1B,ATAC,BCL11A,FOXP1,TBR1,TCF7L2	5TRa	proximal	GABRB3:ENSG00000166206:-:protein_coding:0,GABRB3:ENSG00000166206:-:nonsense_mediated_decay:0,GABRB3:ENSG00000166206:-:lncRNA:0	chr15	26773353	26773548	ARID1B,ATAC,BCL11A,TBR1,TCF7L2	4TRa	proximal	GABRB3:ENSG00000166206:-:protein_coding:276,GABRB3:ENSG00000166206:-:nonsense_mediated_decay:295	GABRB3	GABRB3
chr15	26771563	26774173	ARID1B,ATAC,BCL11A,FOXP1,TBR1,TCF7L2	5TRa	proximal	GABRB3:ENSG00000166206:-:protein_coding:0,GABRB3:ENSG00000166206:-:nonsense_mediated_decay:0,GABRB3:ENSG00000166206:-:lncRNA:0	chr15	26773548	26773818	ARID1B,ATAC,BCL11A,FOXP1,TBR1,TCF7L2	5TRa	proximal	GABRB3:ENSG00000166206:-:protein_coding:0,GABRB3:ENSG00000166206:-:lncRNA:0,GABRB3:ENSG00000166206:-:nonsense_mediated_decay:490	GABRB3	GABRB3
chr15	26771563	26774173	ARID1B,ATAC,BCL11A,FOXP1,TBR1,TCF7L2	5TRa	proximal	GABRB3:ENSG00000166206:-:protein_coding:0,GABRB3:ENSG00000166206:-:nonsense_mediated_decay:0,GABRB3:ENSG00000166206:-:lncRNA:0	chr15	26773818	26773897	ARID1B,ATAC,BCL11A,TBR1,TCF7L2	4TRa	proximal	GABRB3:ENSG00000166206:-:protein_coding:29,GABRB3:ENSG00000166206:-:lncRNA:66,GABRB3:ENSG00000166206:-:nonsense_mediated_decay:760	GABRB3	GABRB3
chr15	26771563	26774173	ARID1B,ATAC,BCL11A,FOXP1,TBR1,TCF7L2	5TRa	proximal	GABRB3:ENSG00000166206:-:protein_coding:0,GABRB3:ENSG00000166206:-:nonsense_mediated_decay:0,GABRB3:ENSG00000166206:-:lncRNA:0	chr15	26773897	26773914	ARID1B,ATAC,BCL11A,TBR1	3TRa	proximal	GABRB3:ENSG00000166206:-:protein_coding:108,GABRB3:ENSG00000166206:-:lncRNA:145,GABRB3:ENSG00000166206:-:nonsense_mediated_decay:839	GABRB3	GABRB3
chr15	26771563	26774173	ARID1B,ATAC,BCL11A,FOXP1,TBR1,TCF7L2	5TRa	proximal	GABRB3:ENSG00000166206:-:protein_coding:0,GABRB3:ENSG00000166206:-:nonsense_mediated_decay:0,GABRB3:ENSG00000166206:-:lncRNA:0	chr15	26773914	26773946	ARID1B,ATAC,TBR1	2TRa	proximal	GABRB3:ENSG00000166206:-:protein_coding:125,GABRB3:ENSG00000166206:-:lncRNA:162,GABRB3:ENSG00000166206:-:nonsense_mediated_decay:856	GABRB3	GABRB3
chr15	26771563	26774173	ARID1B,ATAC,BCL11A,FOXP1,TBR1,TCF7L2	5TRa	proximal	GABRB3:ENSG00000166206:-:protein_coding:0,GABRB3:ENSG00000166206:-:nonsense_mediated_decay:0,GABRB3:ENSG00000166206:-:lncRNA:0	chr15	26773946	26773951	ATAC,TBR1	1TRa	proximal	GABRB3:ENSG00000166206:-:protein_coding:157,GABRB3:ENSG00000166206:-:lncRNA:194,GABRB3:ENSG00000166206:-:nonsense_mediated_decay:888	GABRB3	GABRB3
chr15	26771563	26774173	ARID1B,ATAC,BCL11A,FOXP1,TBR1,TCF7L2	5TRa	proximal	GABRB3:ENSG00000166206:-:protein_coding:0,GABRB3:ENSG00000166206:-:nonsense_mediated_decay:0,GABRB3:ENSG00000166206:-:lncRNA:0	chr15	26773951	26773972	ATAC	0TRa	proximal	GABRB3:ENSG00000166206:-:protein_coding:162,GABRB3:ENSG00000166206:-:lncRNA:199,GABRB3:ENSG00000166206:-:nonsense_mediated_decay:893	GABRB3	GABRB3
chr15	26771563	26774173	ARID1B,ATAC,BCL11A,FOXP1,TBR1,TCF7L2	5TRa	proximal	GABRB3:ENSG00000166206:-:protein_coding:0,GABRB3:ENSG00000166206:-:nonsense_mediated_decay:0,GABRB3:ENSG00000166206:-:lncRNA:0	chr15	26773972	26773982	ATAC,TCF7L2	1TRa	proximal	GABRB3:ENSG00000166206:-:protein_coding:183,GABRB3:ENSG00000166206:-:lncRNA:220,GABRB3:ENSG00000166206:-:nonsense_mediated_decay:914	GABRB3	GABRB3
chr15	26771563	26774173	ARID1B,ATAC,BCL11A,FOXP1,TBR1,TCF7L2	5TRa	proximal	GABRB3:ENSG00000166206:-:protein_coding:0,GABRB3:ENSG00000166206:-:nonsense_mediated_decay:0,GABRB3:ENSG00000166206:-:lncRNA:0	chr15	26773982	26774173	TCF7L2	1TR	proximal	GABRB3:ENSG00000166206:-:protein_coding:0,GABRB3:ENSG00000166206:-:lncRNA:230,GABRB3:ENSG00000166206:-:nonsense_mediated_decay:924	GABRB3	GABRB3
chr15	26946411	26946693	TBR1	1TR	distal	GABRB3:ENSG00000166206:-:protein_coding:6871	chr15	26946411	26946693	TBR1	1TR	distal	GABRB3:ENSG00000166206:-:protein_coding:6871	GABRB3	GABRB3
chr15	26950010	26950520	ARID1B,ATAC,TBR1	2TRa	distal	GABRB3:ENSG00000166206:-:protein_coding:10470	chr15	26950010	26950032	TBR1	1TR	distal	GABRB3:ENSG00000166206:-:protein_coding:10470	GABRB3	GABRB3
chr15	26950010	26950520	ARID1B,ATAC,TBR1	2TRa	distal	GABRB3:ENSG00000166206:-:protein_coding:10470	chr15	26950032	26950043	ATAC,TBR1	1TRa	distal	GABRB3:ENSG00000166206:-:protein_coding:10492	GABRB3	GABRB3
chr15	26950010	26950520	ARID1B,ATAC,TBR1	2TRa	distal	GABRB3:ENSG00000166206:-:protein_coding:10470	chr15	26950043	26950265	ARID1B,ATAC,TBR1	2TRa	distal	GABRB3:ENSG00000166206:-:protein_coding:10503	GABRB3	GABRB3
chr15	26950010	26950520	ARID1B,ATAC,TBR1	2TRa	distal	GABRB3:ENSG00000166206:-:protein_coding:10470	chr15	26950265	26950349	ATAC,TBR1	1TRa	distal	GABRB3:ENSG00000166206:-:protein_coding:10725	GABRB3	GABRB3
chr15	26950010	26950520	ARID1B,ATAC,TBR1	2TRa	distal	GABRB3:ENSG00000166206:-:protein_coding:10470	chr15	26950349	26950520	TBR1	1TR	distal	GABRB3:ENSG00000166206:-:protein_coding:10809	GABRB3	GABRB3
chr15	43105393	43106589	ARID1B,ATAC,BCL11A,FOXP1,TBR1,TCF7L2	5TRa	proximal	UBR1:ENSG00000159459:-:protein_coding:0,UBR1:ENSG00000159459:-:nonsense_mediated_decay:0	chr15	43105393	43105548	BCL11A	1TR	distal	UBR1:ENSG00000159459:-:protein_coding:-475	UBR1	UBR1
chr15	43105393	43106589	ARID1B,ATAC,BCL11A,FOXP1,TBR1,TCF7L2	5TRa	proximal	UBR1:ENSG00000159459:-:protein_coding:0,UBR1:ENSG00000159459:-:nonsense_mediated_decay:0	chr15	43105548	43105676	ARID1B,BCL11A	2TR	distal	UBR1:ENSG00000159459:-:protein_coding:-347	UBR1	UBR1
chr15	43105393	43106589	ARID1B,ATAC,BCL11A,FOXP1,TBR1,TCF7L2	5TRa	proximal	UBR1:ENSG00000159459:-:protein_coding:0,UBR1:ENSG00000159459:-:nonsense_mediated_decay:0	chr15	43105676	43105729	ARID1B,BCL11A,TCF7L2	3TR	distal	UBR1:ENSG00000159459:-:protein_coding:-294	UBR1	UBR1
chr15	43105393	43106589	ARID1B,ATAC,BCL11A,FOXP1,TBR1,TCF7L2	5TRa	proximal	UBR1:ENSG00000159459:-:protein_coding:0,UBR1:ENSG00000159459:-:nonsense_mediated_decay:0	chr15	43105729	43105761	ARID1B,BCL11A,TBR1,TCF7L2	4TR	distal	UBR1:ENSG00000159459:-:protein_coding:-262	UBR1	UBR1
chr15	43105393	43106589	ARID1B,ATAC,BCL11A,FOXP1,TBR1,TCF7L2	5TRa	proximal	UBR1:ENSG00000159459:-:protein_coding:0,UBR1:ENSG00000159459:-:nonsense_mediated_decay:0	chr15	43105761	43105779	ARID1B,ATAC,BCL11A,TBR1,TCF7L2	4TRa	distal	UBR1:ENSG00000159459:-:protein_coding:-244	UBR1	UBR1
chr15	43105393	43106589	ARID1B,ATAC,BCL11A,FOXP1,TBR1,TCF7L2	5TRa	proximal	UBR1:ENSG00000159459:-:protein_coding:0,UBR1:ENSG00000159459:-:nonsense_mediated_decay:0	chr15	43105779	43106115	ARID1B,ATAC,BCL11A,FOXP1,TBR1,TCF7L2	5TRa	proximal	UBR1:ENSG00000159459:-:protein_coding:0,UBR1:ENSG00000159459:-:nonsense_mediated_decay:0	UBR1	UBR1
chr15	43105393	43106589	ARID1B,ATAC,BCL11A,FOXP1,TBR1,TCF7L2	5TRa	proximal	UBR1:ENSG00000159459:-:protein_coding:0,UBR1:ENSG00000159459:-:nonsense_mediated_decay:0	chr15	43106115	43106378	ARID1B,ATAC,BCL11A,TBR1,TCF7L2	4TRa	proximal	UBR1:ENSG00000159459:-:protein_coding:1,UBR1:ENSG00000159459:-:nonsense_mediated_decay:7	UBR1	UBR1
chr15	43105393	43106589	ARID1B,ATAC,BCL11A,FOXP1,TBR1,TCF7L2	5TRa	proximal	UBR1:ENSG00000159459:-:protein_coding:0,UBR1:ENSG00000159459:-:nonsense_mediated_decay:0	chr15	43106378	43106438	ARID1B,ATAC,TBR1,TCF7L2	3TRa	proximal	UBR1:ENSG00000159459:-:protein_coding:264,UBR1:ENSG00000159459:-:nonsense_mediated_decay:270	UBR1	UBR1
chr15	43105393	43106589	ARID1B,ATAC,BCL11A,FOXP1,TBR1,TCF7L2	5TRa	proximal	UBR1:ENSG00000159459:-:protein_coding:0,UBR1:ENSG00000159459:-:nonsense_mediated_decay:0	chr15	43106438	43106502	ARID1B,TBR1,TCF7L2	3TR	proximal	UBR1:ENSG00000159459:-:protein_coding:324,UBR1:ENSG00000159459:-:nonsense_mediated_decay:330	UBR1	UBR1
chr15	43105393	43106589	ARID1B,ATAC,BCL11A,FOXP1,TBR1,TCF7L2	5TRa	proximal	UBR1:ENSG00000159459:-:protein_coding:0,UBR1:ENSG00000159459:-:nonsense_mediated_decay:0	chr15	43106502	43106512	ARID1B,TCF7L2	2TR	proximal	UBR1:ENSG00000159459:-:protein_coding:388,UBR1:ENSG00000159459:-:nonsense_mediated_decay:394	UBR1	UBR1
chr15	43105393	43106589	ARID1B,ATAC,BCL11A,FOXP1,TBR1,TCF7L2	5TRa	proximal	UBR1:ENSG00000159459:-:protein_coding:0,UBR1:ENSG00000159459:-:nonsense_mediated_decay:0	chr15	43106512	43106589	TCF7L2	1TR	proximal	UBR1:ENSG00000159459:-:protein_coding:398,UBR1:ENSG00000159459:-:nonsense_mediated_decay:404	UBR1	UBR1
chr15	43508869	43511938	ARID1B,ATAC,BCL11A,FOXP1,TBR1,TCF7L2	5TRa	proximal	MAP1A:ENSG00000166963:+:protein_coding:0,TP53BP1:ENSG00000067369:-:protein_coding:0,TP53BP1:ENSG00000067369:-:lncRNA:0	chr15	43508869	43508877	ATAC	0TRa	distal	MAP1A:ENSG00000166963:+:protein_coding:2080	MAP1A	MAP1A
chr15	43508869	43511938	ARID1B,ATAC,BCL11A,FOXP1,TBR1,TCF7L2	5TRa	proximal	MAP1A:ENSG00000166963:+:protein_coding:0,TP53BP1:ENSG00000067369:-:protein_coding:0,TP53BP1:ENSG00000067369:-:lncRNA:0	chr15	43508877	43508897	ATAC,TCF7L2	1TRa	distal	MAP1A:ENSG00000166963:+:protein_coding:2060	MAP1A	MAP1A
chr15	43508869	43511938	ARID1B,ATAC,BCL11A,FOXP1,TBR1,TCF7L2	5TRa	proximal	MAP1A:ENSG00000166963:+:protein_coding:0,TP53BP1:ENSG00000067369:-:protein_coding:0,TP53BP1:ENSG00000067369:-:lncRNA:0	chr15	43508897	43509018	ATAC,TBR1,TCF7L2	2TRa	proximal	MAP1A:ENSG00000166963:+:protein_coding:1939	MAP1A	MAP1A
chr15	43508869	43511938	ARID1B,ATAC,BCL11A,FOXP1,TBR1,TCF7L2	5TRa	proximal	MAP1A:ENSG00000166963:+:protein_coding:0,TP53BP1:ENSG00000067369:-:protein_coding:0,TP53BP1:ENSG00000067369:-:lncRNA:0	chr15	43509018	43509127	ARID1B,ATAC,TBR1,TCF7L2	3TRa	proximal	MAP1A:ENSG00000166963:+:protein_coding:1830	MAP1A	MAP1A
chr15	43508869	43511938	ARID1B,ATAC,BCL11A,FOXP1,TBR1,TCF7L2	5TRa	proximal	MAP1A:ENSG00000166963:+:protein_coding:0,TP53BP1:ENSG00000067369:-:protein_coding:0,TP53BP1:ENSG00000067369:-:lncRNA:0	chr15	43509127	43509218	ARID1B,TBR1,TCF7L2	3TR	proximal	MAP1A:ENSG00000166963:+:protein_coding:1739	MAP1A	MAP1A
chr15	43508869	43511938	ARID1B,ATAC,BCL11A,FOXP1,TBR1,TCF7L2	5TRa	proximal	MAP1A:ENSG00000166963:+:protein_coding:0,TP53BP1:ENSG00000067369:-:protein_coding:0,TP53BP1:ENSG00000067369:-:lncRNA:0	chr15	43509218	43509339	TBR1,TCF7L2	2TR	proximal	MAP1A:ENSG00000166963:+:protein_coding:1618	MAP1A	MAP1A
chr15	43508869	43511938	ARID1B,ATAC,BCL11A,FOXP1,TBR1,TCF7L2	5TRa	proximal	MAP1A:ENSG00000166963:+:protein_coding:0,TP53BP1:ENSG00000067369:-:protein_coding:0,TP53BP1:ENSG00000067369:-:lncRNA:0	chr15	43509339	43509403	TBR1	1TR	proximal	MAP1A:ENSG00000166963:+:protein_coding:1554	MAP1A	MAP1A
chr15	43508869	43511938	ARID1B,ATAC,BCL11A,FOXP1,TBR1,TCF7L2	5TRa	proximal	MAP1A:ENSG00000166963:+:protein_coding:0,TP53BP1:ENSG00000067369:-:protein_coding:0,TP53BP1:ENSG00000067369:-:lncRNA:0	chr15	43509403	43509537	ARID1B,TBR1	2TR	proximal	MAP1A:ENSG00000166963:+:protein_coding:1420	MAP1A	MAP1A
chr15	43508869	43511938	ARID1B,ATAC,BCL11A,FOXP1,TBR1,TCF7L2	5TRa	proximal	MAP1A:ENSG00000166963:+:protein_coding:0,TP53BP1:ENSG00000067369:-:protein_coding:0,TP53BP1:ENSG00000067369:-:lncRNA:0	chr15	43509537	43509741	ARID1B	1TR	proximal	MAP1A:ENSG00000166963:+:protein_coding:1216	MAP1A	MAP1A
chr15	43508869	43511938	ARID1B,ATAC,BCL11A,FOXP1,TBR1,TCF7L2	5TRa	proximal	MAP1A:ENSG00000166963:+:protein_coding:0,TP53BP1:ENSG00000067369:-:protein_coding:0,TP53BP1:ENSG00000067369:-:lncRNA:0	chr15	43509741	43509756	ARID1B,ATAC	1TRa	proximal	MAP1A:ENSG00000166963:+:protein_coding:1201	MAP1A	MAP1A
chr15	43508869	43511938	ARID1B,ATAC,BCL11A,FOXP1,TBR1,TCF7L2	5TRa	proximal	MAP1A:ENSG00000166963:+:protein_coding:0,TP53BP1:ENSG00000067369:-:protein_coding:0,TP53BP1:ENSG00000067369:-:lncRNA:0	chr15	43509756	43509846	ARID1B,ATAC,TBR1	2TRa	proximal	MAP1A:ENSG00000166963:+:protein_coding:1111	MAP1A	MAP1A
chr15	43508869	43511938	ARID1B,ATAC,BCL11A,FOXP1,TBR1,TCF7L2	5TRa	proximal	MAP1A:ENSG00000166963:+:protein_coding:0,TP53BP1:ENSG00000067369:-:protein_coding:0,TP53BP1:ENSG00000067369:-:lncRNA:0	chr15	43509846	43509893	ARID1B,ATAC,TBR1,TCF7L2	3TRa	proximal	MAP1A:ENSG00000166963:+:protein_coding:1064	MAP1A	MAP1A
chr15	43508869	43511938	ARID1B,ATAC,BCL11A,FOXP1,TBR1,TCF7L2	5TRa	proximal	MAP1A:ENSG00000166963:+:protein_coding:0,TP53BP1:ENSG00000067369:-:protein_coding:0,TP53BP1:ENSG00000067369:-:lncRNA:0	chr15	43509893	43509941	ATAC,TBR1,TCF7L2	2TRa	proximal	MAP1A:ENSG00000166963:+:protein_coding:1016	MAP1A	MAP1A
chr15	43508869	43511938	ARID1B,ATAC,BCL11A,FOXP1,TBR1,TCF7L2	5TRa	proximal	MAP1A:ENSG00000166963:+:protein_coding:0,TP53BP1:ENSG00000067369:-:protein_coding:0,TP53BP1:ENSG00000067369:-:lncRNA:0	chr15	43509941	43509995	TBR1,TCF7L2	2TR	proximal	MAP1A:ENSG00000166963:+:protein_coding:962	MAP1A	MAP1A
chr15	43508869	43511938	ARID1B,ATAC,BCL11A,FOXP1,TBR1,TCF7L2	5TRa	proximal	MAP1A:ENSG00000166963:+:protein_coding:0,TP53BP1:ENSG00000067369:-:protein_coding:0,TP53BP1:ENSG00000067369:-:lncRNA:0	chr15	43509995	43510103	ATAC,TBR1,TCF7L2	2TRa	proximal	MAP1A:ENSG00000166963:+:protein_coding:854	MAP1A	MAP1A
chr15	43508869	43511938	ARID1B,ATAC,BCL11A,FOXP1,TBR1,TCF7L2	5TRa	proximal	MAP1A:ENSG00000166963:+:protein_coding:0,TP53BP1:ENSG00000067369:-:protein_coding:0,TP53BP1:ENSG00000067369:-:lncRNA:0	chr15	43510103	43510173	ARID1B,ATAC,TBR1,TCF7L2	3TRa	proximal	MAP1A:ENSG00000166963:+:protein_coding:784	MAP1A	MAP1A
chr15	43508869	43511938	ARID1B,ATAC,BCL11A,FOXP1,TBR1,TCF7L2	5TRa	proximal	MAP1A:ENSG00000166963:+:protein_coding:0,TP53BP1:ENSG00000067369:-:protein_coding:0,TP53BP1:ENSG00000067369:-:lncRNA:0	chr15	43510173	43510594	ARID1B,ATAC,BCL11A,TBR1,TCF7L2	4TRa	proximal	MAP1A:ENSG00000166963:+:protein_coding:363	MAP1A	MAP1A
chr15	43508869	43511938	ARID1B,ATAC,BCL11A,FOXP1,TBR1,TCF7L2	5TRa	proximal	MAP1A:ENSG00000166963:+:protein_coding:0,TP53BP1:ENSG00000067369:-:protein_coding:0,TP53BP1:ENSG00000067369:-:lncRNA:0	chr15	43510594	43511355	ARID1B,ATAC,BCL11A,FOXP1,TBR1,TCF7L2	5TRa	proximal	MAP1A:ENSG00000166963:+:protein_coding:0,TP53BP1:ENSG00000067369:-:protein_coding:0,TP53BP1:ENSG00000067369:-:lncRNA:0	MAP1A	MAP1A
chr15	43508869	43511938	ARID1B,ATAC,BCL11A,FOXP1,TBR1,TCF7L2	5TRa	proximal	MAP1A:ENSG00000166963:+:protein_coding:0,TP53BP1:ENSG00000067369:-:protein_coding:0,TP53BP1:ENSG00000067369:-:lncRNA:0	chr15	43511355	43511482	ARID1B,ATAC,BCL11A,TBR1,TCF7L2	4TRa	proximal	TP53BP1:ENSG00000067369:-:lncRNA:626,TP53BP1:ENSG00000067369:-:protein_coding:740	MAP1A	.
chr15	43508869	43511938	ARID1B,ATAC,BCL11A,FOXP1,TBR1,TCF7L2	5TRa	proximal	MAP1A:ENSG00000166963:+:protein_coding:0,TP53BP1:ENSG00000067369:-:protein_coding:0,TP53BP1:ENSG00000067369:-:lncRNA:0	chr15	43511482	43511574	ARID1B,ATAC,TBR1,TCF7L2	3TRa	proximal	TP53BP1:ENSG00000067369:-:lncRNA:753,TP53BP1:ENSG00000067369:-:protein_coding:867	MAP1A	.
chr15	43508869	43511938	ARID1B,ATAC,BCL11A,FOXP1,TBR1,TCF7L2	5TRa	proximal	MAP1A:ENSG00000166963:+:protein_coding:0,TP53BP1:ENSG00000067369:-:protein_coding:0,TP53BP1:ENSG00000067369:-:lncRNA:0	chr15	43511574	43511706	ARID1B,ATAC,TBR1	2TRa	proximal	TP53BP1:ENSG00000067369:-:lncRNA:845,TP53BP1:ENSG00000067369:-:protein_coding:959	MAP1A	.
chr15	43508869	43511938	ARID1B,ATAC,BCL11A,FOXP1,TBR1,TCF7L2	5TRa	proximal	MAP1A:ENSG00000166963:+:protein_coding:0,TP53BP1:ENSG00000067369:-:protein_coding:0,TP53BP1:ENSG00000067369:-:lncRNA:0	chr15	43511706	43511801	ARID1B,TBR1	2TR	proximal	TP53BP1:ENSG00000067369:-:lncRNA:977,TP53BP1:ENSG00000067369:-:protein_coding:1091	MAP1A	.
chr15	43508869	43511938	ARID1B,ATAC,BCL11A,FOXP1,TBR1,TCF7L2	5TRa	proximal	MAP1A:ENSG00000166963:+:protein_coding:0,TP53BP1:ENSG00000067369:-:protein_coding:0,TP53BP1:ENSG00000067369:-:lncRNA:0	chr15	43511801	43511938	TBR1	1TR	proximal	TP53BP1:ENSG00000067369:-:lncRNA:1072,TP53BP1:ENSG00000067369:-:protein_coding:1186	MAP1A	.
chr15	43514151	43514780	ARID1B,ATAC,TCF7L2	2TRa	distal	MAP1A:ENSG00000166963:+:protein_coding:2827	chr15	43514151	43514257	ARID1B	1TR	distal	MAP1A:ENSG00000166963:+:protein_coding:3350	MAP1A	MAP1A
chr15	43514151	43514780	ARID1B,ATAC,TCF7L2	2TRa	distal	MAP1A:ENSG00000166963:+:protein_coding:2827	chr15	43514257	43514579	ARID1B,ATAC	1TRa	distal	MAP1A:ENSG00000166963:+:protein_coding:3028	MAP1A	MAP1A
chr15	43514151	43514780	ARID1B,ATAC,TCF7L2	2TRa	distal	MAP1A:ENSG00000166963:+:protein_coding:2827	chr15	43514579	43514639	ARID1B,ATAC,TCF7L2	2TRa	distal	MAP1A:ENSG00000166963:+:protein_coding:2968	MAP1A	MAP1A
chr15	43514151	43514780	ARID1B,ATAC,TCF7L2	2TRa	distal	MAP1A:ENSG00000166963:+:protein_coding:2827	chr15	43514639	43514691	ARID1B,TCF7L2	2TR	distal	MAP1A:ENSG00000166963:+:protein_coding:2916	MAP1A	MAP1A
chr15	43514151	43514780	ARID1B,ATAC,TCF7L2	2TRa	distal	MAP1A:ENSG00000166963:+:protein_coding:2827	chr15	43514691	43514780	TCF7L2	1TR	distal	MAP1A:ENSG00000166963:+:protein_coding:2827	MAP1A	MAP1A
chr15	43516335	43516555	ARID1B	1TR	proximal	MAP1A:ENSG00000166963:+:protein_coding:1052	chr15	43516335	43516555	ARID1B	1TR	proximal	MAP1A:ENSG00000166963:+:protein_coding:1052	MAP1A	MAP1A
chr15	43516637	43519168	ARID1B,ATAC,BCL11A,FOXP1,TBR1,TCF7L2	5TRa	proximal	MAP1A:ENSG00000166963:+:protein_coding:0	chr15	43516637	43516794	ARID1B	1TR	proximal	MAP1A:ENSG00000166963:+:protein_coding:813	MAP1A	MAP1A
chr15	43516637	43519168	ARID1B,ATAC,BCL11A,FOXP1,TBR1,TCF7L2	5TRa	proximal	MAP1A:ENSG00000166963:+:protein_coding:0	chr15	43516794	43516905	ARID1B,TCF7L2	2TR	proximal	MAP1A:ENSG00000166963:+:protein_coding:702	MAP1A	MAP1A
chr15	43516637	43519168	ARID1B,ATAC,BCL11A,FOXP1,TBR1,TCF7L2	5TRa	proximal	MAP1A:ENSG00000166963:+:protein_coding:0	chr15	43516905	43517156	ARID1B,TBR1,TCF7L2	3TR	proximal	MAP1A:ENSG00000166963:+:protein_coding:451	MAP1A	MAP1A
chr15	43516637	43519168	ARID1B,ATAC,BCL11A,FOXP1,TBR1,TCF7L2	5TRa	proximal	MAP1A:ENSG00000166963:+:protein_coding:0	chr15	43517156	43517218	ARID1B,ATAC,TBR1,TCF7L2	3TRa	proximal	MAP1A:ENSG00000166963:+:protein_coding:389	MAP1A	MAP1A
chr15	43516637	43519168	ARID1B,ATAC,BCL11A,FOXP1,TBR1,TCF7L2	5TRa	proximal	MAP1A:ENSG00000166963:+:protein_coding:0	chr15	43517218	43517400	ARID1B,ATAC,BCL11A,TBR1,TCF7L2	4TRa	proximal	MAP1A:ENSG00000166963:+:protein_coding:207	MAP1A	MAP1A
chr15	43516637	43519168	ARID1B,ATAC,BCL11A,FOXP1,TBR1,TCF7L2	5TRa	proximal	MAP1A:ENSG00000166963:+:protein_coding:0	chr15	43517400	43517418	ATAC,BCL11A,TBR1,TCF7L2	3TRa	proximal	MAP1A:ENSG00000166963:+:protein_coding:189	MAP1A	MAP1A
chr15	43516637	43519168	ARID1B,ATAC,BCL11A,FOXP1,TBR1,TCF7L2	5TRa	proximal	MAP1A:ENSG00000166963:+:protein_coding:0	chr15	43517418	43517623	ATAC,TBR1,TCF7L2	2TRa	proximal	MAP1A:ENSG00000166963:+:protein_coding:0	MAP1A	MAP1A
chr15	43516637	43519168	ARID1B,ATAC,BCL11A,FOXP1,TBR1,TCF7L2	5TRa	proximal	MAP1A:ENSG00000166963:+:protein_coding:0	chr15	43517623	43517651	ARID1B,ATAC,TBR1,TCF7L2	3TRa	distal	MAP1A:ENSG00000166963:+:protein_coding:-16	MAP1A	MAP1A
chr15	43516637	43519168	ARID1B,ATAC,BCL11A,FOXP1,TBR1,TCF7L2	5TRa	proximal	MAP1A:ENSG00000166963:+:protein_coding:0	chr15	43517651	43517698	ARID1B,ATAC,FOXP1,TBR1,TCF7L2	4TRa	distal	MAP1A:ENSG00000166963:+:protein_coding:-44	MAP1A	MAP1A
chr15	43516637	43519168	ARID1B,ATAC,BCL11A,FOXP1,TBR1,TCF7L2	5TRa	proximal	MAP1A:ENSG00000166963:+:protein_coding:0	chr15	43517698	43517920	ARID1B,ATAC,BCL11A,FOXP1,TBR1,TCF7L2	5TRa	distal	MAP1A:ENSG00000166963:+:protein_coding:-91	MAP1A	MAP1A
chr15	43516637	43519168	ARID1B,ATAC,BCL11A,FOXP1,TBR1,TCF7L2	5TRa	proximal	MAP1A:ENSG00000166963:+:protein_coding:0	chr15	43517920	43518005	ARID1B,ATAC,BCL11A,TBR1,TCF7L2	4TRa	distal	MAP1A:ENSG00000166963:+:protein_coding:-313	MAP1A	MAP1A
chr15	43516637	43519168	ARID1B,ATAC,BCL11A,FOXP1,TBR1,TCF7L2	5TRa	proximal	MAP1A:ENSG00000166963:+:protein_coding:0	chr15	43518005	43518031	ARID1B,ATAC,BCL11A,TBR1	3TRa	distal	MAP1A:ENSG00000166963:+:protein_coding:-398	MAP1A	MAP1A
chr15	43516637	43519168	ARID1B,ATAC,BCL11A,FOXP1,TBR1,TCF7L2	5TRa	proximal	MAP1A:ENSG00000166963:+:protein_coding:0	chr15	43518031	43518090	ARID1B,BCL11A,TBR1	3TR	distal	MAP1A:ENSG00000166963:+:protein_coding:-424	MAP1A	MAP1A
chr15	43516637	43519168	ARID1B,ATAC,BCL11A,FOXP1,TBR1,TCF7L2	5TRa	proximal	MAP1A:ENSG00000166963:+:protein_coding:0	chr15	43518090	43518112	ARID1B,BCL11A,TBR1,TCF7L2	4TR	distal	MAP1A:ENSG00000166963:+:protein_coding:-483	MAP1A	MAP1A
chr15	43516637	43519168	ARID1B,ATAC,BCL11A,FOXP1,TBR1,TCF7L2	5TRa	proximal	MAP1A:ENSG00000166963:+:protein_coding:0	chr15	43518112	43518730	ARID1B,ATAC,BCL11A,TBR1,TCF7L2	4TRa	distal	MAP1A:ENSG00000166963:+:protein_coding:-505	MAP1A	MAP1A
chr15	43516637	43519168	ARID1B,ATAC,BCL11A,FOXP1,TBR1,TCF7L2	5TRa	proximal	MAP1A:ENSG00000166963:+:protein_coding:0	chr15	43518730	43518858	ARID1B,ATAC,TBR1,TCF7L2	3TRa	distal	MAP1A:ENSG00000166963:+:protein_coding:-1123	MAP1A	MAP1A
chr15	43516637	43519168	ARID1B,ATAC,BCL11A,FOXP1,TBR1,TCF7L2	5TRa	proximal	MAP1A:ENSG00000166963:+:protein_coding:0	chr15	43518858	43518979	ARID1B,TBR1,TCF7L2	3TR	distal	MAP1A:ENSG00000166963:+:protein_coding:-1251	MAP1A	MAP1A
chr15	43516637	43519168	ARID1B,ATAC,BCL11A,FOXP1,TBR1,TCF7L2	5TRa	proximal	MAP1A:ENSG00000166963:+:protein_coding:0	chr15	43518979	43519046	ARID1B,TBR1	2TR	distal	MAP1A:ENSG00000166963:+:protein_coding:-1372	MAP1A	MAP1A
chr15	43516637	43519168	ARID1B,ATAC,BCL11A,FOXP1,TBR1,TCF7L2	5TRa	proximal	MAP1A:ENSG00000166963:+:protein_coding:0	chr15	43519046	43519168	ARID1B	1TR	distal	MAP1A:ENSG00000166963:+:protein_coding:-1439	MAP1A	MAP1A
chr15	75450197	75456512	ARID1B,ATAC,BCL11A,FOXP1,TBR1,TCF7L2	5TRa	proximal	SIN3A:ENSG00000169375:-:retained_intron:0,SIN3A:ENSG00000169375:-:protein_coding:0,AC105137.2:ENSG00000276744:-:lncRNA:0	chr15	75450197	75450363	ATAC	0TRa	distal	SIN3A:ENSG00000169375:-:retained_intron:-1175	SIN3A	.
chr15	75450197	75456512	ARID1B,ATAC,BCL11A,FOXP1,TBR1,TCF7L2	5TRa	proximal	SIN3A:ENSG00000169375:-:retained_intron:0,SIN3A:ENSG00000169375:-:protein_coding:0,AC105137.2:ENSG00000276744:-:lncRNA:0	chr15	75450363	75450396	ATAC,TCF7L2	1TRa	distal	SIN3A:ENSG00000169375:-:retained_intron:-1142	SIN3A	.
chr15	75450197	75456512	ARID1B,ATAC,BCL11A,FOXP1,TBR1,TCF7L2	5TRa	proximal	SIN3A:ENSG00000169375:-:retained_intron:0,SIN3A:ENSG00000169375:-:protein_coding:0,AC105137.2:ENSG00000276744:-:lncRNA:0	chr15	75450396	75450412	ATAC,BCL11A,TCF7L2	2TRa	distal	SIN3A:ENSG00000169375:-:retained_intron:-1126	SIN3A	.
chr15	75450197	75456512	ARID1B,ATAC,BCL11A,FOXP1,TBR1,TCF7L2	5TRa	proximal	SIN3A:ENSG00000169375:-:retained_intron:0,SIN3A:ENSG00000169375:-:protein_coding:0,AC105137.2:ENSG00000276744:-:lncRNA:0	chr15	75450412	75450503	ATAC,BCL11A,TBR1,TCF7L2	3TRa	distal	SIN3A:ENSG00000169375:-:retained_intron:-1035	SIN3A	.
chr15	75450197	75456512	ARID1B,ATAC,BCL11A,FOXP1,TBR1,TCF7L2	5TRa	proximal	SIN3A:ENSG00000169375:-:retained_intron:0,SIN3A:ENSG00000169375:-:protein_coding:0,AC105137.2:ENSG00000276744:-:lncRNA:0	chr15	75450503	75450543	ATAC,BCL11A,FOXP1,TBR1,TCF7L2	4TRa	distal	SIN3A:ENSG00000169375:-:retained_intron:-995	SIN3A	.
chr15	75450197	75456512	ARID1B,ATAC,BCL11A,FOXP1,TBR1,TCF7L2	5TRa	proximal	SIN3A:ENSG00000169375:-:retained_intron:0,SIN3A:ENSG00000169375:-:protein_coding:0,AC105137.2:ENSG00000276744:-:lncRNA:0	chr15	75450543	75451187	ARID1B,ATAC,BCL11A,FOXP1,TBR1,TCF7L2	5TRa	distal	SIN3A:ENSG00000169375:-:retained_intron:-351	SIN3A	.
chr15	75450197	75456512	ARID1B,ATAC,BCL11A,FOXP1,TBR1,TCF7L2	5TRa	proximal	SIN3A:ENSG00000169375:-:retained_intron:0,SIN3A:ENSG00000169375:-:protein_coding:0,AC105137.2:ENSG00000276744:-:lncRNA:0	chr15	75451187	75451434	ARID1B,ATAC,BCL11A,TBR1,TCF7L2	4TRa	distal	SIN3A:ENSG00000169375:-:retained_intron:-104	SIN3A	.
chr15	75450197	75456512	ARID1B,ATAC,BCL11A,FOXP1,TBR1,TCF7L2	5TRa	proximal	SIN3A:ENSG00000169375:-:retained_intron:0,SIN3A:ENSG00000169375:-:protein_coding:0,AC105137.2:ENSG00000276744:-:lncRNA:0	chr15	75451434	75452462	ARID1B,ATAC,BCL11A,FOXP1,TBR1,TCF7L2	5TRa	proximal	SIN3A:ENSG00000169375:-:retained_intron:0,SIN3A:ENSG00000169375:-:protein_coding:0	SIN3A	SIN3A
chr15	75450197	75456512	ARID1B,ATAC,BCL11A,FOXP1,TBR1,TCF7L2	5TRa	proximal	SIN3A:ENSG00000169375:-:retained_intron:0,SIN3A:ENSG00000169375:-:protein_coding:0,AC105137.2:ENSG00000276744:-:lncRNA:0	chr15	75452462	75452570	ARID1B,ATAC,BCL11A,TBR1,TCF7L2	4TRa	proximal	SIN3A:ENSG00000169375:-:protein_coding:715,SIN3A:ENSG00000169375:-:retained_intron:924	SIN3A	SIN3A
chr15	75450197	75456512	ARID1B,ATAC,BCL11A,FOXP1,TBR1,TCF7L2	5TRa	proximal	SIN3A:ENSG00000169375:-:retained_intron:0,SIN3A:ENSG00000169375:-:protein_coding:0,AC105137.2:ENSG00000276744:-:lncRNA:0	chr15	75452570	75452792	ATAC,BCL11A,TBR1,TCF7L2	3TRa	proximal	SIN3A:ENSG00000169375:-:protein_coding:823,SIN3A:ENSG00000169375:-:retained_intron:1032	SIN3A	SIN3A
chr15	75450197	75456512	ARID1B,ATAC,BCL11A,FOXP1,TBR1,TCF7L2	5TRa	proximal	SIN3A:ENSG00000169375:-:retained_intron:0,SIN3A:ENSG00000169375:-:protein_coding:0,AC105137.2:ENSG00000276744:-:lncRNA:0	chr15	75452792	75452847	ARID1B,ATAC,BCL11A,TBR1,TCF7L2	4TRa	proximal	SIN3A:ENSG00000169375:-:protein_coding:1045,SIN3A:ENSG00000169375:-:retained_intron:1254	SIN3A	SIN3A
chr15	75450197	75456512	ARID1B,ATAC,BCL11A,FOXP1,TBR1,TCF7L2	5TRa	proximal	SIN3A:ENSG00000169375:-:retained_intron:0,SIN3A:ENSG00000169375:-:protein_coding:0,AC105137.2:ENSG00000276744:-:lncRNA:0	chr15	75452847	75452893	ARID1B,ATAC,TBR1,TCF7L2	3TRa	proximal	SIN3A:ENSG00000169375:-:protein_coding:1100,SIN3A:ENSG00000169375:-:retained_intron:1309	SIN3A	SIN3A
chr15	75450197	75456512	ARID1B,ATAC,BCL11A,FOXP1,TBR1,TCF7L2	5TRa	proximal	SIN3A:ENSG00000169375:-:retained_intron:0,SIN3A:ENSG00000169375:-:protein_coding:0,AC105137.2:ENSG00000276744:-:lncRNA:0	chr15	75452893	75452894	ARID1B,ATAC,TCF7L2	2TRa	proximal	SIN3A:ENSG00000169375:-:protein_coding:1146,SIN3A:ENSG00000169375:-:retained_intron:1355	SIN3A	SIN3A
chr15	75450197	75456512	ARID1B,ATAC,BCL11A,FOXP1,TBR1,TCF7L2	5TRa	proximal	SIN3A:ENSG00000169375:-:retained_intron:0,SIN3A:ENSG00000169375:-:protein_coding:0,AC105137.2:ENSG00000276744:-:lncRNA:0	chr15	75452894	75453061	ARID1B,ATAC,FOXP1,TCF7L2	3TRa	proximal	SIN3A:ENSG00000169375:-:protein_coding:1147,SIN3A:ENSG00000169375:-:retained_intron:1356	SIN3A	SIN3A
chr15	75450197	75456512	ARID1B,ATAC,BCL11A,FOXP1,TBR1,TCF7L2	5TRa	proximal	SIN3A:ENSG00000169375:-:retained_intron:0,SIN3A:ENSG00000169375:-:protein_coding:0,AC105137.2:ENSG00000276744:-:lncRNA:0	chr15	75453061	75453126	ARID1B,ATAC,BCL11A,FOXP1,TCF7L2	4TRa	proximal	SIN3A:ENSG00000169375:-:protein_coding:1314,SIN3A:ENSG00000169375:-:retained_intron:1523	SIN3A	SIN3A
chr15	75450197	75456512	ARID1B,ATAC,BCL11A,FOXP1,TBR1,TCF7L2	5TRa	proximal	SIN3A:ENSG00000169375:-:retained_intron:0,SIN3A:ENSG00000169375:-:protein_coding:0,AC105137.2:ENSG00000276744:-:lncRNA:0	chr15	75453126	75453153	ATAC,BCL11A,FOXP1,TCF7L2	3TRa	proximal	SIN3A:ENSG00000169375:-:protein_coding:1379,SIN3A:ENSG00000169375:-:retained_intron:1588	SIN3A	SIN3A
chr15	75450197	75456512	ARID1B,ATAC,BCL11A,FOXP1,TBR1,TCF7L2	5TRa	proximal	SIN3A:ENSG00000169375:-:retained_intron:0,SIN3A:ENSG00000169375:-:protein_coding:0,AC105137.2:ENSG00000276744:-:lncRNA:0	chr15	75453153	75453191	ATAC,BCL11A,FOXP1,TBR1,TCF7L2	4TRa	proximal	SIN3A:ENSG00000169375:-:protein_coding:1406,SIN3A:ENSG00000169375:-:retained_intron:1615	SIN3A	SIN3A
chr15	75450197	75456512	ARID1B,ATAC,BCL11A,FOXP1,TBR1,TCF7L2	5TRa	proximal	SIN3A:ENSG00000169375:-:retained_intron:0,SIN3A:ENSG00000169375:-:protein_coding:0,AC105137.2:ENSG00000276744:-:lncRNA:0	chr15	75453191	75453261	ATAC,BCL11A,TBR1,TCF7L2	3TRa	proximal	SIN3A:ENSG00000169375:-:protein_coding:1444,SIN3A:ENSG00000169375:-:retained_intron:1653	SIN3A	SIN3A
chr15	75450197	75456512	ARID1B,ATAC,BCL11A,FOXP1,TBR1,TCF7L2	5TRa	proximal	SIN3A:ENSG00000169375:-:retained_intron:0,SIN3A:ENSG00000169375:-:protein_coding:0,AC105137.2:ENSG00000276744:-:lncRNA:0	chr15	75453261	75453448	ATAC,TBR1,TCF7L2	2TRa	proximal	SIN3A:ENSG00000169375:-:protein_coding:1514,SIN3A:ENSG00000169375:-:retained_intron:1723	SIN3A	SIN3A
chr15	75450197	75456512	ARID1B,ATAC,BCL11A,FOXP1,TBR1,TCF7L2	5TRa	proximal	SIN3A:ENSG00000169375:-:retained_intron:0,SIN3A:ENSG00000169375:-:protein_coding:0,AC105137.2:ENSG00000276744:-:lncRNA:0	chr15	75453448	75453462	ARID1B,ATAC,TBR1,TCF7L2	3TRa	proximal	SIN3A:ENSG00000169375:-:protein_coding:1701,SIN3A:ENSG00000169375:-:retained_intron:1910	SIN3A	SIN3A
chr15	75450197	75456512	ARID1B,ATAC,BCL11A,FOXP1,TBR1,TCF7L2	5TRa	proximal	SIN3A:ENSG00000169375:-:retained_intron:0,SIN3A:ENSG00000169375:-:protein_coding:0,AC105137.2:ENSG00000276744:-:lncRNA:0	chr15	75453462	75453643	ARID1B,ATAC,BCL11A,TBR1,TCF7L2	4TRa	proximal	SIN3A:ENSG00000169375:-:protein_coding:1715,SIN3A:ENSG00000169375:-:retained_intron:1924	SIN3A	SIN3A
chr15	75450197	75456512	ARID1B,ATAC,BCL11A,FOXP1,TBR1,TCF7L2	5TRa	proximal	SIN3A:ENSG00000169375:-:retained_intron:0,SIN3A:ENSG00000169375:-:protein_coding:0,AC105137.2:ENSG00000276744:-:lncRNA:0	chr15	75453643	75453741	ARID1B,ATAC,BCL11A,TCF7L2	3TRa	proximal	SIN3A:ENSG00000169375:-:protein_coding:1896	SIN3A	SIN3A
chr15	75450197	75456512	ARID1B,ATAC,BCL11A,FOXP1,TBR1,TCF7L2	5TRa	proximal	SIN3A:ENSG00000169375:-:retained_intron:0,SIN3A:ENSG00000169375:-:protein_coding:0,AC105137.2:ENSG00000276744:-:lncRNA:0	chr15	75453741	75453910	ARID1B,ATAC,BCL11A,TBR1,TCF7L2	4TRa	proximal	SIN3A:ENSG00000169375:-:protein_coding:1994	SIN3A	SIN3A
chr15	75450197	75456512	ARID1B,ATAC,BCL11A,FOXP1,TBR1,TCF7L2	5TRa	proximal	SIN3A:ENSG00000169375:-:retained_intron:0,SIN3A:ENSG00000169375:-:protein_coding:0,AC105137.2:ENSG00000276744:-:lncRNA:0	chr15	75453910	75454759	ARID1B,ATAC,BCL11A,FOXP1,TBR1,TCF7L2	5TRa	proximal	AC105137.2:ENSG00000276744:-:lncRNA:0	SIN3A	.
chr15	75450197	75456512	ARID1B,ATAC,BCL11A,FOXP1,TBR1,TCF7L2	5TRa	proximal	SIN3A:ENSG00000169375:-:retained_intron:0,SIN3A:ENSG00000169375:-:protein_coding:0,AC105137.2:ENSG00000276744:-:lncRNA:0	chr15	75454759	75454831	ARID1B,ATAC,BCL11A,TBR1,TCF7L2	4TRa	proximal	AC105137.2:ENSG00000276744:-:lncRNA:811	SIN3A	.
chr15	75450197	75456512	ARID1B,ATAC,BCL11A,FOXP1,TBR1,TCF7L2	5TRa	proximal	SIN3A:ENSG00000169375:-:retained_intron:0,SIN3A:ENSG00000169375:-:protein_coding:0,AC105137.2:ENSG00000276744:-:lncRNA:0	chr15	75454831	75455104	ARID1B,ATAC,BCL11A,FOXP1,TBR1,TCF7L2	5TRa	proximal	SIN3A:ENSG00000169375:-:protein_coding:0,AC105137.2:ENSG00000276744:-:lncRNA:883	SIN3A	SIN3A
chr15	75450197	75456512	ARID1B,ATAC,BCL11A,FOXP1,TBR1,TCF7L2	5TRa	proximal	SIN3A:ENSG00000169375:-:retained_intron:0,SIN3A:ENSG00000169375:-:protein_coding:0,AC105137.2:ENSG00000276744:-:lncRNA:0	chr15	75455104	75455695	ARID1B,ATAC,BCL11A,TBR1,TCF7L2	4TRa	proximal	SIN3A:ENSG00000169375:-:protein_coding:77,AC105137.2:ENSG00000276744:-:lncRNA:1156	SIN3A	SIN3A
chr15	75450197	75456512	ARID1B,ATAC,BCL11A,FOXP1,TBR1,TCF7L2	5TRa	proximal	SIN3A:ENSG00000169375:-:retained_intron:0,SIN3A:ENSG00000169375:-:protein_coding:0,AC105137.2:ENSG00000276744:-:lncRNA:0	chr15	75455695	75456128	ARID1B,ATAC,BCL11A,FOXP1,TBR1,TCF7L2	5TRa	proximal	SIN3A:ENSG00000169375:-:protein_coding:0,AC105137.2:ENSG00000276744:-:lncRNA:1747	SIN3A	SIN3A
chr15	75450197	75456512	ARID1B,ATAC,BCL11A,FOXP1,TBR1,TCF7L2	5TRa	proximal	SIN3A:ENSG00000169375:-:retained_intron:0,SIN3A:ENSG00000169375:-:protein_coding:0,AC105137.2:ENSG00000276744:-:lncRNA:0	chr15	75456128	75456155	ARID1B,ATAC,BCL11A,TBR1,TCF7L2	4TRa	proximal	SIN3A:ENSG00000169375:-:protein_coding:285	SIN3A	SIN3A
chr15	75450197	75456512	ARID1B,ATAC,BCL11A,FOXP1,TBR1,TCF7L2	5TRa	proximal	SIN3A:ENSG00000169375:-:retained_intron:0,SIN3A:ENSG00000169375:-:protein_coding:0,AC105137.2:ENSG00000276744:-:lncRNA:0	chr15	75456155	75456293	ARID1B,ATAC,BCL11A,TCF7L2	3TRa	proximal	SIN3A:ENSG00000169375:-:protein_coding:312	SIN3A	SIN3A
chr15	75450197	75456512	ARID1B,ATAC,BCL11A,FOXP1,TBR1,TCF7L2	5TRa	proximal	SIN3A:ENSG00000169375:-:retained_intron:0,SIN3A:ENSG00000169375:-:protein_coding:0,AC105137.2:ENSG00000276744:-:lncRNA:0	chr15	75456293	75456295	ARID1B,ATAC,TCF7L2	2TRa	proximal	SIN3A:ENSG00000169375:-:protein_coding:450	SIN3A	SIN3A
chr15	75450197	75456512	ARID1B,ATAC,BCL11A,FOXP1,TBR1,TCF7L2	5TRa	proximal	SIN3A:ENSG00000169375:-:retained_intron:0,SIN3A:ENSG00000169375:-:protein_coding:0,AC105137.2:ENSG00000276744:-:lncRNA:0	chr15	75456295	75456450	ARID1B,TCF7L2	2TR	proximal	SIN3A:ENSG00000169375:-:protein_coding:452	SIN3A	SIN3A
chr15	75450197	75456512	ARID1B,ATAC,BCL11A,FOXP1,TBR1,TCF7L2	5TRa	proximal	SIN3A:ENSG00000169375:-:retained_intron:0,SIN3A:ENSG00000169375:-:protein_coding:0,AC105137.2:ENSG00000276744:-:lncRNA:0	chr15	75456450	75456512	ARID1B	1TR	proximal	SIN3A:ENSG00000169375:-:protein_coding:607	SIN3A	SIN3A
chr15	92899779	92901101	ARID1B,ATAC,FOXP1,TBR1,TCF7L2	4TRa	proximal	CHD2:ENSG00000173575:+:protein_coding:0,CHD2:ENSG00000173575:+:lncRNA:0	chr15	92899779	92899982	TCF7L2	1TR	proximal	CHD2:ENSG00000173575:+:protein_coding:206,CHD2:ENSG00000173575:+:lncRNA:341	CHD2	CHD2
chr15	92899779	92901101	ARID1B,ATAC,FOXP1,TBR1,TCF7L2	4TRa	proximal	CHD2:ENSG00000173575:+:protein_coding:0,CHD2:ENSG00000173575:+:lncRNA:0	chr15	92899982	92899992	TBR1,TCF7L2	2TR	proximal	CHD2:ENSG00000173575:+:protein_coding:196,CHD2:ENSG00000173575:+:lncRNA:331	CHD2	CHD2
chr15	92899779	92901101	ARID1B,ATAC,FOXP1,TBR1,TCF7L2	4TRa	proximal	CHD2:ENSG00000173575:+:protein_coding:0,CHD2:ENSG00000173575:+:lncRNA:0	chr15	92899992	92900094	ARID1B,TBR1,TCF7L2	3TR	proximal	CHD2:ENSG00000173575:+:protein_coding:94,CHD2:ENSG00000173575:+:lncRNA:229	CHD2	CHD2
chr15	92899779	92901101	ARID1B,ATAC,FOXP1,TBR1,TCF7L2	4TRa	proximal	CHD2:ENSG00000173575:+:protein_coding:0,CHD2:ENSG00000173575:+:lncRNA:0	chr15	92900094	92900185	ARID1B,ATAC,TBR1,TCF7L2	3TRa	proximal	CHD2:ENSG00000173575:+:protein_coding:3,CHD2:ENSG00000173575:+:lncRNA:138	CHD2	CHD2
chr15	92899779	92901101	ARID1B,ATAC,FOXP1,TBR1,TCF7L2	4TRa	proximal	CHD2:ENSG00000173575:+:protein_coding:0,CHD2:ENSG00000173575:+:lncRNA:0	chr15	92900185	92900569	ARID1B,ATAC,FOXP1,TBR1,TCF7L2	4TRa	proximal	CHD2:ENSG00000173575:+:protein_coding:0,CHD2:ENSG00000173575:+:lncRNA:0	CHD2	CHD2
chr15	92899779	92901101	ARID1B,ATAC,FOXP1,TBR1,TCF7L2	4TRa	proximal	CHD2:ENSG00000173575:+:protein_coding:0,CHD2:ENSG00000173575:+:lncRNA:0	chr15	92900569	92900578	ARID1B,ATAC,TBR1,TCF7L2	3TRa	distal	CHD2:ENSG00000173575:+:protein_coding:-228	CHD2	CHD2
chr15	92899779	92901101	ARID1B,ATAC,FOXP1,TBR1,TCF7L2	4TRa	proximal	CHD2:ENSG00000173575:+:protein_coding:0,CHD2:ENSG00000173575:+:lncRNA:0	chr15	92900578	92900629	ATAC,TBR1,TCF7L2	2TRa	distal	CHD2:ENSG00000173575:+:protein_coding:-237	CHD2	CHD2
chr15	92899779	92901101	ARID1B,ATAC,FOXP1,TBR1,TCF7L2	4TRa	proximal	CHD2:ENSG00000173575:+:protein_coding:0,CHD2:ENSG00000173575:+:lncRNA:0	chr15	92900629	92900718	TBR1,TCF7L2	2TR	distal	CHD2:ENSG00000173575:+:protein_coding:-288	CHD2	CHD2
chr15	92899779	92901101	ARID1B,ATAC,FOXP1,TBR1,TCF7L2	4TRa	proximal	CHD2:ENSG00000173575:+:protein_coding:0,CHD2:ENSG00000173575:+:lncRNA:0	chr15	92900718	92901101	TCF7L2	1TR	distal	CHD2:ENSG00000173575:+:protein_coding:-377	CHD2	CHD2
chr15	92902973	92903393	ATAC,TCF7L2	1TRa	proximal	MIR3175:ENSG00000284324:+:miRNA:1005,CHD2:ENSG00000173575:+:protein_coding:1079	chr15	92902973	92903161	TCF7L2	1TR	proximal	MIR3175:ENSG00000284324:+:miRNA:1237,CHD2:ENSG00000173575:+:protein_coding:1311	CHD2	CHD2
chr15	92902973	92903393	ATAC,TCF7L2	1TRa	proximal	MIR3175:ENSG00000284324:+:miRNA:1005,CHD2:ENSG00000173575:+:protein_coding:1079	chr15	92903161	92903200	ATAC,TCF7L2	1TRa	proximal	MIR3175:ENSG00000284324:+:miRNA:1198,CHD2:ENSG00000173575:+:protein_coding:1272	CHD2	CHD2
chr15	92902973	92903393	ATAC,TCF7L2	1TRa	proximal	MIR3175:ENSG00000284324:+:miRNA:1005,CHD2:ENSG00000173575:+:protein_coding:1079	chr15	92903200	92903393	ATAC	0TRa	proximal	MIR3175:ENSG00000284324:+:miRNA:1005,CHD2:ENSG00000173575:+:protein_coding:1079	CHD2	CHD2
chr15	92903603	92905384	ARID1B,ATAC,BCL11A,FOXP1,TBR1,TCF7L2	5TRa	proximal	MIR3175:ENSG00000284324:+:miRNA:0,CHD2:ENSG00000173575:+:protein_coding:0	chr15	92903603	92903735	TCF7L2	1TR	proximal	MIR3175:ENSG00000284324:+:miRNA:663,CHD2:ENSG00000173575:+:protein_coding:737	CHD2	CHD2
chr15	92903603	92905384	ARID1B,ATAC,BCL11A,FOXP1,TBR1,TCF7L2	5TRa	proximal	MIR3175:ENSG00000284324:+:miRNA:0,CHD2:ENSG00000173575:+:protein_coding:0	chr15	92903735	92903745	ATAC,TCF7L2	1TRa	proximal	MIR3175:ENSG00000284324:+:miRNA:653,CHD2:ENSG00000173575:+:protein_coding:727	CHD2	CHD2
chr15	92903603	92905384	ARID1B,ATAC,BCL11A,FOXP1,TBR1,TCF7L2	5TRa	proximal	MIR3175:ENSG00000284324:+:miRNA:0,CHD2:ENSG00000173575:+:protein_coding:0	chr15	92903745	92903803	ATAC,TBR1,TCF7L2	2TRa	proximal	MIR3175:ENSG00000284324:+:miRNA:595,CHD2:ENSG00000173575:+:protein_coding:669	CHD2	CHD2
chr15	92903603	92905384	ARID1B,ATAC,BCL11A,FOXP1,TBR1,TCF7L2	5TRa	proximal	MIR3175:ENSG00000284324:+:miRNA:0,CHD2:ENSG00000173575:+:protein_coding:0	chr15	92903803	92903932	ATAC,BCL11A,TBR1,TCF7L2	3TRa	proximal	MIR3175:ENSG00000284324:+:miRNA:466,CHD2:ENSG00000173575:+:protein_coding:540	CHD2	CHD2
chr15	92903603	92905384	ARID1B,ATAC,BCL11A,FOXP1,TBR1,TCF7L2	5TRa	proximal	MIR3175:ENSG00000284324:+:miRNA:0,CHD2:ENSG00000173575:+:protein_coding:0	chr15	92903932	92904032	ARID1B,ATAC,BCL11A,TBR1,TCF7L2	4TRa	proximal	MIR3175:ENSG00000284324:+:miRNA:366,CHD2:ENSG00000173575:+:protein_coding:440	CHD2	CHD2
chr15	92903603	92905384	ARID1B,ATAC,BCL11A,FOXP1,TBR1,TCF7L2	5TRa	proximal	MIR3175:ENSG00000284324:+:miRNA:0,CHD2:ENSG00000173575:+:protein_coding:0	chr15	92904032	92904713	ARID1B,ATAC,BCL11A,FOXP1,TBR1,TCF7L2	5TRa	proximal	MIR3175:ENSG00000284324:+:miRNA:0,CHD2:ENSG00000173575:+:protein_coding:0	CHD2	CHD2
chr15	92903603	92905384	ARID1B,ATAC,BCL11A,FOXP1,TBR1,TCF7L2	5TRa	proximal	MIR3175:ENSG00000284324:+:miRNA:0,CHD2:ENSG00000173575:+:protein_coding:0	chr15	92904713	92904788	ARID1B,ATAC,FOXP1,TBR1,TCF7L2	4TRa	distal	CHD2:ENSG00000173575:+:protein_coding:-241	CHD2	CHD2
chr15	92903603	92905384	ARID1B,ATAC,BCL11A,FOXP1,TBR1,TCF7L2	5TRa	proximal	MIR3175:ENSG00000284324:+:miRNA:0,CHD2:ENSG00000173575:+:protein_coding:0	chr15	92904788	92904789	ARID1B,FOXP1,TBR1,TCF7L2	4TR	distal	CHD2:ENSG00000173575:+:protein_coding:-316	CHD2	CHD2
chr15	92903603	92905384	ARID1B,ATAC,BCL11A,FOXP1,TBR1,TCF7L2	5TRa	proximal	MIR3175:ENSG00000284324:+:miRNA:0,CHD2:ENSG00000173575:+:protein_coding:0	chr15	92904789	92905051	ARID1B,TBR1,TCF7L2	3TR	distal	CHD2:ENSG00000173575:+:protein_coding:-317	CHD2	CHD2
chr15	92903603	92905384	ARID1B,ATAC,BCL11A,FOXP1,TBR1,TCF7L2	5TRa	proximal	MIR3175:ENSG00000284324:+:miRNA:0,CHD2:ENSG00000173575:+:protein_coding:0	chr15	92905051	92905117	ARID1B,TBR1	2TR	distal	CHD2:ENSG00000173575:+:protein_coding:-579	CHD2	CHD2
chr15	92903603	92905384	ARID1B,ATAC,BCL11A,FOXP1,TBR1,TCF7L2	5TRa	proximal	MIR3175:ENSG00000284324:+:miRNA:0,CHD2:ENSG00000173575:+:protein_coding:0	chr15	92905117	92905119	ARID1B	1TR	distal	CHD2:ENSG00000173575:+:protein_coding:-645	CHD2	CHD2
chr15	92903603	92905384	ARID1B,ATAC,BCL11A,FOXP1,TBR1,TCF7L2	5TRa	proximal	MIR3175:ENSG00000284324:+:miRNA:0,CHD2:ENSG00000173575:+:protein_coding:0	chr15	92905119	92905123	ARID1B,TCF7L2	2TR	distal	CHD2:ENSG00000173575:+:protein_coding:-647	CHD2	CHD2
chr15	92903603	92905384	ARID1B,ATAC,BCL11A,FOXP1,TBR1,TCF7L2	5TRa	proximal	MIR3175:ENSG00000284324:+:miRNA:0,CHD2:ENSG00000173575:+:protein_coding:0	chr15	92905123	92905384	TCF7L2	1TR	distal	CHD2:ENSG00000173575:+:protein_coding:-651	CHD2	CHD2
chr15	92908037	92908520	ARID1B,ATAC	1TRa	distal	CHD2:ENSG00000173575:+:protein_coding:-3791	chr15	92908037	92908153	ATAC	0TRa	distal	CHD2:ENSG00000173575:+:protein_coding:-3565	CHD2	CHD2
chr15	92908037	92908520	ARID1B,ATAC	1TRa	distal	CHD2:ENSG00000173575:+:protein_coding:-3791	chr15	92908153	92908263	ARID1B,ATAC	1TRa	distal	CHD2:ENSG00000173575:+:protein_coding:-3681	CHD2	CHD2
chr15	92908037	92908520	ARID1B,ATAC	1TRa	distal	CHD2:ENSG00000173575:+:protein_coding:-3791	chr15	92908263	92908520	ARID1B	1TR	distal	CHD2:ENSG00000173575:+:protein_coding:-3791	CHD2	CHD2
chr15	92937596	92938216	TBR1	1TR	proximal	CHD2:ENSG00000173575:+:protein_coding:1437,CHD2:ENSG00000173575:+:nonsense_mediated_decay:1439	chr15	92937596	92938216	TBR1	1TR	proximal	CHD2:ENSG00000173575:+:protein_coding:1437,CHD2:ENSG00000173575:+:nonsense_mediated_decay:1439	CHD2	CHD2
chr16	2152822	2154287	ARID1B,ATAC,BCL11A,TBR1,TCF7L2	4TRa	proximal	RAB26:ENSG00000167964:+:protein_coding:0,TRAF7:ENSG00000131653:+:protein_coding:1410,TRAF7:ENSG00000131653:+:retained_intron:1490,TRAF7:ENSG00000131653:+:nonsense_mediated_decay:1541	chr16	2152822	2152956	BCL11A	1TR	proximal	RAB26:ENSG00000167964:+:protein_coding:85	TRAF7	.
chr16	2152822	2154287	ARID1B,ATAC,BCL11A,TBR1,TCF7L2	4TRa	proximal	RAB26:ENSG00000167964:+:protein_coding:0,TRAF7:ENSG00000131653:+:protein_coding:1410,TRAF7:ENSG00000131653:+:retained_intron:1490,TRAF7:ENSG00000131653:+:nonsense_mediated_decay:1541	chr16	2152956	2153216	ARID1B,BCL11A	2TR	proximal	RAB26:ENSG00000167964:+:protein_coding:0	TRAF7	.
chr16	2152822	2154287	ARID1B,ATAC,BCL11A,TBR1,TCF7L2	4TRa	proximal	RAB26:ENSG00000167964:+:protein_coding:0,TRAF7:ENSG00000131653:+:protein_coding:1410,TRAF7:ENSG00000131653:+:retained_intron:1490,TRAF7:ENSG00000131653:+:nonsense_mediated_decay:1541	chr16	2153216	2153271	ARID1B,BCL11A,TBR1	3TR	distal	RAB26:ENSG00000167964:+:protein_coding:-175	TRAF7	.
chr16	2152822	2154287	ARID1B,ATAC,BCL11A,TBR1,TCF7L2	4TRa	proximal	RAB26:ENSG00000167964:+:protein_coding:0,TRAF7:ENSG00000131653:+:protein_coding:1410,TRAF7:ENSG00000131653:+:retained_intron:1490,TRAF7:ENSG00000131653:+:nonsense_mediated_decay:1541	chr16	2153271	2153406	ARID1B,BCL11A,TBR1,TCF7L2	4TR	distal	RAB26:ENSG00000167964:+:protein_coding:-230	TRAF7	.
chr16	2152822	2154287	ARID1B,ATAC,BCL11A,TBR1,TCF7L2	4TRa	proximal	RAB26:ENSG00000167964:+:protein_coding:0,TRAF7:ENSG00000131653:+:protein_coding:1410,TRAF7:ENSG00000131653:+:retained_intron:1490,TRAF7:ENSG00000131653:+:nonsense_mediated_decay:1541	chr16	2153406	2153480	ARID1B,TBR1,TCF7L2	3TR	distal	TRAF7:ENSG00000131653:+:protein_coding:2217	TRAF7	TRAF7
chr16	2152822	2154287	ARID1B,ATAC,BCL11A,TBR1,TCF7L2	4TRa	proximal	RAB26:ENSG00000167964:+:protein_coding:0,TRAF7:ENSG00000131653:+:protein_coding:1410,TRAF7:ENSG00000131653:+:retained_intron:1490,TRAF7:ENSG00000131653:+:nonsense_mediated_decay:1541	chr16	2153480	2153733	ARID1B,ATAC,TBR1,TCF7L2	3TRa	proximal	TRAF7:ENSG00000131653:+:protein_coding:1964	TRAF7	TRAF7
chr16	2152822	2154287	ARID1B,ATAC,BCL11A,TBR1,TCF7L2	4TRa	proximal	RAB26:ENSG00000167964:+:protein_coding:0,TRAF7:ENSG00000131653:+:protein_coding:1410,TRAF7:ENSG00000131653:+:retained_intron:1490,TRAF7:ENSG00000131653:+:nonsense_mediated_decay:1541	chr16	2153733	2153793	ARID1B,ATAC,TBR1	2TRa	proximal	TRAF7:ENSG00000131653:+:protein_coding:1904,TRAF7:ENSG00000131653:+:retained_intron:1984	TRAF7	TRAF7
chr16	2152822	2154287	ARID1B,ATAC,BCL11A,TBR1,TCF7L2	4TRa	proximal	RAB26:ENSG00000167964:+:protein_coding:0,TRAF7:ENSG00000131653:+:protein_coding:1410,TRAF7:ENSG00000131653:+:retained_intron:1490,TRAF7:ENSG00000131653:+:nonsense_mediated_decay:1541	chr16	2153793	2153903	ARID1B,ATAC,BCL11A,TBR1	3TRa	proximal	TRAF7:ENSG00000131653:+:protein_coding:1794,TRAF7:ENSG00000131653:+:retained_intron:1874,TRAF7:ENSG00000131653:+:nonsense_mediated_decay:1925	TRAF7	TRAF7
chr16	2152822	2154287	ARID1B,ATAC,BCL11A,TBR1,TCF7L2	4TRa	proximal	RAB26:ENSG00000167964:+:protein_coding:0,TRAF7:ENSG00000131653:+:protein_coding:1410,TRAF7:ENSG00000131653:+:retained_intron:1490,TRAF7:ENSG00000131653:+:nonsense_mediated_decay:1541	chr16	2153903	2153970	ARID1B,BCL11A,TBR1	3TR	proximal	TRAF7:ENSG00000131653:+:protein_coding:1727,TRAF7:ENSG00000131653:+:retained_intron:1807,TRAF7:ENSG00000131653:+:nonsense_mediated_decay:1858	TRAF7	TRAF7
chr16	2152822	2154287	ARID1B,ATAC,BCL11A,TBR1,TCF7L2	4TRa	proximal	RAB26:ENSG00000167964:+:protein_coding:0,TRAF7:ENSG00000131653:+:protein_coding:1410,TRAF7:ENSG00000131653:+:retained_intron:1490,TRAF7:ENSG00000131653:+:nonsense_mediated_decay:1541	chr16	2153970	2154280	BCL11A,TBR1	2TR	proximal	TRAF7:ENSG00000131653:+:protein_coding:1417,TRAF7:ENSG00000131653:+:retained_intron:1497,TRAF7:ENSG00000131653:+:nonsense_mediated_decay:1548	TRAF7	TRAF7
chr16	2152822	2154287	ARID1B,ATAC,BCL11A,TBR1,TCF7L2	4TRa	proximal	RAB26:ENSG00000167964:+:protein_coding:0,TRAF7:ENSG00000131653:+:protein_coding:1410,TRAF7:ENSG00000131653:+:retained_intron:1490,TRAF7:ENSG00000131653:+:nonsense_mediated_decay:1541	chr16	2154280	2154287	BCL11A	1TR	proximal	TRAF7:ENSG00000131653:+:protein_coding:1410,TRAF7:ENSG00000131653:+:retained_intron:1490,TRAF7:ENSG00000131653:+:nonsense_mediated_decay:1541	TRAF7	TRAF7
chr16	2154453	2157732	ARID1B,ATAC,BCL11A,FOXP1,TBR1,TCF7L2	5TRa	proximal	TRAF7:ENSG00000131653:+:protein_coding:0,TRAF7:ENSG00000131653:+:retained_intron:0,TRAF7:ENSG00000131653:+:nonsense_mediated_decay:0,RF00345:ENSG00000281010:-:snoRNA:0,SNORD60:ENSG00000206630:-:snoRNA:0,SNHG19:ENSG00000260260:-:lncRNA:0	chr16	2154453	2154484	TBR1	1TR	proximal	TRAF7:ENSG00000131653:+:protein_coding:1213,TRAF7:ENSG00000131653:+:retained_intron:1293,TRAF7:ENSG00000131653:+:nonsense_mediated_decay:1344	TRAF7	TRAF7
chr16	2154453	2157732	ARID1B,ATAC,BCL11A,FOXP1,TBR1,TCF7L2	5TRa	proximal	TRAF7:ENSG00000131653:+:protein_coding:0,TRAF7:ENSG00000131653:+:retained_intron:0,TRAF7:ENSG00000131653:+:nonsense_mediated_decay:0,RF00345:ENSG00000281010:-:snoRNA:0,SNORD60:ENSG00000206630:-:snoRNA:0,SNHG19:ENSG00000260260:-:lncRNA:0	chr16	2154484	2154552	ARID1B,TBR1	2TR	proximal	TRAF7:ENSG00000131653:+:protein_coding:1145,TRAF7:ENSG00000131653:+:retained_intron:1225,TRAF7:ENSG00000131653:+:nonsense_mediated_decay:1276	TRAF7	TRAF7
chr16	2154453	2157732	ARID1B,ATAC,BCL11A,FOXP1,TBR1,TCF7L2	5TRa	proximal	TRAF7:ENSG00000131653:+:protein_coding:0,TRAF7:ENSG00000131653:+:retained_intron:0,TRAF7:ENSG00000131653:+:nonsense_mediated_decay:0,RF00345:ENSG00000281010:-:snoRNA:0,SNORD60:ENSG00000206630:-:snoRNA:0,SNHG19:ENSG00000260260:-:lncRNA:0	chr16	2154552	2154755	ARID1B,BCL11A,TBR1	3TR	proximal	TRAF7:ENSG00000131653:+:protein_coding:942,TRAF7:ENSG00000131653:+:retained_intron:1022,TRAF7:ENSG00000131653:+:nonsense_mediated_decay:1073	TRAF7	TRAF7
chr16	2154453	2157732	ARID1B,ATAC,BCL11A,FOXP1,TBR1,TCF7L2	5TRa	proximal	TRAF7:ENSG00000131653:+:protein_coding:0,TRAF7:ENSG00000131653:+:retained_intron:0,TRAF7:ENSG00000131653:+:nonsense_mediated_decay:0,RF00345:ENSG00000281010:-:snoRNA:0,SNORD60:ENSG00000206630:-:snoRNA:0,SNHG19:ENSG00000260260:-:lncRNA:0	chr16	2154755	2154772	ARID1B,BCL11A,FOXP1,TBR1	4TR	proximal	TRAF7:ENSG00000131653:+:protein_coding:925,TRAF7:ENSG00000131653:+:retained_intron:1005,TRAF7:ENSG00000131653:+:nonsense_mediated_decay:1056	TRAF7	TRAF7
chr16	2154453	2157732	ARID1B,ATAC,BCL11A,FOXP1,TBR1,TCF7L2	5TRa	proximal	TRAF7:ENSG00000131653:+:protein_coding:0,TRAF7:ENSG00000131653:+:retained_intron:0,TRAF7:ENSG00000131653:+:nonsense_mediated_decay:0,RF00345:ENSG00000281010:-:snoRNA:0,SNORD60:ENSG00000206630:-:snoRNA:0,SNHG19:ENSG00000260260:-:lncRNA:0	chr16	2154772	2154857	ARID1B,BCL11A,FOXP1,TBR1,TCF7L2	5TR	proximal	TRAF7:ENSG00000131653:+:protein_coding:840,TRAF7:ENSG00000131653:+:retained_intron:920,TRAF7:ENSG00000131653:+:nonsense_mediated_decay:971	TRAF7	TRAF7
chr16	2154453	2157732	ARID1B,ATAC,BCL11A,FOXP1,TBR1,TCF7L2	5TRa	proximal	TRAF7:ENSG00000131653:+:protein_coding:0,TRAF7:ENSG00000131653:+:retained_intron:0,TRAF7:ENSG00000131653:+:nonsense_mediated_decay:0,RF00345:ENSG00000281010:-:snoRNA:0,SNORD60:ENSG00000206630:-:snoRNA:0,SNHG19:ENSG00000260260:-:lncRNA:0	chr16	2154857	2154964	ARID1B,BCL11A,FOXP1,TCF7L2	4TR	proximal	TRAF7:ENSG00000131653:+:protein_coding:733,TRAF7:ENSG00000131653:+:retained_intron:813,TRAF7:ENSG00000131653:+:nonsense_mediated_decay:864	TRAF7	TRAF7
chr16	2154453	2157732	ARID1B,ATAC,BCL11A,FOXP1,TBR1,TCF7L2	5TRa	proximal	TRAF7:ENSG00000131653:+:protein_coding:0,TRAF7:ENSG00000131653:+:retained_intron:0,TRAF7:ENSG00000131653:+:nonsense_mediated_decay:0,RF00345:ENSG00000281010:-:snoRNA:0,SNORD60:ENSG00000206630:-:snoRNA:0,SNHG19:ENSG00000260260:-:lncRNA:0	chr16	2154964	2154974	ARID1B,BCL11A,FOXP1,TBR1,TCF7L2	5TR	proximal	TRAF7:ENSG00000131653:+:protein_coding:723,TRAF7:ENSG00000131653:+:retained_intron:803,TRAF7:ENSG00000131653:+:nonsense_mediated_decay:854	TRAF7	TRAF7
chr16	2154453	2157732	ARID1B,ATAC,BCL11A,FOXP1,TBR1,TCF7L2	5TRa	proximal	TRAF7:ENSG00000131653:+:protein_coding:0,TRAF7:ENSG00000131653:+:retained_intron:0,TRAF7:ENSG00000131653:+:nonsense_mediated_decay:0,RF00345:ENSG00000281010:-:snoRNA:0,SNORD60:ENSG00000206630:-:snoRNA:0,SNHG19:ENSG00000260260:-:lncRNA:0	chr16	2154974	2155100	ARID1B,BCL11A,TBR1,TCF7L2	4TR	proximal	TRAF7:ENSG00000131653:+:protein_coding:597,TRAF7:ENSG00000131653:+:retained_intron:677,TRAF7:ENSG00000131653:+:nonsense_mediated_decay:728	TRAF7	TRAF7
chr16	2154453	2157732	ARID1B,ATAC,BCL11A,FOXP1,TBR1,TCF7L2	5TRa	proximal	TRAF7:ENSG00000131653:+:protein_coding:0,TRAF7:ENSG00000131653:+:retained_intron:0,TRAF7:ENSG00000131653:+:nonsense_mediated_decay:0,RF00345:ENSG00000281010:-:snoRNA:0,SNORD60:ENSG00000206630:-:snoRNA:0,SNHG19:ENSG00000260260:-:lncRNA:0	chr16	2155100	2155130	ARID1B,BCL11A,FOXP1,TBR1,TCF7L2	5TR	proximal	RF00345:ENSG00000281010:-:snoRNA:0,SNORD60:ENSG00000206630:-:snoRNA:0,TRAF7:ENSG00000131653:+:protein_coding:567,TRAF7:ENSG00000131653:+:retained_intron:647,TRAF7:ENSG00000131653:+:nonsense_mediated_decay:698	TRAF7	TRAF7
chr16	2154453	2157732	ARID1B,ATAC,BCL11A,FOXP1,TBR1,TCF7L2	5TRa	proximal	TRAF7:ENSG00000131653:+:protein_coding:0,TRAF7:ENSG00000131653:+:retained_intron:0,TRAF7:ENSG00000131653:+:nonsense_mediated_decay:0,RF00345:ENSG00000281010:-:snoRNA:0,SNORD60:ENSG00000206630:-:snoRNA:0,SNHG19:ENSG00000260260:-:lncRNA:0	chr16	2155130	2155908	ARID1B,ATAC,BCL11A,FOXP1,TBR1,TCF7L2	5TRa	proximal	TRAF7:ENSG00000131653:+:protein_coding:0,TRAF7:ENSG00000131653:+:retained_intron:0,TRAF7:ENSG00000131653:+:nonsense_mediated_decay:0,SNHG19:ENSG00000260260:-:lncRNA:0,SNORD60:ENSG00000206630:-:snoRNA:24,RF00345:ENSG00000281010:-:snoRNA:25	TRAF7	TRAF7
chr16	2154453	2157732	ARID1B,ATAC,BCL11A,FOXP1,TBR1,TCF7L2	5TRa	proximal	TRAF7:ENSG00000131653:+:protein_coding:0,TRAF7:ENSG00000131653:+:retained_intron:0,TRAF7:ENSG00000131653:+:nonsense_mediated_decay:0,RF00345:ENSG00000281010:-:snoRNA:0,SNORD60:ENSG00000206630:-:snoRNA:0,SNHG19:ENSG00000260260:-:lncRNA:0	chr16	2155908	2156465	ARID1B,ATAC,BCL11A,TBR1,TCF7L2	4TRa	proximal	SNHG19:ENSG00000260260:-:lncRNA:549,SNORD60:ENSG00000206630:-:snoRNA:802,RF00345:ENSG00000281010:-:snoRNA:803	TRAF7	.
chr16	2154453	2157732	ARID1B,ATAC,BCL11A,FOXP1,TBR1,TCF7L2	5TRa	proximal	TRAF7:ENSG00000131653:+:protein_coding:0,TRAF7:ENSG00000131653:+:retained_intron:0,TRAF7:ENSG00000131653:+:nonsense_mediated_decay:0,RF00345:ENSG00000281010:-:snoRNA:0,SNORD60:ENSG00000206630:-:snoRNA:0,SNHG19:ENSG00000260260:-:lncRNA:0	chr16	2156465	2156530	ARID1B,ATAC,BCL11A,TBR1	3TRa	proximal	SNHG19:ENSG00000260260:-:lncRNA:1106,SNORD60:ENSG00000206630:-:snoRNA:1359,RF00345:ENSG00000281010:-:snoRNA:1360	TRAF7	.
chr16	2154453	2157732	ARID1B,ATAC,BCL11A,FOXP1,TBR1,TCF7L2	5TRa	proximal	TRAF7:ENSG00000131653:+:protein_coding:0,TRAF7:ENSG00000131653:+:retained_intron:0,TRAF7:ENSG00000131653:+:nonsense_mediated_decay:0,RF00345:ENSG00000281010:-:snoRNA:0,SNORD60:ENSG00000206630:-:snoRNA:0,SNHG19:ENSG00000260260:-:lncRNA:0	chr16	2156530	2156596	ARID1B,BCL11A,TBR1	3TR	proximal	SNHG19:ENSG00000260260:-:lncRNA:1171,SNORD60:ENSG00000206630:-:snoRNA:1424,RF00345:ENSG00000281010:-:snoRNA:1425	TRAF7	.
chr16	2154453	2157732	ARID1B,ATAC,BCL11A,FOXP1,TBR1,TCF7L2	5TRa	proximal	TRAF7:ENSG00000131653:+:protein_coding:0,TRAF7:ENSG00000131653:+:retained_intron:0,TRAF7:ENSG00000131653:+:nonsense_mediated_decay:0,RF00345:ENSG00000281010:-:snoRNA:0,SNORD60:ENSG00000206630:-:snoRNA:0,SNHG19:ENSG00000260260:-:lncRNA:0	chr16	2156596	2156666	ARID1B,TBR1	2TR	proximal	SNHG19:ENSG00000260260:-:lncRNA:1237,SNORD60:ENSG00000206630:-:snoRNA:1490,RF00345:ENSG00000281010:-:snoRNA:1491	TRAF7	.
chr16	2154453	2157732	ARID1B,ATAC,BCL11A,FOXP1,TBR1,TCF7L2	5TRa	proximal	TRAF7:ENSG00000131653:+:protein_coding:0,TRAF7:ENSG00000131653:+:retained_intron:0,TRAF7:ENSG00000131653:+:nonsense_mediated_decay:0,RF00345:ENSG00000281010:-:snoRNA:0,SNORD60:ENSG00000206630:-:snoRNA:0,SNHG19:ENSG00000260260:-:lncRNA:0	chr16	2156666	2156743	TBR1	1TR	proximal	SNHG19:ENSG00000260260:-:lncRNA:1307,SNORD60:ENSG00000206630:-:snoRNA:1560,RF00345:ENSG00000281010:-:snoRNA:1561	TRAF7	.
chr16	2154453	2157732	ARID1B,ATAC,BCL11A,FOXP1,TBR1,TCF7L2	5TRa	proximal	TRAF7:ENSG00000131653:+:protein_coding:0,TRAF7:ENSG00000131653:+:retained_intron:0,TRAF7:ENSG00000131653:+:nonsense_mediated_decay:0,RF00345:ENSG00000281010:-:snoRNA:0,SNORD60:ENSG00000206630:-:snoRNA:0,SNHG19:ENSG00000260260:-:lncRNA:0	chr16	2156743	2156792	ARID1B,TBR1	2TR	proximal	SNHG19:ENSG00000260260:-:lncRNA:1384,SNORD60:ENSG00000206630:-:snoRNA:1637,RF00345:ENSG00000281010:-:snoRNA:1638	TRAF7	.
chr16	2154453	2157732	ARID1B,ATAC,BCL11A,FOXP1,TBR1,TCF7L2	5TRa	proximal	TRAF7:ENSG00000131653:+:protein_coding:0,TRAF7:ENSG00000131653:+:retained_intron:0,TRAF7:ENSG00000131653:+:nonsense_mediated_decay:0,RF00345:ENSG00000281010:-:snoRNA:0,SNORD60:ENSG00000206630:-:snoRNA:0,SNHG19:ENSG00000260260:-:lncRNA:0	chr16	2156792	2157170	ARID1B	1TR	proximal	SNHG19:ENSG00000260260:-:lncRNA:1433,SNORD60:ENSG00000206630:-:snoRNA:1686,RF00345:ENSG00000281010:-:snoRNA:1687	TRAF7	.
chr16	2154453	2157732	ARID1B,ATAC,BCL11A,FOXP1,TBR1,TCF7L2	5TRa	proximal	TRAF7:ENSG00000131653:+:protein_coding:0,TRAF7:ENSG00000131653:+:retained_intron:0,TRAF7:ENSG00000131653:+:nonsense_mediated_decay:0,RF00345:ENSG00000281010:-:snoRNA:0,SNORD60:ENSG00000206630:-:snoRNA:0,SNHG19:ENSG00000260260:-:lncRNA:0	chr16	2157170	2157205	ARID1B,BCL11A	2TR	proximal	SNHG19:ENSG00000260260:-:lncRNA:1811	TRAF7	.
chr16	2154453	2157732	ARID1B,ATAC,BCL11A,FOXP1,TBR1,TCF7L2	5TRa	proximal	TRAF7:ENSG00000131653:+:protein_coding:0,TRAF7:ENSG00000131653:+:retained_intron:0,TRAF7:ENSG00000131653:+:nonsense_mediated_decay:0,RF00345:ENSG00000281010:-:snoRNA:0,SNORD60:ENSG00000206630:-:snoRNA:0,SNHG19:ENSG00000260260:-:lncRNA:0	chr16	2157205	2157388	BCL11A	1TR	proximal	SNHG19:ENSG00000260260:-:lncRNA:1846	TRAF7	.
chr16	2154453	2157732	ARID1B,ATAC,BCL11A,FOXP1,TBR1,TCF7L2	5TRa	proximal	TRAF7:ENSG00000131653:+:protein_coding:0,TRAF7:ENSG00000131653:+:retained_intron:0,TRAF7:ENSG00000131653:+:nonsense_mediated_decay:0,RF00345:ENSG00000281010:-:snoRNA:0,SNORD60:ENSG00000206630:-:snoRNA:0,SNHG19:ENSG00000260260:-:lncRNA:0	chr16	2157388	2157393	ARID1B,BCL11A	2TR	distal	SNHG19:ENSG00000260260:-:lncRNA:2029	TRAF7	.
chr16	2154453	2157732	ARID1B,ATAC,BCL11A,FOXP1,TBR1,TCF7L2	5TRa	proximal	TRAF7:ENSG00000131653:+:protein_coding:0,TRAF7:ENSG00000131653:+:retained_intron:0,TRAF7:ENSG00000131653:+:nonsense_mediated_decay:0,RF00345:ENSG00000281010:-:snoRNA:0,SNORD60:ENSG00000206630:-:snoRNA:0,SNHG19:ENSG00000260260:-:lncRNA:0	chr16	2157393	2157410	ARID1B,BCL11A,TBR1	3TR	distal	SNHG19:ENSG00000260260:-:lncRNA:2034	TRAF7	.
chr16	2154453	2157732	ARID1B,ATAC,BCL11A,FOXP1,TBR1,TCF7L2	5TRa	proximal	TRAF7:ENSG00000131653:+:protein_coding:0,TRAF7:ENSG00000131653:+:retained_intron:0,TRAF7:ENSG00000131653:+:nonsense_mediated_decay:0,RF00345:ENSG00000281010:-:snoRNA:0,SNORD60:ENSG00000206630:-:snoRNA:0,SNHG19:ENSG00000260260:-:lncRNA:0	chr16	2157410	2157645	ARID1B,TBR1	2TR	distal	SNHG19:ENSG00000260260:-:lncRNA:2051	TRAF7	.
chr16	2154453	2157732	ARID1B,ATAC,BCL11A,FOXP1,TBR1,TCF7L2	5TRa	proximal	TRAF7:ENSG00000131653:+:protein_coding:0,TRAF7:ENSG00000131653:+:retained_intron:0,TRAF7:ENSG00000131653:+:nonsense_mediated_decay:0,RF00345:ENSG00000281010:-:snoRNA:0,SNORD60:ENSG00000206630:-:snoRNA:0,SNHG19:ENSG00000260260:-:lncRNA:0	chr16	2157645	2157732	ARID1B	1TR	distal	SNHG19:ENSG00000260260:-:lncRNA:2286	TRAF7	.
chr16	2158861	2160108	ARID1B,ATAC,BCL11A,TBR1,TCF7L2	4TRa	distal	TRAF7:ENSG00000131653:+:protein_coding:3433,SNHG19:ENSG00000260260:-:lncRNA:3502	chr16	2158861	2158958	BCL11A	1TR	distal	SNHG19:ENSG00000260260:-:lncRNA:3502	TRAF7	.
chr16	2158861	2160108	ARID1B,ATAC,BCL11A,TBR1,TCF7L2	4TRa	distal	TRAF7:ENSG00000131653:+:protein_coding:3433,SNHG19:ENSG00000260260:-:lncRNA:3502	chr16	2158958	2158961	BCL11A,TCF7L2	2TR	distal	SNHG19:ENSG00000260260:-:lncRNA:3599	TRAF7	.
chr16	2158861	2160108	ARID1B,ATAC,BCL11A,TBR1,TCF7L2	4TRa	distal	TRAF7:ENSG00000131653:+:protein_coding:3433,SNHG19:ENSG00000260260:-:lncRNA:3502	chr16	2158961	2159170	BCL11A,TBR1,TCF7L2	3TR	distal	SNHG19:ENSG00000260260:-:lncRNA:3602	TRAF7	.
chr16	2158861	2160108	ARID1B,ATAC,BCL11A,TBR1,TCF7L2	4TRa	distal	TRAF7:ENSG00000131653:+:protein_coding:3433,SNHG19:ENSG00000260260:-:lncRNA:3502	chr16	2159170	2159183	TBR1,TCF7L2	2TR	distal	SNHG19:ENSG00000260260:-:lncRNA:3811	TRAF7	.
chr16	2158861	2160108	ARID1B,ATAC,BCL11A,TBR1,TCF7L2	4TRa	distal	TRAF7:ENSG00000131653:+:protein_coding:3433,SNHG19:ENSG00000260260:-:lncRNA:3502	chr16	2159183	2159287	TCF7L2	1TR	distal	SNHG19:ENSG00000260260:-:lncRNA:3824	TRAF7	.
chr16	2158861	2160108	ARID1B,ATAC,BCL11A,TBR1,TCF7L2	4TRa	distal	TRAF7:ENSG00000131653:+:protein_coding:3433,SNHG19:ENSG00000260260:-:lncRNA:3502	chr16	2159287	2159323	TBR1,TCF7L2	2TR	distal	SNHG19:ENSG00000260260:-:lncRNA:3928	TRAF7	.
chr16	2158861	2160108	ARID1B,ATAC,BCL11A,TBR1,TCF7L2	4TRa	distal	TRAF7:ENSG00000131653:+:protein_coding:3433,SNHG19:ENSG00000260260:-:lncRNA:3502	chr16	2159323	2159545	ATAC,TBR1,TCF7L2	2TRa	distal	SNHG19:ENSG00000260260:-:lncRNA:3964	TRAF7	.
chr16	2158861	2160108	ARID1B,ATAC,BCL11A,TBR1,TCF7L2	4TRa	distal	TRAF7:ENSG00000131653:+:protein_coding:3433,SNHG19:ENSG00000260260:-:lncRNA:3502	chr16	2159545	2159631	ATAC,BCL11A,TBR1,TCF7L2	3TRa	distal	TRAF7:ENSG00000131653:+:protein_coding:3910	TRAF7	TRAF7
chr16	2158861	2160108	ARID1B,ATAC,BCL11A,TBR1,TCF7L2	4TRa	distal	TRAF7:ENSG00000131653:+:protein_coding:3433,SNHG19:ENSG00000260260:-:lncRNA:3502	chr16	2159631	2159738	ARID1B,ATAC,BCL11A,TBR1,TCF7L2	4TRa	distal	TRAF7:ENSG00000131653:+:protein_coding:3803	TRAF7	TRAF7
chr16	2158861	2160108	ARID1B,ATAC,BCL11A,TBR1,TCF7L2	4TRa	distal	TRAF7:ENSG00000131653:+:protein_coding:3433,SNHG19:ENSG00000260260:-:lncRNA:3502	chr16	2159738	2159831	ARID1B,BCL11A,TBR1,TCF7L2	4TR	distal	TRAF7:ENSG00000131653:+:protein_coding:3710	TRAF7	TRAF7
chr16	2158861	2160108	ARID1B,ATAC,BCL11A,TBR1,TCF7L2	4TRa	distal	TRAF7:ENSG00000131653:+:protein_coding:3433,SNHG19:ENSG00000260260:-:lncRNA:3502	chr16	2159831	2160056	ARID1B,BCL11A,TBR1	3TR	distal	TRAF7:ENSG00000131653:+:protein_coding:3485	TRAF7	TRAF7
chr16	2158861	2160108	ARID1B,ATAC,BCL11A,TBR1,TCF7L2	4TRa	distal	TRAF7:ENSG00000131653:+:protein_coding:3433,SNHG19:ENSG00000260260:-:lncRNA:3502	chr16	2160056	2160100	ARID1B,BCL11A	2TR	distal	TRAF7:ENSG00000131653:+:protein_coding:3441	TRAF7	TRAF7
chr16	2158861	2160108	ARID1B,ATAC,BCL11A,TBR1,TCF7L2	4TRa	distal	TRAF7:ENSG00000131653:+:protein_coding:3433,SNHG19:ENSG00000260260:-:lncRNA:3502	chr16	2160100	2160108	ARID1B	1TR	distal	TRAF7:ENSG00000131653:+:protein_coding:3433	TRAF7	TRAF7
chr16	2160582	2160935	BCL11A	1TR	distal	TRAF7:ENSG00000131653:+:protein_coding:2606	chr16	2160582	2160935	BCL11A	1TR	distal	TRAF7:ENSG00000131653:+:protein_coding:2606	TRAF7	TRAF7
chr16	2163155	2163377	BCL11A	1TR	proximal	TRAF7:ENSG00000131653:+:protein_coding:164	chr16	2163155	2163377	BCL11A	1TR	proximal	TRAF7:ENSG00000131653:+:protein_coding:164	TRAF7	TRAF7
chr16	3728087	3728497	TBR1	1TR	distal	CREBBP:ENSG00000005339:-:protein_coding:-2754	chr16	3728087	3728497	TBR1	1TR	distal	CREBBP:ENSG00000005339:-:protein_coding:-2754	CREBBP	CREBBP
chr16	3879309	3881902	ARID1B,ATAC,BCL11A,FOXP1,TBR1,TCF7L2	5TRa	proximal	CREBBP:ENSG00000005339:-:protein_coding:0	chr16	3879309	3879376	TBR1	1TR	distal	CREBBP:ENSG00000005339:-:protein_coding:-745	CREBBP	CREBBP
chr16	3879309	3881902	ARID1B,ATAC,BCL11A,FOXP1,TBR1,TCF7L2	5TRa	proximal	CREBBP:ENSG00000005339:-:protein_coding:0	chr16	3879376	3879526	BCL11A,TBR1	2TR	distal	CREBBP:ENSG00000005339:-:protein_coding:-595	CREBBP	CREBBP
chr16	3879309	3881902	ARID1B,ATAC,BCL11A,FOXP1,TBR1,TCF7L2	5TRa	proximal	CREBBP:ENSG00000005339:-:protein_coding:0	chr16	3879526	3879537	ARID1B,BCL11A,TBR1	3TR	distal	CREBBP:ENSG00000005339:-:protein_coding:-584	CREBBP	CREBBP
chr16	3879309	3881902	ARID1B,ATAC,BCL11A,FOXP1,TBR1,TCF7L2	5TRa	proximal	CREBBP:ENSG00000005339:-:protein_coding:0	chr16	3879537	3879786	ARID1B,BCL11A,TBR1,TCF7L2	4TR	distal	CREBBP:ENSG00000005339:-:protein_coding:-335	CREBBP	CREBBP
chr16	3879309	3881902	ARID1B,ATAC,BCL11A,FOXP1,TBR1,TCF7L2	5TRa	proximal	CREBBP:ENSG00000005339:-:protein_coding:0	chr16	3879786	3879915	ARID1B,ATAC,BCL11A,TBR1,TCF7L2	4TRa	distal	CREBBP:ENSG00000005339:-:protein_coding:-206	CREBBP	CREBBP
chr16	3879309	3881902	ARID1B,ATAC,BCL11A,FOXP1,TBR1,TCF7L2	5TRa	proximal	CREBBP:ENSG00000005339:-:protein_coding:0	chr16	3879915	3880122	ARID1B,ATAC,BCL11A,FOXP1,TBR1,TCF7L2	5TRa	proximal	CREBBP:ENSG00000005339:-:protein_coding:0	CREBBP	CREBBP
chr16	3879309	3881902	ARID1B,ATAC,BCL11A,FOXP1,TBR1,TCF7L2	5TRa	proximal	CREBBP:ENSG00000005339:-:protein_coding:0	chr16	3880122	3880339	ARID1B,ATAC,FOXP1,TBR1,TCF7L2	4TRa	proximal	CREBBP:ENSG00000005339:-:protein_coding:1	CREBBP	CREBBP
chr16	3879309	3881902	ARID1B,ATAC,BCL11A,FOXP1,TBR1,TCF7L2	5TRa	proximal	CREBBP:ENSG00000005339:-:protein_coding:0	chr16	3880339	3880415	ARID1B,ATAC,FOXP1,TBR1	3TRa	proximal	CREBBP:ENSG00000005339:-:protein_coding:218	CREBBP	CREBBP
chr16	3879309	3881902	ARID1B,ATAC,BCL11A,FOXP1,TBR1,TCF7L2	5TRa	proximal	CREBBP:ENSG00000005339:-:protein_coding:0	chr16	3880415	3880459	ARID1B,ATAC,TBR1	2TRa	proximal	CREBBP:ENSG00000005339:-:protein_coding:294	CREBBP	CREBBP
chr16	3879309	3881902	ARID1B,ATAC,BCL11A,FOXP1,TBR1,TCF7L2	5TRa	proximal	CREBBP:ENSG00000005339:-:protein_coding:0	chr16	3880459	3880461	ARID1B,ATAC	1TRa	proximal	CREBBP:ENSG00000005339:-:protein_coding:338	CREBBP	CREBBP
chr16	3879309	3881902	ARID1B,ATAC,BCL11A,FOXP1,TBR1,TCF7L2	5TRa	proximal	CREBBP:ENSG00000005339:-:protein_coding:0	chr16	3880461	3880551	ATAC	0TRa	proximal	CREBBP:ENSG00000005339:-:protein_coding:340	CREBBP	CREBBP
chr16	3879309	3881902	ARID1B,ATAC,BCL11A,FOXP1,TBR1,TCF7L2	5TRa	proximal	CREBBP:ENSG00000005339:-:protein_coding:0	chr16	3880551	3880613	ATAC,TBR1	1TRa	proximal	CREBBP:ENSG00000005339:-:protein_coding:430	CREBBP	CREBBP
chr16	3879309	3881902	ARID1B,ATAC,BCL11A,FOXP1,TBR1,TCF7L2	5TRa	proximal	CREBBP:ENSG00000005339:-:protein_coding:0	chr16	3880613	3880622	ARID1B,ATAC,TBR1	2TRa	proximal	CREBBP:ENSG00000005339:-:protein_coding:492	CREBBP	CREBBP
chr16	3879309	3881902	ARID1B,ATAC,BCL11A,FOXP1,TBR1,TCF7L2	5TRa	proximal	CREBBP:ENSG00000005339:-:protein_coding:0	chr16	3880622	3880661	ARID1B,ATAC,TBR1,TCF7L2	3TRa	proximal	CREBBP:ENSG00000005339:-:protein_coding:501	CREBBP	CREBBP
chr16	3879309	3881902	ARID1B,ATAC,BCL11A,FOXP1,TBR1,TCF7L2	5TRa	proximal	CREBBP:ENSG00000005339:-:protein_coding:0	chr16	3880661	3880713	ARID1B,ATAC,BCL11A,TBR1,TCF7L2	4TRa	proximal	CREBBP:ENSG00000005339:-:protein_coding:540	CREBBP	CREBBP
chr16	3879309	3881902	ARID1B,ATAC,BCL11A,FOXP1,TBR1,TCF7L2	5TRa	proximal	CREBBP:ENSG00000005339:-:protein_coding:0	chr16	3880713	3881166	ARID1B,ATAC,BCL11A,FOXP1,TBR1,TCF7L2	5TRa	proximal	CREBBP:ENSG00000005339:-:protein_coding:0	CREBBP	CREBBP
chr16	3879309	3881902	ARID1B,ATAC,BCL11A,FOXP1,TBR1,TCF7L2	5TRa	proximal	CREBBP:ENSG00000005339:-:protein_coding:0	chr16	3881166	3881291	ARID1B,ATAC,BCL11A,TBR1,TCF7L2	4TRa	proximal	CREBBP:ENSG00000005339:-:protein_coding:439	CREBBP	CREBBP
chr16	3879309	3881902	ARID1B,ATAC,BCL11A,FOXP1,TBR1,TCF7L2	5TRa	proximal	CREBBP:ENSG00000005339:-:protein_coding:0	chr16	3881291	3881397	ARID1B,BCL11A,TBR1,TCF7L2	4TR	proximal	CREBBP:ENSG00000005339:-:protein_coding:564	CREBBP	CREBBP
chr16	3879309	3881902	ARID1B,ATAC,BCL11A,FOXP1,TBR1,TCF7L2	5TRa	proximal	CREBBP:ENSG00000005339:-:protein_coding:0	chr16	3881397	3881584	ARID1B,BCL11A,TBR1	3TR	proximal	CREBBP:ENSG00000005339:-:protein_coding:670	CREBBP	CREBBP
chr16	3879309	3881902	ARID1B,ATAC,BCL11A,FOXP1,TBR1,TCF7L2	5TRa	proximal	CREBBP:ENSG00000005339:-:protein_coding:0	chr16	3881584	3881827	BCL11A,TBR1	2TR	proximal	CREBBP:ENSG00000005339:-:protein_coding:857	CREBBP	CREBBP
chr16	3879309	3881902	ARID1B,ATAC,BCL11A,FOXP1,TBR1,TCF7L2	5TRa	proximal	CREBBP:ENSG00000005339:-:protein_coding:0	chr16	3881827	3881902	BCL11A	1TR	proximal	CREBBP:ENSG00000005339:-:protein_coding:1100	CREBBP	CREBBP
chr16	30159720	30159920	TBR1	1TR	distal	CORO1A:ENSG00000102879:+:protein_coding:22906	chr16	30159720	30159920	TBR1	1TR	distal	CORO1A:ENSG00000102879:+:protein_coding:22906	CORO1A	CORO1A
chr16	30163356	30163903	ARID1B,BCL11A,TBR1	3TR	distal	CORO1A:ENSG00000102879:+:protein_coding:18923	chr16	30163356	30163445	TBR1	1TR	distal	CORO1A:ENSG00000102879:+:protein_coding:19381	CORO1A	CORO1A
chr16	30163356	30163903	ARID1B,BCL11A,TBR1	3TR	distal	CORO1A:ENSG00000102879:+:protein_coding:18923	chr16	30163445	30163448	BCL11A,TBR1	2TR	distal	CORO1A:ENSG00000102879:+:protein_coding:19378	CORO1A	CORO1A
chr16	30163356	30163903	ARID1B,BCL11A,TBR1	3TR	distal	CORO1A:ENSG00000102879:+:protein_coding:18923	chr16	30163448	30163729	ARID1B,BCL11A,TBR1	3TR	distal	CORO1A:ENSG00000102879:+:protein_coding:19097	CORO1A	CORO1A
chr16	30163356	30163903	ARID1B,BCL11A,TBR1	3TR	distal	CORO1A:ENSG00000102879:+:protein_coding:18923	chr16	30163729	30163881	BCL11A,TBR1	2TR	distal	CORO1A:ENSG00000102879:+:protein_coding:18945	CORO1A	CORO1A
chr16	30163356	30163903	ARID1B,BCL11A,TBR1	3TR	distal	CORO1A:ENSG00000102879:+:protein_coding:18923	chr16	30163881	30163903	TBR1	1TR	distal	CORO1A:ENSG00000102879:+:protein_coding:18923	CORO1A	CORO1A
chr16	30178566	30178817	TBR1	1TR	distal	CORO1A:ENSG00000102879:+:protein_coding:4009	chr16	30178566	30178817	TBR1	1TR	distal	CORO1A:ENSG00000102879:+:protein_coding:4009	CORO1A	CORO1A
chr16	30182638	30185229	ARID1B,ATAC,BCL11A,FOXP1,TBR1,TCF7L2	5TRa	proximal	CORO1A:ENSG00000102879:+:protein_coding:0,CORO1A:ENSG00000102879:+:lncRNA:0,CORO1A:ENSG00000102879:+:retained_intron:0,AC012645.3:ENSG00000261416:-:lncRNA:0	chr16	30182638	30182673	ARID1B	1TR	proximal	CORO1A:ENSG00000102879:+:protein_coding:153,CORO1A:ENSG00000102879:+:lncRNA:840,CORO1A:ENSG00000102879:+:retained_intron:931	CORO1A	CORO1A
chr16	30182638	30185229	ARID1B,ATAC,BCL11A,FOXP1,TBR1,TCF7L2	5TRa	proximal	CORO1A:ENSG00000102879:+:protein_coding:0,CORO1A:ENSG00000102879:+:lncRNA:0,CORO1A:ENSG00000102879:+:retained_intron:0,AC012645.3:ENSG00000261416:-:lncRNA:0	chr16	30182673	30182741	ARID1B,TBR1	2TR	proximal	CORO1A:ENSG00000102879:+:protein_coding:85,CORO1A:ENSG00000102879:+:lncRNA:772,CORO1A:ENSG00000102879:+:retained_intron:863	CORO1A	CORO1A
chr16	30182638	30185229	ARID1B,ATAC,BCL11A,FOXP1,TBR1,TCF7L2	5TRa	proximal	CORO1A:ENSG00000102879:+:protein_coding:0,CORO1A:ENSG00000102879:+:lncRNA:0,CORO1A:ENSG00000102879:+:retained_intron:0,AC012645.3:ENSG00000261416:-:lncRNA:0	chr16	30182741	30182761	ARID1B,TBR1,TCF7L2	3TR	proximal	CORO1A:ENSG00000102879:+:protein_coding:65,CORO1A:ENSG00000102879:+:lncRNA:752,CORO1A:ENSG00000102879:+:retained_intron:843	CORO1A	CORO1A
chr16	30182638	30185229	ARID1B,ATAC,BCL11A,FOXP1,TBR1,TCF7L2	5TRa	proximal	CORO1A:ENSG00000102879:+:protein_coding:0,CORO1A:ENSG00000102879:+:lncRNA:0,CORO1A:ENSG00000102879:+:retained_intron:0,AC012645.3:ENSG00000261416:-:lncRNA:0	chr16	30182761	30182907	ARID1B,BCL11A,TBR1,TCF7L2	4TR	proximal	CORO1A:ENSG00000102879:+:protein_coding:0,CORO1A:ENSG00000102879:+:lncRNA:606,CORO1A:ENSG00000102879:+:retained_intron:697	CORO1A	CORO1A
chr16	30182638	30185229	ARID1B,ATAC,BCL11A,FOXP1,TBR1,TCF7L2	5TRa	proximal	CORO1A:ENSG00000102879:+:protein_coding:0,CORO1A:ENSG00000102879:+:lncRNA:0,CORO1A:ENSG00000102879:+:retained_intron:0,AC012645.3:ENSG00000261416:-:lncRNA:0	chr16	30182907	30182964	ARID1B,ATAC,BCL11A,TBR1,TCF7L2	4TRa	proximal	CORO1A:ENSG00000102879:+:protein_coding:22,CORO1A:ENSG00000102879:+:lncRNA:549,CORO1A:ENSG00000102879:+:retained_intron:640	CORO1A	CORO1A
chr16	30182638	30185229	ARID1B,ATAC,BCL11A,FOXP1,TBR1,TCF7L2	5TRa	proximal	CORO1A:ENSG00000102879:+:protein_coding:0,CORO1A:ENSG00000102879:+:lncRNA:0,CORO1A:ENSG00000102879:+:retained_intron:0,AC012645.3:ENSG00000261416:-:lncRNA:0	chr16	30182964	30183971	ARID1B,ATAC,BCL11A,FOXP1,TBR1,TCF7L2	5TRa	proximal	CORO1A:ENSG00000102879:+:protein_coding:0,CORO1A:ENSG00000102879:+:lncRNA:0,CORO1A:ENSG00000102879:+:retained_intron:0	CORO1A	CORO1A
chr16	30182638	30185229	ARID1B,ATAC,BCL11A,FOXP1,TBR1,TCF7L2	5TRa	proximal	CORO1A:ENSG00000102879:+:protein_coding:0,CORO1A:ENSG00000102879:+:lncRNA:0,CORO1A:ENSG00000102879:+:retained_intron:0,AC012645.3:ENSG00000261416:-:lncRNA:0	chr16	30183971	30184006	ARID1B,BCL11A,FOXP1,TBR1,TCF7L2	5TR	proximal	CORO1A:ENSG00000102879:+:retained_intron:211,CORO1A:ENSG00000102879:+:protein_coding:741	CORO1A	CORO1A
chr16	30182638	30185229	ARID1B,ATAC,BCL11A,FOXP1,TBR1,TCF7L2	5TRa	proximal	CORO1A:ENSG00000102879:+:protein_coding:0,CORO1A:ENSG00000102879:+:lncRNA:0,CORO1A:ENSG00000102879:+:retained_intron:0,AC012645.3:ENSG00000261416:-:lncRNA:0	chr16	30184006	30184056	ARID1B,BCL11A,TBR1,TCF7L2	4TR	proximal	CORO1A:ENSG00000102879:+:retained_intron:161,CORO1A:ENSG00000102879:+:protein_coding:691	CORO1A	CORO1A
chr16	30182638	30185229	ARID1B,ATAC,BCL11A,FOXP1,TBR1,TCF7L2	5TRa	proximal	CORO1A:ENSG00000102879:+:protein_coding:0,CORO1A:ENSG00000102879:+:lncRNA:0,CORO1A:ENSG00000102879:+:retained_intron:0,AC012645.3:ENSG00000261416:-:lncRNA:0	chr16	30184056	30184175	ARID1B,BCL11A,TBR1	3TR	proximal	CORO1A:ENSG00000102879:+:retained_intron:42,CORO1A:ENSG00000102879:+:protein_coding:572	CORO1A	CORO1A
chr16	30182638	30185229	ARID1B,ATAC,BCL11A,FOXP1,TBR1,TCF7L2	5TRa	proximal	CORO1A:ENSG00000102879:+:protein_coding:0,CORO1A:ENSG00000102879:+:lncRNA:0,CORO1A:ENSG00000102879:+:retained_intron:0,AC012645.3:ENSG00000261416:-:lncRNA:0	chr16	30184175	30184215	BCL11A,TBR1	2TR	proximal	CORO1A:ENSG00000102879:+:retained_intron:2,CORO1A:ENSG00000102879:+:protein_coding:532	CORO1A	CORO1A
chr16	30182638	30185229	ARID1B,ATAC,BCL11A,FOXP1,TBR1,TCF7L2	5TRa	proximal	CORO1A:ENSG00000102879:+:protein_coding:0,CORO1A:ENSG00000102879:+:lncRNA:0,CORO1A:ENSG00000102879:+:retained_intron:0,AC012645.3:ENSG00000261416:-:lncRNA:0	chr16	30184215	30184315	BCL11A,FOXP1,TBR1	3TR	proximal	CORO1A:ENSG00000102879:+:retained_intron:0,CORO1A:ENSG00000102879:+:protein_coding:432	CORO1A	CORO1A
chr16	30182638	30185229	ARID1B,ATAC,BCL11A,FOXP1,TBR1,TCF7L2	5TRa	proximal	CORO1A:ENSG00000102879:+:protein_coding:0,CORO1A:ENSG00000102879:+:lncRNA:0,CORO1A:ENSG00000102879:+:retained_intron:0,AC012645.3:ENSG00000261416:-:lncRNA:0	chr16	30184315	30184320	BCL11A,FOXP1,TBR1,TCF7L2	4TR	proximal	CORO1A:ENSG00000102879:+:protein_coding:427,CORO1A:ENSG00000102879:+:retained_intron:1611	CORO1A	CORO1A
chr16	30182638	30185229	ARID1B,ATAC,BCL11A,FOXP1,TBR1,TCF7L2	5TRa	proximal	CORO1A:ENSG00000102879:+:protein_coding:0,CORO1A:ENSG00000102879:+:lncRNA:0,CORO1A:ENSG00000102879:+:retained_intron:0,AC012645.3:ENSG00000261416:-:lncRNA:0	chr16	30184320	30184388	FOXP1,TBR1,TCF7L2	3TR	proximal	CORO1A:ENSG00000102879:+:protein_coding:359,CORO1A:ENSG00000102879:+:retained_intron:1543	CORO1A	CORO1A
chr16	30182638	30185229	ARID1B,ATAC,BCL11A,FOXP1,TBR1,TCF7L2	5TRa	proximal	CORO1A:ENSG00000102879:+:protein_coding:0,CORO1A:ENSG00000102879:+:lncRNA:0,CORO1A:ENSG00000102879:+:retained_intron:0,AC012645.3:ENSG00000261416:-:lncRNA:0	chr16	30184388	30184396	ARID1B,FOXP1,TBR1,TCF7L2	4TR	proximal	CORO1A:ENSG00000102879:+:protein_coding:351,CORO1A:ENSG00000102879:+:retained_intron:1535	CORO1A	CORO1A
chr16	30182638	30185229	ARID1B,ATAC,BCL11A,FOXP1,TBR1,TCF7L2	5TRa	proximal	CORO1A:ENSG00000102879:+:protein_coding:0,CORO1A:ENSG00000102879:+:lncRNA:0,CORO1A:ENSG00000102879:+:retained_intron:0,AC012645.3:ENSG00000261416:-:lncRNA:0	chr16	30184396	30184528	ARID1B,BCL11A,FOXP1,TBR1,TCF7L2	5TR	proximal	AC012645.3:ENSG00000261416:-:lncRNA:0,CORO1A:ENSG00000102879:+:protein_coding:219,CORO1A:ENSG00000102879:+:retained_intron:1403	CORO1A	CORO1A
chr16	30182638	30185229	ARID1B,ATAC,BCL11A,FOXP1,TBR1,TCF7L2	5TRa	proximal	CORO1A:ENSG00000102879:+:protein_coding:0,CORO1A:ENSG00000102879:+:lncRNA:0,CORO1A:ENSG00000102879:+:retained_intron:0,AC012645.3:ENSG00000261416:-:lncRNA:0	chr16	30184528	30184533	ARID1B,BCL11A,TBR1,TCF7L2	4TR	proximal	AC012645.3:ENSG00000261416:-:lncRNA:4,CORO1A:ENSG00000102879:+:protein_coding:214,CORO1A:ENSG00000102879:+:retained_intron:1398	CORO1A	CORO1A
chr16	30182638	30185229	ARID1B,ATAC,BCL11A,FOXP1,TBR1,TCF7L2	5TRa	proximal	CORO1A:ENSG00000102879:+:protein_coding:0,CORO1A:ENSG00000102879:+:lncRNA:0,CORO1A:ENSG00000102879:+:retained_intron:0,AC012645.3:ENSG00000261416:-:lncRNA:0	chr16	30184533	30184623	ARID1B,BCL11A,TBR1	3TR	proximal	AC012645.3:ENSG00000261416:-:lncRNA:0,CORO1A:ENSG00000102879:+:protein_coding:124,CORO1A:ENSG00000102879:+:retained_intron:1308	CORO1A	CORO1A
chr16	30182638	30185229	ARID1B,ATAC,BCL11A,FOXP1,TBR1,TCF7L2	5TRa	proximal	CORO1A:ENSG00000102879:+:protein_coding:0,CORO1A:ENSG00000102879:+:lncRNA:0,CORO1A:ENSG00000102879:+:retained_intron:0,AC012645.3:ENSG00000261416:-:lncRNA:0	chr16	30184623	30184670	ARID1B,BCL11A	2TR	proximal	AC012645.3:ENSG00000261416:-:lncRNA:59,CORO1A:ENSG00000102879:+:protein_coding:77,CORO1A:ENSG00000102879:+:retained_intron:1261	CORO1A	CORO1A
chr16	30182638	30185229	ARID1B,ATAC,BCL11A,FOXP1,TBR1,TCF7L2	5TRa	proximal	CORO1A:ENSG00000102879:+:protein_coding:0,CORO1A:ENSG00000102879:+:lncRNA:0,CORO1A:ENSG00000102879:+:retained_intron:0,AC012645.3:ENSG00000261416:-:lncRNA:0	chr16	30184670	30184763	BCL11A	1TR	proximal	CORO1A:ENSG00000102879:+:protein_coding:0,AC012645.3:ENSG00000261416:-:lncRNA:106,CORO1A:ENSG00000102879:+:retained_intron:1168	CORO1A	CORO1A
chr16	30182638	30185229	ARID1B,ATAC,BCL11A,FOXP1,TBR1,TCF7L2	5TRa	proximal	CORO1A:ENSG00000102879:+:protein_coding:0,CORO1A:ENSG00000102879:+:lncRNA:0,CORO1A:ENSG00000102879:+:retained_intron:0,AC012645.3:ENSG00000261416:-:lncRNA:0	chr16	30184763	30184988	BCL11A,TCF7L2	2TR	proximal	AC012645.3:ENSG00000261416:-:lncRNA:0,CORO1A:ENSG00000102879:+:retained_intron:943	CORO1A	.
chr16	30182638	30185229	ARID1B,ATAC,BCL11A,FOXP1,TBR1,TCF7L2	5TRa	proximal	CORO1A:ENSG00000102879:+:protein_coding:0,CORO1A:ENSG00000102879:+:lncRNA:0,CORO1A:ENSG00000102879:+:retained_intron:0,AC012645.3:ENSG00000261416:-:lncRNA:0	chr16	30184988	30185229	BCL11A	1TR	proximal	AC012645.3:ENSG00000261416:-:lncRNA:30,CORO1A:ENSG00000102879:+:retained_intron:702	CORO1A	.
chr16	89320988	89321232	ATAC	0TRa	proximal	AC137932.2:ENSG00000261253:+:lncRNA:0,ANKRD11:ENSG00000167522:-:protein_coding:631	chr16	89320988	89321232	ATAC	0TRa	proximal	AC137932.2:ENSG00000261253:+:lncRNA:0,ANKRD11:ENSG00000167522:-:protein_coding:631	ANKRD11	ANKRD11
chr16	89326052	89326259	TBR1	1TR	distal	ANKRD11:ENSG00000167522:-:protein_coding:-2728	chr16	89326052	89326259	TBR1	1TR	distal	ANKRD11:ENSG00000167522:-:protein_coding:-2728	ANKRD11	ANKRD11
chr16	89333678	89333986	TBR1	1TR	distal	ANKRD11:ENSG00000167522:-:protein_coding:4691	chr16	89333678	89333986	TBR1	1TR	distal	ANKRD11:ENSG00000167522:-:protein_coding:4691	ANKRD11	ANKRD11
chr16	89334619	89334860	TBR1	1TR	distal	ANKRD11:ENSG00000167522:-:protein_coding:5632	chr16	89334619	89334860	TBR1	1TR	distal	ANKRD11:ENSG00000167522:-:protein_coding:5632	ANKRD11	ANKRD11
chr16	89341164	89342065	ARID1B,ATAC,BCL11A,TBR1,TCF7L2	4TRa	proximal	ANKRD11:ENSG00000167522:-:protein_coding:1193	chr16	89341164	89341166	TBR1	1TR	proximal	ANKRD11:ENSG00000167522:-:protein_coding:1193	ANKRD11	ANKRD11
chr16	89341164	89342065	ARID1B,ATAC,BCL11A,TBR1,TCF7L2	4TRa	proximal	ANKRD11:ENSG00000167522:-:protein_coding:1193	chr16	89341166	89341280	TBR1,TCF7L2	2TR	proximal	ANKRD11:ENSG00000167522:-:protein_coding:1195	ANKRD11	ANKRD11
chr16	89341164	89342065	ARID1B,ATAC,BCL11A,TBR1,TCF7L2	4TRa	proximal	ANKRD11:ENSG00000167522:-:protein_coding:1193	chr16	89341280	89341285	ATAC,TBR1,TCF7L2	2TRa	proximal	ANKRD11:ENSG00000167522:-:protein_coding:1309	ANKRD11	ANKRD11
chr16	89341164	89342065	ARID1B,ATAC,BCL11A,TBR1,TCF7L2	4TRa	proximal	ANKRD11:ENSG00000167522:-:protein_coding:1193	chr16	89341285	89341448	ARID1B,ATAC,TBR1,TCF7L2	3TRa	proximal	ANKRD11:ENSG00000167522:-:protein_coding:1314	ANKRD11	ANKRD11
chr16	89341164	89342065	ARID1B,ATAC,BCL11A,TBR1,TCF7L2	4TRa	proximal	ANKRD11:ENSG00000167522:-:protein_coding:1193	chr16	89341448	89341716	ARID1B,ATAC,BCL11A,TBR1,TCF7L2	4TRa	proximal	ANKRD11:ENSG00000167522:-:protein_coding:1477	ANKRD11	ANKRD11
chr16	89341164	89342065	ARID1B,ATAC,BCL11A,TBR1,TCF7L2	4TRa	proximal	ANKRD11:ENSG00000167522:-:protein_coding:1193	chr16	89341716	89341718	ARID1B,BCL11A,TBR1,TCF7L2	4TR	proximal	ANKRD11:ENSG00000167522:-:protein_coding:1745	ANKRD11	ANKRD11
chr16	89341164	89342065	ARID1B,ATAC,BCL11A,TBR1,TCF7L2	4TRa	proximal	ANKRD11:ENSG00000167522:-:protein_coding:1193	chr16	89341718	89341733	ARID1B,BCL11A,TBR1	3TR	proximal	ANKRD11:ENSG00000167522:-:protein_coding:1747	ANKRD11	ANKRD11
chr16	89341164	89342065	ARID1B,ATAC,BCL11A,TBR1,TCF7L2	4TRa	proximal	ANKRD11:ENSG00000167522:-:protein_coding:1193	chr16	89341733	89341883	ARID1B,TBR1	2TR	proximal	ANKRD11:ENSG00000167522:-:protein_coding:1762	ANKRD11	ANKRD11
chr16	89341164	89342065	ARID1B,ATAC,BCL11A,TBR1,TCF7L2	4TRa	proximal	ANKRD11:ENSG00000167522:-:protein_coding:1193	chr16	89341883	89342065	TBR1	1TR	proximal	ANKRD11:ENSG00000167522:-:protein_coding:1912	ANKRD11	ANKRD11
chr16	89343620	89343866	TBR1	1TR	proximal	ANKRD11:ENSG00000167522:-:protein_coding:0	chr16	89343620	89343866	TBR1	1TR	proximal	ANKRD11:ENSG00000167522:-:protein_coding:0	ANKRD11	ANKRD11
chr16	89344004	89345073	ARID1B,ATAC,BCL11A,TBR1,TCF7L2	4TRa	proximal	ANKRD11:ENSG00000167522:-:protein_coding:180	chr16	89344004	89344160	TBR1	1TR	proximal	ANKRD11:ENSG00000167522:-:protein_coding:180	ANKRD11	ANKRD11
chr16	89344004	89345073	ARID1B,ATAC,BCL11A,TBR1,TCF7L2	4TRa	proximal	ANKRD11:ENSG00000167522:-:protein_coding:180	chr16	89344160	89344239	ATAC,TBR1	1TRa	proximal	ANKRD11:ENSG00000167522:-:protein_coding:336	ANKRD11	ANKRD11
chr16	89344004	89345073	ARID1B,ATAC,BCL11A,TBR1,TCF7L2	4TRa	proximal	ANKRD11:ENSG00000167522:-:protein_coding:180	chr16	89344239	89344300	ARID1B,ATAC,TBR1	2TRa	proximal	ANKRD11:ENSG00000167522:-:protein_coding:415	ANKRD11	ANKRD11
chr16	89344004	89345073	ARID1B,ATAC,BCL11A,TBR1,TCF7L2	4TRa	proximal	ANKRD11:ENSG00000167522:-:protein_coding:180	chr16	89344300	89344342	ARID1B,ATAC,TBR1,TCF7L2	3TRa	proximal	ANKRD11:ENSG00000167522:-:protein_coding:476	ANKRD11	ANKRD11
chr16	89344004	89345073	ARID1B,ATAC,BCL11A,TBR1,TCF7L2	4TRa	proximal	ANKRD11:ENSG00000167522:-:protein_coding:180	chr16	89344342	89344451	ARID1B,ATAC,BCL11A,TBR1,TCF7L2	4TRa	proximal	ANKRD11:ENSG00000167522:-:protein_coding:518	ANKRD11	ANKRD11
chr16	89344004	89345073	ARID1B,ATAC,BCL11A,TBR1,TCF7L2	4TRa	proximal	ANKRD11:ENSG00000167522:-:protein_coding:180	chr16	89344451	89344583	ATAC,BCL11A,TBR1,TCF7L2	3TRa	proximal	ANKRD11:ENSG00000167522:-:protein_coding:627	ANKRD11	ANKRD11
chr16	89344004	89345073	ARID1B,ATAC,BCL11A,TBR1,TCF7L2	4TRa	proximal	ANKRD11:ENSG00000167522:-:protein_coding:180	chr16	89344583	89344630	BCL11A,TBR1,TCF7L2	3TR	proximal	ANKRD11:ENSG00000167522:-:protein_coding:759	ANKRD11	ANKRD11
chr16	89344004	89345073	ARID1B,ATAC,BCL11A,TBR1,TCF7L2	4TRa	proximal	ANKRD11:ENSG00000167522:-:protein_coding:180	chr16	89344630	89344762	BCL11A,TBR1	2TR	proximal	ANKRD11:ENSG00000167522:-:protein_coding:806	ANKRD11	ANKRD11
chr16	89344004	89345073	ARID1B,ATAC,BCL11A,TBR1,TCF7L2	4TRa	proximal	ANKRD11:ENSG00000167522:-:protein_coding:180	chr16	89344762	89345073	TBR1	1TR	proximal	ANKRD11:ENSG00000167522:-:protein_coding:938	ANKRD11	ANKRD11
chr16	89354851	89355149	TBR1	1TR	distal	ANKRD11:ENSG00000167522:-:protein_coding:11027	chr16	89354851	89355149	TBR1	1TR	distal	ANKRD11:ENSG00000167522:-:protein_coding:11027	ANKRD11	ANKRD11
chr16	89357580	89357836	ATAC	0TRa	distal	ANKRD11:ENSG00000167522:-:protein_coding:13756	chr16	89357580	89357836	ATAC	0TRa	distal	ANKRD11:ENSG00000167522:-:protein_coding:13756	ANKRD11	ANKRD11
chr16	89359159	89359804	ARID1B,ATAC,BCL11A,TBR1,TCF7L2	4TRa	distal	ANKRD11:ENSG00000167522:-:protein_coding:-13763	chr16	89359159	89359176	TBR1	1TR	distal	ANKRD11:ENSG00000167522:-:protein_coding:15335	ANKRD11	ANKRD11
chr16	89359159	89359804	ARID1B,ATAC,BCL11A,TBR1,TCF7L2	4TRa	distal	ANKRD11:ENSG00000167522:-:protein_coding:-13763	chr16	89359176	89359221	ARID1B,TBR1	2TR	distal	ANKRD11:ENSG00000167522:-:protein_coding:15352	ANKRD11	ANKRD11
chr16	89359159	89359804	ARID1B,ATAC,BCL11A,TBR1,TCF7L2	4TRa	distal	ANKRD11:ENSG00000167522:-:protein_coding:-13763	chr16	89359221	89359240	ARID1B,ATAC,TBR1	2TRa	distal	ANKRD11:ENSG00000167522:-:protein_coding:15397	ANKRD11	ANKRD11
chr16	89359159	89359804	ARID1B,ATAC,BCL11A,TBR1,TCF7L2	4TRa	distal	ANKRD11:ENSG00000167522:-:protein_coding:-13763	chr16	89359240	89359326	ARID1B,ATAC,BCL11A,TBR1	3TRa	distal	ANKRD11:ENSG00000167522:-:protein_coding:15416	ANKRD11	ANKRD11
chr16	89359159	89359804	ARID1B,ATAC,BCL11A,TBR1,TCF7L2	4TRa	distal	ANKRD11:ENSG00000167522:-:protein_coding:-13763	chr16	89359326	89359562	ARID1B,ATAC,BCL11A,TBR1,TCF7L2	4TRa	distal	ANKRD11:ENSG00000167522:-:protein_coding:15502	ANKRD11	ANKRD11
chr16	89359159	89359804	ARID1B,ATAC,BCL11A,TBR1,TCF7L2	4TRa	distal	ANKRD11:ENSG00000167522:-:protein_coding:-13763	chr16	89359562	89359672	ARID1B,ATAC,BCL11A,TBR1	3TRa	distal	ANKRD11:ENSG00000167522:-:protein_coding:15738	ANKRD11	ANKRD11
chr16	89359159	89359804	ARID1B,ATAC,BCL11A,TBR1,TCF7L2	4TRa	distal	ANKRD11:ENSG00000167522:-:protein_coding:-13763	chr16	89359672	89359723	ARID1B,ATAC,TBR1	2TRa	distal	ANKRD11:ENSG00000167522:-:protein_coding:-13763	ANKRD11	ANKRD11
chr16	89359159	89359804	ARID1B,ATAC,BCL11A,TBR1,TCF7L2	4TRa	distal	ANKRD11:ENSG00000167522:-:protein_coding:-13763	chr16	89359723	89359726	ARID1B,TBR1	2TR	distal	ANKRD11:ENSG00000167522:-:protein_coding:-13760	ANKRD11	ANKRD11
chr16	89359159	89359804	ARID1B,ATAC,BCL11A,TBR1,TCF7L2	4TRa	distal	ANKRD11:ENSG00000167522:-:protein_coding:-13763	chr16	89359726	89359804	TBR1	1TR	distal	ANKRD11:ENSG00000167522:-:protein_coding:-13682	ANKRD11	ANKRD11
chr16	89364637	89365027	ARID1B,ATAC,TBR1	2TRa	distal	ANKRD11:ENSG00000167522:-:protein_coding:-8846	chr16	89364637	89364640	ARID1B	1TR	distal	ANKRD11:ENSG00000167522:-:protein_coding:-8846	ANKRD11	ANKRD11
chr16	89364637	89365027	ARID1B,ATAC,TBR1	2TRa	distal	ANKRD11:ENSG00000167522:-:protein_coding:-8846	chr16	89364640	89364827	ARID1B,TBR1	2TR	distal	ANKRD11:ENSG00000167522:-:protein_coding:-8659	ANKRD11	ANKRD11
chr16	89364637	89365027	ARID1B,ATAC,TBR1	2TRa	distal	ANKRD11:ENSG00000167522:-:protein_coding:-8846	chr16	89364827	89364906	ARID1B,ATAC,TBR1	2TRa	distal	ANKRD11:ENSG00000167522:-:protein_coding:-8580	ANKRD11	ANKRD11
chr16	89364637	89365027	ARID1B,ATAC,TBR1	2TRa	distal	ANKRD11:ENSG00000167522:-:protein_coding:-8846	chr16	89364906	89364967	ATAC,TBR1	1TRa	distal	ANKRD11:ENSG00000167522:-:protein_coding:-8519	ANKRD11	ANKRD11
chr16	89364637	89365027	ARID1B,ATAC,TBR1	2TRa	distal	ANKRD11:ENSG00000167522:-:protein_coding:-8846	chr16	89364967	89365027	ATAC	0TRa	distal	ANKRD11:ENSG00000167522:-:protein_coding:-8459	ANKRD11	ANKRD11
[truncated: 3,853 more rows]

## Sheet: ABC_Contacts
chr_peak	start_peak_hg38	end_peak_hg38	union_type	union_genes	union_region	nearest_gene	is_nearest_gene_ASD	nearest_gene_TSS_hg38	nearest_gene_distance	ABC_contact_gene	is_abc_contact_ASD	ABC_contact_TSS	ABC_contact_distance	ABC_contact_score
[truncated: 441 more rows]

[truncated: 4 more sheets: Mouse_E15_count, Mouse_E15_peaks, Mouse_E18_count, Mouse_E18_peaks]
