# Supplementary material for: Five autism-associated transcriptional regulators target shared loci proximal to brain-expressed genes
Source: Cell Rep. Author manuscript; Available in PMC 2024 Jul 10. (PMC11235582; doi:10.1016/j.celrep.2024.114329)
Supplement: 7 [file NIHMS2005245-supplement-7.xlsx]

## Sheet: Key
Column heading	definition
TR_hg38	ChIP-seq peak location in the format chr:start-stop
chromTR	ChIP-seq peak chromosome
chromStartTR_hg38	ChIP-seq peak start position (hg38) using wide/union definitions
chromEndTR_hg38	ChIP-seq peak end position (hg38) using wide/union definitions
sizeTR	Size of ChIP-seq peak
peak_type	Number of ChIP-seq datasets including the peak (0-5TR) and whether ATAC-seq was also present (a), e.g. 3TRa
union_TRs	The specific ChIP-seq/ATAC-seq datasets that overlap the peak
union_prox_distal	Whether the peak is proximal or distal
3TRa_Enh	Whether the peaks includes ARID1B, BCL11A, TBR1, and ATAC-seq (3TRa)
nearest_gene	Comma seperated list of overlapping or closest transcription start sites in the format: Gene_symbol:Ensembl_ID:Strand(+/-):Gene_type:Distance_to_TSS
nearest_gene_symbol	Comma seperated list of gene symbols of overlapping or closest transcription start sites
nearest_ENSG	Comma seperated list of Ensembl gene IDs of overlapping or closest transcription start sites
ASD	Whether one of the 102 ASD-associated genes is in the nearest genes
chromVista_hg38	Chromosome of the VISTA peak
chromStartVista_hg38	Start position of the VISTA peak (hg38)
chromEndVista_hg38	End position of the VISTA peak (hg38)
sizeVista	Size of VISTA peak
vista_hg19	VISTA peak in hg19 in the format chr:start-stop
chromVista_hg19	Chromosome of the VISTA peak
chromStartVista_hg19	Start position of the VISTA peak (hg19)
chromEndVista_hg19	End position of the VISTA peak (hg19)
nameVista	Name of the VISTA peak (e.g., hs399)
abc_asd_peak_chr	Chromosome of ABC Contact peak at TSS of ASD-associated gene, if present
abc_asd_peak_start_hg38	Start position of ABC Contact peak at TSS of ASD-associated gene, if present
abc_asd_peak_stop_hg38	End position of ABC Contact peak at TSS of ASD-associated gene, if present
abc_asd_gene	Name of the ASD gene connecting the VISTA peak to an ASD-associated TSS
RoA	Region of activity in the developing forebrain
species	Species of the VISTA call (all human)
enhancer_activity	Whether the VISTA peak activity was observed (positive/negative)
sizeOverlap	Size of the overlap between the VISTA peak and the ChIP-seq peak
percentOverlap	Percentage of the VISTA peak overlapping the ChPI-seq peak
blood_vessels	Whether VISTA activty was documented in this tissue
ear	Whether VISTA activty was documented in this tissue
genital_tubercle	Whether VISTA activty was documented in this tissue
liver	Whether VISTA activty was documented in this tissue
neural_tube	Whether VISTA activty was documented in this tissue
somite	Whether VISTA activty was documented in this tissue
branchial_arch	Whether VISTA activty was documented in this tissue
eye	Whether VISTA activty was documented in this tissue
heart	Whether VISTA activty was documented in this tissue
melanocytes	Whether VISTA activty was documented in this tissue
nose	Whether VISTA activty was documented in this tissue
tail	Whether VISTA activty was documented in this tissue
cranial_nerve	Whether VISTA activty was documented in this tissue
facial_mesenchyme	Whether VISTA activty was documented in this tissue
hindbrain	Whether VISTA activty was documented in this tissue
mesenchyme_neural_crest	Whether VISTA activty was documented in this tissue
other	Whether VISTA activty was documented in this tissue
trigeminal_V	Whether VISTA activty was documented in this tissue
dorsal_root_ganglion	Whether VISTA activty was documented in this tissue
forebrain	Whether VISTA activty was documented in this tissue
limb	Whether VISTA activty was documented in this tissue
midbrain	Whether VISTA activty was documented in this tissue
pancreas	Whether VISTA activty was documented in this tissue
Column heading	definition
tissue	Tissue in which VISTA activity was documented
OR	Odds ratio of VISTA activity given the presence of a distal 3TRa+ peaks
lower_conf	Lower 95% confidence interval for odds ratio
upper_conf	Upper 95% confidence interval for odds ratio
p.value	P-value for enrichment calculated via two-sided Fisher's exact test
fdr	Benjamini-Hochberg corrected FDR values for two-sided Fisher's exact test

## Sheet: VISTA_overlap
TR_hg38	chromTR	chromStartTR_hg38	chromEndTR_hg38	sizeTR	peak_type	union_TRs	union_prox_distal	3TRa_Enh	nearest_gene	nearest_gene_symbol	nearest_ENSG	ASD	chromVista_hg38	chromStartVista_hg38	chromEndVista_hg38	sizeVista	vista_hg19	chromVista_hg19	chromStartVista_hg19	chromEndVista_hg19	nameVista	abc_asd_peak_chr	abc_asd_peak_start_hg38	abc_asd_peak_stop_hg38	abc_asd_gene	RoA	species	enhancer_activity	sizeOverlap	percentOverlap	blood_vessels	ear	genital_tubercle	liver	neural_tube	somite	branchial_arch	eye	heart	melanocytes	nose	tail	cranial_nerve	facial_mesenchyme	hindbrain	mesenchyme_neural_crest	other	trigeminal_V	dorsal_root_ganglion
	.	.	.	.	0TR	.	.	no	.	.	.	.	chr16	86396481	86397120	639	chr16:86430087-86430726	chr16	86430087	86430726	hs1	.	.	.	.	.	human	positive	0	0	0	0	0	0	1	0	0	0	0	0	0	0	1	0	0	0	0	0	0
chr16:85579854-85590805	chr16	85579854	85590805	10951	5TRa	ARID1B,ATAC,BCL11A,FOXP1,TBR1,TCF7L2	proximal	no	AC092127.2:ENSG00000270124:-:lncRNA:0,AC092127.1:ENSG00000260417:+:lncRNA:1460	AC092127.2,AC092127.1	ENSG00000270124,ENSG00000260417	no	chr16	85586489	85588130	1641	chr16:85620095-85621736	chr16	85620095	85621736	hs2	.	.	.	.	.	human	negative	1641	1	0	0	0	0	0	0	0	0	0	0	0	0	0	0	0	0	0	0	0
chr16:80389819-80390737	chr16	80389819	80390737	918	2TRa	ARID1B,ATAC,TCF7L2	distal	no	DYNLRB2:ENSG00000168589:+:protein_coding:149996	DYNLRB2	ENSG00000168589	no	chr16	80389446	80390755	1309	chr16:80423343-80424652	chr16	80423343	80424652	hs3	.	.	.	.	.	human	negative	918	1	0	0	0	0	0	0	0	0	0	0	0	0	0	0	0	0	0	0	0
	.	.	.	.	0TR	.	.	no	.	.	.	.	chr16	80338696	80339858	1162	chr16:80372593-80373755	chr16	80372593	80373755	hs4	.	.	.	.	.	human	positive	0	0	0	0	0	0	1	0	0	0	0	0	0	0	0	0	0	0	0	0	0
	.	.	.	.	0TR	.	.	no	.	.	.	.	chr16	79936010	79937400	1390	chr16:79969907-79971297	chr16	79969907	79971297	hs5	.	.	.	.	.	human	negative	0	0	0	0	0	0	0	0	0	0	0	0	0	0	0	0	0	0	0	0	0
	.	.	.	.	0TR	.	.	no	.	.	.	.	chr16	79916053	79917621	1568	chr16:79949950-79951518	chr16	79949950	79951518	hs6	.	.	.	.	.	human	negative	0	0	0	0	0	0	0	0	0	0	0	0	0	0	0	0	0	0	0	0	0
chr16:78993766-78994000	chr16	78993766	78994000	234	1TR	TCF7L2	proximal	no	AC027279.2:ENSG00000261537:+:lncRNA:344	AC027279.2	ENSG00000261537	no	chr16	78992666	78994265	1599	chr16:79026563-79028162	chr16	79026563	79028162	hs7	.	.	.	.	.	human	negative	234	1	0	0	0	0	0	0	0	0	0	0	0	0	0	0	0	0	0	0	0
	.	.	.	.	0TR	.	.	no	.	.	.	.	chr16	78899356	78900789	1433	chr16:78933253-78934686	chr16	78933253	78934686	hs9	.	.	.	.	.	human	negative	0	0	0	0	0	0	0	0	0	0	0	0	0	0	0	0	0	0	0	0	0
	.	.	.	.	0TR	.	.	no	.	.	.	.	chr16	78798285	78799698	1413	chr16:78832182-78833595	chr16	78832182	78833595	hs10	.	.	.	.	.	human	negative	0	0	0	0	0	0	0	0	0	0	0	0	0	0	0	0	0	0	0	0	0
	.	.	.	.	0TR	.	.	no	.	.	.	.	chr16	78609318	78610934	1616	chr16:78643215-78644831	chr16	78643215	78644831	hs11	.	.	.	.	.	human	negative	0	0	0	0	0	0	0	0	0	0	0	0	0	0	0	0	0	0	0	0	0
	.	.	.	.	0TR	.	.	no	.	.	.	.	chr16	78476711	78478047	1336	chr16:78510608-78511944	chr16	78510608	78511944	hs12	.	.	.	.	.	human	positive	0	0	0	0	0	0	0	0	0	0	0	0	0	0	0	0	0	0	0	0	0
	.	.	.	.	0TR	.	.	no	.	.	.	.	chr16	78402512	78403811	1299	chr16:78436409-78437708	chr16	78436409	78437708	hs13	.	.	.	.	.	human	negative	0	0	0	0	0	0	0	0	0	0	0	0	0	0	0	0	0	0	0	0	0
	.	.	.	.	0TR	.	.	no	.	.	.	.	chr16	78353124	78354788	1664	chr16:78387021-78388685	chr16	78387021	78388685	hs14	.	.	.	.	.	human	negative	0	0	0	0	0	0	0	0	0	0	0	0	0	0	0	0	0	0	0	0	0
	.	.	.	.	0TR	.	.	no	.	.	.	.	chr16	78175854	78177465	1611	chr16:78209751-78211362	chr16	78209751	78211362	hs15	.	.	.	.	.	human	negative	0	0	0	0	0	0	0	0	0	0	0	0	0	0	0	0	0	0	0	0	0
	.	.	.	.	0TR	.	.	no	.	.	.	.	chr16	72947001	72948646	1645	chr16:72980900-72982545	chr16	72980900	72982545	hs16	.	.	.	.	.	human	positive	0	0	0	0	0	0	0	0	0	0	0	0	0	0	0	0	0	0	1	0	0
	.	.	.	.	0TR	.	.	no	.	.	.	.	chr16	72895979	72897389	1410	chr16:72929878-72931288	chr16	72929878	72931288	hs17	.	.	.	.	.	human	negative	0	0	0	0	0	0	0	0	0	0	0	0	0	0	0	0	0	0	0	0	0
chr16:72853367-72856102	chr16	72853367	72856102	2735	4TRa	ARID1B,ATAC,BCL11A,TBR1,TCF7L2	distal	yes	RNU7-71P:ENSG00000251868:-:snRNA:31374	RNU7-71P	ENSG00000251868	no	chr16	72853694	72854614	920	chr16:72887593-72888513	chr16	72887593	72888513	hs18	.	.	.	.	.	human	negative	920	1	0	0	0	0	0	0	0	0	0	0	0	0	0	0	0	0	0	0	0
	.	.	.	.	0TR	.	.	no	.	.	.	.	chr16	72805663	72807225	1562	chr16:72839562-72841124	chr16	72839562	72841124	hs19	.	.	.	.	.	human	negative	0	0	0	0	0	0	0	0	0	0	0	0	0	0	0	0	0	0	0	0	0
	.	.	.	.	0TR	.	.	no	.	.	.	.	chr16	72704669	72706250	1581	chr16:72738568-72740149	chr16	72738568	72740149	hs20	.	.	.	.	.	human	positive	0	0	0	0	0	0	0	0	0	0	0	0	0	0	0	0	0	0	0	0	0
chr16:72241827-72242375	chr16	72241827	72242375	548	2TRa	ARID1B,ATAC,TBR1	distal	no	LINC01572:ENSG00000261008:-:lncRNA:-8056	LINC01572	ENSG00000261008	no	chr16	72241307	72242883	1576	chr16:72275206-72276782	chr16	72275206	72276782	hs21	.	.	.	.	.	human	negative	548	1	0	0	0	0	0	0	0	0	0	0	0	0	0	0	0	0	0	0	0
chr16:72220819-72221926	chr16	72220819	72221926	1107	4TRa	ARID1B,ATAC,BCL11A,TBR1,TCF7L2	distal	yes	AC009075.1:ENSG00000261673:-:lncRNA:-4219	AC009075.1	ENSG00000261673	no	chr16	72220667	72221926	1259	chr16:72254566-72255825	chr16	72254566	72255825	hs22	.	.	.	.	Pallial	human	positive	1107	1	0	0	0	0	0	0	0	0	0	0	0	0	0	0	0	0	0	0	0
	.	.	.	.	0TR	.	.	no	.	.	.	.	chr16	55390504	55391826	1322	chr16:55424416-55425738	chr16	55424416	55425738	hs23	.	.	.	.	.	human	positive	0	0	0	0	0	0	1	0	0	0	0	0	0	0	0	0	0	0	0	0	0
	.	.	.	.	0TR	.	.	no	.	.	.	.	chr16	55384120	55384969	849	chr16:55418032-55418881	chr16	55418032	55418881	hs24	.	.	.	.	.	human	negative	0	0	0	0	0	0	0	0	0	0	0	0	0	0	0	0	0	0	0	0	0
	.	.	.	.	0TR	.	.	no	.	.	.	.	chr16	55206681	55207962	1281	chr16:55240593-55241874	chr16	55240593	55241874	hs25	.	.	.	.	.	human	negative	0	0	0	0	0	0	0	0	0	0	0	0	0	0	0	0	0	0	0	0	0
	.	.	.	.	0TR	.	.	no	.	.	.	.	chr16	55189273	55190371	1098	chr16:55223185-55224283	chr16	55223185	55224283	hs26	.	.	.	.	.	human	positive	0	0	0	0	0	0	1	0	0	1	0	0	0	0	0	0	0	0	0	0	0
	.	.	.	.	0TR	.	.	no	.	.	.	.	chr16	55045325	55046517	1192	chr16:55079237-55080429	chr16	55079237	55080429	hs27	.	.	.	.	.	human	positive	0	0	0	0	0	0	0	0	0	1	0	0	0	0	0	0	0	0	0	0	0
	.	.	.	.	0TR	.	.	no	.	.	.	.	chr16	55040448	55041163	715	chr16:55074360-55075075	chr16	55074360	55075075	hs28	.	.	.	.	.	human	negative	0	0	0	0	0	0	0	0	0	0	0	0	0	0	0	0	0	0	0	0	0
	.	.	.	.	0TR	.	.	no	.	.	.	.	chr16	54765190	54766248	1058	chr16:54799102-54800160	chr16	54799102	54800160	hs31	.	.	.	.	.	human	negative	0	0	0	0	0	0	0	0	0	0	0	0	0	0	0	0	0	0	0	0	0
	.	.	.	.	0TR	.	.	no	.	.	.	.	chr16	54750731	54751703	972	chr16:54784643-54785615	chr16	54784643	54785615	hs32	.	.	.	.	.	human	negative	0	0	0	0	0	0	0	0	0	0	0	0	0	0	0	0	0	0	0	0	0
	.	.	.	.	0TR	.	.	no	.	.	.	.	chr16	54645555	54646447	892	chr16:54679467-54680359	chr16	54679467	54680359	hs34	.	.	.	.	.	human	negative	0	0	0	0	0	0	0	0	0	0	0	0	0	0	0	0	0	0	0	0	0
	.	.	.	.	0TR	.	.	no	.	.	.	.	chr16	54631417	54633346	1929	chr16:54665329-54667258	chr16	54665329	54667258	hs35	.	.	.	.	.	human	negative	0	0	0	0	0	0	0	0	0	0	0	0	0	0	0	0	0	0	0	0	0
chr16:54624328-54624636	chr16	54624328	54624636	308	1TR	TBR1	distal	no	AC007491.1:ENSG00000283258:-:lncRNA:-9702	AC007491.1	ENSG00000283258	no	chr16	54623270	54624405	1135	chr16:54657182-54658317	chr16	54657182	54658317	hs36	.	.	.	.	.	human	negative	77	0.25	0	0	0	0	0	0	0	0	0	0	0	0	0	0	0	0	0	0	0
chr16:54616649-54617156	chr16	54616649	54617156	507	1TR	TBR1	distal	no	AC007491.1:ENSG00000283258:-:lncRNA:-17182	AC007491.1	ENSG00000283258	no	chr16	54616686	54617970	1284	chr16:54650598-54651882	chr16	54650598	54651882	hs37	.	.	.	.	.	human	positive	470	0.927	0	0	0	0	0	0	0	0	0	0	0	0	0	0	0	0	0	0	0
	.	.	.	.	0TR	.	.	no	.	.	.	.	chr16	54590592	54591598	1006	chr16:54624504-54625510	chr16	54624504	54625510	hs38	.	.	.	.	.	human	negative	0	0	0	0	0	0	0	0	0	0	0	0	0	0	0	0	0	0	0	0	0
chr16:54585924-54586309	chr16	54585924	54586309	385	1TR	TBR1	distal	no	LINC02183:ENSG00000283304:-:lncRNA:26823	LINC02183	ENSG00000283304	no	chr16	54585069	54586352	1283	chr16:54618981-54620264	chr16	54618981	54620264	hs39	.	.	.	.	.	human	negative	385	1	0	0	0	0	0	0	0	0	0	0	0	0	0	0	0	0	0	0	0
	.	.	.	.	0TR	.	.	no	.	.	.	.	chr16	54577555	54578525	970	chr16:54611467-54612437	chr16	54611467	54612437	hs41	.	.	.	.	.	human	negative	0	0	0	0	0	0	0	0	0	0	0	0	0	0	0	0	0	0	0	0	0
chr16:54545877-54547665	chr16	54545877	54547665	1788	4TR	ARID1B,BCL11A,TBR1,TCF7L2	distal	no	LINC02183:ENSG00000283304:-:lncRNA:-12921	LINC02183	ENSG00000283304	no	chr16	54545814	54546743	929	chr16:54579726-54580655	chr16	54579726	54580655	hs42	.	.	.	.	.	human	negative	866	0.932	0	0	0	0	0	0	0	0	0	0	0	0	0	0	0	0	0	0	0
	.	.	.	.	0TR	.	.	no	.	.	.	.	chr16	54541966	54544013	2047	chr16:54575878-54577925	chr16	54575878	54577925	hs43	.	.	.	.	.	human	positive	0	0	0	0	0	0	0	0	0	0	0	0	1	1	0	0	0	0	0	0	0
chr16:54582679-54582921	chr16	54582679	54582921	242	0TRa	ATAC	distal	no	LINC02183:ENSG00000283304:-:lncRNA:23578	LINC02183	ENSG00000283304	no	chr16	54582300	54583125	825	chr16:54616212-54617037	chr16	54616212	54617037	hs44	.	.	.	.	.	human	negative	242	1	0	0	0	0	0	0	0	0	0	0	0	0	0	0	0	0	0	0	0
chr16:54506116-54507618	chr16	54506116	54507618	1502	3TRa	ARID1B,ATAC,TBR1,TCF7L2	distal	no	AC007343.1:ENSG00000286845:-:lncRNA:14719	AC007343.1	ENSG00000286845	no	chr16	54506390	54507534	1144	chr16:54540302-54541446	chr16	54540302	54541446	hs47	.	.	.	.	.	human	negative	1144	1	0	0	0	0	0	0	0	0	0	0	0	0	0	0	0	0	0	0	0
	.	.	.	.	0TR	.	.	no	.	.	.	.	chr16	54351107	54351727	620	chr16:54385019-54385639	chr16	54385019	54385639	hs49	.	.	.	.	.	human	negative	0	0	0	0	0	0	0	0	0	0	0	0	0	0	0	0	0	0	0	0	0
	.	.	.	.	0TR	.	.	no	.	.	.	.	chr16	54316433	54317773	1340	chr16:54350345-54351685	chr16	54350345	54351685	hs50	.	.	.	.	.	human	negative	0	0	0	0	0	0	0	0	0	0	0	0	0	0	0	0	0	0	0	0	0
chr16:54289043-54291928	chr16	54289043	54291928	2885	5TR	ARID1B,BCL11A,FOXP1,TBR1,TCF7L2	proximal	no	AC018553.1:ENSG00000277559:+:lncRNA:0	AC018553.1	ENSG00000277559	no	chr16	54289508	54290424	916	chr16:54323420-54324336	chr16	54323420	54324336	hs51	.	.	.	.	.	human	positive	916	1	0	0	0	0	0	0	0	0	0	0	0	0	0	0	0	0	0	0	1
	.	.	.	.	0TR	.	.	no	.	.	.	.	chr16	54109942	54110955	1013	chr16:54143854-54144867	chr16	54143854	54144867	hs52	.	.	.	.	.	human	positive	0	0	0	0	0	0	0	0	0	0	0	0	0	0	0	0	0	0	0	0	1
	.	.	.	.	0TR	.	.	no	.	.	.	.	chr16	54105894	54106356	462	chr16:54139806-54140268	chr16	54139806	54140268	hs53	.	.	.	.	.	human	negative	0	0	0	0	0	0	0	0	0	0	0	0	0	0	0	0	0	0	0	0	0
	.	.	.	.	0TR	.	.	no	.	.	.	.	chr16	54058702	54060209	1507	chr16:54092614-54094121	chr16	54092614	54094121	hs55	.	.	.	.	.	human	negative	0	0	0	0	0	0	0	0	0	0	0	0	0	0	0	0	0	0	0	0	0
chr16:53895589-53896383	chr16	53895589	53896383	794	2TR	ARID1B,TBR1	distal	no	FTO:ENSG00000140718:+:protein_coding:-7330	FTO	ENSG00000140718	no	chr16	53895301	53895912	611	chr16:53929213-53929824	chr16	53929213	53929824	hs57	.	.	.	.	.	human	negative	323	0.529	0	0	0	0	0	0	0	0	0	0	0	0	0	0	0	0	0	0	0
	.	.	.	.	0TR	.	.	no	.	.	.	.	chr16	53726386	53727245	859	chr16:53760298-53761157	chr16	53760298	53761157	hs58	.	.	.	.	.	human	negative	0	0	0	0	0	0	0	0	0	0	0	0	0	0	0	0	0	0	0	0	0
	.	.	.	.	0TR	.	.	no	.	.	.	.	chr16	53692404	53693644	1240	chr16:53726316-53727556	chr16	53726316	53727556	hs59	.	.	.	.	.	human	positive	0	0	0	0	0	0	0	0	1	1	0	0	1	0	0	0	0	0	0	0	0
	.	.	.	.	0TR	.	.	no	.	.	.	.	chr16	53544122	53545073	951	chr16:53578034-53578985	chr16	53578034	53578985	hs60	.	.	.	.	.	human	negative	0	0	0	0	0	0	0	0	0	0	0	0	0	0	0	0	0	0	0	0	0
chr16:52495965-52496787	chr16	52495965	52496787	822	4TRa	ARID1B,ATAC,BCL11A,TBR1,TCF7L2	distal	yes	TOX3:ENSG00000103460:-:retained_intron:50238	TOX3	ENSG00000103460	no	chr16	52496629	52498059	1430	chr16:52530541-52531971	chr16	52530541	52531971	hs62	.	.	.	.	.	human	negative	158	0.192	0	0	0	0	0	0	0	0	0	0	0	0	0	0	0	0	0	0	0
chr16:52497097-52497950	chr16	52497097	52497950	853	4TRa	ARID1B,ATAC,BCL11A,TBR1,TCF7L2	distal	yes	TOX3:ENSG00000103460:-:nonsense_mediated_decay:-49551,TOX3:ENSG00000103460:-:retained_intron:51370	TOX3,TOX3	ENSG00000103460,ENSG00000103460	no	chr16	52496629	52498059	1430	chr16:52530541-52531971	chr16	52530541	52531971	hs62	.	.	.	.	.	human	negative	853	1	0	0	0	0	0	0	0	0	0	0	0	0	0	0	0	0	0	0	0
	.	.	.	.	0TR	.	.	no	.	.	.	.	chr16	52469922	52471014	1092	chr16:52503834-52504926	chr16	52503834	52504926	hs63	.	.	.	.	.	human	negative	0	0	0	0	0	0	0	0	0	0	0	0	0	0	0	0	0	0	0	0	0
	.	.	.	.	0TR	.	.	no	.	.	.	.	chr16	52402343	52403464	1121	chr16:52436255-52437376	chr16	52436255	52437376	hs64	.	.	.	.	.	human	negative	0	0	0	0	0	0	0	0	0	0	0	0	0	0	0	0	0	0	0	0	0
	.	.	.	.	0TR	.	.	no	.	.	.	.	chr16	51924376	51925776	1400	chr16:51958288-51959688	chr16	51958288	51959688	hs65	.	.	.	.	.	human	positive	0	0	0	0	0	0	0	1	0	0	0	0	0	0	0	0	0	0	0	0	0
	.	.	.	.	0TR	.	.	no	.	.	.	.	chr16	51783394	51784521	1127	chr16:51817305-51818432	chr16	51817305	51818432	hs66	.	.	.	.	.	human	negative	0	0	0	0	0	0	0	0	0	0	0	0	0	0	0	0	0	0	0	0	0
	.	.	.	.	0TR	.	.	no	.	.	.	.	chr16	51752269	51753458	1189	chr16:51786180-51787369	chr16	51786180	51787369	hs68	.	.	.	.	.	human	negative	0	0	0	0	0	0	0	0	0	0	0	0	0	0	0	0	0	0	0	0	0
	.	.	.	.	0TR	.	.	no	.	.	.	.	chr16	51723280	51724332	1052	chr16:51757191-51758243	chr16	51757191	51758243	hs69	.	.	.	.	.	human	negative	0	0	0	0	0	0	0	0	0	0	0	0	0	0	0	0	0	0	0	0	0
	.	.	.	.	0TR	.	.	no	.	.	.	.	chr16	51698237	51699703	1466	chr16:51732148-51733614	chr16	51732148	51733614	hs70	.	.	.	.	.	human	negative	0	0	0	0	0	0	0	0	0	0	0	0	0	0	0	0	0	0	0	0	0
chr16:51637663-51637875	chr16	51637663	51637875	212	1TR	TBR1	distal	no	HNRNPA1P48:ENSG00000224578:+:lncRNA:7880	HNRNPA1P48	ENSG00000224578	no	chr16	51637270	51638128	858	chr16:51671181-51672039	chr16	51671181	51672039	hs71	.	.	.	.	Pallial_Subpallial	human	positive	212	1	0	0	0	0	0	0	0	0	0	0	0	0	0	0	0	0	0	0	0
	.	.	.	.	0TR	.	.	no	.	.	.	.	chr16	51623899	51624805	906	chr16:51657810-51658716	chr16	51657810	51658716	hs72	.	.	.	.	.	human	positive	0	0	0	0	0	0	0	0	0	0	0	0	0	0	0	0	0	0	0	0	0
	.	.	.	.	0TR	.	.	no	.	.	.	.	chr16	51542814	51544190	1376	chr16:51576725-51578101	chr16	51576725	51578101	hs73	.	.	.	.	.	human	positive	0	0	0	0	0	0	1	0	0	0	0	0	0	0	0	0	0	0	0	0	0
	.	.	.	.	0TR	.	.	no	.	.	.	.	chr16	51526285	51527014	729	chr16:51560196-51560925	chr16	51560196	51560925	hs74	.	.	.	.	.	human	positive	0	0	0	0	0	0	1	0	0	0	0	0	0	0	0	0	0	0	0	0	0
	.	.	.	.	0TR	.	.	no	.	.	.	.	chr16	51355384	51356808	1424	chr16:51389295-51390719	chr16	51389295	51390719	hs75	.	.	.	.	.	human	negative	0	0	0	0	0	0	0	0	0	0	0	0	0	0	0	0	0	0	0	0	0
	.	.	.	.	0TR	.	.	no	.	.	.	.	chr16	51197210	51198451	1241	chr16:51231121-51232362	chr16	51231121	51232362	hs76	.	.	.	.	.	human	positive	0	0	0	0	0	0	1	0	0	0	0	0	0	0	0	0	0	0	0	0	0
	.	.	.	.	0TR	.	.	no	.	.	.	.	chr16	51095296	51096395	1099	chr16:51129207-51130306	chr16	51129207	51130306	hs77	.	.	.	.	.	human	negative	0	0	0	0	0	0	0	0	0	0	0	0	0	0	0	0	0	0	0	0	0
	.	.	.	.	0TR	.	.	no	.	.	.	.	chr16	51072237	51073198	961	chr16:51106148-51107109	chr16	51106148	51107109	hs78	.	.	.	.	.	human	negative	0	0	0	0	0	0	0	0	0	0	0	0	0	0	0	0	0	0	0	0	0
	.	.	.	.	0TR	.	.	no	.	.	.	.	chr16	51022400	51023681	1281	chr16:51056311-51057592	chr16	51056311	51057592	hs79	.	.	.	.	.	human	positive	0	0	0	0	0	0	1	0	0	0	0	0	0	0	0	0	0	0	0	0	0
	.	.	.	.	0TR	.	.	no	.	.	.	.	chr16	51008342	51009204	862	chr16:51042253-51043115	chr16	51042253	51043115	hs80	.	.	.	.	.	human	negative	0	0	0	0	0	0	0	0	0	0	0	0	0	0	0	0	0	0	0	0	0
	.	.	.	.	0TR	.	.	no	.	.	.	.	chr16	50976779	50977697	918	chr16:51010690-51011608	chr16	51010690	51011608	hs81	.	.	.	.	.	human	negative	0	0	0	0	0	0	0	0	0	0	0	0	0	0	0	0	0	0	0	0	0
	.	.	.	.	0TR	.	.	no	.	.	.	.	chr16	50948118	50948778	660	chr16:50982029-50982689	chr16	50982029	50982689	hs82	.	.	.	.	.	human	negative	0	0	0	0	0	0	0	0	0	0	0	0	0	0	0	0	0	0	0	0	0
	.	.	.	.	0TR	.	.	no	.	.	.	.	chr16	50943117	50944272	1155	chr16:50977028-50978183	chr16	50977028	50978183	hs83	.	.	.	.	.	human	negative	0	0	0	0	0	0	0	0	0	0	0	0	0	0	0	0	0	0	0	0	0
chr16:50841686-50842064	chr16	50841686	50842064	378	1TR	TCF7L2	distal	no	LINC02128:ENSG00000261241:+:lncRNA:-336	LINC02128	ENSG00000261241	no	chr16	50840952	50841798	846	chr16:50874863-50875709	chr16	50874863	50875709	hs84	.	.	.	.	.	human	negative	112	0.296	0	0	0	0	0	0	0	0	0	0	0	0	0	0	0	0	0	0	0
	.	.	.	.	0TR	.	.	no	.	.	.	.	chr16	50814444	50815745	1301	chr16:50848355-50849656	chr16	50848355	50849656	hs85	.	.	.	.	.	human	negative	0	0	0	0	0	0	0	0	0	0	0	0	0	0	0	0	0	0	0	0	0
	.	.	.	.	0TR	.	.	no	.	.	.	.	chr16	31721736	31723283	1547	chr16:31733057-31734604	chr16	31733057	31734604	hs86	.	.	.	.	.	human	negative	0	0	0	0	0	0	0	0	0	0	0	0	0	0	0	0	0	0	0	0	0
	.	.	.	.	0TR	.	.	no	.	.	.	.	chr16	7708523	7709861	1338	chr16:7758525-7759863	chr16	7758525	7759863	hs87	.	.	.	.	.	human	negative	0	0	0	0	0	0	0	0	0	0	0	0	0	0	0	0	0	0	0	0	0
chr16:7368992-7369673	chr16	7368992	7369673	681	1TRa	ATAC,TBR1	distal	no	RBFOX1:ENSG00000078328:+:protein_coding:-36754	RBFOX1	ENSG00000078328	no	chr16	7368979	7369829	850	chr16:7418980-7419830	chr16	7418980	7419830	hs88	.	.	.	.	.	human	negative	681	1	0	0	0	0	0	0	0	0	0	0	0	0	0	0	0	0	0	0	0
chr16:6498765-6499595	chr16	6498765	6499595	830	3TRa	ARID1B,ATAC,TBR1,TCF7L2	distal	no	RBFOX1:ENSG00000078328:+:protein_coding:-15675	RBFOX1	ENSG00000078328	no	chr16	6498840	6500063	1223	chr16:6548841-6550064	chr16	6548841	6550064	hs90	.	.	.	.	.	human	negative	755	0.91	0	0	0	0	0	0	0	0	0	0	0	0	0	0	0	0	0	0	0
	.	.	.	.	0TR	.	.	no	.	.	.	.	chr16	7381987	7383155	1168	chr16:7431988-7433156	chr16	7431988	7433156	hs91	.	.	.	.	.	human	negative	0	0	0	0	0	0	0	0	0	0	0	0	0	0	0	0	0	0	0	0	0
	.	.	.	.	0TR	.	.	no	.	.	.	.	chr16	7836531	7838031	1500	chr16:7886533-7888033	chr16	7886533	7888033	hs92	.	.	.	.	.	human	negative	0	0	0	0	0	0	0	0	0	0	0	0	0	0	0	0	0	0	0	0	0
	.	.	.	.	0TR	.	.	no	.	.	.	.	chr16	8083044	8084287	1243	chr16:8133046-8134289	chr16	8133046	8134289	hs93	.	.	.	.	.	human	negative	0	0	0	0	0	0	0	0	0	0	0	0	0	0	0	0	0	0	0	0	0
	.	.	.	.	0TR	.	.	no	.	.	.	.	chr16	8381301	8382556	1255	chr16:8431303-8432558	chr16	8431303	8432558	hs94	.	.	.	.	.	human	negative	0	0	0	0	0	0	0	0	0	0	0	0	0	0	0	0	0	0	0	0	0
	.	.	.	.	0TR	.	.	no	.	.	.	.	chr16	17002491	17003396	905	chr16:17096348-17097253	chr16	17096348	17097253	hs95	.	.	.	.	.	human	negative	0	0	0	0	0	0	0	0	0	0	0	0	0	0	0	0	0	0	0	0	0
	.	.	.	.	0TR	.	.	no	.	.	.	.	chr16	17651247	17652556	1309	chr16:17745104-17746413	chr16	17745104	17746413	hs96	.	.	.	.	.	human	negative	0	0	0	0	0	0	0	0	0	0	0	0	0	0	0	0	0	0	0	0	0
	.	.	.	.	0TR	.	.	no	.	.	.	.	chr16	18146504	18147239	735	chr16:18240361-18241096	chr16	18240361	18241096	hs97	.	.	.	.	.	human	negative	0	0	0	0	0	0	0	0	0	0	0	0	0	0	0	0	0	0	0	0	0
chr16:22672885-22673269	chr16	22672885	22673269	384	1TR	TBR1	distal	no	AC009021.1:ENSG00000260905:-:lncRNA:59401	AC009021.1	ENSG00000260905	no	chr16	22672801	22673961	1160	chr16:22684122-22685282	chr16	22684122	22685282	hs98	.	.	.	.	.	human	negative	384	1	0	0	0	0	0	0	0	0	0	0	0	0	0	0	0	0	0	0	0
	.	.	.	.	0TR	.	.	no	.	.	.	.	chr16	25747894	25749208	1314	chr16:25759215-25760529	chr16	25759215	25760529	hs99	.	.	.	.	.	human	negative	0	0	0	0	0	0	0	0	0	0	0	0	0	0	0	0	0	0	0	0	0
	.	.	.	.	0TR	.	.	no	.	.	.	.	chr16	26214889	26216026	1137	chr16:26226210-26227347	chr16	26226210	26227347	hs100	.	.	.	.	.	human	negative	0	0	0	0	0	0	0	0	0	0	0	0	0	0	0	0	0	0	0	0	0
chr16:48879185-48879564	chr16	48879185	48879564	379	1TR	TBR1	distal	no	AC023827.1:ENSG00000260184:-:processed_pseudogene:29169	AC023827.1	ENSG00000260184	no	chr16	48878905	48880233	1328	chr16:48912816-48914144	chr16	48912816	48914144	hs101	.	.	.	.	.	human	positive	379	1	0	0	0	0	0	0	0	0	0	0	0	0	0	0	0	0	0	0	0
chr16:48879709-48880266	chr16	48879709	48880266	557	1TRa	ATAC,TBR1	distal	no	AC023827.1:ENSG00000260184:-:processed_pseudogene:29693	AC023827.1	ENSG00000260184	no	chr16	48878905	48880233	1328	chr16:48912816-48914144	chr16	48912816	48914144	hs101	.	.	.	.	.	human	positive	524	0.941	0	0	0	0	0	0	0	0	0	0	0	0	0	0	0	0	0	0	0
chr16:59596604-59597166	chr16	59596604	59597166	562	1TRa	ATAC,TBR1	distal	no	RNU4-58P:ENSG00000200062:+:snRNA:-56479,DUXAP11:ENSG00000270222:+:processed_pseudogene:58435	RNU4-58P,DUXAP11	ENSG00000200062,ENSG00000270222	no	chr16	59595837	59597350	1513	chr16:59629741-59631254	chr16	59629741	59631254	hs102	.	.	.	.	.	human	negative	562	1	0	0	0	0	0	0	0	0	0	0	0	0	0	0	0	0	0	0	0
	.	.	.	.	0TR	.	.	no	.	.	.	.	chr16	60649817	60651282	1465	chr16:60683721-60685186	chr16	60683721	60685186	hs103	.	.	.	.	.	human	negative	0	0	0	0	0	0	0	0	0	0	0	0	0	0	0	0	0	0	0	0	0
	.	.	.	.	0TR	.	.	no	.	.	.	.	chr16	61209259	61210530	1271	chr16:61243163-61244434	chr16	61243163	61244434	hs104	.	.	.	.	.	human	negative	0	0	0	0	0	0	0	0	0	0	0	0	0	0	0	0	0	0	0	0	0
	.	.	.	.	0TR	.	.	no	.	.	.	.	chr16	62908655	62910117	1462	chr16:62942559-62944021	chr16	62942559	62944021	hs105	.	.	.	.	.	human	negative	0	0	0	0	0	0	0	0	0	0	0	0	0	0	0	0	0	0	0	0	0
chr16:64617827-64618129	chr16	64617827	64618129	302	1TR	TBR1	distal	no	PPIAP48:ENSG00000260187:+:lncRNA:117795	PPIAP48	ENSG00000260187	no	chr16	64617637	64618991	1354	chr16:64651540-64652894	chr16	64651540	64652894	hs106	.	.	.	.	.	human	negative	302	1	0	0	0	0	0	0	0	0	0	0	0	0	0	0	0	0	0	0	0
	.	.	.	.	0TR	.	.	no	.	.	.	.	chr16	8188187	8189785	1598	chr16:8238189-8239787	chr16	8238189	8239787	hs107	.	.	.	.	.	human	negative	0	0	0	0	0	0	0	0	0	0	0	0	0	0	0	0	0	0	0	0	0
chr16:72372173-72372525	chr16	72372173	72372525	352	0TRa	ATAC	distal	no	RF00026:ENSG00000283564:+:snRNA:4178	RF00026	ENSG00000283564	no	chr16	72370634	72373692	3058	chr16:72404533-72407591	chr16	72404533	72407591	hs108	.	.	.	.	.	human	positive	352	1	0	0	0	0	0	0	0	0	0	0	0	0	0	0	0	0	0	0	0
	.	.	.	.	0TR	.	.	no	.	.	.	.	chr16	73318413	73320686	2273	chr16:73352312-73354585	chr16	73352312	73354585	hs109	.	.	.	.	.	human	negative	0	0	0	0	0	0	0	0	0	0	0	0	0	0	0	0	0	0	0	0	0
chr7:20963981-20964846	chr7	20963981	20964846	865	3TRa	ARID1B,ATAC,TBR1,TCF7L2	distal	no	AC080068.1:ENSG00000285592:-:lncRNA:-64619	AC080068.1	ENSG00000285592	no	chr7	20963661	20965131	1470	chr7:21003280-21004750	chr7	21003280	21004750	hs110	.	.	.	.	Subpallium	human	positive	865	1	0	0	0	0	0	0	0	0	0	0	0	0	0	0	0	0	0	0	0
chr7:42151145-42153520	chr7	42151145	42153520	2375	3TRa	ARID1B,ATAC,TBR1,TCF7L2	proximal	no	GLI3:ENSG00000106571:-:protein_coding:0,GLI3:ENSG00000106571:-:nonsense_mediated_decay:0	GLI3	ENSG00000106571	no	chr7	42152129	42154039	1910	chr7:42191728-42193638	chr7	42191728	42193638	hs111	.	.	.	.	Pallial_Subpallial	human	positive	1391	0.728	0	0	0	0	0	0	0	0	0	0	0	0	0	0	0	0	0	0	0
chr9:973390-973596	chr9	973390	973596	206	1TR	TCF7L2	distal	no	DMRT3:ENSG00000064218:+:protein_coding:3058	DMRT3	ENSG00000064218	no	chr9	973435	975288	1853	chr9:973435-975288	chr9	973435	975288	hs112	.	.	.	.	Pallial	human	positive	161	0.782	0	0	0	0	0	0	0	0	0	0	0	0	0	0	0	0	0	0	0
chr9:973910-975049	chr9	973910	975049	1139	2TRa	ATAC,TBR1,TCF7L2	proximal	no	DMRT3:ENSG00000064218:+:protein_coding:1605	DMRT3	ENSG00000064218	no	chr9	973435	975288	1853	chr9:973435-975288	chr9	973435	975288	hs112	.	.	.	.	Pallial	human	positive	1139	1	0	0	0	0	0	0	0	0	0	0	0	0	0	0	0	0	0	0	0
chr11:32175763-32177108	chr11	32175763	32177108	1345	3TRa	ARID1B,ATAC,TBR1,TCF7L2	distal	no	AL078612.2:ENSG00000255375:+:retained_intron:-40196	AL078612.2	ENSG00000255375	no	chr11	32175944	32177188	1244	chr11:32197490-32198734	chr11	32197490	32198734	hs113	.	.	.	.	.	human	positive	1164	0.936	0	0	0	0	0	0	0	0	0	0	0	0	0	0	0	0	0	0	1
chrX:24805263-24805725	chrX	24805263	24805725	462	0TRa	ATAC	distal	no	POLA1:ENSG00000101868:+:lncRNA:7104	POLA1	ENSG00000101868	no	chrX	24804486	24806506	2020	chrX:24822603-24824623	chrX	24822603	24824623	hs116	.	.	.	.	.	human	negative	462	1	0	0	0	0	0	0	0	0	0	0	0	0	0	0	0	0	0	0	0
	.	.	.	.	0TR	.	.	no	.	.	.	.	chrX	24846114	24847616	1502	chrX:24864231-24865733	chrX	24864231	24865733	hs117	.	.	.	.	.	human	negative	0	0	0	0	0	0	0	0	0	0	0	0	0	0	0	0	0	0	0	0	0
chrX:24876604-24877445	chrX	24876604	24877445	841	1TRa	ATAC,TCF7L2	distal	no	POLA1:ENSG00000101868:+:lncRNA:-64403	POLA1	ENSG00000101868	no	chrX	24876218	24877967	1749	chrX:24894335-24896084	chrX	24894335	24896084	hs118	.	.	.	.	.	human	positive	841	1	0	0	0	0	0	0	0	0	0	0	0	0	0	0	0	0	0	0	0
chrX:24898001-24898860	chrX	24898001	24898860	859	2TRa	ARID1B,ATAC,TCF7L2	distal	no	POLA1:ENSG00000101868:+:lncRNA:-85789	POLA1	ENSG00000101868	no	chrX	24897265	24900155	2890	chrX:24915382-24918272	chrX	24915382	24918272	hs119	.	.	.	.	Subpallium	human	positive	859	1	0	0	0	0	0	0	0	0	0	0	0	0	0	0	0	0	0	0	0
chrX:24928342-24928809	chrX	24928342	24928809	467	0TRa	ATAC	distal	no	ARX:ENSG00000004848:-:lncRNA:-77197	ARX	ENSG00000004848	no	chrX	24927531	24929450	1919	chrX:24945648-24947567	chrX	24945648	24947567	hs120	.	.	.	.	.	human	negative	467	1	0	0	0	0	0	0	0	0	0	0	0	0	0	0	0	0	0	0	0
chrX:24990246-24990984	chrX	24990246	24990984	738	2TRa	ARID1B,ATAC,TCF7L2	distal	no	ARX:ENSG00000004848:-:lncRNA:-15639	ARX	ENSG00000004848	no	chrX	24989762	24991464	1702	chrX:25007879-25009581	chrX	25007879	25009581	hs121	.	.	.	.	Subpallium	human	positive	738	1	0	0	0	0	0	0	0	0	0	0	0	0	0	0	0	0	0	0	0
chrX:24999513-25000111	chrX	24999513	25000111	598	1TRa	ATAC,TCF7L2	distal	no	ARX:ENSG00000004848:-:lncRNA:-6293	ARX	ENSG00000004848	no	chrX	24998950	25000639	1689	chrX:25017067-25018756	chrX	25017067	25018756	hs122	.	.	.	.	Pallial	human	positive	598	1	0	0	0	0	0	0	0	0	0	0	0	0	0	0	0	0	0	0	0
chrX:25383100-25383712	chrX	25383100	25383712	612	3TRa	ARID1B,ATAC,TBR1,TCF7L2	distal	no	AC112778.1:ENSG00000176812:-:processed_pseudogene:187892	AC112778.1	ENSG00000176812	no	chrX	25382107	25384217	2110	chrX:25400224-25402334	chrX	25400224	25402334	hs123	.	.	.	.	Pallial	human	positive	612	1	0	0	0	0	0	0	0	0	0	0	0	0	0	0	0	0	0	0	0
	.	.	.	.	0TR	.	.	no	.	.	.	.	chr16	49060555	49061331	776	chr16:49094466-49095242	chr16	49094466	49095242	hs124	.	.	.	.	.	human	positive	0	0	0	0	0	0	1	0	0	0	0	0	0	0	0	0	0	0	0	0	0
	.	.	.	.	0TR	.	.	no	.	.	.	.	chr16	59541082	59542081	999	chr16:59574986-59575985	chr16	59574986	59575985	hs125	.	.	.	.	.	human	negative	0	0	0	0	0	0	0	0	0	0	0	0	0	0	0	0	0	0	0	0	0
	.	.	.	.	0TR	.	.	no	.	.	.	.	chr13	70769477	70770736	1259	chr13:71343609-71344868	chr13	71343609	71344868	hs126	.	.	.	.	.	human	positive	0	0	0	0	0	0	0	0	0	0	0	0	0	0	0	0	0	0	0	0	0
chr13:71149173-71149408	chr13	71149173	71149408	235	1TR	TBR1	distal	no	LINC00348:ENSG00000226846:+:lncRNA:-92392	LINC00348	ENSG00000226846	no	chr13	71148326	71150830	2504	chr13:71722458-71724962	chr13	71722458	71724962	hs128	.	.	.	.	.	human	negative	235	1	0	0	0	0	0	0	0	0	0	0	0	0	0	0	0	0	0	0	0
	.	.	.	.	0TR	.	.	no	.	.	.	.	chr13	71200716	71201236	520	chr13:71774848-71775368	chr13	71774848	71775368	hs129	.	.	.	.	.	human	positive	0	0	0	0	0	0	0	0	0	1	0	0	0	0	0	0	0	0	0	0	0
	.	.	.	.	0TR	.	.	no	.	.	.	.	chr13	72197133	72199738	2605	chr13:72771271-72773876	chr13	72771271	72773876	hs131	.	.	.	.	.	human	positive	0	0	0	0	0	0	0	0	0	1	0	0	0	0	0	0	0	0	0	0	0
	.	.	.	.	0TR	.	.	no	.	.	.	.	chr13	72432003	72432838	835	chr13:73006141-73006976	chr13	73006141	73006976	hs132	.	.	.	.	.	human	negative	0	0	0	0	0	0	0	0	0	0	0	0	0	0	0	0	0	0	0	0	0
	.	.	.	.	0TR	.	.	no	.	.	.	.	chr13	72493463	72494242	779	chr13:73067601-73068380	chr13	73067601	73068380	hs133	.	.	.	.	.	human	negative	0	0	0	0	0	0	0	0	0	0	0	0	0	0	0	0	0	0	0	0	0
chr13:72504184-72504854	chr13	72504184	72504854	670	2TRa	ARID1B,ATAC,TBR1	distal	no	RF00263:ENSG00000251715:-:snoRNA:43582	RF00263	ENSG00000251715	no	chr13	72504429	72505745	1316	chr13:73078567-73079883	chr13	73078567	73079883	hs134	.	.	.	.	.	human	negative	425	0.634	0	0	0	0	0	0	0	0	0	0	0	0	0	0	0	0	0	0	0
	.	.	.	.	0TR	.	.	no	.	.	.	.	chr13	72574916	72575890	974	chr13:73149054-73150028	chr13	73149054	73150028	hs135	.	.	.	.	.	human	positive	0	0	0	0	0	0	0	0	0	1	0	0	0	0	0	0	0	0	0	0	0
	.	.	.	.	0TR	.	.	no	.	.	.	.	chr13	71219290	71221202	1912	chr13:71793422-71795334	chr13	71793422	71795334	hs136	.	.	.	.	.	human	negative	0	0	0	0	0	0	0	0	0	0	0	0	0	0	0	0	0	0	0	0	0
	.	.	.	.	0TR	.	.	no	.	.	.	.	chr13	71726717	71728802	2085	chr13:72300849-72302934	chr13	72300849	72302934	hs137	.	.	.	.	.	human	positive	0	0	0	0	0	0	0	0	0	0	0	0	0	0	0	0	0	0	0	0	0
	.	.	.	.	0TR	.	.	no	.	.	.	.	chr13	71851655	71854203	2548	chr13:72425787-72428335	chr13	72425787	72428335	hs138	.	.	.	.	.	human	positive	0	0	0	0	0	0	1	0	0	1	0	0	0	0	1	0	0	0	0	0	0
	.	.	.	.	0TR	.	.	no	.	.	.	.	chr13	72119538	72121154	1616	chr13:72693676-72695292	chr13	72693676	72695292	hs140	.	.	.	.	.	human	negative	0	0	0	0	0	0	0	0	0	0	0	0	0	0	0	0	0	0	0	0	0
	.	.	.	.	0TR	.	.	no	.	.	.	.	chr13	72426945	72428915	1970	chr13:73001083-73003053	chr13	73001083	73003053	hs141	.	.	.	.	.	human	positive	0	0	0	0	0	0	0	0	0	1	0	0	0	0	0	0	0	0	0	0	1
	.	.	.	.	0TR	.	.	no	.	.	.	.	chr13	72507309	72509616	2307	chr13:73081447-73083754	chr13	73081447	73083754	hs142	.	.	.	.	.	human	positive	0	0	0	0	0	0	0	0	0	0	0	0	0	0	0	0	0	0	0	0	0
	.	.	.	.	0TR	.	.	no	.	.	.	.	chr13	72512874	72514683	1809	chr13:73087012-73088821	chr13	73087012	73088821	hs143	.	.	.	.	.	human	negative	0	0	0	0	0	0	0	0	0	0	0	0	0	0	0	0	0	0	0	0	0
	.	.	.	.	0TR	.	.	no	.	.	.	.	chr13	72650262	72651768	1506	chr13:73224400-73225906	chr13	73224400	73225906	hs144	.	.	.	.	.	human	negative	0	0	0	0	0	0	0	0	0	0	0	0	0	0	0	0	0	0	0	0	0
chrX:25001312-25003762	chrX	25001312	25003762	2450	1TRa	ATAC,TCF7L2	distal	no	ARX:ENSG00000004848:-:lncRNA:-4232	ARX	ENSG00000004848	no	chrX	25000754	25002415	1661	chrX:25018871-25020532	chrX	25018871	25020532	hs145	.	.	.	.	.	human	positive	1103	0.664	0	0	0	0	0	0	0	1	0	0	0	0	0	0	0	0	0	0	0
	.	.	.	.	0TR	.	.	no	.	.	.	.	chr2	44839613	44843485	3872	chr2:45066752-45070624	chr2	45066752	45070624	hs148	.	.	.	.	.	human	negative	0	0	0	0	0	0	0	0	0	0	0	0	0	0	0	0	0	0	0	0	0
	.	.	.	.	0TR	.	.	no	.	.	.	.	chr2	44879788	44880514	726	chr2:45106927-45107653	chr2	45106927	45107653	hs149	.	.	.	.	.	human	positive	0	0	0	0	0	0	0	0	0	0	0	0	0	0	0	0	0	0	0	0	0
	.	.	.	.	0TR	.	.	no	.	.	.	.	chr2	44900956	44902178	1222	chr2:45128095-45129317	chr2	45128095	45129317	hs150	.	.	.	.	.	human	negative	0	0	0	0	0	0	0	0	0	0	0	0	0	0	0	0	0	0	0	0	0
	.	.	.	.	0TR	.	.	no	.	.	.	.	chr16	55295377	55296848	1471	chr16:55329289-55330760	chr16	55329289	55330760	hs151	.	.	.	.	.	human	positive	0	0	0	0	0	0	0	0	0	0	0	0	0	0	0	0	0	0	0	0	1
chr16:51113720-51114050	chr16	51113720	51114050	330	1TR	TCF7L2	distal	no	SOD1P2:ENSG00000261282:+:processed_pseudogene:-6150	SOD1P2	ENSG00000261282	no	chr16	51113101	51114731	1630	chr16:51147012-51148642	chr16	51147012	51148642	hs152	.	.	.	.	.	human	positive	330	1	0	0	0	0	1	0	0	0	0	0	0	0	0	0	0	0	0	0	0
	.	.	.	.	0TR	.	.	no	.	.	.	.	chr16	52523494	52524873	1379	chr16:52557406-52558785	chr16	52557406	52558785	hs153	.	.	.	.	.	human	negative	0	0	0	0	0	0	0	0	0	0	0	0	0	0	0	0	0	0	0	0	0
	.	.	.	.	0TR	.	.	no	.	.	.	.	chr16	52208698	52210165	1467	chr16:52242610-52244077	chr16	52242610	52244077	hs154	.	.	.	.	.	human	negative	0	0	0	0	0	0	0	0	0	0	0	0	0	0	0	0	0	0	0	0	0
	.	.	.	.	0TR	.	.	no	.	.	.	.	chr16	53914289	53915934	1645	chr16:53948201-53949846	chr16	53948201	53949846	hs155	.	.	.	.	.	human	positive	0	0	0	0	0	0	0	0	0	0	0	0	0	0	0	0	0	0	0	0	0
	.	.	.	.	0TR	.	.	no	.	.	.	.	chr16	53960146	53962031	1885	chr16:53994058-53995943	chr16	53994058	53995943	hs156	.	.	.	.	.	human	positive	0	0	0	0	0	0	0	0	1	0	0	0	1	0	0	0	0	0	0	0	0
	.	.	.	.	0TR	.	.	no	.	.	.	.	chr16	53952718	53954281	1563	chr16:53986630-53988193	chr16	53986630	53988193	hs157	.	.	.	.	.	human	positive	0	0	0	0	0	0	0	0	0	1	0	0	0	0	0	0	0	0	0	0	0
	.	.	.	.	0TR	.	.	no	.	.	.	.	chr16	79347629	79348839	1210	chr16:79381526-79382736	chr16	79381526	79382736	hs159	.	.	.	.	.	human	negative	0	0	0	0	0	0	0	0	0	0	0	0	0	0	0	0	0	0	0	0	0
	.	.	.	.	0TR	.	.	no	.	.	.	.	chr16	51819686	51821020	1334	chr16:51853597-51854931	chr16	51853597	51854931	hs160	.	.	.	.	.	human	negative	0	0	0	0	0	0	0	0	0	0	0	0	0	0	0	0	0	0	0	0	0
	.	.	.	.	0TR	.	.	no	.	.	.	.	chr16	52412138	52413325	1187	chr16:52446050-52447237	chr16	52446050	52447237	hs161	.	.	.	.	.	human	positive	0	0	0	0	0	0	0	0	0	0	0	0	0	0	0	0	0	0	0	0	0
chr16:50835909-50836687	chr16	50835909	50836687	778	3TRa	ARID1B,ATAC,TBR1,TCF7L2	distal	no	LINC02128:ENSG00000261241:+:lncRNA:3329	LINC02128	ENSG00000261241	no	chr16	50835781	50837187	1406	chr16:50869692-50871098	chr16	50869692	50871098	hs162	.	.	.	.	.	human	positive	778	1	0	0	0	0	0	0	0	1	0	0	0	0	0	0	0	0	0	0	0
	.	.	.	.	0TR	.	.	no	.	.	.	.	chr16	78363958	78365023	1065	chr16:78397855-78398920	chr16	78397855	78398920	hs163	.	.	.	.	.	human	negative	0	0	0	0	0	0	0	0	0	0	0	0	0	0	0	0	0	0	0	0	0
	.	.	.	.	0TR	.	.	no	.	.	.	.	chr16	52517685	52518923	1238	chr16:52551597-52552835	chr16	52551597	52552835	hs164	.	.	.	.	.	human	negative	0	0	0	0	0	0	0	0	0	0	0	0	0	0	0	0	0	0	0	0	0
	.	.	.	.	0TR	.	.	no	.	.	.	.	chr16	72589766	72591318	1552	chr16:72623665-72625217	chr16	72623665	72625217	hs165	.	.	.	.	.	human	negative	0	0	0	0	0	0	0	0	0	0	0	0	0	0	0	0	0	0	0	0	0
	.	.	.	.	0TR	.	.	no	.	.	.	.	chr16	54215682	54217241	1559	chr16:54249594-54251153	chr16	54249594	54251153	hs166	.	.	.	.	.	human	negative	0	0	0	0	0	0	0	0	0	0	0	0	0	0	0	0	0	0	0	0	0
	.	.	.	.	0TR	.	.	no	.	.	.	.	chr16	54098739	54100045	1306	chr16:54132651-54133957	chr16	54132651	54133957	hs167	.	.	.	.	.	human	negative	0	0	0	0	0	0	0	0	0	0	0	0	0	0	0	0	0	0	0	0	0
	.	.	.	.	0TR	.	.	no	.	.	.	.	chr1	62977863	62979213	1350	chr1:63443534-63444884	chr1	63443534	63444884	hs168	.	.	.	.	.	human	positive	0	0	0	0	0	0	0	0	0	0	0	0	0	0	0	0	0	0	0	0	1
	.	.	.	.	0TR	.	.	no	.	.	.	.	chr1	62998611	63000046	1435	chr1:63464282-63465717	chr1	63464282	63465717	hs169	.	.	.	.	.	human	positive	0	0	0	0	0	0	1	0	0	0	0	0	0	0	0	0	0	0	0	0	0
chr2:163593833-163594901	chr2	163593833	163594901	1068	1TRa	ATAC,TCF7L2	distal	no	FIGN:ENSG00000182263:-:lncRNA:-142102	FIGN	ENSG00000182263	no	chr2	163593634	163595248	1614	chr2:164450144-164451758	chr2	164450144	164451758	hs170	.	.	.	.	Pallial_Subpallial	human	positive	1068	1	0	0	0	0	0	0	0	0	0	0	0	0	0	0	0	0	0	0	0
	.	.	.	.	0TR	.	.	no	.	.	.	.	chr4	4818006	4818833	827	chr4:4819733-4820560	chr4	4819733	4820560	hs171	.	.	.	.	.	human	negative	0	0	0	0	0	0	0	0	0	0	0	0	0	0	0	0	0	0	0	0	0
	.	.	.	.	0TR	.	.	no	.	.	.	.	chr5	77724780	77726683	1903	chr5:77020605-77022508	chr5	77020605	77022508	hs172	.	.	.	.	.	human	negative	0	0	0	0	0	0	0	0	0	0	0	0	0	0	0	0	0	0	0	0	0
chr7:1227671-1230106	chr7	1227671	1230106	2435	4TR	ARID1B,BCL11A,TBR1,TCF7L2	distal	no	UNCX:ENSG00000164853:+:protein_coding:2765	UNCX	ENSG00000164853	no	chr7	1228196	1229533	1337	chr7:1267832-1269169	chr7	1267832	1269169	hs173	.	.	.	.	.	human	negative	1337	1	0	0	0	0	0	0	0	0	0	0	0	0	0	0	0	0	0	0	0
chr1:87356203-87357035	chr1	87356203	87357035	832	2TRa	ARID1B,ATAC,TBR1	distal	no	LINC01364:ENSG00000227290:-:lncRNA:-15215	LINC01364	ENSG00000227290	no	chr1	87355938	87357399	1461	chr1:87821621-87823082	chr1	87821621	87823082	hs174	.	.	.	.	Pallial_Subpallial	human	positive	832	1	0	0	0	0	0	0	0	0	0	0	0	0	0	0	0	0	0	0	0
	.	.	.	.	0TR	.	.	no	.	.	.	.	chr1	216599074	216600116	1042	chr1:216772416-216773458	chr1	216772416	216773458	hs175	.	.	.	.	.	human	negative	0	0	0	0	0	0	0	0	0	0	0	0	0	0	0	0	0	0	0	0	0
	.	.	.	.	0TR	.	.	no	.	.	.	.	chr13	72364779	72366427	1648	chr13:72938917-72940565	chr13	72938917	72940565	hs176	.	.	.	.	.	human	negative	0	0	0	0	0	0	0	0	0	0	0	0	0	0	0	0	0	0	0	0	0
	.	.	.	.	0TR	.	.	no	.	.	.	.	chr17	37090335	37091543	1208	chr17:35447270-35448478	chr17	35447270	35448478	hs177	.	.	.	.	.	human	negative	0	0	0	0	0	0	0	0	0	0	0	0	0	0	0	0	0	0	0	0	0
	.	.	.	.	0TR	.	.	no	.	.	.	.	chr15	67786945	67788375	1430	chr15:68079283-68080713	chr15	68079283	68080713	hs178	.	.	.	.	.	human	negative	0	0	0	0	0	0	0	0	0	0	0	0	0	0	0	0	0	0	0	0	0
chr5:3225990-3226920	chr5	3225990	3226920	930	3TRa	ARID1B,ATAC,TBR1,TCF7L2	distal	no	AC091832.1:ENSG00000249808:+:lncRNA:-49050	AC091832.1	ENSG00000249808	no	chr5	3226007	3227370	1363	chr5:3226121-3227484	chr5	3226121	3227484	hs180	.	.	.	.	.	human	negative	913	0.982	0	0	0	0	0	0	0	0	0	0	0	0	0	0	0	0	0	0	0
	.	.	.	.	0TR	.	.	no	.	.	.	.	chr15	36948604	36950297	1693	chr15:37240805-37242498	chr15	37240805	37242498	hs181	.	.	.	.	.	human	positive	0	0	0	0	0	0	0	0	0	0	0	0	0	0	0	0	0	0	0	0	0
	.	.	.	.	0TR	.	.	no	.	.	.	.	chr13	71681704	71682907	1203	chr13:72255836-72257039	chr13	72255836	72257039	hs182	.	.	.	.	.	human	negative	0	0	0	0	0	0	0	0	0	0	0	0	0	0	0	0	0	0	0	0	0
	.	.	.	.	0TR	.	.	no	.	.	.	.	chr11	8253590	8254788	1198	chr11:8275137-8276335	chr11	8275137	8276335	hs183	.	.	.	.	.	human	negative	0	0	0	0	0	0	0	0	0	0	0	0	0	0	0	0	0	0	0	0	0
	.	.	.	.	0TR	.	.	no	.	.	.	.	chr15	96848408	96849771	1363	chr15:97391638-97393001	chr15	97391638	97393001	hs184	.	.	.	.	.	human	negative	0	0	0	0	0	0	0	0	0	0	0	0	0	0	0	0	0	0	0	0	0
	.	.	.	.	0TR	.	.	no	.	.	.	.	chr9	125643868	125645374	1506	chr9:128406147-128407653	chr9	128406147	128407653	hs185	.	.	.	.	.	human	negative	0	0	0	0	0	0	0	0	0	0	0	0	0	0	0	0	0	0	0	0	0
	.	.	.	.	0TR	.	.	no	.	.	.	.	chr9	126436121	126438460	2339	chr9:129198400-129200739	chr9	129198400	129200739	hs186	.	.	.	.	.	human	positive	0	0	0	0	0	0	0	0	0	0	0	0	0	0	0	0	0	0	0	0	0
chr3:71241327-71241827	chr3	71241327	71241827	500	1TRa	ATAC,TCF7L2	distal	no	FOXP1:ENSG00000114861:-:protein_coding:-3806	FOXP1	ENSG00000114861	yes	chr3	71241267	71243433	2166	chr3:71290418-71292584	chr3	71290418	71292584	hs187	.	.	.	.	Pallial	human	positive	500	1	0	0	0	0	0	0	0	0	0	0	0	0	0	0	0	0	0	0	0
chr3:71243064-71243491	chr3	71243064	71243491	427	1TR	TCF7L2	distal	no	FOXP1:ENSG00000114861:-:protein_coding:-1874	FOXP1	ENSG00000114861	yes	chr3	71241267	71243433	2166	chr3:71290418-71292584	chr3	71290418	71292584	hs187	.	.	.	.	Pallial	human	positive	369	0.864	0	0	0	0	0	0	0	0	0	0	0	0	0	0	0	0	0	0	0
	.	.	.	.	0TR	.	.	no	.	.	.	.	chr13	71771848	71774098	2250	chr13:72345980-72348230	chr13	72345980	72348230	hs188	.	.	.	.	.	human	positive	0	0	0	0	0	0	0	0	0	1	0	0	0	0	0	0	0	0	0	0	0
chr13:94966464-94966838	chr13	94966464	94966838	374	2TR	ARID1B,TCF7L2	distal	no	LINC00557:ENSG00000260962:+:lncRNA:-6624	LINC00557	ENSG00000260962	no	chr13	94966262	94967596	1334	chr13:95618516-95619850	chr13	95618516	95619850	hs189	.	.	.	.	.	human	positive	374	1	0	0	0	0	1	0	0	0	0	0	0	0	0	0	0	0	0	0	0
chr13:94967040-94968793	chr13	94967040	94968793	1753	5TRa	ARID1B,ATAC,BCL11A,FOXP1,TBR1,TCF7L2	distal	yes	LINC00557:ENSG00000260962:+:lncRNA:-8700	LINC00557	ENSG00000260962	no	chr13	94966262	94967596	1334	chr13:95618516-95619850	chr13	95618516	95619850	hs189	.	.	.	.	.	human	positive	556	0.417	0	0	0	0	1	0	0	0	0	0	0	0	0	0	0	0	0	0	0
	.	.	.	.	0TR	.	.	no	.	.	.	.	chr7	115673184	115675002	1818	chr7:115313238-115315056	chr7	115313238	115315056	hs190	.	.	.	.	.	human	negative	0	0	0	0	0	0	0	0	0	0	0	0	0	0	0	0	0	0	0	0	0
chr5:91741926-91743005	chr5	91741926	91743005	1079	1TRa	ATAC,TBR1	distal	no	AC093298.1:ENSG00000286121:+:lncRNA:-99792	AC093298.1	ENSG00000286121	no	chr5	91741071	91743082	2011	chr5:91036888-91038899	chr5	91036888	91038899	hs191	.	.	.	.	.	human	positive	1079	1	0	0	0	0	0	0	0	0	0	0	0	0	0	0	0	0	0	0	0
chr3:181056146-181056740	chr3	181056146	181056740	594	2TRa	ARID1B,ATAC,TCF7L2	proximal	no	SOX2-OT:ENSG00000242808:+:lncRNA:0	SOX2-OT	ENSG00000242808	no	chr3	181055851	181058014	2163	chr3:180773639-180775802	chr3	180773639	180775802	hs192	.	.	.	.	.	human	positive	594	1	0	0	0	0	0	0	0	0	0	0	0	0	0	0	0	0	0	0	0
	.	.	.	.	0TR	.	.	no	.	.	.	.	chr1	50568874	50570617	1743	chr1:51034546-51036289	chr1	51034546	51036289	hs194	.	.	.	.	.	human	positive	0	0	0	0	0	0	0	0	0	0	0	0	0	0	0	0	0	0	0	0	0
chr8:105322094-105322315	chr8	105322094	105322315	221	1TR	TBR1	distal	no	ZFPM2:ENSG00000169946:+:protein_coding:-2552	ZFPM2	ENSG00000169946	no	chr8	105321302	105322631	1329	chr8:106333530-106334859	chr8	106333530	106334859	hs195	.	.	.	.	.	human	positive	221	1	0	0	0	0	0	0	0	0	0	0	0	0	0	0	0	0	0	0	0
chr9:969257-969690	chr9	969257	969690	433	2TR	ARID1B,TCF7L2	distal	no	DMRT3:ENSG00000064218:+:protein_coding:6964	DMRT3	ENSG00000064218	no	chr9	968797	970093	1296	chr9:968797-970093	chr9	968797	970093	hs196	.	.	.	.	.	human	negative	433	1	0	0	0	0	0	0	0	0	0	0	0	0	0	0	0	0	0	0	0
	.	.	.	.	0TR	.	.	no	.	.	.	.	chr1	50633169	50634241	1072	chr1:51098841-51099913	chr1	51098841	51099913	hs197	.	.	.	.	.	human	negative	0	0	0	0	0	0	0	0	0	0	0	0	0	0	0	0	0	0	0	0	0
chr11:31764079-31765155	chr11	31764079	31765155	1076	1TRa	ATAC,TCF7L2	distal	no	ELP4:ENSG00000109911:+:lncRNA:-2763,AC131571.1:ENSG00000228061:-:lncRNA:-2638	ELP4,AC131571.1	ENSG00000109911,ENSG00000228061	no	chr11	31763875	31765678	1803	chr11:31785423-31787226	chr11	31785423	31787226	hs198	.	.	.	.	.	human	negative	1076	1	0	0	0	0	0	0	0	0	0	0	0	0	0	0	0	0	0	0	0
chr1:50700056-50700587	chr1	50700056	50700587	531	1TRa	ATAC,TBR1	distal	no	FAF1:ENSG00000185104:-:nonsense_mediated_decay:-5861	FAF1	ENSG00000185104	no	chr1	50699523	50701114	1591	chr1:51165195-51166786	chr1	51165195	51166786	hs200	.	.	.	.	Pallial	human	positive	531	1	0	0	0	0	0	0	0	0	0	0	0	0	0	0	0	0	0	0	0
chr1:163970027-163971094	chr1	163970027	163971094	1067	4TRa	ARID1B,ATAC,BCL11A,TBR1,TCF7L2	distal	yes	RF00012:ENSG00000212538:+:snoRNA:-47415	RF00012	ENSG00000212538	no	chr1	163970463	163971400	937	chr1:163939700-163940637	chr1	163939700	163940637	hs201	.	.	.	.	.	human	negative	631	0.673	0	0	0	0	0	0	0	0	0	0	0	0	0	0	0	0	0	0	0
chr1:164054168-164054926	chr1	164054168	164054926	758	2TRa	ARID1B,ATAC,TCF7L2	distal	no	RF00012:ENSG00000212538:+:snoRNA:-131114	RF00012	ENSG00000212538	no	chr1	164054007	164054977	970	chr1:164023244-164024214	chr1	164023244	164024214	hs202	.	.	.	.	.	human	negative	758	1	0	0	0	0	0	0	0	0	0	0	0	0	0	0	0	0	0	0	0
chr1:164668552-164669044	chr1	164668552	164669044	492	1TRa	ATAC,TBR1	distal	no	AL391001.1:ENSG00000269887:+:lncRNA:11040	AL391001.1	ENSG00000269887	no	chr1	164668338	164669800	1462	chr1:164637575-164639037	chr1	164637575	164639037	hs203	.	.	.	.	.	human	negative	492	1	0	0	0	0	0	0	0	0	0	0	0	0	0	0	0	0	0	0	0
chr1:213424949-213425818	chr1	213424949	213425818	869	2TRa	ARID1B,ATAC,TCF7L2	distal	no	RPL31P13:ENSG00000228646:-:processed_pseudogene:-4107	RPL31P13	ENSG00000228646	no	chr1	213424621	213426181	1560	chr1:213597964-213599524	chr1	213597964	213599524	hs204	.	.	.	.	Subpallium	human	positive	869	1	0	0	0	0	0	0	0	0	0	0	0	0	0	0	0	0	0	0	0
	.	.	.	.	0TR	.	.	no	.	.	.	.	chr2	66070393	66072080	1687	chr2:66297527-66299214	chr2	66297527	66299214	hs205	.	.	.	.	.	human	positive	0	0	0	0	1	0	0	0	0	0	0	0	0	0	0	0	0	0	0	0	0
chr3:70517209-70517501	chr3	70517209	70517501	292	1TR	TBR1	distal	no	AC104633.2:ENSG00000287669:+:lncRNA:100264	AC104633.2	ENSG00000287669	no	chr3	70516091	70517701	1610	chr3:70565242-70566852	chr3	70565242	70566852	hs206	.	.	.	.	.	human	negative	292	1	0	0	0	0	0	0	0	0	0	0	0	0	0	0	0	0	0	0	0
chr3:70822292-70823541	chr3	70822292	70823541	1249	4TRa	ARID1B,ATAC,BCL11A,TBR1,TCF7L2	distal	yes	RNU6-281P:ENSG00000206939:+:snRNA:-14978	RNU6-281P	ENSG00000206939	no	chr3	70822165	70823806	1641	chr3:70871316-70872957	chr3	70871316	70872957	hs207	chr3	70822292	70823541	FOXP1	.	human	negative	1249	1	0	0	0	0	0	0	0	0	0	0	0	0	0	0	0	0	0	0	0
chr3:137263901-137264919	chr3	137263901	137264919	1018	4TRa	ARID1B,ATAC,BCL11A,TBR1,TCF7L2	distal	yes	RNA5SP142:ENSG00000201325:-:rRNA_pseudogene:-254218	RNA5SP142	ENSG00000201325	no	chr3	137263865	137265333	1468	chr3:136982707-136984175	chr3	136982707	136984175	hs208	.	.	.	.	.	human	positive	1018	1	0	0	0	0	0	0	0	0	0	0	0	0	0	0	0	0	0	0	0
	.	.	.	.	0TR	.	.	no	.	.	.	.	chr3	137328702	137330429	1727	chr3:137047544-137049271	chr3	137047544	137049271	hs209	.	.	.	.	.	human	positive	0	0	0	0	0	0	0	0	0	0	0	0	0	0	0	0	0	0	0	0	0
	.	.	.	.	0TR	.	.	no	.	.	.	.	chr3	137348780	137350083	1303	chr3:137067622-137068925	chr3	137067622	137068925	hs210	.	.	.	.	.	human	positive	0	0	0	0	0	0	0	0	0	0	0	0	0	0	0	0	0	0	0	0	0
	.	.	.	.	0TR	.	.	no	.	.	.	.	chr3	137406329	137408135	1806	chr3:137125171-137126977	chr3	137125171	137126977	hs211	.	.	.	.	.	human	negative	0	0	0	0	0	0	0	0	0	0	0	0	0	0	0	0	0	0	0	0	0
	.	.	.	.	0TR	.	.	no	.	.	.	.	chr3	147312442	147313983	1541	chr3:147030229-147031770	chr3	147030229	147031770	hs212	.	.	.	.	.	human	negative	0	0	0	0	0	0	0	0	0	0	0	0	0	0	0	0	0	0	0	0	0
	.	.	.	.	0TR	.	.	no	.	.	.	.	chr3	147331749	147333313	1564	chr3:147049536-147051100	chr3	147049536	147051100	hs213	.	.	.	.	.	human	positive	0	0	0	0	0	0	0	0	0	0	0	0	0	0	0	0	0	0	0	0	0
	.	.	.	.	0TR	.	.	no	.	.	.	.	chr1	243732494	243733166	672	chr1:243895796-243896468	chr1	243895796	243896468	hs214	.	.	.	.	.	human	negative	0	0	0	0	0	0	0	0	0	0	0	0	0	0	0	0	0	0	0	0	0
	.	.	.	.	0TR	.	.	no	.	.	.	.	chr5	51039216	51040809	1593	chr5:50335050-50336643	chr5	50335050	50336643	hs215	.	.	.	.	.	human	positive	0	0	0	0	0	0	0	0	0	0	0	0	0	0	1	0	0	0	0	0	1
	.	.	.	.	0TR	.	.	no	.	.	.	.	chr6	51108492	51109496	1004	chr6:51076205-51077209	chr6	51076205	51077209	hs216	.	.	.	.	.	human	negative	0	0	0	0	0	0	0	0	0	0	0	0	0	0	0	0	0	0	0	0	0
	.	.	.	.	0TR	.	.	no	.	.	.	.	chr6	51283870	51284912	1042	chr6:51148668-51149710	chr6	51148668	51149710	hs217	.	.	.	.	.	human	positive	0	0	0	0	0	0	0	0	0	0	0	0	0	0	0	0	0	0	0	0	0
chr7:114416542-114416796	chr7	114416542	114416796	254	1TR	TCF7L2	distal	no	FOXP2:ENSG00000128573:+:protein_coding:-257	FOXP2	ENSG00000128573	yes	chr7	114416792	114418592	1800	chr7:114056847-114058647	chr7	114056847	114058647	hs218	.	.	.	.	Pallial	human	positive	4	0.016	0	0	0	0	0	0	0	0	0	0	0	0	0	0	0	0	0	0	0
chr7:114416875-114417294	chr7	114416875	114417294	419	1TR	TCF7L2	distal	no	FOXP2:ENSG00000128573:+:protein_coding:-590	FOXP2	ENSG00000128573	yes	chr7	114416792	114418592	1800	chr7:114056847-114058647	chr7	114056847	114058647	hs218	.	.	.	.	Pallial	human	positive	419	1	0	0	0	0	0	0	0	0	0	0	0	0	0	0	0	0	0	0	0
	.	.	.	.	0TR	.	.	no	.	.	.	.	chr7	114422560	114423864	1304	chr7:114062615-114063919	chr7	114062615	114063919	hs219	.	.	.	.	.	human	negative	0	0	0	0	0	0	0	0	0	0	0	0	0	0	0	0	0	0	0	0	0
	.	.	.	.	0TR	.	.	no	.	.	.	.	chr7	114430724	114433211	2487	chr7:114070779-114073266	chr7	114070779	114073266	hs220	.	.	.	.	.	human	negative	0	0	0	0	0	0	0	0	0	0	0	0	0	0	0	0	0	0	0	0	0
chr7:114569179-114569731	chr7	114569179	114569731	552	2TRa	ARID1B,ATAC,TBR1	distal	no	AC003992.1:ENSG00000282859:+:lncRNA:-8726	AC003992.1	ENSG00000282859	no	chr7	114568897	114570255	1358	chr7:114208952-114210310	chr7	114208952	114210310	hs221	.	.	.	.	.	human	negative	552	1	0	0	0	0	0	0	0	0	0	0	0	0	0	0	0	0	0	0	0
	.	.	.	.	0TR	.	.	no	.	.	.	.	chr7	114655054	114656318	1264	chr7:114295109-114296373	chr7	114295109	114296373	hs222	.	.	.	.	.	human	positive	0	0	0	1	0	0	0	0	0	0	1	0	0	0	0	0	0	0	0	0	0
chr8:64582675-64584052	chr8	64582675	64584052	1377	2TR	TBR1,TCF7L2	proximal	no	AC090136.3:ENSG00000254102:-:lncRNA:753	AC090136.3	ENSG00000254102	no	chr8	64584007	64585029	1022	chr8:65496564-65497586	chr8	65496564	65497586	hs223	.	.	.	.	.	human	negative	45	0.044	0	0	0	0	0	0	0	0	0	0	0	0	0	0	0	0	0	0	0
chr8:64584263-64584822	chr8	64584263	64584822	559	1TRa	ATAC,TBR1	distal	no	AC090136.3:ENSG00000254102:-:lncRNA:2341	AC090136.3	ENSG00000254102	no	chr8	64584007	64585029	1022	chr8:65496564-65497586	chr8	65496564	65497586	hs223	.	.	.	.	.	human	negative	559	1	0	0	0	0	0	0	0	0	0	0	0	0	0	0	0	0	0	0	0
	.	.	.	.	0TR	.	.	no	.	.	.	.	chr10	100612457	100614449	1992	chr10:102372214-102374206	chr10	102372214	102374206	hs224	.	.	.	.	.	human	negative	0	0	0	0	0	0	0	0	0	0	0	0	0	0	0	0	0	0	0	0	0
	.	.	.	.	0TR	.	.	no	.	.	.	.	chr10	100615129	100615721	592	chr10:102374886-102375478	chr10	102374886	102375478	hs225	.	.	.	.	.	human	negative	0	0	0	0	0	0	0	0	0	0	0	0	0	0	0	0	0	0	0	0	0
	.	.	.	.	0TR	.	.	no	.	.	.	.	chr10	100687324	100689228	1904	chr10:102447081-102448985	chr10	102447081	102448985	hs228	.	.	.	.	.	human	negative	0	0	0	0	0	0	0	0	0	0	0	0	0	0	0	0	0	0	0	0	0
chr10:100787859-100788151	chr10	100787859	100788151	292	1TR	TBR1	distal	no	PAX2:ENSG00000075891:+:protein_coding:-39010	PAX2	ENSG00000075891	no	chr10	100786833	100788338	1505	chr10:102546590-102548095	chr10	102546590	102548095	hs229	.	.	.	.	.	human	positive	292	1	0	1	0	0	0	0	0	0	1	0	0	0	0	0	0	0	0	0	0
chr5:158913969-158914169	chr5	158913969	158914169	200	1TR	TBR1	distal	no	AC136424.2:ENSG00000253811:+:lncRNA:68836	AC136424.2	ENSG00000253811	no	chr5	158913954	158915603	1649	chr5:158340962-158342611	chr5	158340962	158342611	hs230	.	.	.	.	.	human	positive	200	1	0	0	0	0	1	0	0	0	0	0	0	0	0	0	0	0	0	0	0
chr5:158914398-158915049	chr5	158914398	158915049	651	2TRa	ATAC,TBR1,TCF7L2	distal	no	AC136424.2:ENSG00000253811:+:lncRNA:67956	AC136424.2	ENSG00000253811	no	chr5	158913954	158915603	1649	chr5:158340962-158342611	chr5	158340962	158342611	hs230	.	.	.	.	.	human	positive	651	1	0	0	0	0	1	0	0	0	0	0	0	0	0	0	0	0	0	0	0
	.	.	.	.	0TR	.	.	no	.	.	.	.	chr8	25917644	25919153	1509	chr8:25775160-25776669	chr8	25775160	25776669	hs231	.	.	.	.	.	human	negative	0	0	0	0	0	0	0	0	0	0	0	0	0	0	0	0	0	0	0	0	0
chr10:129892443-129894007	chr10	129892443	129894007	1564	4TRa	ARID1B,ATAC,BCL11A,TBR1,TCF7L2	distal	yes	AL354950.3:ENSG00000287997:+:lncRNA:-36354	AL354950.3	ENSG00000287997	no	chr10	129892822	129894584	1762	chr10:131691086-131692848	chr10	131691086	131692848	hs232	.	.	.	.	.	human	positive	1185	0.758	0	0	0	0	0	0	0	0	0	0	0	0	0	0	0	0	0	0	0
chr10:129894389-129895029	chr10	129894389	129895029	640	2TR	BCL11A,TBR1	distal	no	AL354950.3:ENSG00000287997:+:lncRNA:-37076	AL354950.3	ENSG00000287997	no	chr10	129892822	129894584	1762	chr10:131691086-131692848	chr10	131691086	131692848	hs232	.	.	.	.	.	human	positive	195	0.305	0	0	0	0	0	0	0	0	0	0	0	0	0	0	0	0	0	0	0
chr12:24137849-24138619	chr12	24137849	24138619	770	3TR	ARID1B,BCL11A,TBR1	distal	no	MIR920:ENSG00000216192:+:miRNA:73801	MIR920	ENSG00000216192	no	chr12	24138078	24139790	1712	chr12:24291012-24292724	chr12	24291012	24292724	hs233	.	.	.	.	.	human	negative	541	0.703	0	0	0	0	0	0	0	0	0	0	0	0	0	0	0	0	0	0	0
chr12:24138667-24140001	chr12	24138667	24140001	1334	4TRa	ARID1B,ATAC,BCL11A,TBR1,TCF7L2	distal	yes	MIR920:ENSG00000216192:+:miRNA:72419	MIR920	ENSG00000216192	no	chr12	24138078	24139790	1712	chr12:24291012-24292724	chr12	24291012	24292724	hs233	.	.	.	.	.	human	negative	1123	0.842	0	0	0	0	0	0	0	0	0	0	0	0	0	0	0	0	0	0	0
	.	.	.	.	0TR	.	.	no	.	.	.	.	chr11	31663809	31665336	1527	chr11:31685357-31686884	chr11	31685357	31686884	hs234	.	.	.	.	.	human	positive	0	0	0	0	0	0	0	0	0	1	0	0	0	0	0	0	0	0	0	0	0
	.	.	.	.	0TR	.	.	no	.	.	.	.	chr11	15602424	15603577	1153	chr11:15623970-15625123	chr11	15623970	15625123	hs235	.	.	.	.	.	human	negative	0	0	0	0	0	0	0	0	0	0	0	0	0	0	0	0	0	0	0	0	0
	.	.	.	.	0TR	.	.	no	.	.	.	.	chr11	16294661	16296016	1355	chr11:16316207-16317562	chr11	16316207	16317562	hs236	.	.	.	.	.	human	positive	0	0	0	0	0	0	0	0	0	0	0	1	0	0	0	0	0	0	0	0	0
chr1:38094492-38094979	chr1	38094492	38094979	487	1TR	TBR1	distal	no	MIR3659:ENSG00000265596:+:miRNA:-5262	MIR3659	ENSG00000265596	no	chr1	38094522	38095934	1412	chr1:38560194-38561606	chr1	38560194	38561606	hs238	.	.	.	.	.	human	positive	457	0.938	0	0	0	0	1	0	0	0	0	0	0	0	0	0	0	0	0	0	0
chr1:38095255-38095476	chr1	38095255	38095476	221	1TR	ARID1B	distal	no	MIR3659:ENSG00000265596:+:miRNA:-6025	MIR3659	ENSG00000265596	no	chr1	38094522	38095934	1412	chr1:38560194-38561606	chr1	38560194	38561606	hs238	.	.	.	.	.	human	positive	221	1	0	0	0	0	1	0	0	0	0	0	0	0	0	0	0	0	0	0	0
chr1:38095681-38095914	chr1	38095681	38095914	233	1TR	ARID1B	distal	no	MIR3659:ENSG00000265596:+:miRNA:-6451	MIR3659	ENSG00000265596	no	chr1	38094522	38095934	1412	chr1:38560194-38561606	chr1	38560194	38561606	hs238	.	.	.	.	.	human	positive	233	1	0	0	0	0	1	0	0	0	0	0	0	0	0	0	0	0	0	0	0
chr7:20789820-20790027	chr7	20789820	20790027	207	1TR	TCF7L2	distal	no	SP8:ENSG00000164651:-:protein_coding:2933	SP8	ENSG00000164651	no	chr7	20789771	20790788	1017	chr7:20829390-20830407	chr7	20829390	20830407	hs239	.	.	.	.	.	human	negative	207	1	0	0	0	0	0	0	0	0	0	0	0	0	0	0	0	0	0	0	0
chr7:20790145-20791937	chr7	20790145	20791937	1792	4TRa	ARID1B,ATAC,BCL11A,TBR1,TCF7L2	distal	yes	SP8:ENSG00000164651:-:protein_coding:3258	SP8	ENSG00000164651	no	chr7	20789771	20790788	1017	chr7:20829390-20830407	chr7	20829390	20830407	hs239	.	.	.	.	.	human	negative	643	0.632	0	0	0	0	0	0	0	0	0	0	0	0	0	0	0	0	0	0	0
chr9:81112176-81113600	chr9	81112176	81113600	1424	3TRa	ARID1B,ATAC,BCL11A,TCF7L2	distal	no	AL138749.1:ENSG00000226798:-:lncRNA:240880	AL138749.1	ENSG00000226798	no	chr9	81112208	81113463	1255	chr9:83727123-83728378	chr9	83727123	83728378	hs240	.	.	.	.	Pallial_Subpallial	human	positive	1255	1	0	0	0	0	0	0	0	0	0	0	0	0	0	0	0	0	0	0	0
	.	.	.	.	0TR	.	.	no	.	.	.	.	chr1	10905072	10906087	1015	chr1:10965129-10966144	chr1	10965129	10966144	hs241	.	.	.	.	.	human	positive	0	0	0	0	0	0	0	0	0	0	0	0	0	0	1	0	0	0	0	0	0
chr2:173249990-173251040	chr2	173249990	173251040	1050	4TRa	ARID1B,ATAC,BCL11A,TBR1,TCF7L2	distal	yes	MAP3K20-AS1:ENSG00000238133:-:lncRNA:-21584	MAP3K20-AS1	ENSG00000238133	no	chr2	173249643	173251205	1562	chr2:174114371-174115933	chr2	174114371	174115933	hs242	.	.	.	.	Subpallium	human	positive	1050	1	0	0	0	0	1	0	0	0	0	0	0	0	0	0	0	0	0	0	0
chr2:173251140-173251561	chr2	173251140	173251561	421	2TR	ARID1B,TCF7L2	distal	no	MAP3K20-AS1:ENSG00000238133:-:lncRNA:-20339	MAP3K20-AS1	ENSG00000238133	no	chr2	173249643	173251205	1562	chr2:174114371-174115933	chr2	174114371	174115933	hs242	.	.	.	.	Subpallium	human	positive	65	0.154	0	0	0	0	1	0	0	0	0	0	0	0	0	0	0	0	0	0	0
	.	.	.	.	0TR	.	.	no	.	.	.	.	chr2	174120816	174122736	1920	chr2:174985544-174987464	chr2	174985544	174987464	hs243	.	.	.	.	.	human	positive	0	0	0	0	0	0	0	0	0	0	0	0	0	0	0	0	0	0	0	0	0
	.	.	.	.	0TR	.	.	no	.	.	.	.	chr2	174124009	174125635	1626	chr2:174988737-174990363	chr2	174988737	174990363	hs244	.	.	.	.	Subpallium	human	positive	0	0	0	0	0	0	0	0	0	0	0	0	0	0	0	0	0	0	0	0	0
chr2:174330458-174344441	chr2	174330458	174344441	13983	5TRa	ARID1B,ATAC,BCL11A,FOXP1,TBR1,TCF7L2	proximal	no	SP9:ENSG00000217236:+:protein_coding:0,AC018470.1:ENSG00000280414:-:TEC:0	SP9,AC018470.1	ENSG00000217236,ENSG00000280414	no	chr2	174342582	174343514	932	chr2:175207310-175208242	chr2	175207310	175208242	hs245	.	.	.	.	.	human	negative	932	1	0	0	0	0	0	0	0	0	0	0	0	0	0	0	0	0	0	0	0
chr2:176075362-176078971	chr2	176075362	176078971	3609	3TRa	ARID1B,ATAC,TBR1,TCF7L2	distal	no	EVX2:ENSG00000174279:-:protein_coding:-8352	EVX2	ENSG00000174279	no	chr2	176075342	176076682	1340	chr2:176940070-176941410	chr2	176940070	176941410	hs246	.	.	.	.	.	human	positive	1320	0.985	0	0	0	0	0	0	0	0	0	0	0	0	0	0	0	0	0	0	0
	.	.	.	.	0TR	.	.	no	.	.	.	.	chr1	50540418	50541642	1224	chr1:51006090-51007314	chr1	51006090	51007314	hs247	.	.	.	.	.	human	negative	0	0	0	0	0	0	0	0	0	0	0	0	0	0	0	0	0	0	0	0	0
chr2:176636392-176638874	chr2	176636392	176638874	2482	3TRa	ARID1B,ATAC,TBR1,TCF7L2	proximal	no	LINC01117:ENSG00000224577:+:lncRNA:0,LINC01116:ENSG00000163364:-:lncRNA:0	LINC01117,LINC01116	ENSG00000224577,ENSG00000163364	no	chr2	176638429	176638943	514	chr2:177503157-177503671	chr2	177503157	177503671	hs248	.	.	.	.	.	human	positive	445	0.866	0	0	0	0	0	0	0	0	0	0	1	0	0	0	0	0	0	0	0
chr2:236162731-236163345	chr2	236162731	236163345	614	3TR	ARID1B,TBR1,TCF7L2	distal	no	AC019068.1:ENSG00000233611:+:lncRNA:4101	AC019068.1	ENSG00000233611	no	chr2	236162720	236163204	484	chr2:237071364-237071848	chr2	237071364	237071848	hs249	.	.	.	.	.	human	positive	473	0.977	0	0	0	0	1	0	0	0	0	0	0	0	0	0	0	0	0	0	0
chr3:18128015-18128735	chr3	18128015	18128735	720	3TRa	ARID1B,ATAC,TBR1,TCF7L2	distal	no	AC132807.2:ENSG00000274840:+:lncRNA:-114923	AC132807.2	ENSG00000274840	no	chr3	18127870	18128745	875	chr3:18169362-18170237	chr3	18169362	18170237	hs250	.	.	.	.	.	human	positive	720	1	0	1	0	0	0	0	0	0	1	0	0	0	0	0	0	0	0	0	0
	.	.	.	.	0TR	.	.	no	.	.	.	.	chr3	18802876	18803900	1024	chr3:18844368-18845392	chr3	18844368	18845392	hs251	.	.	.	.	.	human	negative	0	0	0	0	0	0	0	0	0	0	0	0	0	0	0	0	0	0	0	0	0
	.	.	.	.	0TR	.	.	no	.	.	.	.	chr3	18992357	18993077	720	chr3:19033849-19034569	chr3	19033849	19034569	hs252	.	.	.	.	.	human	negative	0	0	0	0	0	0	0	0	0	0	0	0	0	0	0	0	0	0	0	0	0
	.	.	.	.	0TR	.	.	no	.	.	.	.	chr3	114714337	114716568	2231	chr3:114433184-114435415	chr3	114433184	114435415	hs253	.	.	.	.	.	human	positive	0	0	0	0	0	0	0	1	0	0	0	0	0	0	0	0	0	0	0	0	0
	.	.	.	.	0TR	.	.	no	.	.	.	.	chr3	114855898	114857164	1266	chr3:114574745-114576011	chr3	114574745	114576011	hs254	.	.	.	.	.	human	negative	0	0	0	0	0	0	0	0	0	0	0	0	0	0	0	0	0	0	0	0	0
	.	.	.	.	0TR	.	.	no	.	.	.	.	chr3	114892859	114893644	785	chr3:114611706-114612491	chr3	114611706	114612491	hs255	.	.	.	.	.	human	negative	0	0	0	0	0	0	0	0	0	0	0	0	0	0	0	0	0	0	0	0	0
	.	.	.	.	0TR	.	.	no	.	.	.	.	chr3	158271822	158272677	855	chr3:157989611-157990466	chr3	157989611	157990466	hs256	.	.	.	.	.	human	negative	0	0	0	0	0	0	0	0	0	0	0	0	0	0	0	0	0	0	0	0	0
	.	.	.	.	0TR	.	.	no	.	.	.	.	chr3	158307957	158309595	1638	chr3:158025746-158027384	chr3	158025746	158027384	hs257	.	.	.	.	.	human	negative	0	0	0	0	0	0	0	0	0	0	0	0	0	0	0	0	0	0	0	0	0
	.	.	.	.	0TR	.	.	no	.	.	.	.	chr3	180718639	180720170	1531	chr3:180436427-180437958	chr3	180436427	180437958	hs258	.	.	.	.	.	human	positive	0	0	0	0	0	0	0	0	0	1	0	0	0	0	0	0	0	0	0	0	0
chr4:13008036-13008236	chr4	13008036	13008236	200	0TRa	ATAC	distal	no	RF00026:ENSG00000283271:+:snRNA:43105	RF00026	ENSG00000283271	no	chr4	13007694	13008703	1009	chr4:13009318-13010327	chr4	13009318	13010327	hs259	.	.	.	.	.	human	positive	200	1	0	0	0	0	0	0	0	0	0	0	0	0	0	0	0	0	0	0	0
chr4:104424383-104425470	chr4	104424383	104425470	1087	4TRa	ARID1B,ATAC,BCL11A,TBR1,TCF7L2	distal	yes	CXXC4:ENSG00000168772:-:lncRNA:-50782	CXXC4	ENSG00000168772	no	chr4	104424418	104425738	1320	chr4:105345575-105346895	chr4	105345575	105346895	hs260	.	.	.	.	.	human	positive	1052	0.968	0	0	0	0	0	0	0	0	0	0	0	0	0	0	0	0	0	0	0
	.	.	.	.	0TR	.	.	no	.	.	.	.	chr5	3511864	3513285	1421	chr5:3511978-3513399	chr5	3511978	3513399	hs261	.	.	.	.	.	human	positive	0	0	0	0	0	0	0	0	0	0	0	0	0	0	0	0	0	0	0	0	0
chr5:77631881-77646228	chr5	77631881	77646228	14347	5TRa	ARID1B,ATAC,BCL11A,FOXP1,TBR1,TCF7L2	proximal	no	OTP:ENSG00000171540:-:lncRNA:0,OTP:ENSG00000171540:-:protein_coding:0	OTP,OTP	ENSG00000171540,ENSG00000171540	no	chr5	77645011	77645571	560	chr5:76940836-76941396	chr5	76940836	76941396	hs262	.	.	.	.	.	human	positive	560	1	0	0	0	0	0	0	0	0	0	0	0	0	0	0	0	0	0	0	0
chr5:77844028-77845569	chr5	77844028	77845569	1541	4TRa	ARID1B,ATAC,BCL11A,TBR1,TCF7L2	distal	yes	TBCA:ENSG00000171530:-:protein_coding:-24623	TBCA	ENSG00000171530	no	chr5	77843897	77844918	1021	chr5:77139721-77140742	chr5	77139721	77140742	hs263	.	.	.	.	.	human	negative	890	0.872	0	0	0	0	0	0	0	0	0	0	0	0	0	0	0	0	0	0	0
chr5:77850607-77853693	chr5	77850607	77853693	3086	5TRa	ARID1B,ATAC,BCL11A,FOXP1,TBR1,TCF7L2	distal	yes	TBCA:ENSG00000171530:-:protein_coding:-18046	TBCA	ENSG00000171530	no	chr5	77851756	77852775	1019	chr5:77147580-77148599	chr5	77147580	77148599	hs264	.	.	.	.	.	human	negative	1019	1	0	0	0	0	0	0	0	0	0	0	0	0	0	0	0	0	0	0	0
chr5:77970111-77973872	chr5	77970111	77973872	3761	4TRa	ARID1B,ATAC,BCL11A,TBR1,TCF7L2	distal	yes	AC108482.2:ENSG00000287162:+:lncRNA:-15263	AC108482.2	ENSG00000287162	no	chr5	77971560	77973382	1822	chr5:77267384-77269206	chr5	77267384	77269206	hs265	.	.	.	.	.	human	negative	1822	1	0	0	0	0	0	0	0	0	0	0	0	0	0	0	0	0	0	0	0
chr5:87872793-87873208	chr5	87872793	87873208	415	0TRa	ATAC	distal	no	AC020930.1:ENSG00000287783:-:lncRNA:98722	AC020930.1	ENSG00000287783	no	chr5	87872597	87873616	1019	chr5:87168414-87169433	chr5	87168414	87169433	hs266	.	.	.	.	Pallial_Subpallial	human	positive	415	1	0	0	0	0	0	0	0	0	0	0	0	0	0	0	0	0	0	0	0
chr5:87944406-87946076	chr5	87944406	87946076	1670	4TRa	ARID1B,ATAC,BCL11A,TBR1,TCF7L2	distal	yes	AC114971.1:ENSG00000287862:-:lncRNA:-108132	AC114971.1	ENSG00000287862	no	chr5	87944125	87945828	1703	chr5:87239942-87241645	chr5	87239942	87241645	hs267	.	.	.	.	Pallial_Subpallial	human	positive	1422	0.851	0	0	0	0	1	0	0	0	0	0	0	0	0	0	0	0	0	0	0
chr5:88396245-88398773	chr5	88396245	88398773	2528	5TRa	ARID1B,ATAC,BCL11A,FOXP1,TBR1,TCF7L2	distal	yes	TMEM161B-AS1:ENSG00000247828:+:lncRNA:-6422	TMEM161B-AS1	ENSG00000247828	no	chr5	88396337	88397448	1111	chr5:87692154-87693265	chr5	87692154	87693265	hs268	.	.	.	.	Pallial_Subpallial	human	positive	1111	1	0	0	0	0	1	0	0	0	0	0	0	0	1	0	0	0	0	0	0
	.	.	.	.	0TR	.	.	no	.	.	.	.	chr5	91632795	91633409	614	chr5:90928612-90929226	chr5	90928612	90929226	hs269	.	.	.	.	Subpallium	human	positive	0	0	0	0	0	0	0	0	0	0	0	0	0	0	0	0	0	0	0	0	0
	.	.	.	.	0TR	.	.	no	.	.	.	.	chr1	38336216	38336958	742	chr1:38801888-38802630	chr1	38801888	38802630	hs270	.	.	.	.	.	human	negative	0	0	0	0	0	0	0	0	0	0	0	0	0	0	0	0	0	0	0	0	0
chr5:93891753-93892122	chr5	93891753	93892122	369	0TRa	ATAC	distal	no	FAM172A:ENSG00000113391:-:retained_intron:10151	FAM172A	ENSG00000113391	no	chr5	93891279	93892616	1337	chr5:93226985-93228322	chr5	93226985	93228322	hs271	.	.	.	.	Pallial_Subpallial	human	positive	369	1	0	0	0	0	0	0	0	0	0	0	0	0	0	0	0	0	0	0	0
chr5:94239159-94239768	chr5	94239159	94239768	609	3TRa	ARID1B,ATAC,TBR1,TCF7L2	distal	no	FAM172A:ENSG00000113391:-:nonsense_mediated_decay:127459	FAM172A	ENSG00000113391	no	chr5	94239702	94240924	1222	chr5:93575407-93576629	chr5	93575407	93576629	hs272	.	.	.	.	.	human	negative	66	0.108	0	0	0	0	0	0	0	0	0	0	0	0	0	0	0	0	0	0	0
chr5:94240113-94241600	chr5	94240113	94241600	1487	4TRa	ARID1B,ATAC,BCL11A,TBR1,TCF7L2	distal	yes	FAM172A:ENSG00000113391:-:nonsense_mediated_decay:128413	FAM172A	ENSG00000113391	no	chr5	94239702	94240924	1222	chr5:93575407-93576629	chr5	93575407	93576629	hs272	.	.	.	.	.	human	negative	811	0.664	0	0	0	0	0	0	0	0	0	0	0	0	0	0	0	0	0	0	0
chr5:94314224-94315482	chr5	94314224	94315482	1258	3TRa	ARID1B,ATAC,TBR1,TCF7L2	distal	no	KIAA0825:ENSG00000185261:-:retained_intron:-162948	KIAA0825	ENSG00000185261	no	chr5	94314176	94315727	1551	chr5:93649881-93651432	chr5	93649881	93651432	hs273	.	.	.	.	.	human	negative	1258	1	0	0	0	0	0	0	0	0	0	0	0	0	0	0	0	0	0	0	0
	.	.	.	.	0TR	.	.	no	.	.	.	.	chr5	167905341	167906646	1305	chr5:167332346-167333651	chr5	167332346	167333651	hs274	.	.	.	.	.	human	negative	0	0	0	0	0	0	0	0	0	0	0	0	0	0	0	0	0	0	0	0	0
	.	.	.	.	0TR	.	.	no	.	.	.	.	chr5	170990333	170991455	1122	chr5:170417337-170418459	chr5	170417337	170418459	hs275	.	.	.	.	.	human	negative	0	0	0	0	0	0	0	0	0	0	0	0	0	0	0	0	0	0	0	0	0
chr1:44250323-44250771	chr1	44250323	44250771	448	1TR	TBR1	distal	no	ERI3:ENSG00000117419:-:protein_coding:2320	ERI3	ENSG00000117419	no	chr1	44249748	44250457	709	chr1:44715420-44716129	chr1	44715420	44716129	hs277	.	.	.	.	.	human	positive	134	0.299	0	0	0	0	0	0	0	0	0	0	0	0	0	0	0	0	0	0	0
chr5:171201513-171201970	chr5	171201513	171201970	457	1TR	TBR1	distal	no	RANBP17:ENSG00000204764:+:lncRNA:39062	RANBP17	ENSG00000204764	no	chr5	171200986	171203014	2028	chr5:170627990-170630018	chr5	170627990	170630018	hs278	.	.	.	.	.	human	positive	457	1	0	0	0	0	0	0	0	0	0	1	0	0	0	0	0	0	0	0	0
chr6:10393834-10396690	chr6	10393834	10396690	2856	1TR	TCF7L2	distal	no	AL138885.3:ENSG00000285278:+:lncRNA:7811	AL138885.3	ENSG00000285278	no	chr6	10393642	10394839	1197	chr6:10393875-10395072	chr6	10393875	10395072	hs279	.	.	.	.	.	human	negative	1005	0.84	0	0	0	0	0	0	0	0	0	0	0	0	0	0	0	0	0	0	0
chr1:44524495-44524798	chr1	44524495	44524798	303	1TR	TBR1	distal	no	MIR5584:ENSG00000263381:+:miRNA:20694	MIR5584	ENSG00000263381	no	chr1	44524152	44525477	1325	chr1:44989824-44991149	chr1	44989824	44991149	hs280	.	.	.	.	.	human	positive	303	1	0	0	0	0	0	0	0	0	0	0	0	0	0	0	0	0	0	0	0
chr1:44524930-44525287	chr1	44524930	44525287	357	1TR	TCF7L2	distal	no	MIR5584:ENSG00000263381:+:miRNA:20205	MIR5584	ENSG00000263381	no	chr1	44524152	44525477	1325	chr1:44989824-44991149	chr1	44989824	44991149	hs280	.	.	.	.	.	human	positive	357	1	0	0	0	0	0	0	0	0	0	0	0	0	0	0	0	0	0	0	0
chr6:41555214-41556311	chr6	41555214	41556311	1097	4TRa	ARID1B,ATAC,BCL11A,TBR1,TCF7L2	distal	yes	FOXP4-AS1:ENSG00000234753:-:lncRNA:6592	FOXP4-AS1	ENSG00000234753	no	chr6	41555486	41555939	453	chr6:41523224-41523677	chr6	41523224	41523677	hs281	.	.	.	.	.	human	positive	453	1	0	0	0	0	0	0	0	0	0	0	0	0	0	0	0	0	0	0	0
chr6:97668084-97668312	chr6	97668084	97668312	228	1TR	TBR1	distal	no	AL589740.1:ENSG00000271860:+:lncRNA:39446	AL589740.1	ENSG00000271860	no	chr6	97668209	97669067	858	chr6:98116085-98116943	chr6	98116085	98116943	hs282	.	.	.	.	.	human	positive	103	0.452	0	0	0	0	0	0	0	0	0	0	0	0	0	0	0	0	0	0	0
chr6:97668414-97670165	chr6	97668414	97670165	1751	5TRa	ARID1B,ATAC,BCL11A,FOXP1,TBR1,TCF7L2	distal	yes	AL589740.1:ENSG00000271860:+:lncRNA:37593	AL589740.1	ENSG00000271860	no	chr6	97668209	97669067	858	chr6:98116085-98116943	chr6	98116085	98116943	hs282	.	.	.	.	.	human	positive	653	0.761	0	0	0	0	0	0	0	0	0	0	0	0	0	0	0	0	0	0	0
	.	.	.	.	0TR	.	.	no	.	.	.	.	chr6	97914523	97915928	1405	chr6:98362399-98363804	chr6	98362399	98363804	hs283	.	.	.	.	.	human	negative	0	0	0	0	0	0	0	0	0	0	0	0	0	0	0	0	0	0	0	0	0
chr6:98272134-98272343	chr6	98272134	98272343	209	0TRa	ATAC	distal	no	AL590727.1:ENSG00000236920:-:lncRNA:57450	AL590727.1	ENSG00000236920	no	chr6	98271883	98272634	751	chr6:98719759-98720510	chr6	98719759	98720510	hs284	.	.	.	.	.	human	positive	209	1	0	0	0	0	1	0	0	0	0	0	0	0	0	0	0	0	0	0	0
chr10:100655280-100655648	chr10	100655280	100655648	368	1TR	TCF7L2	distal	no	RF00017:ENSG00000274660:-:misc_RNA:-11362	RF00017	ENSG00000274660	no	chr10	100655158	100655821	663	chr10:102414915-102415578	chr10	102414915	102415578	hs285	.	.	.	.	.	human	negative	368	1	0	0	0	0	0	0	0	0	0	0	0	0	0	0	0	0	0	0	0
	.	.	.	.	0TR	.	.	no	.	.	.	.	chr10	100659362	100659974	612	chr10:102419119-102419731	chr10	102419119	102419731	hs286	.	.	.	.	.	human	negative	0	0	0	0	0	0	0	0	0	0	0	0	0	0	0	0	0	0	0	0	0
chr6:98366248-98366795	chr6	98366248	98366795	547	0TRa	ATAC	distal	no	AL589740.1:ENSG00000271860:+:lncRNA:17700	AL589740.1	ENSG00000271860	no	chr6	98365732	98367064	1332	chr6:98813608-98814940	chr6	98813608	98814940	hs288	.	.	.	.	.	human	negative	547	1	0	0	0	0	0	0	0	0	0	0	0	0	0	0	0	0	0	0	0
	.	.	.	.	0TR	.	.	no	.	.	.	.	chr1	10672013	10673061	1048	chr1:10732070-10733118	chr1	10732070	10733118	hs289	.	.	.	.	.	human	positive	0	0	0	0	0	0	1	0	0	0	0	0	0	0	0	0	0	0	0	0	0
chr6:98547290-98548090	chr6	98547290	98548090	800	4TRa	ARID1B,ATAC,BCL11A,TBR1,TCF7L2	distal	yes	AL589740.1:ENSG00000271860:+:lncRNA:-163535	AL589740.1	ENSG00000271860	no	chr6	98547607	98548574	967	chr6:98995483-98996450	chr6	98995483	98996450	hs290	.	.	.	.	.	human	negative	483	0.604	0	0	0	0	0	0	0	0	0	0	0	0	0	0	0	0	0	0	0
	.	.	.	.	0TR	.	.	no	.	.	.	.	chr6	100525935	100526717	782	chr6:100973811-100974593	chr6	100973811	100974593	hs292	.	.	.	.	.	human	negative	0	0	0	0	0	0	0	0	0	0	0	0	0	0	0	0	0	0	0	0	0
chr7:1224003-1227383	chr7	1224003	1227383	3380	5TRa	ARID1B,ATAC,BCL11A,FOXP1,TBR1,TCF7L2	distal	yes	UNCX:ENSG00000164853:+:protein_coding:5488	UNCX	ENSG00000164853	no	chr7	1225518	1226682	1164	chr7:1265154-1266318	chr7	1265154	1266318	hs293	.	.	.	.	.	human	positive	1164	1	0	0	0	0	0	0	1	0	0	0	0	0	0	0	0	0	0	0	0
chr7:21771200-21772378	chr7	21771200	21772378	1178	4TRa	ARID1B,ATAC,BCL11A,TBR1,TCF7L2	distal	yes	DNAH11:ENSG00000105877:+:protein_coding:-36725	DNAH11	ENSG00000105877	no	chr7	21771752	21772384	632	chr7:21811370-21812002	chr7	21811370	21812002	hs294	.	.	.	.	.	human	positive	626	0.991	0	0	0	0	1	0	0	0	0	0	0	0	0	0	0	0	0	0	0
	.	.	.	.	0TR	.	.	no	.	.	.	.	chr1	48647085	48647691	606	chr1:49112757-49113363	chr1	49112757	49113363	hs295	.	.	.	.	.	human	negative	0	0	0	0	0	0	0	0	0	0	0	0	0	0	0	0	0	0	0	0	0
	.	.	.	.	0TR	.	.	no	.	.	.	.	chr7	26689078	26690183	1105	chr7:26728697-26729802	chr7	26728697	26729802	hs296	.	.	.	.	.	human	positive	0	0	0	0	0	0	0	0	0	0	0	0	0	0	0	0	0	0	0	0	0
chr7:31362711-31364623	chr7	31362711	31364623	1912	3TRa	ARID1B,ATAC,TBR1,TCF7L2	distal	no	NEUROD6:ENSG00000164600:-:protein_coding:21984	NEUROD6	ENSG00000164600	no	chr7	31362300	31363402	1102	chr7:31401914-31403016	chr7	31401914	31403016	hs297	.	.	.	.	.	human	positive	691	0.627	0	0	0	0	0	0	0	0	0	1	0	0	0	0	0	0	0	0	0
chr7:97002028-97007833	chr7	97002028	97007833	5805	4TRa	ARID1B,ATAC,BCL11A,TBR1,TCF7L2	proximal	no	DLX6:ENSG00000006377:+:protein_coding:0,DLX6-AS1:ENSG00000231764:-:lncRNA:0,DLX6:ENSG00000006377:+:lncRNA:0	DLX6,DLX6-AS1	ENSG00000006377,ENSG00000231764	no	chr7	97004270	97004991	721	chr7:96633582-96634303	chr7	96633582	96634303	hs298	.	.	.	.	.	human	positive	721	1	0	0	0	0	0	0	0	0	0	0	0	0	0	0	0	0	0	0	0
chr7:115475567-115478119	chr7	115475567	115478119	2552	4TRa	ARID1B,ATAC,BCL11A,TBR1,TCF7L2	distal	yes	AC073901.1:ENSG00000244565:+:processed_pseudogene:25247	AC073901.1	ENSG00000244565	no	chr7	115475373	115477271	1898	chr7:115115427-115117325	chr7	115115427	115117325	hs299	.	.	.	.	.	human	negative	1704	0.898	0	0	0	0	0	0	0	0	0	0	0	0	0	0	0	0	0	0	0
	.	.	.	.	0TR	.	.	no	.	.	.	.	chr7	115493775	115495374	1599	chr7:115133829-115135428	chr7	115133829	115135428	hs300	.	.	.	.	.	human	negative	0	0	0	0	0	0	0	0	0	0	0	0	0	0	0	0	0	0	0	0	0
	.	.	.	.	0TR	.	.	no	.	.	.	.	chr7	115942067	115942568	501	chr7:115582121-115582622	chr7	115582121	115582622	hs301	.	.	.	.	.	human	negative	0	0	0	0	0	0	0	0	0	0	0	0	0	0	0	0	0	0	0	0	0
chr8:37392478-37393719	chr8	37392478	37393719	1241	3TRa	ARID1B,ATAC,TBR1,TCF7L2	distal	no	AC091182.2:ENSG00000253746:-:lncRNA:-14054	AC091182.2	ENSG00000253746	no	chr8	37392076	37393664	1588	chr8:37249594-37251182	chr8	37249594	37251182	hs302	.	.	.	.	.	human	positive	1186	0.956	0	0	0	0	0	0	0	0	0	0	0	0	0	0	0	0	0	0	0
chr8:65237122-65237776	chr8	65237122	65237776	654	2TRa	ARID1B,ATAC,TBR1	distal	no	LINC00251:ENSG00000280725:-:lncRNA:52911	LINC00251	ENSG00000280725	no	chr8	65236692	65237601	909	chr8:66148927-66149836	chr8	66148927	66149836	hs303	.	.	.	.	.	human	negative	479	0.732	0	0	0	0	0	0	0	0	0	0	0	0	0	0	0	0	0	0	0
chr9:8095470-8096755	chr9	8095470	8096755	1285	3TRa	ARID1B,ATAC,TBR1,TCF7L2	distal	no	AL135923.2:ENSG00000231902:-:lncRNA:134245	AL135923.2	ENSG00000231902	no	chr9	8095553	8096166	613	chr9:8095553-8096166	chr9	8095553	8096166	hs304	.	.	.	.	Subpallium	human	positive	613	1	0	0	0	0	0	0	0	0	0	0	0	0	0	0	0	0	0	0	0
	.	.	.	.	0TR	.	.	no	.	.	.	.	chr9	13939548	13940364	816	chr9:13939547-13940363	chr9	13939547	13940363	hs305	.	.	.	.	.	human	positive	0	0	0	0	0	0	0	0	0	0	0	0	0	0	0	0	0	0	0	0	0
	.	.	.	.	0TR	.	.	no	.	.	.	.	chr9	15874186	15874507	321	chr9:15874184-15874505	chr9	15874184	15874505	hs306	.	.	.	.	.	human	negative	0	0	0	0	0	0	0	0	0	0	0	0	0	0	0	0	0	0	0	0	0
chr9:16710674-16711248	chr9	16710674	16711248	574	2TRa	ARID1B,ATAC,TCF7L2	distal	no	BNC2:ENSG00000173068:-:protein_coding:5591	BNC2	ENSG00000173068	no	chr9	16710538	16711186	648	chr9:16710536-16711184	chr9	16710536	16711184	hs307	.	.	.	.	.	human	positive	512	0.892	0	0	0	0	0	0	0	0	0	0	0	0	0	0	0	0	0	0	0
	.	.	.	.	0TR	.	.	no	.	.	.	.	chr9	17331973	17332582	609	chr9:17331971-17332580	chr9	17331971	17332580	hs308	.	.	.	.	.	human	negative	0	0	0	0	0	0	0	0	0	0	0	0	0	0	0	0	0	0	0	0	0
chr9:23496813-23497660	chr9	23496813	23497660	847	3TR	ARID1B,TBR1,TCF7L2	distal	no	AL391117.1:ENSG00000284418:-:lncRNA:58112	AL391117.1	ENSG00000284418	no	chr9	23496287	23497396	1109	chr9:23496285-23497394	chr9	23496285	23497394	hs309	.	.	.	.	.	human	positive	583	0.688	0	0	0	0	0	0	0	0	0	0	0	0	1	0	0	0	0	0	0
chr9:37215148-37215482	chr9	37215148	37215482	334	0TRa	ATAC	distal	no	AL512604.1:ENSG00000228292:-:processed_pseudogene:9779	AL512604.1	ENSG00000228292	no	chr9	37215019	37215778	759	chr9:37215016-37215775	chr9	37215016	37215775	hs310	.	.	.	.	.	human	negative	334	1	0	0	0	0	0	0	0	0	0	0	0	0	0	0	0	0	0	0	0
chr1:62904517-62904902	chr1	62904517	62904902	385	1TRa	ARID1B,ATAC	proximal	no	AC099794.2:ENSG00000237163:+:processed_pseudogene:277	AC099794.2	ENSG00000237163	no	chr1	62903678	62905223	1545	chr1:63369349-63370894	chr1	63369349	63370894	hs311	.	.	.	.	.	human	positive	385	1	0	0	0	0	1	0	0	0	0	0	0	0	0	0	0	0	0	0	0
	.	.	.	.	0TR	.	.	no	.	.	.	.	chr9	78856831	78858198	1367	chr9:81471747-81473114	chr9	81471747	81473114	hs312	.	.	.	.	Subpallium	human	positive	0	0	0	0	0	0	0	0	0	0	0	0	0	0	0	0	0	0	0	0	0
chr9:79256193-79258348	chr9	79256193	79258348	2155	4TRa	ARID1B,ATAC,BCL11A,TBR1,TCF7L2	distal	yes	AL512634.1:ENSG00000260995:-:lncRNA:57878	AL512634.1	ENSG00000260995	no	chr9	79255707	79257309	1602	chr9:81870622-81872224	chr9	81870622	81872224	hs313	.	.	.	.	.	human	positive	1116	0.697	0	0	0	0	0	0	0	0	0	0	0	0	0	0	0	0	0	0	0
chr9:123775895-123776240	chr9	123775895	123776240	345	1TR	TBR1	distal	no	DENND1A:ENSG00000119522:-:lncRNA:18135	DENND1A	ENSG00000119522	no	chr9	123775439	123777650	2211	chr9:126537718-126539929	chr9	126537718	126539929	hs314	.	.	.	.	.	human	positive	345	1	0	0	0	0	0	0	0	0	0	0	0	0	0	0	0	0	0	0	0
chr9:123776561-123777574	chr9	123776561	123777574	1013	4TRa	ARID1B,ATAC,BCL11A,TBR1,TCF7L2	distal	yes	DENND1A:ENSG00000119522:-:lncRNA:18801	DENND1A	ENSG00000119522	no	chr9	123775439	123777650	2211	chr9:126537718-126539929	chr9	126537718	126539929	hs314	.	.	.	.	.	human	positive	1013	1	0	0	0	0	0	0	0	0	0	0	0	0	0	0	0	0	0	0	0
	.	.	.	.	0TR	.	.	no	.	.	.	.	chr9	125821677	125822201	524	chr9:128583956-128584480	chr9	128583956	128584480	hs316	.	.	.	.	.	human	negative	0	0	0	0	0	0	0	0	0	0	0	0	0	0	0	0	0	0	0	0	0
chr9:125908773-125909923	chr9	125908773	125909923	1150	4TRa	ARID1B,ATAC,BCL11A,TBR1,TCF7L2	distal	yes	PBX3:ENSG00000167081:+:protein_coding:-44238	PBX3	ENSG00000167081	no	chr9	125909586	125910723	1137	chr9:128671865-128673002	chr9	128671865	128673002	hs317	.	.	.	.	.	human	negative	337	0.296	0	0	0	0	0	0	0	0	0	0	0	0	0	0	0	0	0	0	0
chr10:49395518-49396883	chr10	49395518	49396883	1365	4TR	ARID1B,BCL11A,TBR1,TCF7L2	proximal	no	DRGX:ENSG00000165606:-:protein_coding:0	DRGX	ENSG00000165606	no	chr10	49395759	49397208	1449	chr10:50603805-50605254	chr10	50603805	50605254	hs318	.	.	.	.	.	human	negative	1124	0.823	0	0	0	0	0	0	0	0	0	0	0	0	0	0	0	0	0	0	0
chr10:49397100-49397775	chr10	49397100	49397775	675	3TRa	ATAC,BCL11A,TBR1,TCF7L2	proximal	no	DRGX:ENSG00000165606:-:protein_coding:1083	DRGX	ENSG00000165606	no	chr10	49395759	49397208	1449	chr10:50603805-50605254	chr10	50603805	50605254	hs318	.	.	.	.	.	human	negative	108	0.16	0	0	0	0	0	0	0	0	0	0	0	0	0	0	0	0	0	0	0
	.	.	.	.	0TR	.	.	no	.	.	.	.	chr10	75378488	75379926	1438	chr10:77138246-77139684	chr10	77138246	77139684	hs319	.	.	.	.	.	human	negative	0	0	0	0	0	0	0	0	0	0	0	0	0	0	0	0	0	0	0	0	0
chr10:75967519-75967863	chr10	75967519	75967863	344	0TRa	ATAC	distal	no	LRMDA:ENSG00000148655:+:protein_coding:68142	LRMDA	ENSG00000148655	no	chr10	75967103	75967860	757	chr10:77726861-77727618	chr10	77726861	77727618	hs320	.	.	.	.	.	human	positive	341	0.991	0	0	0	0	1	0	0	1	0	0	0	0	0	0	0	0	0	0	0
chr10:76230700-76231494	chr10	76230700	76231494	794	1TRa	ATAC,TCF7L2	distal	no	RN7SL518P:ENSG00000265486:-:misc_RNA:-11554	RN7SL518P	ENSG00000265486	no	chr10	76230238	76231711	1473	chr10:77989996-77991469	chr10	77989996	77991469	hs321	.	.	.	.	.	human	negative	794	1	0	0	0	0	0	0	0	0	0	0	0	0	0	0	0	0	0	0	0
chr1:87356203-87357035	chr1	87356203	87357035	832	2TRa	ARID1B,ATAC,TBR1	distal	no	LINC01364:ENSG00000227290:-:lncRNA:-15215	LINC01364	ENSG00000227290	no	chr1	87356110	87357227	1117	chr1:87821793-87822910	chr1	87821793	87822910	hs322	.	.	.	.	Pallial	human	positive	832	1	0	0	0	0	0	0	0	0	0	0	0	0	0	0	0	0	0	0	0
	.	.	.	.	0TR	.	.	no	.	.	.	.	chr1	87562975	87563695	720	chr1:88028658-88029378	chr1	88028658	88029378	hs323	.	.	.	.	.	human	negative	0	0	0	0	0	0	0	0	0	0	0	0	0	0	0	0	0	0	0	0	0
chr10:101218498-101219371	chr10	101218498	101219371	873	1TR	TCF7L2	distal	no	LBX1-AS1:ENSG00000227128:+:retained_intron:10205	LBX1-AS1	ENSG00000227128	no	chr10	101219065	101219843	778	chr10:102978822-102979600	chr10	102978822	102979600	hs324	.	.	.	.	.	human	negative	306	0.393	0	0	0	0	0	0	0	0	0	0	0	0	0	0	0	0	0	0	0
	.	.	.	.	0TR	.	.	no	.	.	.	.	chr10	101506892	101508215	1323	chr10:103266649-103267972	chr10	103266649	103267972	hs326	.	.	.	.	.	human	positive	0	0	0	0	0	0	0	0	0	0	0	0	0	0	0	0	0	0	0	0	0
chr1:88460949-88461653	chr1	88460949	88461653	704	5TR	ARID1B,BCL11A,FOXP1,TBR1,TCF7L2	proximal	no	AL445438.1:ENSG00000286758:+:lncRNA:1282	AL445438.1	ENSG00000286758	no	chr1	88461113	88462825	1712	chr1:88926796-88928508	chr1	88926796	88928508	hs327	.	.	.	.	.	human	positive	540	0.767	0	0	0	0	0	0	0	0	0	0	0	0	0	0	0	0	0	0	0
chr1:88461991-88463983	chr1	88461991	88463983	1992	5TRa	ARID1B,ATAC,BCL11A,FOXP1,TBR1,TCF7L2	proximal	no	AL445438.1:ENSG00000286758:+:lncRNA:0	AL445438.1	ENSG00000286758	no	chr1	88461113	88462825	1712	chr1:88926796-88928508	chr1	88926796	88928508	hs327	.	.	.	.	.	human	positive	834	0.487	0	0	0	0	0	0	0	0	0	0	0	0	0	0	0	0	0	0	0
	.	.	.	.	0TR	.	.	no	.	.	.	.	chr10	112643926	112644807	881	chr10:114403685-114404566	chr10	114403685	114404566	hs328	.	.	.	.	.	human	negative	0	0	0	0	0	0	0	0	0	0	0	0	0	0	0	0	0	0	0	0	0
	.	.	.	.	0TR	.	.	no	.	.	.	.	chr10	123092297	123093555	1258	chr10:124851813-124853071	chr10	124851813	124853071	hs329	.	.	.	.	.	human	positive	0	0	0	0	0	0	0	0	0	0	0	0	0	0	0	0	0	0	0	0	0
chr10:125216734-125217382	chr10	125216734	125217382	648	3TRa	ARID1B,ATAC,TBR1,TCF7L2	distal	no	MRPS21P6:ENSG00000214298:+:processed_pseudogene:-50676	MRPS21P6	ENSG00000214298	no	chr10	125216753	125217434	681	chr10:126905322-126906003	chr10	126905322	126906003	hs330	.	.	.	.	.	human	positive	629	0.971	0	0	0	0	0	0	0	0	0	0	0	0	0	0	0	0	0	0	0
	.	.	.	.	0TR	.	.	no	.	.	.	.	chr10	129647523	129649421	1898	chr10:131445787-131447685	chr10	131445787	131447685	hs331	.	.	.	.	.	human	negative	0	0	0	0	0	0	0	0	0	0	0	0	0	0	0	0	0	0	0	0	0
	.	.	.	.	0TR	.	.	no	.	.	.	.	chr11	8296158	8296683	525	chr11:8317705-8318230	chr11	8317705	8318230	hs333	.	.	.	.	.	human	negative	0	0	0	0	0	0	0	0	0	0	0	0	0	0	0	0	0	0	0	0	0
chr11:116361513-116361905	chr11	116361513	116361905	392	1TR	ARID1B	distal	no	LINC02151:ENSG00000236437:-:lncRNA:-138726	LINC02151	ENSG00000236437	no	chr11	116361839	116362548	709	chr11:116232556-116233265	chr11	116232556	116233265	hs334	.	.	.	.	.	human	negative	66	0.168	0	0	0	0	0	0	0	0	0	0	0	0	0	0	0	0	0	0	0
chr11:116362194-116363019	chr11	116362194	116363019	825	3TR	ARID1B,BCL11A,TBR1	distal	no	LINC02151:ENSG00000236437:-:lncRNA:-138340	LINC02151	ENSG00000236437	no	chr11	116361839	116362548	709	chr11:116232556-116233265	chr11	116232556	116233265	hs334	.	.	.	.	.	human	negative	354	0.499	0	0	0	0	0	0	0	0	0	0	0	0	0	0	0	0	0	0	0
	.	.	.	.	0TR	.	.	no	.	.	.	.	chr11	131998055	131998483	428	chr11:131867949-131868377	chr11	131867949	131868377	hs335	.	.	.	.	.	human	positive	0	0	0	0	0	0	0	0	0	0	0	0	0	0	0	0	0	0	0	0	0
	.	.	.	.	0TR	.	.	no	.	.	.	.	chr12	16562381	16563426	1045	chr12:16715315-16716360	chr12	16715315	16716360	hs336	.	.	.	.	.	human	positive	0	0	0	0	0	0	1	0	0	0	0	0	0	0	0	0	0	0	0	0	0
	.	.	.	.	0TR	.	.	no	.	.	.	.	chr12	41355225	41355925	700	chr12:41749027-41749727	chr12	41749027	41749727	hs337	.	.	.	.	.	human	negative	0	0	0	0	0	0	0	0	0	0	0	0	0	0	0	0	0	0	0	0	0
chr12:53694482-53698061	chr12	53694482	53698061	3579	5TRa	ARID1B,ATAC,BCL11A,FOXP1,TBR1,TCF7L2	distal	yes	CALCOCO1:ENSG00000012822:-:protein_coding:-17401,ATP5MC2:ENSG00000135390:-:protein_coding:17073	CALCOCO1,ATP5MC2	ENSG00000012822,ENSG00000135390	no	chr12	53696852	53697557	705	chr12:54090636-54091341	chr12	54090636	54091341	hs338	.	.	.	.	.	human	negative	705	1	0	0	0	0	0	0	0	0	0	0	0	0	0	0	0	0	0	0	0
	.	.	.	.	0TR	.	.	no	.	.	.	.	chr13	71489244	71489684	440	chr13:72063376-72063816	chr13	72063376	72063816	hs339	.	.	.	.	.	human	negative	0	0	0	0	0	0	0	0	0	0	0	0	0	0	0	0	0	0	0	0	0
	.	.	.	.	0TR	.	.	no	.	.	.	.	chr13	71681958	71682706	748	chr13:72256090-72256838	chr13	72256090	72256838	hs340	.	.	.	.	.	human	negative	0	0	0	0	0	0	0	0	0	0	0	0	0	0	0	0	0	0	0	0	0
chr13:94966464-94966838	chr13	94966464	94966838	374	2TR	ARID1B,TCF7L2	distal	no	LINC00557:ENSG00000260962:+:lncRNA:-6624	LINC00557	ENSG00000260962	no	chr13	94966210	94967565	1355	chr13:95618464-95619819	chr13	95618464	95619819	hs341	.	.	.	.	.	human	positive	374	1	0	0	0	0	1	0	0	0	0	0	0	0	0	0	0	0	0	0	0
chr13:94967040-94968793	chr13	94967040	94968793	1753	5TRa	ARID1B,ATAC,BCL11A,FOXP1,TBR1,TCF7L2	distal	yes	LINC00557:ENSG00000260962:+:lncRNA:-8700	LINC00557	ENSG00000260962	no	chr13	94966210	94967565	1355	chr13:95618464-95619819	chr13	95618464	95619819	hs341	.	.	.	.	.	human	positive	525	0.387	0	0	0	0	1	0	0	0	0	0	0	0	0	0	0	0	0	0	0
chr14:29389253-29392815	chr14	29389253	29392815	3562	4TRa	ARID1B,ATAC,FOXP1,TBR1,TCF7L2	proximal	no	AL158058.1:ENSG00000258107:+:lncRNA:0,AL133166.1:ENSG00000257522:-:lncRNA:0	AL158058.1,AL133166.1	ENSG00000258107,ENSG00000257522	no	chr14	29391323	29393142	1819	chr14:29860529-29862348	chr14	29860529	29862348	hs342	.	.	.	.	.	human	positive	1492	0.82	0	0	0	0	0	0	0	0	0	0	0	0	0	0	0	0	0	0	0
chr14:30242520-30243657	chr14	30242520	30243657	1137	3TRa	ARID1B,ATAC,TBR1,TCF7L2	distal	no	PRKD1:ENSG00000184304:-:protein_coding:50621	PRKD1	ENSG00000184304	no	chr14	30242819	30244130	1311	chr14:30712025-30713336	chr14	30712025	30713336	hs343	.	.	.	.	.	human	negative	838	0.737	0	0	0	0	0	0	0	0	0	0	0	0	0	0	0	0	0	0	0
	.	.	.	.	0TR	.	.	no	.	.	.	.	chr14	33599093	33599863	770	chr14:34068299-34069069	chr14	34068299	34069069	hs345	.	.	.	.	.	human	negative	0	0	0	0	0	0	0	0	0	0	0	0	0	0	0	0	0	0	0	0	0
chr14:33653307-33653595	chr14	33653307	33653595	288	1TR	TBR1	distal	no	AL161851.2:ENSG00000287777:-:lncRNA:-29292	AL161851.2	ENSG00000287777	no	chr14	33653122	33653826	704	chr14:34122328-34123032	chr14	34122328	34123032	hs346	.	.	.	.	.	human	negative	288	1	0	0	0	0	0	0	0	0	0	0	0	0	0	0	0	0	0	0	0
	.	.	.	.	0TR	.	.	no	.	.	.	.	chr14	33732900	33733923	1023	chr14:34202106-34203129	chr14	34202106	34203129	hs347	.	.	.	.	.	human	negative	0	0	0	0	0	0	0	0	0	0	0	0	0	0	0	0	0	0	0	0	0
	.	.	.	.	0TR	.	.	no	.	.	.	.	chr14	35550818	35551792	974	chr14:36020024-36020998	chr14	36020024	36020998	hs348	.	.	.	.	Pallial_Subpallial	human	positive	0	0	0	0	0	0	0	0	0	0	0	0	0	0	0	0	0	0	0	0	0
	.	.	.	.	0TR	.	.	no	.	.	.	.	chr14	35573755	35574460	705	chr14:36042961-36043666	chr14	36042961	36043666	hs349	.	.	.	.	.	human	negative	0	0	0	0	0	0	0	0	0	0	0	0	0	0	0	0	0	0	0	0	0
chr14:36112637-36112779	chr14	36112637	36112779	142	0TRa	ATAC	distal	no	LINC00609:ENSG00000257585:+:lncRNA:-42211	LINC00609	ENSG00000257585	no	chr14	36112479	36114628	2149	chr14:36581685-36583834	chr14	36581685	36583834	hs350	.	.	.	.	.	human	negative	142	1	0	0	0	0	0	0	0	0	0	0	0	0	0	0	0	0	0	0	0
chr14:36112892-36113113	chr14	36112892	36113113	221	0TRa	ATAC	distal	no	LINC00609:ENSG00000257585:+:lncRNA:-42466	LINC00609	ENSG00000257585	no	chr14	36112479	36114628	2149	chr14:36581685-36583834	chr14	36581685	36583834	hs350	.	.	.	.	.	human	negative	221	1	0	0	0	0	0	0	0	0	0	0	0	0	0	0	0	0	0	0	0
chr11:61545955-61546299	chr11	61545955	61546299	344	1TR	BCL11A	distal	no	AP003559.1:ENSG00000256443:-:lncRNA:3695	AP003559.1	ENSG00000256443	no	chr11	61544303	61547279	2976	chr11:61311775-61314751	chr11	61311775	61314751	hs351	.	.	.	.	.	human	negative	344	1	0	0	0	0	0	0	0	0	0	0	0	0	0	0	0	0	0	0	0
	.	.	.	.	0TR	.	.	no	.	.	.	.	chr14	97296207	97297407	1200	chr14:97762544-97763744	chr14	97762544	97763744	hs352	.	.	.	.	.	human	negative	0	0	0	0	0	0	0	0	0	0	0	0	0	0	0	0	0	0	0	0	0
chr14:97412828-97414694	chr14	97412828	97414694	1866	3TRa	ARID1B,ATAC,TBR1,TCF7L2	distal	no	LINC02325:ENSG00000246084:+:lncRNA:12376	LINC02325	ENSG00000246084	no	chr14	97412851	97413734	883	chr14:97879188-97880071	chr14	97879188	97880071	hs353	.	.	.	.	.	human	negative	883	1	0	0	0	0	0	0	0	0	0	0	0	0	0	0	0	0	0	0	0
chr15:35626436-35627479	chr15	35626436	35627479	1043	4TRa	ARID1B,ATAC,BCL11A,TBR1,TCF7L2	distal	yes	DPH6:ENSG00000134146:-:retained_intron:80242	DPH6	ENSG00000134146	no	chr15	35626518	35627420	902	chr15:35918719-35919621	chr15	35918719	35919621	hs354	.	.	.	.	.	human	negative	902	1	0	0	0	0	0	0	0	0	0	0	0	0	0	0	0	0	0	0	0
chr15:36527588-36527902	chr15	36527588	36527902	314	2TRa	ATAC,TBR1,TCF7L2	distal	no	COX6CP4:ENSG00000270500:+:processed_pseudogene:44082	COX6CP4	ENSG00000270500	no	chr15	36526820	36528494	1674	chr15:36819021-36820695	chr15	36819021	36820695	hs355	.	.	.	.	.	human	positive	314	1	0	0	0	0	1	0	0	0	0	0	0	0	0	0	0	0	0	0	0
	.	.	.	.	0TR	.	.	no	.	.	.	.	chr15	37229623	37230750	1127	chr15:37521824-37522951	chr15	37521824	37522951	hs356	.	.	.	.	.	human	negative	0	0	0	0	0	0	0	0	0	0	0	0	0	0	0	0	0	0	0	0	0
chr15:57132936-57133842	chr15	57132936	57133842	906	4TRa	ARID1B,ATAC,BCL11A,TBR1,TCF7L2	proximal	no	TCF12:ENSG00000140262:+:lncRNA:473	TCF12	ENSG00000140262	no	chr15	57133046	57133760	714	chr15:57425244-57425958	chr15	57425244	57425958	hs357	.	.	.	.	.	human	positive	714	1	0	0	0	0	1	0	0	0	0	0	0	0	0	0	0	0	0	0	0
chr15:67373051-67373510	chr15	67373051	67373510	459	0TRa	ATAC	distal	no	IQCH:ENSG00000103599:+:protein_coding:-532	IQCH	ENSG00000103599	no	chr15	67372826	67373347	521	chr15:67665164-67665685	chr15	67665164	67665685	hs358	.	.	.	.	.	human	positive	296	0.645	0	0	0	0	0	0	1	0	0	0	0	0	0	0	0	0	0	0	0
chr15:70095214-70102213	chr15	70095214	70102213	6999	5TRa	ARID1B,ATAC,BCL11A,FOXP1,TBR1,TCF7L2	proximal	no	TLE3:ENSG00000140332:-:protein_coding:0,TLE3:ENSG00000140332:-:lncRNA:0,TLE3:ENSG00000140332:-:nonsense_mediated_decay:0	TLE3,TLE3	ENSG00000140332,ENSG00000140332	no	chr15	70099237	70100274	1037	chr15:70391576-70392613	chr15	70391576	70392613	hs359	.	.	.	.	.	human	positive	1037	1	0	1	0	0	0	0	0	0	1	0	0	0	0	0	0	0	0	0	0
chr1:10696326-10697821	chr1	10696326	10697821	1495	1TR	ARID1B	proximal	no	CASZ1:ENSG00000130940:-:retained_intron:1846	CASZ1	ENSG00000130940	no	chr1	10697607	10698574	967	chr1:10757664-10758631	chr1	10757664	10758631	hs361	.	.	.	.	.	human	negative	214	0.221	0	0	0	0	0	0	0	0	0	0	0	0	0	0	0	0	0	0	0
	.	.	.	.	0TR	.	.	no	.	.	.	.	chr17	36655391	36656100	709	chr17:35011848-35012557	chr17	35011848	35012557	hs362	.	.	.	.	.	human	positive	0	0	0	0	0	0	0	0	0	0	0	0	0	0	0	0	0	0	0	0	0
	.	.	.	.	0TR	.	.	no	.	.	.	.	chr17	36972050	36972645	595	chr17:35329349-35329944	chr17	35329349	35329944	hs363	.	.	.	.	.	human	positive	0	0	0	0	0	0	0	0	0	0	0	0	0	0	0	0	0	0	0	0	0
	.	.	.	.	0TR	.	.	no	.	.	.	.	chr17	36978794	36979927	1133	chr17:35336093-35337226	chr17	35336093	35337226	hs364	.	.	.	.	.	human	negative	0	0	0	0	0	0	0	0	0	0	0	0	0	0	0	0	0	0	0	0	0
	.	.	.	.	0TR	.	.	no	.	.	.	.	chr1	215715579	215717032	1453	chr1:215888921-215890374	chr1	215888921	215890374	hs366	.	.	.	.	.	human	negative	0	0	0	0	0	0	0	0	0	0	0	0	0	0	0	0	0	0	0	0	0
	.	.	.	.	0TR	.	.	no	.	.	.	.	chr18	25112452	25113676	1224	chr18:22692416-22693640	chr18	22692416	22693640	hs367	.	.	.	.	.	human	positive	0	0	0	0	0	0	0	0	0	0	0	0	0	0	0	0	0	0	0	0	0
	.	.	.	.	0TR	.	.	no	.	.	.	.	chr18	25175777	25177383	1606	chr18:22755741-22757347	chr18	22755741	22757347	hs368	.	.	.	.	.	human	negative	0	0	0	0	0	0	0	0	0	0	0	0	0	0	0	0	0	0	0	0	0
chr18:25285299-25285737	chr18	25285299	25285737	438	1TRa	ATAC,TBR1	distal	no	AC110603.1:ENSG00000264434:+:lncRNA:16388	AC110603.1	ENSG00000264434	no	chr18	25284789	25286493	1704	chr18:22864753-22866457	chr18	22864753	22866457	hs369	.	.	.	.	.	human	positive	438	1	0	1	0	0	0	0	0	0	1	0	0	0	0	0	0	0	0	0	0
chr18:25285854-25286176	chr18	25285854	25286176	322	1TR	TCF7L2	distal	no	AC110603.1:ENSG00000264434:+:lncRNA:15949	AC110603.1	ENSG00000264434	no	chr18	25284789	25286493	1704	chr18:22864753-22866457	chr18	22864753	22866457	hs369	.	.	.	.	.	human	positive	322	1	0	1	0	0	0	0	0	0	1	0	0	0	0	0	0	0	0	0	0
chr18:36900417-36901002	chr18	36900417	36901002	585	1TRa	ARID1B,ATAC	distal	no	KIAA1328:ENSG00000150477:+:protein_coding:22902	KIAA1328	ENSG00000150477	no	chr18	36900116	36901157	1041	chr18:34480079-34481120	chr18	34480079	34481120	hs370	.	.	.	.	.	human	negative	585	1	0	0	0	0	0	0	0	0	0	0	0	0	0	0	0	0	0	0	0
chr18:36901071-36901900	chr18	36901071	36901900	829	4TRa	ARID1B,ATAC,BCL11A,TBR1,TCF7L2	distal	yes	KIAA1328:ENSG00000150477:+:protein_coding:22004	KIAA1328	ENSG00000150477	no	chr18	36900116	36901157	1041	chr18:34480079-34481120	chr18	34480079	34481120	hs370	.	.	.	.	.	human	negative	86	0.104	0	0	0	0	0	0	0	0	0	0	0	0	0	0	0	0	0	0	0
chr18:37483561-37483808	chr18	37483561	37483808	247	1TR	ARID1B	distal	no	CELF4:ENSG00000101489:-:nonsense_mediated_decay:-1769	CELF4	ENSG00000101489	no	chr18	37483519	37484565	1046	chr18:35063482-35064528	chr18	35063482	35064528	hs371	.	.	.	.	.	human	positive	247	1	0	0	0	0	0	0	0	0	0	0	0	0	0	0	0	0	0	0	0
chr18:37484147-37486641	chr18	37484147	37486641	2494	4TRa	ARID1B,ATAC,BCL11A,TBR1,TCF7L2	proximal	no	CELF4:ENSG00000101489:-:nonsense_mediated_decay:0,CELF4:ENSG00000101489:-:protein_coding:0	CELF4,CELF4	ENSG00000101489,ENSG00000101489	yes	chr18	37483519	37484565	1046	chr18:35063482-35064528	chr18	35063482	35064528	hs371	.	.	.	.	.	human	positive	418	0.4	0	0	0	0	0	0	0	0	0	0	0	0	0	0	0	0	0	0	0
	.	.	.	.	0TR	.	.	no	.	.	.	.	chr18	37598286	37599167	881	chr18:35178249-35179130	chr18	35178249	35179130	hs372	.	.	.	.	.	human	negative	0	0	0	0	0	0	0	0	0	0	0	0	0	0	0	0	0	0	0	0	0
	.	.	.	.	0TR	.	.	no	.	.	.	.	chr18	37984562	37985382	820	chr18:35564526-35565346	chr18	35564526	35565346	hs373	.	.	.	.	.	human	negative	0	0	0	0	0	0	0	0	0	0	0	0	0	0	0	0	0	0	0	0	0
	.	.	.	.	0TR	.	.	no	.	.	.	.	chr18	38482732	38483992	1260	chr18:36062696-36063956	chr18	36062696	36063956	hs374	.	.	.	.	.	human	negative	0	0	0	0	0	0	0	0	0	0	0	0	0	0	0	0	0	0	0	0	0
	.	.	.	.	0TR	.	.	no	.	.	.	.	chr18	47243900	47244913	1013	chr18:44770271-44771284	chr18	44770271	44771284	hs375	.	.	.	.	.	human	negative	0	0	0	0	0	0	0	0	0	0	0	0	0	0	0	0	0	0	0	0	0
chr18:55421732-55424492	chr18	55421732	55424492	2760	4TRa	ARID1B,ATAC,BCL11A,TBR1,TCF7L2	proximal	no	TCF4:ENSG00000196628:-:protein_coding:0,TCF4:ENSG00000196628:-:lncRNA:0	TCF4,TCF4	ENSG00000196628,ENSG00000196628	yes	chr18	55422394	55423848	1454	chr18:53089625-53091079	chr18	53089625	53091079	hs376	.	.	.	.	.	human	positive	1454	1	0	0	0	0	1	0	0	0	0	0	0	0	0	0	0	0	0	0	0
	.	.	.	.	0TR	.	.	no	.	.	.	.	chr18	74645519	74646377	858	chr18:72357475-72358333	chr18	72357475	72358333	hs378	.	.	.	.	.	human	positive	0	0	0	0	0	0	0	0	0	0	0	0	0	0	0	0	0	0	0	0	0
	.	.	.	.	0TR	.	.	no	.	.	.	.	chr18	74650564	74652254	1690	chr18:72362520-72364210	chr18	72362520	72364210	hs379	.	.	.	.	.	human	negative	0	0	0	0	0	0	0	0	0	0	0	0	0	0	0	0	0	0	0	0	0
	.	.	.	.	0TR	.	.	no	.	.	.	.	chr19	30003707	30004596	889	chr19:30494614-30495503	chr19	30494614	30495503	hs381	.	.	.	.	.	human	positive	0	0	0	0	0	0	0	0	0	1	0	0	0	0	0	0	0	0	0	0	0
	.	.	.	.	0TR	.	.	no	.	.	.	.	chr19	30075043	30076109	1066	chr19:30565950-30567016	chr19	30565950	30567016	hs382	.	.	.	.	.	human	positive	0	0	0	0	0	0	1	0	0	0	0	0	0	0	0	0	0	0	0	0	1
chr19:30276341-30276629	chr19	30276341	30276629	288	0TRa	ATAC	distal	no	AC005597.1:ENSG00000267223:-:lncRNA:47625	AC005597.1	ENSG00000267223	no	chr19	30276151	30277366	1215	chr19:30767058-30768273	chr19	30767058	30768273	hs383	.	.	.	.	.	human	positive	288	1	0	1	0	0	0	0	0	0	1	0	0	0	0	0	0	0	0	0	0
chr19:30276647-30276864	chr19	30276647	30276864	217	1TR	TCF7L2	distal	no	AC005597.1:ENSG00000267223:-:lncRNA:47931	AC005597.1	ENSG00000267223	no	chr19	30276151	30277366	1215	chr19:30767058-30768273	chr19	30767058	30768273	hs383	.	.	.	.	.	human	positive	217	1	0	1	0	0	0	0	0	0	1	0	0	0	0	0	0	0	0	0	0
chr19:30276937-30277336	chr19	30276937	30277336	399	0TRa	ATAC	distal	no	AC005597.1:ENSG00000267223:-:lncRNA:48221	AC005597.1	ENSG00000267223	no	chr19	30276151	30277366	1215	chr19:30767058-30768273	chr19	30767058	30768273	hs383	.	.	.	.	.	human	positive	399	1	0	1	0	0	0	0	0	0	1	0	0	0	0	0	0	0	0	0	0
chr19:30512650-30513242	chr19	30512650	30513242	592	0TRa	ATAC	distal	no	ZNF536:ENSG00000198597:+:protein_coding:36103	ZNF536	ENSG00000198597	no	chr19	30512034	30513355	1321	chr19:31002941-31004262	chr19	31002941	31004262	hs384	.	.	.	.	.	human	positive	592	1	0	0	0	0	0	0	0	0	0	0	0	0	0	0	0	0	0	0	0
	.	.	.	.	0TR	.	.	no	.	.	.	.	chr19	31096152	31097164	1012	chr19:31587058-31588070	chr19	31587058	31588070	hs385	.	.	.	.	.	human	positive	0	0	0	0	0	0	1	0	0	0	0	0	0	0	0	0	0	0	0	0	1
chr19:31315290-31315676	chr19	31315290	31315676	386	1TR	TBR1	distal	no	TSHZ3:ENSG00000121297:-:lncRNA:9526	TSHZ3	ENSG00000121297	no	chr19	31315544	31316146	602	chr19:31806450-31807052	chr19	31806450	31807052	hs386	.	.	.	.	.	human	negative	132	0.342	0	0	0	0	0	0	0	0	0	0	0	0	0	0	0	0	0	0	0
chr2:7633721-7634952	chr2	7633721	7634952	1231	2TRa	ARID1B,ATAC,TBR1	distal	no	AC092580.4:ENSG00000287119:+:lncRNA:36377	AC092580.4	ENSG00000287119	no	chr2	7634262	7634939	677	chr2:7774393-7775070	chr2	7774393	7775070	hs388	.	.	.	.	Subpallium	human	positive	677	1	0	0	0	0	0	0	0	0	0	0	0	0	0	0	0	0	0	0	0
chr1:10721277-10722223	chr1	10721277	10722223	946	3TR	ARID1B,BCL11A,TBR1	distal	no	CASZ1:ENSG00000130940:-:lncRNA:15701	CASZ1	ENSG00000130940	no	chr1	10721182	10721687	505	chr1:10781239-10781744	chr1	10781239	10781744	hs389	.	.	.	.	.	human	positive	410	0.812	0	1	0	0	0	0	0	0	1	0	0	0	0	0	0	0	0	0	0
	.	.	.	.	0TR	.	.	no	.	.	.	.	chr2	57745240	57746040	800	chr2:57972375-57973175	chr2	57972375	57973175	hs390	.	.	.	.	.	human	negative	0	0	0	0	0	0	0	0	0	0	0	0	0	0	0	0	0	0	0	0	0
	.	.	.	.	0TR	.	.	no	.	.	.	.	chr2	58880988	58881710	722	chr2:59108123-59108845	chr2	59108123	59108845	hs391	.	.	.	.	.	human	negative	0	0	0	0	0	0	0	0	0	0	0	0	0	0	0	0	0	0	0	0	0
	.	.	.	.	0TR	.	.	no	.	.	.	.	chr2	58905891	58907455	1564	chr2:59133026-59134590	chr2	59133026	59134590	hs392	.	.	.	.	.	human	negative	0	0	0	0	0	0	0	0	0	0	0	0	0	0	0	0	0	0	0	0	0
	.	.	.	.	0TR	.	.	no	.	.	.	.	chr2	58971770	58973394	1624	chr2:59198905-59200529	chr2	59198905	59200529	hs393	.	.	.	.	.	human	positive	0	0	0	0	0	0	0	0	0	1	0	0	0	0	0	0	0	0	0	0	0
	.	.	.	.	0TR	.	.	no	.	.	.	.	chr2	59519242	59519857	615	chr2:59746377-59746992	chr2	59746377	59746992	hs394	.	.	.	.	.	human	positive	0	0	0	0	0	0	0	0	0	0	0	0	0	0	0	0	0	0	0	0	0
chr2:59720972-59721226	chr2	59720972	59721226	254	1TR	TBR1	distal	no	AC007179.2:ENSG00000233891:-:lncRNA:-12106	AC007179.2	ENSG00000233891	no	chr2	59720137	59721159	1022	chr2:59947272-59948294	chr2	59947272	59948294	hs395	.	.	.	.	.	human	negative	187	0.736	0	0	0	0	0	0	0	0	0	0	0	0	0	0	0	0	0	0	0
chr2:59911943-59912421	chr2	59911943	59912421	478	1TRa	ATAC,TBR1	distal	no	AC007100.2:ENSG00000286604:+:lncRNA:-133697	AC007100.2	ENSG00000286604	no	chr2	59910818	59912628	1810	chr2:60137953-60139763	chr2	60137953	60139763	hs396	.	.	.	.	.	human	negative	478	1	0	0	0	0	0	0	0	0	0	0	0	0	0	0	0	0	0	0	0
chr2:60070740-60072268	chr2	60070740	60072268	1528	3TRa	ARID1B,ATAC,TBR1,TCF7L2	distal	no	AC007100.1:ENSG00000271955:-:lncRNA:-5883	AC007100.1	ENSG00000271955	no	chr2	60070242	60071906	1664	chr2:60297377-60299041	chr2	60297377	60299041	hs397	.	.	.	.	.	human	negative	1166	0.763	0	0	0	0	0	0	0	0	0	0	0	0	0	0	0	0	0	0	0
chr2:60213585-60216147	chr2	60213585	60216147	2562	4TRa	ARID1B,ATAC,BCL11A,TBR1,TCF7L2	distal	yes	AC007100.1:ENSG00000271955:-:lncRNA:113384	AC007100.1	ENSG00000271955	no	chr2	60214360	60215380	1020	chr2:60441495-60442515	chr2	60441495	60442515	hs399	chr2	60213585	60216147	BCL11A	Pallial	human	positive	1020	1	0	0	0	0	0	0	0	0	0	0	0	0	0	0	0	0	0	0	0
chr2:72947303-72949052	chr2	72947303	72949052	1749	4TRa	ARID1B,ATAC,BCL11A,TBR1,TCF7L2	distal	yes	AC012366.1:ENSG00000278060:-:lncRNA:12947	AC012366.1	ENSG00000278060	no	chr2	72947671	72948640	969	chr2:73174800-73175769	chr2	73174800	73175769	hs400	.	.	.	.	.	human	negative	969	1	0	0	0	0	0	0	0	0	0	0	0	0	0	0	0	0	0	0	0
chr2:104120794-104121036	chr2	104120794	104121036	242	1TR	TBR1	distal	no	AC096554.1:ENSG00000228968:-:lncRNA:-26194	AC096554.1	ENSG00000228968	no	chr2	104120060	104120907	847	chr2:104736518-104737365	chr2	104736518	104737365	hs401	.	.	.	.	.	human	positive	113	0.467	0	0	0	0	0	0	0	0	0	0	0	0	0	0	0	0	0	0	0
chr2:104120182-104120702	chr2	104120182	104120702	520	2TRa	ATAC,TBR1,TCF7L2	distal	no	AC096554.1:ENSG00000228968:-:lncRNA:-27020	AC096554.1	ENSG00000228968	no	chr2	104120060	104120907	847	chr2:104736518-104737365	chr2	104736518	104737365	hs401	.	.	.	.	.	human	positive	520	1	0	0	0	0	0	0	0	0	0	0	0	0	0	0	0	0	0	0	0
chr2:143157190-143158052	chr2	143157190	143158052	862	4TRa	ARID1B,ATAC,BCL11A,TBR1,TCF7L2	distal	yes	AC013437.1:ENSG00000257284:-:lncRNA:-14915	AC013437.1	ENSG00000257284	no	chr2	143156840	143157904	1064	chr2:143914409-143915473	chr2	143914409	143915473	hs402	.	.	.	.	.	human	negative	714	0.828	0	0	0	0	0	0	0	0	0	0	0	0	0	0	0	0	0	0	0
chr2:143354063-143355126	chr2	143354063	143355126	1063	4TRa	ARID1B,ATAC,BCL11A,TBR1,TCF7L2	distal	yes	ARHGAP15:ENSG00000075884:+:retained_intron:80137	ARHGAP15	ENSG00000075884	no	chr2	143354292	143355249	957	chr2:144111861-144112818	chr2	144111861	144112818	hs403	.	.	.	.	.	human	negative	834	0.871	0	0	0	0	0	0	0	0	0	0	0	0	0	0	0	0	0	0	0
chr2:143955083-143956091	chr2	143955083	143956091	1008	4TRa	ARID1B,ATAC,BCL11A,TBR1,TCF7L2	distal	yes	GTDC1:ENSG00000121964:-:lncRNA:3029	GTDC1	ENSG00000121964	no	chr2	143954622	143956346	1724	chr2:144712189-144713913	chr2	144712189	144713913	hs404	.	.	.	.	.	human	negative	1008	1	0	0	0	0	0	0	0	0	0	0	0	0	0	0	0	0	0	0	0
chr2:144430547-144431780	chr2	144430547	144431780	1233	3TRa	ARID1B,ATAC,TBR1,TCF7L2	proximal	no	ZEB2:ENSG00000169554:-:protein_coding:0	ZEB2	ENSG00000169554	no	chr2	144430532	144432245	1713	chr2:145188099-145189812	chr2	145188099	145189812	hs407	.	.	.	.	.	human	positive	1233	1	0	0	0	0	0	0	0	0	0	0	0	0	0	0	0	0	0	0	1
chr2:144432034-144432485	chr2	144432034	144432485	451	1TR	TBR1	proximal	no	ZEB2:ENSG00000169554:-:protein_coding:1011	ZEB2	ENSG00000169554	no	chr2	144430532	144432245	1713	chr2:145188099-145189812	chr2	145188099	145189812	hs407	.	.	.	.	.	human	positive	211	0.468	0	0	0	0	0	0	0	0	0	0	0	0	0	0	0	0	0	0	1
chr1:10791320-10791690	chr1	10791320	10791690	370	1TR	TCF7L2	distal	no	CASZ1:ENSG00000130940:-:protein_coding:-4957	CASZ1	ENSG00000130940	no	chr1	10791513	10792116	603	chr1:10851570-10852173	chr1	10851570	10852173	hs408	.	.	.	.	Subpallium	human	positive	177	0.478	0	0	0	0	0	0	0	0	0	0	0	0	0	0	0	0	0	0	0
chr2:144443829-144445049	chr2	144443829	144445049	1220	4TRa	ARID1B,ATAC,BCL11A,TBR1,TCF7L2	proximal	no	AC009951.2:ENSG00000283118:+:lncRNA:0	AC009951.2	ENSG00000283118	no	chr2	144443079	144443846	767	chr2:145200646-145201413	chr2	145200646	145201413	hs409	.	.	.	.	.	human	negative	17	0.022	0	0	0	0	0	0	0	0	0	0	0	0	0	0	0	0	0	0	0
	.	.	.	.	0TR	.	.	no	.	.	.	.	chr2	146376402	146377183	781	chr2:147133970-147134751	chr2	147133970	147134751	hs410	.	.	.	.	.	human	negative	0	0	0	0	0	0	0	0	0	0	0	0	0	0	0	0	0	0	0	0	0
	.	.	.	.	0TR	.	.	no	.	.	.	.	chr2	155870069	155871093	1024	chr2:156726581-156727605	chr2	156726581	156727605	hs411	.	.	.	.	.	human	positive	0	0	0	0	0	0	0	0	0	0	0	0	0	0	0	0	0	0	0	0	0
	.	.	.	.	0TR	.	.	no	.	.	.	.	chr2	156134848	156135620	772	chr2:156991360-156992132	chr2	156991360	156992132	hs412	.	.	.	.	.	human	negative	0	0	0	0	0	0	0	0	0	0	0	0	0	0	0	0	0	0	0	0	0
chr2:156695021-156695300	chr2	156695021	156695300	279	0TRa	ATAC	distal	no	LINC01958:ENSG00000283436:+:lncRNA:-39798	LINC01958	ENSG00000283436	no	chr2	156694502	156695440	938	chr2:157551014-157551952	chr2	157551014	157551952	hs413	.	.	.	.	.	human	positive	279	1	0	0	0	0	0	0	0	0	0	0	0	0	0	0	0	0	0	0	0
	.	.	.	.	0TR	.	.	no	.	.	.	.	chr2	156803336	156804208	872	chr2:157659848-157660720	chr2	157659848	157660720	hs414	.	.	.	.	.	human	negative	0	0	0	0	0	0	0	0	0	0	0	0	0	0	0	0	0	0	0	0	0
chr2:157043271-157044197	chr2	157043271	157044197	926	1TRa	ATAC,TBR1	distal	no	AC108057.1:ENSG00000286530:+:lncRNA:-10338	AC108057.1	ENSG00000286530	no	chr2	157043280	157044209	929	chr2:157899792-157900721	chr2	157899792	157900721	hs415	.	.	.	.	.	human	positive	917	0.99	0	0	0	0	0	0	0	0	0	0	0	0	0	0	0	0	0	0	0
chr2:161236540-161240026	chr2	161236540	161240026	3486	5TRa	ARID1B,ATAC,BCL11A,FOXP1,TBR1,TCF7L2	distal	yes	TANK:ENSG00000136560:+:protein_coding:-5692,LINC01806:ENSG00000227403:+:lncRNA:4703	TANK,LINC01806	ENSG00000136560,ENSG00000227403	no	chr2	161238384	161238940	556	chr2:162094895-162095451	chr2	162094895	162095451	hs416	chr2	161236540	161240026	TBR1	Pallial	human	positive	556	1	0	0	0	0	0	0	0	0	0	0	0	0	0	0	0	0	0	0	0
	.	.	.	.	0TR	.	.	no	.	.	.	.	chr1	10865145	10865671	526	chr1:10925202-10925728	chr1	10925202	10925728	hs417	.	.	.	.	.	human	negative	0	0	0	0	0	0	0	0	0	0	0	0	0	0	0	0	0	0	0	0	0
	.	.	.	.	0TR	.	.	no	.	.	.	.	chr2	163805096	163805920	824	chr2:164661606-164662430	chr2	164661606	164662430	hs420	.	.	.	.	.	human	negative	0	0	0	0	0	0	0	0	0	0	0	0	0	0	0	0	0	0	0	0	0
	.	.	.	.	0TR	.	.	no	.	.	.	.	chr2	163987287	163988273	986	chr2:164843797-164844783	chr2	164843797	164844783	hs421	.	.	.	.	.	human	positive	0	0	0	0	0	0	1	0	0	0	0	0	0	0	0	0	0	0	0	0	1
chr2:172090413-172098073	chr2	172090413	172098073	7660	5TRa	ARID1B,ATAC,BCL11A,FOXP1,TBR1,TCF7L2	distal	yes	DLX1:ENSG00000144355:+:lncRNA:-6294,DLX2-DT:ENSG00000236651:+:lncRNA:4932	DLX1,DLX2-DT	ENSG00000144355,ENSG00000236651	no	chr2	172091151	172092324	1173	chr2:172955879-172957052	chr2	172955879	172957052	hs422	.	.	.	.	Subpallium	human	positive	1173	1	0	0	0	0	0	0	0	0	0	0	1	0	0	0	0	0	0	0	0
chr2:172090413-172098073	chr2	172090413	172098073	7660	5TRa	ARID1B,ATAC,BCL11A,FOXP1,TBR1,TCF7L2	distal	yes	DLX1:ENSG00000144355:+:lncRNA:-6294,DLX2-DT:ENSG00000236651:+:lncRNA:4932	DLX1,DLX2-DT	ENSG00000144355,ENSG00000236651	no	chr2	172092917	172094318	1401	chr2:172957645-172959046	chr2	172957645	172959046	hs423	.	.	.	.	.	human	negative	1401	1	0	0	0	0	0	0	0	0	0	0	0	0	0	0	0	0	0	0	0
	.	.	.	.	0TR	.	.	no	.	.	.	.	chr4	110993705	110996453	2748	chr4:111914861-111917609	chr4	111914861	111917609	hs424	.	.	.	.	.	human	negative	0	0	0	0	0	0	0	0	0	0	0	0	0	0	0	0	0	0	0	0	0
chr8:104950113-104950747	chr8	104950113	104950747	634	2TRa	ARID1B,ATAC,TCF7L2	distal	no	AC090142.2:ENSG00000243939:-:processed_pseudogene:-31436	AC090142.2	ENSG00000243939	no	chr8	104949296	104951466	2170	chr8:105961524-105963694	chr8	105961524	105963694	hs425	.	.	.	.	.	human	negative	634	1	0	0	0	0	0	0	0	0	0	0	0	0	0	0	0	0	0	0	0
	.	.	.	.	0TR	.	.	no	.	.	.	.	chrX	82533435	82535122	1687	chrX:81788884-81790571	chrX	81788884	81790571	hs426	.	.	.	.	.	human	positive	0	0	0	0	0	0	0	0	0	0	0	0	0	0	0	0	0	0	0	0	0
chrX:140087931-140088281	chrX	140087931	140088281	350	0TRa	ATAC	distal	no	AL589987.1:ENSG00000230707:+:processed_pseudogene:3461	AL589987.1	ENSG00000230707	no	chrX	140087220	140089386	2166	chrX:139169379-139171545	chrX	139169379	139171545	hs427	.	.	.	.	Pallial_Subpallial	human	positive	350	1	0	0	0	0	0	0	0	0	0	0	0	0	0	0	0	0	0	0	0
	.	.	.	.	0TR	.	.	no	.	.	.	.	chr14	25908166	25909597	1431	chr14:26377372-26378803	chr14	26377372	26378803	hs428	.	.	.	.	.	human	positive	0	0	0	0	0	0	1	0	0	0	0	0	0	0	0	0	0	0	0	0	0
chr5:88882277-88884725	chr5	88882277	88884725	2448	5TRa	ARID1B,ATAC,BCL11A,FOXP1,TBR1,TCF7L2	proximal	no	MEF2C:ENSG00000081189:-:lncRNA:0,MEF2C-AS1:ENSG00000248309:+:lncRNA:0,MEF2C:ENSG00000081189:-:protein_coding:0,MEF2C:ENSG00000081189:-:retained_intron:0	MEF2C,MEF2C-AS1	ENSG00000081189,ENSG00000248309	no	chr5	88883640	88884171	531	chr5:88179457-88179988	chr5	88179457	88179988	hs429	.	.	.	.	.	human	negative	531	1	0	0	0	0	0	0	0	0	0	0	0	0	0	0	0	0	0	0	0
chr19:30350722-30350922	chr19	30350722	30350922	200	1TR	TCF7L2	distal	no	ZNF536:ENSG00000198597:+:protein_coding:21461	ZNF536	ENSG00000198597	no	chr19	30349392	30352629	3237	chr19:30840299-30843536	chr19	30840299	30843536	hs430	.	.	.	.	.	human	positive	200	1	0	0	0	0	0	0	0	0	0	0	0	0	0	0	0	0	0	0	0
chr19:30351159-30351722	chr19	30351159	30351722	563	0TRa	ATAC	distal	no	ZNF536:ENSG00000198597:+:protein_coding:20661	ZNF536	ENSG00000198597	no	chr19	30349392	30352629	3237	chr19:30840299-30843536	chr19	30840299	30843536	hs430	.	.	.	.	.	human	positive	563	1	0	0	0	0	0	0	0	0	0	0	0	0	0	0	0	0	0	0	0
	.	.	.	.	0TR	.	.	no	.	.	.	.	chr13	71219510	71220241	731	chr13:71793642-71794373	chr13	71793642	71794373	hs431	.	.	.	.	.	human	negative	0	0	0	0	0	0	0	0	0	0	0	0	0	0	0	0	0	0	0	0	0
	.	.	.	.	0TR	.	.	no	.	.	.	.	chr13	72094561	72095319	758	chr13:72668699-72669457	chr13	72668699	72669457	hs432	.	.	.	.	.	human	negative	0	0	0	0	0	0	0	0	0	0	0	0	0	0	0	0	0	0	0	0	0
chr14:30269944-30274110	chr14	30269944	30274110	4166	5TRa	ARID1B,ATAC,BCL11A,FOXP1,TBR1,TCF7L2	distal	yes	AL133372.2:ENSG00000248975:-:lncRNA:-26786	AL133372.2	ENSG00000248975	no	chr14	30272544	30274420	1876	chr14:30741750-30743626	chr14	30741750	30743626	hs433	.	.	.	.	Pallial_Subpallial	human	positive	1566	0.835	0	0	0	0	0	0	0	0	0	0	0	0	0	0	0	0	0	0	0
chr3:62363877-62366578	chr3	62363877	62366578	2701	4TRa	ARID1B,ATAC,BCL11A,TBR1,TCF7L2	distal	yes	PTPRG-AS1:ENSG00000241472:-:lncRNA:-4731	PTPRG-AS1	ENSG00000241472	no	chr3	62365051	62366043	992	chr3:62350726-62351718	chr3	62350726	62351718	hs434	.	.	.	.	Pallial_Subpallial	human	positive	992	1	0	0	0	0	0	0	0	0	0	0	0	0	0	0	0	0	0	0	0
chr3:62367283-62376539	chr3	62367283	62376539	9256	5TRa	ARID1B,ATAC,BCL11A,FOXP1,TBR1,TCF7L2	proximal	no	PTPRG-AS1:ENSG00000241472:-:lncRNA:0,FEZF2:ENSG00000153266:-:protein_coding:0	PTPRG-AS1,FEZF2	ENSG00000241472,ENSG00000153266	no	chr3	62374191	62374894	703	chr3:62359866-62360569	chr3	62359866	62360569	hs435	.	.	.	.	Pallial	human	positive	703	1	0	0	0	0	0	0	0	0	0	0	0	0	0	0	0	0	0	0	0
	.	.	.	.	0TR	.	.	no	.	.	.	.	chr1	82091752	82092456	704	chr1:82557436-82558140	chr1	82557436	82558140	hs436	.	.	.	.	.	human	negative	0	0	0	0	0	0	0	0	0	0	0	0	0	0	0	0	0	0	0	0	0
	.	.	.	.	0TR	.	.	no	.	.	.	.	chr1	82197869	82198512	643	chr1:82663553-82664196	chr1	82663553	82664196	hs437	.	.	.	.	.	human	negative	0	0	0	0	0	0	0	0	0	0	0	0	0	0	0	0	0	0	0	0	0
	.	.	.	.	0TR	.	.	no	.	.	.	.	chr1	82198924	82199735	811	chr1:82664608-82665419	chr1	82664608	82665419	hs438	.	.	.	.	.	human	negative	0	0	0	0	0	0	0	0	0	0	0	0	0	0	0	0	0	0	0	0	0
	.	.	.	.	0TR	.	.	no	.	.	.	.	chr1	82755026	82755680	654	chr1:83220709-83221363	chr1	83220709	83221363	hs439	.	.	.	.	.	human	negative	0	0	0	0	0	0	0	0	0	0	0	0	0	0	0	0	0	0	0	0	0
	.	.	.	.	0TR	.	.	no	.	.	.	.	chr1	82786536	82787535	999	chr1:83252219-83253218	chr1	83252219	83253218	hs440	.	.	.	.	.	human	negative	0	0	0	0	0	0	0	0	0	0	0	0	0	0	0	0	0	0	0	0	0
chr1:82845358-82845634	chr1	82845358	82845634	276	1TR	TBR1	distal	no	AL157944.1:ENSG00000233290:-:lncRNA:-2572	AL157944.1	ENSG00000233290	no	chr1	82844997	82846086	1089	chr1:83310680-83311769	chr1	83310680	83311769	hs441	.	.	.	.	.	human	negative	276	1	0	0	0	0	0	0	0	0	0	0	0	0	0	0	0	0	0	0	0
chr1:82879709-82880389	chr1	82879709	82880389	680	1TR	TBR1	distal	no	LINC01362:ENSG00000230817:+:lncRNA:22793	LINC01362	ENSG00000230817	no	chr1	82879683	82880588	905	chr1:83345366-83346271	chr1	83345366	83346271	hs442	.	.	.	.	.	human	positive	680	1	0	0	0	0	0	0	0	0	0	0	0	0	0	0	0	0	1	0	0
chr1:82894615-82895162	chr1	82894615	82895162	547	1TRa	ATAC,TBR1	distal	no	LINC01362:ENSG00000230817:+:lncRNA:8020	LINC01362	ENSG00000230817	no	chr1	82894829	82895615	786	chr1:83360512-83361298	chr1	83360512	83361298	hs443	.	.	.	.	.	human	negative	333	0.609	0	0	0	0	0	0	0	0	0	0	0	0	0	0	0	0	0	0	0
	.	.	.	.	0TR	.	.	no	.	.	.	.	chr1	82945606	82946357	751	chr1:83411289-83412040	chr1	83411289	83412040	hs444	.	.	.	.	.	human	negative	0	0	0	0	0	0	0	0	0	0	0	0	0	0	0	0	0	0	0	0	0
	.	.	.	.	0TR	.	.	no	.	.	.	.	chr1	83412636	83413534	898	chr1:83878319-83879217	chr1	83878319	83879217	hs445	.	.	.	.	.	human	negative	0	0	0	0	0	0	0	0	0	0	0	0	0	0	0	0	0	0	0	0	0
	.	.	.	.	0TR	.	.	no	.	.	.	.	chr7	35415190	35416608	1418	chr7:35454800-35456218	chr7	35454800	35456218	hs461	.	.	.	.	.	human	positive	0	0	0	0	0	0	0	0	0	1	0	0	0	0	0	0	0	0	0	0	0
chr7:35465904-35466122	chr7	35465904	35466122	218	0TRa	ATAC	distal	no	AC007652.1:ENSG00000235464:-:lncRNA:-44142	AC007652.1	ENSG00000235464	no	chr7	35465574	35466732	1158	chr7:35505184-35506342	chr7	35505184	35506342	hs463	.	.	.	.	.	human	positive	218	1	0	1	0	0	0	0	0	0	1	0	0	0	0	0	0	0	0	0	0
	.	.	.	.	0TR	.	.	no	.	.	.	.	chr7	35280510	35281474	964	chr7:35320121-35321085	chr7	35320121	35321085	hs464	.	.	.	.	.	human	negative	0	0	0	0	0	0	0	0	0	0	0	0	0	0	0	0	0	0	0	0	0
	.	.	.	.	0TR	.	.	no	.	.	.	.	chr7	35551004	35552019	1015	chr7:35590614-35591629	chr7	35590614	35591629	hs465	.	.	.	.	.	human	negative	0	0	0	0	0	0	0	0	0	0	0	0	0	0	0	0	0	0	0	0	0
	.	.	.	.	0TR	.	.	no	.	.	.	.	chr7	35228902	35229768	866	chr7:35268514-35269380	chr7	35268514	35269380	hs466	.	.	.	.	.	human	positive	0	0	0	0	0	0	0	0	0	0	0	0	0	0	0	1	0	0	0	0	0
	.	.	.	.	0TR	.	.	no	.	.	.	.	chr7	35235659	35236509	850	chr7:35275271-35276121	chr7	35275271	35276121	hs467	.	.	.	.	.	human	negative	0	0	0	0	0	0	0	0	0	0	0	0	0	0	0	0	0	0	0	0	0
	.	.	.	.	0TR	.	.	no	.	.	.	.	chr7	35291564	35292509	945	chr7:35331175-35332120	chr7	35331175	35332120	hs468	.	.	.	.	.	human	negative	0	0	0	0	0	0	0	0	0	0	0	0	0	0	0	0	0	0	0	0	0
	.	.	.	.	0TR	.	.	no	.	.	.	.	chr7	35319394	35320244	850	chr7:35359004-35359854	chr7	35359004	35359854	hs469	.	.	.	.	.	human	negative	0	0	0	0	0	0	0	0	0	0	0	0	0	0	0	0	0	0	0	0	0
	.	.	.	.	0TR	.	.	no	.	.	.	.	chr7	35197251	35198313	1062	chr7:35236863-35237925	chr7	35236863	35237925	hs470	.	.	.	.	.	human	negative	0	0	0	0	0	0	0	0	0	0	0	0	0	0	0	0	0	0	0	0	0
	.	.	.	.	0TR	.	.	no	.	.	.	.	chr7	35214906	35215639	733	chr7:35254518-35255251	chr7	35254518	35255251	hs471	.	.	.	.	.	human	negative	0	0	0	0	0	0	0	0	0	0	0	0	0	0	0	0	0	0	0	0	0
	.	.	.	.	0TR	.	.	no	.	.	.	.	chr7	35418941	35419912	971	chr7:35458551-35459522	chr7	35458551	35459522	hs472	.	.	.	.	.	human	positive	0	0	0	1	0	0	0	0	0	1	1	0	0	0	0	0	0	0	0	0	0
	.	.	.	.	0TR	.	.	no	.	.	.	.	chr7	35302867	35303499	632	chr7:35342478-35343110	chr7	35342478	35343110	hs473	.	.	.	.	.	human	negative	0	0	0	0	0	0	0	0	0	0	0	0	0	0	0	0	0	0	0	0	0
	.	.	.	.	0TR	.	.	no	.	.	.	.	chr7	35348704	35349425	721	chr7:35388314-35389035	chr7	35388314	35389035	hs474	.	.	.	.	.	human	negative	0	0	0	0	0	0	0	0	0	0	0	0	0	0	0	0	0	0	0	0	0
chr1:244053649-244055284	chr1	244053649	244055284	1635	4TRa	ARID1B,ATAC,BCL11A,TBR1,TCF7L2	distal	yes	ZBTB18:ENSG00000179456:+:protein_coding:-3918	ZBTB18	ENSG00000179456	no	chr1	244054023	244055124	1101	chr1:244217325-244218426	chr1	244217325	244218426	hs476	.	.	.	.	.	human	negative	1101	1	0	0	0	0	0	0	0	0	0	0	0	0	0	0	0	0	0	0	0
	.	.	.	.	0TR	.	.	no	.	.	.	.	chr3	169115604	169116752	1148	chr3:168833392-168834540	chr3	168833392	168834540	hs477	.	.	.	.	.	human	negative	0	0	0	0	0	0	0	0	0	0	0	0	0	0	0	0	0	0	0	0	0
	.	.	.	.	0TR	.	.	no	.	.	.	.	chr10	96954859	96955972	1113	chr10:98714616-98715729	chr10	98714616	98715729	hs478	.	.	.	.	.	human	negative	0	0	0	0	0	0	0	0	0	0	0	0	0	0	0	0	0	0	0	0	0
	.	.	.	.	0TR	.	.	no	.	.	.	.	chr17	39410111	39410718	607	chr17:37566364-37566971	chr17	37566364	37566971	hs479	.	.	.	.	.	human	negative	0	0	0	0	0	0	0	0	0	0	0	0	0	0	0	0	0	0	0	0	0
chr20:31603817-31606424	chr20	31603817	31606424	2607	5TRa	ARID1B,ATAC,BCL11A,FOXP1,TBR1,TCF7L2	proximal	no	ID1:ENSG00000125968:+:protein_coding:0,MIR3193:ENSG00000264395:+:miRNA:761	ID1,MIR3193	ENSG00000125968,ENSG00000264395	no	chr20	31603913	31604751	838	chr20:30191716-30192554	chr20	30191716	30192554	hs480	.	.	.	.	.	human	positive	838	1	0	0	0	0	1	0	0	1	0	0	0	0	0	0	0	0	0	0	0
chr12:114683469-114686236	chr12	114683469	114686236	2767	5TRa	ARID1B,ATAC,BCL11A,FOXP1,TBR1,TCF7L2	proximal	no	TBX3:ENSG00000135111:-:protein_coding:0,TBX3:ENSG00000135111:-:retained_intron:34	TBX3,TBX3	ENSG00000135111,ENSG00000135111	no	chr12	114685728	114686369	641	chr12:115123533-115124174	chr12	115123533	115124174	hs482	.	.	.	.	.	human	negative	508	0.793	0	0	0	0	0	0	0	0	0	0	0	0	0	0	0	0	0	0	0
chr12:114686420-114686896	chr12	114686420	114686896	476	3TR	FOXP1,TBR1,TCF7L2	distal	no	TBX3:ENSG00000135111:-:protein_coding:2244	TBX3	ENSG00000135111	no	chr12	114686589	114687495	906	chr12:115124394-115125300	chr12	115124394	115125300	hs483	.	.	.	.	.	human	positive	307	0.645	0	0	0	0	0	0	0	0	0	0	0	0	0	0	0	0	0	0	0
chr12:114687475-114687826	chr12	114687475	114687826	351	1TR	TCF7L2	distal	no	TBX3:ENSG00000135111:-:protein_coding:3299	TBX3	ENSG00000135111	no	chr12	114686589	114687495	906	chr12:115124394-115125300	chr12	115124394	115125300	hs483	.	.	.	.	.	human	positive	20	0.057	0	0	0	0	0	0	0	0	0	0	0	0	0	0	0	0	0	0	0
chr10:75404441-75410219	chr10	75404441	75410219	5778	4TR	ARID1B,BCL11A,TBR1,TCF7L2	proximal	no	AC010997.4:ENSG00000272692:+:lncRNA:0,AC010997.5:ENSG00000273248:-:lncRNA:0	AC010997.4,AC010997.5	ENSG00000272692,ENSG00000273248	no	chr10	75404806	75405881	1075	chr10:77164564-77165639	chr10	77164564	77165639	hs484	.	.	.	.	.	human	positive	1075	1	0	0	0	0	0	0	1	1	0	0	1	0	0	0	0	0	0	0	0
	.	.	.	.	0TR	.	.	no	.	.	.	.	chr22	37998338	37999192	854	chr22:38394345-38395199	chr22	38394345	38395199	hs486	.	.	.	.	.	human	positive	0	0	0	1	0	0	0	0	0	0	1	0	0	0	0	0	0	0	0	0	0
	.	.	.	.	0TR	.	.	no	.	.	.	.	chr16	69647064	69647578	514	chr16:69680967-69681481	chr16	69680967	69681481	hs487	.	.	.	.	.	human	negative	0	0	0	0	0	0	0	0	0	0	0	0	0	0	0	0	0	0	0	0	0
chr13:94705747-94708905	chr13	94705747	94708905	3158	4TRa	ARID1B,ATAC,BCL11A,TBR1,TCF7L2	proximal	no	LINC00391:ENSG00000238230:-:lncRNA:0	LINC00391	ENSG00000238230	no	chr13	94706009	94707763	1754	chr13:95358263-95360017	chr13	95358263	95360017	hs488	.	.	.	.	Pallial_Subpallial	human	positive	1754	1	0	0	0	0	1	0	0	0	0	0	0	0	0	0	0	0	0	0	0
	.	.	.	.	0TR	.	.	no	.	.	.	.	chr15	36899207	36900420	1213	chr15:37191408-37192621	chr15	37191408	37192621	hs489	.	.	.	.	.	human	negative	0	0	0	0	0	0	0	0	0	0	0	0	0	0	0	0	0	0	0	0	0
	.	.	.	.	0TR	.	.	no	.	.	.	.	chr22	38050385	38050990	605	chr22:38446392-38446997	chr22	38446392	38446997	hs490	.	.	.	.	.	human	negative	0	0	0	0	0	0	0	0	0	0	0	0	0	0	0	0	0	0	0	0	0
chr22:38033195-38034755	chr22	38033195	38034755	1560	4TRa	ARID1B,ATAC,BCL11A,TBR1,TCF7L2	proximal	no	AL031587.1:ENSG00000222044:-:lncRNA:0	AL031587.1	ENSG00000222044	no	chr22	38033233	38034508	1275	chr22:38429240-38430515	chr22	38429240	38430515	hs491	.	.	.	.	.	human	positive	1275	1	0	1	0	0	0	0	0	0	1	0	0	0	0	0	0	0	0	0	0
	.	.	.	.	0TR	.	.	no	.	.	.	.	chr22	38046133	38046872	739	chr22:38442140-38442879	chr22	38442140	38442879	hs492	.	.	.	.	.	human	positive	0	0	0	0	0	0	0	0	0	0	0	0	0	0	1	0	0	0	0	0	0
	.	.	.	.	0TR	.	.	no	.	.	.	.	chr2	222214664	222215720	1056	chr2:223079383-223080439	chr2	223079383	223080439	hs493	.	.	.	.	.	human	negative	0	0	0	0	0	0	0	0	0	0	0	0	0	0	0	0	0	0	0	0	0
chr4:173515592-173515882	chr4	173515592	173515882	290	1TR	TCF7L2	distal	no	AC093849.2:ENSG00000286039:+:lncRNA:-5960	AC093849.2	ENSG00000286039	no	chr4	173515162	173515719	557	chr4:174436313-174436870	chr4	174436313	174436870	hs494	.	.	.	.	.	human	negative	127	0.438	0	0	0	0	0	0	0	0	0	0	0	0	0	0	0	0	0	0	0
chr10:90930290-90930636	chr10	90930290	90930636	346	1TR	TBR1	distal	no	RNU6-740P:ENSG00000201604:-:snRNA:7454	RNU6-740P	ENSG00000201604	no	chr10	90930264	90930917	653	chr10:92690021-92690674	chr10	92690021	92690674	hs495	.	.	.	.	.	human	positive	346	1	0	0	0	0	0	0	0	0	0	0	1	0	0	0	0	0	0	0	0
	.	.	.	.	0TR	.	.	no	.	.	.	.	chr22	37996030	37996592	562	chr22:38392037-38392599	chr22	38392037	38392599	hs496	.	.	.	.	.	human	negative	0	0	0	0	0	0	0	0	0	0	0	0	0	0	0	0	0	0	0	0	0
	.	.	.	.	0TR	.	.	no	.	.	.	.	chr22	19753681	19754184	503	chr22:19741204-19741707	chr22	19741204	19741707	hs497	.	.	.	.	.	human	negative	0	0	0	0	0	0	0	0	0	0	0	0	0	0	0	0	0	0	0	0	0
	.	.	.	.	0TR	.	.	no	.	.	.	.	chr12	114222562	114223201	639	chr12:114660367-114661006	chr12	114660367	114661006	hs498	.	.	.	.	.	human	negative	0	0	0	0	0	0	0	0	0	0	0	0	0	0	0	0	0	0	0	0	0
	.	.	.	.	0TR	.	.	no	.	.	.	.	chr1	118909935	118910971	1036	chr1:119452558-119453594	chr1	119452558	119453594	hs499	.	.	.	.	.	human	negative	0	0	0	0	0	0	0	0	0	0	0	0	0	0	0	0	0	0	0	0	0
	.	.	.	.	0TR	.	.	no	.	.	.	.	chr4	110657117	110657671	554	chr4:111578273-111578827	chr4	111578273	111578827	hs500	.	.	.	.	.	human	negative	0	0	0	0	0	0	0	0	0	0	0	0	0	0	0	0	0	0	0	0	0
chr7:27210239-27211268	chr7	27210239	27211268	1029	3TR	ARID1B,TBR1,TCF7L2	distal	no	AC004080.7:ENSG00000286323:-:lncRNA:-2704	AC004080.7	ENSG00000286323	no	chr7	27210239	27211438	1199	chr7:27249858-27251057	chr7	27249858	27251057	hs501	.	.	.	.	.	human	negative	1029	1	0	0	0	0	0	0	0	0	0	0	0	0	0	0	0	0	0	0	0
	.	.	.	.	0TR	.	.	no	.	.	.	.	chr18	22194022	22194570	548	chr18:19773983-19774532	chr18	19773983	19774532	hs502	.	.	.	.	.	human	positive	0	0	0	1	0	0	0	0	0	0	1	0	0	0	0	0	0	0	0	0	0
chr5:89253083-89254678	chr5	89253083	89254678	1595	4TRa	ARID1B,ATAC,BCL11A,TBR1,TCF7L2	distal	yes	MEF2C-AS1:ENSG00000248309:+:lncRNA:164128	MEF2C-AS1	ENSG00000248309	no	chr5	89252583	89254683	2100	chr5:88548400-88550500	chr5	88548400	88550500	hs503	.	.	.	.	.	human	positive	1595	1	0	1	0	0	0	0	0	0	1	0	0	0	0	0	0	0	0	0	0
	.	.	.	.	0TR	.	.	no	.	.	.	.	chr2	219406772	219407284	512	chr2:220271494-220272006	chr2	220271494	220272006	hs504	.	.	.	.	.	human	negative	0	0	0	0	0	0	0	0	0	0	0	0	0	0	0	0	0	0	0	0	0
	.	.	.	.	0TR	.	.	no	.	.	.	.	chr5	173205793	173206594	801	chr5:172632796-172633597	chr5	172632796	172633597	hs505	.	.	.	.	.	human	negative	0	0	0	0	0	0	0	0	0	0	0	0	0	0	0	0	0	0	0	0	0
	.	.	.	.	0TR	.	.	no	.	.	.	.	chr4	110609018	110609617	599	chr4:111530174-111530773	chr4	111530174	111530773	hs507	.	.	.	.	.	human	negative	0	0	0	0	0	0	0	0	0	0	0	0	0	0	0	0	0	0	0	0	0
	.	.	.	.	0TR	.	.	no	.	.	.	.	chr8	11746673	11747186	513	chr8:11604182-11604695	chr8	11604182	11604695	hs508	.	.	.	.	.	human	positive	0	0	0	1	0	0	0	0	0	0	1	0	0	0	0	0	0	0	0	0	0
	.	.	.	.	0TR	.	.	no	.	.	.	.	chr5	51411733	51413370	1637	chr5:50707567-50709204	chr5	50707567	50709204	hs509	.	.	.	.	.	human	negative	0	0	0	0	0	0	0	0	0	0	0	0	0	0	0	0	0	0	0	0	0
	.	.	.	.	0TR	.	.	no	.	.	.	.	chr10	101767436	101768636	1200	chr10:103527193-103528393	chr10	103527193	103528393	hs511	.	.	.	.	.	human	positive	0	0	0	0	0	0	0	0	0	0	0	0	0	1	0	0	0	0	0	0	0
chr10:101778971-101781518	chr10	101778971	101781518	2547	5TRa	ARID1B,ATAC,BCL11A,FOXP1,TBR1,TCF7L2	proximal	no	FGF8:ENSG00000107831:-:protein_coding:0	FGF8	ENSG00000107831	no	chr10	101780423	101781273	850	chr10:103540180-103541030	chr10	103540180	103541030	hs513	.	.	.	.	.	human	positive	850	1	0	0	0	0	0	0	0	0	0	0	0	0	1	0	0	0	0	0	1
	.	.	.	.	0TR	.	.	no	.	.	.	.	chr5	154492067	154492416	349	chr5:153871627-153871976	chr5	153871627	153871976	hs514	.	.	.	.	.	human	negative	0	0	0	0	0	0	0	0	0	0	0	0	0	0	0	0	0	0	0	0	0
	.	.	.	.	0TR	.	.	no	.	.	.	.	chr22	19761833	19762532	699	chr22:19749356-19750055	chr22	19749356	19750055	hs515	.	.	.	.	.	human	positive	0	0	0	0	0	0	0	0	0	0	0	0	0	0	0	0	0	0	0	0	0
chr5:44389331-44390079	chr5	44389331	44390079	748	2TRa	ATAC,TBR1,TCF7L2	proximal	no	FGF10:ENSG00000070193:-:protein_coding:0	FGF10	ENSG00000070193	no	chr5	44389064	44390365	1301	chr5:44389166-44390467	chr5	44389166	44390467	hs516	.	.	.	.	.	human	positive	748	1	0	0	0	0	0	0	0	0	0	0	0	0	0	0	0	0	0	0	0
	.	.	.	.	0TR	.	.	no	.	.	.	.	chr22	37983926	37984300	374	chr22:38379933-38380307	chr22	38379933	38380307	hs517	.	.	.	.	.	human	negative	0	0	0	0	0	0	0	0	0	0	0	0	0	0	0	0	0	0	0	0	0
	.	.	.	.	0TR	.	.	no	.	.	.	.	chr11	16306396	16307295	899	chr11:16327942-16328841	chr11	16327942	16328841	hs518	.	.	.	.	.	human	negative	0	0	0	0	0	0	0	0	0	0	0	0	0	0	0	0	0	0	0	0	0
	.	.	.	.	0TR	.	.	no	.	.	.	.	chr16	72700827	72701726	899	chr16:72734726-72735625	chr16	72734726	72735625	hs519	.	.	.	.	.	human	negative	0	0	0	0	0	0	0	0	0	0	0	0	0	0	0	0	0	0	0	0	0
	.	.	.	.	0TR	.	.	no	.	.	.	.	chr10	100791715	100792615	900	chr10:102551472-102552372	chr10	102551472	102552372	hs520	.	.	.	.	.	human	negative	0	0	0	0	0	0	0	0	0	0	0	0	0	0	0	0	0	0	0	0	0
	.	.	.	.	0TR	.	.	no	.	.	.	.	chr2	235864814	235866052	1238	chr2:236773458-236774696	chr2	236773458	236774696	hs521	.	.	.	.	.	human	positive	0	0	0	1	0	0	0	0	1	1	0	0	0	0	0	0	0	0	0	0	0
chr2:121074230-121077730	chr2	121074230	121077730	3500	4TRa	ARID1B,ATAC,BCL11A,TBR1,TCF7L2	distal	yes	AC067960.1:ENSG00000234455:-:lncRNA:-14419	AC067960.1	ENSG00000234455	no	chr2	121074842	121075741	899	chr2:121832418-121833317	chr2	121832418	121833317	hs522	.	.	.	.	Pallial	human	positive	899	1	0	0	0	0	0	0	0	0	0	0	0	0	0	0	0	0	1	0	0
	.	.	.	.	0TR	.	.	no	.	.	.	.	chr12	864896	865613	717	chr12:974062-974779	chr12	974062	974779	hs523	.	.	.	.	.	human	negative	0	0	0	0	0	0	0	0	0	0	0	0	0	0	0	0	0	0	0	0	0
	.	.	.	.	0TR	.	.	no	.	.	.	.	chr4	1611752	1612379	627	chr4:1613479-1614106	chr4	1613479	1614106	hs526	.	.	.	.	.	human	positive	0	0	0	0	0	0	0	0	0	0	0	0	0	0	0	0	0	0	0	0	0
chr14:33349894-33350289	chr14	33349894	33350289	395	1TRa	ATAC,TCF7L2	distal	no	NPAS3:ENSG00000151322:+:protein_coding:-134916	NPAS3	ENSG00000151322	no	chr14	33349493	33351579	2086	chr14:33818699-33820785	chr14	33818699	33820785	hs527	.	.	.	.	.	human	negative	395	1	0	0	0	0	0	0	0	0	0	0	0	0	0	0	0	0	0	0	0
chr18:74795902-74796102	chr18	74795902	74796102	200	1TR	TBR1	distal	no	ZNF407:ENSG00000215421:+:protein_coding:81095	ZNF407	ENSG00000215421	no	chr18	74796006	74798339	2333	chr18:72507962-72510295	chr18	72507962	72510295	hs528	.	.	.	.	.	human	negative	96	0.48	0	0	0	0	0	0	0	0	0	0	0	0	0	0	0	0	0	0	0
chr18:74796336-74796998	chr18	74796336	74796998	662	1TR	TBR1	distal	no	ZNF407:ENSG00000215421:+:protein_coding:80199	ZNF407	ENSG00000215421	no	chr18	74796006	74798339	2333	chr18:72507962-72510295	chr18	72507962	72510295	hs528	.	.	.	.	.	human	negative	662	1	0	0	0	0	0	0	0	0	0	0	0	0	0	0	0	0	0	0	0
chr18:74797036-74797666	chr18	74797036	74797666	630	3TRa	ARID1B,ATAC,TBR1,TCF7L2	distal	no	ZNF407:ENSG00000215421:+:protein_coding:79531	ZNF407	ENSG00000215421	no	chr18	74796006	74798339	2333	chr18:72507962-72510295	chr18	72507962	72510295	hs528	.	.	.	.	.	human	negative	630	1	0	0	0	0	0	0	0	0	0	0	0	0	0	0	0	0	0	0	0
	.	.	.	.	0TR	.	.	no	.	.	.	.	chr9	17322202	17324373	2171	chr9:17322200-17324371	chr9	17322200	17324371	hs529	.	.	.	.	.	human	positive	0	0	0	0	0	0	0	0	0	0	0	0	0	0	0	0	0	0	0	0	0
chr6:98976655-98978524	chr6	98976655	98978524	1869	4TRa	ARID1B,ATAC,BCL11A,TBR1,TCF7L2	distal	yes	FBXL4:ENSG00000112234:-:protein_coding:28648	FBXL4	ENSG00000112234	no	chr6	98976848	98978971	2123	chr6:99424724-99426847	chr6	99424724	99426847	hs530	.	.	.	.	.	human	negative	1676	0.897	0	0	0	0	0	0	0	0	0	0	0	0	0	0	0	0	0	0	0
chr13:27821970-27823369	chr13	27821970	27823369	1399	1TR	TCF7L2	distal	no	RNU6-73P:ENSG00000207330:+:snRNA:5393	RNU6-73P	ENSG00000207330	no	chr13	27821824	27823399	1575	chr13:28395961-28397536	chr13	28395961	28397536	hs532	.	.	.	.	Subpallium	human	positive	1399	1	0	0	0	0	0	0	0	0	0	0	0	0	0	0	0	0	0	0	0
chr5:3186190-3187533	chr5	3186190	3187533	1343	1TR	TCF7L2	distal	no	AC091832.1:ENSG00000249808:+:lncRNA:-8328	AC091832.1	ENSG00000249808	no	chr5	3186325	3187812	1487	chr5:3186439-3187926	chr5	3186439	3187926	hs533	.	.	.	.	.	human	positive	1208	0.899	0	0	0	0	1	0	0	0	0	0	0	0	0	0	0	0	0	0	0
	.	.	.	.	0TR	.	.	no	.	.	.	.	chr2	146040060	146042075	2015	chr2:146797628-146799643	chr2	146797628	146799643	hs534	.	.	.	.	.	human	negative	0	0	0	0	0	0	0	0	0	0	0	0	0	0	0	0	0	0	0	0	0
chr19:31962364-31963034	chr19	31962364	31963034	670	3TRa	ARID1B,ATAC,TBR1,TCF7L2	distal	no	LINC01837:ENSG00000267489:-:lncRNA:16895	LINC01837	ENSG00000267489	no	chr19	31961795	31962988	1193	chr19:32452701-32453894	chr19	32452701	32453894	hs536	.	.	.	.	.	human	positive	624	0.931	0	0	0	0	0	0	0	0	0	0	0	0	0	0	0	0	1	0	0
chrX:125519660-125520351	chrX	125519660	125520351	691	3TR	ARID1B,TBR1,TCF7L2	distal	no	AL627231.1:ENSG00000213489:-:processed_pseudogene:191638	AL627231.1	ENSG00000213489	no	chrX	125519397	125520975	1578	chrX:124653246-124654824	chrX	124653246	124654824	hs537	.	.	.	.	.	human	negative	691	1	0	0	0	0	0	0	0	0	0	0	0	0	0	0	0	0	0	0	0
	.	.	.	.	0TR	.	.	no	.	.	.	.	chr6	51651096	51652217	1121	chr6:51515894-51517015	chr6	51515894	51517015	hs538	.	.	.	.	.	human	negative	0	0	0	0	0	0	0	0	0	0	0	0	0	0	0	0	0	0	0	0	0
	.	.	.	.	0TR	.	.	no	.	.	.	.	chr14	28895815	28896929	1114	chr14:29365021-29366135	chr14	29365021	29366135	hs539	.	.	.	.	.	human	negative	0	0	0	0	0	0	0	0	0	0	0	0	0	0	0	0	0	0	0	0	0
chr13:70784286-70784767	chr13	70784286	70784767	481	0TRa	ATAC	distal	no	MTCL1P1:ENSG00000226554:+:processed_pseudogene:138896	MTCL1P1	ENSG00000226554	no	chr13	70783961	70785375	1414	chr13:71358093-71359507	chr13	71358093	71359507	hs540	.	.	.	.	Subpallium	human	positive	481	1	0	0	0	0	0	0	0	0	0	0	0	0	0	0	0	0	0	0	0
	.	.	.	.	0TR	.	.	no	.	.	.	.	chr2	44803430	44805600	2170	chr2:45030569-45032739	chr2	45030569	45032739	hs541	.	.	.	.	.	human	positive	0	0	0	0	0	0	0	0	0	0	0	0	0	0	0	0	0	0	0	0	0
	.	.	.	.	0TR	.	.	no	.	.	.	.	chr10	128165799	128166830	1031	chr10:129964063-129965094	chr10	129964063	129965094	hs542	.	.	.	.	.	human	negative	0	0	0	0	0	0	0	0	0	0	0	0	0	0	0	0	0	0	0	0	0
	.	.	.	.	0TR	.	.	no	.	.	.	.	chr5	51664298	51665733	1435	chr5:50960132-50961567	chr5	50960132	50961567	hs543	.	.	.	.	.	human	positive	0	0	0	1	0	0	0	0	0	0	0	0	0	0	0	0	0	0	0	0	0
	.	.	.	.	0TR	.	.	no	.	.	.	.	chr2	145654772	145656051	1279	chr2:146412340-146413619	chr2	146412340	146413619	hs544	.	.	.	.	.	human	negative	0	0	0	0	0	0	0	0	0	0	0	0	0	0	0	0	0	0	0	0	0
chr1:243713076-243714517	chr1	243713076	243714517	1441	4TRa	ARID1B,ATAC,BCL11A,TBR1,TCF7L2	distal	yes	AKT3:ENSG00000117020:-:lncRNA:17359	AKT3	ENSG00000117020	no	chr1	243713165	243714591	1426	chr1:243876467-243877893	chr1	243876467	243877893	hs545	.	.	.	.	Subpallium	human	positive	1352	0.948	0	0	0	0	1	0	0	0	0	0	0	0	0	0	0	0	0	0	0
	.	.	.	.	0TR	.	.	no	.	.	.	.	chr5	93475759	93477511	1752	chr5:92811465-92813217	chr5	92811465	92813217	hs546	.	.	.	.	.	human	positive	0	0	0	0	0	0	0	0	0	1	0	0	1	0	0	0	0	0	0	0	0
	.	.	.	.	0TR	.	.	no	.	.	.	.	chr2	155802158	155803734	1576	chr2:156658670-156660246	chr2	156658670	156660246	hs549	.	.	.	.	.	human	negative	0	0	0	0	0	0	0	0	0	0	0	0	0	0	0	0	0	0	0	0	0
chr7:13466607-13467634	chr7	13466607	13467634	1027	4TRa	ARID1B,ATAC,BCL11A,TBR1,TCF7L2	distal	yes	AC011287.2:ENSG00000237713:-:lncRNA:101557	AC011287.2	ENSG00000237713	no	chr7	13466582	13467651	1069	chr7:13506207-13507276	chr7	13506207	13507276	hs550	.	.	.	.	Subpallium	human	positive	1027	1	0	0	0	0	0	0	1	0	0	0	0	0	0	0	0	0	0	0	0
	.	.	.	.	0TR	.	.	no	.	.	.	.	chr2	155727868	155729833	1965	chr2:156584380-156586345	chr2	156584380	156586345	hs551	.	.	.	.	.	human	negative	0	0	0	0	0	0	0	0	0	0	0	0	0	0	0	0	0	0	0	0	0
	.	.	.	.	0TR	.	.	no	.	.	.	.	chr18	77832671	77833724	1053	chr18:75544627-75545680	chr18	75544627	75545680	hs552	.	.	.	.	.	human	negative	0	0	0	0	0	0	0	0	0	0	0	0	0	0	0	0	0	0	0	0	0
chr2:172072289-172073210	chr2	172072289	172073210	921	2TRa	ARID1B,ATAC,TCF7L2	distal	no	METAP1D:ENSG00000172878:+:lncRNA:-2512	METAP1D	ENSG00000172878	no	chr2	172071791	172073521	1730	chr2:172936519-172938249	chr2	172936519	172938249	hs553	.	.	.	.	Subpallium	human	positive	921	1	0	0	0	0	0	0	0	0	0	0	0	0	1	0	0	0	0	0	0
	.	.	.	.	0TR	.	.	no	.	.	.	.	chrX	82723471	82724493	1022	chrX:81978920-81979942	chrX	81978920	81979942	hs554	.	.	.	.	.	human	negative	0	0	0	0	0	0	0	0	0	0	0	0	0	0	0	0	0	0	0	0	0
chr14:29528784-29529743	chr14	29528784	29529743	959	4TRa	ARID1B,ATAC,BCL11A,TBR1,TCF7L2	distal	yes	AL158058.2:ENSG00000286040:-:lncRNA:28323	AL158058.2	ENSG00000286040	no	chr14	29527965	29529685	1720	chr14:29997171-29998891	chr14	29997171	29998891	hs555	.	.	.	.	.	human	negative	901	0.94	0	0	0	0	0	0	0	0	0	0	0	0	0	0	0	0	0	0	0
	.	.	.	.	0TR	.	.	no	.	.	.	.	chr9	81684295	81685202	907	chr9:84299210-84300117	chr9	84299210	84300117	hs556	.	.	.	.	.	human	positive	0	0	0	0	0	0	1	0	0	0	0	0	0	0	0	0	0	0	0	0	0
	.	.	.	.	0TR	.	.	no	.	.	.	.	chr5	92468106	92469000	894	chr5:91803813-91804707	chr5	91803813	91804707	hs557	.	.	.	.	.	human	negative	0	0	0	0	0	0	0	0	0	0	0	0	0	0	0	0	0	0	0	0	0
chr8:143531664-143532718	chr8	143531664	143532718	1054	4TRa	ARID1B,ATAC,BCL11A,TBR1,TCF7L2	distal	yes	AC067930.8:ENSG00000287576:+:lncRNA:8929	AC067930.8	ENSG00000287576	no	chr8	143531340	143532399	1059	chr8:144613510-144614569	chr8	144613510	144614569	hs558	.	.	.	.	.	human	negative	735	0.697	0	0	0	0	0	0	0	0	0	0	0	0	0	0	0	0	0	0	0
	.	.	.	.	0TR	.	.	no	.	.	.	.	chr4	111500646	111501749	1103	chr4:112421802-112422905	chr4	112421802	112422905	hs559	.	.	.	.	.	human	positive	0	0	0	0	0	0	0	0	0	0	0	0	0	0	0	0	0	0	0	0	0
chr18:79242297-79242704	chr18	79242297	79242704	407	2TRa	ARID1B,ATAC,TCF7L2	distal	no	AC104423.1:ENSG00000267628:-:lncRNA:-12526	AC104423.1	ENSG00000267628	no	chr18	79242193	79242977	784	chr18:77002193-77002977	chr18	77002193	77002977	hs560	.	.	.	.	.	human	negative	407	1	0	0	0	0	0	0	0	0	0	0	0	0	0	0	0	0	0	0	0
	.	.	.	.	0TR	.	.	no	.	.	.	.	chr12	16716099	16718481	2382	chr12:16869033-16871415	chr12	16869033	16871415	hs561	.	.	.	.	.	human	negative	0	0	0	0	0	0	0	0	0	0	0	0	0	0	0	0	0	0	0	0	0
	.	.	.	.	0TR	.	.	no	.	.	.	.	chr10	129308258	129310478	2220	chr10:131106522-131108742	chr10	131106522	131108742	hs562	.	.	.	.	.	human	positive	0	0	0	0	0	0	0	0	0	0	0	0	0	0	0	0	0	0	0	0	0
chr6:98043661-98045814	chr6	98043661	98045814	2153	5TRa	ARID1B,ATAC,BCL11A,FOXP1,TBR1,TCF7L2	distal	yes	MIR2113:ENSG00000238367:+:miRNA:-20966	MIR2113	ENSG00000238367	no	chr6	98043953	98045362	1409	chr6:98491829-98493238	chr6	98491829	98493238	hs563	.	.	.	.	.	human	positive	1409	1	0	0	0	0	0	0	0	0	0	0	0	0	0	0	0	0	0	0	0
	.	.	.	.	0TR	.	.	no	.	.	.	.	chr22	37985616	37986450	834	chr22:38381623-38382457	chr22	38381623	38382457	hs564	.	.	.	.	.	human	positive	0	0	0	1	0	0	0	0	0	0	1	0	0	0	0	0	0	0	0	0	0
	.	.	.	.	0TR	.	.	no	.	.	.	.	chr11	31601275	31602571	1296	chr11:31622822-31624118	chr11	31622822	31624118	hs565	.	.	.	.	.	human	positive	0	0	0	0	0	0	0	0	0	0	0	0	0	0	0	0	0	0	0	0	0
chr14:29215599-29217290	chr14	29215599	29217290	1691	4TRa	ARID1B,ATAC,BCL11A,TBR1,TCF7L2	distal	yes	AL133166.1:ENSG00000257522:-:lncRNA:-59260	AL133166.1	ENSG00000257522	no	chr14	29215690	29217538	1848	chr14:29684896-29686744	chr14	29684896	29686744	hs566	.	.	.	.	Subpallium	human	positive	1600	0.946	0	0	0	0	0	0	0	0	0	0	0	0	0	0	0	0	0	0	0
chr6:98014291-98015359	chr6	98014291	98015359	1068	3TRa	ARID1B,ATAC,TBR1,TCF7L2	distal	no	MIR2113:ENSG00000238367:+:miRNA:9171	MIR2113	ENSG00000238367	no	chr6	98014076	98015433	1357	chr6:98461952-98463309	chr6	98461952	98463309	hs567	.	.	.	.	.	human	positive	1068	1	0	0	0	0	0	0	0	0	0	0	0	0	0	0	0	0	0	0	0
	.	.	.	.	0TR	.	.	no	.	.	.	.	chr2	145934720	145935715	995	chr2:146692288-146693283	chr2	146692288	146693283	hs568	.	.	.	.	.	human	positive	0	0	0	0	0	0	0	0	0	0	0	0	0	0	0	0	0	0	0	0	0
chr1:26722915-26724401	chr1	26722915	26724401	1486	5TRa	ARID1B,ATAC,BCL11A,FOXP1,TBR1,TCF7L2	distal	yes	ARID1A:ENSG00000117713:+:protein_coding:3306	ARID1A	ENSG00000117713	no	chr1	26723129	26724414	1285	chr1:27049620-27050905	chr1	27049620	27050905	hs569	.	.	.	.	.	human	positive	1272	0.99	0	1	0	0	0	0	0	0	1	0	0	0	0	0	0	0	0	0	0
	.	.	.	.	0TR	.	.	no	.	.	.	.	chr13	112138839	112139816	977	chr13:112793153-112794130	chr13	112793153	112794130	hs571	.	.	.	.	.	human	negative	0	0	0	0	0	0	0	0	0	0	0	0	0	0	0	0	0	0	0	0	0
chr15:37220516-37220781	chr15	37220516	37220781	265	1TR	TBR1	distal	no	RF00017:ENSG00000274216:+:misc_RNA:-3900	RF00017	ENSG00000274216	no	chr15	37220473	37222356	1883	chr15:37512674-37514557	chr15	37512674	37514557	hs572	.	.	.	.	.	human	positive	265	1	0	0	0	0	1	0	0	0	0	0	0	0	0	0	0	0	0	0	0
	.	.	.	.	0TR	.	.	no	.	.	.	.	chr2	157004589	157005897	1308	chr2:157861101-157862409	chr2	157861101	157862409	hs573	.	.	.	.	.	human	positive	0	0	0	0	0	0	0	0	0	0	0	0	0	0	0	0	0	0	0	0	0
chr2:174176875-174177700	chr2	174176875	174177700	825	4TRa	ARID1B,ATAC,BCL11A,TBR1,TCF7L2	distal	yes	AC013467.2:ENSG00000270799:+:processed_pseudogene:-5802	AC013467.2	ENSG00000270799	no	chr2	174176675	174177772	1097	chr2:175041403-175042500	chr2	175041403	175042500	hs574	.	.	.	.	.	human	negative	825	1	0	0	0	0	0	0	0	0	0	0	0	0	0	0	0	0	0	0	0
	.	.	.	.	0TR	.	.	no	.	.	.	.	chr13	67854985	67856394	1409	chr13:68429117-68430526	chr13	68429117	68430526	hs575	.	.	.	.	.	human	positive	0	0	0	0	0	0	0	0	0	0	0	0	0	0	0	0	0	0	0	0	0
chr6:100210641-100210909	chr6	100210641	100210909	268	1TR	TBR1	distal	no	AL080285.1:ENSG00000216378:+:processed_pseudogene:-33433	AL080285.1	ENSG00000216378	no	chr6	100210036	100211515	1479	chr6:100657912-100659391	chr6	100657912	100659391	hs576	.	.	.	.	.	human	positive	268	1	0	0	0	0	0	0	0	0	0	0	0	0	1	0	0	0	0	0	0
	.	.	.	.	0TR	.	.	no	.	.	.	.	chr11	32786574	32787503	929	chr11:32808120-32809049	chr11	32808120	32809049	hs577	.	.	.	.	.	human	negative	0	0	0	0	0	0	0	0	0	0	0	0	0	0	0	0	0	0	0	0	0
chr10:123428236-123430467	chr10	123428236	123430467	2231	4TRa	ARID1B,ATAC,BCL11A,TBR1,TCF7L2	proximal	no	LINC02641:ENSG00000230131:+:lncRNA:0,AL160290.1:ENSG00000225152:-:lncRNA:595	LINC02641,AL160290.1	ENSG00000230131,ENSG00000225152	no	chr10	123429471	123430559	1088	chr10:125188987-125190075	chr10	125188987	125190075	hs578	.	.	.	.	.	human	positive	996	0.915	0	0	0	0	1	0	0	0	0	0	0	0	0	0	0	0	0	0	0
	.	.	.	.	0TR	.	.	no	.	.	.	.	chr12	17671921	17673401	1480	chr12:17824855-17826335	chr12	17824855	17826335	hs579	.	.	.	.	.	human	positive	0	0	0	1	0	0	0	0	0	0	0	0	0	0	0	0	0	0	0	0	0
chr2:155546705-155547105	chr2	155546705	155547105	400	1TR	TBR1	proximal	no	AC073225.1:ENSG00000286679:+:lncRNA:213	AC073225.1	ENSG00000286679	no	chr2	155546510	155547603	1093	chr2:156403022-156404115	chr2	156403022	156404115	hs580	.	.	.	.	.	human	positive	400	1	0	0	0	0	0	0	0	0	0	0	0	0	0	0	0	0	1	0	0
	.	.	.	.	0TR	.	.	no	.	.	.	.	chr22	35749644	35750666	1022	chr22:36145691-36146713	chr22	36145691	36146713	hs581	.	.	.	.	.	human	negative	0	0	0	0	0	0	0	0	0	0	0	0	0	0	0	0	0	0	0	0	0
chrX:82209039-82209313	chrX	82209039	82209313	274	0TRa	ATAC	distal	no	RNU6-974P:ENSG00000206826:-:snRNA:207711	RNU6-974P	ENSG00000206826	no	chrX	82208791	82209567	776	chrX:81464240-81465016	chrX	81464240	81465016	hs582	.	.	.	.	Subpallium	human	positive	274	1	0	0	0	0	0	0	0	0	0	0	0	0	0	0	0	0	0	0	0
chr9:81823373-81824540	chr9	81823373	81824540	1167	3TRa	ARID1B,ATAC,TBR1,TCF7L2	distal	no	RNA5SP287:ENSG00000252167:+:rRNA_pseudogene:60955	RNA5SP287	ENSG00000252167	no	chr9	81823283	81824424	1141	chr9:84438198-84439339	chr9	84438198	84439339	hs583	.	.	.	.	.	human	negative	1051	0.921	0	0	0	0	0	0	0	0	0	0	0	0	0	0	0	0	0	0	0
	.	.	.	.	0TR	.	.	no	.	.	.	.	chr2	104637637	104639940	2303	chr2:105254095-105256398	chr2	105254095	105256398	hs584	.	.	.	.	.	human	negative	0	0	0	0	0	0	0	0	0	0	0	0	0	0	0	0	0	0	0	0	0
	.	.	.	.	0TR	.	.	no	.	.	.	.	chrX	82827522	82828203	681	chrX:82082530-82083211	chrX	82082530	82083211	hs585	.	.	.	.	.	human	negative	0	0	0	0	0	0	0	0	0	0	0	0	0	0	0	0	0	0	0	0	0
	.	.	.	.	0TR	.	.	no	.	.	.	.	chr5	51185638	51186644	1006	chr5:50481472-50482478	chr5	50481472	50482478	hs586	.	.	.	.	.	human	positive	0	0	0	0	0	0	0	0	0	0	0	0	1	0	0	0	0	0	0	0	0
	.	.	.	.	0TR	.	.	no	.	.	.	.	chr19	29888658	29889738	1080	chr19:30379565-30380645	chr19	30379565	30380645	hs587	.	.	.	.	.	human	negative	0	0	0	0	0	0	0	0	0	0	0	0	0	0	0	0	0	0	0	0	0
	.	.	.	.	0TR	.	.	no	.	.	.	.	chrX	140592334	140593238	904	chrX:139674499-139675403	chrX	139674499	139675403	hs588	.	.	.	.	.	human	negative	0	0	0	0	0	0	0	0	0	0	0	0	0	0	0	0	0	0	0	0	0
	.	.	.	.	0TR	.	.	no	.	.	.	.	chr10	129716557	129717922	1365	chr10:131514821-131516186	chr10	131514821	131516186	hs589	.	.	.	.	.	human	negative	0	0	0	0	0	0	0	0	0	0	0	0	0	0	0	0	0	0	0	0	0
	.	.	.	.	0TR	.	.	no	.	.	.	.	chr18	37139423	37140757	1334	chr18:34719386-34720720	chr18	34719386	34720720	hs590	.	.	.	.	Subpallium	human	positive	0	0	0	0	0	0	0	0	0	0	0	0	0	0	0	0	0	0	0	0	0
	.	.	.	.	0TR	.	.	no	.	.	.	.	chr14	36345096	36346731	1635	chr14:36814302-36815937	chr14	36814302	36815937	hs592	.	.	.	.	.	human	positive	0	0	0	0	0	0	0	0	0	0	0	0	0	0	0	0	0	0	0	0	0
	.	.	.	.	0TR	.	.	no	.	.	.	.	chr14	37257135	37258143	1008	chr14:37726340-37727348	chr14	37726340	37727348	hs593	.	.	.	.	.	human	positive	0	0	0	0	0	0	0	0	0	0	0	0	0	0	0	0	0	0	0	0	0
chr10:74418117-74419266	chr10	74418117	74419266	1149	4TRa	ARID1B,ATAC,BCL11A,TBR1,TCF7L2	distal	yes	RAB5CP1:ENSG00000213731:-:processed_pseudogene:-5810	RAB5CP1	ENSG00000213731	no	chr10	74418007	74419242	1235	chr10:76177765-76179000	chr10	76177765	76179000	hs595	.	.	.	.	Pallial	human	positive	1125	0.979	0	0	0	0	0	0	0	0	0	0	1	0	0	0	0	0	0	0	0
	.	.	.	.	0TR	.	.	no	.	.	.	.	chr5	171322159	171323481	1322	chr5:170749163-170750485	chr5	170749163	170750485	hs596	.	.	.	.	.	human	negative	0	0	0	0	0	0	0	0	0	0	0	0	0	0	0	0	0	0	0	0	0
chrX:137982403-137983195	chrX	137982403	137983195	792	2TRa	ARID1B,ATAC,TCF7L2	distal	no	RNU6-985P:ENSG00000222114:-:snRNA:294408	RNU6-985P	ENSG00000222114	no	chrX	137982231	137983373	1142	chrX:137064390-137065532	chrX	137064390	137065532	hs597	.	.	.	.	.	human	negative	792	1	0	0	0	0	0	0	0	0	0	0	0	0	0	0	0	0	0	0	0
chr14:29458688-29459126	chr14	29458688	29459126	438	1TRa	ATAC,TCF7L2	distal	no	RNU11-5P:ENSG00000212518:+:snRNA:17657	RNU11-5P	ENSG00000212518	no	chr14	29458278	29459612	1334	chr14:29927484-29928818	chr14	29927484	29928818	hs598	.	.	.	.	.	human	positive	438	1	0	0	0	0	1	0	0	0	0	0	0	0	0	0	0	0	0	0	0
chr14:29459363-29462039	chr14	29459363	29462039	2676	4TRa	ARID1B,ATAC,BCL11A,TBR1,TCF7L2	distal	yes	RNU11-5P:ENSG00000212518:+:snRNA:14744	RNU11-5P	ENSG00000212518	no	chr14	29458278	29459612	1334	chr14:29927484-29928818	chr14	29927484	29928818	hs598	.	.	.	.	.	human	positive	249	0.187	0	0	0	0	1	0	0	0	0	0	0	0	0	0	0	0	0	0	0
	.	.	.	.	0TR	.	.	no	.	.	.	.	chr15	37360582	37362259	1677	chr15:37652783-37654460	chr15	37652783	37654460	hs599	.	.	.	.	Subpallium	human	positive	0	0	0	0	0	0	0	0	0	0	0	0	0	0	0	0	0	0	0	0	0
	.	.	.	.	0TR	.	.	no	.	.	.	.	chr9	124360941	124361966	1025	chr9:127123220-127124245	chr9	127123220	127124245	hs600	.	.	.	.	.	human	negative	0	0	0	0	0	0	0	0	0	0	0	0	0	0	0	0	0	0	0	0	0
chr4:28890908-28891898	chr4	28890908	28891898	990	4TRa	ARID1B,ATAC,BCL11A,TBR1,TCF7L2	distal	yes	MESTP3:ENSG00000250927:-:processed_pseudogene:66696	MESTP3	ENSG00000250927	no	chr4	28890930	28892066	1136	chr4:28892552-28893688	chr4	28892552	28893688	hs601	.	.	.	.	.	human	negative	968	0.978	0	0	0	0	0	0	0	0	0	0	0	0	0	0	0	0	0	0	0
	.	.	.	.	0TR	.	.	no	.	.	.	.	chr3	158133085	158134392	1307	chr3:157850874-157852181	chr3	157850874	157852181	hs602	.	.	.	.	.	human	negative	0	0	0	0	0	0	0	0	0	0	0	0	0	0	0	0	0	0	0	0	0
chr5:3181477-3182827	chr5	3181477	3182827	1350	3TRa	ARID1B,ATAC,TBR1,TCF7L2	distal	no	AC091832.1:ENSG00000249808:+:lncRNA:-4703	AC091832.1	ENSG00000249808	no	chr5	3182104	3183157	1053	chr5:3182218-3183271	chr5	3182218	3183271	hs603	.	.	.	.	.	human	positive	723	0.687	0	0	0	0	0	0	0	0	0	0	0	0	0	0	0	0	0	0	0
	.	.	.	.	0TR	.	.	no	.	.	.	.	chr14	28130390	28131263	873	chr14:28599596-28600469	chr14	28599596	28600469	hs604	.	.	.	.	.	human	negative	0	0	0	0	0	0	0	0	0	0	0	0	0	0	0	0	0	0	0	0	0
	.	.	.	.	0TR	.	.	no	.	.	.	.	chr12	17504798	17506074	1276	chr12:17657732-17659008	chr12	17657732	17659008	hs605	.	.	.	.	.	human	positive	0	0	0	0	0	0	0	0	0	0	0	0	0	0	0	0	0	0	0	0	0
	.	.	.	.	0TR	.	.	no	.	.	.	.	chr2	163800541	163801518	977	chr2:164657051-164658028	chr2	164657051	164658028	hs606	.	.	.	.	.	human	negative	0	0	0	0	0	0	0	0	0	0	0	0	0	0	0	0	0	0	0	0	0
	.	.	.	.	0TR	.	.	no	.	.	.	.	chr12	16457111	16459002	1891	chr12:16610045-16611936	chr12	16610045	16611936	hs607	.	.	.	.	.	human	positive	0	0	0	0	0	0	1	0	0	0	0	0	0	0	0	0	0	0	0	0	0
	.	.	.	.	0TR	.	.	no	.	.	.	.	chr5	171031788	171033093	1305	chr5:170458792-170460097	chr5	170458792	170460097	hs608	.	.	.	.	.	human	positive	0	0	0	0	0	0	1	0	0	0	0	0	0	0	0	0	0	0	0	0	1
	.	.	.	.	0TR	.	.	no	.	.	.	.	chr2	146414436	146416234	1798	chr2:147172004-147173802	chr2	147172004	147173802	hs609	.	.	.	.	.	human	positive	0	0	0	0	0	0	0	0	0	0	0	0	0	0	0	0	0	0	0	0	0
	.	.	.	.	0TR	.	.	no	.	.	.	.	chr20	53120055	53121198	1143	chr20:51736594-51737737	chr20	51736594	51737737	hs610	.	.	.	.	.	human	negative	0	0	0	0	0	0	0	0	0	0	0	0	0	0	0	0	0	0	0	0	0
	.	.	.	.	0TR	.	.	no	.	.	.	.	chr12	111057593	111058448	855	chr12:111495397-111496252	chr12	111495397	111496252	hs611	.	.	.	.	.	human	positive	0	0	0	0	0	0	0	0	0	0	0	0	0	0	0	0	0	0	0	0	0
chr1:90840217-90841905	chr1	90840217	90841905	1688	1TRa	ATAC,TCF7L2	proximal	no	AC091614.2:ENSG00000285532:+:lncRNA:0	AC091614.2	ENSG00000285532	no	chr1	90840005	90841658	1653	chr1:91305562-91307215	chr1	91305562	91307215	hs612	.	.	.	.	.	human	positive	1441	0.872	0	0	0	0	0	0	0	0	0	0	0	0	0	0	0	0	0	0	0
chr5:91898750-91899366	chr5	91898750	91899366	616	4TRa	ARID1B,ATAC,BCL11A,TBR1,TCF7L2	distal	yes	PCBP2P3:ENSG00000248826:-:processed_pseudogene:54220	PCBP2P3	ENSG00000248826	no	chr5	91898707	91899545	838	chr5:91194524-91195362	chr5	91194524	91195362	hs613	.	.	.	.	.	human	negative	616	1	0	0	0	0	0	0	0	0	0	0	0	0	0	0	0	0	0	0	0
	.	.	.	.	0TR	.	.	no	.	.	.	.	chr13	63107373	63108184	811	chr13:63681506-63682317	chr13	63681506	63682317	hs614	.	.	.	.	.	human	negative	0	0	0	0	0	0	0	0	0	0	0	0	0	0	0	0	0	0	0	0	0
chr19:30371129-30371619	chr19	30371129	30371619	490	3TRa	ARID1B,ATAC,TBR1,TCF7L2	proximal	no	ZNF536:ENSG00000198597:+:protein_coding:764	ZNF536	ENSG00000198597	no	chr19	30370281	30371909	1628	chr19:30861188-30862816	chr19	30861188	30862816	hs615	.	.	.	.	.	human	negative	490	1	0	0	0	0	0	0	0	0	0	0	0	0	0	0	0	0	0	0	0
	.	.	.	.	0TR	.	.	no	.	.	.	.	chr2	175889301	175890657	1356	chr2:176754029-176755385	chr2	176754029	176755385	hs616	.	.	.	.	.	human	negative	0	0	0	0	0	0	0	0	0	0	0	0	0	0	0	0	0	0	0	0	0
chr2:145245522-145245904	chr2	145245522	145245904	382	0TRa	ATAC	distal	no	TEX41:ENSG00000226674:+:lncRNA:-56450	TEX41	ENSG00000226674	no	chr2	145244984	145246080	1096	chr2:146002552-146003648	chr2	146002552	146003648	hs617	.	.	.	.	.	human	negative	382	1	0	0	0	0	0	0	0	0	0	0	0	0	0	0	0	0	0	0	0
	.	.	.	.	0TR	.	.	no	.	.	.	.	chr9	82894717	82895772	1055	chr9:85509632-85510687	chr9	85509632	85510687	hs618	.	.	.	.	.	human	positive	0	0	0	0	0	0	1	0	0	0	0	0	0	0	0	0	0	0	0	0	0
chr13:71759676-71760467	chr13	71759676	71760467	791	2TRa	ARID1B,ATAC,TCF7L2	distal	no	RPL21P109:ENSG00000237816:+:processed_pseudogene:-56207	RPL21P109	ENSG00000237816	no	chr13	71759384	71760856	1472	chr13:72333516-72334988	chr13	72333516	72334988	hs619	.	.	.	.	Pallial_Subpallial	human	positive	791	1	0	0	0	0	0	0	0	0	0	0	0	0	0	0	0	0	0	0	0
	.	.	.	.	0TR	.	.	no	.	.	.	.	chr9	37336633	37338309	1676	chr9:37336630-37338306	chr9	37336630	37338306	hs620	.	.	.	.	.	human	negative	0	0	0	0	0	0	0	0	0	0	0	0	0	0	0	0	0	0	0	0	0
chr13:111384730-111385381	chr13	111384730	111385381	651	1TRa	ATAC,TBR1	distal	no	TEX29:ENSG00000153495:+:protein_coding:-64460	TEX29	ENSG00000153495	no	chr13	111384951	111385694	743	chr13:112037298-112038041	chr13	112037298	112038041	hs621	.	.	.	.	.	human	negative	430	0.661	0	0	0	0	0	0	0	0	0	0	0	0	0	0	0	0	0	0	0
	.	.	.	.	0TR	.	.	no	.	.	.	.	chr14	98999863	99000807	944	chr14:99466200-99467144	chr14	99466200	99467144	hs622	.	.	.	.	Pallial	human	positive	0	0	0	0	0	0	0	0	0	0	0	0	0	0	0	0	0	0	0	0	0
chr15:57132936-57133842	chr15	57132936	57133842	906	4TRa	ARID1B,ATAC,BCL11A,TBR1,TCF7L2	proximal	no	TCF12:ENSG00000140262:+:lncRNA:473	TCF12	ENSG00000140262	no	chr15	57133830	57134754	924	chr15:57426028-57426952	chr15	57426028	57426952	hs623	.	.	.	.	Subpallium	human	positive	12	0.013	0	0	0	0	0	0	0	0	0	0	0	0	0	0	0	0	0	0	0
chr15:57134059-57135337	chr15	57134059	57135337	1278	4TRa	ARID1B,ATAC,BCL11A,TBR1,TCF7L2	proximal	no	TCF12:ENSG00000140262:+:lncRNA:0	TCF12	ENSG00000140262	no	chr15	57133830	57134754	924	chr15:57426028-57426952	chr15	57426028	57426952	hs623	.	.	.	.	Subpallium	human	positive	695	0.752	0	0	0	0	0	0	0	0	0	0	0	0	0	0	0	0	0	0	0
	.	.	.	.	0TR	.	.	no	.	.	.	.	chr15	94792767	94794217	1450	chr15:95335996-95337446	chr15	95335996	95337446	hs624	.	.	.	.	.	human	negative	0	0	0	0	0	0	0	0	0	0	0	0	0	0	0	0	0	0	0	0	0
chr16:49700269-49701690	chr16	49700269	49701690	1421	4TRa	ARID1B,ATAC,BCL11A,TBR1,TCF7L2	distal	yes	MRPS21P7:ENSG00000260024:+:processed_pseudogene:6315	MRPS21P7	ENSG00000260024	no	chr16	49701188	49702538	1350	chr16:49735099-49736449	chr16	49735099	49736449	hs625	.	.	.	.	Pallial_Subpallial	human	positive	502	0.372	0	0	0	0	0	0	0	0	0	0	0	0	0	0	0	0	0	0	0
chr16:49701842-49703809	chr16	49701842	49703809	1967	4TRa	ARID1B,ATAC,BCL11A,TBR1,TCF7L2	distal	yes	MRPS21P7:ENSG00000260024:+:processed_pseudogene:4196	MRPS21P7	ENSG00000260024	no	chr16	49701188	49702538	1350	chr16:49735099-49736449	chr16	49735099	49736449	hs625	.	.	.	.	Pallial_Subpallial	human	positive	696	0.516	0	0	0	0	0	0	0	0	0	0	0	0	0	0	0	0	0	0	0
	.	.	.	.	0TR	.	.	no	.	.	.	.	chr2	181686314	181687082	768	chr2:182551041-182551809	chr2	182551041	182551809	hs626	.	.	.	.	.	human	negative	0	0	0	0	0	0	0	0	0	0	0	0	0	0	0	0	0	0	0	0	0
chr17:39616994-39619416	chr17	39616994	39619416	2422	5TRa	ARID1B,ATAC,BCL11A,FOXP1,TBR1,TCF7L2	proximal	no	AC087491.1:ENSG00000214546:+:lncRNA:196	AC087491.1	ENSG00000214546	no	chr17	39618232	39618735	503	chr17:37774485-37774988	chr17	37774485	37774988	hs627	.	.	.	.	.	human	positive	503	1	0	0	0	0	0	0	0	0	0	0	0	0	0	0	0	0	0	0	0
	.	.	.	.	0TR	.	.	no	.	.	.	.	chr9	159657	160780	1123	chr9:159657-160780	chr9	159657	160780	hs628	.	.	.	.	.	human	positive	0	0	0	0	0	0	0	0	0	0	0	0	0	0	0	0	0	0	0	0	0
chr7:27249168-27249738	chr7	27249168	27249738	570	2TR	ARID1B,TCF7L2	proximal	no	EVX1-AS:ENSG00000253405:-:lncRNA:1938	EVX1-AS	ENSG00000253405	no	chr7	27248649	27249872	1223	chr7:27288268-27289491	chr7	27288268	27289491	hs629	.	.	.	.	.	human	positive	570	1	0	0	0	0	0	0	0	0	0	0	0	0	0	0	0	0	0	0	1
	.	.	.	.	0TR	.	.	no	.	.	.	.	chr3	71228161	71229805	1644	chr3:71277312-71278956	chr3	71277312	71278956	hs630	.	.	.	.	.	human	positive	0	0	0	0	0	0	1	0	0	0	0	0	0	0	0	0	0	0	0	0	0
chr8:37099878-37100707	chr8	37099878	37100707	829	3TRa	ARID1B,ATAC,TBR1,TCF7L2	distal	no	SMARCE1P4:ENSG00000253650:+:processed_pseudogene:-5515	SMARCE1P4	ENSG00000253650	no	chr8	37100333	37101205	872	chr8:36957851-36958723	chr8	36957851	36958723	hs631	.	.	.	.	.	human	positive	374	0.451	0	0	0	0	0	0	0	0	0	0	0	0	1	0	0	0	0	0	0
chr20:2738473-2739219	chr20	2738473	2739219	746	4TRa	ARID1B,ATAC,BCL11A,TBR1,TCF7L2	distal	yes	EBF4:ENSG00000088881:+:lncRNA:12471	EBF4	ENSG00000088881	no	chr20	2738562	2739143	581	chr20:2719208-2719789	chr20	2719208	2719789	hs632	.	.	.	.	.	human	positive	581	1	0	0	0	0	1	0	0	0	0	0	0	0	0	0	0	0	0	0	0
chr5:2111240-2113119	chr5	2111240	2113119	1879	5TRa	ARID1B,ATAC,BCL11A,FOXP1,TBR1,TCF7L2	distal	yes	AC124852.1:ENSG00000248994:+:lncRNA:-10004	AC124852.1	ENSG00000248994	no	chr5	2111941	2113316	1375	chr5:2112055-2113430	chr5	2112055	2113430	hs633	.	.	.	.	.	human	positive	1178	0.857	0	0	0	0	0	0	0	0	0	0	0	0	0	0	0	0	0	0	1
chr18:78246698-78247085	chr18	78246698	78247085	387	1TR	TBR1	distal	no	AC107892.1:ENSG00000266213:+:lncRNA:-109476	AC107892.1	ENSG00000266213	no	chr18	78246820	78248476	1656	chr18:76006820-76008476	chr18	76006820	76008476	hs634	.	.	.	.	.	human	positive	265	0.685	0	0	0	0	1	0	0	0	0	0	0	0	0	0	0	0	0	0	0
chr18:78247614-78248392	chr18	78247614	78248392	778	4TRa	ARID1B,ATAC,BCL11A,TBR1,TCF7L2	distal	yes	AC107892.1:ENSG00000266213:+:lncRNA:-111015	AC107892.1	ENSG00000266213	no	chr18	78246820	78248476	1656	chr18:76006820-76008476	chr18	76006820	76008476	hs634	.	.	.	.	.	human	positive	778	1	0	0	0	0	1	0	0	0	0	0	0	0	0	0	0	0	0	0	0
	.	.	.	.	0TR	.	.	no	.	.	.	.	chr7	50381734	50382493	759	chr7:50449432-50450191	chr7	50449432	50450191	hs635	.	.	.	.	.	human	negative	0	0	0	0	0	0	0	0	0	0	0	0	0	0	0	0	0	0	0	0	0
	.	.	.	.	0TR	.	.	no	.	.	.	.	chr3	158164514	158166174	1660	chr3:157882303-157883963	chr3	157882303	157883963	hs636	.	.	.	.	Pallial	human	positive	0	0	0	0	0	0	0	0	0	0	0	0	0	0	0	0	0	0	0	0	0
	.	.	.	.	0TR	.	.	no	.	.	.	.	chr3	157871437	157872574	1137	chr3:157589226-157590363	chr3	157589226	157590363	hs638	.	.	.	.	.	human	positive	0	0	0	0	0	0	0	0	0	0	0	0	0	0	0	0	0	0	0	0	0
chr2:163717561-163718592	chr2	163717561	163718592	1031	4TRa	ARID1B,ATAC,BCL11A,TBR1,TCF7L2	distal	yes	FIGN:ENSG00000182263:-:lncRNA:-18283	FIGN	ENSG00000182263	no	chr2	163717497	163718948	1451	chr2:164574007-164575458	chr2	164574007	164575458	hs640	.	.	.	.	.	human	positive	1031	1	0	0	0	0	0	0	0	0	0	0	0	0	0	0	0	0	0	0	0
	.	.	.	.	0TR	.	.	no	.	.	.	.	chr9	113964156	113965533	1377	chr9:116726436-116727813	chr9	116726436	116727813	hs641	.	.	.	.	.	human	positive	0	0	0	0	0	0	0	0	0	0	0	0	0	0	0	0	0	0	1	0	0
chr9:23004812-23006033	chr9	23004812	23006033	1221	3TRa	ARID1B,ATAC,TBR1,TCF7L2	distal	no	AC017067.1:ENSG00000224549:+:lncRNA:-238781	AC017067.1	ENSG00000224549	no	chr9	23004731	23005790	1059	chr9:23004730-23005789	chr9	23004730	23005789	hs643	.	.	.	.	.	human	positive	978	0.924	0	0	0	0	0	0	0	0	0	0	0	0	0	0	0	0	0	0	0
	.	.	.	.	0TR	.	.	no	.	.	.	.	chr7	18846348	18847607	1259	chr7:18885971-18887230	chr7	18885971	18887230	hs644	.	.	.	.	Pallial	human	positive	0	0	0	0	0	0	0	0	0	0	0	0	0	0	0	0	0	0	0	0	0
chr1:32044063-32044559	chr1	32044063	32044559	496	1TR	TBR1	distal	no	TMEM39B:ENSG00000121775:+:lncRNA:27471	TMEM39B	ENSG00000121775	no	chr1	32044429	32045312	883	chr1:32510030-32510913	chr1	32510030	32510913	hs645	.	.	.	.	.	human	positive	130	0.262	0	0	0	0	0	0	0	0	0	0	0	0	0	0	0	0	1	0	0
	.	.	.	.	0TR	.	.	no	.	.	.	.	chr2	171963843	171964792	949	chr2:172820365-172821314	chr2	172820365	172821314	hs646	.	.	.	.	.	human	positive	0	0	0	0	0	0	0	0	0	0	0	0	0	0	0	0	0	0	0	0	0
	.	.	.	.	0TR	.	.	no	.	.	.	.	chr12	18076546	18077496	950	chr12:18229480-18230430	chr12	18229480	18230430	hs647	.	.	.	.	.	human	negative	0	0	0	0	0	0	0	0	0	0	0	0	0	0	0	0	0	0	0	0	0
	.	.	.	.	0TR	.	.	no	.	.	.	.	chr8	104868632	104869919	1287	chr8:105880860-105882147	chr8	105880860	105882147	hs648	.	.	.	.	.	human	negative	0	0	0	0	0	0	0	0	0	0	0	0	0	0	0	0	0	0	0	0	0
chr2:145931732-145932315	chr2	145931732	145932315	583	1TRa	ATAC,TCF7L2	distal	no	AC079248.1:ENSG00000233842:+:lncRNA:-2086	AC079248.1	ENSG00000233842	no	chr2	145931482	145932531	1049	chr2:146689050-146690099	chr2	146689050	146690099	hs649	.	.	.	.	Subpallium	human	positive	583	1	0	0	0	0	0	0	0	0	0	0	0	0	1	0	0	0	0	0	0
	.	.	.	.	0TR	.	.	no	.	.	.	.	chr3	18857122	18858368	1246	chr3:18898614-18899860	chr3	18898614	18899860	hs651	.	.	.	.	.	human	negative	0	0	0	0	0	0	0	0	0	0	0	0	0	0	0	0	0	0	0	0	0
	.	.	.	.	0TR	.	.	no	.	.	.	.	chr3	137467122	137468024	902	chr3:137185964-137186866	chr3	137185964	137186866	hs653	.	.	.	.	.	human	positive	0	0	0	0	0	0	0	0	0	0	0	0	0	0	0	0	0	0	0	0	0
	.	.	.	.	0TR	.	.	no	.	.	.	.	chr3	148083228	148084382	1154	chr3:147801015-147802169	chr3	147801015	147802169	hs654	.	.	.	.	.	human	positive	0	0	0	0	0	0	0	0	0	0	0	0	0	0	0	0	0	0	0	0	0
chr3:180744069-180744800	chr3	180744069	180744800	731	2TRa	ARID1B,ATAC,TCF7L2	distal	no	CCDC39:ENSG00000145075:-:lncRNA:6194	CCDC39	ENSG00000145075	no	chr3	180744037	180745086	1049	chr3:180461825-180462874	chr3	180461825	180462874	hs655	.	.	.	.	.	human	positive	731	1	0	0	0	0	0	0	0	0	0	0	1	0	0	0	0	0	0	0	0
chr10:129603089-129603590	chr10	129603089	129603590	501	3TRa	ARID1B,ATAC,TBR1,TCF7L2	distal	no	AL355531.1:ENSG00000287466:-:lncRNA:-23545	AL355531.1	ENSG00000287466	no	chr10	129602684	129604015	1331	chr10:131400948-131402279	chr10	131400948	131402279	hs656	.	.	.	.	.	human	positive	501	1	0	0	0	0	0	0	0	0	0	0	0	0	0	0	0	0	0	0	0
	.	.	.	.	0TR	.	.	no	.	.	.	.	chr4	150572499	150573502	1003	chr4:151493651-151494654	chr4	151493651	151494654	hs657	.	.	.	.	.	human	negative	0	0	0	0	0	0	0	0	0	0	0	0	0	0	0	0	0	0	0	0	0
chr7:70237833-70238081	chr7	70237833	70238081	248	1TR	ARID1B	distal	no	AUTS2:ENSG00000158321:+:retained_intron:78834	AUTS2	ENSG00000158321	no	chr7	70237245	70238629	1384	chr7:69702231-69703615	chr7	69702231	69703615	hs658	.	.	.	.	.	human	positive	248	1	0	0	0	0	1	0	0	0	0	0	0	0	0	0	0	0	0	0	0
	.	.	.	.	0TR	.	.	no	.	.	.	.	chr20	38519747	38521106	1359	chr20:37148390-37149749	chr20	37148390	37149749	hs659	.	.	.	.	.	human	negative	0	0	0	0	0	0	0	0	0	0	0	0	0	0	0	0	0	0	0	0	0
chr15:66906013-66908069	chr15	66906013	66908069	2056	4TRa	ARID1B,ATAC,BCL11A,TBR1,TCF7L2	distal	yes	AC093334.1:ENSG00000259437:+:lncRNA:11741	AC093334.1	ENSG00000259437	no	chr15	66906636	66907796	1160	chr15:67198974-67200134	chr15	67198974	67200134	hs660	.	.	.	.	.	human	positive	1160	1	0	0	0	0	1	0	0	0	0	0	0	0	0	0	0	0	0	0	0
	.	.	.	.	0TR	.	.	no	.	.	.	.	chr12	16787774	16789388	1614	chr12:16940708-16942322	chr12	16940708	16942322	hs661	.	.	.	.	.	human	positive	0	0	0	0	0	0	0	0	0	0	0	0	0	0	0	0	0	0	0	0	0
chr2:156864190-156865100	chr2	156864190	156865100	910	1TRa	ATAC,TBR1	distal	no	AC096589.1:ENSG00000286889:+:lncRNA:-61317	AC096589.1	ENSG00000286889	no	chr2	156864116	156865074	958	chr2:157720628-157721586	chr2	157720628	157721586	hs662	.	.	.	.	.	human	positive	884	0.971	0	0	0	0	0	0	0	0	0	0	0	0	0	0	0	0	0	0	0
chr2:143356396-143358646	chr2	143356396	143358646	2250	5TRa	ARID1B,ATAC,BCL11A,FOXP1,TBR1,TCF7L2	distal	yes	ARHGAP15:ENSG00000075884:+:retained_intron:76617	ARHGAP15	ENSG00000075884	no	chr2	143357439	143359166	1727	chr2:144115008-144116735	chr2	144115008	144116735	hs663	.	.	.	.	.	human	negative	1207	0.699	0	0	0	0	0	0	0	0	0	0	0	0	0	0	0	0	0	0	0
chr3:137641591-137643402	chr3	137641591	137643402	1811	4TRa	ARID1B,ATAC,BCL11A,TBR1,TCF7L2	distal	yes	NPM1P17:ENSG00000242070:+:processed_pseudogene:80371	NPM1P17	ENSG00000242070	no	chr3	137641981	137643122	1141	chr3:137360823-137361964	chr3	137360823	137361964	hs666	.	.	.	.	.	human	negative	1141	1	0	0	0	0	0	0	0	0	0	0	0	0	0	0	0	0	0	0	0
	.	.	.	.	0TR	.	.	no	.	.	.	.	chrX	140249968	140251211	1243	chrX:139332133-139333376	chrX	139332133	139333376	hs667	.	.	.	.	.	human	positive	0	0	0	0	0	0	1	0	0	0	0	0	0	0	1	0	0	0	0	0	0
	.	.	.	.	0TR	.	.	no	.	.	.	.	chr9	73539848	73540596	748	chr9:76154764-76155512	chr9	76154764	76155512	hs668	.	.	.	.	.	human	negative	0	0	0	0	0	0	0	0	0	0	0	0	0	0	0	0	0	0	0	0	0
	.	.	.	.	0TR	.	.	no	.	.	.	.	chr8	91812531	91814390	1859	chr8:92824759-92826618	chr8	92824759	92826618	hs669	.	.	.	.	.	human	positive	0	0	0	0	0	0	0	0	0	0	0	0	0	0	0	0	0	0	0	0	0
chr1:97144682-97146076	chr1	97144682	97146076	1394	4TRa	ARID1B,ATAC,BCL11A,TBR1,TCF7L2	distal	yes	DPYD-AS1:ENSG00000232878:+:lncRNA:-50112	DPYD-AS1	ENSG00000232878	no	chr1	97144935	97146185	1250	chr1:97610491-97611741	chr1	97610491	97611741	hs671	.	.	.	.	Pallial	human	positive	1141	0.913	0	0	0	0	0	0	0	0	0	0	0	0	0	0	0	0	0	0	0
chr10:118315578-118316047	chr10	118315578	118316047	469	2TR	TBR1,TCF7L2	distal	no	FAM204A:ENSG00000165669:-:retained_intron:4091	FAM204A	ENSG00000165669	no	chr10	118314527	118316184	1657	chr10:120074039-120075696	chr10	120074039	120075696	hs672	.	.	.	.	Pallial	human	positive	469	1	0	0	0	0	0	0	0	0	0	0	0	0	0	0	0	0	0	0	0
chr2:143345211-143348606	chr2	143345211	143348606	3395	4TRa	ARID1B,ATAC,BCL11A,TBR1,TCF7L2	distal	yes	ARHGAP15:ENSG00000075884:+:retained_intron:86657	ARHGAP15	ENSG00000075884	no	chr2	143346313	143348075	1762	chr2:144103882-144105644	chr2	144103882	144105644	hs675	.	.	.	.	Subpallium	human	positive	1762	1	0	0	0	0	0	0	0	0	0	0	0	0	0	0	0	0	0	0	0
chr6:97097051-97097479	chr6	97097051	97097479	428	2TRa	ARID1B,ATAC,TCF7L2	distal	no	KLHL32:ENSG00000186231:+:protein_coding:-32767	KLHL32	ENSG00000186231	no	chr6	97096735	97097883	1148	chr6:97544611-97545759	chr6	97544611	97545759	hs676	.	.	.	.	Subpallium	human	positive	428	1	0	1	0	0	0	0	1	0	0	0	0	0	0	0	0	0	0	0	0
	.	.	.	.	0TR	.	.	no	.	.	.	.	chr1	10533066	10534152	1086	chr1:10593123-10594209	chr1	10593123	10594209	hs677	.	.	.	.	.	human	negative	0	0	0	0	0	0	0	0	0	0	0	0	0	0	0	0	0	0	0	0	0
chr4:54095226-54096600	chr4	54095226	54096600	1374	4TR	ARID1B,BCL11A,TBR1,TCF7L2	distal	no	GSX2:ENSG00000180613:+:lncRNA:2922	GSX2	ENSG00000180613	no	chr4	54095831	54096629	798	chr4:54961998-54962796	chr4	54961998	54962796	hs678	.	.	.	.	.	human	positive	769	0.964	0	0	0	0	1	0	0	0	0	0	0	0	0	0	0	0	0	0	0
	.	.	.	.	0TR	.	.	no	.	.	.	.	chr18	47560919	47561703	784	chr18:45087290-45088074	chr18	45087290	45088074	hs679	.	.	.	.	.	human	positive	0	0	0	0	0	0	0	0	0	0	0	0	0	0	0	0	0	0	0	0	0
	.	.	.	.	0TR	.	.	no	.	.	.	.	chr4	84324438	84325402	964	chr4:85245591-85246555	chr4	85245591	85246555	hs680	.	.	.	.	.	human	positive	0	0	0	0	0	0	0	0	0	0	0	0	0	0	1	0	0	0	0	0	0
chr11:15300036-15300250	chr11	15300036	15300250	214	1TR	TCF7L2	distal	no	INSC:ENSG00000188487:+:lncRNA:-64892	INSC	ENSG00000188487	no	chr11	15300153	15301360	1207	chr11:15321699-15322906	chr11	15321699	15322906	hs681	.	.	.	.	.	human	negative	97	0.453	0	0	0	0	0	0	0	0	0	0	0	0	0	0	0	0	0	0	0
chr11:15300258-15301111	chr11	15300258	15301111	853	3TRa	ARID1B,ATAC,TBR1,TCF7L2	distal	no	INSC:ENSG00000188487:+:lncRNA:-65797	INSC	ENSG00000188487	no	chr11	15300153	15301360	1207	chr11:15321699-15322906	chr11	15321699	15322906	hs681	.	.	.	.	.	human	negative	853	1	0	0	0	0	0	0	0	0	0	0	0	0	0	0	0	0	0	0	0
	.	.	.	.	0TR	.	.	no	.	.	.	.	chr5	92002367	92003176	809	chr5:91298184-91298993	chr5	91298184	91298993	hs682	.	.	.	.	.	human	positive	0	0	0	0	0	0	0	0	0	1	0	0	0	0	0	0	0	0	0	0	0
chr1:60620860-60622192	chr1	60620860	60622192	1332	3TRa	ARID1B,ATAC,TBR1,TCF7L2	distal	no	LINC01748:ENSG00000226476:-:lncRNA:-1471	LINC01748	ENSG00000226476	no	chr1	60621185	60622199	1014	chr1:61086857-61087871	chr1	61086857	61087871	hs683	.	.	.	.	.	human	negative	1007	0.993	0	0	0	0	0	0	0	0	0	0	0	0	0	0	0	0	0	0	0
chr7:115474035-115474631	chr7	115474035	115474631	596	3TRa	ARID1B,ATAC,TBR1,TCF7L2	distal	no	AC073901.1:ENSG00000244565:+:processed_pseudogene:28735	AC073901.1	ENSG00000244565	no	chr7	115473497	115474489	992	chr7:115113551-115114543	chr7	115113551	115114543	hs684	.	.	.	.	.	human	negative	454	0.762	0	0	0	0	0	0	0	0	0	0	0	0	0	0	0	0	0	0	0
	.	.	.	.	0TR	.	.	no	.	.	.	.	chr18	25143712	25144641	929	chr18:22723676-22724605	chr18	22723676	22724605	hs686	.	.	.	.	.	human	negative	0	0	0	0	0	0	0	0	0	0	0	0	0	0	0	0	0	0	0	0	0
	.	.	.	.	0TR	.	.	no	.	.	.	.	chr4	54015055	54016288	1233	chr4:54881222-54882455	chr4	54881222	54882455	hs687	.	.	.	.	Subpallium	human	positive	0	0	0	0	0	0	1	0	0	0	0	0	0	0	0	0	0	0	0	0	0
chr20:20491903-20493303	chr20	20491903	20493303	1400	3TRa	ARID1B,ATAC,TBR1,TCF7L2	distal	no	RALGAPA2:ENSG00000188559:-:protein_coding:-20627	RALGAPA2	ENSG00000188559	no	chr20	20492309	20493556	1247	chr20:20472953-20474200	chr20	20472953	20474200	hs688	.	.	.	.	.	human	positive	994	0.797	0	0	0	0	1	0	0	0	0	0	0	0	0	0	0	0	0	0	0
	.	.	.	.	0TR	.	.	no	.	.	.	.	chr2	163324403	163325682	1279	chr2:164180913-164182192	chr2	164180913	164182192	hs689	.	.	.	.	.	human	negative	0	0	0	0	0	0	0	0	0	0	0	0	0	0	0	0	0	0	0	0	0
chr2:62967036-62967283	chr2	62967036	62967283	247	1TR	TBR1	distal	no	EHBP1:ENSG00000115504:+:lncRNA:-2075	EHBP1	ENSG00000115504	no	chr2	62966720	62967794	1074	chr2:63193855-63194929	chr2	63193855	63194929	hs690	.	.	.	.	.	human	positive	247	1	0	0	0	0	0	0	0	0	0	0	0	0	0	0	0	0	0	0	0
	.	.	.	.	0TR	.	.	no	.	.	.	.	chr2	155905526	155906679	1153	chr2:156762038-156763191	chr2	156762038	156763191	hs691	.	.	.	.	.	human	negative	0	0	0	0	0	0	0	0	0	0	0	0	0	0	0	0	0	0	0	0	0
chr11:15565967-15566465	chr11	15565967	15566465	498	3TRa	ARID1B,ATAC,TBR1,TCF7L2	distal	no	AC073172.2:ENSG00000254946:+:lncRNA:-4634	AC073172.2	ENSG00000254946	no	chr11	15565495	15566768	1273	chr11:15587041-15588314	chr11	15587041	15588314	hs692	.	.	.	.	Subpallium	human	positive	498	1	0	0	0	0	0	0	0	0	0	0	0	0	0	0	0	0	0	0	0
	.	.	.	.	0TR	.	.	no	.	.	.	.	chr5	171044249	171045366	1117	chr5:170471253-170472370	chr5	170471253	170472370	hs693	.	.	.	.	.	human	positive	0	0	0	0	0	0	0	0	0	0	0	0	0	0	0	0	0	0	0	0	1
chr5:77631881-77646228	chr5	77631881	77646228	14347	5TRa	ARID1B,ATAC,BCL11A,FOXP1,TBR1,TCF7L2	proximal	no	OTP:ENSG00000171540:-:lncRNA:0,OTP:ENSG00000171540:-:protein_coding:0	OTP,OTP	ENSG00000171540,ENSG00000171540	no	chr5	77639400	77640441	1041	chr5:76935225-76936266	chr5	76935225	76936266	hs695	.	.	.	.	.	human	negative	1041	1	0	0	0	0	0	0	0	0	0	0	0	0	0	0	0	0	0	0	0
	.	.	.	.	0TR	.	.	no	.	.	.	.	chr10	129605804	129607046	1242	chr10:131404068-131405310	chr10	131404068	131405310	hs696	.	.	.	.	.	human	negative	0	0	0	0	0	0	0	0	0	0	0	0	0	0	0	0	0	0	0	0	0
chr17:48149261-48150634	chr17	48149261	48150634	1373	3TRa	ARID1B,ATAC,TBR1,TCF7L2	distal	no	MIR1203:ENSG00000221739:-:miRNA:-7192	MIR1203	ENSG00000221739	no	chr17	48149190	48150331	1141	chr17:46226552-46227693	chr17	46226552	46227693	hs697	.	.	.	.	.	human	positive	1070	0.938	0	0	0	0	0	0	0	1	0	0	0	0	0	0	0	0	0	0	0
chr8:52254361-52255120	chr8	52254361	52255120	759	3TRa	ARID1B,ATAC,TBR1,TCF7L2	proximal	no	ST18:ENSG00000147488:-:retained_intron:12	ST18	ENSG00000147488	no	chr8	52254170	52255276	1106	chr8:53166730-53167836	chr8	53166730	53167836	hs698	.	.	.	.	.	human	positive	759	1	0	0	0	0	1	0	0	0	0	0	0	0	0	0	0	0	0	0	1
chr10:129033086-129033760	chr10	129033086	129033760	674	1TR	TBR1	distal	no	AL355537.2:ENSG00000287361:-:lncRNA:64345	AL355537.2	ENSG00000287361	no	chr10	129033193	129034911	1718	chr10:130831457-130833175	chr10	130831457	130833175	hs699	.	.	.	.	.	human	positive	567	0.841	0	0	0	0	0	0	0	0	0	0	0	0	0	0	0	0	0	0	0
chr10:129033900-129034947	chr10	129033900	129034947	1047	3TR	ARID1B,TBR1,TCF7L2	distal	no	AL355537.2:ENSG00000287361:-:lncRNA:65159	AL355537.2	ENSG00000287361	no	chr10	129033193	129034911	1718	chr10:130831457-130833175	chr10	130831457	130833175	hs699	.	.	.	.	.	human	positive	1011	0.966	0	0	0	0	0	0	0	0	0	0	0	0	0	0	0	0	0	0	0
chr12:16880686-16882496	chr12	16880686	16882496	1810	3TR	ARID1B,TBR1,TCF7L2	distal	no	AC023512.1:ENSG00000256211:+:processed_pseudogene:106629	AC023512.1	ENSG00000256211	no	chr12	16880382	16881483	1101	chr12:17033316-17034417	chr12	17033316	17034417	hs700	.	.	.	.	.	human	negative	797	0.724	0	0	0	0	0	0	0	0	0	0	0	0	0	0	0	0	0	0	0
	.	.	.	.	0TR	.	.	no	.	.	.	.	chr7	21044723	21045841	1118	chr7:21084342-21085460	chr7	21084342	21085460	hs701	.	.	.	.	.	human	positive	0	0	0	0	0	0	0	0	0	0	0	0	0	0	0	0	0	0	0	0	0
chr2:104516336-104516954	chr2	104516336	104516954	618	2TRa	ARID1B,ATAC,TCF7L2	distal	no	LINC01103:ENSG00000234781:-:lncRNA:5826	LINC01103	ENSG00000234781	no	chr2	104516357	104517372	1015	chr2:105132815-105133830	chr2	105132815	105133830	hs702	.	.	.	.	.	human	positive	597	0.966	0	0	0	0	0	0	0	0	0	0	0	0	0	0	0	0	0	0	0
	.	.	.	.	0TR	.	.	no	.	.	.	.	chr14	36463945	36465327	1382	chr14:36933150-36934532	chr14	36933150	36934532	hs704	.	.	.	.	.	human	positive	0	0	0	0	0	0	0	0	0	0	0	0	0	0	0	0	0	0	0	0	0
chr1:3274469-3276512	chr1	3274469	3276512	2043	4TR	ARID1B,BCL11A,TBR1,TCF7L2	distal	no	PRDM16:ENSG00000142611:+:protein_coding:-32174	PRDM16	ENSG00000142611	no	chr1	3274017	3274864	847	chr1:3190581-3191428	chr1	3190581	3191428	hs705	.	.	.	.	.	human	positive	395	0.466	0	0	0	0	0	0	0	0	0	0	0	0	0	0	0	0	0	0	0
	.	.	.	.	0TR	.	.	no	.	.	.	.	chr5	92003430	92004348	918	chr5:91299247-91300165	chr5	91299247	91300165	hs710	.	.	.	.	.	human	negative	0	0	0	0	0	0	0	0	0	0	0	0	0	0	0	0	0	0	0	0	0
	.	.	.	.	0TR	.	.	no	.	.	.	.	chr4	83778858	83780112	1254	chr4:84700011-84701265	chr4	84700011	84701265	hs712	.	.	.	.	.	human	positive	0	0	0	0	0	0	0	0	0	0	0	0	0	0	0	0	0	0	0	0	0
chr18:55863544-55864389	chr18	55863544	55864389	845	4TRa	ARID1B,ATAC,BCL11A,TBR1,TCF7L2	proximal	no	AC027584.1:ENSG00000287944:+:lncRNA:0	AC027584.1	ENSG00000287944	no	chr18	55863437	55864650	1213	chr18:53530668-53531881	chr18	53530668	53531881	hs713	.	.	.	.	.	human	negative	845	1	0	0	0	0	0	0	0	0	0	0	0	0	0	0	0	0	0	0	0
	.	.	.	.	0TR	.	.	no	.	.	.	.	chr13	78292624	78294164	1540	chr13:78866759-78868299	chr13	78866759	78868299	hs715	.	.	.	.	.	human	negative	0	0	0	0	0	0	0	0	0	0	0	0	0	0	0	0	0	0	0	0	0
	.	.	.	.	0TR	.	.	no	.	.	.	.	chr8	105731775	105733096	1321	chr8:106744003-106745324	chr8	106744003	106745324	hs716	.	.	.	.	.	human	negative	0	0	0	0	0	0	0	0	0	0	0	0	0	0	0	0	0	0	0	0	0
chr11:16356326-16357711	chr11	16356326	16357711	1385	4TRa	ARID1B,ATAC,BCL11A,TBR1,TCF7L2	distal	yes	SOX6:ENSG00000110693:-:protein_coding:15056,SOX6:ENSG00000110693:-:retained_intron:15056	SOX6,SOX6	ENSG00000110693,ENSG00000110693	no	chr11	16356231	16357544	1313	chr11:16377777-16379090	chr11	16377777	16379090	hs717	.	.	.	.	.	human	positive	1218	0.928	0	0	0	0	0	0	0	0	0	0	0	0	1	0	0	0	0	0	1
chr2:103960815-103961355	chr2	103960815	103961355	540	3TRa	ARID1B,ATAC,TBR1,TCF7L2	distal	no	RF02091:ENSG00000273515:-:misc_RNA:7530	RF02091	ENSG00000273515	no	chr2	103960650	103961715	1065	chr2:104577108-104578173	chr2	104577108	104578173	hs718	.	.	.	.	.	human	negative	540	1	0	0	0	0	0	0	0	0	0	0	0	0	0	0	0	0	0	0	0
	.	.	.	.	0TR	.	.	no	.	.	.	.	chr2	146502973	146503848	875	chr2:147260541-147261416	chr2	147260541	147261416	hs719	.	.	.	.	.	human	negative	0	0	0	0	0	0	0	0	0	0	0	0	0	0	0	0	0	0	0	0	0
	.	.	.	.	0TR	.	.	no	.	.	.	.	chr7	114153490	114154507	1017	chr7:113793545-113794562	chr7	113793545	113794562	hs720	.	.	.	.	.	human	positive	0	0	0	0	0	0	0	0	0	0	0	0	0	0	0	0	0	0	0	0	0
	.	.	.	.	0TR	.	.	no	.	.	.	.	chr19	30083480	30084453	973	chr19:30574387-30575360	chr19	30574387	30575360	hs721	.	.	.	.	.	human	positive	0	0	0	0	0	0	0	0	0	1	0	0	0	0	0	0	0	0	0	0	0
chr9:81394579-81395654	chr9	81394579	81395654	1075	4TRa	ARID1B,ATAC,BCL11A,TBR1,TCF7L2	distal	yes	RPS20P25:ENSG00000228375:+:processed_pseudogene:14624	RPS20P25	ENSG00000228375	no	chr9	81394601	81395951	1350	chr9:84009516-84010866	chr9	84009516	84010866	hs722	.	.	.	.	.	human	positive	1053	0.98	0	0	0	0	0	0	0	0	0	0	0	0	0	0	0	0	0	0	0
	.	.	.	.	0TR	.	.	no	.	.	.	.	chr16	74274670	74275347	677	chr16:74308568-74309245	chr16	74308568	74309245	hs723	.	.	.	.	.	human	negative	0	0	0	0	0	0	0	0	0	0	0	0	0	0	0	0	0	0	0	0	0
	.	.	.	.	0TR	.	.	no	.	.	.	.	chr2	63040879	63042178	1299	chr2:63268014-63269313	chr2	63268014	63269313	hs725	.	.	.	.	.	human	negative	0	0	0	0	0	0	0	0	0	0	0	0	0	0	0	0	0	0	0	0	0
	.	.	.	.	0TR	.	.	no	.	.	.	.	chr21	18442017	18442838	821	chr21:19814334-19815155	chr21	19814334	19815155	hs726	.	.	.	.	.	human	negative	0	0	0	0	0	0	0	0	0	0	0	0	0	0	0	0	0	0	0	0	0
	.	.	.	.	0TR	.	.	no	.	.	.	.	chr10	59031418	59032389	971	chr10:60791178-60792149	chr10	60791178	60792149	hs727	.	.	.	.	.	human	negative	0	0	0	0	0	0	0	0	0	0	0	0	0	0	0	0	0	0	0	0	0
	.	.	.	.	0TR	.	.	no	.	.	.	.	chr20	52660797	52661449	652	chr20:51277336-51277988	chr20	51277336	51277988	hs728	.	.	.	.	.	human	negative	0	0	0	0	0	0	0	0	0	0	0	0	0	0	0	0	0	0	0	0	0
chr17:43591773-43592143	chr17	43591773	43592143	370	1TR	TBR1	distal	no	ETV4:ENSG00000175832:-:protein_coding:12152	ETV4	ENSG00000175832	no	chr17	43591368	43592559	1191	chr17:41668736-41669927	chr17	41668736	41669927	hs729	.	.	.	.	.	human	negative	370	1	0	0	0	0	0	0	0	0	0	0	0	0	0	0	0	0	0	0	0
	.	.	.	.	0TR	.	.	no	.	.	.	.	chr17	43562867	43563532	665	chr17:41640235-41640900	chr17	41640235	41640900	hs730	.	.	.	.	.	human	negative	0	0	0	0	0	0	0	0	0	0	0	0	0	0	0	0	0	0	0	0	0
	.	.	.	.	0TR	.	.	no	.	.	.	.	chr17	43627654	43628719	1065	chr17:41705022-41706087	chr17	41705022	41706087	hs731	.	.	.	.	.	human	negative	0	0	0	0	0	0	0	0	0	0	0	0	0	0	0	0	0	0	0	0	0
chr18:75024594-75026039	chr18	75024594	75026039	1445	4TRa	ARID1B,ATAC,BCL11A,TBR1,TCF7L2	distal	yes	ZNF407:ENSG00000215421:+:lncRNA:34115	ZNF407	ENSG00000215421	no	chr18	75024456	75025643	1187	chr18:72736412-72737599	chr18	72736412	72737599	hs733	.	.	.	.	.	human	negative	1049	0.884	0	0	0	0	0	0	0	0	0	0	0	0	0	0	0	0	0	0	0
	.	.	.	.	0TR	.	.	no	.	.	.	.	chr1	217592780	217594009	1229	chr1:217766122-217767351	chr1	217766122	217767351	hs734	.	.	.	.	.	human	negative	0	0	0	0	0	0	0	0	0	0	0	0	0	0	0	0	0	0	0	0	0
	.	.	.	.	0TR	.	.	no	.	.	.	.	chr14	27566891	27567633	742	chr14:28036097-28036839	chr14	28036097	28036839	hs736	.	.	.	.	.	human	negative	0	0	0	0	0	0	0	0	0	0	0	0	0	0	0	0	0	0	0	0	0
chr10:128568521-128568786	chr10	128568521	128568786	265	1TR	ARID1B	distal	no	AL390763.1:ENSG00000234640:-:lncRNA:248306	AL390763.1	ENSG00000234640	no	chr10	128568604	128569741	1137	chr10:130366868-130368005	chr10	130366868	130368005	hs737	.	.	.	.	.	human	positive	182	0.687	0	0	0	0	0	0	0	0	0	0	0	0	0	0	0	0	0	0	0
chr10:128568852-128569879	chr10	128568852	128569879	1027	4TRa	ARID1B,ATAC,BCL11A,TBR1,TCF7L2	distal	yes	AL390763.1:ENSG00000234640:-:lncRNA:248637	AL390763.1	ENSG00000234640	no	chr10	128568604	128569741	1137	chr10:130366868-130368005	chr10	130366868	130368005	hs737	.	.	.	.	.	human	positive	889	0.866	0	0	0	0	0	0	0	0	0	0	0	0	0	0	0	0	0	0	0
	.	.	.	.	0TR	.	.	no	.	.	.	.	chr7	115655213	115656543	1330	chr7:115295267-115296597	chr7	115295267	115296597	hs738	.	.	.	.	.	human	negative	0	0	0	0	0	0	0	0	0	0	0	0	0	0	0	0	0	0	0	0	0
	.	.	.	.	0TR	.	.	no	.	.	.	.	chr3	148075420	148076460	1040	chr3:147793207-147794247	chr3	147793207	147794247	hs739	.	.	.	.	.	human	negative	0	0	0	0	0	0	0	0	0	0	0	0	0	0	0	0	0	0	0	0	0
chr18:25187669-25188193	chr18	25187669	25188193	524	2TRa	ARID1B,ATAC,TCF7L2	distal	no	AC105114.2:ENSG00000285595:+:lncRNA:8469	AC105114.2	ENSG00000285595	no	chr18	25187293	25188514	1221	chr18:22767257-22768478	chr18	22767257	22768478	hs740	.	.	.	.	.	human	negative	524	1	0	0	0	0	0	0	0	0	0	0	0	0	0	0	0	0	0	0	0
	.	.	.	.	0TR	.	.	no	.	.	.	.	chr3	158185521	158186853	1332	chr3:157903310-157904642	chr3	157903310	157904642	hs741	.	.	.	.	.	human	positive	0	0	0	0	0	0	0	0	0	0	0	0	0	0	0	0	0	0	0	0	0
chr8:77130252-77131587	chr8	77130252	77131587	1335	5TRa	ARID1B,ATAC,BCL11A,FOXP1,TBR1,TCF7L2	distal	yes	HIGD1AP18:ENSG00000253952:-:processed_pseudogene:116223	HIGD1AP18	ENSG00000253952	no	chr8	77130335	77131965	1630	chr8:78042571-78044201	chr8	78042571	78044201	hs742	.	.	.	.	Pallial	human	positive	1252	0.938	0	0	0	0	0	0	0	1	0	0	0	0	0	0	0	0	0	0	0
	.	.	.	.	0TR	.	.	no	.	.	.	.	chrX	81765781	81766550	769	chrX:81021280-81022049	chrX	81021280	81022049	hs743	.	.	.	.	.	human	negative	0	0	0	0	0	0	0	0	0	0	0	0	0	0	0	0	0	0	0	0	0
	.	.	.	.	0TR	.	.	no	.	.	.	.	chr18	55900648	55901591	943	chr18:53567879-53568822	chr18	53567879	53568822	hs744	.	.	.	.	.	human	negative	0	0	0	0	0	0	0	0	0	0	0	0	0	0	0	0	0	0	0	0	0
	.	.	.	.	0TR	.	.	no	.	.	.	.	chr4	4521140	4522323	1183	chr4:4522867-4524050	chr4	4522867	4524050	hs746	.	.	.	.	.	human	positive	0	0	0	0	0	0	0	0	1	0	0	0	0	0	0	0	0	0	0	0	0
	.	.	.	.	0TR	.	.	no	.	.	.	.	chr13	72194850	72196311	1461	chr13:72768988-72770449	chr13	72768988	72770449	hs747	.	.	.	.	.	human	negative	0	0	0	0	0	0	0	0	0	0	0	0	0	0	0	0	0	0	0	0	0
	.	.	.	.	0TR	.	.	no	.	.	.	.	chr10	76630832	76632117	1285	chr10:78390590-78391875	chr10	78390590	78391875	hs748	.	.	.	.	Subpallium	human	positive	0	0	0	0	0	0	0	0	0	0	0	0	0	0	0	0	0	0	0	0	0
chr7:13411227-13411447	chr7	13411227	13411447	220	1TR	TBR1	distal	no	AC011287.2:ENSG00000237713:-:lncRNA:46177	AC011287.2	ENSG00000237713	no	chr7	13411295	13412094	799	chr7:13450920-13451719	chr7	13450920	13451719	hs749	.	.	.	.	.	human	positive	152	0.691	0	0	0	0	0	0	0	0	0	0	0	0	0	0	0	0	0	0	0
chr7:13411645-13411970	chr7	13411645	13411970	325	1TR	TBR1	distal	no	AC011287.2:ENSG00000237713:-:lncRNA:46595	AC011287.2	ENSG00000237713	no	chr7	13411295	13412094	799	chr7:13450920-13451719	chr7	13450920	13451719	hs749	.	.	.	.	.	human	positive	325	1	0	0	0	0	0	0	0	0	0	0	0	0	0	0	0	0	0	0	0
	.	.	.	.	0TR	.	.	no	.	.	.	.	chr3	17567063	17567995	932	chr3:17608555-17609487	chr3	17608555	17609487	hs750	.	.	.	.	.	human	negative	0	0	0	0	0	0	0	0	0	0	0	0	0	0	0	0	0	0	0	0	0
	.	.	.	.	0TR	.	.	no	.	.	.	.	chr9	82331978	82333121	1143	chr9:84946893-84948036	chr9	84946893	84948036	hs752	.	.	.	.	.	human	positive	0	0	0	0	0	0	1	0	0	0	0	0	0	0	0	0	0	0	0	0	1
	.	.	.	.	0TR	.	.	no	.	.	.	.	chr10	49205403	49206260	857	chr10:50413448-50414305	chr10	50413448	50414305	hs753	.	.	.	.	.	human	negative	0	0	0	0	0	0	0	0	0	0	0	0	0	0	0	0	0	0	0	0	0
chr5:3197211-3198475	chr5	3197211	3198475	1264	3TRa	ARID1B,ATAC,TBR1,TCF7L2	distal	no	AC091832.1:ENSG00000249808:+:lncRNA:-20382	AC091832.1	ENSG00000249808	no	chr5	3197751	3198828	1077	chr5:3197865-3198942	chr5	3197865	3198942	hs754	.	.	.	.	.	human	positive	724	0.672	0	0	0	0	0	0	0	0	0	0	0	0	0	0	0	0	0	0	0
	.	.	.	.	0TR	.	.	no	.	.	.	.	chrX	137234647	137235712	1065	chrX:136316806-136317871	chrX	136316806	136317871	hs755	.	.	.	.	.	human	positive	0	0	0	0	0	0	0	0	0	0	0	0	0	0	0	0	0	0	0	0	0
chr8:59630767-59631221	chr8	59630767	59631221	454	1TRa	ATAC,TBR1	distal	no	AC087664.1:ENSG00000253260:-:lncRNA:25992	AC087664.1	ENSG00000253260	no	chr8	59630472	59631646	1174	chr8:60543031-60544205	chr8	60543031	60544205	hs756	.	.	.	.	.	human	negative	454	1	0	0	0	0	0	0	0	0	0	0	0	0	0	0	0	0	0	0	0
chr13:105363102-105364404	chr13	105363102	105364404	1302	3TRa	ARID1B,ATAC,TBR1,TCF7L2	distal	no	AL138954.1:ENSG00000286929:+:lncRNA:46411	AL138954.1	ENSG00000286929	no	chr13	105363248	105364577	1329	chr13:106015598-106016927	chr13	106015598	106016927	hs759	.	.	.	.	.	human	positive	1156	0.888	0	0	0	0	1	0	0	0	0	0	0	0	0	0	0	0	0	0	0
	.	.	.	.	0TR	.	.	no	.	.	.	.	chr2	145940170	145941077	907	chr2:146697738-146698645	chr2	146697738	146698645	hs760	.	.	.	.	.	human	negative	0	0	0	0	0	0	0	0	0	0	0	0	0	0	0	0	0	0	0	0	0
chr1:163472028-163473457	chr1	163472028	163473457	1429	4TRa	ARID1B,ATAC,BCL11A,TBR1,TCF7L2	distal	yes	RNA5SP62:ENSG00000200327:-:rRNA_pseudogene:3422	RNA5SP62	ENSG00000200327	no	chr1	163472151	163473052	901	chr1:163441941-163442842	chr1	163441941	163442842	hs762	.	.	.	.	.	human	positive	901	1	0	0	0	0	0	0	0	0	0	0	0	0	0	0	0	0	0	0	0
chr1:63200019-63200241	chr1	63200019	63200241	222	0TRa	ATAC	distal	no	RNA5SP49:ENSG00000252259:-:rRNA_pseudogene:13568	RNA5SP49	ENSG00000252259	no	chr1	63199548	63200451	903	chr1:63665219-63666122	chr1	63665219	63666122	hs764	.	.	.	.	.	human	positive	222	1	0	0	0	0	1	0	0	0	0	0	0	0	0	0	0	0	0	0	0
	.	.	.	.	0TR	.	.	no	.	.	.	.	chr9	79208382	79209752	1370	chr9:81823297-81824667	chr9	81823297	81824667	hs765	.	.	.	.	.	human	positive	0	0	0	0	0	0	0	0	0	0	0	0	0	0	0	0	0	0	0	0	0
	.	.	.	.	0TR	.	.	no	.	.	.	.	chr8	105599197	105600255	1058	chr8:106611425-106612483	chr8	106611425	106612483	hs768	.	.	.	.	.	human	negative	0	0	0	0	0	0	0	0	0	0	0	0	0	0	0	0	0	0	0	0	0
chr7:26485047-26486081	chr7	26485047	26486081	1034	4TRa	ARID1B,ATAC,BCL11A,TBR1,TCF7L2	proximal	no	AC004540.1:ENSG00000214870:+:lncRNA:1059	AC004540.1	ENSG00000214870	no	chr7	26485042	26486016	974	chr7:26524662-26525636	chr7	26524662	26525636	hs769	.	.	.	.	.	human	positive	969	0.995	0	0	0	0	1	0	0	0	0	0	0	0	0	0	0	0	0	0	0
chrX:140511566-140511836	chrX	140511566	140511836	270	1TR	TCF7L2	distal	no	SOX3:ENSG00000134595:-:protein_coding:6449	SOX3	ENSG00000134595	no	chrX	140511337	140512609	1272	chrX:139593502-139594774	chrX	139593502	139594774	hs770	.	.	.	.	.	human	negative	270	1	0	0	0	0	0	0	0	0	0	0	0	0	0	0	0	0	0	0	0
	.	.	.	.	0TR	.	.	no	.	.	.	.	chr10	123348803	123349878	1075	chr10:125108319-125109394	chr10	125108319	125109394	hs771	.	.	.	.	.	human	negative	0	0	0	0	0	0	0	0	0	0	0	0	0	0	0	0	0	0	0	0	0
	.	.	.	.	0TR	.	.	no	.	.	.	.	chr8	64871742	64872902	1160	chr8:65783977-65785137	chr8	65783977	65785137	hs772	.	.	.	.	.	human	negative	0	0	0	0	0	0	0	0	0	0	0	0	0	0	0	0	0	0	0	0	0
	.	.	.	.	0TR	.	.	no	.	.	.	.	chr2	146531830	146533100	1270	chr2:147289398-147290668	chr2	147289398	147290668	hs773	.	.	.	.	.	human	negative	0	0	0	0	0	0	0	0	0	0	0	0	0	0	0	0	0	0	0	0	0
chr8:76778408-76778665	chr8	76778408	76778665	257	1TR	ARID1B	distal	no	ZFHX4:ENSG00000091656:+:nonsense_mediated_decay:-121,ZFHX4:ENSG00000091656:+:retained_intron:-121	ZFHX4,ZFHX4	ENSG00000091656,ENSG00000091656	no	chr8	76778447	76779543	1096	chr8:77690683-77691779	chr8	77690683	77691779	hs774	.	.	.	.	.	human	positive	218	0.848	0	0	0	0	0	0	0	0	0	0	0	0	0	0	0	0	0	0	0
chr8:76778943-76779262	chr8	76778943	76779262	319	1TR	TCF7L2	distal	no	ZFHX4:ENSG00000091656:+:nonsense_mediated_decay:-656,ZFHX4:ENSG00000091656:+:retained_intron:-656	ZFHX4,ZFHX4	ENSG00000091656,ENSG00000091656	no	chr8	76778447	76779543	1096	chr8:77690683-77691779	chr8	77690683	77691779	hs774	.	.	.	.	.	human	positive	319	1	0	0	0	0	0	0	0	0	0	0	0	0	0	0	0	0	0	0	0
chr8:76779354-76779850	chr8	76779354	76779850	496	1TRa	ATAC,TBR1	distal	no	ZFHX4:ENSG00000091656:+:nonsense_mediated_decay:-1366,ZFHX4:ENSG00000091656:+:retained_intron:-1366	ZFHX4,ZFHX4	ENSG00000091656,ENSG00000091656	no	chr8	76778447	76779543	1096	chr8:77690683-77691779	chr8	77690683	77691779	hs774	.	.	.	.	.	human	positive	189	0.381	0	0	0	0	0	0	0	0	0	0	0	0	0	0	0	0	0	0	0
chr18:79250500-79250639	chr18	79250500	79250639	139	0TRa	ATAC	distal	no	AC104423.1:ENSG00000267628:-:lncRNA:-4218	AC104423.1	ENSG00000267628	no	chr18	79250009	79250795	786	chr18:77010009-77010795	chr18	77010009	77010795	hs775	.	.	.	.	Subpallium	human	positive	139	1	0	0	0	0	0	0	0	0	0	0	0	0	0	0	0	0	0	0	0
chr15:35253680-35254446	chr15	35253680	35254446	766	1TR	TBR1	distal	no	ANP32AP1:ENSG00000259516:+:transcribed_processed_pseudogene:-16355	ANP32AP1	ENSG00000259516	no	chr15	35253121	35254645	1524	chr15:35545322-35546846	chr15	35545322	35546846	hs776	.	.	.	.	.	human	negative	766	1	0	0	0	0	0	0	0	0	0	0	0	0	0	0	0	0	0	0	0
	.	.	.	.	0TR	.	.	no	.	.	.	.	chr2	145299939	145301077	1138	chr2:146057507-146058645	chr2	146057507	146058645	hs777	.	.	.	.	.	human	negative	0	0	0	0	0	0	0	0	0	0	0	0	0	0	0	0	0	0	0	0	0
	.	.	.	.	0TR	.	.	no	.	.	.	.	chr17	61815758	61816780	1022	chr17:59893119-59894141	chr17	59893119	59894141	hs778	.	.	.	.	.	human	positive	0	0	0	0	0	0	0	0	0	0	0	0	0	0	0	0	0	0	1	0	0
	.	.	.	.	0TR	.	.	no	.	.	.	.	chr2	60125379	60126467	1088	chr2:60352514-60353602	chr2	60352514	60353602	hs779	.	.	.	.	.	human	positive	0	0	0	0	0	0	0	0	0	0	0	0	0	0	0	0	0	0	0	0	0
chr8:22048107-22050229	chr8	22048107	22050229	2122	5TR	ARID1B,BCL11A,FOXP1,TBR1,TCF7L2	proximal	no	DMTN:ENSG00000158856:+:protein_coding:0	DMTN	ENSG00000158856	no	chr8	22049915	22050771	856	chr8:21907426-21908282	chr8	21907426	21908282	hs781	.	.	.	.	.	human	positive	314	0.367	0	0	0	0	0	0	0	0	0	0	0	0	0	0	0	0	0	0	0
chr8:22043407-22043967	chr8	22043407	22043967	560	1TR	ARID1B	proximal	no	FGF17:ENSG00000158815:+:lncRNA:601,FGF17:ENSG00000158815:+:retained_intron:704	FGF17,FGF17	ENSG00000158815,ENSG00000158815	no	chr8	22043578	22044815	1237	chr8:21901089-21902326	chr8	21901089	21902326	hs782	.	.	.	.	.	human	positive	389	0.695	0	0	0	0	0	0	0	0	0	0	0	1	0	0	0	0	0	0	0
chr8:22044127-22044425	chr8	22044127	22044425	298	1TR	TCF7L2	proximal	no	FGF17:ENSG00000158815:+:lncRNA:143,FGF17:ENSG00000158815:+:retained_intron:246	FGF17,FGF17	ENSG00000158815,ENSG00000158815	no	chr8	22043578	22044815	1237	chr8:21901089-21902326	chr8	21901089	21902326	hs782	.	.	.	.	.	human	positive	298	1	0	0	0	0	0	0	0	0	0	0	0	1	0	0	0	0	0	0	0
	.	.	.	.	0TR	.	.	no	.	.	.	.	chr8	21987877	21988944	1067	chr8:21845388-21846455	chr8	21845388	21846455	hs783	.	.	.	.	.	human	positive	0	0	0	0	0	0	0	0	0	0	0	0	0	0	0	0	0	0	0	0	0
	.	.	.	.	0TR	.	.	no	.	.	.	.	chr3	158528062	158528791	729	chr3:158245851-158246580	chr3	158245851	158246580	hs784	.	.	.	.	.	human	negative	0	0	0	0	0	0	0	0	0	0	0	0	0	0	0	0	0	0	0	0	0
chr7:114741446-114741646	chr7	114741446	114741646	200	1TR	TCF7L2	distal	no	FOXP2:ENSG00000128573:+:lncRNA:-79655	FOXP2	ENSG00000128573	no	chr7	114741498	114742782	1284	chr7:114381553-114382837	chr7	114381553	114382837	hs785	.	.	.	.	.	human	negative	148	0.74	0	0	0	0	0	0	0	0	0	0	0	0	0	0	0	0	0	0	0
	.	.	.	.	0TR	.	.	no	.	.	.	.	chr6	50584539	50586680	2141	chr6:50552252-50554393	chr6	50552252	50554393	hs787	.	.	.	.	.	human	negative	0	0	0	0	0	0	0	0	0	0	0	0	0	0	0	0	0	0	0	0	0
	.	.	.	.	0TR	.	.	no	.	.	.	.	chr9	125633480	125634659	1179	chr9:128395759-128396938	chr9	128395759	128396938	hs788	.	.	.	.	.	human	negative	0	0	0	0	0	0	0	0	0	0	0	0	0	0	0	0	0	0	0	0	0
chr5:89377305-89378560	chr5	89377305	89378560	1255	5TRa	ARID1B,ATAC,BCL11A,FOXP1,TBR1,TCF7L2	distal	yes	MEF2C-AS1:ENSG00000248309:+:lncRNA:40246	MEF2C-AS1	ENSG00000248309	no	chr5	89377593	89378677	1084	chr5:88673410-88674494	chr5	88673410	88674494	hs789	.	.	.	.	.	human	positive	967	0.892	0	0	0	0	0	0	0	1	0	0	0	0	0	0	0	0	0	0	0
	.	.	.	.	0TR	.	.	no	.	.	.	.	chr1	38197137	38198368	1231	chr1:38662809-38664040	chr1	38662809	38664040	hs790	.	.	.	.	.	human	negative	0	0	0	0	0	0	0	0	0	0	0	0	0	0	0	0	0	0	0	0	0
chr14:30520006-30520663	chr14	30520006	30520663	657	1TRa	ATAC,TBR1	distal	no	RF02271:ENSG00000278587:+:misc_RNA:-1499	RF02271	ENSG00000278587	no	chr14	30519860	30521737	1877	chr14:30989066-30990943	chr14	30989066	30990943	hs791	.	.	.	.	.	human	negative	657	1	0	0	0	0	0	0	0	0	0	0	0	0	0	0	0	0	0	0	0
	.	.	.	.	0TR	.	.	no	.	.	.	.	chr7	114755115	114756536	1421	chr7:114395170-114396591	chr7	114395170	114396591	hs792	.	.	.	.	.	human	negative	0	0	0	0	0	0	0	0	0	0	0	0	0	0	0	0	0	0	0	0	0
	.	.	.	.	0TR	.	.	no	.	.	.	.	chr7	10644691	10645732	1041	chr7:10684318-10685359	chr7	10684318	10685359	hs793	.	.	.	.	.	human	positive	0	0	0	0	0	0	0	0	0	0	0	0	0	0	0	0	0	0	0	0	0
chr2:157149288-157149717	chr2	157149288	157149717	429	1TRa	ARID1B,ATAC	distal	no	CDK7P1:ENSG00000213194:-:processed_pseudogene:-62179	CDK7P1	ENSG00000213194	no	chr2	157149033	157150009	976	chr2:158005545-158006521	chr2	158005545	158006521	hs794	.	.	.	.	.	human	negative	429	1	0	0	0	0	0	0	0	0	0	0	0	0	0	0	0	0	0	0	0
	.	.	.	.	0TR	.	.	no	.	.	.	.	chr10	75923693	75924878	1185	chr10:77683451-77684636	chr10	77683451	77684636	hs795	.	.	.	.	.	human	negative	0	0	0	0	0	0	0	0	0	0	0	0	0	0	0	0	0	0	0	0	0
chr13:94662062-94662741	chr13	94662062	94662741	679	1TR	TCF7L2	distal	no	RNA5SP36:ENSG00000222129:-:rRNA_pseudogene:10532	RNA5SP36	ENSG00000222129	no	chr13	94661598	94663187	1589	chr13:95313852-95315441	chr13	95313852	95315441	hs796	.	.	.	.	.	human	positive	679	1	0	0	0	0	0	0	0	0	0	0	0	0	0	0	0	0	0	0	0
chr18:39918972-39919259	chr18	39918972	39919259	287	1TRa	ATAC,TBR1	distal	no	LINC01901:ENSG00000267413:-:lncRNA:-5832	LINC01901	ENSG00000267413	no	chr18	39918696	39919610	914	chr18:37498660-37499574	chr18	37498660	37499574	hs797	.	.	.	.	.	human	negative	287	1	0	0	0	0	0	0	0	0	0	0	0	0	0	0	0	0	0	0	0
	.	.	.	.	0TR	.	.	no	.	.	.	.	chr12	16017656	16018890	1234	chr12:16170590-16171824	chr12	16170590	16171824	hs798	.	.	.	.	.	human	positive	0	0	0	0	0	0	1	0	0	0	0	0	0	0	0	0	0	0	0	0	0
chr7:9231684-9232509	chr7	9231684	9232509	825	2TRa	ARID1B,ATAC,TCF7L2	distal	no	AC004852.2:ENSG00000278254:-:lncRNA:41826	AC004852.2	ENSG00000278254	no	chr7	9231678	9232728	1050	chr7:9271308-9272358	chr7	9271308	9272358	hs799	.	.	.	.	Subpallium	human	positive	825	1	0	0	0	0	0	0	0	0	0	0	0	0	0	0	0	0	0	0	0
chr9:82363602-82364035	chr9	82363602	82364035	433	1TRa	ATAC,TBR1	distal	no	AL162726.1:ENSG00000225085:+:lncRNA:41152	AL162726.1	ENSG00000225085	no	chr9	82363359	82364216	857	chr9:84978274-84979131	chr9	84978274	84979131	hs800	.	.	.	.	.	human	positive	433	1	0	0	0	0	0	0	0	0	0	0	0	0	0	0	0	0	0	0	1
chr8:78094401-78095203	chr8	78094401	78095203	802	4TRa	ARID1B,ATAC,BCL11A,TBR1,TCF7L2	distal	yes	AC084706.1:ENSG00000254001:+:lncRNA:52897	AC084706.1	ENSG00000254001	no	chr8	78093916	78095492	1576	chr8:79006151-79007727	chr8	79006151	79007727	hs801	.	.	.	.	.	human	negative	802	1	0	0	0	0	0	0	0	0	0	0	0	0	0	0	0	0	0	0	0
	.	.	.	.	0TR	.	.	no	.	.	.	.	chr18	47542733	47543421	688	chr18:45069104-45069792	chr18	45069104	45069792	hs802	.	.	.	.	.	human	negative	0	0	0	0	0	0	0	0	0	0	0	0	0	0	0	0	0	0	0	0	0
	.	.	.	.	0TR	.	.	no	.	.	.	.	chr2	155543279	155544975	1696	chr2:156399791-156401487	chr2	156399791	156401487	hs803	.	.	.	.	.	human	negative	0	0	0	0	0	0	0	0	0	0	0	0	0	0	0	0	0	0	0	0	0
chr8:105090220-105091043	chr8	105090220	105091043	823	2TRa	ARID1B,ATAC,TBR1	distal	no	AC090142.1:ENSG00000240271:+:processed_pseudogene:-79921	AC090142.1	ENSG00000240271	no	chr8	105089695	105091207	1512	chr8:106101923-106103435	chr8	106101923	106103435	hs804	.	.	.	.	.	human	negative	823	1	0	0	0	0	0	0	0	0	0	0	0	0	0	0	0	0	0	0	0
chr2:146576381-146576814	chr2	146576381	146576814	433	2TRa	ARID1B,ATAC,TCF7L2	distal	no	PABPC1P2:ENSG00000198526:+:processed_pseudogene:10691	PABPC1P2	ENSG00000198526	no	chr2	146576205	146577397	1192	chr2:147333773-147334965	chr2	147333773	147334965	hs805	.	.	.	.	.	human	negative	433	1	0	0	0	0	0	0	0	0	0	0	0	0	0	0	0	0	0	0	0
	.	.	.	.	0TR	.	.	no	.	.	.	.	chr5	92022806	92023913	1107	chr5:91318623-91319730	chr5	91318623	91319730	hs806	.	.	.	.	.	human	negative	0	0	0	0	0	0	0	0	0	0	0	0	0	0	0	0	0	0	0	0	0
chr7:22051656-22052830	chr7	22051656	22052830	1174	3TRa	ARID1B,ATAC,TBR1,TCF7L2	distal	no	RAPGEF5:ENSG00000136237:-:lncRNA:-84269	RAPGEF5	ENSG00000136237	no	chr7	22051744	22052939	1195	chr7:22091362-22092557	chr7	22091362	22092557	hs807	.	.	.	.	Subpallium	human	positive	1086	0.925	0	0	0	0	0	0	0	0	0	0	0	0	0	0	0	0	0	0	0
	.	.	.	.	0TR	.	.	no	.	.	.	.	chr18	75858391	75859201	810	chr18:73570346-73571156	chr18	73570346	73571156	hs808	.	.	.	.	.	human	negative	0	0	0	0	0	0	0	0	0	0	0	0	0	0	0	0	0	0	0	0	0
chr1:87327643-87329983	chr1	87327643	87329983	2340	5TRa	ARID1B,ATAC,BCL11A,FOXP1,TBR1,TCF7L2	proximal	no	LMO4:ENSG00000143013:+:protein_coding:0,LMO4:ENSG00000143013:+:lncRNA:0	LMO4,LMO4	ENSG00000143013,ENSG00000143013	no	chr1	87329509	87331054	1545	chr1:87795192-87796737	chr1	87795192	87796737	hs809	.	.	.	.	.	human	positive	474	0.307	0	0	0	0	0	0	1	0	0	0	0	0	1	0	0	0	0	0	0
chr1:87330214-87332790	chr1	87330214	87332790	2576	5TRa	ARID1B,ATAC,BCL11A,FOXP1,TBR1,TCF7L2	proximal	no	LMO4:ENSG00000143013:+:protein_coding:0,LMO4:ENSG00000143013:+:lncRNA:0	LMO4,LMO4	ENSG00000143013,ENSG00000143013	no	chr1	87329509	87331054	1545	chr1:87795192-87796737	chr1	87795192	87796737	hs809	.	.	.	.	.	human	positive	840	0.544	0	0	0	0	0	0	1	0	0	0	0	0	1	0	0	0	0	0	0
	.	.	.	.	0TR	.	.	no	.	.	.	.	chr2	102943508	102944514	1006	chr2:103559966-103560972	chr2	103559966	103560972	hs810	.	.	.	.	.	human	negative	0	0	0	0	0	0	0	0	0	0	0	0	0	0	0	0	0	0	0	0	0
	.	.	.	.	0TR	.	.	no	.	.	.	.	chr9	73569081	73569715	634	chr9:76183997-76184631	chr9	76183997	76184631	hs811	.	.	.	.	.	human	negative	0	0	0	0	0	0	0	0	0	0	0	0	0	0	0	0	0	0	0	0	0
	.	.	.	.	0TR	.	.	no	.	.	.	.	chr15	36673931	36675330	1399	chr15:36966132-36967531	chr15	36966132	36967531	hs812	.	.	.	.	.	human	negative	0	0	0	0	0	0	0	0	0	0	0	0	0	0	0	0	0	0	0	0	0
	.	.	.	.	0TR	.	.	no	.	.	.	.	chr5	158716416	158717717	1301	chr5:158143424-158144725	chr5	158143424	158144725	hs813	.	.	.	.	.	human	positive	0	0	0	0	0	0	0	0	0	0	0	0	0	0	0	0	0	0	0	0	0
	.	.	.	.	0TR	.	.	no	.	.	.	.	chr10	76542106	76543008	902	chr10:78301864-78302766	chr10	78301864	78302766	hs815	.	.	.	.	.	human	negative	0	0	0	0	0	0	0	0	0	0	0	0	0	0	0	0	0	0	0	0	0
chr7:14339799-14341124	chr7	14339799	14341124	1325	4TRa	ARID1B,ATAC,BCL11A,TBR1,TCF7L2	distal	yes	DGKB:ENSG00000136267:-:lncRNA:70597	DGKB	ENSG00000136267	no	chr7	14340002	14341115	1113	chr7:14379627-14380740	chr7	14379627	14380740	hs816	.	.	.	.	.	human	positive	1113	1	0	0	0	0	0	0	0	0	0	0	0	0	0	0	0	0	0	0	0
chr15:64459886-64462319	chr15	64459886	64462319	2433	5TRa	ARID1B,ATAC,BCL11A,FOXP1,TBR1,TCF7L2	proximal	no	ZNF609:ENSG00000180357:+:protein_coding:0	ZNF609	ENSG00000180357	no	chr15	64461231	64462365	1134	chr15:64753430-64754564	chr15	64753430	64754564	hs817	.	.	.	.	.	human	negative	1088	0.959	0	0	0	0	0	0	0	0	0	0	0	0	0	0	0	0	0	0	0
chr9:125759282-125760414	chr9	125759282	125760414	1132	4TRa	ARID1B,ATAC,BCL11A,TBR1,TCF7L2	distal	yes	PBX3:ENSG00000167081:+:retained_intron:-11199	PBX3	ENSG00000167081	no	chr9	125758713	125760374	1661	chr9:128520992-128522653	chr9	128520992	128522653	hs818	.	.	.	.	.	human	positive	1092	0.965	0	0	0	0	0	0	0	0	0	0	0	0	0	0	0	0	0	0	0
	.	.	.	.	0TR	.	.	no	.	.	.	.	chr17	37117120	37118221	1101	chr17:35474054-35475155	chr17	35474054	35475155	hs819	.	.	.	.	.	human	negative	0	0	0	0	0	0	0	0	0	0	0	0	0	0	0	0	0	0	0	0	0
chr19:30401793-30402395	chr19	30401793	30402395	602	1TRa	ATAC,TBR1	distal	no	ZNF536:ENSG00000198597:+:protein_coding:-29871	ZNF536	ENSG00000198597	no	chr19	30401501	30402618	1117	chr19:30892408-30893525	chr19	30892408	30893525	hs821	.	.	.	.	.	human	negative	602	1	0	0	0	0	0	0	0	0	0	0	0	0	0	0	0	0	0	0	0
chr2:59849995-59851252	chr2	59849995	59851252	1257	1TR	TBR1	distal	no	AC007100.2:ENSG00000286604:+:lncRNA:-71311	AC007100.2	ENSG00000286604	no	chr2	59849929	59851614	1685	chr2:60077064-60078749	chr2	60077064	60078749	hs822	.	.	.	.	.	human	negative	1257	1	0	0	0	0	0	0	0	0	0	0	0	0	0	0	0	0	0	0	0
	.	.	.	.	0TR	.	.	no	.	.	.	.	chr13	78998125	78999456	1331	chr13:79572260-79573591	chr13	79572260	79573591	hs823	.	.	.	.	.	human	negative	0	0	0	0	0	0	0	0	0	0	0	0	0	0	0	0	0	0	0	0	0
	.	.	.	.	0TR	.	.	no	.	.	.	.	chr18	74855716	74857326	1610	chr18:72567672-72569282	chr18	72567672	72569282	hs824	.	.	.	.	.	human	positive	0	0	0	0	0	0	0	0	0	0	0	0	0	0	0	0	0	0	0	0	0
	.	.	.	.	0TR	.	.	no	.	.	.	.	chr3	18875077	18875981	904	chr3:18916569-18917473	chr3	18916569	18917473	hs825	.	.	.	.	.	human	negative	0	0	0	0	0	0	0	0	0	0	0	0	0	0	0	0	0	0	0	0	0
chr10:23201967-23202410	chr10	23201967	23202410	443	1TR	TCF7L2	distal	no	PTF1A:ENSG00000168267:+:protein_coding:-8607	PTF1A	ENSG00000168267	no	chr10	23201909	23202579	670	chr10:23490838-23491508	chr10	23490838	23491508	hs826	.	.	.	.	.	human	negative	443	1	0	0	0	0	0	0	0	0	0	0	0	0	0	0	0	0	0	0	0
chr7:70416178-70418563	chr7	70416178	70418563	2385	5TRa	ARID1B,ATAC,BCL11A,FOXP1,TBR1,TCF7L2	distal	yes	AUTS2:ENSG00000158321:+:retained_intron:-101341	AUTS2	ENSG00000158321	no	chr7	70416775	70417705	930	chr7:69881761-69882691	chr7	69881761	69882691	hs827	.	.	.	.	.	human	negative	930	1	0	0	0	0	0	0	0	0	0	0	0	0	0	0	0	0	0	0	0
	.	.	.	.	0TR	.	.	no	.	.	.	.	chr15	36672618	36673897	1279	chr15:36964819-36966098	chr15	36964819	36966098	hs828	.	.	.	.	.	human	positive	0	0	0	0	0	0	0	0	0	0	0	0	0	0	0	0	0	0	0	0	0
	.	.	.	.	0TR	.	.	no	.	.	.	.	chr5	171156489	171157417	928	chr5:170583493-170584421	chr5	170583493	170584421	hs829	.	.	.	.	.	human	negative	0	0	0	0	0	0	0	0	0	0	0	0	0	0	0	0	0	0	0	0	0
	.	.	.	.	0TR	.	.	no	.	.	.	.	chr15	37867306	37868806	1500	chr15:38159507-38161007	chr15	38159507	38161007	hs830	.	.	.	.	.	human	positive	0	0	0	0	0	0	0	0	0	0	0	0	0	0	0	0	0	0	0	0	0
	.	.	.	.	0TR	.	.	no	.	.	.	.	chr2	67054125	67055408	1283	chr2:67281257-67282540	chr2	67281257	67282540	hs831	.	.	.	.	.	human	positive	0	0	0	0	0	0	0	0	0	0	0	0	0	0	0	0	0	0	1	0	0
	.	.	.	.	0TR	.	.	no	.	.	.	.	chr3	158483764	158484540	776	chr3:158201553-158202329	chr3	158201553	158202329	hs832	.	.	.	.	.	human	negative	0	0	0	0	0	0	0	0	0	0	0	0	0	0	0	0	0	0	0	0	0
	.	.	.	.	0TR	.	.	no	.	.	.	.	chr7	70515627	70516313	686	chr7:69980613-69981299	chr7	69980613	69981299	hs833	.	.	.	.	.	human	negative	0	0	0	0	0	0	0	0	0	0	0	0	0	0	0	0	0	0	0	0	0
	.	.	.	.	0TR	.	.	no	.	.	.	.	chr8	37637791	37638686	895	chr8:37495309-37496204	chr8	37495309	37496204	hs834	.	.	.	.	.	human	positive	0	0	0	0	0	0	0	0	0	0	0	0	0	0	0	0	0	0	1	0	0
chr2:59313422-59314867	chr2	59313422	59314867	1445	5TRa	ARID1B,ATAC,BCL11A,FOXP1,TBR1,TCF7L2	distal	yes	AC007179.2:ENSG00000233891:-:lncRNA:59849	AC007179.2	ENSG00000233891	no	chr2	59313505	59314802	1297	chr2:59540640-59541937	chr2	59540640	59541937	hs836	chr2	59313422	59314867	BCL11A	.	human	positive	1297	1	0	0	0	0	0	0	0	0	0	0	0	0	0	1	0	0	0	0	0
	.	.	.	.	0TR	.	.	no	.	.	.	.	chr8	64916634	64917609	975	chr8:65828869-65829844	chr8	65828869	65829844	hs838	.	.	.	.	.	human	negative	0	0	0	0	0	0	0	0	0	0	0	0	0	0	0	0	0	0	0	0	0
	.	.	.	.	0TR	.	.	no	.	.	.	.	chr3	17946140	17947453	1313	chr3:17987632-17988945	chr3	17987632	17988945	hs839	.	.	.	.	.	human	negative	0	0	0	0	0	0	0	0	0	0	0	0	0	0	0	0	0	0	0	0	0
	.	.	.	.	0TR	.	.	no	.	.	.	.	chr4	66123762	66124648	886	chr4:66989480-66990366	chr4	66989480	66990366	hs840	.	.	.	.	Pallial	human	positive	0	0	0	0	0	0	0	0	0	0	0	0	0	0	0	0	0	0	0	0	0
chr10:117094838-117095364	chr10	117094838	117095364	526	1TRa	ATAC,TCF7L2	distal	no	SHTN1:ENSG00000187164:-:protein_coding:-31529	SHTN1	ENSG00000187164	no	chr10	117094613	117095732	1119	chr10:118854124-118855243	chr10	118854124	118855243	hs841	.	.	.	.	Subpallium	human	positive	526	1	0	0	0	0	0	0	0	0	0	0	0	0	0	0	0	0	0	0	0
chr4:14267246-14268275	chr4	14267246	14268275	1029	4TRa	ARID1B,ATAC,BCL11A,TBR1,TCF7L2	distal	yes	AC092546.1:ENSG00000249988:+:lncRNA:-32857	AC092546.1	ENSG00000249988	no	chr4	14267209	14268300	1091	chr4:14268833-14269924	chr4	14268833	14269924	hs842	.	.	.	.	.	human	positive	1029	1	0	0	0	0	1	0	0	0	0	0	0	0	0	0	0	0	0	0	0
	.	.	.	.	0TR	.	.	no	.	.	.	.	chr3	137920069	137921266	1197	chr3:137638911-137640108	chr3	137638911	137640108	hs843	.	.	.	.	.	human	positive	0	0	0	0	0	0	0	0	1	0	0	0	1	0	0	0	0	0	0	0	0
chr7:20792404-20794490	chr7	20792404	20794490	2086	3TRa	ARID1B,ATAC,TBR1,TCF7L2	distal	no	SP8:ENSG00000164651:-:protein_coding:5517	SP8	ENSG00000164651	no	chr7	20793009	20794283	1274	chr7:20832628-20833902	chr7	20832628	20833902	hs844	.	.	.	.	Pallial	human	positive	1274	1	0	0	0	0	0	0	0	0	0	0	0	0	0	1	0	0	0	0	0
	.	.	.	.	0TR	.	.	no	.	.	.	.	chr17	12472466	12473269	803	chr17:12375783-12376586	chr17	12375783	12376586	hs845	.	.	.	.	.	human	negative	0	0	0	0	0	0	0	0	0	0	0	0	0	0	0	0	0	0	0	0	0
	.	.	.	.	0TR	.	.	no	.	.	.	.	chr7	70426257	70427042	785	chr7:69891243-69892028	chr7	69891243	69892028	hs846	.	.	.	.	.	human	negative	0	0	0	0	0	0	0	0	0	0	0	0	0	0	0	0	0	0	0	0	0
chr4:42148168-42148753	chr4	42148168	42148753	585	2TRa	ARID1B,ATAC,TCF7L2	distal	no	AC111006.1:ENSG00000285454:+:lncRNA:2274	AC111006.1	ENSG00000285454	no	chr4	42148074	42149047	973	chr4:42150091-42151064	chr4	42150091	42151064	hs847	.	.	.	.	.	human	positive	585	1	0	0	0	0	0	0	0	0	0	0	0	0	0	0	0	0	0	0	0
chr16:51457851-51458078	chr16	51457851	51458078	227	1TR	ARID1B	distal	no	AC007344.1:ENSG00000260850:-:lncRNA:-67070	AC007344.1	ENSG00000260850	no	chr16	51457888	51459114	1226	chr16:51491799-51493025	chr16	51491799	51493025	hs848	.	.	.	.	.	human	positive	190	0.837	0	0	0	0	1	0	0	0	0	0	0	0	0	0	0	0	0	0	0
chr16:51458238-51459364	chr16	51458238	51459364	1126	3TRa	ARID1B,ATAC,TBR1,TCF7L2	distal	no	AC007344.1:ENSG00000260850:-:lncRNA:-66881	AC007344.1	ENSG00000260850	no	chr16	51457888	51459114	1226	chr16:51491799-51493025	chr16	51491799	51493025	hs848	.	.	.	.	.	human	positive	876	0.778	0	0	0	0	1	0	0	0	0	0	0	0	0	0	0	0	0	0	0
	.	.	.	.	0TR	.	.	no	.	.	.	.	chr17	36701446	36702285	839	chr17:35057889-35058730	chr17	35057889	35058730	hs849	.	.	.	.	.	human	negative	0	0	0	0	0	0	0	0	0	0	0	0	0	0	0	0	0	0	0	0	0
	.	.	.	.	0TR	.	.	no	.	.	.	.	chr1	38825828	38826769	941	chr1:39291500-39292441	chr1	39291500	39292441	hs850	.	.	.	.	.	human	negative	0	0	0	0	0	0	0	0	0	0	0	0	0	0	0	0	0	0	0	0	0
	.	.	.	.	0TR	.	.	no	.	.	.	.	chr18	39183799	39184827	1028	chr18:36763763-36764791	chr18	36763763	36764791	hs851	.	.	.	.	.	human	positive	0	0	0	0	0	0	0	0	0	0	0	0	0	0	0	0	0	0	0	0	0
	.	.	.	.	0TR	.	.	no	.	.	.	.	chr9	13750116	13751399	1283	chr9:13750115-13751398	chr9	13750115	13751398	hs852	.	.	.	.	.	human	positive	0	0	0	0	0	0	0	0	0	0	0	0	0	0	0	1	0	0	0	0	0
chr5:87787408-87789206	chr5	87787408	87789206	1798	4TRa	ARID1B,ATAC,BCL11A,TBR1,TCF7L2	distal	yes	AC020930.1:ENSG00000287783:-:lncRNA:13337	AC020930.1	ENSG00000287783	no	chr5	87787195	87788935	1740	chr5:87083012-87084752	chr5	87083012	87084752	hs853	.	.	.	.	Pallial	human	positive	1527	0.878	0	0	0	0	0	0	0	0	0	0	0	0	0	0	0	0	0	0	0
	.	.	.	.	0TR	.	.	no	.	.	.	.	chr3	71003225	71004095	870	chr3:71052376-71053246	chr3	71052376	71053246	hs854	.	.	.	.	.	human	negative	0	0	0	0	0	0	0	0	0	0	0	0	0	0	0	0	0	0	0	0	0
chr11:31967495-31969586	chr11	31967495	31969586	2091	4TRa	ARID1B,ATAC,BCL11A,TBR1,TCF7L2	distal	yes	AL035078.1:ENSG00000254584:-:lncRNA:-73582	AL035078.1	ENSG00000254584	no	chr11	31967627	31968476	849	chr11:31989173-31990022	chr11	31989173	31990022	hs855	.	.	.	.	.	human	positive	849	1	0	0	0	0	0	0	0	0	0	0	0	0	0	0	0	0	0	0	0
	.	.	.	.	0TR	.	.	no	.	.	.	.	chrX	148747492	148748635	1143	chrX:147829016-147830159	chrX	147829016	147830159	hs856	.	.	.	.	.	human	negative	0	0	0	0	0	0	0	0	0	0	0	0	0	0	0	0	0	0	0	0	0
	.	.	.	.	0TR	.	.	no	.	.	.	.	chr19	30256150	30257741	1591	chr19:30747057-30748648	chr19	30747057	30748648	hs858	.	.	.	.	.	human	positive	0	0	0	0	0	0	0	0	1	0	0	0	0	0	0	0	0	0	0	0	0
	.	.	.	.	0TR	.	.	no	.	.	.	.	chr16	53529142	53530543	1401	chr16:53563054-53564455	chr16	53563054	53564455	hs859	.	.	.	.	.	human	negative	0	0	0	0	0	0	0	0	0	0	0	0	0	0	0	0	0	0	0	0	0
chr2:174330458-174344441	chr2	174330458	174344441	13983	5TRa	ARID1B,ATAC,BCL11A,FOXP1,TBR1,TCF7L2	proximal	no	SP9:ENSG00000217236:+:protein_coding:0,AC018470.1:ENSG00000280414:-:TEC:0	SP9,AC018470.1	ENSG00000217236,ENSG00000280414	no	chr2	174331315	174332386	1071	chr2:175196043-175197114	chr2	175196043	175197114	hs860	.	.	.	.	.	human	positive	1071	1	0	0	0	0	0	0	0	0	0	0	0	0	0	0	0	0	0	0	0
	.	.	.	.	0TR	.	.	no	.	.	.	.	chr7	115622696	115624715	2019	chr7:115262750-115264769	chr7	115262750	115264769	hs861	.	.	.	.	.	human	negative	0	0	0	0	0	0	0	0	0	0	0	0	0	0	0	0	0	0	0	0	0
chr11:31480926-31481261	chr11	31480926	31481261	335	0TRa	ATAC	distal	no	IMMP1L:ENSG00000148950:-:nonsense_mediated_decay:24587	IMMP1L	ENSG00000148950	no	chr11	31480488	31481610	1122	chr11:31502035-31503157	chr11	31502035	31503157	hs863	.	.	.	.	.	human	positive	335	1	0	0	0	0	0	0	0	0	0	0	0	0	0	0	0	0	0	0	0
	.	.	.	.	0TR	.	.	no	.	.	.	.	chr3	70985238	70986279	1041	chr3:71034389-71035430	chr3	71034389	71035430	hs864	.	.	.	.	.	human	positive	0	0	0	1	0	0	0	0	0	0	1	0	0	0	0	0	0	0	0	0	0
chr6:50715739-50717551	chr6	50715739	50717551	1812	1TR	TCF7L2	proximal	no	TFAP2D:ENSG00000008197:+:lncRNA:490	TFAP2D	ENSG00000008197	no	chr6	50717531	50718524	993	chr6:50685244-50686237	chr6	50685244	50686237	hs865	.	.	.	.	.	human	positive	20	0.02	0	0	0	0	0	0	0	0	0	0	0	0	0	0	0	0	0	0	0
chr6:50717687-50718229	chr6	50717687	50718229	542	2TRa	ATAC,TBR1,TCF7L2	proximal	no	TFAP2D:ENSG00000008197:+:lncRNA:0	TFAP2D	ENSG00000008197	no	chr6	50717531	50718524	993	chr6:50685244-50686237	chr6	50685244	50686237	hs865	.	.	.	.	.	human	positive	542	1	0	0	0	0	0	0	0	0	0	0	0	0	0	0	0	0	0	0	0
	.	.	.	.	0TR	.	.	no	.	.	.	.	chr11	32030852	32031950	1098	chr11:32052398-32053496	chr11	32052398	32053496	hs866	.	.	.	.	.	human	negative	0	0	0	0	0	0	0	0	0	0	0	0	0	0	0	0	0	0	0	0	0
chr2:105080951-105081519	chr2	105080951	105081519	568	2TRa	ARID1B,ATAC,TBR1	distal	no	MRPS9:ENSG00000135972:+:nonsense_mediated_decay:7498	MRPS9	ENSG00000135972	no	chr2	105080753	105081700	947	chr2:105697211-105698158	chr2	105697211	105698158	hs868	.	.	.	.	.	human	positive	568	1	0	0	0	0	1	0	0	0	0	0	0	0	0	0	0	0	0	0	0
chr19:31717543-31718424	chr19	31717543	31718424	881	1TR	TBR1	distal	no	RNA5SP471:ENSG00000252780:-:rRNA_pseudogene:62081	RNA5SP471	ENSG00000252780	no	chr19	31717852	31718567	715	chr19:32208758-32209473	chr19	32208758	32209473	hs870	.	.	.	.	.	human	negative	572	0.8	0	0	0	0	0	0	0	0	0	0	0	0	0	0	0	0	0	0	0
chrX:82442156-82442698	chrX	82442156	82442698	542	3TRa	ARID1B,ATAC,TBR1,TCF7L2	distal	no	AL031313.1:ENSG00000228041:-:processed_pseudogene:-55692	AL031313.1	ENSG00000228041	no	chrX	82442181	82442796	615	chrX:81697630-81698245	chrX	81697630	81698245	hs871	.	.	.	.	.	human	negative	517	0.954	0	0	0	0	0	0	0	0	0	0	0	0	0	0	0	0	0	0	0
chr11:121926726-121930887	chr11	121926726	121930887	4161	4TRa	ARID1B,ATAC,BCL11A,TBR1,TCF7L2	distal	yes	RNU6-256P:ENSG00000252556:+:snRNA:73467	RNU6-256P	ENSG00000252556	no	chr11	121929063	121930463	1400	chr11:121799771-121801171	chr11	121799771	121801171	hs872	.	.	.	.	.	human	positive	1400	1	0	0	0	0	1	0	0	1	0	0	0	0	0	0	0	0	0	0	0
	.	.	.	.	0TR	.	.	no	.	.	.	.	chr11	72369476	72370457	981	chr11:72080520-72081501	chr11	72080520	72081501	hs873	.	.	.	.	.	human	negative	0	0	0	0	0	0	0	0	0	0	0	0	0	0	0	0	0	0	0	0	0
	.	.	.	.	0TR	.	.	no	.	.	.	.	chr13	64528642	64529625	983	chr13:65102774-65103757	chr13	65102774	65103757	hs874	.	.	.	.	.	human	negative	0	0	0	0	0	0	0	0	0	0	0	0	0	0	0	0	0	0	0	0	0
chr9:130665479-130666498	chr9	130665479	130666498	1019	2TR	TBR1,TCF7L2	distal	no	PRDM12:ENSG00000130711:+:protein_coding:-1676	PRDM12	ENSG00000130711	no	chr9	130665168	130665841	673	chr9:133540555-133541228	chr9	133540555	133541228	hs876	.	.	.	.	Pallial_Subpallial	human	positive	362	0.538	0	0	0	0	1	0	0	0	0	0	0	0	0	0	0	0	0	0	0
	.	.	.	.	0TR	.	.	no	.	.	.	.	chr7	50179868	50180692	824	chr7:50219464-50220288	chr7	50219464	50220288	hs877	.	.	.	.	.	human	negative	0	0	0	0	0	0	0	0	0	0	0	0	0	0	0	0	0	0	0	0	0
	.	.	.	.	0TR	.	.	no	.	.	.	.	chr1	88150004	88151244	1240	chr1:88615687-88616927	chr1	88615687	88616927	hs878	.	.	.	.	.	human	positive	0	0	0	0	0	0	0	0	0	0	0	0	0	1	0	0	0	0	0	0	0
	.	.	.	.	0TR	.	.	no	.	.	.	.	chr14	36424115	36425121	1006	chr14:36893320-36894326	chr14	36893320	36894326	hs879	.	.	.	.	.	human	negative	0	0	0	0	0	0	0	0	0	0	0	0	0	0	0	0	0	0	0	0	0
	.	.	.	.	0TR	.	.	no	.	.	.	.	chr18	38444524	38445567	1043	chr18:36024488-36025531	chr18	36024488	36025531	hs880	.	.	.	.	.	human	negative	0	0	0	0	0	0	0	0	0	0	0	0	0	0	0	0	0	0	0	0	0
	.	.	.	.	0TR	.	.	no	.	.	.	.	chr13	66035667	66036616	949	chr13:66609799-66610748	chr13	66609799	66610748	hs881	.	.	.	.	.	human	positive	0	0	0	0	0	0	0	0	0	0	0	0	1	0	0	0	0	0	0	0	0
	.	.	.	.	0TR	.	.	no	.	.	.	.	chr13	70958905	70960063	1158	chr13:71533037-71534195	chr13	71533037	71534195	hs882	.	.	.	.	.	human	positive	0	0	0	0	0	0	1	0	0	0	0	0	0	0	0	0	0	0	0	0	1
chr11:16290469-16290967	chr11	16290469	16290967	498	1TRa	ATAC,TCF7L2	distal	no	SOX6:ENSG00000110693:-:lncRNA:37932	SOX6	ENSG00000110693	no	chr11	16290047	16291335	1288	chr11:16311593-16312881	chr11	16311593	16312881	hs883	.	.	.	.	Subpallium	human	positive	498	1	0	0	0	0	0	0	0	0	0	0	0	0	0	0	0	0	0	0	0
	.	.	.	.	0TR	.	.	no	.	.	.	.	chr18	79283189	79284144	955	chr18:77043189-77044144	chr18	77043189	77044144	hs885	.	.	.	.	.	human	negative	0	0	0	0	0	0	0	0	0	0	0	0	0	0	0	0	0	0	0	0	0
	.	.	.	.	0TR	.	.	no	.	.	.	.	chr4	180280406	180281376	970	chr4:181201559-181202529	chr4	181201559	181202529	hs886	.	.	.	.	.	human	positive	0	0	0	0	0	0	0	0	0	0	0	0	0	0	0	0	0	0	0	0	0
chr3:189138489-189140675	chr3	189138489	189140675	2186	5TRa	ARID1B,ATAC,BCL11A,FOXP1,TBR1,TCF7L2	distal	yes	TPRG1:ENSG00000188001:+:lncRNA:-7760	TPRG1	ENSG00000188001	no	chr3	189139394	189140234	840	chr3:188857183-188858023	chr3	188857183	188858023	hs887	.	.	.	.	.	human	negative	840	1	0	0	0	0	0	0	0	0	0	0	0	0	0	0	0	0	0	0	0
	.	.	.	.	0TR	.	.	no	.	.	.	.	chr2	163493166	163494602	1436	chr2:164349676-164351112	chr2	164349676	164351112	hs890	.	.	.	.	.	human	negative	0	0	0	0	0	0	0	0	0	0	0	0	0	0	0	0	0	0	0	0	0
	.	.	.	.	0TR	.	.	no	.	.	.	.	chr8	76047782	76049479	1697	chr8:76960017-76961714	chr8	76960017	76961714	hs891	.	.	.	.	.	human	positive	0	0	0	0	0	0	1	0	0	0	0	0	0	0	0	0	0	0	0	0	0
chr12:24080776-24082235	chr12	24080776	24082235	1459	3TRa	ARID1B,ATAC,TBR1,TCF7L2	distal	no	SOX5:ENSG00000134532:-:protein_coding:129743,MIR920:ENSG00000216192:+:miRNA:130185	SOX5,MIR920	ENSG00000134532,ENSG00000216192	no	chr12	24080950	24082700	1750	chr12:24233884-24235634	chr12	24233884	24235634	hs895	.	.	.	.	.	human	positive	1285	0.881	0	0	0	0	0	0	0	0	0	0	0	0	0	0	0	0	0	0	0
chr10:101484900-101485368	chr10	101484900	101485368	468	1TR	TBR1	distal	no	BTRC:ENSG00000166167:+:lncRNA:50015	BTRC	ENSG00000166167	no	chr10	101485253	101486853	1600	chr10:103245010-103246610	chr10	103245010	103246610	hs897	.	.	.	.	.	human	negative	115	0.246	0	0	0	0	0	0	0	0	0	0	0	0	0	0	0	0	0	0	0
chr10:101485787-101486552	chr10	101485787	101486552	765	4TRa	ARID1B,ATAC,BCL11A,TBR1,TCF7L2	distal	yes	BTRC:ENSG00000166167:+:lncRNA:48831	BTRC	ENSG00000166167	no	chr10	101485253	101486853	1600	chr10:103245010-103246610	chr10	103245010	103246610	hs897	.	.	.	.	.	human	negative	765	1	0	0	0	0	0	0	0	0	0	0	0	0	0	0	0	0	0	0	0
	.	.	.	.	0TR	.	.	no	.	.	.	.	chr5	3179500	3180318	818	chr5:3179614-3180432	chr5	3179614	3180432	hs900	.	.	.	.	.	human	negative	0	0	0	0	0	0	0	0	0	0	0	0	0	0	0	0	0	0	0	0	0
chr9:37251492-37251851	chr9	37251492	37251851	359	1TR	TCF7L2	distal	no	ZCCHC7:ENSG00000147905:+:lncRNA:32311	ZCCHC7	ENSG00000147905	no	chr9	37251210	37252226	1016	chr9:37251207-37252223	chr9	37251207	37252223	hs901	.	.	.	.	.	human	positive	359	1	0	0	0	0	0	0	0	0	0	0	0	0	0	0	0	0	0	0	0
	.	.	.	.	0TR	.	.	no	.	.	.	.	chrX	140298751	140300034	1283	chrX:139380916-139382199	chrX	139380916	139382199	hs902	.	.	.	.	.	human	negative	0	0	0	0	0	0	0	0	0	0	0	0	0	0	0	0	0	0	0	0	0
	.	.	.	.	0TR	.	.	no	.	.	.	.	chr4	144938849	144940129	1280	chr4:145860001-145861281	chr4	145860001	145861281	hs904	.	.	.	.	.	human	negative	0	0	0	0	0	0	0	0	0	0	0	0	0	0	0	0	0	0	0	0	0
chr4:144647264-144647515	chr4	144647264	144647515	251	1TR	TBR1	proximal	no	HHIP:ENSG00000164161:+:lncRNA:664,HHIP-AS1:ENSG00000248890:-:lncRNA:1276	HHIP,HHIP-AS1	ENSG00000164161,ENSG00000248890	no	chr4	144647096	144648803	1707	chr4:145568248-145569955	chr4	145568248	145569955	hs905	.	.	.	.	.	human	negative	251	1	0	0	0	0	0	0	0	0	0	0	0	0	0	0	0	0	0	0	0
chr4:144357214-144357414	chr4	144357214	144357414	200	1TR	TCF7L2	distal	no	AC106871.1:ENSG00000261129:+:lncRNA:148485	AC106871.1	ENSG00000261129	no	chr4	144355661	144357567	1906	chr4:145276813-145278719	chr4	145276813	145278719	hs906	.	.	.	.	.	human	positive	200	1	0	0	1	0	0	0	0	0	0	0	0	0	0	0	0	0	0	0	0
chr8:98416844-98417098	chr8	98416844	98417098	254	1TR	TBR1	distal	no	AP003355.1:ENSG00000253468:-:processed_pseudogene:3059	AP003355.1	ENSG00000253468	no	chr8	98416253	98417204	951	chr8:99428481-99429432	chr8	99428481	99429432	hs908	.	.	.	.	.	human	positive	254	1	0	0	0	0	1	0	0	0	0	0	0	0	0	0	0	0	0	0	1
	.	.	.	.	0TR	.	.	no	.	.	.	.	chr8	99668181	99669581	1400	chr8:100680409-100681809	chr8	100680409	100681809	hs909	.	.	.	.	.	human	positive	0	0	0	0	0	0	0	0	0	0	0	0	0	0	0	0	0	0	1	0	1
	.	.	.	.	0TR	.	.	no	.	.	.	.	chr15	32799326	32800458	1132	chr15:33091527-33092659	chr15	33091527	33092659	hs910	.	.	.	.	.	human	negative	0	0	0	0	0	0	0	0	0	0	0	0	0	0	0	0	0	0	0	0	0
chr20:52936130-52937649	chr20	52936130	52937649	1519	4TRa	ARID1B,ATAC,BCL11A,TBR1,TCF7L2	distal	yes	TSHZ2:ENSG00000182463:+:protein_coding:34708	TSHZ2	ENSG00000182463	no	chr20	52935926	52937538	1612	chr20:51552465-51554077	chr20	51552465	51554077	hs911	.	.	.	.	.	human	negative	1408	0.927	0	0	0	0	0	0	0	0	0	0	0	0	0	0	0	0	0	0	0
chr20:21234714-21235346	chr20	21234714	21235346	632	2TRa	ARID1B,ATAC,TCF7L2	distal	no	KIZ:ENSG00000088970:+:lncRNA:9124	KIZ	ENSG00000088970	no	chr20	21234152	21236594	2442	chr20:21214790-21217232	chr20	21214790	21217232	hs914	.	.	.	.	.	human	positive	632	1	0	0	0	0	0	0	0	0	0	0	0	0	0	0	0	0	0	0	0
chr20:21235618-21236289	chr20	21235618	21236289	671	2TRa	ATAC,TBR1,TCF7L2	distal	no	KIZ:ENSG00000088970:+:lncRNA:8181	KIZ	ENSG00000088970	no	chr20	21234152	21236594	2442	chr20:21214790-21217232	chr20	21214790	21217232	hs914	.	.	.	.	.	human	positive	671	1	0	0	0	0	0	0	0	0	0	0	0	0	0	0	0	0	0	0	0
chr13:78402114-78402989	chr13	78402114	78402989	875	3TRa	ARID1B,ATAC,TBR1,TCF7L2	distal	no	RPL31P54:ENSG00000229865:+:processed_pseudogene:19833	RPL31P54	ENSG00000229865	no	chr13	78401880	78403203	1323	chr13:78976015-78977338	chr13	78976015	78977338	hs915	.	.	.	.	.	human	positive	875	1	0	0	0	0	0	0	0	0	0	0	0	0	0	0	0	0	0	0	0
	.	.	.	.	0TR	.	.	no	.	.	.	.	chr4	13515873	13517543	1670	chr4:13517497-13519167	chr4	13517497	13519167	hs916	.	.	.	.	.	human	negative	0	0	0	0	0	0	0	0	0	0	0	0	0	0	0	0	0	0	0	0	0
chr1:33255202-33258661	chr1	33255202	33258661	3459	5TRa	ARID1B,ATAC,BCL11A,FOXP1,TBR1,TCF7L2	proximal	no	ZNF362:ENSG00000160094:+:protein_coding:0,ZNF362:ENSG00000160094:+:lncRNA:0	ZNF362,ZNF362	ENSG00000160094,ENSG00000160094	no	chr1	33256893	33258359	1466	chr1:33722494-33723960	chr1	33722494	33723960	hs917	.	.	.	.	.	human	negative	1466	1	0	0	0	0	0	0	0	0	0	0	0	0	0	0	0	0	0	0	0
	.	.	.	.	0TR	.	.	no	.	.	.	.	chr4	108141068	108142627	1559	chr4:109062224-109063783	chr4	109062224	109063783	hs918	.	.	.	.	.	human	negative	0	0	0	0	0	0	0	0	0	0	0	0	0	0	0	0	0	0	0	0	0
chr8:115419433-115419823	chr8	115419433	115419823	390	2TRa	ARID1B,ATAC,TCF7L2	distal	no	TRPS1:ENSG00000104447:-:protein_coding:-72672	TRPS1	ENSG00000104447	no	chr8	115418467	115420299	1832	chr8:116430695-116432527	chr8	116430695	116432527	hs919	.	.	.	.	.	human	positive	390	1	0	0	0	0	0	0	0	0	0	0	0	0	0	0	0	0	0	0	0
	.	.	.	.	0TR	.	.	no	.	.	.	.	chr16	8408831	8409719	888	chr16:8458833-8459721	chr16	8458833	8459721	hs920	.	.	.	.	.	human	negative	0	0	0	0	0	0	0	0	0	0	0	0	0	0	0	0	0	0	0	0	0
chr2:236054614-236054868	chr2	236054614	236054868	254	1TR	TBR1	distal	no	AGAP1:ENSG00000157985:+:lncRNA:-8678	AGAP1	ENSG00000157985	no	chr2	236053955	236056213	2258	chr2:236962599-236964857	chr2	236962599	236964857	hs921	.	.	.	.	.	human	positive	254	1	0	0	0	0	0	0	1	0	0	0	0	0	0	0	0	0	0	0	0
	.	.	.	.	0TR	.	.	no	.	.	.	.	chr17	61251116	61252834	1718	chr17:59328477-59330195	chr17	59328477	59330195	hs922	.	.	.	.	.	human	negative	0	0	0	0	0	0	0	0	0	0	0	0	0	0	0	0	0	0	0	0	0
chr17:56129717-56131803	chr17	56129717	56131803	2086	5TRa	ARID1B,ATAC,BCL11A,FOXP1,TBR1,TCF7L2	distal	yes	ANKFN1:ENSG00000153930:+:retained_intron:-20178,ANKFN1:ENSG00000153930:+:lncRNA:21667	ANKFN1,ANKFN1	ENSG00000153930,ENSG00000153930	no	chr17	56129358	56131065	1707	chr17:54206719-54208426	chr17	54206719	54208426	hs923	.	.	.	.	.	human	negative	1348	0.79	0	0	0	0	0	0	0	0	0	0	0	0	0	0	0	0	0	0	0
chr17:2179640-2179965	chr17	2179640	2179965	325	1TRa	ARID1B,ATAC	distal	no	SMG6:ENSG00000070366:-:protein_coding:6461	SMG6	ENSG00000070366	no	chr17	2178704	2180995	2291	chr17:2081998-2084289	chr17	2081998	2084289	hs924	.	.	.	.	.	human	positive	325	1	0	0	0	0	0	0	0	0	0	0	0	0	0	0	0	0	1	0	0
	.	.	.	.	0TR	.	.	no	.	.	.	.	chr7	70638137	70639345	1208	chr7:70103123-70104331	chr7	70103123	70104331	hs925	.	.	.	.	.	human	positive	0	0	0	0	0	0	1	0	0	0	0	0	0	0	0	0	0	0	0	0	0
	.	.	.	.	0TR	.	.	no	.	.	.	.	chr4	111747146	111748759	1613	chr4:112668302-112669915	chr4	112668302	112669915	hs926	.	.	.	.	.	human	positive	0	0	0	0	0	0	0	0	0	0	0	0	0	0	0	0	0	0	1	0	0
	.	.	.	.	0TR	.	.	no	.	.	.	.	chr4	111114800	111116404	1604	chr4:112035956-112037560	chr4	112035956	112037560	hs927	.	.	.	.	.	human	negative	0	0	0	0	0	0	0	0	0	0	0	0	0	0	0	0	0	0	0	0	0
	.	.	.	.	0TR	.	.	no	.	.	.	.	chr4	111635318	111637136	1818	chr4:112556474-112558292	chr4	112556474	112558292	hs928	.	.	.	.	.	human	negative	0	0	0	0	0	0	0	0	0	0	0	0	0	0	0	0	0	0	0	0	0
	.	.	.	.	0TR	.	.	no	.	.	.	.	chr4	110913299	110914576	1277	chr4:111834455-111835732	chr4	111834455	111835732	hs929	.	.	.	.	.	human	negative	0	0	0	0	0	0	0	0	0	0	0	0	0	0	0	0	0	0	0	0	0
	.	.	.	.	0TR	.	.	no	.	.	.	.	chr4	110748103	110750012	1909	chr4:111669259-111671168	chr4	111669259	111671168	hs930	.	.	.	.	.	human	positive	0	0	0	0	0	0	0	0	0	0	0	0	0	0	0	0	0	0	0	0	0
	.	.	.	.	0TR	.	.	no	.	.	.	.	chr4	111209820	111211229	1409	chr4:112130976-112132385	chr4	112130976	112132385	hs931	.	.	.	.	.	human	negative	0	0	0	0	0	0	0	0	0	0	0	0	0	0	0	0	0	0	0	0	0
	.	.	.	.	0TR	.	.	no	.	.	.	.	chr1	209815705	209816479	774	chr1:209989050-209989824	chr1	209989050	209989824	hs932	.	.	.	.	.	human	positive	0	0	0	0	0	0	0	0	1	1	0	0	1	0	0	0	0	0	0	0	0
	.	.	.	.	0TR	.	.	no	.	.	.	.	chr17	48604888	48605406	518	chr17:46682250-46682768	chr17	46682250	46682768	hs933	.	.	.	.	.	human	negative	0	0	0	0	0	0	0	0	0	0	0	0	0	0	0	0	0	0	0	0	0
chr10:117096641-117097161	chr10	117096641	117097161	520	3TR	ARID1B,TBR1,TCF7L2	distal	no	SHTN1:ENSG00000187164:-:protein_coding:-29906	SHTN1	ENSG00000187164	no	chr10	117096186	117097238	1052	chr10:118855697-118856749	chr10	118855697	118856749	hs934	.	.	.	.	.	human	negative	520	1	0	0	0	0	0	0	0	0	0	0	0	0	0	0	0	0	0	0	0
chr10:117551218-117555300	chr10	117551218	117555300	4082	5TRa	ARID1B,ATAC,BCL11A,FOXP1,TBR1,TCF7L2	distal	yes	EMX2OS:ENSG00000229847:-:lncRNA:6149	EMX2OS	ENSG00000229847	no	chr10	117550972	117551947	975	chr10:119310483-119311458	chr10	119310483	119311458	hs935	.	.	.	.	.	human	positive	729	0.748	0	0	0	0	0	0	0	0	0	0	0	0	0	0	0	0	0	0	0
chr3:18986899-18987099	chr3	18986899	18987099	200	0TRa	ATAC	distal	no	RNU6-138P:ENSG00000251761:-:snRNA:31849	RNU6-138P	ENSG00000251761	no	chr3	18986255	18987863	1608	chr3:19027747-19029355	chr3	19027747	19029355	hs936	.	.	.	.	.	human	negative	200	1	0	0	0	0	0	0	0	0	0	0	0	0	0	0	0	0	0	0	0
	.	.	.	.	0TR	.	.	no	.	.	.	.	chr2	57918972	57920354	1382	chr2:58146107-58147489	chr2	58146107	58147489	hs937	.	.	.	.	.	human	negative	0	0	0	0	0	0	0	0	0	0	0	0	0	0	0	0	0	0	0	0	0
	.	.	.	.	0TR	.	.	no	.	.	.	.	chr2	104571403	104572401	998	chr2:105187861-105188859	chr2	105187861	105188859	hs938	.	.	.	.	.	human	negative	0	0	0	0	0	0	0	0	0	0	0	0	0	0	0	0	0	0	0	0	0
	.	.	.	.	0TR	.	.	no	.	.	.	.	chr10	101334855	101335629	774	chr10:103094612-103095386	chr10	103094612	103095386	hs939	.	.	.	.	.	human	negative	0	0	0	0	0	0	0	0	0	0	0	0	0	0	0	0	0	0	0	0	0
	.	.	.	.	0TR	.	.	no	.	.	.	.	chr12	17557350	17558280	930	chr12:17710284-17711214	chr12	17710284	17711214	hs940	.	.	.	.	.	human	negative	0	0	0	0	0	0	0	0	0	0	0	0	0	0	0	0	0	0	0	0	0
	.	.	.	.	0TR	.	.	no	.	.	.	.	chr16	5741186	5742172	986	chr16:5791187-5792173	chr16	5791187	5792173	hs941	.	.	.	.	.	human	negative	0	0	0	0	0	0	0	0	0	0	0	0	0	0	0	0	0	0	0	0	0
	.	.	.	.	0TR	.	.	no	.	.	.	.	chr6	50158801	50160250	1449	chr6:50126514-50127963	chr6	50126514	50127963	hs942	.	.	.	.	.	human	negative	0	0	0	0	0	0	0	0	0	0	0	0	0	0	0	0	0	0	0	0	0
	.	.	.	.	0TR	.	.	no	.	.	.	.	chr12	79345453	79346790	1337	chr12:79739233-79740570	chr12	79739233	79740570	hs943	.	.	.	.	.	human	negative	0	0	0	0	0	0	0	0	0	0	0	0	0	0	0	0	0	0	0	0	0
	.	.	.	.	0TR	.	.	no	.	.	.	.	chr14	29144097	29145522	1425	chr14:29613303-29614728	chr14	29613303	29614728	hs944	.	.	.	.	.	human	negative	0	0	0	0	0	0	0	0	0	0	0	0	0	0	0	0	0	0	0	0	0
	.	.	.	.	0TR	.	.	no	.	.	.	.	chr21	31278528	31279396	868	chr21:32650843-32651711	chr21	32650843	32651711	hs945	.	.	.	.	.	human	negative	0	0	0	0	0	0	0	0	0	0	0	0	0	0	0	0	0	0	0	0	0
	.	.	.	.	0TR	.	.	no	.	.	.	.	chr2	60090294	60091059	765	chr2:60317429-60318194	chr2	60317429	60318194	hs946	.	.	.	.	.	human	negative	0	0	0	0	0	0	0	0	0	0	0	0	0	0	0	0	0	0	0	0	0
	.	.	.	.	0TR	.	.	no	.	.	.	.	chr18	65411026	65411603	577	chr18:63078262-63078839	chr18	63078262	63078839	hs947	.	.	.	.	.	human	positive	0	0	0	0	0	0	0	0	0	0	0	0	0	0	0	0	0	0	0	0	0
chr4:150367458-150367710	chr4	150367458	150367710	252	1TR	TBR1	distal	no	LRBA:ENSG00000198589:-:retained_intron:51823	LRBA	ENSG00000198589	no	chr4	150367205	150368217	1012	chr4:151288357-151289369	chr4	151288357	151289369	hs948	.	.	.	.	.	human	negative	252	1	0	0	0	0	0	0	0	0	0	0	0	0	0	0	0	0	0	0	0
chr2:198817591-198817938	chr2	198817591	198817938	347	2TR	ARID1B,TBR1	distal	no	AC019330.1:ENSG00000225421:-:lncRNA:45234	AC019330.1	ENSG00000225421	no	chr2	198817248	198818557	1309	chr2:199681972-199683281	chr2	199681972	199683281	hs950	.	.	.	.	.	human	negative	347	1	0	0	0	0	0	0	0	0	0	0	0	0	0	0	0	0	0	0	0
	.	.	.	.	0TR	.	.	no	.	.	.	.	chr10	105559442	105560153	711	chr10:107319200-107319911	chr10	107319200	107319911	hs951	.	.	.	.	.	human	negative	0	0	0	0	0	0	0	0	0	0	0	0	0	0	0	0	0	0	0	0	0
	.	.	.	.	0TR	.	.	no	.	.	.	.	chr5	92146639	92148732	2093	chr5:91442456-91444549	chr5	91442456	91444549	hs952	.	.	.	.	.	human	positive	0	0	0	0	0	0	1	0	0	1	0	0	0	0	0	1	0	0	0	0	1
chr2:174330458-174344441	chr2	174330458	174344441	13983	5TRa	ARID1B,ATAC,BCL11A,FOXP1,TBR1,TCF7L2	proximal	no	SP9:ENSG00000217236:+:protein_coding:0,AC018470.1:ENSG00000280414:-:TEC:0	SP9,AC018470.1	ENSG00000217236,ENSG00000280414	no	chr2	174338535	174340167	1632	chr2:175203263-175204895	chr2	175203263	175204895	hs953	.	.	.	.	Subpallium	human	positive	1632	1	0	0	0	0	1	0	0	0	0	0	0	0	0	0	0	0	0	0	0
	.	.	.	.	0TR	.	.	no	.	.	.	.	chr7	114647932	114650502	2570	chr7:114287987-114290557	chr7	114287987	114290557	hs954	.	.	.	.	.	human	negative	0	0	0	0	0	0	0	0	0	0	0	0	0	0	0	0	0	0	0	0	0
chr7:114659725-114660759	chr7	114659725	114660759	1034	3TRa	ARID1B,ATAC,TBR1,TCF7L2	proximal	no	FOXP2:ENSG00000128573:+:lncRNA:1032	FOXP2	ENSG00000128573	no	chr7	114659656	114662023	2367	chr7:114299711-114302078	chr7	114299711	114302078	hs956	.	.	.	.	Subpallium	human	positive	1034	1	0	0	0	0	0	0	0	0	0	0	0	0	0	0	0	0	0	0	0
chr7:114660838-114661038	chr7	114660838	114661038	200	1TR	TCF7L2	proximal	no	FOXP2:ENSG00000128573:+:lncRNA:753	FOXP2	ENSG00000128573	no	chr7	114659656	114662023	2367	chr7:114299711-114302078	chr7	114299711	114302078	hs956	.	.	.	.	Subpallium	human	positive	200	1	0	0	0	0	0	0	0	0	0	0	0	0	0	0	0	0	0	0	0
chr7:114661314-114661742	chr7	114661314	114661742	428	0TRa	ATAC	proximal	no	FOXP2:ENSG00000128573:+:lncRNA:49	FOXP2	ENSG00000128573	no	chr7	114659656	114662023	2367	chr7:114299711-114302078	chr7	114299711	114302078	hs956	.	.	.	.	Subpallium	human	positive	428	1	0	0	0	0	0	0	0	0	0	0	0	0	0	0	0	0	0	0	0
chr2:60534833-60536563	chr2	60534833	60536563	1730	4TRa	ARID1B,ATAC,BCL11A,TBR1,TCF7L2	proximal	no	BCL11A:ENSG00000119866:-:lncRNA:0	BCL11A	ENSG00000119866	no	chr2	60534269	60535938	1669	chr2:60761404-60763073	chr2	60761404	60763073	hs957	.	.	.	.	Pallial_Subpallial	human	positive	1105	0.662	0	0	0	0	0	0	0	0	0	0	0	0	0	0	0	0	0	0	0
chr2:103445257-103445775	chr2	103445257	103445775	518	3TRa	ARID1B,ATAC,TBR1,TCF7L2	distal	no	AC092568.1:ENSG00000236596:+:processed_pseudogene:48465	AC092568.1	ENSG00000236596	no	chr2	103444276	103446103	1827	chr2:104060734-104062561	chr2	104060734	104062561	hs958	.	.	.	.	.	human	negative	518	1	0	0	0	0	0	0	0	0	0	0	0	0	0	0	0	0	0	0	0
chr2:104429273-104433430	chr2	104429273	104433430	4157	4TRa	ARID1B,ATAC,BCL11A,TBR1,TCF7L2	proximal	no	LINC01102:ENSG00000235597:+:lncRNA:0	LINC01102	ENSG00000235597	no	chr2	104431169	104432340	1171	chr2:105047627-105048798	chr2	105047627	105048798	hs960	.	.	.	.	.	human	negative	1171	1	0	0	0	0	0	0	0	0	0	0	0	0	0	0	0	0	0	0	0
	.	.	.	.	0TR	.	.	no	.	.	.	.	chr7	50293452	50294868	1416	chr7:50333048-50334464	chr7	50333048	50334464	hs961	.	.	.	.	.	human	negative	0	0	0	0	0	0	0	0	0	0	0	0	0	0	0	0	0	0	0	0	0
chr18:25168025-25168576	chr18	25168025	25168576	551	3TRa	ARID1B,ATAC,BCL11A,TBR1	distal	yes	AC105114.2:ENSG00000285595:+:lncRNA:28086	AC105114.2	ENSG00000285595	no	chr18	25167346	25169011	1665	chr18:22747310-22748975	chr18	22747310	22748975	hs962	.	.	.	.	.	human	negative	551	1	0	0	0	0	0	0	0	0	0	0	0	0	0	0	0	0	0	0	0
chr3:71050138-71050358	chr3	71050138	71050358	220	1TR	TBR1	distal	no	FOXP1:ENSG00000114861:-:retained_intron:3060	FOXP1	ENSG00000114861	no	chr3	71050006	71051700	1694	chr3:71099157-71100851	chr3	71099157	71100851	hs965	chr3	71050433	71051567	FOXP1	.	human	positive	220	1	0	0	0	0	0	0	0	0	0	0	0	0	0	0	0	0	1	0	0
chr3:71050433-71051567	chr3	71050433	71051567	1134	4TRa	ARID1B,ATAC,BCL11A,TBR1,TCF7L2	distal	yes	FOXP1:ENSG00000114861:-:retained_intron:3355	FOXP1	ENSG00000114861	no	chr3	71050006	71051700	1694	chr3:71099157-71100851	chr3	71099157	71100851	hs965	chr3	71050433	71051567	FOXP1	.	human	positive	1134	1	0	0	0	0	0	0	0	0	0	0	0	0	0	0	0	0	1	0	0
chr7:114688311-114688916	chr7	114688311	114688916	605	2TR	TBR1,TCF7L2	distal	no	FOXP2:ENSG00000128573:+:lncRNA:-27124	FOXP2	ENSG00000128573	no	chr7	114686857	114689717	2860	chr7:114326912-114329772	chr7	114326912	114329772	hs966	.	.	.	.	.	human	positive	605	1	0	0	0	0	0	0	0	0	0	0	0	0	0	0	0	0	0	0	0
chr12:103090858-103091258	chr12	103090858	103091258	400	0TRa	ATAC	distal	no	AC068643.2:ENSG00000257860:+:lncRNA:60575	AC068643.2	ENSG00000257860	no	chr12	103090564	103091741	1177	chr12:103484342-103485519	chr12	103484342	103485519	hs967	.	.	.	.	.	human	positive	400	1	0	0	0	0	0	0	0	0	0	0	0	0	0	0	0	0	0	0	0
chr2:104700981-104703199	chr2	104700981	104703199	2218	5TRa	ARID1B,ATAC,BCL11A,FOXP1,TBR1,TCF7L2	proximal	no	AC068057.1:ENSG00000228528:+:lncRNA:0	AC068057.1	ENSG00000228528	no	chr2	104701122	104703398	2276	chr2:105317580-105319856	chr2	105317580	105319856	hs969	.	.	.	.	Pallial	human	positive	2077	0.936	0	0	0	0	0	0	0	0	0	0	0	0	0	0	0	0	0	0	0
chr1:164703475-164704003	chr1	164703475	164704003	528	2TRa	ARID1B,ATAC,BCL11A	proximal	no	RF00017:ENSG00000276359:-:misc_RNA:165	RF00017	ENSG00000276359	no	chr1	164703550	164704969	1419	chr1:164672787-164674206	chr1	164672787	164674206	hs970	.	.	.	.	.	human	negative	453	0.858	0	0	0	0	0	0	0	0	0	0	0	0	0	0	0	0	0	0	0
	.	.	.	.	0TR	.	.	no	.	.	.	.	chr5	92634455	92636327	1872	chr5:91970162-91972034	chr5	91970162	91972034	hs971	.	.	.	.	.	human	positive	0	0	0	0	0	0	1	0	0	0	0	0	0	0	1	0	0	0	0	0	0
	.	.	.	.	0TR	.	.	no	.	.	.	.	chr7	50318042	50319048	1006	chr7:50357638-50358644	chr7	50357638	50358644	hs972	.	.	.	.	.	human	negative	0	0	0	0	0	0	0	0	0	0	0	0	0	0	0	0	0	0	0	0	0
	.	.	.	.	0TR	.	.	no	.	.	.	.	chr3	71458318	71459723	1405	chr3:71507469-71508874	chr3	71507469	71508874	hs973	.	.	.	.	.	human	negative	0	0	0	0	0	0	0	0	0	0	0	0	0	0	0	0	0	0	0	0	0
chr9:80797092-80798756	chr9	80797092	80798756	1664	4TRa	ARID1B,ATAC,BCL11A,TBR1,TCF7L2	distal	yes	RPS19P6:ENSG00000234637:-:processed_pseudogene:14321	RPS19P6	ENSG00000234637	no	chr9	80797785	80799057	1272	chr9:83412700-83413972	chr9	83412700	83413972	hs974	.	.	.	.	.	human	positive	971	0.763	0	0	0	0	0	0	0	0	0	0	0	0	0	0	0	0	1	0	0
	.	.	.	.	0TR	.	.	no	.	.	.	.	chr2	59077839	59079758	1919	chr2:59304974-59306893	chr2	59304974	59306893	hs975	.	.	.	.	.	human	positive	0	0	0	0	0	0	0	0	0	0	0	0	0	0	0	0	0	0	0	0	0
chr2:103448594-103448910	chr2	103448594	103448910	316	1TRa	ARID1B,ATAC	distal	no	AC092568.1:ENSG00000236596:+:processed_pseudogene:45330	AC092568.1	ENSG00000236596	no	chr2	103447140	103449354	2214	chr2:104063598-104065812	chr2	104063598	104065812	hs977	.	.	.	.	.	human	negative	316	1	0	0	0	0	0	0	0	0	0	0	0	0	0	0	0	0	0	0	0
chr6:97306263-97307318	chr6	97306263	97307318	1055	2TRa	ARID1B,ATAC,TCF7L2	distal	no	AL589740.1:ENSG00000271860:+:lncRNA:-873	AL589740.1	ENSG00000271860	no	chr6	97306167	97307637	1470	chr6:97754043-97755513	chr6	97754043	97755513	hs978	.	.	.	.	.	human	positive	1055	1	0	0	0	0	0	0	0	0	0	0	0	0	0	0	0	0	0	0	0
	.	.	.	.	0TR	.	.	no	.	.	.	.	chr12	17695177	17696413	1236	chr12:17848111-17849347	chr12	17848111	17849347	hs980	.	.	.	.	.	human	positive	0	0	0	0	0	0	0	0	0	0	0	0	0	0	0	0	0	0	0	0	0
chr4:112519712-112522115	chr4	112519712	112522115	2403	4TRa	ARID1B,ATAC,BCL11A,TBR1,TCF7L2	distal	yes	NEUROG2:ENSG00000178403:-:protein_coding:3531	NEUROG2	ENSG00000178403	no	chr4	112521234	112522374	1140	chr4:113442390-113443530	chr4	113442390	113443530	hs981	.	.	.	.	.	human	positive	881	0.773	0	0	0	0	0	0	0	0	0	0	0	0	0	0	0	0	0	0	0
chr4:112522344-112522626	chr4	112522344	112522626	282	1TR	TCF7L2	distal	no	NEUROG2:ENSG00000178403:-:protein_coding:6163	NEUROG2	ENSG00000178403	no	chr4	112521234	112522374	1140	chr4:113442390-113443530	chr4	113442390	113443530	hs981	.	.	.	.	.	human	positive	30	0.106	0	0	0	0	0	0	0	0	0	0	0	0	0	0	0	0	0	0	0
	.	.	.	.	0TR	.	.	no	.	.	.	.	chr5	91489946	91491350	1404	chr5:90785763-90787167	chr5	90785763	90787167	hs982	.	.	.	.	.	human	negative	0	0	0	0	0	0	0	0	0	0	0	0	0	0	0	0	0	0	0	0	0
	.	.	.	.	0TR	.	.	no	.	.	.	.	chr9	125763069	125764935	1866	chr9:128525348-128527214	chr9	128525348	128527214	hs983	.	.	.	.	.	human	negative	0	0	0	0	0	0	0	0	0	0	0	0	0	0	0	0	0	0	0	0	0
	.	.	.	.	0TR	.	.	no	.	.	.	.	chr14	36438356	36439990	1634	chr14:36907561-36909195	chr14	36907561	36909195	hs984	.	.	.	.	.	human	negative	0	0	0	0	0	0	0	0	0	0	0	0	0	0	0	0	0	0	0	0	0
	.	.	.	.	0TR	.	.	no	.	.	.	.	chr6	97934586	97936053	1467	chr6:98382462-98383929	chr6	98382462	98383929	hs985	.	.	.	.	.	human	negative	0	0	0	0	0	0	0	0	0	0	0	0	0	0	0	0	0	0	0	0	0
chr9:126107713-126108067	chr9	126107713	126108067	354	1TRa	ARID1B,ATAC	distal	no	AL589923.1:ENSG00000232413:+:lncRNA:-50413	AL589923.1	ENSG00000232413	no	chr9	126107167	126108655	1488	chr9:128869446-128870934	chr9	128869446	128870934	hs987	.	.	.	.	Pallial_Subpallial	human	positive	354	1	0	0	0	0	0	0	0	0	0	0	0	0	0	0	0	0	0	0	0
	.	.	.	.	0TR	.	.	no	.	.	.	.	chr1	88410048	88411509	1461	chr1:88875731-88877192	chr1	88875731	88877192	hs988	.	.	.	.	.	human	negative	0	0	0	0	0	0	0	0	0	0	0	0	0	0	0	0	0	0	0	0	0
	.	.	.	.	0TR	.	.	no	.	.	.	.	chr5	91472553	91474026	1473	chr5:90768370-90769843	chr5	90768370	90769843	hs989	.	.	.	.	.	human	negative	0	0	0	0	0	0	0	0	0	0	0	0	0	0	0	0	0	0	0	0	0
	.	.	.	.	0TR	.	.	no	.	.	.	.	chr2	104900279	104902032	1753	chr2:105516737-105518490	chr2	105516737	105518490	hs990	.	.	.	.	.	human	positive	0	0	0	0	0	0	0	0	0	0	0	0	0	0	0	0	0	0	1	0	0
chr20:40234362-40234963	chr20	40234362	40234963	601	2TRa	ARID1B,ATAC,TCF7L2	distal	no	AL009050.1:ENSG00000223410:+:lncRNA:-113849	AL009050.1	ENSG00000223410	no	chr20	40234106	40235385	1279	chr20:38862746-38864025	chr20	38862746	38864025	hs992	.	.	.	.	.	human	negative	601	1	0	0	0	0	0	0	0	0	0	0	0	0	0	0	0	0	0	0	0
	.	.	.	.	0TR	.	.	no	.	.	.	.	chr12	17158850	17160825	1975	chr12:17311784-17313759	chr12	17311784	17313759	hs993	.	.	.	.	.	human	positive	0	0	0	0	0	0	0	0	0	0	0	0	0	0	0	0	0	0	0	0	0
	.	.	.	.	0TR	.	.	no	.	.	.	.	chr6	97830906	97832818	1912	chr6:98278782-98280694	chr6	98278782	98280694	hs995	.	.	.	.	.	human	negative	0	0	0	0	0	0	0	0	0	0	0	0	0	0	0	0	0	0	0	0	0
	.	.	.	.	0TR	.	.	no	.	.	.	.	chr20	40854707	40855953	1246	chr20:39483347-39484593	chr20	39483347	39484593	hs996	.	.	.	.	.	human	negative	0	0	0	0	0	0	0	0	0	0	0	0	0	0	0	0	0	0	0	0	0
	.	.	.	.	0TR	.	.	no	.	.	.	.	chr3	71450326	71451819	1493	chr3:71499477-71500970	chr3	71499477	71500970	hs997	.	.	.	.	.	human	negative	0	0	0	0	0	0	0	0	0	0	0	0	0	0	0	0	0	0	0	0	0
chr12:103012456-103014766	chr12	103012456	103014766	2310	3TRa	ARID1B,ATAC,TBR1,TCF7L2	proximal	no	AC026108.2:ENSG00000288092:+:lncRNA:0	AC026108.2	ENSG00000288092	no	chr12	103012346	103014376	2030	chr12:103406124-103408154	chr12	103406124	103408154	hs998	.	.	.	.	Pallial_Subpallial	human	positive	1920	0.946	0	0	0	0	0	0	0	0	0	0	1	0	0	0	0	0	0	0	0
chr7:114502329-114502886	chr7	114502329	114502886	557	1TRa	ATAC,TBR1	distal	no	AC003992.1:ENSG00000282859:+:lncRNA:58074	AC003992.1	ENSG00000282859	no	chr7	114502077	114503472	1395	chr7:114142132-114143527	chr7	114142132	114143527	hs999	.	.	.	.	.	human	positive	557	1	0	0	0	0	0	0	0	0	0	0	0	0	0	1	0	0	0	0	0
	.	.	.	.	0TR	.	.	no	.	.	.	.	chr9	125904132	125905273	1141	chr9:128666411-128667552	chr9	128666411	128667552	hs1000	.	.	.	.	.	human	negative	0	0	0	0	0	0	0	0	0	0	0	0	0	0	0	0	0	0	0	0	0
chr1:38246225-38246453	chr1	38246225	38246453	228	1TR	ARID1B	distal	no	LINC01343:ENSG00000237290:-:lncRNA:31418	LINC01343	ENSG00000237290	no	chr1	38246403	38247845	1442	chr1:38712075-38713517	chr1	38712075	38713517	hs1001	.	.	.	.	.	human	positive	50	0.219	0	0	0	0	1	0	0	0	0	0	0	0	0	0	0	0	0	0	0
chr1:87642828-87643114	chr1	87642828	87643114	286	0TRa	ATAC	distal	no	AL445437.1:ENSG00000279778:-:TEC:-165259	AL445437.1	ENSG00000279778	no	chr1	87642401	87643713	1312	chr1:88108084-88109396	chr1	88108084	88109396	hs1002	.	.	.	.	.	human	positive	286	1	0	1	0	0	0	0	0	0	1	0	0	0	0	0	0	0	0	0	0
	.	.	.	.	0TR	.	.	no	.	.	.	.	chr6	41466717	41467957	1240	chr6:41434455-41435695	chr6	41434455	41435695	hs1003	.	.	.	.	.	human	negative	0	0	0	0	0	0	0	0	0	0	0	0	0	0	0	0	0	0	0	0	0
	.	.	.	.	0TR	.	.	no	.	.	.	.	chr9	80066353	80067777	1424	chr9:82681268-82682692	chr9	82681268	82682692	hs1004	.	.	.	.	.	human	positive	0	0	0	0	0	0	0	0	1	0	0	0	1	0	0	0	0	0	0	0	0
chr10:123143624-123144897	chr10	123143624	123144897	1273	3TR	ARID1B,TBR1,TCF7L2	distal	no	HMX2:ENSG00000188816:+:protein_coding:3224	HMX2	ENSG00000188816	no	chr10	123143411	123145122	1711	chr10:124902927-124904638	chr10	124902927	124904638	hs1005	.	.	.	.	.	human	negative	1273	1	0	0	0	0	0	0	0	0	0	0	0	0	0	0	0	0	0	0	0
	.	.	.	.	0TR	.	.	no	.	.	.	.	chr10	100485085	100486577	1492	chr10:102244842-102246334	chr10	102244842	102246334	hs1006	.	.	.	.	Pallial_Subpallial	human	positive	0	0	0	0	0	0	0	0	0	0	0	0	0	0	0	0	0	0	0	0	0
chr7:20958527-20958946	chr7	20958527	20958946	419	3TRa	ARID1B,ATAC,TBR1,TCF7L2	distal	no	AC080068.1:ENSG00000285592:-:lncRNA:-70277	AC080068.1	ENSG00000285592	no	chr7	20958049	20959483	1434	chr7:20997668-20999102	chr7	20997668	20999102	hs1007	.	.	.	.	Subpallium	human	positive	419	1	0	0	0	0	0	0	0	0	0	0	0	0	0	1	0	0	0	0	0
	.	.	.	.	0TR	.	.	no	.	.	.	.	chr1	38270270	38271704	1434	chr1:38735942-38737376	chr1	38735942	38737376	hs1008	.	.	.	.	.	human	negative	0	0	0	0	0	0	0	0	0	0	0	0	0	0	0	0	0	0	0	0	0
chr3:71541274-71542047	chr3	71541274	71542047	773	2TR	TBR1,TCF7L2	distal	no	MIR1284:ENSG00000221264:-:miRNA:-538	MIR1284	ENSG00000221264	no	chr3	71541746	71543635	1889	chr3:71590897-71592786	chr3	71590897	71592786	hs1010	.	.	.	.	.	human	negative	301	0.389	0	0	0	0	0	0	0	0	0	0	0	0	0	0	0	0	0	0	0
chr3:71542297-71543881	chr3	71542297	71543881	1584	5TRa	ARID1B,ATAC,BCL11A,FOXP1,TBR1,TCF7L2	proximal	no	FOXP1:ENSG00000114861:-:protein_coding:0,MIR1284:ENSG00000221264:-:miRNA:207	FOXP1,MIR1284	ENSG00000114861,ENSG00000221264	yes	chr3	71541746	71543635	1889	chr3:71590897-71592786	chr3	71590897	71592786	hs1010	.	.	.	.	.	human	negative	1338	0.845	0	0	0	0	0	0	0	0	0	0	0	0	0	0	0	0	0	0	0
chr18:78701541-78702390	chr18	78701541	78702390	849	2TRa	ARID1B,ATAC,TCF7L2	distal	no	AC044873.1:ENSG00000266273:-:lncRNA:-94940	AC044873.1	ENSG00000266273	no	chr18	78701276	78702723	1447	chr18:76461276-76462723	chr18	76461276	76462723	hs1011	.	.	.	.	.	human	positive	849	1	0	0	0	0	0	0	0	0	0	0	0	0	0	0	0	0	0	0	0
chr2:58543351-58543876	chr2	58543351	58543876	525	3TRa	ARID1B,ATAC,TBR1,TCF7L2	distal	no	LINC01122:ENSG00000233723:+:lncRNA:-23079	LINC01122	ENSG00000233723	no	chr2	58543169	58544155	986	chr2:58770304-58771290	chr2	58770304	58771290	hs1012	.	.	.	.	.	human	negative	525	1	0	0	0	0	0	0	0	0	0	0	0	0	0	0	0	0	0	0	0
chr18:55033197-55033432	chr18	55033197	55033432	235	0TRa	ATAC	distal	no	CCDC68:ENSG00000166510:-:retained_intron:73735,CCDC68:ENSG00000166510:-:protein_coding:73735	CCDC68	ENSG00000166510	no	chr18	55032639	55033995	1356	chr18:52699870-52701226	chr18	52699870	52701226	hs1013	.	.	.	.	.	human	positive	235	1	0	0	0	0	0	0	0	0	0	0	0	0	0	0	0	0	0	0	0
	.	.	.	.	0TR	.	.	no	.	.	.	.	chr6	98558018	98559623	1605	chr6:99005894-99007499	chr6	99005894	99007499	hs1014	.	.	.	.	.	human	negative	0	0	0	0	0	0	0	0	0	0	0	0	0	0	0	0	0	0	0	0	0
	.	.	.	.	0TR	.	.	no	.	.	.	.	chr9	126157395	126158153	758	chr9:128919674-128920432	chr9	128919674	128920432	hs1015	.	.	.	.	.	human	positive	0	0	0	0	0	0	0	0	0	0	0	0	0	0	0	0	0	0	0	0	0
chr9:125883413-125884647	chr9	125883413	125884647	1234	3TRa	ARID1B,ATAC,TBR1,TCF7L2	distal	no	PBX3:ENSG00000167081:+:protein_coding:-19265	PBX3	ENSG00000167081	no	chr9	125883183	125884818	1635	chr9:128645462-128647097	chr9	128645462	128647097	hs1017	.	.	.	.	.	human	positive	1234	1	0	0	0	0	0	0	0	0	0	0	0	0	0	0	0	0	0	0	0
	.	.	.	.	0TR	.	.	no	.	.	.	.	chr2	58582661	58584476	1815	chr2:58809796-58811611	chr2	58809796	58811611	hs1018	.	.	.	.	.	human	negative	0	0	0	0	0	0	0	0	0	0	0	0	0	0	0	0	0	0	0	0	0
chr7:20795511-20799355	chr7	20795511	20799355	3844	5TRa	ARID1B,ATAC,BCL11A,FOXP1,TBR1,TCF7L2	distal	yes	SP8:ENSG00000164651:-:protein_coding:8624	SP8	ENSG00000164651	no	chr7	20799224	20800776	1552	chr7:20838843-20840395	chr7	20838843	20840395	hs1019	.	.	.	.	.	human	positive	131	0.084	0	0	0	0	0	0	0	0	0	0	0	0	0	0	0	0	0	0	0
chr7:20799988-20800246	chr7	20799988	20800246	258	0TRa	ATAC	distal	no	SP8:ENSG00000164651:-:protein_coding:13101	SP8	ENSG00000164651	no	chr7	20799224	20800776	1552	chr7:20838843-20840395	chr7	20838843	20840395	hs1019	.	.	.	.	.	human	positive	258	1	0	0	0	0	0	0	0	0	0	0	0	0	0	0	0	0	0	0	0
	.	.	.	.	0TR	.	.	no	.	.	.	.	chr18	77784382	77786551	2169	chr18:75496338-75498507	chr18	75496338	75498507	hs1020	.	.	.	.	.	human	positive	0	0	0	0	0	0	1	0	0	0	0	0	0	0	0	0	0	0	0	0	0
	.	.	.	.	0TR	.	.	no	.	.	.	.	chr2	59771203	59772521	1318	chr2:59998338-59999656	chr2	59998338	59999656	hs1021	.	.	.	.	.	human	negative	0	0	0	0	0	0	0	0	0	0	0	0	0	0	0	0	0	0	0	0	0
	.	.	.	.	0TR	.	.	no	.	.	.	.	chr5	159059112	159060490	1378	chr5:158486120-158487498	chr5	158486120	158487498	hs1022	.	.	.	.	.	human	positive	0	0	0	0	0	0	1	0	0	0	0	0	0	0	1	0	0	0	0	0	1
chr5:92977642-92978730	chr5	92977642	92978730	1088	4TRa	ARID1B,ATAC,BCL11A,TBR1,TCF7L2	distal	yes	LINC02058:ENSG00000248528:-:lncRNA:38050	LINC02058	ENSG00000248528	no	chr5	92977133	92978938	1805	chr5:92312840-92314645	chr5	92312840	92314645	hs1024	.	.	.	.	.	human	positive	1088	1	0	0	0	0	0	0	0	0	0	0	0	0	0	0	0	0	0	0	0
chr2:72898092-72898473	chr2	72898092	72898473	381	1TRa	ARID1B,ATAC	distal	no	SPR:ENSG00000116096:+:protein_coding:-10925	SPR	ENSG00000116096	no	chr2	72897601	72898962	1361	chr2:73124730-73126091	chr2	73124730	73126091	hs1025	.	.	.	.	Pallial	human	positive	381	1	0	0	0	0	0	0	0	0	0	0	0	0	0	0	0	0	0	0	0
	.	.	.	.	0TR	.	.	no	.	.	.	.	chr9	79629886	79631843	1957	chr9:82244801-82246758	chr9	82244801	82246758	hs1026	.	.	.	.	.	human	negative	0	0	0	0	0	0	0	0	0	0	0	0	0	0	0	0	0	0	0	0	0
	.	.	.	.	0TR	.	.	no	.	.	.	.	chr18	25164704	25166306	1602	chr18:22744668-22746270	chr18	22744668	22746270	hs1027	.	.	.	.	.	human	positive	0	0	0	0	0	0	0	0	0	0	0	0	0	0	0	0	0	0	0	0	0
chrX:83510431-83511586	chrX	83510431	83511586	1155	1TRa	ATAC,TBR1	proximal	no	Z82170.1:ENSG00000279437:-:TEC:1216	Z82170.1	ENSG00000279437	no	chrX	83510966	83512813	1847	chrX:82765974-82767821	chrX	82765974	82767821	hs1029	.	.	.	.	.	human	negative	620	0.537	0	0	0	0	0	0	0	0	0	0	0	0	0	0	0	0	0	0	0
chr9:125755132-125755790	chr9	125755132	125755790	658	3TRa	ARID1B,ATAC,TBR1,TCF7L2	distal	no	PBX3:ENSG00000167081:+:retained_intron:-6842	PBX3	ENSG00000167081	no	chr9	125754655	125756093	1438	chr9:128516934-128518372	chr9	128516934	128518372	hs1030	.	.	.	.	.	human	positive	658	1	0	0	0	0	0	0	0	0	0	0	0	0	0	0	0	0	0	0	0
chr1:38727589-38728950	chr1	38727589	38728950	1361	3TRa	ARID1B,ATAC,TBR1,TCF7L2	distal	no	AL354702.1:ENSG00000215895:+:processed_pseudogene:-19799	AL354702.1	ENSG00000215895	no	chr1	38726937	38728462	1525	chr1:39192609-39194134	chr1	39192609	39194134	hs1031	.	.	.	.	.	human	positive	873	0.641	0	0	0	0	0	0	0	0	0	0	1	0	0	0	0	0	0	0	0
chr10:117549803-117550049	chr10	117549803	117550049	246	1TR	TCF7L2	distal	no	EMX2OS:ENSG00000229847:-:lncRNA:4734	EMX2OS	ENSG00000229847	no	chr10	117549689	117551033	1344	chr10:119309200-119310544	chr10	119309200	119310544	hs1032	.	.	.	.	Pallial_Subpallial	human	positive	246	1	0	0	0	0	0	0	0	0	0	0	0	0	0	0	0	0	0	0	0
chr10:117550053-117550346	chr10	117550053	117550346	293	1TRa	ATAC,TBR1	distal	no	EMX2OS:ENSG00000229847:-:lncRNA:4984	EMX2OS	ENSG00000229847	no	chr10	117549689	117551033	1344	chr10:119309200-119310544	chr10	119309200	119310544	hs1032	.	.	.	.	Pallial_Subpallial	human	positive	293	1	0	0	0	0	0	0	0	0	0	0	0	0	0	0	0	0	0	0	0
chr6:108113334-108116263	chr6	108113334	108116263	2929	5TRa	ARID1B,ATAC,BCL11A,FOXP1,TBR1,TCF7L2	distal	yes	OSTM1-AS1:ENSG00000225174:+:lncRNA:7193	OSTM1-AS1	ENSG00000225174	no	chr6	108114126	108115302	1176	chr6:108435330-108436506	chr6	108435330	108436506	hs1033	.	.	.	.	.	human	negative	1176	1	0	0	0	0	0	0	0	0	0	0	0	0	0	0	0	0	0	0	0
chr5:92364513-92365768	chr5	92364513	92365768	1255	4TRa	ARID1B,ATAC,BCL11A,TBR1,TCF7L2	distal	yes	AC114316.1:ENSG00000250049:+:lncRNA:-36378	AC114316.1	ENSG00000250049	no	chr5	92364417	92365760	1343	chr5:91700124-91701467	chr5	91700124	91701467	hs1034	.	.	.	.	.	human	negative	1247	0.994	0	0	0	0	0	0	0	0	0	0	0	0	0	0	0	0	0	0	0
chr6:97626147-97626432	chr6	97626147	97626432	285	2TR	ARID1B,TBR1	proximal	no	AL589740.1:ENSG00000271860:+:lncRNA:481	AL589740.1	ENSG00000271860	no	chr6	97626215	97627846	1631	chr6:98074091-98075722	chr6	98074091	98075722	hs1035	.	.	.	.	Pallial	human	positive	217	0.761	0	0	0	0	0	0	0	0	0	0	0	0	0	0	0	0	0	0	0
chr6:97626581-97627519	chr6	97626581	97627519	938	4TRa	ARID1B,ATAC,BCL11A,TBR1,TCF7L2	proximal	no	AL589740.1:ENSG00000271860:+:lncRNA:0	AL589740.1	ENSG00000271860	no	chr6	97626215	97627846	1631	chr6:98074091-98075722	chr6	98074091	98075722	hs1035	.	.	.	.	Pallial	human	positive	938	1	0	0	0	0	0	0	0	0	0	0	0	0	0	0	0	0	0	0	0
	.	.	.	.	0TR	.	.	no	.	.	.	.	chr3	148030228	148031792	1564	chr3:147748015-147749579	chr3	147748015	147749579	hs1038	.	.	.	.	.	human	negative	0	0	0	0	0	0	0	0	0	0	0	0	0	0	0	0	0	0	0	0	0
	.	.	.	.	0TR	.	.	no	.	.	.	.	chr5	92695381	92697490	2109	chr5:92031088-92033197	chr5	92031088	92033197	hs1039	.	.	.	.	.	human	positive	0	0	0	0	0	0	0	0	0	0	0	0	0	0	1	0	0	0	0	0	0
chr9:79395311-79396773	chr9	79395311	79396773	1462	4TRa	ARID1B,ATAC,BCL11A,TBR1,TCF7L2	distal	yes	CHCHD2P9:ENSG00000186940:+:processed_pseudogene:-5072	CHCHD2P9	ENSG00000186940	no	chr9	79395331	79396632	1301	chr9:82010246-82011547	chr9	82010246	82011547	hs1041	.	.	.	.	Pallial_Subpallial	human	positive	1301	1	0	0	0	0	1	0	0	0	0	0	0	0	0	0	0	0	0	0	0
	.	.	.	.	0TR	.	.	no	.	.	.	.	chr20	39248171	39248957	786	chr20:37876814-37877600	chr20	37876814	37877600	hs1042	.	.	.	.	.	human	positive	0	0	0	0	0	0	1	0	0	0	0	0	0	0	0	0	0	0	0	0	0
chr3:147407179-147415147	chr3	147407179	147415147	7968	3TRa	ARID1B,ATAC,TBR1,TCF7L2	proximal	no	ZIC1:ENSG00000152977:+:protein_coding:0,ZIC4:ENSG00000174963:-:protein_coding:318,ZIC4:ENSG00000174963:-:lncRNA:369	ZIC1,ZIC4	ENSG00000152977,ENSG00000174963	no	chr3	147407359	147408549	1190	chr3:147125146-147126336	chr3	147125146	147126336	hs1043	.	.	.	.	.	human	positive	1190	1	0	0	0	0	1	0	0	0	0	0	0	0	0	0	0	0	0	0	0
	.	.	.	.	0TR	.	.	no	.	.	.	.	chr1	38353499	38354905	1406	chr1:38819171-38820577	chr1	38819171	38820577	hs1045	.	.	.	.	.	human	negative	0	0	0	0	0	0	0	0	0	0	0	0	0	0	0	0	0	0	0	0	0
	.	.	.	.	0TR	.	.	no	.	.	.	.	chr18	78249581	78250891	1310	chr18:76009581-76010891	chr18	76009581	76010891	hs1047	.	.	.	.	.	human	negative	0	0	0	0	0	0	0	0	0	0	0	0	0	0	0	0	0	0	0	0	0
	.	.	.	.	0TR	.	.	no	.	.	.	.	chr5	92979074	92980376	1302	chr5:92314781-92316083	chr5	92314781	92316083	hs1049	.	.	.	.	.	human	positive	0	0	0	0	0	0	0	0	0	0	0	0	0	0	0	0	0	0	1	0	0
	.	.	.	.	0TR	.	.	no	.	.	.	.	chr4	108610752	108612309	1557	chr4:109531908-109533465	chr4	109531908	109533465	hs1050	.	.	.	.	Pallial	human	positive	0	0	0	0	0	0	0	0	0	0	0	0	0	0	0	0	0	0	1	0	0
chr6:18536436-18537169	chr6	18536436	18537169	733	2TRa	ARID1B,ATAC,TCF7L2	distal	no	MIR548A1HG:ENSG00000283408:+:lncRNA:-14266	MIR548A1HG	ENSG00000283408	no	chr6	18536397	18538036	1639	chr6:18536628-18538267	chr6	18536628	18538267	hs1052	.	.	.	.	Subpallium	human	positive	733	1	0	0	0	0	0	0	1	0	0	0	0	0	1	0	0	0	1	0	0
	.	.	.	.	0TR	.	.	no	.	.	.	.	chr18	24559953	24561227	1274	chr18:22139917-22141191	chr18	22139917	22141191	hs1053	.	.	.	.	.	human	negative	0	0	0	0	0	0	0	0	0	0	0	0	0	0	0	0	0	0	0	0	0
chr6:97813629-97814954	chr6	97813629	97814954	1325	5TRa	ARID1B,ATAC,BCL11A,FOXP1,TBR1,TCF7L2	proximal	no	AL589740.1:ENSG00000271860:+:lncRNA:1586	AL589740.1	ENSG00000271860	no	chr6	97813773	97815241	1468	chr6:98261649-98263117	chr6	98261649	98263117	hs1054	.	.	.	.	.	human	negative	1181	0.891	0	0	0	0	0	0	0	0	0	0	0	0	0	0	0	0	0	0	0
chr1:87937071-87937275	chr1	87937071	87937275	204	1TR	TBR1	distal	no	PKN2-AS1:ENSG00000237505:-:lncRNA:31035	PKN2-AS1	ENSG00000237505	no	chr1	87937138	87939205	2067	chr1:88402821-88404888	chr1	88402821	88404888	hs1055	.	.	.	.	.	human	negative	137	0.672	0	0	0	0	0	0	0	0	0	0	0	0	0	0	0	0	0	0	0
chr1:87938474-87939238	chr1	87938474	87939238	764	3TR	ARID1B,BCL11A,TBR1	distal	no	PKN2-AS1:ENSG00000237505:-:lncRNA:32438	PKN2-AS1	ENSG00000237505	no	chr1	87937138	87939205	2067	chr1:88402821-88404888	chr1	88402821	88404888	hs1055	.	.	.	.	.	human	negative	731	0.957	0	0	0	0	0	0	0	0	0	0	0	0	0	0	0	0	0	0	0
chr18:78720676-78722772	chr18	78720676	78722772	2096	3TRa	ARID1B,ATAC,TBR1,TCF7L2	distal	no	AC044873.1:ENSG00000266273:-:lncRNA:-75844	AC044873.1	ENSG00000266273	no	chr18	78721722	78723257	1535	chr18:76481722-76483257	chr18	76481722	76483257	hs1056	.	.	.	.	Subpallium	human	positive	1050	0.684	0	0	0	0	1	0	0	0	0	0	0	0	0	0	0	0	0	0	0
chr2:59661918-59662565	chr2	59661918	59662565	647	3TRa	ARID1B,ATAC,TBR1,TCF7L2	distal	no	RNU6-508P:ENSG00000200101:+:snRNA:-14799	RNU6-508P	ENSG00000200101	no	chr2	59661565	59664341	2776	chr2:59888700-59891476	chr2	59888700	59891476	hs1057	.	.	.	.	.	human	negative	647	1	0	0	0	0	0	0	0	0	0	0	0	0	0	0	0	0	0	0	0
	.	.	.	.	0TR	.	.	no	.	.	.	.	chr1	87717971	87719278	1307	chr1:88183654-88184961	chr1	88183654	88184961	hs1058	.	.	.	.	.	human	negative	0	0	0	0	0	0	0	0	0	0	0	0	0	0	0	0	0	0	0	0	0
chr6:97501637-97502352	chr6	97501637	97502352	715	4TRa	ARID1B,ATAC,BCL11A,TBR1,TCF7L2	distal	yes	AL589740.1:ENSG00000271860:+:lncRNA:-61426	AL589740.1	ENSG00000271860	no	chr6	97501082	97502022	940	chr6:97948958-97949898	chr6	97948958	97949898	hs1059	.	.	.	.	.	human	negative	385	0.538	0	0	0	0	0	0	0	0	0	0	0	0	0	0	0	0	0	0	0
chr5:93279584-93279878	chr5	93279584	93279878	294	0TRa	ATAC	distal	no	POLD2P1:ENSG00000213730:+:processed_pseudogene:-12156	POLD2P1	ENSG00000213730	no	chr5	93278156	93281138	2982	chr5:92613862-92616844	chr5	92613862	92616844	hs1060	.	.	.	.	Subpallium	human	positive	294	1	0	0	0	0	0	0	0	0	0	0	0	0	0	0	0	0	0	0	0
chr14:29491943-29492417	chr14	29491943	29492417	474	1TR	TBR1	distal	no	AL158058.2:ENSG00000286040:-:lncRNA:-8044	AL158058.2	ENSG00000286040	no	chr14	29491285	29492799	1514	chr14:29960491-29962005	chr14	29960491	29962005	hs1062	.	.	.	.	.	human	negative	474	1	0	0	0	0	0	0	0	0	0	0	0	0	0	0	0	0	0	0	0
chr2:58629459-58630682	chr2	58629459	58630682	1223	4TRa	ARID1B,ATAC,BCL11A,TBR1,TCF7L2	distal	yes	LINC01122:ENSG00000233723:+:lncRNA:3031	LINC01122	ENSG00000233723	no	chr2	58630545	58631821	1276	chr2:58857680-58858956	chr2	58857680	58858956	hs1063	.	.	.	.	.	human	negative	137	0.112	0	0	0	0	0	0	0	0	0	0	0	0	0	0	0	0	0	0	0
chr14:28754975-28760502	chr14	28754975	28760502	5527	4TRa	ARID1B,ATAC,BCL11A,TBR1,TCF7L2	proximal	no	FOXG1:ENSG00000176165:+:lncRNA:0	FOXG1	ENSG00000176165	no	chr14	28756869	28758467	1598	chr14:29226075-29227673	chr14	29226075	29227673	hs1064	.	.	.	.	.	human	positive	1598	1	0	0	0	0	0	0	0	0	0	0	0	0	0	0	0	0	0	0	0
chr2:63047300-63051867	chr2	63047300	63051867	4567	5TRa	ARID1B,ATAC,BCL11A,FOXP1,TBR1,TCF7L2	proximal	no	AC007098.1:ENSG00000231609:-:lncRNA:0,OTX1:ENSG00000115507:+:protein_coding:0,OTX1:ENSG00000115507:+:retained_intron:0,OTX1:ENSG00000115507:+:nonsense_mediated_decay:0	AC007098.1,OTX1	ENSG00000231609,ENSG00000115507	no	chr2	63048560	63049968	1408	chr2:63275695-63277103	chr2	63275695	63277103	hs1066	.	.	.	.	Pallial	human	positive	1408	1	0	0	0	0	0	0	0	0	0	0	0	0	0	0	0	0	0	0	0
chr2:58748933-58749424	chr2	58748933	58749424	491	1TR	TBR1	distal	no	LINC01122:ENSG00000233723:+:lncRNA:-115220	LINC01122	ENSG00000233723	no	chr2	58748603	58749980	1377	chr2:58975738-58977115	chr2	58975738	58977115	hs1067	.	.	.	.	.	human	positive	491	1	0	0	0	0	0	0	0	0	0	0	0	0	0	0	0	0	0	0	1
	.	.	.	.	0TR	.	.	no	.	.	.	.	chr1	88376052	88377408	1356	chr1:88841735-88843091	chr1	88841735	88843091	hs1068	.	.	.	.	.	human	negative	0	0	0	0	0	0	0	0	0	0	0	0	0	0	0	0	0	0	0	0	0
chr7:114412635-114412876	chr7	114412635	114412876	241	1TRa	ATAC,TCF7L2	proximal	no	FOXP2:ENSG00000128573:+:protein_coding:1397	FOXP2	ENSG00000128573	yes	chr7	114412045	114413348	1303	chr7:114052100-114053403	chr7	114052100	114053403	hs1069	.	.	.	.	.	human	negative	241	1	0	0	0	0	0	0	0	0	0	0	0	0	0	0	0	0	0	0	0
chr2:58572841-58573175	chr2	58572841	58573175	334	1TR	TCF7L2	distal	no	LINC01122:ENSG00000233723:+:lncRNA:33926	LINC01122	ENSG00000233723	no	chr2	58572594	58573472	878	chr2:58799729-58800607	chr2	58799729	58800607	hs1071	.	.	.	.	.	human	positive	334	1	0	1	0	0	0	0	0	0	0	0	0	0	0	0	0	0	0	0	0
chr2:59829106-59829439	chr2	59829106	59829439	333	1TR	TBR1	distal	no	AC007100.2:ENSG00000286604:+:lncRNA:-50422	AC007100.2	ENSG00000286604	no	chr2	59828493	59829835	1342	chr2:60055628-60056970	chr2	60055628	60056970	hs1072	.	.	.	.	.	human	negative	333	1	0	0	0	0	0	0	0	0	0	0	0	0	0	0	0	0	0	0	0
	.	.	.	.	0TR	.	.	no	.	.	.	.	chr9	79504182	79505940	1758	chr9:82119097-82120855	chr9	82119097	82120855	hs1074	.	.	.	.	.	human	negative	0	0	0	0	0	0	0	0	0	0	0	0	0	0	0	0	0	0	0	0	0
chr14:27930857-27931306	chr14	27930857	27931306	449	1TR	TCF7L2	distal	no	AL390334.1:ENSG00000258932:-:lncRNA:85570	AL390334.1	ENSG00000258932	no	chr14	27929357	27931415	2058	chr14:28398563-28400621	chr14	28398563	28400621	hs1075	.	.	.	.	.	human	negative	449	1	0	0	0	0	0	0	0	0	0	0	0	0	0	0	0	0	0	0	0
	.	.	.	.	0TR	.	.	no	.	.	.	.	chr2	58468684	58470188	1504	chr2:58695819-58697323	chr2	58695819	58697323	hs1076	.	.	.	.	.	human	negative	0	0	0	0	0	0	0	0	0	0	0	0	0	0	0	0	0	0	0	0	0
	.	.	.	.	0TR	.	.	no	.	.	.	.	chr2	58975141	58976264	1123	chr2:59202276-59203399	chr2	59202276	59203399	hs1077	.	.	.	.	.	human	negative	0	0	0	0	0	0	0	0	0	0	0	0	0	0	0	0	0	0	0	0	0
chr9:79610151-79610558	chr9	79610151	79610558	407	1TR	TCF7L2	distal	no	TLE4:ENSG00000106829:+:lncRNA:-29925	TLE4	ENSG00000106829	no	chr9	79609170	79611842	2672	chr9:82224085-82226757	chr9	82224085	82226757	hs1078	.	.	.	.	.	human	positive	407	1	0	0	0	0	1	0	0	0	0	0	0	0	1	0	0	0	0	0	0
	.	.	.	.	0TR	.	.	no	.	.	.	.	chr5	92805804	92807830	2026	chr5:92141511-92143537	chr5	92141511	92143537	hs1079	.	.	.	.	.	human	positive	0	0	0	0	0	0	1	0	0	0	0	0	0	0	0	0	0	0	0	0	0
	.	.	.	.	0TR	.	.	no	.	.	.	.	chr7	114621018	114623034	2016	chr7:114261073-114263089	chr7	114261073	114263089	hs1080	.	.	.	.	.	human	positive	0	0	0	1	0	0	0	0	0	0	0	0	0	0	0	0	0	0	0	0	0
	.	.	.	.	0TR	.	.	no	.	.	.	.	chr6	98454158	98456640	2482	chr6:98902034-98904516	chr6	98902034	98904516	hs1081	.	.	.	.	.	human	positive	0	0	0	0	0	0	0	0	0	0	0	0	0	0	0	0	0	0	0	0	0
chr11:31794658-31794957	chr11	31794658	31794957	299	1TR	ARID1B	proximal	no	PAX6:ENSG00000007372:-:retained_intron:334	PAX6	ENSG00000007372	no	chr11	31794904	31796873	1969	chr11:31816452-31818421	chr11	31816452	31818421	hs1082	.	.	.	.	.	human	positive	53	0.177	0	0	0	0	1	0	0	0	0	0	0	0	0	0	0	0	0	0	0
chr11:31795479-31795679	chr11	31795479	31795679	200	1TR	TCF7L2	proximal	no	PAX6:ENSG00000007372:-:retained_intron:1155	PAX6	ENSG00000007372	no	chr11	31794904	31796873	1969	chr11:31816452-31818421	chr11	31816452	31818421	hs1082	.	.	.	.	.	human	positive	200	1	0	0	0	0	1	0	0	0	0	0	0	0	0	0	0	0	0	0	0
chr11:31795806-31796014	chr11	31795806	31796014	208	1TR	TCF7L2	proximal	no	PAX6:ENSG00000007372:-:retained_intron:1482	PAX6	ENSG00000007372	no	chr11	31794904	31796873	1969	chr11:31816452-31818421	chr11	31816452	31818421	hs1082	.	.	.	.	.	human	positive	208	1	0	0	0	0	1	0	0	0	0	0	0	0	0	0	0	0	0	0	0
chr11:31796135-31796477	chr11	31796135	31796477	342	1TR	TCF7L2	proximal	no	PAX6:ENSG00000007372:-:retained_intron:1811	PAX6	ENSG00000007372	no	chr11	31794904	31796873	1969	chr11:31816452-31818421	chr11	31816452	31818421	hs1082	.	.	.	.	.	human	positive	342	1	0	0	0	0	1	0	0	0	0	0	0	0	0	0	0	0	0	0	0
chr11:31796570-31796867	chr11	31796570	31796867	297	1TRa	ATAC,TCF7L2	distal	no	PAX6:ENSG00000007372:-:retained_intron:2246	PAX6	ENSG00000007372	no	chr11	31794904	31796873	1969	chr11:31816452-31818421	chr11	31816452	31818421	hs1082	.	.	.	.	.	human	positive	297	1	0	0	0	0	1	0	0	0	0	0	0	0	0	0	0	0	0	0	0
	.	.	.	.	0TR	.	.	no	.	.	.	.	chr18	78304036	78305306	1270	chr18:76064036-76065306	chr18	76064036	76065306	hs1083	.	.	.	.	.	human	negative	0	0	0	0	0	0	0	0	0	0	0	0	0	0	0	0	0	0	0	0	0
chr5:92429716-92430064	chr5	92429716	92430064	348	0TRa	ATAC	distal	no	AC114316.1:ENSG00000250049:+:lncRNA:-100529	AC114316.1	ENSG00000250049	no	chr5	92429311	92430422	1111	chr5:91765018-91766129	chr5	91765018	91766129	hs1084	.	.	.	.	.	human	negative	348	1	0	0	0	0	0	0	0	0	0	0	0	0	0	0	0	0	0	0	0
chr6:98641807-98642597	chr6	98641807	98642597	790	2TRa	ATAC,TBR1,TCF7L2	distal	no	AL589826.1:ENSG00000187472:-:processed_pseudogene:-138556	AL589826.1	ENSG00000187472	no	chr6	98641485	98643167	1682	chr6:99089361-99091043	chr6	99089361	99091043	hs1085	.	.	.	.	.	human	positive	790	1	0	0	0	0	1	0	0	0	0	0	0	0	0	0	0	0	0	0	0
	.	.	.	.	0TR	.	.	no	.	.	.	.	chr20	40705542	40706419	877	chr20:39334182-39335059	chr20	39334182	39335059	hs1086	.	.	.	.	.	human	positive	0	0	0	0	0	0	0	0	0	0	0	0	0	0	0	0	0	0	0	0	0
	.	.	.	.	0TR	.	.	no	.	.	.	.	chr10	117732425	117733626	1201	chr10:119491936-119493137	chr10	119491936	119493137	hs1087	.	.	.	.	.	human	negative	0	0	0	0	0	0	0	0	0	0	0	0	0	0	0	0	0	0	0	0	0
	.	.	.	.	0TR	.	.	no	.	.	.	.	chr18	25189148	25190615	1467	chr18:22769112-22770579	chr18	22769112	22770579	hs1088	.	.	.	.	.	human	negative	0	0	0	0	0	0	0	0	0	0	0	0	0	0	0	0	0	0	0	0	0
chr2:58584722-58585077	chr2	58584722	58585077	355	1TR	TBR1	distal	no	LINC01122:ENSG00000233723:+:lncRNA:22024	LINC01122	ENSG00000233723	no	chr2	58584340	58585770	1430	chr2:58811475-58812905	chr2	58811475	58812905	hs1090	.	.	.	.	.	human	negative	355	1	0	0	0	0	0	0	0	0	0	0	0	0	0	0	0	0	0	0	0
chr2:58585370-58585645	chr2	58585370	58585645	275	1TR	ARID1B	distal	no	LINC01122:ENSG00000233723:+:lncRNA:21456	LINC01122	ENSG00000233723	no	chr2	58584340	58585770	1430	chr2:58811475-58812905	chr2	58811475	58812905	hs1090	.	.	.	.	.	human	negative	275	1	0	0	0	0	0	0	0	0	0	0	0	0	0	0	0	0	0	0	0
	.	.	.	.	0TR	.	.	no	.	.	.	.	chr3	71104405	71105902	1497	chr3:71153556-71155053	chr3	71153556	71155053	hs1092	.	.	.	.	.	human	positive	0	0	0	0	0	0	0	0	0	0	0	0	0	0	0	0	0	0	0	0	0
chr2:103175669-103177580	chr2	103175669	103177580	1911	4TRa	ARID1B,ATAC,BCL11A,TBR1,TCF7L2	proximal	no	AC073987.1:ENSG00000229209:-:lncRNA:0	AC073987.1	ENSG00000229209	no	chr2	103175870	103177361	1491	chr2:103792328-103793819	chr2	103792328	103793819	hs1093	.	.	.	.	.	human	positive	1491	1	0	0	0	0	0	0	0	0	0	0	0	0	0	0	0	0	0	0	0
	.	.	.	.	0TR	.	.	no	.	.	.	.	chr6	18662559	18663807	1248	chr6:18662790-18664038	chr6	18662790	18664038	hs1094	.	.	.	.	.	human	negative	0	0	0	0	0	0	0	0	0	0	0	0	0	0	0	0	0	0	0	0	0
chr9:125878072-125878883	chr9	125878072	125878883	811	4TRa	ARID1B,ATAC,BCL11A,TBR1,TCF7L2	distal	yes	PBX3:ENSG00000167081:+:protein_coding:-13494	PBX3	ENSG00000167081	no	chr9	125877886	125879048	1162	chr9:128640165-128641327	chr9	128640165	128641327	hs1095	.	.	.	.	.	human	negative	811	1	0	0	0	0	0	0	0	0	0	0	0	0	0	0	0	0	0	0	0
chr15:37079698-37080585	chr15	37079698	37080585	887	3TRa	ARID1B,ATAC,TBR1,TCF7L2	distal	no	MEIS2:ENSG00000134138:-:retained_intron:-14323	MEIS2	ENSG00000134138	no	chr15	37079528	37080936	1408	chr15:37371729-37373137	chr15	37371729	37373137	hs1097	.	.	.	.	.	human	negative	887	1	0	0	0	0	0	0	0	0	0	0	0	0	0	0	0	0	0	0	0
	.	.	.	.	0TR	.	.	no	.	.	.	.	chr1	38326326	38327661	1335	chr1:38791998-38793333	chr1	38791998	38793333	hs1098	.	.	.	.	.	human	negative	0	0	0	0	0	0	0	0	0	0	0	0	0	0	0	0	0	0	0	0	0
	.	.	.	.	0TR	.	.	no	.	.	.	.	chr9	125844240	125846071	1831	chr9:128606519-128608350	chr9	128606519	128608350	hs1099	.	.	.	.	.	human	negative	0	0	0	0	0	0	0	0	0	0	0	0	0	0	0	0	0	0	0	0	0
chr6:41592747-41593050	chr6	41592747	41593050	303	2TR	ARID1B,TBR1	distal	no	MIR4641:ENSG00000266494:+:miRNA:5672	MIR4641	ENSG00000266494	no	chr6	41592979	41594337	1358	chr6:41560717-41562075	chr6	41560717	41562075	hs1100	.	.	.	.	.	human	positive	71	0.234	0	0	0	0	0	0	0	0	0	0	0	0	0	0	0	0	1	0	0
chr6:41593159-41594160	chr6	41593159	41594160	1001	2TRa	ARID1B,ATAC,TBR1	distal	no	MIR4641:ENSG00000266494:+:miRNA:4562	MIR4641	ENSG00000266494	no	chr6	41592979	41594337	1358	chr6:41560717-41562075	chr6	41560717	41562075	hs1100	.	.	.	.	.	human	positive	1001	1	0	0	0	0	0	0	0	0	0	0	0	0	0	0	0	0	1	0	0
chr20:40844250-40844450	chr20	40844250	40844450	200	0TRa	ATAC	distal	no	RNA5SP484:ENSG00000238908:-:rRNA_pseudogene:-9780	RNA5SP484	ENSG00000238908	no	chr20	40844008	40845062	1054	chr20:39472648-39473702	chr20	39472648	39473702	hs1101	.	.	.	.	.	human	negative	200	1	0	0	0	0	0	0	0	0	0	0	0	0	0	0	0	0	0	0	0
	.	.	.	.	0TR	.	.	no	.	.	.	.	chr9	125760596	125763163	2567	chr9:128522875-128525442	chr9	128522875	128525442	hs1102	.	.	.	.	.	human	positive	0	0	0	0	0	0	0	0	1	0	0	0	0	0	0	0	0	0	0	0	0
	.	.	.	.	0TR	.	.	no	.	.	.	.	chr9	125972879	125973895	1016	chr9:128735158-128736174	chr9	128735158	128736174	hs1103	.	.	.	.	.	human	negative	0	0	0	0	0	0	0	0	0	0	0	0	0	0	0	0	0	0	0	0	0
	.	.	.	.	0TR	.	.	no	.	.	.	.	chr18	25077427	25078824	1397	chr18:22657391-22658788	chr18	22657391	22658788	hs1104	.	.	.	.	.	human	negative	0	0	0	0	0	0	0	0	0	0	0	0	0	0	0	0	0	0	0	0	0
chr1:38028506-38030468	chr1	38028506	38030468	1962	5TRa	ARID1B,ATAC,BCL11A,FOXP1,TBR1,TCF7L2	distal	yes	UTP11:ENSG00000183520:+:lncRNA:-13828	UTP11	ENSG00000183520	no	chr1	38029017	38030016	999	chr1:38494689-38495688	chr1	38494689	38495688	hs1105	.	.	.	.	.	human	negative	999	1	0	0	0	0	0	0	0	0	0	0	0	0	0	0	0	0	0	0	0
	.	.	.	.	0TR	.	.	no	.	.	.	.	chr6	98124522	98125904	1382	chr6:98572398-98573780	chr6	98572398	98573780	hs1106	.	.	.	.	.	human	negative	0	0	0	0	0	0	0	0	0	0	0	0	0	0	0	0	0	0	0	0	0
	.	.	.	.	0TR	.	.	no	.	.	.	.	chr1	88220393	88222057	1664	chr1:88686076-88687740	chr1	88686076	88687740	hs1107	.	.	.	.	.	human	positive	0	0	0	0	0	0	0	0	0	0	0	0	0	0	0	0	0	0	0	0	1
	.	.	.	.	0TR	.	.	no	.	.	.	.	chr9	126182775	126184138	1363	chr9:128945054-128946417	chr9	128945054	128946417	hs1108	.	.	.	.	.	human	negative	0	0	0	0	0	0	0	0	0	0	0	0	0	0	0	0	0	0	0	0	0
	.	.	.	.	0TR	.	.	no	.	.	.	.	chr5	92605215	92606335	1120	chr5:91940922-91942042	chr5	91940922	91942042	hs1109	.	.	.	.	.	human	positive	0	0	0	0	0	0	0	0	0	0	0	0	0	0	0	0	0	0	0	0	0
	.	.	.	.	0TR	.	.	no	.	.	.	.	chr2	66283424	66284663	1239	chr2:66510556-66511795	chr2	66510556	66511795	hs1110	.	.	.	.	.	human	negative	0	0	0	0	0	0	0	0	0	0	0	0	0	0	0	0	0	0	0	0	0
	.	.	.	.	0TR	.	.	no	.	.	.	.	chr2	60288962	60290957	1995	chr2:60516097-60518092	chr2	60516097	60518092	hs1111	.	.	.	.	.	human	negative	0	0	0	0	0	0	0	0	0	0	0	0	0	0	0	0	0	0	0	0	0
chr2:103292560-103294119	chr2	103292560	103294119	1559	3TRa	ARID1B,ATAC,TBR1,TCF7L2	distal	no	AC010881.1:ENSG00000227623:+:processed_pseudogene:-17946	AC010881.1	ENSG00000227623	no	chr2	103292900	103294763	1863	chr2:103909358-103911221	chr2	103909358	103911221	hs1112	.	.	.	.	.	human	positive	1219	0.782	0	0	0	0	0	0	1	0	0	0	0	0	0	0	0	0	1	0	0
	.	.	.	.	0TR	.	.	no	.	.	.	.	chr2	58721472	58722880	1408	chr2:58948607-58950015	chr2	58948607	58950015	hs1113	.	.	.	.	.	human	negative	0	0	0	0	0	0	0	0	0	0	0	0	0	0	0	0	0	0	0	0	0
chr12:102978375-102978857	chr12	102978375	102978857	482	2TR	TBR1,TCF7L2	distal	no	PAH:ENSG00000171759:-:lncRNA:19964	PAH	ENSG00000171759	no	chr12	102977571	102978832	1261	chr12:103371349-103372610	chr12	103371349	103372610	hs1114	.	.	.	.	.	human	positive	457	0.948	0	0	0	0	1	0	0	0	0	0	0	0	0	0	0	0	0	0	0
chr3:148289443-148289650	chr3	148289443	148289650	207	1TR	TBR1	distal	no	LINC02045:ENSG00000243347:-:lncRNA:9344	LINC02045	ENSG00000243347	no	chr3	148288712	148290023	1311	chr3:148006499-148007810	chr3	148006499	148007810	hs1115	.	.	.	.	.	human	positive	207	1	0	0	0	0	0	0	0	0	0	0	0	0	0	0	0	0	0	0	0
	.	.	.	.	0TR	.	.	no	.	.	.	.	chr3	71397676	71399658	1982	chr3:71446827-71448809	chr3	71446827	71448809	hs1116	.	.	.	.	.	human	positive	0	0	0	0	0	0	0	0	0	0	0	0	0	0	0	1	0	0	0	0	0
	.	.	.	.	0TR	.	.	no	.	.	.	.	chr5	159081834	159083129	1295	chr5:158508842-158510137	chr5	158508842	158510137	hs1117	.	.	.	.	.	human	positive	0	0	0	0	0	0	1	0	0	0	0	0	0	0	0	0	0	0	0	0	0
	.	.	.	.	0TR	.	.	no	.	.	.	.	chr9	81552436	81553261	825	chr9:84167351-84168176	chr9	84167351	84168176	hs1118	.	.	.	.	.	human	positive	0	0	0	0	0	0	0	0	1	0	0	0	0	0	0	0	0	0	0	0	0
chr2:59249753-59250527	chr2	59249753	59250527	774	2TRa	ATAC,TBR1,TCF7L2	proximal	no	AC007179.2:ENSG00000233891:-:lncRNA:80	AC007179.2	ENSG00000233891	no	chr2	59249469	59250820	1351	chr2:59476604-59477955	chr2	59476604	59477955	hs1119	.	.	.	.	.	human	positive	774	1	0	0	0	0	1	0	0	0	0	0	0	0	0	0	0	0	0	0	0
	.	.	.	.	0TR	.	.	no	.	.	.	.	chr2	59996714	59998044	1330	chr2:60223849-60225179	chr2	60223849	60225179	hs1120	.	.	.	.	.	human	negative	0	0	0	0	0	0	0	0	0	0	0	0	0	0	0	0	0	0	0	0	0
chr2:104835694-104836868	chr2	104835694	104836868	1174	4TRa	ARID1B,ATAC,BCL11A,TBR1,TCF7L2	distal	yes	PANTR1:ENSG00000233639:-:lncRNA:-7809	PANTR1	ENSG00000233639	no	chr2	104836515	104837711	1196	chr2:105452973-105454169	chr2	105452973	105454169	hs1121	.	.	.	.	.	human	negative	353	0.301	0	0	0	0	0	0	0	0	0	0	0	0	0	0	0	0	0	0	0
chr2:104837203-104837425	chr2	104837203	104837425	222	1TR	TCF7L2	distal	no	PANTR1:ENSG00000233639:-:lncRNA:-6187	PANTR1	ENSG00000233639	no	chr2	104836515	104837711	1196	chr2:105452973-105454169	chr2	105452973	105454169	hs1121	.	.	.	.	.	human	negative	222	1	0	0	0	0	0	0	0	0	0	0	0	0	0	0	0	0	0	0	0
chr12:102951457-102951686	chr12	102951457	102951686	229	1TR	TBR1	proximal	no	PAH:ENSG00000171759:-:lncRNA:588,PAH:ENSG00000171759:-:protein_coding:610	PAH	ENSG00000171759	no	chr12	102951485	102952902	1417	chr12:103345263-103346680	chr12	103345263	103346680	hs1122	.	.	.	.	.	human	positive	201	0.878	0	0	0	0	0	0	0	1	0	0	0	0	0	0	0	0	0	0	0
chr5:159090854-159091624	chr5	159090854	159091624	770	5TRa	ARID1B,ATAC,BCL11A,FOXP1,TBR1,TCF7L2	distal	yes	EBF1:ENSG00000164330:-:retained_intron:-5357	EBF1	ENSG00000164330	no	chr5	159090777	159091906	1129	chr5:158517785-158518914	chr5	158517785	158518914	hs1123	.	.	.	.	.	human	positive	770	1	0	0	0	0	0	0	0	0	0	0	0	0	1	0	0	0	0	0	0
	.	.	.	.	0TR	.	.	no	.	.	.	.	chr1	38161857	38163593	1736	chr1:38627529-38629265	chr1	38627529	38629265	hs1124	.	.	.	.	.	human	negative	0	0	0	0	0	0	0	0	0	0	0	0	0	0	0	0	0	0	0	0	0
chr2:102932714-102933311	chr2	102932714	102933311	597	1TR	TBR1	distal	no	LINC01796:ENSG00000277527:-:lncRNA:36933	LINC01796	ENSG00000277527	no	chr2	102931968	102933254	1286	chr2:103548426-103549712	chr2	103548426	103549712	hs1125	.	.	.	.	.	human	negative	540	0.905	0	0	0	0	0	0	0	0	0	0	0	0	0	0	0	0	0	0	0
chr2:103958663-103959977	chr2	103958663	103959977	1314	4TRa	ARID1B,ATAC,BCL11A,TBR1,TCF7L2	distal	yes	RF02091:ENSG00000273515:-:misc_RNA:5378	RF02091	ENSG00000273515	no	chr2	103959767	103960812	1045	chr2:104576225-104577270	chr2	104576225	104577270	hs1126	.	.	.	.	.	human	negative	210	0.201	0	0	0	0	0	0	0	0	0	0	0	0	0	0	0	0	0	0	0
	.	.	.	.	0TR	.	.	no	.	.	.	.	chr14	27084580	27086455	1875	chr14:27553786-27555661	chr14	27553786	27555661	hs1127	.	.	.	.	.	human	negative	0	0	0	0	0	0	0	0	0	0	0	0	0	0	0	0	0	0	0	0	0
chr6:98382159-98382543	chr6	98382159	98382543	384	0TRa	ATAC	proximal	no	AL589740.1:ENSG00000271860:+:lncRNA:1952	AL589740.1	ENSG00000271860	no	chr6	98381984	98383173	1189	chr6:98829860-98831049	chr6	98829860	98831049	hs1128	.	.	.	.	.	human	positive	384	1	0	0	0	0	0	0	0	0	0	0	0	0	0	0	0	0	0	0	0
chr15:36923893-36925418	chr15	36923893	36925418	1525	2TRa	ATAC,TBR1,TCF7L2	distal	no	MEIS2:ENSG00000134138:-:lncRNA:19825	MEIS2	ENSG00000134138	no	chr15	36924792	36927400	2608	chr15:37216993-37219601	chr15	37216993	37219601	hs1129	.	.	.	.	.	human	negative	626	0.41	0	0	0	0	0	0	0	0	0	0	0	0	0	0	0	0	0	0	0
chr15:36925673-36926164	chr15	36925673	36926164	491	2TRa	ATAC,TBR1,TCF7L2	distal	no	MEIS2:ENSG00000134138:-:lncRNA:21605	MEIS2	ENSG00000134138	no	chr15	36924792	36927400	2608	chr15:37216993-37219601	chr15	37216993	37219601	hs1129	.	.	.	.	.	human	negative	491	1	0	0	0	0	0	0	0	0	0	0	0	0	0	0	0	0	0	0	0
chr15:36926646-36927005	chr15	36926646	36927005	359	1TR	ARID1B	distal	no	MEIS2:ENSG00000134138:-:lncRNA:22578	MEIS2	ENSG00000134138	no	chr15	36924792	36927400	2608	chr15:37216993-37219601	chr15	37216993	37219601	hs1129	.	.	.	.	.	human	negative	359	1	0	0	0	0	0	0	0	0	0	0	0	0	0	0	0	0	0	0	0
	.	.	.	.	0TR	.	.	no	.	.	.	.	chr5	158162021	158163469	1448	chr5:157589029-157590477	chr5	157589029	157590477	hs1130	.	.	.	.	.	human	positive	0	0	0	0	0	0	0	0	0	0	0	0	0	0	0	0	0	0	0	0	0
chr2:104416147-104417921	chr2	104416147	104417921	1774	4TRa	ARID1B,ATAC,BCL11A,TBR1,TCF7L2	proximal	no	LINC01831:ENSG00000225765:-:lncRNA:1951	LINC01831	ENSG00000225765	no	chr2	104416035	104417987	1952	chr2:105032493-105034445	chr2	105032493	105034445	hs1131	.	.	.	.	.	human	positive	1774	1	0	0	0	0	0	0	0	0	0	0	0	0	0	0	0	0	0	0	0
	.	.	.	.	0TR	.	.	no	.	.	.	.	chr7	42392667	42393766	1099	chr7:42432266-42433365	chr7	42432266	42433365	hs1132	.	.	.	.	.	human	negative	0	0	0	0	0	0	0	0	0	0	0	0	0	0	0	0	0	0	0	0	0
	.	.	.	.	0TR	.	.	no	.	.	.	.	chr1	87337732	87339529	1797	chr1:87803415-87805212	chr1	87803415	87805212	hs1134	.	.	.	.	.	human	negative	0	0	0	0	0	0	0	0	0	0	0	0	0	0	0	0	0	0	0	0	0
	.	.	.	.	0TR	.	.	no	.	.	.	.	chr1	88129366	88130637	1271	chr1:88595049-88596320	chr1	88595049	88596320	hs1135	.	.	.	.	.	human	negative	0	0	0	0	0	0	0	0	0	0	0	0	0	0	0	0	0	0	0	0	0
chr1:164731187-164732163	chr1	164731187	164732163	976	4TRa	ARID1B,ATAC,BCL11A,TBR1,TCF7L2	distal	yes	RF00017:ENSG00000276359:-:misc_RNA:27877	RF00017	ENSG00000276359	no	chr1	164731022	164732285	1263	chr1:164700259-164701522	chr1	164700259	164701522	hs1136	.	.	.	.	.	human	negative	976	1	0	0	0	0	0	0	0	0	0	0	0	0	0	0	0	0	0	0	0
	.	.	.	.	0TR	.	.	no	.	.	.	.	chr5	158800688	158802492	1804	chr5:158227696-158229500	chr5	158227696	158229500	hs1137	.	.	.	.	.	human	negative	0	0	0	0	0	0	0	0	0	0	0	0	0	0	0	0	0	0	0	0	0
	.	.	.	.	0TR	.	.	no	.	.	.	.	chr18	25703515	25704831	1316	chr18:23283479-23284795	chr18	23283479	23284795	hs1138	.	.	.	.	.	human	negative	0	0	0	0	0	0	0	0	0	0	0	0	0	0	0	0	0	0	0	0	0
chr1:38783536-38784712	chr1	38783536	38784712	1176	4TRa	ARID1B,ATAC,BCL11A,TBR1,TCF7L2	distal	yes	AL354702.2:ENSG00000284632:-:lncRNA:9027	AL354702.2	ENSG00000284632	no	chr1	38783085	38784457	1372	chr1:39248757-39250129	chr1	39248757	39250129	hs1139	.	.	.	.	.	human	positive	921	0.783	0	0	0	0	0	0	0	0	0	0	0	0	0	0	0	0	0	0	0
chr2:104033454-104033833	chr2	104033454	104033833	379	1TRa	ATAC,TBR1	distal	no	LINC01965:ENSG00000256637:+:lncRNA:13878	LINC01965	ENSG00000256637	no	chr2	104031854	104033791	1937	chr2:104648312-104650249	chr2	104648312	104650249	hs1140	.	.	.	.	.	human	negative	337	0.889	0	0	0	0	0	0	0	0	0	0	0	0	0	0	0	0	0	0	0
	.	.	.	.	0TR	.	.	no	.	.	.	.	chr18	78310697	78311834	1137	chr18:76070697-76071834	chr18	76070697	76071834	hs1141	.	.	.	.	.	human	negative	0	0	0	0	0	0	0	0	0	0	0	0	0	0	0	0	0	0	0	0	0
	.	.	.	.	0TR	.	.	no	.	.	.	.	chr2	60627921	60629753	1832	chr2:60855056-60856888	chr2	60855056	60856888	hs1142	.	.	.	.	.	human	positive	0	0	0	0	0	0	0	0	0	0	0	0	0	0	0	0	0	0	0	0	0
	.	.	.	.	0TR	.	.	no	.	.	.	.	chr2	59076735	59077894	1159	chr2:59303870-59305029	chr2	59303870	59305029	hs1143	.	.	.	.	.	human	negative	0	0	0	0	0	0	0	0	0	0	0	0	0	0	0	0	0	0	0	0	0
	.	.	.	.	0TR	.	.	no	.	.	.	.	chr1	164699355	164700586	1231	chr1:164668592-164669823	chr1	164668592	164669823	hs1144	.	.	.	.	.	human	positive	0	0	0	1	0	0	0	0	0	0	1	0	0	0	0	0	0	0	0	0	0
chr6:41469909-41470735	chr6	41469909	41470735	826	2TR	ARID1B,TBR1	distal	no	LINC01276:ENSG00000226917:+:lncRNA:28297	LINC01276	ENSG00000226917	no	chr6	41469077	41470286	1209	chr6:41436815-41438024	chr6	41436815	41438024	hs1145	.	.	.	.	.	human	negative	377	0.456	0	0	0	0	0	0	0	0	0	0	0	0	0	0	0	0	0	0	0
chr5:93091625-93092156	chr5	93091625	93092156	531	1TRa	ATAC,TBR1	distal	no	AC026408.1:ENSG00000286509:+:lncRNA:-3252	AC026408.1	ENSG00000286509	no	chr5	93090840	93092727	1887	chr5:92426546-92428433	chr5	92426546	92428433	hs1146	.	.	.	.	.	human	negative	531	1	0	0	0	0	0	0	0	0	0	0	0	0	0	0	0	0	0	0	0
	.	.	.	.	0TR	.	.	no	.	.	.	.	chr2	103669000	103670334	1334	chr2:104285458-104286792	chr2	104285458	104286792	hs1147	.	.	.	.	.	human	positive	0	0	0	0	0	0	0	0	0	0	0	0	0	0	1	0	0	0	0	0	1
	.	.	.	.	0TR	.	.	no	.	.	.	.	chr7	20979932	20981581	1649	chr7:21019551-21021200	chr7	21019551	21021200	hs1148	.	.	.	.	.	human	positive	0	0	0	0	0	0	0	0	0	0	0	0	0	0	0	0	0	0	0	0	0
	.	.	.	.	0TR	.	.	no	.	.	.	.	chr3	71524456	71525389	933	chr3:71573607-71574540	chr3	71573607	71574540	hs1149	.	.	.	.	.	human	positive	0	0	0	0	0	0	1	0	0	0	0	0	0	0	0	0	0	0	0	0	0
	.	.	.	.	0TR	.	.	no	.	.	.	.	chr14	56952290	56954727	2437	chr14:57419008-57421445	chr14	57419008	57421445	hs1150	.	.	.	.	.	human	positive	0	0	0	0	0	0	0	0	0	1	0	0	0	0	0	0	0	0	0	0	0
	.	.	.	.	0TR	.	.	no	.	.	.	.	chr14	53366739	53369492	2753	chr14:53833457-53836210	chr14	53833457	53836210	hs1151	.	.	.	.	.	human	positive	0	0	0	1	0	0	0	0	0	0	1	0	0	0	0	0	0	0	0	0	0
	.	.	.	.	0TR	.	.	no	.	.	.	.	chr2	58632862	58634539	1677	chr2:58859997-58861674	chr2	58859997	58861674	hs1152	.	.	.	.	.	human	positive	0	0	0	0	0	0	0	0	0	0	0	0	0	0	0	0	0	0	0	0	0
	.	.	.	.	0TR	.	.	no	.	.	.	.	chr5	92884141	92885426	1285	chr5:92219848-92221133	chr5	92219848	92221133	hs1153	.	.	.	.	.	human	positive	0	0	0	0	0	0	0	0	1	1	0	0	0	0	0	0	0	0	0	0	0
	.	.	.	.	0TR	.	.	no	.	.	.	.	chr2	58976082	58977413	1331	chr2:59203217-59204548	chr2	59203217	59204548	hs1154	.	.	.	.	.	human	negative	0	0	0	0	0	0	0	0	0	0	0	0	0	0	0	0	0	0	0	0	0
	.	.	.	.	0TR	.	.	no	.	.	.	.	chr5	92699786	92701254	1468	chr5:92035493-92036961	chr5	92035493	92036961	hs1155	.	.	.	.	.	human	negative	0	0	0	0	0	0	0	0	0	0	0	0	0	0	0	0	0	0	0	0	0
	.	.	.	.	0TR	.	.	no	.	.	.	.	chr1	163389441	163390704	1263	chr1:163359231-163360494	chr1	163359231	163360494	hs1156	.	.	.	.	.	human	negative	0	0	0	0	0	0	0	0	0	0	0	0	0	0	0	0	0	0	0	0	0
chr6:98384471-98384671	chr6	98384471	98384671	200	1TR	TCF7L2	proximal	no	AL589740.1:ENSG00000271860:+:lncRNA:0	AL589740.1	ENSG00000271860	no	chr6	98383199	98385166	1967	chr6:98831075-98833042	chr6	98831075	98833042	hs1159	.	.	.	.	.	human	negative	200	1	0	0	0	0	0	0	0	0	0	0	0	0	0	0	0	0	0	0	0
chr6:98384686-98385226	chr6	98384686	98385226	540	2TRa	ATAC,TBR1,TCF7L2	distal	no	AL589740.1:ENSG00000271860:+:lncRNA:-722	AL589740.1	ENSG00000271860	no	chr6	98383199	98385166	1967	chr6:98831075-98833042	chr6	98831075	98833042	hs1159	.	.	.	.	.	human	negative	480	0.889	0	0	0	0	0	0	0	0	0	0	0	0	0	0	0	0	0	0	0
	.	.	.	.	0TR	.	.	no	.	.	.	.	chr3	71204519	71205862	1343	chr3:71253670-71255013	chr3	71253670	71255013	hs1160	.	.	.	.	.	human	negative	0	0	0	0	0	0	0	0	0	0	0	0	0	0	0	0	0	0	0	0	0
	.	.	.	.	0TR	.	.	no	.	.	.	.	chr1	87560180	87561520	1340	chr1:88025863-88027203	chr1	88025863	88027203	hs1161	.	.	.	.	Pallial	human	positive	0	0	0	0	0	0	0	0	0	0	0	0	0	0	0	0	0	0	0	0	0
	.	.	.	.	0TR	.	.	no	.	.	.	.	chr5	92492424	92493588	1164	chr5:91828131-91829295	chr5	91828131	91829295	hs1162	.	.	.	.	.	human	negative	0	0	0	0	0	0	0	0	0	0	0	0	0	0	0	0	0	0	0	0	0
chr9:79976018-79977013	chr9	79976018	79977013	995	2TRa	ARID1B,ATAC,TCF7L2	distal	no	AL161782.1:ENSG00000280366:+:lncRNA:-1829	AL161782.1	ENSG00000280366	no	chr9	79975399	79978259	2860	chr9:82590314-82593174	chr9	82590314	82593174	hs1163	.	.	.	.	.	human	positive	995	1	0	0	0	0	0	0	1	0	0	0	0	0	1	0	0	0	0	0	0
	.	.	.	.	0TR	.	.	no	.	.	.	.	chr2	59778396	59780410	2014	chr2:60005531-60007545	chr2	60005531	60007545	hs1164	.	.	.	.	.	human	negative	0	0	0	0	0	0	0	0	0	0	0	0	0	0	0	0	0	0	0	0	0
chr14:36504656-36505118	chr14	36504656	36505118	462	1TR	TCF7L2	distal	no	SFTA3:ENSG00000229415:-:nonsense_mediated_decay:-8053	SFTA3	ENSG00000229415	no	chr14	36504570	36505380	810	chr14:36973775-36974585	chr14	36973775	36974585	hs1166	.	.	.	.	.	human	positive	462	1	0	0	0	0	0	0	0	0	0	0	0	0	0	0	0	0	0	0	0
chr7:114416542-114416796	chr7	114416542	114416796	254	1TR	TCF7L2	distal	no	FOXP2:ENSG00000128573:+:protein_coding:-257	FOXP2	ENSG00000128573	yes	chr7	114415364	114416693	1329	chr7:114055419-114056748	chr7	114055419	114056748	hs1167	.	.	.	.	.	human	negative	151	0.594	0	0	0	0	0	0	0	0	0	0	0	0	0	0	0	0	0	0	0
chr14:29274742-29275421	chr14	29274742	29275421	679	2TR	TBR1,TCF7L2	proximal	no	AL133166.1:ENSG00000257522:-:lncRNA:0	AL133166.1	ENSG00000257522	no	chr14	29274168	29276675	2507	chr14:29743374-29745881	chr14	29743374	29745881	hs1168	.	.	.	.	.	human	positive	679	1	0	0	0	0	0	0	0	0	0	0	0	0	1	1	0	0	0	0	0
	.	.	.	.	0TR	.	.	no	.	.	.	.	chr18	24656022	24657424	1402	chr18:22235986-22237388	chr18	22235986	22237388	hs1169	.	.	.	.	.	human	positive	0	0	0	0	0	0	0	0	0	0	0	0	0	0	0	0	0	0	0	0	0
chr5:93190996-93191433	chr5	93190996	93191433	437	1TR	TBR1	distal	no	POLD2P1:ENSG00000213730:+:processed_pseudogene:75995	POLD2P1	ENSG00000213730	no	chr5	93190360	93191647	1287	chr5:92526066-92527353	chr5	92526066	92527353	hs1170	.	.	.	.	.	human	positive	437	1	0	0	0	0	0	0	0	1	0	0	0	0	0	0	0	0	0	0	0
chr5:93299766-93300501	chr5	93299766	93300501	735	1TRa	ATAC,TCF7L2	distal	no	POLD2P1:ENSG00000213730:+:processed_pseudogene:-32908	POLD2P1	ENSG00000213730	no	chr5	93298996	93300770	1774	chr5:92634702-92636476	chr5	92634702	92636476	hs1172	.	.	.	.	Pallial_Subpallial	human	positive	735	1	0	0	0	0	0	0	0	1	0	0	0	0	0	0	0	0	0	0	0
	.	.	.	.	0TR	.	.	no	.	.	.	.	chr3	147660760	147662816	2056	chr3:147378547-147380603	chr3	147378547	147380603	hs1173	.	.	.	.	.	human	positive	0	0	0	0	0	0	1	0	0	0	0	0	0	0	0	0	0	0	0	0	0
chr2:58522250-58522474	chr2	58522250	58522474	224	1TR	TBR1	distal	no	LINC01122:ENSG00000233723:+:lncRNA:-1498	LINC01122	ENSG00000233723	no	chr2	58521205	58523005	1800	chr2:58748340-58750140	chr2	58748340	58750140	hs1174	.	.	.	.	.	human	positive	224	1	0	0	0	0	0	0	0	0	0	0	0	0	0	0	0	0	0	0	1
chr6:19976240-19976946	chr6	19976240	19976946	706	1TRa	ATAC,TCF7L2	distal	no	AL008627.1:ENSG00000229700:-:processed_pseudogene:-66517	AL008627.1	ENSG00000229700	no	chr6	19975926	19977282	1356	chr6:19976157-19977513	chr6	19976157	19977513	hs1175	.	.	.	.	.	human	positive	706	1	0	0	0	0	0	0	0	0	0	0	1	0	0	0	0	0	0	0	0
chr2:60568412-60570111	chr2	60568412	60570111	1699	4TRa	ARID1B,ATAC,BCL11A,TBR1,TCF7L2	distal	yes	BCL11A:ENSG00000119866:-:protein_coding:13257	BCL11A	ENSG00000119866	yes	chr2	60567677	60569129	1452	chr2:60794812-60796264	chr2	60794812	60796264	hs1176	.	.	.	.	.	human	negative	717	0.494	0	0	0	0	0	0	0	0	0	0	0	0	0	0	0	0	0	0	0
	.	.	.	.	0TR	.	.	no	.	.	.	.	chr2	104683886	104685199	1313	chr2:105300344-105301657	chr2	105300344	105301657	hs1177	.	.	.	.	.	human	positive	0	0	0	1	0	0	0	0	0	0	1	0	0	0	0	0	0	0	0	0	0
chr15:37056002-37057389	chr15	37056002	37057389	1387	3TRa	ARID1B,ATAC,TBR1,TCF7L2	distal	no	RF00019:ENSG00000206676:-:misc_RNA:5071	RF00019	ENSG00000206676	no	chr15	37055403	37057754	2351	chr15:37347604-37349955	chr15	37347604	37349955	hs1178	.	.	.	.	.	human	negative	1387	1	0	0	0	0	0	0	0	0	0	0	0	0	0	0	0	0	0	0	0
chr15:37057428-37057859	chr15	37057428	37057859	431	2TRa	ARID1B,ATAC,TBR1	distal	no	RF00019:ENSG00000206676:-:misc_RNA:6497	RF00019	ENSG00000206676	no	chr15	37055403	37057754	2351	chr15:37347604-37349955	chr15	37347604	37349955	hs1178	.	.	.	.	.	human	negative	326	0.756	0	0	0	0	0	0	0	0	0	0	0	0	0	0	0	0	0	0	0
	.	.	.	.	0TR	.	.	no	.	.	.	.	chr1	38191108	38191954	846	chr1:38656780-38657626	chr1	38656780	38657626	hs1179	.	.	.	.	.	human	negative	0	0	0	0	0	0	0	0	0	0	0	0	0	0	0	0	0	0	0	0	0
	.	.	.	.	0TR	.	.	no	.	.	.	.	chr18	25036867	25038718	1851	chr18:22616831-22618682	chr18	22616831	22618682	hs1180	.	.	.	.	.	human	positive	0	0	0	0	0	0	0	0	0	0	0	0	0	0	0	0	0	0	0	0	0
	.	.	.	.	0TR	.	.	no	.	.	.	.	chr2	58951857	58953107	1250	chr2:59178992-59180242	chr2	59178992	59180242	hs1181	.	.	.	.	.	human	positive	0	0	0	1	0	0	0	0	0	0	1	0	0	0	0	0	0	0	0	0	0
chr9:79651455-79651673	chr9	79651455	79651673	218	0TRa	ATAC	proximal	no	TLE4:ENSG00000106829:+:protein_coding:919,TLE4:ENSG00000106829:+:lncRNA:1012	TLE4	ENSG00000106829	no	chr9	79651142	79652138	996	chr9:82266057-82267053	chr9	82266057	82267053	hs1183	.	.	.	.	.	human	negative	218	1	0	0	0	0	0	0	0	0	0	0	0	0	0	0	0	0	0	0	0
	.	.	.	.	0TR	.	.	no	.	.	.	.	chr3	147675234	147676562	1328	chr3:147393021-147394349	chr3	147393021	147394349	hs1184	.	.	.	.	.	human	negative	0	0	0	0	0	0	0	0	0	0	0	0	0	0	0	0	0	0	0	0	0
	.	.	.	.	0TR	.	.	no	.	.	.	.	chr1	163538175	163539349	1174	chr1:163507965-163509139	chr1	163507965	163509139	hs1185	.	.	.	.	.	human	positive	0	0	0	0	0	0	0	0	0	0	0	0	0	0	0	0	0	0	0	0	0
chr18:77857452-77857808	chr18	77857452	77857808	356	1TR	TBR1	distal	no	RNA5SP461:ENSG00000252260:-:rRNA_pseudogene:-5760	RNA5SP461	ENSG00000252260	no	chr18	77857617	77858906	1289	chr18:75569573-75570862	chr18	75569573	75570862	hs1186	.	.	.	.	.	human	positive	191	0.537	0	0	0	0	1	0	0	0	0	0	0	0	0	0	0	0	0	0	0
chr18:77857898-77858797	chr18	77857898	77858797	899	4TRa	ARID1B,ATAC,BCL11A,TBR1,TCF7L2	distal	yes	RNA5SP461:ENSG00000252260:-:rRNA_pseudogene:-5645	RNA5SP461	ENSG00000252260	no	chr18	77857617	77858906	1289	chr18:75569573-75570862	chr18	75569573	75570862	hs1186	.	.	.	.	.	human	positive	899	1	0	0	0	0	1	0	0	0	0	0	0	0	0	0	0	0	0	0	0
chr5:51095565-51095684	chr5	51095565	51095684	119	0TRa	ATAC	distal	no	AC091834.1:ENSG00000278734:-:processed_pseudogene:-5960	AC091834.1	ENSG00000278734	no	chr5	51095065	51096423	1358	chr5:50390899-50392257	chr5	50390899	50392257	hs1187	.	.	.	.	Subpallium	human	positive	119	1	0	0	0	0	0	0	0	1	0	0	0	0	0	0	0	0	0	0	0
chr21:32918479-32919434	chr21	32918479	32919434	955	3TRa	ARID1B,ATAC,TBR1,TCF7L2	distal	no	C21orf62-AS1:ENSG00000205930:+:lncRNA:7031	C21orf62-AS1	ENSG00000205930	no	chr21	32918474	32919807	1333	chr21:34290782-34292115	chr21	34290782	34292115	hs1188	.	.	.	.	Pallial_Subpallial	human	positive	955	1	0	0	0	0	1	0	0	0	0	0	0	0	0	0	0	0	0	0	0
chr6:108113334-108116263	chr6	108113334	108116263	2929	5TRa	ARID1B,ATAC,BCL11A,FOXP1,TBR1,TCF7L2	distal	yes	OSTM1-AS1:ENSG00000225174:+:lncRNA:7193	OSTM1-AS1	ENSG00000225174	no	chr6	108116039	108117248	1209	chr6:108437243-108438452	chr6	108437243	108438452	hs1189	.	.	.	.	.	human	negative	224	0.185	0	0	0	0	0	0	0	0	0	0	0	0	0	0	0	0	0	0	0
chr6:108116786-108120176	chr6	108116786	108120176	3390	5TRa	ARID1B,ATAC,BCL11A,FOXP1,TBR1,TCF7L2	distal	yes	OSTM1-AS1:ENSG00000225174:+:lncRNA:3280	OSTM1-AS1	ENSG00000225174	no	chr6	108116039	108117248	1209	chr6:108437243-108438452	chr6	108437243	108438452	hs1189	.	.	.	.	.	human	negative	462	0.382	0	0	0	0	0	0	0	0	0	0	0	0	0	0	0	0	0	0	0
chr1:164836271-164837159	chr1	164836271	164837159	888	2TRa	ARID1B,ATAC,TCF7L2	distal	no	AL357568.2:ENSG00000271917:+:lncRNA:-8678	AL357568.2	ENSG00000271917	no	chr1	164836270	164837557	1287	chr1:164805507-164806794	chr1	164805507	164806794	hs1191	.	.	.	.	.	human	positive	888	1	0	0	0	0	0	0	0	0	0	0	0	0	0	1	0	0	0	0	0
	.	.	.	.	0TR	.	.	no	.	.	.	.	chr7	114823742	114824407	665	chr7:114463797-114464462	chr7	114463797	114464462	hs1192	.	.	.	.	.	human	positive	0	0	0	0	0	0	0	0	0	0	0	0	0	0	0	0	0	0	0	0	0
	.	.	.	.	0TR	.	.	no	.	.	.	.	chr14	29424991	29426376	1385	chr14:29894197-29895582	chr14	29894197	29895582	hs1193	.	.	.	.	.	human	negative	0	0	0	0	0	0	0	0	0	0	0	0	0	0	0	0	0	0	0	0	0
	.	.	.	.	0TR	.	.	no	.	.	.	.	chr18	78757730	78758836	1106	chr18:76517730-76518836	chr18	76517730	76518836	hs1194	.	.	.	.	.	human	negative	0	0	0	0	0	0	0	0	0	0	0	0	0	0	0	0	0	0	0	0	0
	.	.	.	.	0TR	.	.	no	.	.	.	.	chr18	77755134	77756355	1221	chr18:75467090-75468311	chr18	75467090	75468311	hs1195	.	.	.	.	.	human	negative	0	0	0	0	0	0	0	0	0	0	0	0	0	0	0	0	0	0	0	0	0
	.	.	.	.	0TR	.	.	no	.	.	.	.	chr2	58934861	58937326	2465	chr2:59161996-59164461	chr2	59161996	59164461	hs1196	.	.	.	.	.	human	negative	0	0	0	0	0	0	0	0	0	0	0	0	0	0	0	0	0	0	0	0	0
	.	.	.	.	0TR	.	.	no	.	.	.	.	chr2	66697571	66698983	1412	chr2:66924703-66926115	chr2	66924703	66926115	hs1197	.	.	.	.	.	human	negative	0	0	0	0	0	0	0	0	0	0	0	0	0	0	0	0	0	0	0	0	0
	.	.	.	.	0TR	.	.	no	.	.	.	.	chr1	88070036	88072707	2671	chr1:88535719-88538390	chr1	88535719	88538390	hs1198	.	.	.	.	.	human	positive	0	0	0	0	0	0	0	0	0	0	0	0	0	0	0	0	0	0	1	0	0
chr2:58875138-58876275	chr2	58875138	58876275	1137	5TRa	ARID1B,ATAC,BCL11A,FOXP1,TBR1,TCF7L2	distal	yes	LINC01122:ENSG00000233723:+:lncRNA:49333	LINC01122	ENSG00000233723	no	chr2	58874936	58876245	1309	chr2:59102071-59103380	chr2	59102071	59103380	hs1199	chr2	58875138	58876275	BCL11A	.	human	positive	1107	0.974	0	0	0	0	0	0	0	0	0	0	0	0	0	0	0	0	1	0	0
	.	.	.	.	0TR	.	.	no	.	.	.	.	chr1	88111852	88113138	1286	chr1:88577535-88578821	chr1	88577535	88578821	hs1200	.	.	.	.	.	human	negative	0	0	0	0	0	0	0	0	0	0	0	0	0	0	0	0	0	0	0	0	0
chr14:29442327-29443000	chr14	29442327	29443000	673	1TR	TBR1	distal	no	AL158058.1:ENSG00000258107:+:lncRNA:-14996	AL158058.1	ENSG00000258107	no	chr14	29442114	29443308	1194	chr14:29911320-29912514	chr14	29911320	29912514	hs1201	.	.	.	.	.	human	negative	673	1	0	0	0	0	0	0	0	0	0	0	0	0	0	0	0	0	0	0	0
chr1:164635033-164636303	chr1	164635033	164636303	1270	3TRa	ARID1B,ATAC,TBR1,TCF7L2	distal	no	RNU6-171P:ENSG00000207082:+:snRNA:3261	RNU6-171P	ENSG00000207082	no	chr1	164634904	164636237	1333	chr1:164604141-164605474	chr1	164604141	164605474	hs1202	.	.	.	.	.	human	positive	1204	0.948	0	0	0	0	0	0	0	0	0	0	0	0	0	0	0	0	0	0	0
	.	.	.	.	0TR	.	.	no	.	.	.	.	chr3	148084570	148085799	1229	chr3:147802357-147803586	chr3	147802357	147803586	hs1203	.	.	.	.	.	human	positive	0	0	0	0	0	0	1	0	0	0	0	0	0	0	0	0	0	0	0	0	0
	.	.	.	.	0TR	.	.	no	.	.	.	.	chr2	59669684	59671843	2159	chr2:59896819-59898978	chr2	59896819	59898978	hs1204	.	.	.	.	.	human	negative	0	0	0	0	0	0	0	0	0	0	0	0	0	0	0	0	0	0	0	0	0
chr20:21505121-21508105	chr20	21505121	21508105	2984	4TRa	ARID1B,ATAC,BCL11A,TBR1,TCF7L2	distal	yes	AL133325.3:ENSG00000278041:-:lncRNA:2186,NKX2-2-AS1:ENSG00000258197:+:lncRNA:3341	AL133325.3,NKX2-2-AS1	ENSG00000278041,ENSG00000258197	no	chr20	21507913	21509383	1470	chr20:21488551-21490021	chr20	21488551	21490021	hs1205	.	.	.	.	.	human	positive	192	0.131	0	0	0	0	0	0	0	0	0	0	0	0	0	0	0	0	0	0	0
chr20:21509161-21509415	chr20	21509161	21509415	254	1TR	TCF7L2	distal	no	NKX2-2-AS1:ENSG00000258197:+:lncRNA:2031	NKX2-2-AS1	ENSG00000258197	no	chr20	21507913	21509383	1470	chr20:21488551-21490021	chr20	21488551	21490021	hs1205	.	.	.	.	.	human	positive	222	0.874	0	0	0	0	0	0	0	0	0	0	0	0	0	0	0	0	0	0	0
chr2:66522408-66522743	chr2	66522408	66522743	335	1TR	TBR1	distal	no	MEIS1:ENSG00000143995:+:lncRNA:-13482	MEIS1	ENSG00000143995	no	chr2	66522407	66523799	1392	chr2:66749539-66750931	chr2	66749539	66750931	hs1206	.	.	.	.	.	human	negative	335	1	0	0	0	0	0	0	0	0	0	0	0	0	0	0	0	0	0	0	0
	.	.	.	.	0TR	.	.	no	.	.	.	.	chr2	212276354	212277583	1229	chr2:213141079-213142308	chr2	213141079	213142308	hs1207	.	.	.	.	.	human	negative	0	0	0	0	0	0	0	0	0	0	0	0	0	0	0	0	0	0	0	0	0
chr5:158591649-158591844	chr5	158591649	158591844	195	0TRa	ATAC	distal	no	AC091939.1:ENSG00000254135:+:lncRNA:-106350	AC091939.1	ENSG00000254135	no	chr5	158590760	158592059	1299	chr5:158017768-158019067	chr5	158017768	158019067	hs1208	.	.	.	.	.	human	positive	195	1	0	0	0	0	0	0	1	0	0	0	0	0	0	0	0	0	0	0	0
	.	.	.	.	0TR	.	.	no	.	.	.	.	chr2	59667658	59669822	2164	chr2:59894793-59896957	chr2	59894793	59896957	hs1209	.	.	.	.	.	human	negative	0	0	0	0	0	0	0	0	0	0	0	0	0	0	0	0	0	0	0	0	0
chr2:66536961-66537538	chr2	66536961	66537538	577	0TRa	ATAC	distal	no	MEIS1:ENSG00000143995:+:lncRNA:-28035	MEIS1	ENSG00000143995	no	chr2	66535383	66537956	2573	chr2:66762515-66765088	chr2	66762515	66765088	hs1210	.	.	.	.	Subpallium	human	positive	577	1	0	0	0	0	0	0	0	0	0	0	0	0	0	0	0	0	0	0	0
chr9:80507837-80508238	chr9	80507837	80508238	401	0TRa	ATAC	distal	no	MTCO1P51:ENSG00000232981:-:unprocessed_pseudogene:-56393	MTCO1P51	ENSG00000232981	no	chr9	80507371	80508684	1313	chr9:83122286-83123599	chr9	83122286	83123599	hs1211	.	.	.	.	.	human	negative	401	1	0	0	0	0	0	0	0	0	0	0	0	0	0	0	0	0	0	0	0
	.	.	.	.	0TR	.	.	no	.	.	.	.	chr2	102921903	102923410	1507	chr2:103538361-103539868	chr2	103538361	103539868	hs1212	.	.	.	.	.	human	positive	0	0	0	1	0	0	0	0	0	0	1	0	0	0	0	0	0	0	0	0	0
chr7:42214923-42215293	chr7	42214923	42215293	370	1TR	TCF7L2	distal	no	GLI3:ENSG00000106571:-:protein_coding:-12429	GLI3	ENSG00000106571	no	chr7	42213232	42214961	1729	chr7:42252831-42254560	chr7	42252831	42254560	hs1213	.	.	.	.	.	human	positive	38	0.103	0	0	0	0	0	0	0	0	0	0	0	0	0	0	0	0	0	0	0
	.	.	.	.	0TR	.	.	no	.	.	.	.	chr3	70652338	70653753	1415	chr3:70701489-70702904	chr3	70701489	70702904	hs1214	.	.	.	.	.	human	negative	0	0	0	0	0	0	0	0	0	0	0	0	0	0	0	0	0	0	0	0	0
	.	.	.	.	0TR	.	.	no	.	.	.	.	chr7	114652845	114653917	1072	chr7:114292900-114293972	chr7	114292900	114293972	hs1215	.	.	.	.	.	human	negative	0	0	0	0	0	0	0	0	0	0	0	0	0	0	0	0	0	0	0	0	0
chr1:88181500-88181728	chr1	88181500	88181728	228	0TRa	ATAC	distal	no	PKN2-AS1:ENSG00000237505:-:lncRNA:-46570	PKN2-AS1	ENSG00000237505	no	chr1	88181015	88182462	1447	chr1:88646698-88648145	chr1	88646698	88648145	hs1216	.	.	.	.	.	human	negative	228	1	0	0	0	0	0	0	0	0	0	0	0	0	0	0	0	0	0	0	0
	.	.	.	.	0TR	.	.	no	.	.	.	.	chr1	87599358	87600847	1489	chr1:88065041-88066530	chr1	88065041	88066530	hs1217	.	.	.	.	.	human	positive	0	0	0	0	0	0	1	0	0	0	0	0	0	0	0	0	0	0	0	0	0
chr14:56964922-56965373	chr14	56964922	56965373	451	2TRa	ARID1B,ATAC,TBR1	proximal	no	AL137100.3:ENSG00000286257:-:lncRNA:1434	AL137100.3	ENSG00000286257	no	chr14	56964169	56965628	1459	chr14:57430887-57432346	chr14	57430887	57432346	hs1218	.	.	.	.	.	human	positive	451	1	0	0	0	0	0	0	0	0	0	0	0	0	0	0	0	0	0	0	0
	.	.	.	.	0TR	.	.	no	.	.	.	.	chr6	97764453	97766825	2372	chr6:98212329-98214701	chr6	98212329	98214701	hs1220	.	.	.	.	.	human	positive	0	0	0	0	0	0	0	0	1	0	0	0	0	0	0	0	0	0	0	0	0
chr10:117551218-117555300	chr10	117551218	117555300	4082	5TRa	ARID1B,ATAC,BCL11A,FOXP1,TBR1,TCF7L2	distal	yes	EMX2OS:ENSG00000229847:-:lncRNA:6149	EMX2OS	ENSG00000229847	no	chr10	117554198	117555349	1151	chr10:119313709-119314860	chr10	119313709	119314860	hs1221	.	.	.	.	.	human	negative	1102	0.957	0	0	0	0	0	0	0	0	0	0	0	0	0	0	0	0	0	0	0
chr5:93200892-93201563	chr5	93200892	93201563	671	3TR	ARID1B,BCL11A,TBR1	distal	no	POLD2P1:ENSG00000213730:+:processed_pseudogene:65865	POLD2P1	ENSG00000213730	no	chr5	93200647	93201674	1027	chr5:92536353-92537380	chr5	92536353	92537380	hs1222	.	.	.	.	.	human	negative	671	1	0	0	0	0	0	0	0	0	0	0	0	0	0	0	0	0	0	0	0
	.	.	.	.	0TR	.	.	no	.	.	.	.	chr7	21200156	21201303	1147	chr7:21239775-21240922	chr7	21239775	21240922	hs1223	.	.	.	.	.	human	negative	0	0	0	0	0	0	0	0	0	0	0	0	0	0	0	0	0	0	0	0	0
	.	.	.	.	0TR	.	.	no	.	.	.	.	chr3	147933889	147935649	1760	chr3:147651676-147653436	chr3	147651676	147653436	hs1224	.	.	.	.	.	human	positive	0	0	0	0	0	0	0	0	0	0	0	0	0	0	0	0	0	0	0	0	0
	.	.	.	.	0TR	.	.	no	.	.	.	.	chr6	41412821	41413777	956	chr6:41380559-41381515	chr6	41380559	41381515	hs1225	.	.	.	.	.	human	negative	0	0	0	0	0	0	0	0	0	0	0	0	0	0	0	0	0	0	0	0	0
	.	.	.	.	0TR	.	.	no	.	.	.	.	chr7	21041182	21042467	1285	chr7:21080801-21082086	chr7	21080801	21082086	hs1226	.	.	.	.	Subpallium	human	positive	0	0	0	0	0	0	1	0	0	1	0	0	0	0	1	0	0	0	0	0	0
chr5:91976287-91976715	chr5	91976287	91976715	428	0TRa	ATAC	distal	no	AC114316.1:ENSG00000250049:+:lncRNA:105881	AC114316.1	ENSG00000250049	no	chr5	91975959	91977069	1110	chr5:91271776-91272886	chr5	91271776	91272886	hs1227	.	.	.	.	.	human	positive	428	1	0	0	0	0	0	0	0	0	0	0	0	0	0	0	0	0	0	0	0
chr9:81097144-81097610	chr9	81097144	81097610	466	1TR	TBR1	distal	no	AL138749.1:ENSG00000226798:-:lncRNA:225848	AL138749.1	ENSG00000226798	no	chr9	81096778	81097867	1089	chr9:83711693-83712782	chr9	83711693	83712782	hs1228	.	.	.	.	.	human	negative	466	1	0	0	0	0	0	0	0	0	0	0	0	0	0	0	0	0	0	0	0
	.	.	.	.	0TR	.	.	no	.	.	.	.	chr2	66170410	66171811	1401	chr2:66397542-66398943	chr2	66397542	66398943	hs1229	.	.	.	.	.	human	negative	0	0	0	0	0	0	0	0	0	0	0	0	0	0	0	0	0	0	0	0	0
	.	.	.	.	0TR	.	.	no	.	.	.	.	chr1	164228590	164229935	1345	chr1:164197827-164199172	chr1	164197827	164199172	hs1230	.	.	.	.	.	human	negative	0	0	0	0	0	0	0	0	0	0	0	0	0	0	0	0	0	0	0	0	0
	.	.	.	.	0TR	.	.	no	.	.	.	.	chr3	70977078	70977613	535	chr3:71026229-71026764	chr3	71026229	71026764	hs1231	.	.	.	.	.	human	negative	0	0	0	0	0	0	0	0	0	0	0	0	0	0	0	0	0	0	0	0	0
	.	.	.	.	0TR	.	.	no	.	.	.	.	chr2	58663961	58665413	1452	chr2:58891096-58892548	chr2	58891096	58892548	hs1232	.	.	.	.	.	human	negative	0	0	0	0	0	0	0	0	0	0	0	0	0	0	0	0	0	0	0	0	0
chr6:98057082-98057476	chr6	98057082	98057476	394	1TR	TBR1	distal	no	MIR2113:ENSG00000238367:+:miRNA:-32552	MIR2113	ENSG00000238367	no	chr6	98056158	98058182	2024	chr6:98504034-98506058	chr6	98504034	98506058	hs1233	.	.	.	.	.	human	positive	394	1	0	0	0	0	1	0	0	0	0	0	0	0	0	0	0	0	1	0	0
	.	.	.	.	0TR	.	.	no	.	.	.	.	chr20	40718624	40719573	949	chr20:39347264-39348213	chr20	39347264	39348213	hs1234	.	.	.	.	.	human	negative	0	0	0	0	0	0	0	0	0	0	0	0	0	0	0	0	0	0	0	0	0
chr1:164651118-164652053	chr1	164651118	164652053	935	2TRa	ATAC,BCL11A,TBR1	proximal	no	PBX1:ENSG00000185630:+:lncRNA:0	PBX1	ENSG00000185630	no	chr1	164650801	164651927	1126	chr1:164620038-164621164	chr1	164620038	164621164	hs1235	.	.	.	.	.	human	positive	809	0.865	0	0	0	0	0	0	0	0	0	0	0	0	0	0	0	0	0	0	0
	.	.	.	.	0TR	.	.	no	.	.	.	.	chr10	117830148	117831665	1517	chr10:119589659-119591176	chr10	119589659	119591176	hs1236	.	.	.	.	Pallial	human	positive	0	0	0	0	0	0	0	0	0	0	0	0	0	1	0	0	0	0	0	0	0
	.	.	.	.	0TR	.	.	no	.	.	.	.	chr20	39952257	39953368	1111	chr20:38580899-38582010	chr20	38580899	38582010	hs1237	.	.	.	.	.	human	negative	0	0	0	0	0	0	0	0	0	0	0	0	0	0	0	0	0	0	0	0	0
chr8:63652135-63652220	chr8	63652135	63652220	85	0TRa	ATAC	distal	no	AC018953.2:ENSG00000287844:+:lncRNA:-679	AC018953.2	ENSG00000287844	no	chr8	63651714	63653415	1701	chr8:64564272-64565973	chr8	64564272	64565973	hs1239	.	.	.	.	.	human	positive	85	1	0	0	0	0	1	0	0	0	0	0	0	0	0	0	0	0	0	0	0
	.	.	.	.	0TR	.	.	no	.	.	.	.	chr4	79509430	79510070	640	chr4:80430584-80431224	chr4	80430584	80431224	hs1240	.	.	.	.	.	human	negative	0	0	0	0	0	0	0	0	0	0	0	0	0	0	0	0	0	0	0	0	0
	.	.	.	.	0TR	.	.	no	.	.	.	.	chr4	79504990	79505944	954	chr4:80426144-80427098	chr4	80426144	80427098	hs1241	.	.	.	.	.	human	negative	0	0	0	0	0	0	0	0	0	0	0	0	0	0	0	0	0	0	0	0	0
chr16:10226126-10226582	chr16	10226126	10226582	456	2TR	ARID1B,TBR1	distal	no	AC022168.1:ENSG00000285543:-:lncRNA:-1228	AC022168.1	ENSG00000285543	no	chr16	10225972	10227019	1047	chr16:10319829-10320876	chr16	10319829	10320876	hs1242	.	.	.	.	.	human	positive	456	1	0	0	0	0	1	0	0	0	0	0	0	0	0	0	0	0	0	0	0
	.	.	.	.	0TR	.	.	no	.	.	.	.	chr2	236256423	236257500	1077	chr2:237165066-237166143	chr2	237165066	237166143	hs1243	.	.	.	.	.	human	negative	0	0	0	0	0	0	0	0	0	0	0	0	0	0	0	0	0	0	0	0	0
	.	.	.	.	0TR	.	.	no	.	.	.	.	chr2	66824969	66825769	800	chr2:67052101-67052901	chr2	67052101	67052901	hs1244	.	.	.	.	.	human	positive	0	0	0	1	0	0	0	0	0	0	0	0	0	0	0	0	0	0	0	0	0
	.	.	.	.	0TR	.	.	no	.	.	.	.	chr2	185170637	185171772	1135	chr2:186035364-186036499	chr2	186035364	186036499	hs1245	.	.	.	.	.	human	negative	0	0	0	0	0	0	0	0	0	0	0	0	0	0	0	0	0	0	0	0	0
	.	.	.	.	0TR	.	.	no	.	.	.	.	chr13	111615720	111616741	1021	chr13:112268067-112269088	chr13	112268067	112269088	hs1246	.	.	.	.	.	human	positive	0	0	0	0	0	0	0	0	0	0	0	0	0	0	0	0	0	0	0	0	1
	.	.	.	.	0TR	.	.	no	.	.	.	.	chr4	12745415	12747000	1585	chr4:12747039-12748624	chr4	12747039	12748624	hs1247	.	.	.	.	.	human	positive	0	0	0	0	0	0	0	0	0	0	0	0	0	0	0	0	0	0	1	0	0
	.	.	.	.	0TR	.	.	no	.	.	.	.	chr4	12897406	12899179	1773	chr4:12899030-12900803	chr4	12899030	12900803	hs1248	.	.	.	.	.	human	negative	0	0	0	0	0	0	0	0	0	0	0	0	0	0	0	0	0	0	0	0	0
	.	.	.	.	0TR	.	.	no	.	.	.	.	chr4	12949275	12950826	1551	chr4:12950899-12952450	chr4	12950899	12952450	hs1249	.	.	.	.	.	human	negative	0	0	0	0	0	0	0	0	0	0	0	0	0	0	0	0	0	0	0	0	0
	.	.	.	.	0TR	.	.	no	.	.	.	.	chr4	13124858	13125752	894	chr4:13126482-13127376	chr4	13126482	13127376	hs1250	.	.	.	.	.	human	negative	0	0	0	0	0	0	0	0	0	0	0	0	0	0	0	0	0	0	0	0	0
	.	.	.	.	0TR	.	.	no	.	.	.	.	chr3	158057953	158060211	2258	chr3:157775742-157778000	chr3	157775742	157778000	hs1251	.	.	.	.	.	human	positive	0	0	0	0	0	0	1	0	0	0	0	0	0	0	0	0	0	0	0	0	0
chr6:10407798-10414082	chr6	10407798	10414082	6284	4TRa	ARID1B,ATAC,BCL11A,TBR1,TCF7L2	proximal	no	TFAP2A-AS1:ENSG00000229950:+:lncRNA:0,TFAP2A:ENSG00000137203:-:protein_coding:0,TFAP2A:ENSG00000137203:-:lncRNA:0,TFAP2A:ENSG00000137203:-:retained_intron:0,TFAP2A:ENSG00000137203:-:nonsense_mediated_decay:0	TFAP2A-AS1,TFAP2A	ENSG00000229950,ENSG00000137203	no	chr6	10407199	10409812	2613	chr6:10407432-10410045	chr6	10407432	10410045	hs1252	.	.	.	.	.	human	negative	2014	0.771	0	0	0	0	0	0	0	0	0	0	0	0	0	0	0	0	0	0	0
	.	.	.	.	0TR	.	.	no	.	.	.	.	chr2	198362140	198363843	1703	chr2:199226864-199228567	chr2	199226864	199228567	hs1253	.	.	.	.	.	human	negative	0	0	0	0	0	0	0	0	0	0	0	0	0	0	0	0	0	0	0	0	0
	.	.	.	.	0TR	.	.	no	.	.	.	.	chr3	158291733	158293047	1314	chr3:158009522-158010836	chr3	158009522	158010836	hs1254	.	.	.	.	.	human	negative	0	0	0	0	0	0	0	0	0	0	0	0	0	0	0	0	0	0	0	0	0
chr1:218048985-218049426	chr1	218048985	218049426	441	3TR	ARID1B,FOXP1,TBR1	proximal	no	AL355526.2:ENSG00000286775:-:lncRNA:0	AL355526.2	ENSG00000286775	no	chr1	218048935	218050744	1809	chr1:218222277-218224086	chr1	218222277	218224086	hs1255	.	.	.	.	.	human	negative	441	1	0	0	0	0	0	0	0	0	0	0	0	0	0	0	0	0	0	0	0
chr1:218049653-218049874	chr1	218049653	218049874	221	0TRa	ATAC	proximal	no	AL355526.2:ENSG00000286775:-:lncRNA:431	AL355526.2	ENSG00000286775	no	chr1	218048935	218050744	1809	chr1:218222277-218224086	chr1	218222277	218224086	hs1255	.	.	.	.	.	human	negative	221	1	0	0	0	0	0	0	0	0	0	0	0	0	0	0	0	0	0	0	0
chr5:174734084-174734805	chr5	174734084	174734805	721	1TR	TCF7L2	distal	no	MSX2:ENSG00000120149:+:protein_coding:-9483	MSX2	ENSG00000120149	no	chr5	174733171	174734831	1660	chr5:174160174-174161834	chr5	174160174	174161834	hs1256	.	.	.	.	Pallial	human	positive	721	1	0	0	0	0	0	0	0	0	0	0	1	0	0	0	0	0	0	0	0
	.	.	.	.	0TR	.	.	no	.	.	.	.	chr1	218034090	218035156	1066	chr1:218207432-218208498	chr1	218207432	218208498	hs1257	.	.	.	.	.	human	positive	0	0	0	0	0	0	0	0	0	0	0	0	0	0	0	0	0	0	0	0	0
chr9:95495999-95496552	chr9	95495999	95496552	553	2TRa	ARID1B,ATAC,TCF7L2	proximal	no	PTCH1:ENSG00000185920:-:lncRNA:1597	PTCH1	ENSG00000185920	no	chr9	95495577	95497123	1546	chr9:98257859-98259405	chr9	98257859	98259405	hs1258	.	.	.	.	Pallial_Subpallial	human	positive	553	1	0	0	0	0	1	0	0	0	0	0	0	0	0	0	0	0	0	0	0
	.	.	.	.	0TR	.	.	no	.	.	.	.	chr3	158061633	158063431	1798	chr3:157779422-157781220	chr3	157779422	157781220	hs1262	.	.	.	.	.	human	positive	0	0	0	0	0	0	0	0	0	0	0	0	0	0	0	0	0	0	0	0	0
	.	.	.	.	0TR	.	.	no	.	.	.	.	chr3	55754922	55756800	1878	chr3:55788950-55790828	chr3	55788950	55790828	hs1264	.	.	.	.	.	human	negative	0	0	0	0	0	0	0	0	0	0	0	0	0	0	0	0	0	0	0	0	0
	.	.	.	.	0TR	.	.	no	.	.	.	.	chr7	155754922	155756094	1172	chr7:155547616-155548788	chr7	155547616	155548788	hs1268	.	.	.	.	.	human	positive	0	0	0	0	0	0	0	0	0	0	0	0	0	0	0	0	0	0	0	0	0
chr22:27842610-27843778	chr22	27842610	27843778	1168	5TRa	ARID1B,ATAC,BCL11A,FOXP1,TBR1,TCF7L2	distal	yes	PITPNB:ENSG00000180957:-:retained_intron:-17995	PITPNB	ENSG00000180957	no	chr22	27842325	27843730	1405	chr22:28238313-28239718	chr22	28238313	28239718	hs1271	.	.	.	.	.	human	positive	1120	0.959	0	0	0	0	0	0	0	0	0	0	0	0	0	0	0	0	0	0	0
	.	.	.	.	0TR	.	.	no	.	.	.	.	chr2	19574354	19576457	2103	chr2:19774115-19776218	chr2	19774115	19776218	hs1273	.	.	.	.	.	human	positive	0	0	0	0	0	0	0	1	1	0	0	0	1	0	0	0	0	0	0	0	0
	.	.	.	.	0TR	.	.	no	.	.	.	.	chr2	19540873	19541999	1126	chr2:19740634-19741760	chr2	19740634	19741760	hs1276	.	.	.	.	.	human	negative	0	0	0	0	0	0	0	0	0	0	0	0	0	0	0	0	0	0	0	0	0
	.	.	.	.	0TR	.	.	no	.	.	.	.	chr20	10812535	10813791	1256	chr20:10793183-10794439	chr20	10793183	10794439	hs1278	.	.	.	.	.	human	positive	0	0	0	0	0	0	0	0	0	0	0	0	1	0	0	0	0	0	0	0	0
	.	.	.	.	0TR	.	.	no	.	.	.	.	chr3	157855775	157857508	1733	chr3:157573564-157575297	chr3	157573564	157575297	hs1284	.	.	.	.	.	human	negative	0	0	0	0	0	0	0	0	0	0	0	0	0	0	0	0	0	0	0	0	0
chr3:189515680-189517205	chr3	189515680	189517205	1525	5TRa	ARID1B,ATAC,BCL11A,FOXP1,TBR1,TCF7L2	distal	yes	TP63:ENSG00000073282:+:protein_coding:114183	TP63	ENSG00000073282	no	chr3	189515860	189516512	652	chr3:189233649-189234301	chr3	189233649	189234301	hs1286	.	.	.	.	.	human	negative	652	1	0	0	0	0	0	0	0	0	0	0	0	0	0	0	0	0	0	0	0
chr2:19378983-19379183	chr2	19378983	19379183	200	1TR	TBR1	distal	no	OSR1:ENSG00000143867:-:protein_coding:20359,OSR1:ENSG00000143867:-:lncRNA:20359	OSR1	ENSG00000143867	no	chr2	19378414	19379654	1240	chr2:19578175-19579415	chr2	19578175	19579415	hs1290	.	.	.	.	.	human	negative	200	1	0	0	0	0	0	0	0	0	0	0	0	0	0	0	0	0	0	0	0
chr14:89348805-89350120	chr14	89348805	89350120	1315	5TRa	ARID1B,ATAC,BCL11A,FOXP1,TBR1,TCF7L2	proximal	no	AL357093.2:ENSG00000258752:+:lncRNA:0	AL357093.2	ENSG00000258752	no	chr14	89348358	89350633	2275	chr14:89814702-89816977	chr14	89814702	89816977	hs1299	.	.	.	.	.	human	negative	1315	1	0	0	0	0	0	0	0	0	0	0	0	0	0	0	0	0	0	0	0
chr14:89350265-89350704	chr14	89350265	89350704	439	1TR	ARID1B	proximal	no	AL357093.2:ENSG00000258752:+:lncRNA:0	AL357093.2	ENSG00000258752	no	chr14	89348358	89350633	2275	chr14:89814702-89816977	chr14	89814702	89816977	hs1299	.	.	.	.	.	human	negative	368	0.838	0	0	0	0	0	0	0	0	0	0	0	0	0	0	0	0	0	0	0
chr16:52435401-52436104	chr16	52435401	52436104	703	4TRa	ARID1B,ATAC,BCL11A,TBR1,TCF7L2	distal	yes	AC007490.1:ENSG00000279427:-:TEC:-1991	AC007490.1	ENSG00000279427	no	chr16	52434617	52437850	3233	chr16:52468529-52471762	chr16	52468529	52471762	hs1300	.	.	.	.	Pallial_Subpallial	human	positive	703	1	0	0	0	0	1	0	0	0	0	0	0	0	1	0	0	0	0	0	1
chr16:52436146-52436380	chr16	52436146	52436380	234	1TR	TCF7L2	distal	no	AC007490.1:ENSG00000279427:-:TEC:-1095	AC007490.1	ENSG00000279427	no	chr16	52434617	52437850	3233	chr16:52468529-52471762	chr16	52468529	52471762	hs1300	.	.	.	.	Pallial_Subpallial	human	positive	234	1	0	0	0	0	1	0	0	0	0	0	0	0	1	0	0	0	0	0	1
chr11:16402848-16403446	chr11	16402848	16403446	598	1TRa	ATAC,TCF7L2	proximal	no	SOX6:ENSG00000110693:-:protein_coding:0	SOX6	ENSG00000110693	no	chr11	16401723	16404491	2768	chr11:16423269-16426037	chr11	16423269	16426037	hs1301	.	.	.	.	Pallial_Subpallial	human	positive	598	1	0	0	0	0	0	0	0	0	0	0	0	0	0	0	0	0	0	0	0
chr6:112501219-112503868	chr6	112501219	112503868	2649	4TRa	ARID1B,ATAC,BCL11A,TBR1,TCF7L2	distal	yes	AL357514.1:ENSG00000232299:-:lncRNA:19582	AL357514.1	ENSG00000232299	no	chr6	112501111	112505123	4012	chr6:112822313-112826325	chr6	112822313	112826325	hs1302	.	.	.	.	Pallial_Subpallial	human	positive	2649	1	0	0	0	0	1	0	0	0	0	0	0	0	0	0	0	0	0	0	0
chr2:104051275-104052549	chr2	104051275	104052549	1274	2TRa	ATAC,TBR1,TCF7L2	proximal	no	LINC01965:ENSG00000256637:+:lncRNA:0	LINC01965	ENSG00000256637	no	chr2	104051414	104054190	2776	chr2:104667872-104670648	chr2	104667872	104670648	hs1303	.	.	.	.	Pallial_Subpallial	human	positive	1135	0.891	0	0	0	0	0	0	0	0	0	0	0	0	0	0	0	0	0	0	0
chr2:104053205-104053836	chr2	104053205	104053836	631	1TR	TCF7L2	proximal	no	LINC01965:ENSG00000256637:+:lncRNA:0	LINC01965	ENSG00000256637	no	chr2	104051414	104054190	2776	chr2:104667872-104670648	chr2	104667872	104670648	hs1303	.	.	.	.	Pallial_Subpallial	human	positive	631	1	0	0	0	0	0	0	0	0	0	0	0	0	0	0	0	0	0	0	0
chr21:16309287-16310575	chr21	16309287	16310575	1288	3TRa	ARID1B,ATAC,TBR1,TCF7L2	proximal	no	AP001172.1:ENSG00000270071:-:lncRNA:0	AP001172.1	ENSG00000270071	no	chr21	16308841	16310481	1640	chr21:17681162-17682802	chr21	17681162	17682802	hs1304	.	.	.	.	.	human	positive	1194	0.927	0	0	0	0	1	0	0	0	0	0	0	0	0	0	0	0	0	0	0
chr8:79963390-79964170	chr8	79963390	79964170	780	2TRa	ARID1B,ATAC,TCF7L2	distal	no	AC036214.2:ENSG00000272518:-:lncRNA:6008	AC036214.2	ENSG00000272518	no	chr8	79962126	79964511	2385	chr8:80874361-80876746	chr8	80874361	80876746	hs1305	.	.	.	.	.	human	positive	780	1	0	0	0	0	1	0	0	0	0	0	0	0	1	0	0	0	0	0	0
chr7:127536124-127536578	chr7	127536124	127536578	454	0TRa	ATAC	distal	no	GCC1:ENSG00000179562:-:protein_coding:-49019	GCC1	ENSG00000179562	no	chr7	127534332	127537492	3160	chr7:127174386-127177546	chr7	127174386	127177546	hs1308	.	.	.	.	Subpallium	human	positive	454	1	0	0	0	0	0	0	0	0	0	0	0	0	0	0	0	0	0	0	0
chr1:61452447-61453808	chr1	61452447	61453808	1361	4TRa	ARID1B,ATAC,BCL11A,TBR1,TCF7L2	distal	yes	AC099791.3:ENSG00000284808:+:lncRNA:27278	AC099791.3	ENSG00000284808	no	chr1	61452123	61454518	2395	chr1:61917795-61920190	chr1	61917795	61920190	hs1309	.	.	.	.	Pallial_Subpallial	human	positive	1361	1	0	1	0	0	0	0	0	0	1	0	1	0	0	0	0	0	0	0	0
chr6:170437802-170439614	chr6	170437802	170439614	1812	5TRa	ARID1B,ATAC,BCL11A,FOXP1,TBR1,TCF7L2	distal	yes	AL008628.1:ENSG00000261003:+:lncRNA:-25422	AL008628.1	ENSG00000261003	no	chr6	170438007	170439776	1769	chr6:170747095-170748864	chr6	170747095	170748864	hs1310	.	.	.	.	Pallial_Subpallial	human	positive	1607	0.908	0	0	0	0	1	1	0	0	0	0	0	0	0	0	0	0	0	0	0
chr6:170439678-170440691	chr6	170439678	170440691	1013	4TR	ARID1B,BCL11A,FOXP1,TBR1	distal	no	AL008628.1:ENSG00000261003:+:lncRNA:-26265	AL008628.1	ENSG00000261003	no	chr6	170438007	170439776	1769	chr6:170747095-170748864	chr6	170747095	170748864	hs1310	.	.	.	.	Pallial_Subpallial	human	positive	98	0.097	0	0	0	0	1	1	0	0	0	0	0	0	0	0	0	0	0	0	0
chr11:110130577-110131163	chr11	110130577	110131163	586	1TRa	ATAC,TCF7L2	proximal	no	ZC3H12C:ENSG00000149289:+:protein_coding:0	ZC3H12C	ENSG00000149289	no	chr11	110130170	110132509	2339	chr11:110000895-110003234	chr11	110000895	110003234	hs1311	.	.	.	.	Pallial_Subpallial	human	positive	586	1	0	0	0	0	1	0	0	0	0	0	0	0	0	0	0	0	0	0	0
chr11:110131693-110131988	chr11	110131693	110131988	295	1TRa	ATAC,TBR1	distal	no	ZC3H12C:ENSG00000149289:+:protein_coding:-967	ZC3H12C	ENSG00000149289	no	chr11	110130170	110132509	2339	chr11:110000895-110003234	chr11	110000895	110003234	hs1311	.	.	.	.	Pallial_Subpallial	human	positive	295	1	0	0	0	0	1	0	0	0	0	0	0	0	0	0	0	0	0	0	0
chr11:110132058-110132259	chr11	110132058	110132259	201	1TR	TCF7L2	distal	no	ZC3H12C:ENSG00000149289:+:protein_coding:-1055	ZC3H12C	ENSG00000149289	no	chr11	110130170	110132509	2339	chr11:110000895-110003234	chr11	110000895	110003234	hs1311	.	.	.	.	Pallial_Subpallial	human	positive	201	1	0	0	0	0	1	0	0	0	0	0	0	0	0	0	0	0	0	0	0
	.	.	.	.	0TR	.	.	no	.	.	.	.	chr5	30994176	30995940	1764	chr5:30994283-30996047	chr5	30994283	30996047	hs1312	.	.	.	.	.	human	positive	0	0	0	0	0	0	0	0	0	0	0	0	0	0	0	0	0	0	0	0	0
chr11:12844392-12844968	chr11	12844392	12844968	576	3TRa	ARID1B,ATAC,TBR1,TCF7L2	distal	no	AC013549.3:ENSG00000255067:+:lncRNA:3826	AC013549.3	ENSG00000255067	no	chr11	12843785	12846999	3214	chr11:12865332-12868546	chr11	12865332	12868546	hs1314	.	.	.	.	.	human	positive	576	1	0	0	0	0	0	0	1	0	0	0	0	0	0	0	0	0	0	0	1
chr11:12845627-12846327	chr11	12845627	12846327	700	4TRa	ARID1B,ATAC,BCL11A,TBR1,TCF7L2	distal	yes	AC013549.3:ENSG00000255067:+:lncRNA:2467	AC013549.3	ENSG00000255067	no	chr11	12843785	12846999	3214	chr11:12865332-12868546	chr11	12865332	12868546	hs1314	.	.	.	.	.	human	positive	700	1	0	0	0	0	0	0	1	0	0	0	0	0	0	0	0	0	0	0	1
chr11:12846848-12847576	chr11	12846848	12847576	728	1TRa	ARID1B,ATAC	proximal	no	AC013549.3:ENSG00000255067:+:lncRNA:1218	AC013549.3	ENSG00000255067	no	chr11	12843785	12846999	3214	chr11:12865332-12868546	chr11	12865332	12868546	hs1314	.	.	.	.	.	human	positive	151	0.207	0	0	0	0	0	0	1	0	0	0	0	0	0	0	0	0	0	0	1
	.	.	.	.	0TR	.	.	no	.	.	.	.	chr6	9095101	9096752	1651	chr6:9095334-9096985	chr6	9095334	9096985	hs1315	.	.	.	.	.	human	positive	0	0	0	0	0	0	0	0	0	0	0	0	0	0	1	0	0	0	0	0	1
chr3:62420330-62420545	chr3	62420330	62420545	215	1TR	TBR1	distal	no	CADPS:ENSG00000163618:-:retained_intron:15454	CADPS	ENSG00000163618	no	chr3	62420142	62422424	2282	chr3:62405817-62408099	chr3	62405817	62408099	hs1316	.	.	.	.	Pallial	human	positive	215	1	0	0	0	0	0	0	0	0	0	0	0	0	0	0	0	0	0	0	0
chr3:62420650-62422106	chr3	62420650	62422106	1456	4TRa	ARID1B,ATAC,FOXP1,TBR1,TCF7L2	distal	no	CADPS:ENSG00000163618:-:retained_intron:15774	CADPS	ENSG00000163618	no	chr3	62420142	62422424	2282	chr3:62405817-62408099	chr3	62405817	62408099	hs1316	.	.	.	.	Pallial	human	positive	1456	1	0	0	0	0	0	0	0	0	0	0	0	0	0	0	0	0	0	0	0
chr3:62422182-62422433	chr3	62422182	62422433	251	1TR	ARID1B	distal	no	CADPS:ENSG00000163618:-:retained_intron:17306	CADPS	ENSG00000163618	no	chr3	62420142	62422424	2282	chr3:62405817-62408099	chr3	62405817	62408099	hs1316	.	.	.	.	Pallial	human	positive	242	0.964	0	0	0	0	0	0	0	0	0	0	0	0	0	0	0	0	0	0	0
chr8:76686007-76688236	chr8	76686007	76688236	2229	3TRa	ARID1B,ATAC,TBR1,TCF7L2	distal	no	ZFHX4-AS1:ENSG00000253661:-:lncRNA:2698	ZFHX4-AS1	ENSG00000253661	no	chr8	76685772	76688410	2638	chr8:77598007-77600645	chr8	77598007	77600645	hs1318	.	.	.	.	Pallial_Subpallial	human	positive	2229	1	0	0	0	0	0	0	0	0	0	0	0	0	0	0	0	0	0	0	0
chr10:123069194-123069677	chr10	123069194	123069677	483	2TRa	ARID1B,ATAC,TCF7L2	distal	no	ACADSB:ENSG00000196177:+:retained_intron:-16890	ACADSB	ENSG00000196177	no	chr10	123067938	123070218	2280	chr10:124827454-124829734	chr10	124827454	124829734	hs1319	.	.	.	.	.	human	positive	483	1	0	0	0	0	1	0	0	0	0	0	0	0	0	0	0	0	0	0	0
chr15:96585490-96586231	chr15	96585490	96586231	741	2TRa	ARID1B,ATAC,TCF7L2	distal	no	AC110588.1:ENSG00000259340:+:processed_pseudogene:-34736	AC110588.1	ENSG00000259340	no	chr15	96584824	96587064	2240	chr15:97128054-97130294	chr15	97128054	97130294	hs1320	.	.	.	.	.	human	positive	741	1	0	0	0	0	0	0	0	0	0	0	0	0	0	0	0	0	0	0	0
chr5:51172884-51173187	chr5	51172884	51173187	303	0TRa	ATAC	distal	no	RNU6-1296P:ENSG00000206606:-:snRNA:5236	RNU6-1296P	ENSG00000206606	no	chr5	51172116	51174155	2039	chr5:50467950-50469989	chr5	50467950	50469989	hs1321	.	.	.	.	Subpallium	human	positive	303	1	0	0	0	0	0	0	0	0	0	0	0	0	1	0	0	0	0	0	0
chr5:51173279-51173344	chr5	51173279	51173344	65	0TRa	ATAC	distal	no	RNU6-1296P:ENSG00000206606:-:snRNA:5631	RNU6-1296P	ENSG00000206606	no	chr5	51172116	51174155	2039	chr5:50467950-50469989	chr5	50467950	50469989	hs1321	.	.	.	.	Subpallium	human	positive	65	1	0	0	0	0	0	0	0	0	0	0	0	0	1	0	0	0	0	0	0
chr1:198295966-198296295	chr1	198295966	198296295	329	1TR	TBR1	distal	no	NEK7:ENSG00000151414:+:retained_intron:-18263	NEK7	ENSG00000151414	no	chr1	198294432	198296612	2180	chr1:198263562-198265742	chr1	198263562	198265742	hs1322	.	.	.	.	.	human	positive	329	1	0	0	0	0	0	0	1	0	0	0	0	0	0	0	0	0	0	0	1
chr1:198295154-198295649	chr1	198295154	198295649	495	1TRa	ATAC,TBR1	distal	no	NEK7:ENSG00000151414:+:retained_intron:-17897	NEK7	ENSG00000151414	no	chr1	198294432	198296612	2180	chr1:198263562-198265742	chr1	198263562	198265742	hs1322	.	.	.	.	.	human	positive	495	1	0	0	0	0	0	0	1	0	0	0	0	0	0	0	0	0	0	0	1
chr9:84989996-84990203	chr9	84989996	84990203	207	1TR	TBR1	distal	no	UBE2V1P10:ENSG00000226590:+:processed_pseudogene:169478	UBE2V1P10	ENSG00000226590	no	chr9	84989881	84991994	2113	chr9:87604796-87606909	chr9	87604796	87606909	hs1323	.	.	.	.	.	human	negative	207	1	0	0	0	0	0	0	0	0	0	0	0	0	0	0	0	0	0	0	0
chr9:84990289-84992177	chr9	84990289	84992177	1888	3TRa	ARID1B,ATAC,TBR1,TCF7L2	distal	no	UBE2V1P10:ENSG00000226590:+:processed_pseudogene:167504	UBE2V1P10	ENSG00000226590	no	chr9	84989881	84991994	2113	chr9:87604796-87606909	chr9	87604796	87606909	hs1323	.	.	.	.	.	human	negative	1705	0.903	0	0	0	0	0	0	0	0	0	0	0	0	0	0	0	0	0	0	0
chr1:213325900-213327028	chr1	213325900	213327028	1128	4TRa	ARID1B,ATAC,BCL11A,TBR1,TCF7L2	distal	yes	RPS6KC1:ENSG00000136643:+:lncRNA:-84960	RPS6KC1	ENSG00000136643	no	chr1	213324769	213327791	3022	chr1:213498112-213501134	chr1	213498112	213501134	hs1324	.	.	.	.	Subpallium	human	positive	1128	1	0	0	0	0	0	0	0	0	0	0	0	0	0	0	0	0	0	0	0
chr1:213327237-213327767	chr1	213327237	213327767	530	2TR	ARID1B,TCF7L2	distal	no	RPS6KC1:ENSG00000136643:+:lncRNA:-85500	RPS6KC1	ENSG00000136643	no	chr1	213324769	213327791	3022	chr1:213498112-213501134	chr1	213498112	213501134	hs1324	.	.	.	.	Subpallium	human	positive	530	1	0	0	0	0	0	0	0	0	0	0	0	0	0	0	0	0	0	0	0
chr7:25752946-25755442	chr7	25752946	25755442	2496	4TRa	ARID1B,ATAC,BCL11A,TBR1,TCF7L2	proximal	no	AC005165.1:ENSG00000223561:-:lncRNA:1913	AC005165.1	ENSG00000223561	no	chr7	25752283	25754662	2379	chr7:25791903-25794282	chr7	25791903	25794282	hs1325	.	.	.	.	Pallial_Subpallial	human	positive	1716	0.721	0	0	0	0	0	0	0	0	0	0	0	0	0	0	0	0	0	0	0
chr8:59029129-59030299	chr8	59029129	59030299	1170	3TRa	ARID1B,ATAC,TBR1,TCF7L2	distal	no	AC105150.1:ENSG00000254048:-:lncRNA:36190	AC105150.1	ENSG00000254048	no	chr8	59028655	59031077	2422	chr8:59941214-59943636	chr8	59941214	59943636	hs1326	.	.	.	.	Subpallium	human	positive	1170	1	0	0	0	0	0	0	0	0	0	0	0	0	0	0	0	0	0	0	0
chr5:2204506-2204726	chr5	2204506	2204726	220	1TR	TCF7L2	distal	no	RF00019:ENSG00000201026:+:misc_RNA:-19797	RF00019	ENSG00000201026	no	chr5	2204343	2208266	3923	chr5:2204457-2208380	chr5	2204457	2208380	hs1327	.	.	.	.	.	human	positive	220	1	0	0	0	0	1	0	0	0	0	0	0	0	0	0	0	0	0	0	0
chr5:2206415-2206663	chr5	2206415	2206663	248	1TR	TCF7L2	distal	no	RF00019:ENSG00000201026:+:misc_RNA:-21706	RF00019	ENSG00000201026	no	chr5	2204343	2208266	3923	chr5:2204457-2208380	chr5	2204457	2208380	hs1327	.	.	.	.	.	human	positive	248	1	0	0	0	0	1	0	0	0	0	0	0	0	0	0	0	0	0	0	0
chr9:130477743-130480762	chr9	130477743	130480762	3019	5TRa	ARID1B,ATAC,BCL11A,FOXP1,TBR1,TCF7L2	proximal	no	ASS1:ENSG00000130707:+:lncRNA:0	ASS1	ENSG00000130707	no	chr9	130478260	130479710	1450	chr9:133353647-133355097	chr9	133353647	133355097	hs1328	.	.	.	.	.	human	positive	1450	1	0	0	0	0	1	0	0	0	0	0	0	0	0	0	0	0	0	0	0
chr8:28513623-28514214	chr8	28513623	28514214	591	4TRa	ARID1B,ATAC,BCL11A,TBR1,TCF7L2	distal	yes	MIR4288:ENSG00000265251:-:miRNA:8440	MIR4288	ENSG00000265251	no	chr8	28513350	28514343	993	chr8:28370867-28371860	chr8	28370867	28371860	hs1329	.	.	.	.	Pallial	human	positive	591	1	0	0	0	0	1	0	0	0	0	0	0	0	0	0	0	0	0	0	0
chr8:28514296-28514655	chr8	28514296	28514655	359	2TRa	ATAC,TBR1,TCF7L2	distal	no	MIR4288:ENSG00000265251:-:miRNA:9113	MIR4288	ENSG00000265251	no	chr8	28513350	28514343	993	chr8:28370867-28371860	chr8	28370867	28371860	hs1329	.	.	.	.	Pallial	human	positive	47	0.131	0	0	0	0	1	0	0	0	0	0	0	0	0	0	0	0	0	0	0
chr13:35198745-35199171	chr13	35198745	35199171	426	1TR	TBR1	distal	no	SCAND3P1:ENSG00000232795:+:processed_pseudogene:-13452	SCAND3P1	ENSG00000232795	no	chr13	35198135	35200283	2148	chr13:35772272-35774420	chr13	35772272	35774420	hs1330	.	.	.	.	.	human	positive	426	1	0	0	0	0	1	0	0	0	0	0	0	0	0	0	0	0	0	0	0
chr1:167328208-167329621	chr1	167328208	167329621	1413	4TRa	ARID1B,ATAC,BCL11A,TBR1,TCF7L2	proximal	no	POU2F1:ENSG00000143190:+:protein_coding:0	POU2F1	ENSG00000143190	no	chr1	167327717	167329809	2092	chr1:167296954-167299046	chr1	167296954	167299046	hs1331	.	.	.	.	Pallial_Subpallial	human	positive	1413	1	0	0	0	0	1	0	0	0	0	0	0	0	0	0	0	0	0	0	0
chr3:182241553-182242646	chr3	182241553	182242646	1093	3TRa	ARID1B,ATAC,TBR1,TCF7L2	distal	no	AC109131.1:ENSG00000287605:-:lncRNA:83239	AC109131.1	ENSG00000287605	no	chr3	182240986	182243339	2353	chr3:181958774-181961127	chr3	181958774	181961127	hs1332	.	.	.	.	Pallial_Subpallial	human	positive	1093	1	0	0	0	0	1	0	0	0	0	0	0	0	0	0	0	0	0	0	0
	.	.	.	.	0TR	.	.	no	.	.	.	.	chr13	35498777	35501835	3058	chr13:36072914-36075972	chr13	36072914	36075972	hs1333	.	.	.	.	.	human	positive	0	0	0	0	0	0	0	0	0	0	0	0	1	0	0	0	0	0	0	0	0
chr10:36766399-36767577	chr10	36766399	36767577	1178	3TRa	ARID1B,ATAC,TBR1,TCF7L2	distal	no	RF00019:ENSG00000207271:-:misc_RNA:140260	RF00019	ENSG00000207271	no	chr10	36765817	36768296	2479	chr10:37054745-37057224	chr10	37054745	37057224	hs1334	.	.	.	.	Pallial	human	positive	1178	1	0	0	0	0	0	0	0	0	0	0	0	0	0	0	0	0	0	0	0
chr6:22146629-22151039	chr6	22146629	22151039	4410	5TRa	ARID1B,ATAC,BCL11A,FOXP1,TBR1,TCF7L2	proximal	no	CASC15:ENSG00000272168:+:lncRNA:0,NBAT1:ENSG00000260455:-:lncRNA:0	CASC15,NBAT1	ENSG00000272168,ENSG00000260455	no	chr6	22148345	22151158	2813	chr6:22148574-22151387	chr6	22148574	22151387	hs1335	.	.	.	.	.	human	positive	2694	0.958	0	0	0	0	1	0	0	0	0	0	0	0	0	0	0	0	0	0	0
chr7:34058474-34059927	chr7	34058474	34059927	1453	4TRa	ARID1B,ATAC,BCL11A,TBR1,TCF7L2	distal	yes	BMPER:ENSG00000164619:+:lncRNA:7304	BMPER	ENSG00000164619	no	chr7	34058350	34060399	2049	chr7:34097962-34100011	chr7	34097962	34100011	hs1336	.	.	.	.	Subpallium	human	positive	1453	1	0	0	0	0	1	0	0	0	0	0	0	0	0	0	0	0	0	0	0
chr7:34060265-34060860	chr7	34060265	34060860	595	2TRa	ARID1B,ATAC,TCF7L2	distal	no	BMPER:ENSG00000164619:+:lncRNA:6371	BMPER	ENSG00000164619	no	chr7	34058350	34060399	2049	chr7:34097962-34100011	chr7	34097962	34100011	hs1336	.	.	.	.	Subpallium	human	positive	134	0.225	0	0	0	0	1	0	0	0	0	0	0	0	0	0	0	0	0	0	0
chr5:124908834-124909573	chr5	124908834	124909573	739	3TRa	ARID1B,ATAC,TBR1,TCF7L2	distal	no	LINC02240:ENSG00000260192:+:lncRNA:-16144	LINC02240	ENSG00000260192	no	chr5	124908501	124909753	1252	chr5:124244194-124245446	chr5	124244194	124245446	hs1338	.	.	.	.	.	human	negative	739	1	0	0	0	0	0	0	0	0	0	0	0	0	0	0	0	0	0	0	0
chr9:89677224-89678894	chr9	89677224	89678894	1670	4TRa	ARID1B,ATAC,BCL11A,TBR1,TCF7L2	distal	yes	AL606807.1:ENSG00000237372:+:lncRNA:17517	AL606807.1	ENSG00000237372	no	chr9	89677569	89678974	1405	chr9:92292484-92293889	chr9	92292484	92293889	hs1339	.	.	.	.	Pallial_Subpallial	human	positive	1325	0.943	0	0	0	0	1	0	0	0	0	0	1	0	0	0	0	0	0	0	1
chr6:20868337-20869177	chr6	20868337	20869177	840	3TRa	ARID1B,ATAC,TBR1,TCF7L2	distal	no	AL513188.1:ENSG00000233848:-:lncRNA:67642	AL513188.1	ENSG00000233848	no	chr6	20866874	20870298	3424	chr6:20867105-20870529	chr6	20867105	20870529	hs1340	.	.	.	.	Subpallium	human	positive	840	1	0	0	0	0	1	0	0	0	0	0	0	0	0	0	0	0	0	0	0
chr12:97075436-97076590	chr12	97075436	97076590	1154	3TRa	ARID1B,ATAC,TBR1,TCF7L2	distal	no	AC007656.1:ENSG00000257470:+:lncRNA:-51146	AC007656.1	ENSG00000257470	no	chr12	97074925	97077311	2386	chr12:97468703-97471089	chr12	97468703	97471089	hs1341	.	.	.	.	Pallial_Subpallial	human	positive	1154	1	0	0	0	0	0	0	0	0	0	0	0	0	0	0	0	0	0	0	0
chr3:193942982-193943572	chr3	193942982	193943572	590	2TRa	ARID1B,ATAC,TCF7L2	distal	no	AC024559.1:ENSG00000238043:+:lncRNA:37041	AC024559.1	ENSG00000238043	no	chr3	193943028	193944689	1661	chr3:193660817-193662478	chr3	193660817	193662478	hs1344	.	.	.	.	Pallial	human	positive	544	0.922	0	0	0	0	0	0	0	0	0	0	0	0	0	0	0	0	0	0	0
chr3:193943835-193944576	chr3	193943835	193944576	741	1TRa	ARID1B,ATAC	distal	no	AC024559.1:ENSG00000238043:+:lncRNA:36037	AC024559.1	ENSG00000238043	no	chr3	193943028	193944689	1661	chr3:193660817-193662478	chr3	193660817	193662478	hs1344	.	.	.	.	Pallial	human	positive	741	1	0	0	0	0	0	0	0	0	0	0	0	0	0	0	0	0	0	0	0
	.	.	.	.	0TR	.	.	no	.	.	.	.	chr5	107964162	107967275	3113	chr5:107299863-107302976	chr5	107299863	107302976	hs1345	.	.	.	.	Pallial	human	positive	0	0	0	0	0	0	0	0	0	1	0	0	0	0	0	0	0	0	0	0	0
	.	.	.	.	0TR	.	.	no	.	.	.	.	chr21	33093653	33096760	3107	chr21:34465959-34469066	chr21	34465959	34469066	hs1346	.	.	.	.	.	human	positive	0	0	0	0	0	0	0	0	0	0	0	0	0	0	0	0	0	0	0	0	0
	.	.	.	.	0TR	.	.	no	.	.	.	.	chr2	50613290	50616899	3609	chr2:50840428-50844037	chr2	50840428	50844037	hs1348	.	.	.	.	.	human	positive	0	0	0	1	0	0	0	0	0	0	1	0	0	0	0	0	0	0	0	0	0
chr9:3401328-3402266	chr9	3401328	3402266	938	1TRa	ATAC,TCF7L2	distal	no	RFX3:ENSG00000080298:-:protein_coding:5731	RFX3	ENSG00000080298	yes	chr9	3401031	3402562	1531	chr9:3401031-3402562	chr9	3401031	3402562	hs1350	.	.	.	.	.	human	positive	938	1	0	0	0	0	1	0	0	0	0	0	0	0	0	0	0	0	0	0	0
	.	.	.	.	0TR	.	.	no	.	.	.	.	chr6	135280560	135282914	2354	chr6:135601698-135604052	chr6	135601698	135604052	hs1351	.	.	.	.	.	human	positive	0	0	0	0	0	0	0	0	0	1	0	0	0	0	0	0	0	0	0	0	0
chr6:23180066-23181982	chr6	23180066	23181982	1916	4TRa	ARID1B,ATAC,BCL11A,TBR1,TCF7L2	distal	yes	RNU6-1060P:ENSG00000207394:-:snRNA:54978	RNU6-1060P	ENSG00000207394	no	chr6	23179784	23181958	2174	chr6:23180012-23182186	chr6	23180012	23182186	hs1352	.	.	.	.	.	human	positive	1892	0.987	0	0	0	0	1	0	0	0	0	0	0	0	0	0	0	0	0	0	0
chr12:103012456-103014766	chr12	103012456	103014766	2310	3TRa	ARID1B,ATAC,TBR1,TCF7L2	proximal	no	AC026108.2:ENSG00000288092:+:lncRNA:0	AC026108.2	ENSG00000288092	no	chr12	103012107	103014512	2405	chr12:103405885-103408290	chr12	103405885	103408290	hs1354	.	.	.	.	.	human	positive	2056	0.89	0	0	0	0	0	0	0	0	0	0	1	0	0	0	0	0	0	0	0
chr6:162858206-162858435	chr6	162858206	162858435	229	1TR	TCF7L2	distal	no	PACRG:ENSG00000112530:+:protein_coding:-43962	PACRG	ENSG00000112530	no	chr6	162855798	162858898	3100	chr6:163276830-163279930	chr6	163276830	163279930	hs1358	.	.	.	.	Pallial	human	positive	229	1	0	0	0	0	0	0	0	0	0	0	0	0	0	0	0	0	0	0	0
chr6:162856179-162857855	chr6	162856179	162857855	1676	5TRa	ARID1B,ATAC,BCL11A,FOXP1,TBR1,TCF7L2	distal	yes	PACRG:ENSG00000112530:+:protein_coding:-43573	PACRG	ENSG00000112530	no	chr6	162855798	162858898	3100	chr6:163276830-163279930	chr6	163276830	163279930	hs1358	.	.	.	.	Pallial	human	positive	1676	1	0	0	0	0	0	0	0	0	0	0	0	0	0	0	0	0	0	0	0
chr9:81649617-81649817	chr9	81649617	81649817	200	0TRa	ATAC	distal	no	TLE1:ENSG00000196781:-:lncRNA:29059	TLE1	ENSG00000196781	no	chr9	81649280	81652035	2755	chr9:84264195-84266950	chr9	84264195	84266950	hs1359	.	.	.	.	Pallial	human	positive	200	1	0	0	0	0	1	0	0	0	0	0	0	0	0	0	0	0	0	0	0
chr9:81650535-81650915	chr9	81650535	81650915	380	0TRa	ATAC	distal	no	TLE1:ENSG00000196781:-:lncRNA:29977	TLE1	ENSG00000196781	no	chr9	81649280	81652035	2755	chr9:84264195-84266950	chr9	84264195	84266950	hs1359	.	.	.	.	Pallial	human	positive	380	1	0	0	0	0	1	0	0	0	0	0	0	0	0	0	0	0	0	0	0
chr9:79661914-79662234	chr9	79661914	79662234	320	0TRa	ATAC	proximal	no	TLE4:ENSG00000106829:+:lncRNA:1215	TLE4	ENSG00000106829	no	chr9	79661205	79663619	2414	chr9:82276120-82278534	chr9	82276120	82278534	hs1360	.	.	.	.	.	human	positive	320	1	0	0	0	0	0	0	0	0	0	0	0	0	0	0	0	0	0	0	0
chr9:79662236-79663372	chr9	79662236	79663372	1136	3TRa	ARID1B,ATAC,TBR1,TCF7L2	proximal	no	TLE4:ENSG00000106829:+:lncRNA:77	TLE4	ENSG00000106829	no	chr9	79661205	79663619	2414	chr9:82276120-82278534	chr9	82276120	82278534	hs1360	.	.	.	.	.	human	positive	1136	1	0	0	0	0	0	0	0	0	0	0	0	0	0	0	0	0	0	0	0
chr9:79663456-79665095	chr9	79663456	79665095	1639	4TRa	ARID1B,ATAC,BCL11A,TBR1,TCF7L2	distal	yes	TLE4:ENSG00000106829:+:lncRNA:-1518	TLE4	ENSG00000106829	no	chr9	79661205	79663619	2414	chr9:82276120-82278534	chr9	82276120	82278534	hs1360	.	.	.	.	.	human	positive	163	0.099	0	0	0	0	0	0	0	0	0	0	0	0	0	0	0	0	0	0	0
chr4:152367890-152368487	chr4	152367890	152368487	597	3TRa	ARID1B,ATAC,TBR1,TCF7L2	distal	no	FBXW7:ENSG00000109670:-:protein_coding:15063	FBXW7	ENSG00000109670	no	chr4	152366503	152369365	2862	chr4:153287655-153290517	chr4	153287655	153290517	hs1361	.	.	.	.	Subpallium	human	positive	597	1	0	0	0	0	1	0	0	0	0	0	0	0	0	0	0	0	0	0	0
chr4:152368610-152369058	chr4	152368610	152369058	448	2TRa	ATAC,TBR1,TCF7L2	distal	no	FBXW7:ENSG00000109670:-:protein_coding:-13823	FBXW7	ENSG00000109670	no	chr4	152366503	152369365	2862	chr4:153287655-153290517	chr4	153287655	153290517	hs1361	.	.	.	.	Subpallium	human	positive	448	1	0	0	0	0	1	0	0	0	0	0	0	0	0	0	0	0	0	0	0
chr18:44741093-44746219	chr18	44741093	44746219	5126	5TRa	ARID1B,ATAC,BCL11A,FOXP1,TBR1,TCF7L2	distal	yes	AC021766.1:ENSG00000280365:+:TEC:-13602	AC021766.1	ENSG00000280365	no	chr18	44742358	44746036	3678	chr18:42322323-42326001	chr18	42322323	42326001	hs1362	.	.	.	.	.	human	positive	3678	1	0	0	0	0	1	0	0	0	0	0	0	0	1	0	0	0	1	0	0
chr18:45362805-45363856	chr18	45362805	45363856	1051	2TRa	ARID1B,ATAC,TCF7L2	distal	no	SLC14A2-AS1:ENSG00000267097:-:lncRNA:-72348	SLC14A2-AS1	ENSG00000267097	no	chr18	45362398	45364170	1772	chr18:42942363-42944135	chr18	42942363	42944135	hs1363	.	.	.	.	.	human	positive	1051	1	0	0	0	0	0	0	0	0	0	0	0	0	0	0	0	0	0	0	0
chr8:58255863-58256912	chr8	58255863	58256912	1049	2TRa	ARID1B,ATAC,TCF7L2	distal	no	AC092819.3:ENSG00000288041:-:lncRNA:11878	AC092819.3	ENSG00000288041	no	chr8	58255651	58257562	1911	chr8:59168210-59170121	chr8	59168210	59170121	hs1364	.	.	.	.	Subpallium	human	positive	1049	1	0	0	0	0	0	0	0	0	0	0	1	0	0	0	0	0	0	0	0
chr8:58257268-58257468	chr8	58257268	58257468	200	0TRa	ATAC	distal	no	AC092819.2:ENSG00000286578:+:lncRNA:12510	AC092819.2	ENSG00000286578	no	chr8	58255651	58257562	1911	chr8:59168210-59170121	chr8	59168210	59170121	hs1364	.	.	.	.	Subpallium	human	positive	200	1	0	0	0	0	0	0	0	0	0	0	1	0	0	0	0	0	0	0	0
	.	.	.	.	0TR	.	.	no	.	.	.	.	chr6	38390914	38392308	1394	chr6:38358690-38360084	chr6	38358690	38360084	hs1366	.	.	.	.	.	human	positive	0	0	0	0	0	0	0	0	0	0	0	0	0	0	0	0	0	0	0	0	0
chr1:204454575-204455616	chr1	204454575	204455616	1041	5TRa	ARID1B,ATAC,BCL11A,FOXP1,TBR1,TCF7L2	distal	yes	PIK3C2B:ENSG00000133056:-:lncRNA:-1483	PIK3C2B	ENSG00000133056	no	chr1	204454830	204455807	977	chr1:204423958-204424935	chr1	204423958	204424935	hs1368	.	.	.	.	Pallial_Subpallial	human	positive	786	0.805	0	0	0	0	1	0	0	0	0	0	0	0	0	0	0	0	0	0	0
	.	.	.	.	0TR	.	.	no	.	.	.	.	chr14	79629396	79630967	1571	chr14:80095739-80097310	chr14	80095739	80097310	hs1369	.	.	.	.	.	human	positive	0	0	0	0	0	0	1	0	0	0	0	0	0	0	0	0	0	0	0	0	0
chr8:34999943-35000574	chr8	34999943	35000574	631	3TRa	ARID1B,ATAC,TBR1,TCF7L2	distal	no	AC099685.1:ENSG00000287152:+:lncRNA:80017	AC099685.1	ENSG00000287152	no	chr8	34998319	35001112	2793	chr8:34855837-34858630	chr8	34855837	34858630	hs1370	.	.	.	.	.	human	negative	631	1	0	0	0	0	0	0	0	0	0	0	0	0	0	0	0	0	0	0	0
chr5:125372942-125373682	chr5	125372942	125373682	740	3TRa	ARID1B,ATAC,TBR1,TCF7L2	distal	no	AC109471.1:ENSG00000250402:-:lncRNA:-4401	AC109471.1	ENSG00000250402	no	chr5	125372642	125374699	2057	chr5:124708335-124710392	chr5	124708335	124710392	hs1371	.	.	.	.	Pallial_Subpallial	human	positive	740	1	0	0	0	0	0	0	0	0	0	0	0	0	0	0	0	0	0	0	0
chr5:125347252-125347631	chr5	125347252	125347631	379	1TR	TBR1	distal	no	RN7SKP117:ENSG00000222107:-:misc_RNA:-3501	RN7SKP117	ENSG00000222107	no	chr5	125347042	125349900	2858	chr5:124682735-124685593	chr5	124682735	124685593	hs1373	.	.	.	.	.	human	negative	379	1	0	0	0	0	0	0	0	0	0	0	0	0	0	0	0	0	0	0	0
chr5:125348070-125348915	chr5	125348070	125348915	845	3TRa	ARID1B,ATAC,TBR1,TCF7L2	distal	no	RN7SKP117:ENSG00000222107:-:misc_RNA:-2921	RN7SKP117	ENSG00000222107	no	chr5	125347042	125349900	2858	chr5:124682735-124685593	chr5	124682735	124685593	hs1373	.	.	.	.	.	human	negative	845	1	0	0	0	0	0	0	0	0	0	0	0	0	0	0	0	0	0	0	0
chr5:125349406-125349731	chr5	125349406	125349731	325	2TRa	ARID1B,ATAC,TBR1	distal	no	RN7SKP117:ENSG00000222107:-:misc_RNA:-1708	RN7SKP117	ENSG00000222107	no	chr5	125347042	125349900	2858	chr5:124682735-124685593	chr5	124682735	124685593	hs1373	.	.	.	.	.	human	negative	325	1	0	0	0	0	0	0	0	0	0	0	0	0	0	0	0	0	0	0	0
chr4:89998222-89999256	chr4	89998222	89999256	1034	3TRa	ARID1B,ATAC,TBR1,TCF7L2	distal	no	AC105445.1:ENSG00000287239:+:lncRNA:-3849	AC105445.1	ENSG00000287239	no	chr4	89995882	89999902	4020	chr4:90917033-90921053	chr4	90917033	90921053	hs1374	.	.	.	.	.	human	positive	1034	1	0	0	0	0	1	0	0	0	0	0	0	0	0	0	0	0	0	0	0
	.	.	.	.	0TR	.	.	no	.	.	.	.	chr5	124994956	124997237	2281	chr5:124330649-124332930	chr5	124330649	124332930	hs1375	.	.	.	.	.	human	positive	0	0	0	0	0	0	1	0	0	0	0	0	0	0	0	0	0	0	0	0	0
	.	.	.	.	0TR	.	.	no	.	.	.	.	chr2	225893954	225895979	2025	chr2:226758670-226760695	chr2	226758670	226760695	hs1376	.	.	.	.	.	human	negative	0	0	0	0	0	0	0	0	0	0	0	0	0	0	0	0	0	0	0	0	0
chr21:16154379-16154931	chr21	16154379	16154931	552	1TRa	ATAC,TCF7L2	distal	no	MIR99AHG:ENSG00000215386:+:lncRNA:26174	MIR99AHG	ENSG00000215386	no	chr21	16153904	16155783	1879	chr21:17526224-17528103	chr21	17526224	17528103	hs1377	.	.	.	.	.	human	negative	552	1	0	0	0	0	0	0	0	0	0	0	0	0	0	0	0	0	0	0	0
	.	.	.	.	0TR	.	.	no	.	.	.	.	chr10	11679308	11680769	1461	chr10:11721307-11722768	chr10	11721307	11722768	hs1382	.	.	.	.	.	human	positive	0	0	0	0	0	0	0	0	0	0	0	0	0	0	0	0	0	0	0	0	0
	.	.	.	.	0TR	.	.	no	.	.	.	.	chr16	61023614	61025721	2107	chr16:61057518-61059625	chr16	61057518	61059625	hs1383	.	.	.	.	.	human	positive	0	0	0	0	0	0	0	0	0	0	0	0	0	0	0	0	0	0	0	0	0
	.	.	.	.	0TR	.	.	no	.	.	.	.	chr18	52046215	52048141	1926	chr18:49572585-49574511	chr18	49572585	49574511	hs1384	.	.	.	.	Pallial_Subpallial	human	positive	0	0	0	0	0	0	1	0	0	0	0	0	1	0	0	0	0	0	0	0	0
chr2:3264284-3264546	chr2	3264284	3264546	262	1TR	TBR1	distal	no	EIPR1:ENSG00000032389:-:retained_intron:6724	EIPR1	ENSG00000032389	no	chr2	3264425	3267078	2653	chr2:3268196-3270849	chr2	3268196	3270849	hs1385	.	.	.	.	.	human	positive	121	0.462	0	0	0	0	0	0	0	0	0	0	0	0	0	0	0	0	0	0	0
chr2:3265092-3267858	chr2	3265092	3267858	2766	5TRa	ARID1B,ATAC,BCL11A,FOXP1,TBR1,TCF7L2	distal	yes	EIPR1:ENSG00000032389:-:retained_intron:7532	EIPR1	ENSG00000032389	no	chr2	3264425	3267078	2653	chr2:3268196-3270849	chr2	3268196	3270849	hs1385	.	.	.	.	.	human	positive	1986	0.749	0	0	0	0	0	0	0	0	0	0	0	0	0	0	0	0	0	0	0
chr2:150325737-150326542	chr2	150325737	150326542	805	3TR	ARID1B,TBR1,TCF7L2	distal	no	LINC01817:ENSG00000231420:-:lncRNA:68729	LINC01817	ENSG00000231420	no	chr2	150326360	150328958	2598	chr2:151182874-151185472	chr2	151182874	151185472	hs1386	.	.	.	.	Pallial_Subpallial	human	positive	182	0.226	0	0	0	0	1	0	0	0	0	0	0	0	0	0	0	0	0	0	0
chr2:150327239-150328583	chr2	150327239	150328583	1344	4TRa	ARID1B,ATAC,BCL11A,TBR1,TCF7L2	distal	yes	LINC01817:ENSG00000231420:-:lncRNA:70231	LINC01817	ENSG00000231420	no	chr2	150326360	150328958	2598	chr2:151182874-151185472	chr2	151182874	151185472	hs1386	.	.	.	.	Pallial_Subpallial	human	positive	1344	1	0	0	0	0	1	0	0	0	0	0	0	0	0	0	0	0	0	0	0
chr3:63687889-63688023	chr3	63687889	63688023	134	0TRa	ATAC	distal	no	SNTN:ENSG00000188817:+:protein_coding:-35192	SNTN	ENSG00000188817	no	chr3	63687152	63689110	1958	chr3:63672828-63674786	chr3	63672828	63674786	hs1387	.	.	.	.	.	human	positive	134	1	0	0	0	0	1	0	0	0	0	0	0	1	0	0	0	0	0	0	0
chr1:33362559-33365243	chr1	33362559	33365243	2684	5TRa	ARID1B,ATAC,BCL11A,FOXP1,TBR1,TCF7L2	distal	yes	PHC2:ENSG00000134686:-:protein_coding:7349	PHC2	ENSG00000134686	no	chr1	33363188	33365346	2158	chr1:33828789-33830947	chr1	33828789	33830947	hs1388	.	.	.	.	.	human	positive	2055	0.952	0	0	0	0	1	0	0	0	0	0	0	0	0	0	0	0	1	0	0
	.	.	.	.	0TR	.	.	no	.	.	.	.	chr4	125518677	125520859	2182	chr4:126439832-126442014	chr4	126439832	126442014	hs1389	.	.	.	.	Pallial	human	positive	0	0	0	1	0	0	0	0	0	0	0	0	0	0	0	0	0	0	0	0	0
	.	.	.	.	0TR	.	.	no	.	.	.	.	chr9	38425499	38429778	4279	chr9:38425496-38429775	chr9	38425496	38429775	hs1390	.	.	.	.	.	human	positive	0	0	0	0	0	0	0	0	0	0	0	0	0	1	0	0	0	0	0	0	0
chr6:3349966-3350190	chr6	3349966	3350190	224	1TR	TBR1	distal	no	SLC22A23:ENSG00000137266:-:lncRNA:25782	SLC22A23	ENSG00000137266	no	chr6	3349163	3352023	2860	chr6:3349397-3352257	chr6	3349397	3352257	hs1391	.	.	.	.	Pallial_Subpallial	human	positive	224	1	0	0	0	0	0	0	0	0	0	0	0	0	0	0	0	0	0	0	0
chr6:3350233-3352090	chr6	3350233	3352090	1857	3TRa	ARID1B,ATAC,TBR1,TCF7L2	distal	no	SLC22A23:ENSG00000137266:-:lncRNA:26049	SLC22A23	ENSG00000137266	no	chr6	3349163	3352023	2860	chr6:3349397-3352257	chr6	3349397	3352257	hs1391	.	.	.	.	Pallial_Subpallial	human	positive	1790	0.964	0	0	0	0	0	0	0	0	0	0	0	0	0	0	0	0	0	0	0
	.	.	.	.	0TR	.	.	no	.	.	.	.	chr14	68168126	68169343	1217	chr14:68634843-68636060	chr14	68634843	68636060	hs1392	.	.	.	.	.	human	positive	0	0	0	1	0	0	0	0	0	0	1	0	0	0	0	0	0	0	0	0	0
chr13:42593561-42594008	chr13	42593561	42594008	447	0TRa	ATAC	distal	no	TNFSF11:ENSG00000120659:+:protein_coding:-19258	TNFSF11	ENSG00000120659	no	chr13	42593235	42595461	2226	chr13:43167371-43169597	chr13	43167371	43169597	hs1393	.	.	.	.	.	human	positive	447	1	0	0	0	0	0	0	0	0	0	0	0	0	0	0	0	0	0	0	0
chr13:42595082-42595450	chr13	42595082	42595450	368	1TRa	ATAC,TCF7L2	distal	no	TNFSF11:ENSG00000120659:+:protein_coding:-21033	TNFSF11	ENSG00000120659	no	chr13	42593235	42595461	2226	chr13:43167371-43169597	chr13	43167371	43169597	hs1393	.	.	.	.	.	human	positive	368	1	0	0	0	0	0	0	0	0	0	0	0	0	0	0	0	0	0	0	0
chr13:77832422-77833071	chr13	77832422	77833071	649	1TRa	ATAC,TCF7L2	distal	no	EDNRB-AS1:ENSG00000225579:+:lncRNA:-4484	EDNRB-AS1	ENSG00000225579	no	chr13	77831993	77833579	1586	chr13:78406128-78407714	chr13	78406128	78407714	hs1394	.	.	.	.	Subpallium	human	positive	649	1	0	0	0	0	0	0	0	0	0	0	0	0	0	0	0	0	0	0	0
chr13:77833288-77833546	chr13	77833288	77833546	258	1TR	TCF7L2	distal	no	EDNRB-AS1:ENSG00000225579:+:lncRNA:-5067	EDNRB-AS1	ENSG00000225579	no	chr13	77831993	77833579	1586	chr13:78406128-78407714	chr13	78406128	78407714	hs1394	.	.	.	.	Subpallium	human	positive	258	1	0	0	0	0	0	0	0	0	0	0	0	0	0	0	0	0	0	0	0
chr9:68808303-68809324	chr9	68808303	68809324	1021	3TRa	ARID1B,ATAC,TBR1,TCF7L2	distal	no	AL354794.2:ENSG00000236998:-:processed_pseudogene:18632	AL354794.2	ENSG00000236998	no	chr9	68807553	68810512	2959	chr9:71422469-71425428	chr9	71422469	71425428	hs1395	.	.	.	.	.	human	negative	1021	1	0	0	0	0	0	0	0	0	0	0	0	0	0	0	0	0	0	0	0
chr11:126929578-126930582	chr11	126929578	126930582	1004	2TRa	ARID1B,ATAC,TCF7L2	distal	no	AP002833.3:ENSG00000279358:-:TEC:-7493	AP002833.3	ENSG00000279358	no	chr11	126928051	126930760	2709	chr11:126797947-126800656	chr11	126797947	126800656	hs1396	.	.	.	.	.	human	negative	1004	1	0	0	0	0	0	0	0	0	0	0	0	0	0	0	0	0	0	0	0
	.	.	.	.	0TR	.	.	no	.	.	.	.	chr18	58804415	58807634	3219	chr18:56471647-56474866	chr18	56471647	56474866	hs1397	.	.	.	.	.	human	positive	0	0	0	1	0	0	0	0	0	0	0	0	1	0	0	0	0	0	0	0	0
chr9:106620943-106621212	chr9	106620943	106621212	269	1TR	TBR1	distal	no	AL512649.2:ENSG00000237062:-:lncRNA:4959	AL512649.2	ENSG00000237062	no	chr9	106620306	106622845	2539	chr9:109382587-109385126	chr9	109382587	109385126	hs1398	.	.	.	.	.	human	negative	269	1	0	0	0	0	0	0	0	0	0	0	0	0	0	0	0	0	0	0	0
chr9:106621231-106621431	chr9	106621231	106621431	200	1TR	ARID1B	distal	no	AL512649.2:ENSG00000237062:-:lncRNA:5247	AL512649.2	ENSG00000237062	no	chr9	106620306	106622845	2539	chr9:109382587-109385126	chr9	109382587	109385126	hs1398	.	.	.	.	.	human	negative	200	1	0	0	0	0	0	0	0	0	0	0	0	0	0	0	0	0	0	0	0
chr5:111848350-111848778	chr5	111848350	111848778	428	2TRa	ARID1B,ATAC,TBR1	proximal	no	HMGN1P14:ENSG00000249439:-:processed_pseudogene:1783	HMGN1P14	ENSG00000249439	no	chr5	111847866	111849626	1760	chr5:111183563-111185323	chr5	111183563	111185323	hs1399	.	.	.	.	.	human	negative	428	1	0	0	0	0	0	0	0	0	0	0	0	0	0	0	0	0	0	0	0
chr5:111849465-111849828	chr5	111849465	111849828	363	1TR	TBR1	distal	no	HMGN1P14:ENSG00000249439:-:processed_pseudogene:2898	HMGN1P14	ENSG00000249439	no	chr5	111847866	111849626	1760	chr5:111183563-111185323	chr5	111183563	111185323	hs1399	.	.	.	.	.	human	negative	161	0.444	0	0	0	0	0	0	0	0	0	0	0	0	0	0	0	0	0	0	0
chr8:133668744-133668965	chr8	133668744	133668965	221	1TR	ARID1B	proximal	no	RF00017:ENSG00000276193:-:misc_RNA:42	RF00017	ENSG00000276193	no	chr8	133668805	133670973	2168	chr8:134681048-134683216	chr8	134681048	134683216	hs1400	.	.	.	.	.	human	negative	160	0.724	0	0	0	0	0	0	0	0	0	0	0	0	0	0	0	0	0	0	0
chr8:133669265-133669465	chr8	133669265	133669465	200	0TRa	ATAC	proximal	no	RF00017:ENSG00000276193:-:misc_RNA:563	RF00017	ENSG00000276193	no	chr8	133668805	133670973	2168	chr8:134681048-134683216	chr8	134681048	134683216	hs1400	.	.	.	.	.	human	negative	200	1	0	0	0	0	0	0	0	0	0	0	0	0	0	0	0	0	0	0	0
	.	.	.	.	0TR	.	.	no	.	.	.	.	chr7	108374285	108376732	2447	chr7:108014729-108017176	chr7	108014729	108017176	hs1401	.	.	.	.	.	human	negative	0	0	0	0	0	0	0	0	0	0	0	0	0	0	0	0	0	0	0	0	0
	.	.	.	.	0TR	.	.	no	.	.	.	.	chr12	50206068	50207455	1387	chr12:50599851-50601238	chr12	50599851	50601238	hs1403	.	.	.	.	.	human	negative	0	0	0	0	0	0	0	0	0	0	0	0	0	0	0	0	0	0	0	0	0
chr3:157920221-157921575	chr3	157920221	157921575	1354	4TRa	ARID1B,ATAC,BCL11A,TBR1,TCF7L2	distal	yes	RN7SKP46:ENSG00000251751:-:misc_RNA:-10027	RN7SKP46	ENSG00000251751	no	chr3	157918667	157920252	1585	chr3:157636456-157638041	chr3	157636456	157638041	hs1409	.	.	.	.	.	human	negative	31	0.023	0	0	0	0	0	0	0	0	0	0	0	0	0	0	0	0	0	0	0
	.	.	.	.	0TR	.	.	no	.	.	.	.	chr3	158367861	158369043	1182	chr3:158085650-158086832	chr3	158085650	158086832	hs1413	.	.	.	.	.	human	positive	0	0	0	0	0	0	0	0	0	0	0	0	0	0	0	0	0	0	0	0	0
	.	.	.	.	0TR	.	.	no	.	.	.	.	chr14	54220865	54221777	912	chr14:54687583-54688495	chr14	54687583	54688495	hs1414	.	.	.	.	.	human	positive	0	0	0	0	0	0	0	0	0	0	0	0	0	0	0	0	0	0	0	0	0
chr9:95505446-95512392	chr9	95505446	95512392	6946	5TRa	ARID1B,ATAC,BCL11A,FOXP1,TBR1,TCF7L2	proximal	no	AL161729.1:ENSG00000271155:+:lncRNA:0,PTCH1:ENSG00000185920:-:nonsense_mediated_decay:0,PTCH1:ENSG00000185920:-:lncRNA:0,PTCH1:ENSG00000185920:-:protein_coding:0,AL161729.4:ENSG00000271659:+:lncRNA:1652	AL161729.1,PTCH1,AL161729.4	ENSG00000271155,ENSG00000185920,ENSG00000271659	no	chr9	95512060	95513032	972	chr9:98274342-98275314	chr9	98274342	98275314	hs1417	.	.	.	.	.	human	positive	332	0.342	0	0	0	0	0	0	0	0	0	0	0	0	0	0	0	0	0	0	0
chr9:95512588-95513046	chr9	95512588	95513046	458	1TR	TBR1	proximal	no	AL161729.4:ENSG00000271659:+:lncRNA:998	AL161729.4	ENSG00000271659	no	chr9	95512060	95513032	972	chr9:98274342-98275314	chr9	98274342	98275314	hs1417	.	.	.	.	.	human	positive	444	0.969	0	0	0	0	0	0	0	0	0	0	0	0	0	0	0	0	0	0	0
chr7:155471411-155472542	chr7	155471411	155472542	1131	2TR	TBR1,TCF7L2	distal	no	AC009403.2:ENSG00000283128:-:lncRNA:-11828	AC009403.2	ENSG00000283128	no	chr7	155471352	155473114	1762	chr7:155264047-155265809	chr7	155264047	155265809	hs1418	.	.	.	.	.	human	positive	1131	1	0	0	0	0	0	0	0	0	0	0	0	0	0	0	0	0	0	0	0
chr7:155472647-155473012	chr7	155472647	155473012	365	2TR	TBR1,TCF7L2	distal	no	AC009403.2:ENSG00000283128:-:lncRNA:-10522	AC009403.2	ENSG00000283128	no	chr7	155471352	155473114	1762	chr7:155264047-155265809	chr7	155264047	155265809	hs1418	.	.	.	.	.	human	positive	365	1	0	0	0	0	0	0	0	0	0	0	0	0	0	0	0	0	0	0	0
chr5:51559277-51559801	chr5	51559277	51559801	524	1TRa	ATAC,TBR1	distal	no	AC022433.1:ENSG00000288035:-:lncRNA:-105706	AC022433.1	ENSG00000288035	no	chr5	51558610	51560379	1769	chr5:50854444-50856213	chr5	50854444	50856213	hs1419	.	.	.	.	.	human	positive	524	1	0	0	0	0	1	0	0	0	0	0	0	0	1	0	0	0	0	0	0
	.	.	.	.	0TR	.	.	no	.	.	.	.	chr8	77457982	77460182	2200	chr8:78370218-78372418	chr8	78370218	78372418	hs1422	.	.	.	.	.	human	positive	0	0	0	0	0	0	0	0	0	0	0	0	0	0	0	0	0	0	0	0	0
chr2:172082547-172088120	chr2	172082547	172088120	5573	5TRa	ARID1B,ATAC,BCL11A,FOXP1,TBR1,TCF7L2	proximal	no	DLX1:ENSG00000144355:+:protein_coding:0,DLX1:ENSG00000144355:+:retained_intron:0,DLX1:ENSG00000144355:+:lncRNA:0	DLX1	ENSG00000144355	no	chr2	172083051	172084518	1467	chr2:172947779-172949246	chr2	172947779	172949246	hs1423	.	.	.	.	.	human	negative	1467	1	0	0	0	0	0	0	0	0	0	0	0	0	0	0	0	0	0	0	0
	.	.	.	.	0TR	.	.	no	.	.	.	.	chr8	76228875	76230889	2014	chr8:77141110-77143124	chr8	77141110	77143124	hs1424	.	.	.	.	.	human	negative	0	0	0	0	0	0	0	0	0	0	0	0	0	0	0	0	0	0	0	0	0
chr7:70131814-70133682	chr7	70131814	70133682	1868	5TRa	ARID1B,ATAC,BCL11A,FOXP1,TBR1,TCF7L2	proximal	no	AUTS2:ENSG00000158321:+:nonsense_mediated_decay:853,AUTS2:ENSG00000158321:+:retained_intron:873	AUTS2	ENSG00000158321	no	chr7	70131993	70133277	1284	chr7:69596979-69598263	chr7	69596979	69598263	hs1425	.	.	.	.	.	human	positive	1284	1	0	0	0	0	0	0	0	0	0	0	0	0	0	0	0	0	0	0	0
	.	.	.	.	0TR	.	.	no	.	.	.	.	chr12	59066409	59068586	2177	chr12:59460190-59462367	chr12	59460190	59462367	hs1427	.	.	.	.	.	human	positive	0	0	0	0	0	0	0	1	1	0	0	0	0	0	0	0	0	0	0	0	0
	.	.	.	.	0TR	.	.	no	.	.	.	.	chr1	118485403	118487332	1929	chr1:119028026-119029955	chr1	119028026	119029955	hs1428	.	.	.	.	.	human	positive	0	0	0	0	0	0	0	1	0	0	0	0	0	0	0	0	0	0	0	0	0
chr7:28076029-28076252	chr7	28076029	28076252	223	0TRa	ATAC	distal	no	JAZF1:ENSG00000153814:-:protein_coding:4344	JAZF1	ENSG00000153814	no	chr7	28075284	28078152	2868	chr7:28114903-28117771	chr7	28114903	28117771	hs1430	.	.	.	.	.	human	positive	223	1	0	0	0	0	0	0	0	0	0	0	0	0	0	0	0	0	0	0	0
chr7:28076962-28076985	chr7	28076962	28076985	23	0TRa	ATAC	distal	no	JAZF1:ENSG00000153814:-:protein_coding:5277	JAZF1	ENSG00000153814	no	chr7	28075284	28078152	2868	chr7:28114903-28117771	chr7	28114903	28117771	hs1430	.	.	.	.	.	human	positive	23	1	0	0	0	0	0	0	0	0	0	0	0	0	0	0	0	0	0	0	0
chr8:48581884-48582162	chr8	48581884	48582162	278	1TR	ARID1B	distal	no	LINC02599:ENSG00000233858:+:lncRNA:8238	LINC02599	ENSG00000233858	no	chr8	48581590	48583174	1584	chr8:49494150-49495734	chr8	49494150	49495734	hs1431	.	.	.	.	.	human	positive	278	1	0	0	0	0	0	0	1	0	0	0	0	0	0	1	0	0	0	0	0
chr8:48582265-48582629	chr8	48582265	48582629	364	1TRa	ATAC,TBR1	distal	no	LINC02599:ENSG00000233858:+:lncRNA:7771	LINC02599	ENSG00000233858	no	chr8	48581590	48583174	1584	chr8:49494150-49495734	chr8	49494150	49495734	hs1431	.	.	.	.	.	human	positive	364	1	0	0	0	0	0	0	1	0	0	0	0	0	0	1	0	0	0	0	0
chr5:82023979-82025003	chr5	82023979	82025003	1024	4TR	ARID1B,BCL11A,TBR1,TCF7L2	distal	no	PPIAP11:ENSG00000251495:-:processed_pseudogene:13884	PPIAP11	ENSG00000251495	no	chr5	82023063	82025864	2801	chr5:81318882-81321683	chr5	81318882	81321683	hs1432	.	.	.	.	.	human	positive	1024	1	0	0	0	0	0	0	0	0	0	0	0	0	0	0	0	0	0	0	0
	.	.	.	.	0TR	.	.	no	.	.	.	.	chr3	169240545	169245156	4611	chr3:168958333-168962944	chr3	168958333	168962944	hs1433	.	.	.	.	.	human	positive	0	0	0	0	0	0	0	0	0	0	0	0	0	0	0	0	0	0	0	0	0
	.	.	.	.	0TR	.	.	no	.	.	.	.	chr10	76522834	76525230	2396	chr10:78282592-78284988	chr10	78282592	78284988	hs1434	.	.	.	.	.	human	positive	0	0	0	0	0	0	1	0	0	0	0	0	0	0	0	0	0	0	0	0	0
	.	.	.	.	0TR	.	.	no	.	.	.	.	chr11	76046993	76049575	2582	chr11:75758037-75760619	chr11	75758037	75760619	hs1435	.	.	.	.	.	human	positive	0	0	0	0	0	0	0	0	0	0	0	0	1	0	0	0	0	0	0	0	0
	.	.	.	.	0TR	.	.	no	.	.	.	.	chr3	54983448	54984533	1085	chr3:55017475-55018560	chr3	55017475	55018560	hs1436	.	.	.	.	.	human	positive	0	0	0	0	0	0	0	0	0	0	0	0	0	0	0	0	0	0	0	0	0
	.	.	.	.	0TR	.	.	no	.	.	.	.	chr10	75261440	75263087	1647	chr10:77021198-77022845	chr10	77021198	77022845	hs1437	.	.	.	.	.	human	positive	0	0	0	0	0	0	0	0	0	0	0	0	0	0	0	0	0	0	0	0	0
	.	.	.	.	0TR	.	.	no	.	.	.	.	chr4	94668294	94670308	2014	chr4:95589445-95591459	chr4	95589445	95591459	hs1438	.	.	.	.	.	human	positive	0	0	0	0	0	0	0	0	0	0	0	0	0	0	0	0	0	0	0	0	0
	.	.	.	.	0TR	.	.	no	.	.	.	.	chr18	45588382	45590764	2382	chr18:43168347-43170729	chr18	43168347	43170729	hs1440	.	.	.	.	.	human	positive	0	0	0	0	0	0	0	0	1	0	0	0	0	0	0	0	0	0	1	0	0
chr21:16579619-16579962	chr21	16579619	16579962	343	2TRa	ARID1B,ATAC,TCF7L2	distal	no	AP000962.1:ENSG00000269950:-:lncRNA:-2957	AP000962.1	ENSG00000269950	no	chr21	16578692	16581339	2647	chr21:17951012-17953659	chr21	17951012	17953659	hs1441	.	.	.	.	.	human	positive	343	1	0	0	0	0	0	1	0	0	0	0	0	0	0	0	0	0	0	0	0
	.	.	.	.	0TR	.	.	no	.	.	.	.	chr1	169941255	169943938	2683	chr1:169910396-169913079	chr1	169910396	169913079	hs1442	.	.	.	.	.	human	positive	0	0	0	0	1	0	0	0	0	0	0	0	0	0	0	0	0	0	0	0	0
	.	.	.	.	0TR	.	.	no	.	.	.	.	chr1	198370272	198372477	2205	chr1:198339402-198341607	chr1	198339402	198341607	hs1443	.	.	.	.	.	human	negative	0	0	0	0	0	0	0	0	0	0	0	0	0	0	0	0	0	0	0	0	0
chr13:99687782-99687982	chr13	99687782	99687982	200	0TRa	ATAC	distal	no	CLYBL-AS2:ENSG00000227659:-:lncRNA:-2990	CLYBL-AS2	ENSG00000227659	no	chr13	99686191	99689823	3632	chr13:100338445-100342077	chr13	100338445	100342077	hs1444	.	.	.	.	.	human	negative	200	1	0	0	0	0	0	0	0	0	0	0	0	0	0	0	0	0	0	0	0
	.	.	.	.	0TR	.	.	no	.	.	.	.	chr17	2176478	2177942	1464	chr17:2079772-2081236	chr17	2079772	2081236	hs1445	.	.	.	.	.	human	positive	0	0	0	0	0	0	0	0	0	0	0	0	0	0	0	0	0	0	0	0	0
	.	.	.	.	0TR	.	.	no	.	.	.	.	chr9	111161070	111165765	4695	chr9:113923350-113928045	chr9	113923350	113928045	hs1447	.	.	.	.	.	human	positive	0	0	0	0	0	0	0	0	0	0	0	0	0	0	0	0	0	0	0	0	0
	.	.	.	.	0TR	.	.	no	.	.	.	.	chr20	55666588	55669614	3026	chr20:54241646-54244672	chr20	54241646	54244672	hs1448	.	.	.	.	.	human	positive	0	0	0	0	0	0	0	0	0	0	0	0	0	1	0	0	0	0	0	0	0
	.	.	.	.	0TR	.	.	no	.	.	.	.	chr5	132265137	132266411	1274	chr5:131600830-131602104	chr5	131600830	131602104	hs1449	.	.	.	.	.	human	positive	0	0	0	0	0	0	0	0	0	0	0	0	0	0	0	0	0	0	1	0	0
chr1:61588722-61588960	chr1	61588722	61588960	238	1TR	TBR1	distal	no	AC099791.4:ENSG00000287224:-:lncRNA:-945	AC099791.4	ENSG00000287224	no	chr1	61587761	61590236	2475	chr1:62053433-62055908	chr1	62053433	62055908	hs1450	.	.	.	.	Pallial	human	positive	238	1	0	0	0	0	1	0	0	0	0	0	0	0	0	0	0	0	0	0	0
chr1:61589050-61589524	chr1	61589050	61589524	474	1TR	TCF7L2	distal	no	AC099791.4:ENSG00000287224:-:lncRNA:-381	AC099791.4	ENSG00000287224	no	chr1	61587761	61590236	2475	chr1:62053433-62055908	chr1	62053433	62055908	hs1450	.	.	.	.	Pallial	human	positive	474	1	0	0	0	0	1	0	0	0	0	0	0	0	0	0	0	0	0	0	0
	.	.	.	.	0TR	.	.	no	.	.	.	.	chr17	8680027	8682000	1973	chr17:8583345-8585318	chr17	8583345	8585318	hs1451	.	.	.	.	.	human	negative	0	0	0	0	0	0	0	0	0	0	0	0	0	0	0	0	0	0	0	0	0
	.	.	.	.	0TR	.	.	no	.	.	.	.	chr6	104597106	104598826	1720	chr6:105044981-105046701	chr6	105044981	105046701	hs1452	.	.	.	.	.	human	positive	0	0	0	0	0	0	0	0	0	0	0	0	0	0	0	0	0	0	0	0	0
chr3:193960388-193961950	chr3	193960388	193961950	1562	4TRa	ARID1B,ATAC,BCL11A,TBR1,TCF7L2	distal	yes	AC024559.1:ENSG00000238043:+:lncRNA:18663	AC024559.1	ENSG00000238043	no	chr3	193959729	193962381	2652	chr3:193677518-193680170	chr3	193677518	193680170	hs1453	.	.	.	.	.	human	positive	1562	1	0	0	0	0	1	0	0	0	0	0	0	0	0	0	0	0	0	0	0
chr2:85277804-85278228	chr2	85277804	85278228	424	0TRa	ATAC	distal	no	AC093162.1:ENSG00000230299:-:processed_pseudogene:15536	AC093162.1	ENSG00000230299	no	chr2	85277509	85279132	1623	chr2:85504632-85506255	chr2	85504632	85506255	hs1457	.	.	.	.	.	human	negative	424	1	0	0	0	0	0	0	0	0	0	0	0	0	0	0	0	0	0	0	0
chr4:53197133-53197560	chr4	53197133	53197560	427	1TR	TBR1	distal	no	RNU6-310P:ENSG00000207385:-:snRNA:-68008	RNU6-310P	ENSG00000207385	no	chr4	53195307	53199113	3806	chr4:54061474-54065280	chr4	54061474	54065280	hs1460	.	.	.	.	.	human	positive	427	1	0	0	0	0	0	0	1	0	0	0	0	0	0	0	0	0	0	0	0
	.	.	.	.	0TR	.	.	no	.	.	.	.	chr6	45879564	45882817	3253	chr6:45847301-45850554	chr6	45847301	45850554	hs1461	.	.	.	.	.	human	positive	0	0	0	0	0	0	0	0	0	0	0	0	1	0	0	0	0	0	0	0	0
	.	.	.	.	0TR	.	.	no	.	.	.	.	chr3	94332174	94334985	2811	chr3:94051018-94053829	chr3	94051018	94053829	hs1462	.	.	.	.	.	human	positive	0	0	0	0	0	0	0	0	0	0	0	0	0	0	0	0	0	0	0	0	0
chr9:87034085-87034426	chr9	87034085	87034426	341	2TR	ARID1B,TBR1	distal	no	AL513318.2:ENSG00000269994:-:lncRNA:-8017	AL513318.2	ENSG00000269994	no	chr9	87033435	87036683	3248	chr9:89648350-89651598	chr9	89648350	89651598	hs1463	.	.	.	.	.	human	positive	341	1	0	0	0	0	0	0	0	0	0	0	0	0	0	0	0	0	0	0	0
	.	.	.	.	0TR	.	.	no	.	.	.	.	chr18	45553091	45555264	2173	chr18:43133056-43135229	chr18	43133056	43135229	hs1464	.	.	.	.	.	human	positive	0	0	0	0	0	0	0	0	0	0	0	0	0	0	0	0	0	0	0	0	0
	.	.	.	.	0TR	.	.	no	.	.	.	.	chr7	25879380	25882921	3541	chr7:25919000-25922541	chr7	25919000	25922541	hs1465	.	.	.	.	.	human	positive	0	0	0	0	0	0	0	1	0	0	0	0	0	0	0	0	0	0	0	0	0
chr14:76916957-76925699	chr14	76916957	76925699	8742	5TRa	ARID1B,ATAC,BCL11A,FOXP1,TBR1,TCF7L2	proximal	no	AF111169.2:ENSG00000259058:-:lncRNA:0	AF111169.2	ENSG00000259058	no	chr14	76918298	76921354	3056	chr14:77384641-77387697	chr14	77384641	77387697	hs1466	.	.	.	.	.	human	positive	3056	1	0	1	0	0	1	0	1	0	1	0	0	0	0	0	0	0	0	0	1
	.	.	.	.	0TR	.	.	no	.	.	.	.	chr17	71003328	71004627	1299	chr17:68999469-69000768	chr17	68999469	69000768	hs1467	.	.	.	.	.	human	positive	0	0	0	0	0	0	0	0	0	0	0	0	0	0	0	0	0	0	0	0	0
	.	.	.	.	0TR	.	.	no	.	.	.	.	chr12	58967849	58970737	2888	chr12:59361630-59364518	chr12	59361630	59364518	hs1468	.	.	.	.	.	human	positive	0	0	0	0	0	0	0	0	0	0	0	0	0	0	0	0	0	0	0	0	0
	.	.	.	.	0TR	.	.	no	.	.	.	.	chr3	102667318	102669538	2220	chr3:102386162-102388382	chr3	102386162	102388382	hs1469	.	.	.	.	.	human	positive	0	0	0	0	0	0	0	1	0	0	0	0	0	0	0	0	0	0	0	0	0
	.	.	.	.	0TR	.	.	no	.	.	.	.	chr13	79658111	79660495	2384	chr13:80232246-80234630	chr13	80232246	80234630	hs1471	.	.	.	.	.	human	positive	0	0	0	0	0	0	0	0	1	0	0	0	0	0	0	0	0	0	1	0	0
chr3:55490625-55492140	chr3	55490625	55492140	1515	4TRa	ARID1B,ATAC,BCL11A,TBR1,TCF7L2	proximal	no	WNT5A:ENSG00000114251:-:lncRNA:85,WNT5A:ENSG00000114251:-:protein_coding:679	WNT5A	ENSG00000114251	no	chr3	55490515	55492232	1717	chr3:55524543-55526260	chr3	55524543	55526260	hs1472	.	.	.	.	.	human	positive	1515	1	0	0	0	0	0	0	0	0	0	0	0	1	0	0	0	0	0	0	0
chr5:135433587-135434372	chr5	135433587	135434372	785	3TR	ARID1B,BCL11A,TBR1	distal	no	DCANP1:ENSG00000251380:-:protein_coding:-13746	DCANP1	ENSG00000251380	no	chr5	135433909	135436454	2545	chr5:134769599-134772144	chr5	134769599	134772144	hs1473	.	.	.	.	.	human	positive	463	0.59	0	0	0	0	0	0	0	0	0	0	0	0	0	0	0	0	0	0	0
chr14:68140306-68140619	chr14	68140306	68140619	313	2TR	ARID1B,TBR1	distal	no	AL133370.1:ENSG00000258837:-:lncRNA:10109	AL133370.1	ENSG00000258837	no	chr14	68138982	68141740	2758	chr14:68605699-68608457	chr14	68605699	68608457	hs1474	.	.	.	.	.	human	negative	313	1	0	0	0	0	0	0	0	0	0	0	0	0	0	0	0	0	0	0	0
chr14:68141416-68141664	chr14	68141416	68141664	248	1TR	TBR1	distal	no	RN7SL706P:ENSG00000244677:-:misc_RNA:-8245	RN7SL706P	ENSG00000244677	no	chr14	68138982	68141740	2758	chr14:68605699-68608457	chr14	68605699	68608457	hs1474	.	.	.	.	.	human	negative	248	1	0	0	0	0	0	0	0	0	0	0	0	0	0	0	0	0	0	0	0
chr3:78992801-78993317	chr3	78992801	78993317	516	2TR	ARID1B,TBR1	distal	no	ROBO1:ENSG00000169855:-:protein_coding:-25619	ROBO1	ENSG00000169855	no	chr3	78993128	78995903	2775	chr3:79042278-79045053	chr3	79042278	79045053	hs1475	.	.	.	.	.	human	positive	189	0.366	0	0	0	0	0	0	1	0	0	0	0	1	0	0	0	0	0	0	0
chr3:78993496-78993851	chr3	78993496	78993851	355	1TR	TBR1	distal	no	ROBO1:ENSG00000169855:-:protein_coding:-24694	ROBO1	ENSG00000169855	no	chr3	78993128	78995903	2775	chr3:79042278-79045053	chr3	79042278	79045053	hs1475	.	.	.	.	.	human	positive	355	1	0	0	0	0	0	0	1	0	0	0	0	1	0	0	0	0	0	0	0
	.	.	.	.	0TR	.	.	no	.	.	.	.	chr2	158922805	158923829	1024	chr2:159779317-159780341	chr2	159779317	159780341	hs1477	.	.	.	.	.	human	positive	0	0	0	0	0	0	0	0	0	0	0	0	0	0	0	0	0	0	0	0	0
	.	.	.	.	0TR	.	.	no	.	.	.	.	chr2	71670883	71673762	2879	chr2:71898013-71900892	chr2	71898013	71900892	hs1479	.	.	.	.	.	human	positive	0	0	0	0	0	0	0	0	0	0	0	0	0	1	0	0	0	0	0	0	0
	.	.	.	.	0TR	.	.	no	.	.	.	.	chr2	37416727	37418317	1590	chr2:37643870-37645460	chr2	37643870	37645460	hs1480	.	.	.	.	.	human	positive	0	0	0	0	0	0	0	0	0	0	0	0	0	0	0	0	0	0	0	0	0
chr14:75258378-75260494	chr14	75258378	75260494	2116	5TRa	ARID1B,ATAC,BCL11A,FOXP1,TBR1,TCF7L2	proximal	no	AF111167.1:ENSG00000258820:+:lncRNA:0	AF111167.1	ENSG00000258820	no	chr14	75257721	75260295	2574	chr14:75724424-75726998	chr14	75724424	75726998	hs1481	.	.	.	.	.	human	positive	1917	0.906	0	1	0	0	0	0	0	0	1	0	0	0	0	0	0	0	0	0	0
	.	.	.	.	0TR	.	.	no	.	.	.	.	chr8	121064414	121065899	1485	chr8:122076654-122078139	chr8	122076654	122078139	hs1482	.	.	.	.	.	human	positive	0	0	0	0	0	0	0	0	0	0	0	0	0	0	0	0	0	0	0	0	0
	.	.	.	.	0TR	.	.	no	.	.	.	.	chr6	106772954	106774777	1823	chr6:107220829-107222652	chr6	107220829	107222652	hs1483	.	.	.	.	.	human	negative	0	0	0	0	0	0	0	0	0	0	0	0	0	0	0	0	0	0	0	0	0
	.	.	.	.	0TR	.	.	no	.	.	.	.	chr1	61579788	61582487	2699	chr1:62045460-62048159	chr1	62045460	62048159	hs1484	.	.	.	.	.	human	positive	0	0	0	0	0	0	0	0	0	0	0	0	0	0	0	0	0	0	0	0	0
	.	.	.	.	0TR	.	.	no	.	.	.	.	chr1	59056653	59058420	1767	chr1:59522325-59524092	chr1	59522325	59524092	hs1485	.	.	.	.	.	human	positive	0	0	0	0	0	0	0	0	0	0	0	0	0	0	0	0	0	0	0	0	0
	.	.	.	.	0TR	.	.	no	.	.	.	.	chr14	95370077	95373144	3067	chr14:95836414-95839481	chr14	95836414	95839481	hs1486	.	.	.	.	.	human	positive	0	0	0	0	0	0	0	0	0	0	0	0	0	0	0	0	0	0	0	0	0
chr1:54462051-54462370	chr1	54462051	54462370	319	1TR	TBR1	distal	no	AL035415.1:ENSG00000232245:+:lncRNA:-45796	AL035415.1	ENSG00000232245	no	chr1	54459373	54463153	3780	chr1:54925046-54928826	chr1	54925046	54928826	hs1487	.	.	.	.	.	human	positive	319	1	0	0	0	0	0	0	0	0	0	0	0	0	0	0	0	0	0	0	0
	.	.	.	.	0TR	.	.	no	.	.	.	.	chr11	1963842	1966142	2300	chr11:1985072-1987372	chr11	1985072	1987372	hs1488	.	.	.	.	.	human	positive	0	0	0	0	0	0	0	0	0	1	0	0	0	0	0	0	0	0	0	0	0
chr17:71257135-71257335	chr17	71257135	71257335	200	1TR	TBR1	distal	no	RNU7-155P:ENSG00000238759:-:snRNA:-40884	RNU7-155P	ENSG00000238759	no	chr17	71257148	71258770	1622	chr17:69253289-69254911	chr17	69253289	69254911	hs1489	.	.	.	.	.	human	negative	187	0.935	0	0	0	0	0	0	0	0	0	0	0	0	0	0	0	0	0	0	0
	.	.	.	.	0TR	.	.	no	.	.	.	.	chr10	78535692	78537330	1638	chr10:80295449-80297087	chr10	80295449	80297087	hs1491	.	.	.	.	.	human	positive	0	0	0	0	0	0	0	0	0	0	0	0	0	1	0	0	0	0	0	0	0
	.	.	.	.	0TR	.	.	no	.	.	.	.	chr20	55553577	55555918	2341	chr20:54128635-54130976	chr20	54128635	54130976	hs1492	.	.	.	.	.	human	negative	0	0	0	0	0	0	0	0	0	0	0	0	0	0	0	0	0	0	0	0	0
	.	.	.	.	0TR	.	.	no	.	.	.	.	chr15	81887611	81889547	1936	chr15:82179952-82181888	chr15	82179952	82181888	hs1494	.	.	.	.	.	human	negative	0	0	0	0	0	0	0	0	0	0	0	0	0	0	0	0	0	0	0	0	0
	.	.	.	.	0TR	.	.	no	.	.	.	.	chr6	44550447	44553640	3193	chr6:44518184-44521377	chr6	44518184	44521377	hs1495	.	.	.	.	.	human	negative	0	0	0	0	0	0	0	0	0	0	0	0	0	0	0	0	0	0	0	0	0
chr2:5409428-5409635	chr2	5409428	5409635	207	2TR	ARID1B,TBR1	distal	no	AC073143.1:ENSG00000228585:-:processed_pseudogene:95293	AC073143.1	ENSG00000228585	no	chr2	5409485	5412892	3407	chr2:5549618-5553025	chr2	5549618	5553025	hs1496	.	.	.	.	.	human	positive	150	0.725	0	0	0	0	1	0	0	0	0	0	0	0	0	0	0	0	0	0	0
chr2:5409735-5410614	chr2	5409735	5410614	879	4TRa	ARID1B,ATAC,BCL11A,TBR1,TCF7L2	distal	yes	AC073143.1:ENSG00000228585:-:processed_pseudogene:95600	AC073143.1	ENSG00000228585	no	chr2	5409485	5412892	3407	chr2:5549618-5553025	chr2	5549618	5553025	hs1496	.	.	.	.	.	human	positive	879	1	0	0	0	0	1	0	0	0	0	0	0	0	0	0	0	0	0	0	0
chr2:5410666-5410895	chr2	5410666	5410895	229	1TR	ARID1B	distal	no	AC073143.1:ENSG00000228585:-:processed_pseudogene:96531	AC073143.1	ENSG00000228585	no	chr2	5409485	5412892	3407	chr2:5549618-5553025	chr2	5549618	5553025	hs1496	.	.	.	.	.	human	positive	229	1	0	0	0	0	1	0	0	0	0	0	0	0	0	0	0	0	0	0	0
chr2:5410974-5411922	chr2	5410974	5411922	948	4TRa	ARID1B,ATAC,BCL11A,TBR1,TCF7L2	distal	yes	AC073143.1:ENSG00000228585:-:processed_pseudogene:96839	AC073143.1	ENSG00000228585	no	chr2	5409485	5412892	3407	chr2:5549618-5553025	chr2	5549618	5553025	hs1496	.	.	.	.	.	human	positive	948	1	0	0	0	0	1	0	0	0	0	0	0	0	0	0	0	0	0	0	0
chr2:5411992-5412387	chr2	5411992	5412387	395	2TR	ARID1B,TBR1	distal	no	AC073143.1:ENSG00000228585:-:processed_pseudogene:97857	AC073143.1	ENSG00000228585	no	chr2	5409485	5412892	3407	chr2:5549618-5553025	chr2	5549618	5553025	hs1496	.	.	.	.	.	human	positive	395	1	0	0	0	0	1	0	0	0	0	0	0	0	0	0	0	0	0	0	0
	.	.	.	.	0TR	.	.	no	.	.	.	.	chr17	13112330	13115142	2812	chr17:13015647-13018459	chr17	13015647	13018459	hs1497	.	.	.	.	.	human	positive	0	0	0	0	0	0	0	0	0	0	0	0	0	0	0	1	0	0	0	0	0
	.	.	.	.	0TR	.	.	no	.	.	.	.	chr12	66733324	66735950	2626	chr12:67127104-67129730	chr12	67127104	67129730	hs1498	.	.	.	.	.	human	positive	0	0	0	0	0	0	0	0	0	1	0	0	0	0	0	0	0	0	0	0	0
chr1:91806227-91806509	chr1	91806227	91806509	282	2TR	TBR1,TCF7L2	distal	no	RN7SL653P:ENSG00000239794:-:misc_RNA:-23824	RN7SL653P	ENSG00000239794	no	chr1	91805983	91808430	2447	chr1:92271540-92273987	chr1	92271540	92273987	hs1499	.	.	.	.	.	human	negative	282	1	0	0	0	0	0	0	0	0	0	0	0	0	0	0	0	0	0	0	0
	.	.	.	.	0TR	.	.	no	.	.	.	.	chr10	74753403	74754923	1520	chr10:76513161-76514681	chr10	76513161	76514681	hs1500	.	.	.	.	.	human	positive	0	0	0	0	0	0	1	0	0	0	0	0	0	0	0	0	0	0	0	0	0
	.	.	.	.	0TR	.	.	no	.	.	.	.	chr6	105303758	105305764	2006	chr6:105751633-105753639	chr6	105751633	105753639	hs1501	.	.	.	.	.	human	negative	0	0	0	0	0	0	0	0	0	0	0	0	0	0	0	0	0	0	0	0	0
chr12:14257187-14258928	chr12	14257187	14258928	1741	5TRa	ARID1B,ATAC,BCL11A,FOXP1,TBR1,TCF7L2	distal	yes	GNAI2P1:ENSG00000255749:+:processed_pseudogene:-3997	GNAI2P1	ENSG00000255749	no	chr12	14257329	14261410	4081	chr12:14410263-14414344	chr12	14410263	14414344	hs1505	chr12	14257187	14258928	LRP6,GPR19,GPR19,HEBP1,FAM234B,GSG1,GRIN2B,ATF7IP,ATF7IP,PLBD1,H4-16,H2AJ,WBP11,C12orf60,MGP,ARHGDIB,PTPRO,DERA	.	human	negative	1599	0.918	0	0	0	0	0	0	0	0	0	0	0	0	0	0	0	0	0	0	0
chr12:14259425-14261475	chr12	14259425	14261475	2050	5TRa	ARID1B,ATAC,BCL11A,FOXP1,TBR1,TCF7L2	distal	yes	GNAI2P1:ENSG00000255749:+:processed_pseudogene:-6545	GNAI2P1	ENSG00000255749	no	chr12	14257329	14261410	4081	chr12:14410263-14414344	chr12	14410263	14414344	hs1505	chr12	14257187	14258928	LRP6,GPR19,GPR19,HEBP1,FAM234B,GSG1,GRIN2B,ATF7IP,ATF7IP,PLBD1,H4-16,H2AJ,WBP11,C12orf60,MGP,ARHGDIB,PTPRO,DERA	.	human	negative	1985	0.968	0	0	0	0	0	0	0	0	0	0	0	0	0	0	0	0	0	0	0
	.	.	.	.	0TR	.	.	no	.	.	.	.	chr2	71665351	71667340	1989	chr2:71892481-71894470	chr2	71892481	71894470	hs1506	.	.	.	.	.	human	negative	0	0	0	0	0	0	0	0	0	0	0	0	0	0	0	0	0	0	0	0	0
chr2:219851673-219852441	chr2	219851673	219852441	768	3TRa	ATAC,BCL11A,TBR1,TCF7L2	distal	no	LINC01803:ENSG00000228909:-:lncRNA:-53228	LINC01803	ENSG00000228909	no	chr2	219849147	219852579	3432	chr2:220713868-220717300	chr2	220713868	220717300	hs1507	.	.	.	.	.	human	positive	768	1	0	0	0	0	0	0	0	0	0	0	0	0	0	0	0	0	0	0	0
chr7:135772776-135774111	chr7	135772776	135774111	1335	4TRa	ARID1B,ATAC,BCL11A,TBR1,TCF7L2	proximal	no	AC015987.1:ENSG00000224746:+:lncRNA:409	AC015987.1	ENSG00000224746	no	chr7	135772160	135774488	2328	chr7:135456908-135459236	chr7	135456908	135459236	hs1508	.	.	.	.	.	human	negative	1335	1	0	0	0	0	0	0	0	0	0	0	0	0	0	0	0	0	0	0	0
chr7:135774153-135774651	chr7	135774153	135774651	498	1TRa	ATAC,TBR1	proximal	no	AC015987.1:ENSG00000224746:+:lncRNA:0	AC015987.1	ENSG00000224746	no	chr7	135772160	135774488	2328	chr7:135456908-135459236	chr7	135456908	135459236	hs1508	.	.	.	.	.	human	negative	335	0.673	0	0	0	0	0	0	0	0	0	0	0	0	0	0	0	0	0	0	0
chr4:52957071-52957616	chr4	52957071	52957616	545	1TRa	ATAC,TBR1	distal	no	AC023154.1:ENSG00000248115:+:lncRNA:-11817	AC023154.1	ENSG00000248115	no	chr4	52957438	52960296	2858	chr4:53823605-53826463	chr4	53823605	53826463	hs1509	.	.	.	.	.	human	negative	178	0.327	0	0	0	0	0	0	0	0	0	0	0	0	0	0	0	0	0	0	0
	.	.	.	.	0TR	.	.	no	.	.	.	.	chr15	74578506	74580453	1947	chr15:74870847-74872794	chr15	74870847	74872794	hs1510	.	.	.	.	.	human	positive	0	0	0	0	0	0	0	0	0	0	0	0	0	1	0	0	0	0	0	0	0
chr3:56769685-56770044	chr3	56769685	56770044	359	1TR	TBR1	distal	no	ARHGEF3:ENSG00000163947:-:protein_coding:-5524	ARHGEF3	ENSG00000163947	no	chr3	56768385	56770064	1679	chr3:56802413-56804092	chr3	56802413	56804092	hs1512	.	.	.	.	.	human	negative	359	1	0	0	0	0	0	0	0	0	0	0	0	0	0	0	0	0	0	0	0
chr5:14443867-14444606	chr5	14443867	14444606	739	1TRa	ATAC,TBR1	distal	no	TRIO:ENSG00000038382:+:protein_coding:-3333	TRIO	ENSG00000038382	no	chr5	14444246	14445917	1671	chr5:14444355-14446026	chr5	14444355	14446026	hs1513	.	.	.	.	.	human	negative	360	0.487	0	0	0	0	0	0	0	0	0	0	0	0	0	0	0	0	0	0	0
chr5:14444859-14446541	chr5	14444859	14446541	1682	3TRa	ARID1B,ATAC,TBR1,TCF7L2	distal	no	TRIO:ENSG00000038382:+:protein_coding:-5401	TRIO	ENSG00000038382	no	chr5	14444246	14445917	1671	chr5:14444355-14446026	chr5	14444355	14446026	hs1513	.	.	.	.	.	human	negative	1058	0.633	0	0	0	0	0	0	0	0	0	0	0	0	0	0	0	0	0	0	0
chr15:83707659-83707965	chr15	83707659	83707965	306	1TR	TBR1	distal	no	RNU6-401P:ENSG00000212374:+:snRNA:9461	RNU6-401P	ENSG00000212374	no	chr15	83707808	83709696	1888	chr15:84376560-84378448	chr15	84376560	84378448	hs1514	.	.	.	.	.	human	negative	157	0.513	0	0	0	0	0	0	0	0	0	0	0	0	0	0	0	0	0	0	0
chr13:30792426-30792759	chr13	30792426	30792759	333	1TR	TBR1	distal	no	LINC00398:ENSG00000237879:+:lncRNA:10446	LINC00398	ENSG00000237879	no	chr13	30790781	30793754	2973	chr13:31364918-31367891	chr13	31364918	31367891	hs1515	.	.	.	.	.	human	positive	333	1	0	1	0	0	1	0	1	0	1	0	0	0	0	0	0	0	0	0	0
chr21:38989686-38990202	chr21	38989686	38990202	516	2TR	TBR1,TCF7L2	distal	no	LINC01700:ENSG00000232837:-:lncRNA:11911	LINC01700	ENSG00000232837	no	chr21	38989433	38991200	1767	chr21:40361359-40363126	chr21	40361359	40363126	hs1516	.	.	.	.	.	human	positive	516	1	0	0	0	0	0	0	0	0	0	0	0	1	0	0	0	0	0	0	0
chr21:38990366-38990627	chr21	38990366	38990627	261	1TR	TCF7L2	distal	no	LINC01700:ENSG00000232837:-:lncRNA:12591	LINC01700	ENSG00000232837	no	chr21	38989433	38991200	1767	chr21:40361359-40363126	chr21	40361359	40363126	hs1516	.	.	.	.	.	human	positive	261	1	0	0	0	0	0	0	0	0	0	0	0	1	0	0	0	0	0	0	0
	.	.	.	.	0TR	.	.	no	.	.	.	.	chr17	65165144	65168148	3004	chr17:63161262-63164266	chr17	63161262	63164266	hs1517	.	.	.	.	.	human	positive	0	0	0	0	0	0	1	0	0	0	0	0	0	0	0	0	0	0	1	0	0
chr9:22079904-22080661	chr9	22079904	22080661	757	3TRa	ARID1B,ATAC,TBR1,TCF7L2	distal	no	CDKN2B-AS1:ENSG00000240498:+:lncRNA:-24232	CDKN2B-AS1	ENSG00000240498	no	chr9	22078886	22082106	3220	chr9:22078885-22082105	chr9	22078885	22082105	hs1518	.	.	.	.	.	human	negative	757	1	0	0	0	0	0	0	0	0	0	0	0	0	0	0	0	0	0	0	0
	.	.	.	.	0TR	.	.	no	.	.	.	.	chr9	22087553	22089799	2246	chr9:22087552-22089798	chr9	22087552	22089798	hs1519	.	.	.	.	.	human	negative	0	0	0	0	0	0	0	0	0	0	0	0	0	0	0	0	0	0	0	0	0
	.	.	.	.	0TR	.	.	no	.	.	.	.	chr9	22102665	22104754	2089	chr9:22102664-22104753	chr9	22102664	22104753	hs1520	.	.	.	.	.	human	negative	0	0	0	0	0	0	0	0	0	0	0	0	0	0	0	0	0	0	0	0	0
	.	.	.	.	0TR	.	.	no	.	.	.	.	chr9	22106995	22109801	2806	chr9:22106994-22109800	chr9	22106994	22109800	hs1521	.	.	.	.	.	human	negative	0	0	0	0	0	0	0	0	0	0	0	0	0	0	0	0	0	0	0	0	0
chr14:29389253-29392815	chr14	29389253	29392815	3562	4TRa	ARID1B,ATAC,FOXP1,TBR1,TCF7L2	proximal	no	AL158058.1:ENSG00000258107:+:lncRNA:0,AL133166.1:ENSG00000257522:-:lncRNA:0	AL158058.1,AL133166.1	ENSG00000258107,ENSG00000257522	no	chr14	29388724	29391342	2618	chr14:29857930-29860548	chr14	29857930	29860548	hs1523	.	.	.	.	Pallial_Subpallial	human	positive	2089	0.798	0	0	0	0	0	0	0	0	0	0	0	0	0	0	0	0	0	0	0
chr4:123857081-123857412	chr4	123857081	123857412	331	1TR	TCF7L2	distal	no	AC093767.1:ENSG00000250458:-:processed_pseudogene:-4604	AC093767.1	ENSG00000250458	no	chr4	123854659	123858375	3716	chr4:124775814-124779530	chr4	124775814	124779530	hs1525	.	.	.	.	.	human	positive	331	1	0	1	0	0	0	0	0	0	1	0	0	0	0	0	0	0	0	0	0
chr2:103739100-103741115	chr2	103739100	103741115	2015	4TRa	ARID1B,ATAC,BCL11A,TBR1,TCF7L2	distal	yes	AC018880.2:ENSG00000231723:+:processed_pseudogene:-117485	AC018880.2	ENSG00000231723	no	chr2	103737475	103740884	3409	chr2:104353933-104357342	chr2	104353933	104357342	hs1526	.	.	.	.	Pallial_Subpallial	human	positive	1784	0.885	0	0	0	0	0	0	0	0	0	0	0	0	0	0	0	0	0	0	0
chr2:8641451-8642007	chr2	8641451	8642007	556	2TRa	ARID1B,ATAC,TCF7L2	distal	no	AC011747.1:ENSG00000231083:-:lncRNA:18508	AC011747.1	ENSG00000231083	no	chr2	8641264	8643461	2197	chr2:8781394-8783591	chr2	8781394	8783591	hs1527	.	.	.	.	.	human	positive	556	1	0	0	0	0	1	0	0	0	0	0	0	0	0	0	0	0	0	0	0
chr2:8642468-8642750	chr2	8642468	8642750	282	0TRa	ATAC	distal	no	AC011747.1:ENSG00000231083:-:lncRNA:19525	AC011747.1	ENSG00000231083	no	chr2	8641264	8643461	2197	chr2:8781394-8783591	chr2	8781394	8783591	hs1527	.	.	.	.	.	human	positive	282	1	0	0	0	0	1	0	0	0	0	0	0	0	0	0	0	0	0	0	0
chr2:8642857-8643077	chr2	8642857	8643077	220	1TR	TCF7L2	distal	no	AC011747.1:ENSG00000231083:-:lncRNA:19914	AC011747.1	ENSG00000231083	no	chr2	8641264	8643461	2197	chr2:8781394-8783591	chr2	8781394	8783591	hs1527	.	.	.	.	.	human	positive	220	1	0	0	0	0	1	0	0	0	0	0	0	0	0	0	0	0	0	0	0
chr2:103961944-103962198	chr2	103961944	103962198	254	0TRa	ATAC	distal	no	RF02091:ENSG00000273515:-:misc_RNA:8659	RF02091	ENSG00000273515	no	chr2	103961698	103964030	2332	chr2:104578156-104580488	chr2	104578156	104580488	hs1529	.	.	.	.	.	human	positive	254	1	0	0	0	0	0	0	0	0	0	0	0	0	0	0	0	0	0	0	0
chr2:103962535-103963629	chr2	103962535	103963629	1094	3TRa	ARID1B,ATAC,TBR1,TCF7L2	distal	no	RF02091:ENSG00000273515:-:misc_RNA:9250	RF02091	ENSG00000273515	no	chr2	103961698	103964030	2332	chr2:104578156-104580488	chr2	104578156	104580488	hs1529	.	.	.	.	.	human	positive	1094	1	0	0	0	0	0	0	0	0	0	0	0	0	0	0	0	0	0	0	0
chr9:78396646-78396846	chr9	78396646	78396846	200	1TR	TBR1	distal	no	PSAT1:ENSG00000135069:+:protein_coding:-99504	PSAT1	ENSG00000135069	no	chr9	78395963	78399187	3224	chr9:81010879-81014103	chr9	81010879	81014103	hs1530	.	.	.	.	.	human	positive	200	1	0	0	0	0	0	0	0	0	0	0	0	0	0	0	0	0	0	0	0
chr9:78396952-78397208	chr9	78396952	78397208	256	1TR	TBR1	distal	no	PSAT1:ENSG00000135069:+:protein_coding:-99810	PSAT1	ENSG00000135069	no	chr9	78395963	78399187	3224	chr9:81010879-81014103	chr9	81010879	81014103	hs1530	.	.	.	.	.	human	positive	256	1	0	0	0	0	0	0	0	0	0	0	0	0	0	0	0	0	0	0	0
chr9:78397520-78397953	chr9	78397520	78397953	433	1TRa	ARID1B,ATAC	distal	no	PSAT1:ENSG00000135069:+:protein_coding:-100597	PSAT1	ENSG00000135069	no	chr9	78395963	78399187	3224	chr9:81010879-81014103	chr9	81010879	81014103	hs1530	.	.	.	.	.	human	positive	433	1	0	0	0	0	0	0	0	0	0	0	0	0	0	0	0	0	0	0	0
chr9:78398071-78398420	chr9	78398071	78398420	349	0TRa	ATAC	distal	no	PSAT1:ENSG00000135069:+:protein_coding:-100929	PSAT1	ENSG00000135069	no	chr9	78395963	78399187	3224	chr9:81010879-81014103	chr9	81010879	81014103	hs1530	.	.	.	.	.	human	positive	349	1	0	0	0	0	0	0	0	0	0	0	0	0	0	0	0	0	0	0	0
chr11:31874652-31875234	chr11	31874652	31875234	582	2TRa	ARID1B,ATAC,TBR1	distal	no	PAUPAR:ENSG00000281880:+:lncRNA:10539	PAUPAR	ENSG00000281880	no	chr11	31874048	31877516	3468	chr11:31895594-31899062	chr11	31895594	31899062	hs1531	.	.	.	.	Pallial	human	positive	582	1	0	0	0	0	1	0	0	0	0	0	0	0	0	0	0	0	0	0	0
chr11:31875699-31876588	chr11	31875699	31876588	889	3TRa	ARID1B,ATAC,TBR1,TCF7L2	distal	no	PAUPAR:ENSG00000281880:+:lncRNA:9185	PAUPAR	ENSG00000281880	no	chr11	31874048	31877516	3468	chr11:31895594-31899062	chr11	31895594	31899062	hs1531	.	.	.	.	Pallial	human	positive	889	1	0	0	0	0	1	0	0	0	0	0	0	0	0	0	0	0	0	0	0
chr12:17020708-17021160	chr12	17020708	17021160	452	0TRa	ATAC	distal	no	EEF1A1P16:ENSG00000213235:+:processed_pseudogene:-30039	EEF1A1P16	ENSG00000213235	no	chr12	17018777	17021842	3065	chr12:17171711-17174776	chr12	17171711	17174776	hs1532	.	.	.	.	.	human	positive	452	1	0	0	0	0	0	0	0	1	0	0	0	0	0	0	0	0	0	0	0
chr12:17021208-17021505	chr12	17021208	17021505	297	1TR	TBR1	distal	no	EEF1A1P16:ENSG00000213235:+:processed_pseudogene:-30539	EEF1A1P16	ENSG00000213235	no	chr12	17018777	17021842	3065	chr12:17171711-17174776	chr12	17171711	17174776	hs1532	.	.	.	.	.	human	positive	297	1	0	0	0	0	0	0	0	1	0	0	0	0	0	0	0	0	0	0	0
chr6:19719631-19720311	chr6	19719631	19720311	680	2TRa	ATAC,TBR1,TCF7L2	distal	no	AL022068.1:ENSG00000228412:-:lncRNA:28754	AL022068.1	ENSG00000228412	no	chr6	19718991	19722679	3688	chr6:19719222-19722910	chr6	19719222	19722910	hs1533	.	.	.	.	Pallial	human	positive	680	1	0	0	0	0	0	0	0	1	0	0	0	0	0	0	0	0	0	0	0
chr6:19721645-19722297	chr6	19721645	19722297	652	3TRa	ARID1B,ATAC,TBR1,TCF7L2	distal	no	AL022068.1:ENSG00000228412:-:lncRNA:-28033	AL022068.1	ENSG00000228412	no	chr6	19718991	19722679	3688	chr6:19719222-19722910	chr6	19719222	19722910	hs1533	.	.	.	.	Pallial	human	positive	652	1	0	0	0	0	0	0	0	1	0	0	0	0	0	0	0	0	0	0	0
chr2:104428091-104428502	chr2	104428091	104428502	411	1TR	TCF7L2	proximal	no	LINC01102:ENSG00000235597:+:lncRNA:1627	LINC01102	ENSG00000235597	no	chr2	104427824	104431054	3230	chr2:105044282-105047512	chr2	105044282	105047512	hs1534	.	.	.	.	.	human	positive	411	1	0	0	0	0	0	0	0	0	0	0	0	0	0	0	0	0	0	0	0
chr2:104429062-104429268	chr2	104429062	104429268	206	1TR	TCF7L2	proximal	no	LINC01102:ENSG00000235597:+:lncRNA:861	LINC01102	ENSG00000235597	no	chr2	104427824	104431054	3230	chr2:105044282-105047512	chr2	105044282	105047512	hs1534	.	.	.	.	.	human	positive	206	1	0	0	0	0	0	0	0	0	0	0	0	0	0	0	0	0	0	0	0
chr2:104429273-104433430	chr2	104429273	104433430	4157	4TRa	ARID1B,ATAC,BCL11A,TBR1,TCF7L2	proximal	no	LINC01102:ENSG00000235597:+:lncRNA:0	LINC01102	ENSG00000235597	no	chr2	104427824	104431054	3230	chr2:105044282-105047512	chr2	105044282	105047512	hs1534	.	.	.	.	.	human	positive	1781	0.551	0	0	0	0	0	0	0	0	0	0	0	0	0	0	0	0	0	0	0
	.	.	.	.	0TR	.	.	no	.	.	.	.	chr2	60270922	60274878	3956	chr2:60498057-60502013	chr2	60498057	60502013	hs1535	.	.	.	.	.	human	positive	0	0	0	0	0	0	0	0	0	0	0	0	0	0	0	0	0	0	0	0	0
chr18:55351394-55351684	chr18	55351394	55351684	290	1TR	TCF7L2	proximal	no	TCF4:ENSG00000196628:-:lncRNA:77	TCF4	ENSG00000196628	no	chr18	55351447	55352813	1366	chr18:53018678-53020044	chr18	53018678	53020044	hs1537	.	.	.	.	Pallial_Subpallial	human	positive	237	0.817	0	0	0	0	0	0	0	0	0	0	0	0	0	0	0	0	0	0	0
chr18:55351883-55352402	chr18	55351883	55352402	519	2TRa	ARID1B,ATAC,TCF7L2	proximal	no	TCF4:ENSG00000196628:-:protein_coding:0,TCF4:ENSG00000196628:-:lncRNA:566	TCF4	ENSG00000196628	yes	chr18	55351447	55352813	1366	chr18:53018678-53020044	chr18	53018678	53020044	hs1537	.	.	.	.	Pallial_Subpallial	human	positive	519	1	0	0	0	0	0	0	0	0	0	0	0	0	0	0	0	0	0	0	0
chr14:36442616-36443191	chr14	36442616	36443191	575	1TRa	ATAC,TCF7L2	distal	no	SFTA3:ENSG00000229415:-:lncRNA:-34832	SFTA3	ENSG00000229415	no	chr14	36441957	36445155	3198	chr14:36911162-36914360	chr14	36911162	36914360	hs1538	.	.	.	.	Subpallium	human	positive	575	1	0	0	0	0	0	0	0	0	0	0	0	0	0	0	0	0	0	0	0
	.	.	.	.	0TR	.	.	no	.	.	.	.	chr14	29241679	29244134	2455	chr14:29710885-29713340	chr14	29710885	29713340	hs1539	.	.	.	.	.	human	positive	0	0	0	0	0	0	0	0	0	0	0	0	0	0	0	0	0	0	0	0	0
chr12:103012456-103014766	chr12	103012456	103014766	2310	3TRa	ARID1B,ATAC,TBR1,TCF7L2	proximal	no	AC026108.2:ENSG00000288092:+:lncRNA:0	AC026108.2	ENSG00000288092	no	chr12	103011332	103015018	3686	chr12:103405110-103408796	chr12	103405110	103408796	hs1540	.	.	.	.	Pallial_Subpallial	human	positive	2310	1	0	0	0	0	0	0	0	0	0	0	0	0	0	0	0	0	0	0	0
	.	.	.	.	0TR	.	.	no	.	.	.	.	chr2	210799847	210801751	1904	chr2:211664571-211666475	chr2	211664571	211666475	hs1541	.	.	.	.	.	human	negative	0	0	0	0	0	0	0	0	0	0	0	0	0	0	0	0	0	0	0	0	0
	.	.	.	.	0TR	.	.	no	.	.	.	.	chr6	19533190	19535448	2258	chr6:19533421-19535679	chr6	19533421	19535679	hs1542	.	.	.	.	.	human	negative	0	0	0	0	0	0	0	0	0	0	0	0	0	0	0	0	0	0	0	0	0
chr3:194212178-194212556	chr3	194212178	194212556	378	1TRa	ATAC,TCF7L2	distal	no	LINC02036:ENSG00000225742:-:lncRNA:-381	LINC02036	ENSG00000225742	no	chr3	194211571	194213668	2097	chr3:193929360-193931457	chr3	193929360	193931457	hs1543	.	.	.	.	.	human	positive	378	1	0	0	0	0	1	0	0	0	0	0	0	0	0	0	0	0	0	0	0
chr3:194213079-194213340	chr3	194213079	194213340	261	1TR	ARID1B	proximal	no	LINC02036:ENSG00000225742:-:lncRNA:270	LINC02036	ENSG00000225742	no	chr3	194211571	194213668	2097	chr3:193929360-193931457	chr3	193929360	193931457	hs1543	.	.	.	.	.	human	positive	261	1	0	0	0	0	1	0	0	0	0	0	0	0	0	0	0	0	0	0	0
	.	.	.	.	0TR	.	.	no	.	.	.	.	chr18	25464143	25466889	2746	chr18:23044107-23046853	chr18	23044107	23046853	hs1544	.	.	.	.	Pallial	human	positive	0	0	0	0	0	0	0	0	0	0	0	0	0	0	0	0	0	0	0	0	0
	.	.	.	.	0TR	.	.	no	.	.	.	.	chr4	108333184	108335877	2693	chr4:109254340-109257033	chr4	109254340	109257033	hs1545	.	.	.	.	.	human	positive	0	0	0	0	0	0	0	0	0	0	0	0	0	0	0	0	0	0	0	0	0
chr1:38370892-38371631	chr1	38370892	38371631	739	0TRa	ATAC	distal	no	AL513479.1:ENSG00000275350:-:processed_pseudogene:-12792	AL513479.1	ENSG00000275350	no	chr1	38370324	38372434	2110	chr1:38835996-38838106	chr1	38835996	38838106	hs1546	.	.	.	.	Subpallium	human	positive	739	1	0	0	0	0	0	0	0	0	0	0	0	0	0	0	0	0	0	0	0
chr21:32850053-32850314	chr21	32850053	32850314	261	0TRa	ATAC	proximal	no	AP000281.2:ENSG00000232360:-:lncRNA:118	AP000281.2	ENSG00000232360	no	chr21	32849146	32851638	2492	chr21:34221456-34223948	chr21	34221456	34223948	hs1548	.	.	.	.	.	human	positive	261	1	0	0	0	0	0	0	0	0	0	0	0	0	0	0	0	0	0	0	0
	.	.	.	.	0TR	.	.	no	.	.	.	.	chr3	148035523	148037831	2308	chr3:147753310-147755618	chr3	147753310	147755618	hs1549	.	.	.	.	.	human	negative	0	0	0	0	0	0	0	0	0	0	0	0	0	0	0	0	0	0	0	0	0
chr5:93408344-93408933	chr5	93408344	93408933	589	2TRa	ARID1B,ATAC,TCF7L2	distal	no	NR2F1-AS1:ENSG00000237187:-:lncRNA:-13991	NR2F1-AS1	ENSG00000237187	no	chr5	93405796	93409037	3241	chr5:92741502-92744743	chr5	92741502	92744743	hs1550	.	.	.	.	.	human	negative	589	1	0	0	0	0	0	0	0	0	0	0	0	0	0	0	0	0	0	0	0
chr10:117967247-117967575	chr10	117967247	117967575	328	0TRa	ATAC	distal	no	RAB11FIP2:ENSG00000107560:-:lncRNA:-47536	RAB11FIP2	ENSG00000107560	no	chr10	117966288	117967650	1362	chr10:119725799-119727161	chr10	119725799	119727161	hs1551	.	.	.	.	.	human	positive	328	1	0	1	0	0	0	0	0	0	1	0	0	0	0	0	0	0	0	0	0
chr2:104848526-104849108	chr2	104848526	104849108	582	2TR	TBR1,TCF7L2	distal	no	AC018730.1:ENSG00000269707:+:lncRNA:4176	AC018730.1	ENSG00000269707	no	chr2	104848528	104851080	2552	chr2:105464986-105467538	chr2	105464986	105467538	hs1553	.	.	.	.	.	human	positive	580	0.997	0	0	0	0	1	0	0	0	0	0	0	0	0	0	0	0	0	0	0
chr2:104849223-104857339	chr2	104849223	104857339	8116	5TRa	ARID1B,ATAC,BCL11A,FOXP1,TBR1,TCF7L2	proximal	no	AC018730.1:ENSG00000269707:+:lncRNA:0,PANTR1:ENSG00000233639:-:lncRNA:0,POU3F3:ENSG00000198914:+:protein_coding:0	AC018730.1,PANTR1,POU3F3	ENSG00000269707,ENSG00000233639,ENSG00000198914	no	chr2	104848528	104851080	2552	chr2:105464986-105467538	chr2	105464986	105467538	hs1553	.	.	.	.	.	human	positive	1857	0.728	0	0	0	0	1	0	0	0	0	0	0	0	0	0	0	0	0	0	0
	.	.	.	.	0TR	.	.	no	.	.	.	.	chr2	104070232	104072180	1948	chr2:104686690-104688638	chr2	104686690	104688638	hs1554	.	.	.	.	.	human	positive	0	0	0	0	0	0	0	0	1	0	0	0	0	0	0	0	0	0	0	0	0
chr2:103401554-103402049	chr2	103401554	103402049	495	3TRa	ARID1B,ATAC,TBR1,TCF7L2	distal	no	AC011593.1:ENSG00000286290:+:lncRNA:-39965	AC011593.1	ENSG00000286290	no	chr2	103400188	103403366	3178	chr2:104016646-104019824	chr2	104016646	104019824	hs1555	.	.	.	.	.	human	positive	495	1	0	0	0	1	1	0	0	0	0	0	0	0	0	0	0	0	0	0	0
chr3:27992694-27993934	chr3	27992694	27993934	1240	3TRa	ARID1B,ATAC,TBR1,TCF7L2	distal	no	LINC01967:ENSG00000235493:-:lncRNA:3379	LINC01967	ENSG00000235493	no	chr3	27992337	27994260	1923	chr3:28033828-28035751	chr3	28033828	28035751	hs1557	.	.	.	.	Pallial	human	positive	1240	1	0	0	0	0	0	0	0	0	0	0	0	0	0	0	0	0	0	0	1
chr22:45845018-45845514	chr22	45845018	45845514	496	1TR	TCF7L2	distal	no	BX324167.2:ENSG00000279954:+:lncRNA:30417	BX324167.2	ENSG00000279954	no	chr22	45845035	45846420	1385	chr22:46240915-46242300	chr22	46240915	46242300	hs1559	.	.	.	.	Pallial	human	positive	479	0.966	0	0	0	0	1	0	0	0	0	0	0	0	0	0	0	0	0	0	0
	.	.	.	.	0TR	.	.	no	.	.	.	.	chr5	93141136	93143399	2263	chr5:92476842-92479105	chr5	92476842	92479105	hs1560	.	.	.	.	.	human	negative	0	0	0	0	0	0	0	0	0	0	0	0	0	0	0	0	0	0	0	0	0
chr18:55306209-55307101	chr18	55306209	55307101	892	3TRa	ARID1B,ATAC,TBR1,TCF7L2	distal	no	TCF4:ENSG00000196628:-:protein_coding:3582	TCF4	ENSG00000196628	yes	chr18	55304656	55308642	3986	chr18:52971887-52975873	chr18	52971887	52975873	hs1561	.	.	.	.	.	human	negative	892	1	0	0	0	0	0	0	0	0	0	0	0	0	0	0	0	0	0	0	0
chr3:193772431-193772772	chr3	193772431	193772772	341	0TRa	ATAC	proximal	no	AC069421.2:ENSG00000286624:-:lncRNA:6	AC069421.2	ENSG00000286624	no	chr3	193771570	193773544	1974	chr3:193489359-193491333	chr3	193489359	193491333	hs1563	.	.	.	.	.	human	positive	341	1	0	0	0	0	0	0	0	0	0	0	0	0	0	0	0	0	0	0	0
chr6:97465906-97466789	chr6	97465906	97466789	883	4TRa	ARID1B,ATAC,BCL11A,TBR1,TCF7L2	distal	yes	AL589740.1:ENSG00000271860:+:lncRNA:-25928	AL589740.1	ENSG00000271860	no	chr6	97464949	97468106	3157	chr6:97912825-97915982	chr6	97912825	97915982	hs1564	.	.	.	.	Pallial_Subpallial	human	positive	883	1	0	0	0	0	0	0	0	0	0	0	0	0	0	0	0	0	1	0	0
	.	.	.	.	0TR	.	.	no	.	.	.	.	chr2	67199970	67204365	4395	chr2:67427102-67431497	chr2	67427102	67431497	hs1565	.	.	.	.	.	human	negative	0	0	0	0	0	0	0	0	0	0	0	0	0	0	0	0	0	0	0	0	0
	.	.	.	.	0TR	.	.	no	.	.	.	.	chr18	25852759	25854861	2102	chr18:23432723-23434825	chr18	23432723	23434825	hs1566	.	.	.	.	.	human	positive	0	0	0	0	0	0	0	0	0	0	0	0	0	0	0	0	0	0	0	0	0
chr10:35684631-35684972	chr10	35684631	35684972	341	0TRa	ATAC	distal	no	RPL7P37:ENSG00000226646:+:processed_pseudogene:12327	RPL7P37	ENSG00000226646	no	chr10	35683964	35687004	3040	chr10:35972892-35975932	chr10	35972892	35975932	hs1567	.	.	.	.	.	human	positive	341	1	0	0	1	0	0	0	1	0	0	0	0	0	0	0	0	0	0	0	0
chr13:27744704-27745075	chr13	27744704	27745075	371	1TRa	ATAC,TCF7L2	distal	no	NPM1P4:ENSG00000226703:-:processed_pseudogene:47499,GSX1:ENSG00000169840:+:protein_coding:47567	NPM1P4,GSX1	ENSG00000226703,ENSG00000169840	no	chr13	27744442	27745997	1555	chr13:28318579-28320134	chr13	28318579	28320134	hs1568	.	.	.	.	.	human	positive	371	1	0	0	0	0	0	0	0	0	0	0	0	0	0	0	0	0	0	0	0
	.	.	.	.	0TR	.	.	no	.	.	.	.	chr12	113663390	113666000	2610	chr12:114101195-114103805	chr12	114101195	114103805	hs1571	.	.	.	.	.	human	positive	0	0	0	0	0	0	0	0	0	0	0	0	0	0	0	0	0	0	0	0	0
	.	.	.	.	0TR	.	.	no	.	.	.	.	chr3	71137240	71139432	2192	chr3:71186391-71188583	chr3	71186391	71188583	hs1572	.	.	.	.	.	human	negative	0	0	0	0	0	0	0	0	0	0	0	0	0	0	0	0	0	0	0	0	0
	.	.	.	.	0TR	.	.	no	.	.	.	.	chr3	147845622	147848817	3195	chr3:147563409-147566604	chr3	147563409	147566604	hs1573	.	.	.	.	.	human	positive	0	0	0	0	0	0	0	0	0	0	0	0	0	0	0	0	0	0	0	0	0
	.	.	.	.	0TR	.	.	no	.	.	.	.	chr12	406900	409490	2590	chr12:516066-518656	chr12	516066	518656	hs1574	.	.	.	.	.	human	positive	0	0	0	0	0	0	1	0	0	0	0	0	0	0	0	0	0	0	0	0	0
chr12:103177959-103178212	chr12	103177959	103178212	253	1TR	TCF7L2	distal	no	AC068643.1:ENSG00000257703:-:lncRNA:-211	AC068643.1	ENSG00000257703	no	chr12	103177204	103179620	2416	chr12:103570982-103573398	chr12	103570982	103573398	hs1575	.	.	.	.	.	human	positive	253	1	0	0	0	0	0	0	0	0	0	0	0	0	0	0	0	0	0	0	0
	.	.	.	.	0TR	.	.	no	.	.	.	.	chr5	92592138	92595317	3179	chr5:91927845-91931024	chr5	91927845	91931024	hs1577	.	.	.	.	.	human	positive	0	0	0	0	0	0	0	0	0	0	0	0	0	0	0	0	0	0	0	0	0
chr2:211390661-211391316	chr2	211390661	211391316	655	2TRa	ARID1B,ATAC,TCF7L2	distal	no	AC013404.1:ENSG00000231017:-:processed_pseudogene:91471	AC013404.1	ENSG00000231017	no	chr2	211390115	211392433	2318	chr2:212254840-212257158	chr2	212254840	212257158	hs1578	.	.	.	.	.	human	positive	655	1	0	0	0	0	0	0	0	0	0	0	0	0	0	0	0	0	0	0	0
chr14:56855855-56856577	chr14	56855855	56856577	722	2TRa	ATAC,TBR1,TCF7L2	distal	no	RN7SL461P:ENSG00000243801:-:misc_RNA:31198	RN7SL461P	ENSG00000243801	no	chr14	56853946	56857601	3655	chr14:57320664-57324319	chr14	57320664	57324319	hs1579	.	.	.	.	.	human	positive	722	1	0	0	0	0	0	0	0	0	0	0	0	0	0	0	0	0	0	0	0
chr6:18614163-18614619	chr6	18614163	18614619	456	1TR	TBR1	distal	no	MIR548A1:ENSG00000207775:+:miRNA:-42380	MIR548A1	ENSG00000207775	no	chr6	18612419	18614609	2190	chr6:18612650-18614840	chr6	18612650	18614840	hs1580	.	.	.	.	.	human	negative	446	0.978	0	0	0	0	0	0	0	0	0	0	0	0	0	0	0	0	0	0	0
	.	.	.	.	0TR	.	.	no	.	.	.	.	chr2	103152238	103156024	3786	chr2:103768696-103772482	chr2	103768696	103772482	hs1581	.	.	.	.	.	human	positive	0	0	0	0	0	0	0	0	0	1	0	0	0	0	0	0	0	0	0	0	0
	.	.	.	.	0TR	.	.	no	.	.	.	.	chr4	123462273	123465299	3026	chr4:124383428-124386454	chr4	124383428	124386454	hs1582	.	.	.	.	.	human	positive	0	0	0	0	0	0	0	0	0	0	0	0	0	0	0	1	0	0	0	0	0
	.	.	.	.	0TR	.	.	no	.	.	.	.	chr2	67187467	67189007	1540	chr2:67414599-67416139	chr2	67414599	67416139	hs1584	.	.	.	.	.	human	negative	0	0	0	0	0	0	0	0	0	0	0	0	0	0	0	0	0	0	0	0	0
chr9:78437950-78440077	chr9	78437950	78440077	2127	4TRa	ARID1B,ATAC,BCL11A,TBR1,TCF7L2	distal	yes	PSAT1:ENSG00000135069:+:protein_coding:-142912	PSAT1	ENSG00000135069	no	chr9	78437288	78440904	3616	chr9:81052204-81055820	chr9	81052204	81055820	hs1585	.	.	.	.	Pallial_Subpallial	human	positive	2127	1	0	0	0	0	1	0	0	1	0	0	1	0	1	0	0	0	0	0	1
chr9:78440733-78440963	chr9	78440733	78440963	230	1TR	TBR1	distal	no	PSAT1:ENSG00000135069:+:protein_coding:-143591	PSAT1	ENSG00000135069	no	chr9	78437288	78440904	3616	chr9:81052204-81055820	chr9	81052204	81055820	hs1585	.	.	.	.	Pallial_Subpallial	human	positive	171	0.743	0	0	0	0	1	0	0	1	0	0	1	0	1	0	0	0	0	0	1
chr7:42146029-42146532	chr7	42146029	42146532	503	1TR	TCF7L2	distal	no	GLI3:ENSG00000106571:-:protein_coding:-5889,GLI3:ENSG00000106571:-:nonsense_mediated_decay:-5889	GLI3	ENSG00000106571	no	chr7	42146003	42147909	1906	chr7:42185602-42187508	chr7	42185602	42187508	hs1586	.	.	.	.	.	human	positive	503	1	0	0	0	0	0	0	0	0	0	0	0	0	0	0	0	0	0	0	0
chr7:42147220-42147420	chr7	42147220	42147420	200	1TR	TCF7L2	distal	no	GLI3:ENSG00000106571:-:protein_coding:-5001,GLI3:ENSG00000106571:-:nonsense_mediated_decay:-5001	GLI3	ENSG00000106571	no	chr7	42146003	42147909	1906	chr7:42185602-42187508	chr7	42185602	42187508	hs1586	.	.	.	.	.	human	positive	200	1	0	0	0	0	0	0	0	0	0	0	0	0	0	0	0	0	0	0	0
chr7:42147886-42148385	chr7	42147886	42148385	499	1TR	TCF7L2	distal	no	GLI3:ENSG00000106571:-:protein_coding:-4036,GLI3:ENSG00000106571:-:nonsense_mediated_decay:-4036	GLI3	ENSG00000106571	no	chr7	42146003	42147909	1906	chr7:42185602-42187508	chr7	42185602	42187508	hs1586	.	.	.	.	.	human	positive	23	0.046	0	0	0	0	0	0	0	0	0	0	0	0	0	0	0	0	0	0	0
chr9:79660623-79660823	chr9	79660623	79660823	200	1TR	TCF7L2	distal	no	TLE4:ENSG00000106829:+:lncRNA:2626	TLE4	ENSG00000106829	no	chr9	79659339	79661438	2099	chr9:82274254-82276353	chr9	82274254	82276353	hs1587	.	.	.	.	.	human	negative	200	1	0	0	0	0	0	0	0	0	0	0	0	0	0	0	0	0	0	0	0
chr10:35637519-35637775	chr10	35637519	35637775	256	0TRa	ATAC	distal	no	AL121749.2:ENSG00000287528:+:lncRNA:3321	AL121749.2	ENSG00000287528	no	chr10	35636454	35638314	1860	chr10:35925382-35927242	chr10	35925382	35927242	hs1588	.	.	.	.	.	human	positive	256	1	0	0	0	0	0	0	0	0	0	0	0	0	0	0	0	0	0	0	0
chr10:35783933-35784292	chr10	35783933	35784292	359	1TR	TBR1	distal	no	PCAT5:ENSG00000280719:+:lncRNA:-5632	PCAT5	ENSG00000280719	no	chr10	35783344	35785363	2019	chr10:36072272-36074291	chr10	36072272	36074291	hs1589	.	.	.	.	.	human	positive	359	1	0	0	0	0	0	0	0	0	0	0	0	0	1	0	0	0	0	0	0
chr20:40739515-40739744	chr20	40739515	40739744	229	1TR	ARID1B	distal	no	AL035665.2:ENSG00000286972:+:lncRNA:-22259	AL035665.2	ENSG00000286972	no	chr20	40738600	40739972	1372	chr20:39367240-39368612	chr20	39367240	39368612	hs1590	.	.	.	.	.	human	negative	229	1	0	0	0	0	0	0	0	0	0	0	0	0	0	0	0	0	0	0	0
chr20:40743699-40745181	chr20	40743699	40745181	1482	5TRa	ARID1B,ATAC,BCL11A,FOXP1,TBR1,TCF7L2	distal	yes	AL035665.2:ENSG00000286972:+:lncRNA:-27893	AL035665.2	ENSG00000286972	no	chr20	40743816	40746384	2568	chr20:39372456-39375024	chr20	39372456	39375024	hs1591	.	.	.	.	.	human	negative	1365	0.921	0	0	0	0	0	0	0	0	0	0	0	0	0	0	0	0	0	0	0
chr20:40745597-40746431	chr20	40745597	40746431	834	2TR	ARID1B,TBR1	distal	no	AL035665.2:ENSG00000286972:+:lncRNA:-28761	AL035665.2	ENSG00000286972	no	chr20	40743816	40746384	2568	chr20:39372456-39375024	chr20	39372456	39375024	hs1591	.	.	.	.	.	human	negative	787	0.944	0	0	0	0	0	0	0	0	0	0	0	0	0	0	0	0	0	0	0
	.	.	.	.	0TR	.	.	no	.	.	.	.	chr20	40832909	40834985	2076	chr20:39461549-39463625	chr20	39461549	39463625	hs1592	.	.	.	.	.	human	negative	0	0	0	0	0	0	0	0	0	0	0	0	0	0	0	0	0	0	0	0	0
chr20:40945526-40946585	chr20	40945526	40946585	1059	3TRa	ARID1B,ATAC,TBR1,TCF7L2	distal	no	RNU2-52P:ENSG00000222612:+:snRNA:77619	RNU2-52P	ENSG00000222612	no	chr20	40945674	40948255	2581	chr20:39574314-39576895	chr20	39574314	39576895	hs1593	.	.	.	.	.	human	negative	911	0.86	0	0	0	0	0	0	0	0	0	0	0	0	0	0	0	0	0	0	0
	.	.	.	.	0TR	.	.	no	.	.	.	.	chr5	135019818	135021709	1891	chr5:134355508-134357399	chr5	134355508	134357399	hs1594	.	.	.	.	.	human	negative	0	0	0	0	0	0	0	0	0	0	0	0	0	0	0	0	0	0	0	0	0
	.	.	.	.	0TR	.	.	no	.	.	.	.	chr9	97786274	97787358	1084	chr9:100548556-100549640	chr9	100548556	100549640	hs1595	.	.	.	.	.	human	positive	0	0	0	0	0	0	0	0	0	0	0	0	0	0	0	1	0	0	1	0	0
	.	.	.	.	0TR	.	.	no	.	.	.	.	chr9	97862581	97864397	1816	chr9:100624863-100626679	chr9	100624863	100626679	hs1596	.	.	.	.	.	human	positive	0	0	0	0	0	0	0	0	0	0	0	0	0	0	0	1	0	0	0	0	0
	.	.	.	.	0TR	.	.	no	.	.	.	.	chr9	97873936	97875680	1744	chr9:100636218-100637962	chr9	100636218	100637962	hs1597	.	.	.	.	Pallial	human	positive	0	0	0	0	0	0	0	0	0	0	0	0	0	0	0	0	0	0	0	0	0
chr8:92060727-92061097	chr8	92060727	92061097	370	1TRa	ATAC,TBR1	distal	no	RUNX1T1:ENSG00000079102:-:protein_coding:-2221	RUNX1T1	ENSG00000079102	no	chr8	92058469	92061167	2698	chr8:93070697-93073395	chr8	93070697	93073395	hs1599	.	.	.	.	.	human	positive	370	1	0	0	0	0	0	0	1	0	0	0	0	0	0	1	0	0	0	0	0
chr7:25656296-25657172	chr7	25656296	25657172	876	2TRa	ARID1B,ATAC,TCF7L2	distal	no	AC005165.1:ENSG00000223561:-:lncRNA:-1557	AC005165.1	ENSG00000223561	no	chr7	25655417	25657996	2579	chr7:25695037-25697616	chr7	25695037	25697616	hs1600	.	.	.	.	.	human	positive	876	1	0	0	0	0	0	0	1	0	0	0	1	0	0	1	0	0	0	0	0
chr8:91597803-91598384	chr8	91597803	91598384	581	1TR	TBR1	distal	no	RN7SKP231:ENSG00000200151:+:misc_RNA:-2839	RN7SKP231	ENSG00000200151	no	chr8	91597044	91601193	4149	chr8:92609272-92613421	chr8	92609272	92613421	hs1601	.	.	.	.	.	human	positive	581	1	0	0	0	0	0	0	0	0	0	0	1	0	0	0	0	0	0	0	0
chr14:60653768-60653983	chr14	60653768	60653983	215	1TR	TCF7L2	proximal	no	SIX1:ENSG00000126778:-:retained_intron:636,SIX1:ENSG00000126778:-:lncRNA:741	SIX1	ENSG00000126778	no	chr14	60653481	60655733	2252	chr14:61120199-61122451	chr14	61120199	61122451	hs1602	.	.	.	.	.	human	positive	215	1	0	0	0	0	0	0	1	0	0	0	0	0	0	1	0	0	0	0	1
chr14:60654220-60654719	chr14	60654220	60654719	499	1TR	TCF7L2	proximal	no	SIX1:ENSG00000126778:-:retained_intron:1088,SIX1:ENSG00000126778:-:lncRNA:1193	SIX1	ENSG00000126778	no	chr14	60653481	60655733	2252	chr14:61120199-61122451	chr14	61120199	61122451	hs1602	.	.	.	.	.	human	positive	499	1	0	0	0	0	0	0	1	0	0	0	0	0	0	1	0	0	0	0	1
	.	.	.	.	0TR	.	.	no	.	.	.	.	chr12	23058548	23061810	3262	chr12:23211482-23214744	chr12	23211482	23214744	hs1603	.	.	.	.	.	human	positive	0	0	0	0	0	0	0	0	1	0	0	0	1	0	0	0	0	0	0	0	0
	.	.	.	.	0TR	.	.	no	.	.	.	.	chr7	28591044	28595265	4221	chr7:28630662-28634883	chr7	28630662	28634883	hs1604	.	.	.	.	.	human	positive	0	0	0	0	1	0	0	0	1	0	0	0	1	0	0	1	0	0	0	0	0
	.	.	.	.	0TR	.	.	no	.	.	.	.	chr9	106419053	106422291	3238	chr9:109181334-109184572	chr9	109181334	109184572	hs1606	.	.	.	.	.	human	negative	0	0	0	0	0	0	0	0	0	0	0	0	0	0	0	0	0	0	0	0	0
	.	.	.	.	0TR	.	.	no	.	.	.	.	chr1	59636952	59639819	2867	chr1:60102624-60105491	chr1	60102624	60105491	hs1609	.	.	.	.	.	human	negative	0	0	0	0	0	0	0	0	0	0	0	0	0	0	0	0	0	0	0	0	0
chr15:40091230-40091522	chr15	40091230	40091522	292	1TR	ARID1B	distal	no	BMF-AS1:ENSG00000259409:+:lncRNA:-2399	BMF-AS1	ENSG00000259409	no	chr15	40091359	40093937	2578	chr15:40383560-40386138	chr15	40383560	40386138	hs1611	.	.	.	.	.	human	positive	163	0.558	0	0	0	0	0	1	0	0	0	0	0	0	0	0	0	0	0	0	0
chr15:40092263-40093080	chr15	40092263	40093080	817	4TRa	ARID1B,ATAC,BCL11A,TBR1,TCF7L2	distal	yes	BMF-AS1:ENSG00000259409:+:lncRNA:-4181	BMF-AS1	ENSG00000259409	no	chr15	40091359	40093937	2578	chr15:40383560-40386138	chr15	40383560	40386138	hs1611	.	.	.	.	.	human	positive	817	1	0	0	0	0	0	1	0	0	0	0	0	0	0	0	0	0	0	0	0
	.	.	.	.	0TR	.	.	no	.	.	.	.	chr16	73791294	73794667	3373	chr16:73825193-73828566	chr16	73825193	73828566	hs1612	.	.	.	.	.	human	positive	0	0	0	0	0	0	0	1	1	0	0	0	0	0	0	1	0	0	0	0	0
	.	.	.	.	0TR	.	.	no	.	.	.	.	chr16	86909761	86912569	2808	chr16:86943367-86946175	chr16	86943367	86946175	hs1613	.	.	.	.	.	human	positive	0	0	0	0	0	0	0	0	0	0	0	0	0	0	0	0	0	0	0	0	0
chr4:150175305-150175625	chr4	150175305	150175625	320	1TR	ARID1B	proximal	no	DCLK2:ENSG00000170390:+:lncRNA:0	DCLK2	ENSG00000170390	no	chr4	150175321	150178147	2826	chr4:151096473-151099299	chr4	151096473	151099299	hs1614	.	.	.	.	.	human	positive	304	0.95	0	0	0	0	0	0	1	0	0	0	0	0	0	0	0	0	0	0	0
chr4:150176486-150177067	chr4	150176486	150177067	581	3TRa	ARID1B,ATAC,TBR1,TCF7L2	distal	no	DCLK2:ENSG00000170390:+:lncRNA:-1572	DCLK2	ENSG00000170390	no	chr4	150175321	150178147	2826	chr4:151096473-151099299	chr4	151096473	151099299	hs1614	.	.	.	.	.	human	positive	581	1	0	0	0	0	0	0	1	0	0	0	0	0	0	0	0	0	0	0	0
	.	.	.	.	0TR	.	.	no	.	.	.	.	chr1	9371068	9372775	1707	chr1:9431127-9432834	chr1	9431127	9432834	hs1615	.	.	.	.	.	human	positive	0	0	0	0	0	0	0	1	1	0	0	0	1	0	0	1	0	0	0	0	0
	.	.	.	.	0TR	.	.	no	.	.	.	.	chr14	68509687	68512666	2979	chr14:68976404-68979383	chr14	68976404	68979383	hs1616	.	.	.	.	.	human	positive	0	0	0	0	0	0	0	0	1	0	0	0	1	0	0	1	0	0	0	0	0
chr1:210262439-210262685	chr1	210262439	210262685	246	1TR	TBR1	distal	no	ST13P19:ENSG00000228110:-:processed_pseudogene:-4557	ST13P19	ENSG00000228110	no	chr1	210260353	210263913	3560	chr1:210433698-210437258	chr1	210433698	210437258	hs1617	.	.	.	.	.	human	negative	246	1	0	0	0	0	0	0	0	0	0	0	0	0	0	0	0	0	0	0	0
	.	.	.	.	0TR	.	.	no	.	.	.	.	chr17	59856856	59859441	2585	chr17:57934217-57936802	chr17	57934217	57936802	hs1619	.	.	.	.	.	human	negative	0	0	0	0	0	0	0	0	0	0	0	0	0	0	0	0	0	0	0	0	0
chr22:20422527-20423623	chr22	20422527	20423623	1096	2TRa	ARID1B,ATAC,TCF7L2	distal	no	RNU6-225P:ENSG00000207343:-:snRNA:5627	RNU6-225P	ENSG00000207343	no	chr22	20420771	20424717	3946	chr22:20775061-20779007	chr22	20775061	20779007	hs1620	.	.	.	.	.	human	positive	1096	1	0	0	0	0	0	0	1	0	0	0	0	0	0	0	0	0	0	0	1
chr22:20423762-20424236	chr22	20423762	20424236	474	2TR	BCL11A,TBR1	distal	no	RNU6-225P:ENSG00000207343:-:snRNA:6862	RNU6-225P	ENSG00000207343	no	chr22	20420771	20424717	3946	chr22:20775061-20779007	chr22	20775061	20779007	hs1620	.	.	.	.	.	human	positive	474	1	0	0	0	0	0	0	1	0	0	0	0	0	0	0	0	0	0	0	1
chr22:20424262-20426649	chr22	20424262	20426649	2387	5TRa	ARID1B,ATAC,BCL11A,FOXP1,TBR1,TCF7L2	distal	yes	SCARF2:ENSG00000244486:-:retained_intron:-5391,RNU6-225P:ENSG00000207343:-:snRNA:7362	SCARF2,RNU6-225P	ENSG00000244486,ENSG00000207343	no	chr22	20420771	20424717	3946	chr22:20775061-20779007	chr22	20775061	20779007	hs1620	.	.	.	.	.	human	positive	455	0.191	0	0	0	0	0	0	1	0	0	0	0	0	0	0	0	0	0	0	1
	.	.	.	.	0TR	.	.	no	.	.	.	.	chr1	55774431	55776762	2331	chr1:56240104-56242435	chr1	56240104	56242435	hs1622	.	.	.	.	.	human	positive	0	0	0	0	0	0	0	0	1	0	0	0	0	0	0	1	0	0	0	0	0
chr7:5634204-5634737	chr7	5634204	5634737	533	1TR	TCF7L2	distal	no	RNF216:ENSG00000011275:-:lncRNA:-15279	RNF216	ENSG00000011275	no	chr7	5632287	5636913	4626	chr7:5671918-5676544	chr7	5671918	5676544	hs1623	.	.	.	.	.	human	positive	533	1	0	0	0	0	0	0	1	0	0	0	0	0	0	1	0	0	1	0	0
chr14:76936283-76936830	chr14	76936283	76936830	547	2TR	ARID1B,TCF7L2	distal	no	AF111169.2:ENSG00000259058:-:lncRNA:11633	AF111169.2	ENSG00000259058	no	chr14	76936452	76939164	2712	chr14:77402795-77405507	chr14	77402795	77405507	hs1624	.	.	.	.	.	human	negative	378	0.691	0	0	0	0	0	0	0	0	0	0	0	0	0	0	0	0	0	0	0
chr14:76937110-76938797	chr14	76937110	76938797	1687	4TRa	ARID1B,ATAC,BCL11A,TBR1,TCF7L2	distal	yes	AF111169.2:ENSG00000259058:-:lncRNA:12460	AF111169.2	ENSG00000259058	no	chr14	76936452	76939164	2712	chr14:77402795-77405507	chr14	77402795	77405507	hs1624	.	.	.	.	.	human	negative	1687	1	0	0	0	0	0	0	0	0	0	0	0	0	0	0	0	0	0	0	0
chr9:115466562-115467128	chr9	115466562	115467128	566	4TR	ARID1B,BCL11A,TBR1,TCF7L2	distal	no	DEC1:ENSG00000173077:+:protein_coding:-66731	2021-12-01	ENSG00000173077	no	chr9	115465567	115468054	2487	chr9:118227846-118230333	chr9	118227846	118230333	hs1625	.	.	.	.	.	human	positive	566	1	0	0	0	0	0	0	1	0	0	0	0	0	0	0	0	0	0	0	0
	.	.	.	.	0TR	.	.	no	.	.	.	.	chr7	94346650	94349568	2918	chr7:93975962-93978880	chr7	93975962	93978880	hs1626	.	.	.	.	.	human	positive	0	0	0	0	0	0	0	0	1	0	0	0	0	0	0	1	0	0	0	0	0
	.	.	.	.	0TR	.	.	no	.	.	.	.	chr7	91124580	91128765	4185	chr7:90753895-90758080	chr7	90753895	90758080	hs1627	.	.	.	.	.	human	positive	0	0	0	1	0	0	0	0	0	1	0	0	0	0	0	0	0	0	0	0	0
	.	.	.	.	0TR	.	.	no	.	.	.	.	chr7	91136067	91139139	3072	chr7:90765382-90768454	chr7	90765382	90768454	hs1628	.	.	.	.	.	human	positive	0	0	0	0	0	0	0	0	0	0	0	0	0	0	0	0	0	0	0	0	0
	.	.	.	.	0TR	.	.	no	.	.	.	.	chr14	53569235	53574178	4943	chr14:54035953-54040896	chr14	54035953	54040896	hs1629	.	.	.	.	.	human	positive	0	0	0	0	0	0	0	1	0	0	0	0	0	0	0	1	0	0	0	0	0
	.	.	.	.	0TR	.	.	no	.	.	.	.	chr20	35318152	35320688	2536	chr20:33905955-33908491	chr20	33905955	33908491	hs1630	.	.	.	.	.	human	negative	0	0	0	0	0	0	0	0	0	0	0	0	0	0	0	0	0	0	0	0	0
chr7:91169143-91169398	chr7	91169143	91169398	255	2TR	ARID1B,TBR1	distal	no	PTP4A1P3:ENSG00000226254:+:processed_pseudogene:-61973	PTP4A1P3	ENSG00000226254	no	chr7	91168556	91171397	2841	chr7:90797871-90800712	chr7	90797871	90800712	hs1631	.	.	.	.	.	human	positive	255	1	0	0	0	0	0	1	0	0	0	0	0	0	0	0	0	0	0	0	0
	.	.	.	.	0TR	.	.	no	.	.	.	.	chr11	116651165	116651910	745	chr11:116521882-116522627	chr11	116521882	116522627	hs1632	.	.	.	.	.	human	positive	0	0	0	0	0	0	0	0	0	0	0	0	0	0	0	0	0	0	0	0	0
chr7:91149150-91150292	chr7	91149150	91150292	1142	4TRa	ARID1B,ATAC,BCL11A,TBR1,TCF7L2	distal	yes	PTP4A1P3:ENSG00000226254:+:processed_pseudogene:-42631	PTP4A1P3	ENSG00000226254	no	chr7	91147899	91151521	3622	chr7:90777214-90780836	chr7	90777214	90780836	hs1633	.	.	.	.	.	human	positive	1142	1	0	0	0	0	0	0	0	0	0	0	0	0	0	0	0	0	0	0	0
	.	.	.	.	0TR	.	.	no	.	.	.	.	chr18	28083899	28088892	4993	chr18:25663863-25668856	chr18	25663863	25668856	hs1634	.	.	.	.	.	human	positive	0	0	0	0	0	0	0	0	1	0	0	0	0	0	1	0	0	0	0	0	0
	.	.	.	.	0TR	.	.	no	.	.	.	.	chr2	219906364	219908558	2194	chr2:220771085-220773279	chr2	220771085	220773279	hs1635	.	.	.	.	.	human	positive	0	0	0	0	0	0	0	0	0	0	0	0	0	0	0	1	0	0	0	0	0
chr18:27921531-27921731	chr18	27921531	27921731	200	0TRa	ATAC	distal	no	AC110015.1:ENSG00000227279:+:lncRNA:32787	AC110015.1	ENSG00000227279	no	chr18	27920941	27924250	3309	chr18:25500905-25504214	chr18	25500905	25504214	hs1636	.	.	.	.	.	human	positive	200	1	0	0	0	0	0	0	0	0	0	0	0	0	0	0	0	0	0	0	0
chr18:27921945-27923115	chr18	27921945	27923115	1170	3TRa	ARID1B,ATAC,TBR1,TCF7L2	distal	no	AC110015.1:ENSG00000227279:+:lncRNA:31403	AC110015.1	ENSG00000227279	no	chr18	27920941	27924250	3309	chr18:25500905-25504214	chr18	25500905	25504214	hs1636	.	.	.	.	.	human	positive	1170	1	0	0	0	0	0	0	0	0	0	0	0	0	0	0	0	0	0	0	0
chr5:56601597-56601875	chr5	56601597	56601875	278	0TRa	ATAC	distal	no	C5orf67:ENSG00000225940:-:lncRNA:-4358	C5orf67	ENSG00000225940	no	chr5	56600346	56603242	2896	chr5:55896173-55899069	chr5	55896173	55899069	hs1638	.	.	.	.	.	human	positive	278	1	0	0	0	0	0	0	0	0	0	0	0	0	0	0	0	0	0	0	0
chr5:142551539-142551803	chr5	142551539	142551803	264	1TR	TBR1	distal	no	RPS12P10:ENSG00000225147:+:processed_pseudogene:14896	RPS12P10	ENSG00000225147	no	chr5	142550490	142552711	2221	chr5:141930055-141932276	chr5	141930055	141932276	hs1640	.	.	.	.	.	human	positive	264	1	0	0	0	0	0	0	0	0	0	0	0	1	0	0	0	0	0	0	0
chr5:142551897-142552209	chr5	142551897	142552209	312	1TR	ARID1B	distal	no	RPS12P10:ENSG00000225147:+:processed_pseudogene:14490	RPS12P10	ENSG00000225147	no	chr5	142550490	142552711	2221	chr5:141930055-141932276	chr5	141930055	141932276	hs1640	.	.	.	.	.	human	positive	312	1	0	0	0	0	0	0	0	0	0	0	0	1	0	0	0	0	0	0	0
chr11:126059309-126059797	chr11	126059309	126059797	488	3TRa	ARID1B,ATAC,TBR1,TCF7L2	distal	no	CDON:ENSG00000064309:-:protein_coding:-3461	CDON	ENSG00000064309	no	chr11	126057160	126060423	3263	chr11:125927055-125930318	chr11	125927055	125930318	hs1641	.	.	.	.	.	human	positive	488	1	0	0	0	0	0	0	0	0	0	0	0	0	0	0	0	0	1	0	0
chr7:96245804-96247462	chr7	96245804	96247462	1658	3TRa	ARID1B,ATAC,TBR1,TCF7L2	distal	no	MIR591:ENSG00000208025:-:miRNA:26047	MIR591	ENSG00000208025	no	chr7	96245535	96248789	3254	chr7:95874847-95878101	chr7	95874847	95878101	hs1642	.	.	.	.	Subpallium	human	positive	1658	1	0	0	0	0	1	0	0	0	0	0	0	0	0	0	0	0	0	0	0
chr5:125317014-125317261	chr5	125317014	125317261	247	1TRa	ATAC,TBR1	distal	no	LINC02240:ENSG00000260192:+:lncRNA:8088	LINC02240	ENSG00000260192	no	chr5	125315470	125318494	3024	chr5:124651163-124654187	chr5	124651163	124654187	hs1643	.	.	.	.	Pallial_Subpallial	human	positive	247	1	0	0	0	0	0	0	0	0	0	0	0	0	0	0	0	0	1	0	0
chr5:125317557-125317914	chr5	125317557	125317914	357	0TRa	ATAC	distal	no	LINC02240:ENSG00000260192:+:lncRNA:7435	LINC02240	ENSG00000260192	no	chr5	125315470	125318494	3024	chr5:124651163-124654187	chr5	124651163	124654187	hs1643	.	.	.	.	Pallial_Subpallial	human	positive	357	1	0	0	0	0	0	0	0	0	0	0	0	0	0	0	0	0	1	0	0
	.	.	.	.	0TR	.	.	no	.	.	.	.	chr6	139886840	139890632	3792	chr6:140207977-140211769	chr6	140207977	140211769	hs1644	.	.	.	.	.	human	positive	0	0	0	0	0	0	0	0	0	1	0	0	0	0	0	0	0	0	0	0	0
	.	.	.	.	0TR	.	.	no	.	.	.	.	chr22	28350709	28352407	1698	chr22:28746697-28748395	chr22	28746697	28748395	hs1645	.	.	.	.	.	human	positive	0	0	0	0	0	0	0	0	0	0	0	0	0	0	1	0	0	0	0	0	1
chr14:32473212-32473811	chr14	32473212	32473811	599	1TR	TBR1	proximal	no	AKAP6:ENSG00000151320:+:protein_coding:0	AKAP6	ENSG00000151320	no	chr14	32470844	32474888	4044	chr14:32940050-32944094	chr14	32940050	32944094	hs1647	.	.	.	.	.	human	negative	599	1	0	0	0	0	0	0	0	0	0	0	0	0	0	0	0	0	0	0	0
chr14:32472163-32473120	chr14	32472163	32473120	957	5TRa	ARID1B,ATAC,BCL11A,FOXP1,TBR1,TCF7L2	proximal	no	AKAP6:ENSG00000151320:+:protein_coding:636	AKAP6	ENSG00000151320	no	chr14	32470844	32474888	4044	chr14:32940050-32944094	chr14	32940050	32944094	hs1647	.	.	.	.	.	human	negative	957	1	0	0	0	0	0	0	0	0	0	0	0	0	0	0	0	0	0	0	0
chr3:115217588-115218470	chr3	115217588	115218470	882	3TRa	ARID1B,ATAC,TBR1,TCF7L2	distal	no	AC026341.1:ENSG00000242880:+:lncRNA:21408	AC026341.1	ENSG00000242880	no	chr3	115217483	115219382	1899	chr3:114936330-114938229	chr3	114936330	114938229	hs1648	.	.	.	.	.	human	positive	882	1	0	0	0	0	0	0	0	0	0	0	0	0	0	0	0	0	0	0	0
chr5:102663760-102664799	chr5	102663760	102664799	1039	4TRa	ARID1B,ATAC,BCL11A,TBR1,TCF7L2	proximal	no	AC099487.2:ENSG00000286338:+:lncRNA:0	AC099487.2	ENSG00000286338	no	chr5	102663369	102668199	4830	chr5:101999073-102003903	chr5	101999073	102003903	hs1649	.	.	.	.	.	human	positive	1039	1	0	0	0	0	1	0	0	0	0	0	1	0	0	1	0	0	1	0	0
chr5:102666076-102666590	chr5	102666076	102666590	514	3TRa	ARID1B,ATAC,TBR1,TCF7L2	distal	no	AC099487.2:ENSG00000286338:+:lncRNA:-1936	AC099487.2	ENSG00000286338	no	chr5	102663369	102668199	4830	chr5:101999073-102003903	chr5	101999073	102003903	hs1649	.	.	.	.	.	human	positive	514	1	0	0	0	0	1	0	0	0	0	0	1	0	0	1	0	0	1	0	0
	.	.	.	.	0TR	.	.	no	.	.	.	.	chr18	21758991	21761961	2970	chr18:19338952-19341922	chr18	19338952	19341922	hs1650	.	.	.	.	.	human	positive	0	0	0	0	0	0	1	0	0	0	0	0	0	0	0	0	0	0	0	0	0
	.	.	.	.	0TR	.	.	no	.	.	.	.	chr4	56053423	56057627	4204	chr4:56919589-56923793	chr4	56919589	56923793	hs1651	.	.	.	.	.	human	positive	0	0	0	0	0	0	1	0	0	0	0	0	0	0	1	0	0	0	0	0	0
chr2:85773829-85774309	chr2	85773829	85774309	480	2TR	ARID1B,TBR1	distal	no	ATOH8:ENSG00000168874:+:lncRNA:6724	ATOH8	ENSG00000168874	no	chr2	85770344	85773882	3538	chr2:85997467-86001005	chr2	85997467	86001005	hs1652	.	.	.	.	.	human	positive	53	0.11	0	0	0	0	0	0	0	0	0	0	0	0	0	0	0	0	1	0	0
chr2:85769014-85773753	chr2	85769014	85773753	4739	5TRa	ARID1B,ATAC,BCL11A,FOXP1,TBR1,TCF7L2	distal	yes	ATOH8:ENSG00000168874:+:lncRNA:-9045	ATOH8	ENSG00000168874	no	chr2	85770344	85773882	3538	chr2:85997467-86001005	chr2	85997467	86001005	hs1652	.	.	.	.	.	human	positive	3409	0.964	0	0	0	0	0	0	0	0	0	0	0	0	0	0	0	0	1	0	0
chr18:25229129-25229523	chr18	25229129	25229523	394	1TRa	ATAC,TBR1	distal	no	ZNF521:ENSG00000198795:-:lncRNA:-2143,ZNF521:ENSG00000198795:-:protein_coding:4339	ZNF521	ENSG00000198795	no	chr18	25228370	25230020	1650	chr18:22808334-22809984	chr18	22808334	22809984	hs1653	.	.	.	.	.	human	positive	394	1	1	0	0	0	0	0	0	0	0	0	0	0	0	0	0	0	0	0	0
	.	.	.	.	0TR	.	.	no	.	.	.	.	chr17	59837251	59839588	2337	chr17:57914612-57916949	chr17	57914612	57916949	hs1656	.	.	.	.	.	human	positive	0	0	0	1	0	0	0	0	0	0	1	0	0	0	0	0	0	0	0	0	0
chr14:75236803-75238539	chr14	75236803	75238539	1736	5TRa	ARID1B,ATAC,BCL11A,FOXP1,TBR1,TCF7L2	distal	yes	AF111167.1:ENSG00000258820:+:lncRNA:20871	AF111167.1	ENSG00000258820	no	chr14	75236670	75238350	1680	chr14:75703373-75705053	chr14	75703373	75705053	hs1657	.	.	.	.	.	human	positive	1547	0.921	0	1	0	0	0	1	0	0	1	0	0	0	0	0	0	0	0	0	0
chr8:92019028-92019698	chr8	92019028	92019698	670	5TRa	ARID1B,ATAC,BCL11A,FOXP1,TBR1,TCF7L2	proximal	no	RUNX1T1:ENSG00000079102:-:protein_coding:0	RUNX1T1	ENSG00000079102	no	chr8	92018140	92021117	2977	chr8:93030368-93033345	chr8	93030368	93033345	hs1658	.	.	.	.	.	human	positive	670	1	0	1	0	0	0	1	1	0	1	0	0	0	0	0	0	0	0	0	0
	.	.	.	.	0TR	.	.	no	.	.	.	.	chr7	35373115	35376739	3624	chr7:35412725-35416349	chr7	35412725	35416349	hs1659	.	.	.	.	.	human	positive	0	0	0	1	0	0	0	0	0	0	1	0	0	0	0	0	0	0	0	0	0
chr7:69934413-69934794	chr7	69934413	69934794	381	1TRa	ATAC,TCF7L2	distal	no	AUTS2:ENSG00000158321:+:protein_coding:32669	AUTS2	ENSG00000158321	no	chr7	69934084	69935696	1612	chr7:69399070-69400682	chr7	69399070	69400682	hs1660	.	.	.	.	.	human	positive	381	1	0	1	0	0	0	0	0	0	0	0	0	0	0	0	0	0	0	0	0
chr7:69935111-69935348	chr7	69935111	69935348	237	1TR	TCF7L2	distal	no	AUTS2:ENSG00000158321:+:protein_coding:32115	AUTS2	ENSG00000158321	no	chr7	69934084	69935696	1612	chr7:69399070-69400682	chr7	69399070	69400682	hs1660	.	.	.	.	.	human	positive	237	1	0	1	0	0	0	0	0	0	0	0	0	0	0	0	0	0	0	0	0
	.	.	.	.	0TR	.	.	no	.	.	.	.	chr6	17472919	17474874	1955	chr6:17473150-17475105	chr6	17473150	17475105	hs1661	.	.	.	.	.	human	negative	0	0	0	0	0	0	0	0	0	0	0	0	0	0	0	0	0	0	0	0	0
chr5:154197253-154197678	chr5	154197253	154197678	425	2TRa	ARID1B,ATAC,TBR1	distal	no	GALNT10:ENSG00000164574:+:lncRNA:-6535	GALNT10	ENSG00000164574	no	chr5	154196347	154198404	2057	chr5:153575907-153577964	chr5	153575907	153577964	hs1662	.	.	.	.	.	human	negative	425	1	0	0	0	0	0	0	0	0	0	0	0	0	0	0	0	0	0	0	0
	.	.	.	.	0TR	.	.	no	.	.	.	.	chr1	221733436	221735138	1702	chr1:221906778-221908480	chr1	221906778	221908480	hs1663	.	.	.	.	.	human	negative	0	0	0	0	0	0	0	0	0	0	0	0	0	0	0	0	0	0	0	0	0
	.	.	.	.	0TR	.	.	no	.	.	.	.	chr2	28311439	28313196	1757	chr2:28534306-28536063	chr2	28534306	28536063	hs1664	.	.	.	.	.	human	negative	0	0	0	0	0	0	0	0	0	0	0	0	0	0	0	0	0	0	0	0	0
	.	.	.	.	0TR	.	.	no	.	.	.	.	chr8	37825572	37827829	2257	chr8:37683090-37685347	chr8	37683090	37685347	hs1665	.	.	.	.	.	human	positive	0	0	1	1	0	0	0	0	0	0	1	0	0	0	0	0	0	0	0	0	0
	.	.	.	.	0TR	.	.	no	.	.	.	.	chr17	49759872	49761823	1951	chr17:47837234-47839185	chr17	47837234	47839185	hs1666	.	.	.	.	.	human	negative	0	0	0	0	0	0	0	0	0	0	0	0	0	0	0	0	0	0	0	0	0
chr18:22469694-22470775	chr18	22469694	22470775	1081	3TRa	ATAC,BCL11A,TBR1,TCF7L2	distal	no	AC099849.1:ENSG00000270855:-:processed_pseudogene:50399	AC099849.1	ENSG00000270855	no	chr18	22469681	22472941	3260	chr18:20049644-20052904	chr18	20049644	20052904	hs1667	.	.	.	.	.	human	positive	1081	1	0	1	0	0	0	0	0	0	1	0	0	0	0	0	0	0	0	0	0
chr18:22470947-22471209	chr18	22470947	22471209	262	0TRa	ATAC	distal	no	AC099849.1:ENSG00000270855:-:processed_pseudogene:51652	AC099849.1	ENSG00000270855	no	chr18	22469681	22472941	3260	chr18:20049644-20052904	chr18	20049644	20052904	hs1667	.	.	.	.	.	human	positive	262	1	0	1	0	0	0	0	0	0	1	0	0	0	0	0	0	0	0	0	0
chr4:53076477-53076765	chr4	53076477	53076765	288	1TR	TBR1	distal	no	AC023154.1:ENSG00000248115:+:lncRNA:-130789	AC023154.1	ENSG00000248115	no	chr4	53076116	53078130	2014	chr4:53942283-53944297	chr4	53942283	53944297	hs1668	.	.	.	.	.	human	positive	288	1	0	0	0	0	0	0	0	0	0	0	0	0	0	0	0	0	1	0	0
	.	.	.	.	0TR	.	.	no	.	.	.	.	chr14	23437378	23439005	1627	chr14:23906587-23908214	chr14	23906587	23908214	hs1670	.	.	.	.	.	human	positive	0	0	0	1	0	0	0	0	1	0	1	0	0	0	0	0	0	0	1	0	0
	.	.	.	.	0TR	.	.	no	.	.	.	.	chr17	49738877	49741441	2564	chr17:47816239-47818803	chr17	47816239	47818803	hs1671	.	.	.	.	.	human	negative	0	0	0	0	0	0	0	0	0	0	0	0	0	0	0	0	0	0	0	0	0
chr1:112998867-112999262	chr1	112998867	112999262	395	1TR	TBR1	distal	no	AL390242.1:ENSG00000287807:-:lncRNA:-375	AL390242.1	ENSG00000287807	no	chr1	112997434	112999398	1964	chr1:113540056-113542020	chr1	113540056	113542020	hs1672	.	.	.	.	.	human	positive	395	1	0	1	0	0	0	0	0	0	1	0	0	0	0	0	0	0	0	0	0
chr12:113932774-113933039	chr12	113932774	113933039	265	1TR	TBR1	distal	no	AC073863.1:ENSG00000257359:+:lncRNA:-206	AC073863.1	ENSG00000257359	no	chr12	113932321	113934251	1930	chr12:114370126-114372056	chr12	114370126	114372056	hs1673	.	.	.	.	.	human	positive	265	1	0	0	0	0	1	0	0	0	0	0	0	0	0	0	0	0	0	0	0
chr12:113933377-113933831	chr12	113933377	113933831	454	1TR	TCF7L2	distal	no	AC073863.1:ENSG00000257359:+:lncRNA:-809	AC073863.1	ENSG00000257359	no	chr12	113932321	113934251	1930	chr12:114370126-114372056	chr12	114370126	114372056	hs1673	.	.	.	.	.	human	positive	454	1	0	0	0	0	1	0	0	0	0	0	0	0	0	0	0	0	0	0	0
	.	.	.	.	0TR	.	.	no	.	.	.	.	chr1	41244924	41247265	2341	chr1:41710596-41712937	chr1	41710596	41712937	hs1674	.	.	.	.	.	human	negative	0	0	0	0	0	0	0	0	0	0	0	0	0	0	0	0	0	0	0	0	0
	.	.	.	.	0TR	.	.	no	.	.	.	.	chr17	29667684	29669856	2172	chr17:27994702-27996874	chr17	27994702	27996874	hs1675	.	.	.	.	.	human	positive	0	0	0	1	0	0	0	0	0	0	1	0	0	0	0	0	0	0	0	0	0
chr14:33916780-33917586	chr14	33916780	33917586	806	3TRa	ARID1B,ATAC,BCL11A,TBR1	distal	yes	EGLN3:ENSG00000129521:-:retained_intron:-14427	EGLN3	ENSG00000129521	no	chr14	33916095	33917628	1533	chr14:34385301-34386834	chr14	34385301	34386834	hs1676	.	.	.	.	.	human	negative	806	1	0	0	0	0	0	0	0	0	0	0	0	0	0	0	0	0	0	0	0
chr7:25494741-25496626	chr7	25494741	25496626	1885	5TRa	ARID1B,ATAC,BCL11A,FOXP1,TBR1,TCF7L2	distal	yes	AC091705.1:ENSG00000227386:-:lncRNA:-56206	AC091705.1	ENSG00000227386	no	chr7	25493988	25497261	3273	chr7:25533607-25536880	chr7	25533607	25536880	hs1677	.	.	.	.	.	human	positive	1885	1	0	0	0	0	1	0	0	0	0	0	0	0	0	0	0	0	0	0	0
	.	.	.	.	0TR	.	.	no	.	.	.	.	chr10	76279496	76284027	4531	chr10:78039254-78043785	chr10	78039254	78043785	hs1678	.	.	.	.	.	human	negative	0	0	0	0	0	0	0	0	0	0	0	0	0	0	0	0	0	0	0	0	0
chr10:76036068-76036685	chr10	76036068	76036685	617	3TR	BCL11A,TBR1,TCF7L2	distal	no	LRMDA:ENSG00000148655:+:protein_coding:-662	LRMDA	ENSG00000148655	no	chr10	76034145	76038131	3986	chr10:77793903-77797889	chr10	77793903	77797889	hs1679	.	.	.	.	.	human	positive	617	1	0	1	0	0	1	0	0	0	1	0	0	0	0	0	0	0	1	0	0
chr8:76841008-76842152	chr8	76841008	76842152	1144	3TRa	ARID1B,ATAC,TBR1,TCF7L2	distal	no	ZFHX4:ENSG00000091656:+:retained_intron:7647	ZFHX4	ENSG00000091656	no	chr8	76839317	76842107	2790	chr8:77751553-77754343	chr8	77751553	77754343	hs1681	.	.	.	.	.	human	positive	1099	0.961	0	0	1	0	0	0	1	0	0	0	0	1	0	0	0	0	0	0	1
chr16:52707665-52708957	chr16	52707665	52708957	1292	3TRa	ARID1B,ATAC,TBR1,TCF7L2	distal	no	AC026462.1:ENSG00000234337:+:processed_pseudogene:-53605	AC026462.1	ENSG00000234337	no	chr16	52706202	52710959	4757	chr16:52740114-52744871	chr16	52740114	52744871	hs1682	.	.	.	.	.	human	negative	1292	1	0	0	0	0	0	0	0	0	0	0	0	0	0	0	0	0	0	0	0
	.	.	.	.	0TR	.	.	no	.	.	.	.	chr10	76396759	76398994	2235	chr10:78156517-78158752	chr10	78156517	78158752	hs1683	.	.	.	.	.	human	positive	0	0	0	0	0	0	0	1	1	0	0	0	0	0	0	0	0	0	0	0	0
chr21:26954462-26955242	chr21	26954462	26955242	780	4TRa	ARID1B,ATAC,BCL11A,TBR1,TCF7L2	distal	yes	MIR4759:ENSG00000266133:+:miRNA:-1216	MIR4759	ENSG00000266133	no	chr21	26954008	26955434	1426	chr21:28326327-28327753	chr21	28326327	28327753	hs1684	.	.	.	.	.	human	positive	780	1	0	0	0	0	0	1	0	0	0	0	0	0	0	0	0	0	0	0	1
	.	.	.	.	0TR	.	.	no	.	.	.	.	chr3	113092647	113097560	4913	chr3:112811494-112816407	chr3	112811494	112816407	hs1685	.	.	.	.	.	human	positive	0	0	0	0	0	0	1	0	0	1	0	0	0	0	0	1	0	0	0	0	0
chr15:93982480-93982692	chr15	93982480	93982692	212	0TRa	ATAC	distal	no	AC104390.1:ENSG00000258895:+:processed_pseudogene:50965	AC104390.1	ENSG00000258895	no	chr15	93981345	93983913	2568	chr15:94524574-94527142	chr15	94524574	94527142	hs1686	.	.	.	.	.	human	positive	212	1	0	0	0	0	1	0	0	0	0	0	0	0	0	0	0	0	0	0	0
chr15:47723919-47724161	chr15	47723919	47724161	242	1TR	TBR1	distal	no	SEMA6D:ENSG00000137872:+:protein_coding:-5431	SEMA6D	ENSG00000137872	no	chr15	47720599	47724055	3456	chr15:48012796-48016252	chr15	48012796	48016252	hs1687	.	.	.	.	.	human	negative	136	0.562	0	0	0	0	0	0	0	0	0	0	0	0	0	0	0	0	0	0	0
	.	.	.	.	0TR	.	.	no	.	.	.	.	chr14	68376040	68379058	3018	chr14:68842757-68845775	chr14	68842757	68845775	hs1688	.	.	.	.	.	human	positive	0	0	0	0	0	0	0	0	1	0	0	0	0	0	0	0	0	0	0	0	0
	.	.	.	.	0TR	.	.	no	.	.	.	.	chr11	86895852	86898957	3105	chr11:86606894-86609999	chr11	86606894	86609999	hs1689	.	.	.	.	.	human	negative	0	0	0	0	0	0	0	0	0	0	0	0	0	0	0	0	0	0	0	0	0
[truncated: 677 more rows]
[truncated: 4 more columns]

## Sheet: Statistics_Fig_S6A
tissue	OR	lower_conf	upper_conf	p.value	fdr
ear	1.05531	0.603299	1.75685	0.795393	0.795393
neural_tube	2.26999	1.49511	3.38579	0.00011172	0.00050275
[truncated: 7 more rows]

## Sheet: Statistics_Fig_S6B
tissue	OR	lower_conf	upper_conf	p.value	fdr
[truncated: 3 more rows]
