# Supplementary material for: Five autism-associated transcriptional regulators target shared loci proximal to brain-expressed genes
Source: Cell Rep. Author manuscript; Available in PMC 2024 Jul 10. (PMC11235582; doi:10.1016/j.celrep.2024.114329)
Supplement: 8 [file NIHMS2005245-supplement-8.xlsx]

## Sheet: Overview
Sheet	Description
Table S7A	Cell type enrichment of genes targeted by five ASD-associted TRs using Polioudakis et al. 2019 (Figure 7A)
Table S7B	Cell type enrichment of genes targeted by five ASD-associted TRs using Trevino et al. 2021
Table S7C	Cell type enrichment of genes targeted by individual ASD-associted TRs using Polioudakis et al. 2019
Table S7D	Cell type enrichment of genes targeted by individual ASD-associted TRs using Trevino et al. 2021
Table S7E	Gene set enrichment of CRISPRi RNA-seq DEG for WGCNA modules (Figure 7C)
Table S7F	List of DEG from Tbr1 CRISPRi RNA-seq (Figure 7D)
Table S7G	List of DEG from Arid1b CRISPRi RNA-seq (Figure 7E)

## Sheet: Table S7A
setA	setB	setA_size	setB_size	setA_size_background	setB_size_background	overlap	fisher_OR	fisher_p	fisher_padj
End	prom.hs.gw23	544	14973	3655	22986	316	0.418107	5.92812e-18	5.691e-16
ExDp1	prom.hs.gw23	483	14973	3655	22986	422	2.78689	2.27475e-14	2.18376e-12
ExDp2	prom.hs.gw23	694	14973	3655	22986	583	2.35743	1.3276e-14	1.2745e-12
ExM	prom.hs.gw23	216	14973	3655	22986	191	3.17918	1.7594e-08	1.68903e-06
ExM-U	prom.hs.gw23	227	14973	3655	22986	202	3.55072	6.59827e-10	6.33434e-08
ExN	prom.hs.gw23	72	14973	3655	22986	67	4.54411	0.00014804	0.0142118
InCGE	prom.hs.gw23	148	14973	3655	22986	118	1.4742	0.0777353	1
InMGE	prom.hs.gw23	164	14973	3655	22986	130	1.46349	0.0752155	1
IP	prom.hs.gw23	233	14973	3655	22986	209	3.34095	1.35037e-09	1.29635e-07
Mic	prom.hs.gw23	715	14973	3655	22986	470	0.594151	2.11942e-08	2.03464e-06
OPC	prom.hs.gw23	494	14973	3655	22986	385	1.31262	0.0239938	1
oRG	prom.hs.gw23	572	14973	3655	22986	442	1.2694	0.0336131	1
Per	prom.hs.gw23	844	14973	3655	22986	558	0.63524	3.17243e-07	3.04553e-05
PgG2M	prom.hs.gw23	463	14973	3655	22986	388	2.01704	6.28574e-08	6.03431e-06
PgS	prom.hs.gw23	574	14973	3655	22986	506	3.22365	2.92092e-20	2.80409e-18
vRG	prom.hs.gw23	442	14973	3655	22986	352	1.51243	0.0011138	0.106925
End	enh.hs.gw23	544	5271	3655	22986	107	1.14313	0.250263	1
ExDp1	enh.hs.gw23	483	5271	3655	22986	217	3.3704	3.77864e-32	3.62749e-30
ExDp2	enh.hs.gw23	694	5271	3655	22986	245	2.62507	5.70649e-24	5.47823e-22
ExM	enh.hs.gw23	216	5271	3655	22986	137	5.19847	4.97361e-35	4.77467e-33
ExM-U	enh.hs.gw23	227	5271	3655	22986	112	3.95674	7.62882e-23	7.32366e-21
ExN	enh.hs.gw23	72	5271	3655	22986	60	7.03803	6.03242e-21	5.79113e-19
InCGE	enh.hs.gw23	148	5271	3655	22986	73	3.59074	2.42671e-14	2.32964e-12
InMGE	enh.hs.gw23	164	5271	3655	22986	87	4.06037	6.50334e-19	6.24321e-17
IP	enh.hs.gw23	233	5271	3655	22986	90	2.56612	6.55694e-11	6.29467e-09
Mic	enh.hs.gw23	715	5271	3655	22986	129	1.00361	1	1
OPC	enh.hs.gw23	494	5271	3655	22986	134	1.68492	5.34627e-06	0.000513242
oRG	enh.hs.gw23	572	5271	3655	22986	129	1.36568	0.00565319	0.542706
Per	enh.hs.gw23	844	5271	3655	22986	133	0.817098	0.0579883	1
PgG2M	enh.hs.gw23	463	5271	3655	22986	77	0.895061	0.4378	1
PgS	enh.hs.gw23	574	5271	3655	22986	111	1.07913	0.518216	1
vRG	enh.hs.gw23	442	5271	3655	22986	112	1.58917	0.000147151	0.0141265
End	prom.mm.e15	544	10273	3655	22986	344	0.553084	7.54598e-09	7.24414e-07
ExDp1	prom.mm.e15	483	10273	3655	22986	402	1.89908	3.00315e-07	2.88303e-05
ExDp2	prom.mm.e15	694	10273	3655	22986	554	1.6332	3.41138e-06	0.000327492
ExM	prom.mm.e15	216	10273	3655	22986	195	4.04737	8.89934e-11	8.54336e-09
ExM-U	prom.mm.e15	227	10273	3655	22986	192	2.2221	1.97006e-05	0.00189125
ExN	prom.mm.e15	72	10273	3655	22986	69	7.84628	3.1916e-06	0.000306394
InCGE	prom.mm.e15	148	10273	3655	22986	121	1.71388	0.0144642	1
InMGE	prom.mm.e15	164	10273	3655	22986	136	1.93761	0.00201615	0.193551
IP	prom.mm.e15	233	10273	3655	22986	210	3.53387	3.09103e-10	2.96739e-08
Mic	prom.mm.e15	715	10273	3655	22986	466	0.576903	2.86754e-09	2.75284e-07
OPC	prom.mm.e15	494	10273	3655	22986	401	1.67445	2.88381e-05	0.00276846
oRG	prom.mm.e15	572	10273	3655	22986	461	1.63095	2.08353e-05	0.00200019
Per	prom.mm.e15	844	10273	3655	22986	570	0.699838	6.32547e-05	0.00607245
PgG2M	prom.mm.e15	463	10273	3655	22986	405	2.8819	1.78185e-14	1.71057e-12
PgS	prom.mm.e15	574	10273	3655	22986	510	3.51597	1.60102e-22	1.53698e-20
vRG	prom.mm.e15	442	10273	3655	22986	357	1.65388	9.07858e-05	0.00871544
End	enh.mm.e15	544	2841	3655	22986	151	1.21321	0.0659268	1
ExDp1	enh.mm.e15	483	2841	3655	22986	189	2.19319	1.03111e-13	9.89868e-12
ExDp2	enh.mm.e15	694	2841	3655	22986	237	1.81469	1.89023e-10	1.81462e-08
ExM	enh.mm.e15	216	2841	3655	22986	91	2.37267	6.67592e-09	6.40888e-07
ExM-U	enh.mm.e15	227	2841	3655	22986	100	2.61392	4.23801e-11	4.06849e-09
ExN	enh.mm.e15	72	2841	3655	22986	35	2.88266	1.43372e-05	0.00137637
InCGE	enh.mm.e15	148	2841	3655	22986	57	1.98662	0.000125631	0.0120606
InMGE	enh.mm.e15	164	2841	3655	22986	74	2.69509	3.62427e-09	3.4793e-07
IP	enh.mm.e15	233	2841	3655	22986	68	1.25899	0.136191	1
Mic	enh.mm.e15	715	2841	3655	22986	141	0.69506	0.000337263	0.0323772
OPC	enh.mm.e15	494	2841	3655	22986	139	1.22486	0.06371	1
oRG	enh.mm.e15	572	2841	3655	22986	153	1.13421	0.223853	1
Per	enh.mm.e15	844	2841	3655	22986	158	0.648553	6.87585e-06	0.000660082
PgG2M	enh.mm.e15	463	2841	3655	22986	88	0.677041	0.00149937	0.14394
PgS	enh.mm.e15	574	2841	3655	22986	110	0.67734	0.000490626	0.0471001
vRG	enh.mm.e15	442	2841	3655	22986	109	0.999506	1	1
End	prom.mm.e18	544	9830	3655	22986	312	0.522577	5.35007e-11	5.13607e-09
ExDp1	prom.mm.e18	483	9830	3655	22986	389	1.93455	2.89792e-08	2.782e-06
ExDp2	prom.mm.e18	694	9830	3655	22986	539	1.76282	1.55044e-08	1.48842e-06
ExM	prom.mm.e18	216	9830	3655	22986	186	3.08432	3.06663e-09	2.94396e-07
ExM-U	prom.mm.e18	227	9830	3655	22986	185	2.13153	1.2329e-05	0.00118358
ExN	prom.mm.e18	72	9830	3655	22986	67	5.61263	4.86489e-06	0.000467029
InCGE	prom.mm.e18	148	9830	3655	22986	111	1.3535	0.135841	1
InMGE	prom.mm.e18	164	9830	3655	22986	127	1.6076	0.0160067	1
IP	prom.mm.e18	233	9830	3655	22986	205	3.42705	3.49089e-11	3.35125e-09
Mic	prom.mm.e18	715	9830	3655	22986	443	0.628085	2.06341e-07	1.98088e-05
OPC	prom.mm.e18	494	9830	3655	22986	369	1.34239	0.00982637	0.943331
oRG	prom.mm.e18	572	9830	3655	22986	432	1.43622	0.000688013	0.0660493
Per	prom.mm.e18	844	9830	3655	22986	524	0.65723	8.8607e-07	8.50627e-05
PgG2M	prom.mm.e18	463	9830	3655	22986	385	2.40449	2.40121e-12	2.30516e-10
PgS	prom.mm.e18	574	9830	3655	22986	490	3.03526	3.41089e-21	3.27445e-19
vRG	prom.mm.e18	442	9830	3655	22986	332	1.39948	0.004743	0.455328
End	enh.mm.e18	544	2275	3655	22986	115	1.09721	0.414014	1
ExDp1	enh.mm.e18	483	2275	3655	22986	180	2.81984	2.49432e-21	2.39455e-19
ExDp2	enh.mm.e18	694	2275	3655	22986	208	2.03639	7.67954e-13	7.37236e-11
ExM	enh.mm.e18	216	2275	3655	22986	83	2.71977	8.66205e-11	8.31557e-09
ExM-U	enh.mm.e18	227	2275	3655	22986	89	2.85102	2.93756e-12	2.82005e-10
ExN	enh.mm.e18	72	2275	3655	22986	29	2.713	8.47968e-05	0.00814049
InCGE	enh.mm.e18	148	2275	3655	22986	40	1.52305	0.0343981	1
InMGE	enh.mm.e18	164	2275	3655	22986	59	2.4051	8.9206e-07	8.56377e-05
IP	enh.mm.e18	233	2275	3655	22986	56	1.27656	0.128259	1
Mic	enh.mm.e18	715	2275	3655	22986	118	0.747594	0.00893393	0.857658
OPC	enh.mm.e18	494	2275	3655	22986	116	1.27349	0.0391592	1
oRG	enh.mm.e18	572	2275	3655	22986	110	0.946601	0.689343	1
Per	enh.mm.e18	844	2275	3655	22986	114	0.566304	1.0997e-07	1.05571e-05
PgG2M	enh.mm.e18	463	2275	3655	22986	71	0.691418	0.00611433	0.586975
PgS	enh.mm.e18	574	2275	3655	22986	87	0.673423	0.00139947	0.134349
vRG	enh.mm.e18	442	2275	3655	22986	84	0.9369	0.655764	1

## Sheet: Table S7B
setA	setB	setA_size	setB_size	setA_size_background	setB_size_background	overlap	fisher_OR	fisher_p	fisher_padj
CGE Interneuron	prom.hs.gw23	224	14973	5568	22986	176	1.55034	0.00787171	1
Cycling Progenitor	prom.hs.gw23	704	14973	5568	22986	589	2.406	7.25948e-18	1.00181e-15
Early Radial Glia	prom.hs.gw23	603	14973	5568	22986	456	1.39255	0.00121255	0.167331
Endothelial Cell	prom.hs.gw23	1342	14973	5568	22986	869	0.709084	5.38816e-07	7.43566e-05
Glutamatergic Neuron 1	prom.hs.gw23	183	14973	5568	22986	162	3.70031	1.29921e-09	1.79291e-07
Glutamatergic Neuron 2	prom.hs.gw23	154	14973	5568	22986	133	2.70944	6.68253e-06	0.000922189
Glutamatergic Neuron 3	prom.hs.gw23	241	14973	5568	22986	219	5.07896	6.44779e-16	8.89795e-14
Glutamatergic Neuron 4	prom.hs.gw23	25	14973	5568	22986	23	4.60644	0.0242318	1
Glutamatergic Neuron 5	prom.hs.gw23	190	14973	5568	22986	178	6.71099	1.81801e-15	2.50885e-13
Glutamatergic Neuron 6	prom.hs.gw23	245	14973	5568	22986	215	3.43006	1.5267e-11	2.10685e-09
Glutamatergic Neuron 7	prom.hs.gw23	524	14973	5568	22986	459	3.44097	5.14574e-23	7.10113e-21
Glutamatergic Neuron 8	prom.hs.gw23	780	14973	5568	22986	668	3.20974	4.56091e-30	6.29405e-28
Late Radial Glia	prom.hs.gw23	913	14973	5568	22986	669	1.21129	0.0211589	1
MGE Interneuron	prom.hs.gw23	316	14973	5568	22986	244	1.50562	0.00350679	0.483937
Microglia	prom.hs.gw23	875	14973	5568	22986	522	0.55483	7.50773e-14	1.03607e-11
neuronal intermedate progenitor cell	prom.hs.gw23	441	14973	5568	22986	373	2.42344	3.44098e-12	4.74856e-10
Oligodendrocyte intermediate progenitor cell	prom.hs.gw23	578	14973	5568	22986	415	1.0913	0.40413	1
Oligodendrocyte Progenitor Cell/Oligodendrocyte	prom.hs.gw23	605	14973	5568	22986	458	1.36617	0.00208019	0.287066
Pericyte	prom.hs.gw23	1058	14973	5568	22986	658	0.637003	1.10236e-09	1.52125e-07
Red Blood Cell	prom.hs.gw23	36	14973	5568	22986	16	0.333168	0.00200283	0.27639
Subplate	prom.hs.gw23	738	14973	5568	22986	615	2.34289	1.06134e-17	1.46465e-15
Truncated Radial Glia	prom.hs.gw23	818	14973	5568	22986	575	1.00666	0.966265	1
Vascular and Leptomeningeal Cell	prom.hs.gw23	849	14973	5568	22986	465	0.431083	8.30388e-27	1.14594e-24
CGE Interneuron	enh.hs.gw23	224	5271	5568	22986	115	3.45654	2.72136e-20	3.75548e-18
Cycling Progenitor	enh.hs.gw23	704	5271	5568	22986	134	0.929789	0.513529	1
Early Radial Glia	enh.hs.gw23	603	5271	5568	22986	140	1.27513	0.0196735	1
Endothelial Cell	enh.hs.gw23	1342	5271	5568	22986	311	1.21922	0.00937575	1
Glutamatergic Neuron 1	enh.hs.gw23	183	5271	5568	22986	112	4.00015	5.28881e-23	7.29856e-21
Glutamatergic Neuron 2	enh.hs.gw23	154	5271	5568	22986	140	7.14462	3.69348e-45	5.09701e-43
Glutamatergic Neuron 3	enh.hs.gw23	241	5271	5568	22986	132	3.73848	7.1942e-25	9.92799e-23
Glutamatergic Neuron 4	enh.hs.gw23	25	5271	5568	22986	20	5.65664	5.71441e-07	7.88589e-05
Glutamatergic Neuron 5	enh.hs.gw23	190	5271	5568	22986	158	6.50767	1.76799e-47	2.43982e-45
Glutamatergic Neuron 6	enh.hs.gw23	245	5271	5568	22986	176	5.61689	4.58809e-47	6.33156e-45
Glutamatergic Neuron 7	enh.hs.gw23	524	5271	5568	22986	293	4.17324	6.9029e-56	9.526e-54
Glutamatergic Neuron 8	enh.hs.gw23	780	5271	5568	22986	345	3.21083	3.7989e-46	5.24248e-44
Late Radial Glia	enh.hs.gw23	913	5271	5568	22986	187	1.07448	0.43763	1
MGE Interneuron	enh.hs.gw23	316	5271	5568	22986	157	3.37777	8.0694e-26	1.11358e-23
Microglia	enh.hs.gw23	875	5271	5568	22986	104	0.537093	3.20906e-09	4.4285e-07
neuronal intermedate progenitor cell	enh.hs.gw23	441	5271	5568	22986	116	1.45358	0.00133979	0.184892
Oligodendrocyte intermediate progenitor cell	enh.hs.gw23	578	5271	5568	22986	120	1.07654	0.50837	1
Oligodendrocyte Progenitor Cell/Oligodendrocyte	enh.hs.gw23	605	5271	5568	22986	171	1.60978	1.62265e-06	0.000223926
Pericyte	enh.hs.gw23	1058	5271	5568	22986	207	0.966337	0.73262	1
Red Blood Cell	enh.hs.gw23	36	5271	5568	22986	5	0.724142	0.665215	1
Subplate	enh.hs.gw23	738	5271	5568	22986	361	3.5736	3.58609e-55	4.9488e-53
Truncated Radial Glia	enh.hs.gw23	818	5271	5568	22986	184	1.18607	0.0655937	1
Vascular and Leptomeningeal Cell	enh.hs.gw23	849	5271	5568	22986	154	0.918653	0.394812	1
CGE Interneuron	prom.mm.e15	224	10273	5568	22986	168	1.33187	0.0723858	1
Cycling Progenitor	prom.mm.e15	704	10273	5568	22986	602	3.0283	1.66195e-26	2.29348e-24
Early Radial Glia	prom.mm.e15	603	10273	5568	22986	461	1.56968	9.01508e-06	0.00124408
Endothelial Cell	prom.mm.e15	1342	10273	5568	22986	876	0.794481	0.000792641	0.109384
Glutamatergic Neuron 1	prom.mm.e15	183	10273	5568	22986	151	2.25375	2.11573e-05	0.00291971
Glutamatergic Neuron 2	prom.mm.e15	154	10273	5568	22986	134	3.05752	3.73827e-07	5.15881e-05
Glutamatergic Neuron 3	prom.mm.e15	241	10273	5568	22986	205	2.80857	2.66833e-09	3.6823e-07
Glutamatergic Neuron 4	prom.mm.e15	25	10273	5568	22986	22	3.11672	0.0761595	1
Glutamatergic Neuron 5	prom.mm.e15	190	10273	5568	22986	175	5.49669	3.34958e-14	4.62243e-12
Glutamatergic Neuron 6	prom.mm.e15	245	10273	5568	22986	210	2.97579	5.13719e-10	7.08932e-08
Glutamatergic Neuron 7	prom.mm.e15	524	10273	5568	22986	443	2.73395	1.3549e-17	1.86976e-15
Glutamatergic Neuron 8	prom.mm.e15	780	10273	5568	22986	629	2.19793	1.04433e-16	1.44118e-14
Late Radial Glia	prom.mm.e15	913	10273	5568	22986	672	1.32739	0.000677369	0.093477
MGE Interneuron	prom.mm.e15	316	10273	5568	22986	243	1.57176	0.00108116	0.1492
Microglia	prom.mm.e15	875	10273	5568	22986	500	0.524914	1.12994e-16	1.55931e-14
neuronal intermedate progenitor cell	prom.mm.e15	441	10273	5568	22986	379	2.90731	1.26975e-16	1.75226e-14
Oligodendrocyte intermediate progenitor cell	prom.mm.e15	578	10273	5568	22986	432	1.38858	0.00135873	0.187505
Oligodendrocyte Progenitor Cell/Oligodendrocyte	prom.mm.e15	605	10273	5568	22986	459	1.47525	0.000117547	0.0162215
Pericyte	prom.mm.e15	1058	10273	5568	22986	686	0.799017	0.00251672	0.347308
Red Blood Cell	prom.mm.e15	36	10273	5568	22986	16	0.353989	0.00253658	0.350048
Subplate	prom.mm.e15	738	10273	5568	22986	576	1.68628	1.86624e-08	2.5754e-06
Truncated Radial Glia	prom.mm.e15	818	10273	5568	22986	584	1.15229	0.103213	1
Vascular and Leptomeningeal Cell	prom.mm.e15	849	10273	5568	22986	497	0.562623	2.85791e-13	3.94392e-11
CGE Interneuron	enh.mm.e15	224	2841	5568	22986	86	1.968	3.52947e-06	0.000487066
Cycling Progenitor	enh.mm.e15	704	2841	5568	22986	136	0.702942	0.0004263	0.0588294
Early Radial Glia	enh.mm.e15	603	2841	5568	22986	147	0.998404	1	1
Endothelial Cell	enh.mm.e15	1342	2841	5568	22986	300	0.858662	0.0443647	1
Glutamatergic Neuron 1	enh.mm.e15	183	2841	5568	22986	60	1.53126	0.0107591	1
Glutamatergic Neuron 2	enh.mm.e15	154	2841	5568	22986	76	3.09267	2.82933e-11	3.90447e-09
Glutamatergic Neuron 3	enh.mm.e15	241	2841	5568	22986	93	2.01692	6.9087e-07	9.53401e-05
Glutamatergic Neuron 4	enh.mm.e15	25	2841	5568	22986	6	0.95228	1	1
Glutamatergic Neuron 5	enh.mm.e15	190	2841	5568	22986	96	3.27226	6.75706e-15	9.32474e-13
Glutamatergic Neuron 6	enh.mm.e15	245	2841	5568	22986	96	2.07196	1.70004e-07	2.34606e-05
Glutamatergic Neuron 7	enh.mm.e15	524	2841	5568	22986	240	2.95637	3.73415e-29	5.15312e-27
Glutamatergic Neuron 8	enh.mm.e15	780	2841	5568	22986	267	1.77887	1.39145e-11	1.9202e-09
Late Radial Glia	enh.mm.e15	913	2841	5568	22986	234	1.07976	0.353226	1
MGE Interneuron	enh.mm.e15	316	2841	5568	22986	130	2.30183	1.20013e-11	1.65618e-09
Microglia	enh.mm.e15	875	2841	5568	22986	137	0.52293	7.04345e-12	9.71996e-10
neuronal intermedate progenitor cell	enh.mm.e15	441	2841	5568	22986	107	0.972858	0.862838	1
Oligodendrocyte intermediate progenitor cell	enh.mm.e15	578	2841	5568	22986	159	1.19517	0.0730563	1
Oligodendrocyte Progenitor Cell/Oligodendrocyte	enh.mm.e15	605	2841	5568	22986	172	1.25568	0.0209186	1
Pericyte	enh.mm.e15	1058	2841	5568	22986	236	0.869427	0.0935827	1
Red Blood Cell	enh.mm.e15	36	2841	5568	22986	2	0.181628	0.00540848	0.746371
Subplate	enh.mm.e15	738	2841	5568	22986	291	2.26941	6.61487e-22	9.12852e-20
Truncated Radial Glia	enh.mm.e15	818	2841	5568	22986	197	0.977198	0.825273	1
Vascular and Leptomeningeal Cell	enh.mm.e15	849	2841	5568	22986	186	0.839992	0.0560131	1
CGE Interneuron	prom.mm.e18	224	9830	5568	22986	156	1.22192	0.192915	1
Cycling Progenitor	prom.mm.e18	704	9830	5568	22986	568	2.51293	5.11496e-22	7.05864e-20
Early Radial Glia	prom.mm.e18	603	9830	5568	22986	428	1.39327	0.000552871	0.0762962
Endothelial Cell	prom.mm.e18	1342	9830	5568	22986	807	0.75784	2.57305e-05	0.0035508
Glutamatergic Neuron 1	prom.mm.e18	183	9830	5568	22986	147	2.339	4.0501e-06	0.000558914
Glutamatergic Neuron 2	prom.mm.e18	154	9830	5568	22986	129	2.82155	3.73093e-07	5.14868e-05
Glutamatergic Neuron 3	prom.mm.e18	241	9830	5568	22986	200	2.87579	1.5231e-10	2.10188e-08
Glutamatergic Neuron 4	prom.mm.e18	25	9830	5568	22986	21	2.70251	0.0594175	1
Glutamatergic Neuron 5	prom.mm.e18	190	9830	5568	22986	174	6.19931	1.99777e-17	2.75693e-15
Glutamatergic Neuron 6	prom.mm.e18	245	9830	5568	22986	204	2.93673	5.17056e-11	7.13537e-09
Glutamatergic Neuron 7	prom.mm.e18	524	9830	5568	22986	434	2.91044	2.15799e-21	2.97802e-19
Glutamatergic Neuron 8	prom.mm.e18	780	9830	5568	22986	617	2.42489	3.20285e-22	4.41993e-20
Late Radial Glia	prom.mm.e18	913	9830	5568	22986	619	1.17635	0.0408621	1
MGE Interneuron	prom.mm.e18	316	9830	5568	22986	225	1.38144	0.0134031	1
Microglia	prom.mm.e18	875	9830	5568	22986	468	0.55323	8.44694e-15	1.16568e-12
neuronal intermedate progenitor cell	prom.mm.e18	441	9830	5568	22986	357	2.39818	1.5192e-13	2.0965e-11
Oligodendrocyte intermediate progenitor cell	prom.mm.e18	578	9830	5568	22986	383	1.06928	0.512283	1
Oligodendrocyte Progenitor Cell/Oligodendrocyte	prom.mm.e18	605	9830	5568	22986	428	1.34782	0.00181195	0.250049
Pericyte	prom.mm.e18	1058	9830	5568	22986	627	0.746451	5.09122e-05	0.00702588
Red Blood Cell	prom.mm.e18	36	9830	5568	22986	16	0.429518	0.0182944	1
Subplate	prom.mm.e18	738	9830	5568	22986	550	1.66868	7.9755e-09	1.10062e-06
Truncated Radial Glia	prom.mm.e18	818	9830	5568	22986	542	1.07669	0.374954	1
Vascular and Leptomeningeal Cell	prom.mm.e18	849	9830	5568	22986	444	0.520912	1.9894e-17	2.74537e-15
CGE Interneuron	enh.mm.e18	224	2275	5568	22986	58	1.43286	0.0257575	1
Cycling Progenitor	enh.mm.e18	704	2275	5568	22986	100	0.635936	3.942e-05	0.00543997
Early Radial Glia	enh.mm.e18	603	2275	5568	22986	103	0.825242	0.102604	1
Endothelial Cell	enh.mm.e18	1342	2275	5568	22986	229	0.797026	0.00570039	0.786654
Glutamatergic Neuron 1	enh.mm.e18	183	2275	5568	22986	55	1.79387	0.000617909	0.0852715
Glutamatergic Neuron 2	enh.mm.e18	154	2275	5568	22986	64	2.98175	4.55276e-10	6.28281e-08
Glutamatergic Neuron 3	enh.mm.e18	241	2275	5568	22986	80	2.11234	4.67212e-07	6.44753e-05
Glutamatergic Neuron 4	enh.mm.e18	25	2275	5568	22986	6	1.2605	0.617207	1
Glutamatergic Neuron 5	enh.mm.e18	190	2275	5568	22986	79	3.00688	3.50934e-12	4.84289e-10
Glutamatergic Neuron 6	enh.mm.e18	245	2275	5568	22986	81	2.09921	3.99456e-07	5.51249e-05
Glutamatergic Neuron 7	enh.mm.e18	524	2275	5568	22986	210	3.13422	8.11094e-30	1.11931e-27
Glutamatergic Neuron 8	enh.mm.e18	780	2275	5568	22986	225	1.84294	1.31894e-11	1.82014e-09
Late Radial Glia	enh.mm.e18	913	2275	5568	22986	177	0.978025	0.855235	1
MGE Interneuron	enh.mm.e18	316	2275	5568	22986	107	2.21999	8.15472e-10	1.12535e-07
Microglia	enh.mm.e18	875	2275	5568	22986	116	0.57619	6.79815e-08	9.38144e-06
neuronal intermedate progenitor cell	enh.mm.e18	441	2275	5568	22986	83	0.926718	0.575982	1
Oligodendrocyte intermediate progenitor cell	enh.mm.e18	578	2275	5568	22986	123	1.11495	0.319203	1
Oligodendrocyte Progenitor Cell/Oligodendrocyte	enh.mm.e18	605	2275	5568	22986	135	1.19108	0.0933055	1
Pericyte	enh.mm.e18	1058	2275	5568	22986	171	0.751434	0.00163495	0.225624
Red Blood Cell	enh.mm.e18	36	2275	5568	22986	2	0.240309	0.0326587	1
Subplate	enh.mm.e18	738	2275	5568	22986	264	2.65582	5.25126e-28	7.24675e-26
Truncated Radial Glia	enh.mm.e18	818	2275	5568	22986	147	0.877084	0.197701	1
Vascular and Leptomeningeal Cell	enh.mm.e18	849	2275	5568	22986	135	0.734225	0.00194847	0.268889

## Sheet: Table S7C
setA	setB	setA_size	setB_size	setA_size_background	setB_size_background	overlap	fisher_OR	fisher_p	fisher_padj
End	ARID1B_GW23_hg38_Prom	544	13244	3655	19306	438	0.561144	1.2e-05	0.00655091
ExDp1	ARID1B_GW23_hg38_Prom	483	13244	3655	19306	459	3.64396	2.58e-10	1.4e-07
ExDp2	ARID1B_GW23_hg38_Prom	694	13244	3655	19306	641	2.75983	3.69e-10	2.01e-07
ExM	ARID1B_GW23_hg38_Prom	216	13244	3655	19306	204	3.60865	4.03e-05	0.0218978
ExM-U	ARID1B_GW23_hg38_Prom	227	13244	3655	19306	214	3.79841	1.4e-05	0.00761531
ExN	ARID1B_GW23_hg38_Prom	72	13244	3655	19306	70	4.80563	0.0096141	1
InCGE	ARID1B_GW23_hg38_Prom	148	13244	3655	19306	139	3.2231	0.0015327	0.833791
InMGE	ARID1B_GW23_hg38_Prom	164	13244	3655	19306	150	2.07466	0.0236993	1
IP	ARID1B_GW23_hg38_Prom	233	13244	3655	19306	226	6.49067	4.44e-08	2.42e-05
Mic	ARID1B_GW23_hg38_Prom	715	13244	3655	19306	539	0.322216	5.02e-23	2.73e-20
OPC	ARID1B_GW23_hg38_Prom	494	13244	3655	19306	453	1.99482	0.00011038	0.060049
oRG	ARID1B_GW23_hg38_Prom	572	13244	3655	19306	526	2.16581	4.78e-06	0.0026021
Per	ARID1B_GW23_hg38_Prom	844	13244	3655	19306	702	0.754965	0.01932	1
PgG2M	ARID1B_GW23_hg38_Prom	463	13244	3655	19306	448	7.66146	2.54e-16	1.38e-13
PgS	ARID1B_GW23_hg38_Prom	574	13244	3655	19306	553	6.74649	7.68e-19	4.18e-16
vRG	ARID1B_GW23_hg38_Prom	442	13244	3655	19306	409	2.49273	3.61e-06	0.00196179
End	ARID1B_GW23_hg38_Enh	544	13909	3655	19306	419	1.08227	0.50081	1
ExDp1	ARID1B_GW23_hg38_Enh	483	13909	3655	19306	389	1.3166	0.0294437	1
ExDp2	ARID1B_GW23_hg38_Enh	694	13909	3655	19306	551	1.34059	0.00673829	1
ExM	ARID1B_GW23_hg38_Enh	216	13909	3655	19306	167	1.08535	0.672577	1
ExM-U	ARID1B_GW23_hg38_Enh	227	13909	3655	19306	174	1.05883	0.803601	1
ExN	ARID1B_GW23_hg38_Enh	72	13909	3655	19306	57	1.1083	0.886648	1
InCGE	ARID1B_GW23_hg38_Enh	148	13909	3655	19306	127	2.10415	0.00220898	1
InMGE	ARID1B_GW23_hg38_Enh	164	13909	3655	19306	135	1.60089	0.0329617	1
IP	ARID1B_GW23_hg38_Enh	233	13909	3655	19306	180	1.02925	0.935137	1
Mic	ARID1B_GW23_hg38_Enh	715	13909	3655	19306	526	0.821448	0.0497112	1
OPC	ARID1B_GW23_hg38_Enh	494	13909	3655	19306	382	1.0802	0.559296	1
oRG	ARID1B_GW23_hg38_Enh	572	13909	3655	19306	435	0.996449	1	1
Per	ARID1B_GW23_hg38_Enh	844	13909	3655	19306	636	1.01508	0.92413	1
PgG2M	ARID1B_GW23_hg38_Enh	463	13909	3655	19306	361	1.10873	0.435899	1
PgS	ARID1B_GW23_hg38_Enh	574	13909	3655	19306	427	0.874935	0.227694	1
vRG	ARID1B_GW23_hg38_Enh	442	13909	3655	19306	331	0.937071	0.581439	1
End	BCL11A_GW23_hg38_Prom	544	12953	3655	19306	420	0.532265	3.92e-07	0.00021318
ExDp1	BCL11A_GW23_hg38_Prom	483	12953	3655	19306	448	2.63122	3.28e-08	1.78e-05
ExDp2	BCL11A_GW23_hg38_Prom	694	12953	3655	19306	633	2.64397	5.65e-11	3.08e-08
ExM	BCL11A_GW23_hg38_Prom	216	12953	3655	19306	204	4.30654	9.78e-07	0.00053224
ExM-U	BCL11A_GW23_hg38_Prom	227	12953	3655	19306	211	3.22746	1.93e-05	0.0105167
ExN	BCL11A_GW23_hg38_Prom	72	12953	3655	19306	69	3.74847	0.0143014	1
InCGE	BCL11A_GW23_hg38_Prom	148	12953	3655	19306	136	2.48814	0.0045077	1
InMGE	BCL11A_GW23_hg38_Prom	164	12953	3655	19306	146	1.7053	0.0603579	1
IP	BCL11A_GW23_hg38_Prom	233	12953	3655	19306	220	3.37569	6.95e-06	0.00377841
Mic	BCL11A_GW23_hg38_Prom	715	12953	3655	19306	530	0.37885	7.34e-19	3.99e-16
OPC	BCL11A_GW23_hg38_Prom	494	12953	3655	19306	442	1.71266	0.00085316	0.464119
oRG	BCL11A_GW23_hg38_Prom	572	12953	3655	19306	518	2.06673	2.78e-06	0.00151211
Per	BCL11A_GW23_hg38_Prom	844	12953	3655	19306	683	0.749812	0.00945296	1
PgG2M	BCL11A_GW23_hg38_Prom	463	12953	3655	19306	439	4.39297	2.45e-13	1.33e-10
PgS	BCL11A_GW23_hg38_Prom	574	12953	3655	19306	547	5.39516	5.78e-19	3.14e-16
vRG	BCL11A_GW23_hg38_Prom	442	12953	3655	19306	404	2.41949	1.13e-06	0.00061743
End	BCL11A_GW23_hg38_Enh	544	14034	3655	19306	410	1.013	0.955698	1
ExDp1	BCL11A_GW23_hg38_Enh	483	14034	3655	19306	386	1.31711	0.027004	1
ExDp2	BCL11A_GW23_hg38_Enh	694	14034	3655	19306	545	1.31482	0.00995401	1
ExM	BCL11A_GW23_hg38_Enh	216	14034	3655	19306	168	1.16838	0.402662	1
ExM-U	BCL11A_GW23_hg38_Enh	227	14034	3655	19306	180	1.32088	0.1195	1
ExN	BCL11A_GW23_hg38_Enh	72	14034	3655	19306	53	0.843081	0.572723	1
InCGE	BCL11A_GW23_hg38_Enh	148	14034	3655	19306	123	1.72817	0.0205287	1
InMGE	BCL11A_GW23_hg38_Enh	164	14034	3655	19306	128	1.22364	0.339805	1
IP	BCL11A_GW23_hg38_Enh	233	14034	3655	19306	174	0.920912	0.629052	1
Mic	BCL11A_GW23_hg38_Enh	715	14034	3655	19306	530	0.899163	0.274343	1
OPC	BCL11A_GW23_hg38_Enh	494	14034	3655	19306	377	1.05689	0.686079	1
oRG	BCL11A_GW23_hg38_Enh	572	14034	3655	19306	446	1.1984	0.114849	1
Per	BCL11A_GW23_hg38_Enh	844	14034	3655	19306	636	1.07049	0.509726	1
PgG2M	BCL11A_GW23_hg38_Enh	463	14034	3655	19306	336	0.820276	0.0857406	1
PgS	BCL11A_GW23_hg38_Enh	574	14034	3655	19306	407	0.737528	0.00401401	1
vRG	BCL11A_GW23_hg38_Enh	442	14034	3655	19306	329	0.954028	0.715913	1
End	FOXP1_GW23_hg38_Prom	544	10847	3655	19306	311	0.448035	6.63e-16	3.61e-13
ExDp1	FOXP1_GW23_hg38_Prom	483	10847	3655	19306	415	2.68098	2.49e-14	1.36e-11
ExDp2	FOXP1_GW23_hg38_Prom	694	10847	3655	19306	572	2.27559	1.8e-14	9.78e-12
ExM	FOXP1_GW23_hg38_Prom	216	10847	3655	19306	189	3.16824	5.67e-09	3.09e-06
ExM-U	FOXP1_GW23_hg38_Prom	227	10847	3655	19306	198	3.18925	2.63e-09	1.43e-06
ExN	FOXP1_GW23_hg38_Prom	72	10847	3655	19306	66	4.11008	0.00012879	0.0700627
InCGE	FOXP1_GW23_hg38_Prom	148	10847	3655	19306	115	1.42371	0.103339	1
InMGE	FOXP1_GW23_hg38_Prom	164	10847	3655	19306	126	1.37652	0.120269	1
IP	FOXP1_GW23_hg38_Prom	233	10847	3655	19306	208	3.51409	9.47e-11	5.15e-08
Mic	FOXP1_GW23_hg38_Prom	715	10847	3655	19306	451	0.578262	1.97e-09	1.07e-06
OPC	FOXP1_GW23_hg38_Prom	494	10847	3655	19306	373	1.24489	0.0610145	1
oRG	FOXP1_GW23_hg38_Prom	572	10847	3655	19306	428	1.2043	0.0870237	1
Per	FOXP1_GW23_hg38_Prom	844	10847	3655	19306	552	0.693213	2.89e-05	0.0157126
PgG2M	FOXP1_GW23_hg38_Prom	463	10847	3655	19306	381	1.98026	4.96e-08	2.7e-05
PgS	FOXP1_GW23_hg38_Prom	574	10847	3655	19306	498	3.08004	3.1e-20	1.69e-17
vRG	FOXP1_GW23_hg38_Prom	442	10847	3655	19306	343	1.4569	0.00216102	1
End	FOXP1_GW23_hg38_Enh	544	13757	3655	19306	395	0.954956	0.665322	1
ExDp1	FOXP1_GW23_hg38_Enh	483	13757	3655	19306	372	1.20781	0.112883	1
ExDp2	FOXP1_GW23_hg38_Enh	694	13757	3655	19306	530	1.26329	0.0235683	1
ExM	FOXP1_GW23_hg38_Enh	216	13757	3655	19306	162	1.09415	0.625036	1
ExM-U	FOXP1_GW23_hg38_Enh	227	13757	3655	19306	171	1.13501	0.472857	1
ExN	FOXP1_GW23_hg38_Enh	72	13757	3655	19306	52	0.871013	0.585004	1
InCGE	FOXP1_GW23_hg38_Enh	148	13757	3655	19306	111	1.10093	0.696222	1
InMGE	FOXP1_GW23_hg38_Enh	164	13757	3655	19306	122	1.0823	0.710307	1
IP	FOXP1_GW23_hg38_Enh	233	13757	3655	19306	174	1.02731	0.937519	1
Mic	FOXP1_GW23_hg38_Enh	715	13757	3655	19306	521	0.939479	0.528899	1
OPC	FOXP1_GW23_hg38_Enh	494	13757	3655	19306	373	1.12653	0.311821	1
oRG	FOXP1_GW23_hg38_Enh	572	13757	3655	19306	434	1.16597	0.1686	1
Per	FOXP1_GW23_hg38_Enh	844	13757	3655	19306	593	0.847814	0.0667368	1
PgG2M	FOXP1_GW23_hg38_Enh	463	13757	3655	19306	325	0.803281	0.0498601	1
PgS	FOXP1_GW23_hg38_Enh	574	13757	3655	19306	412	0.880395	0.22465	1
vRG	FOXP1_GW23_hg38_Enh	442	13757	3655	19306	323	0.984615	0.905973	1
End	TBR1_GW23_hg38_Prom	544	13828	3655	19306	451	0.507647	1.91e-06	0.00103635
ExDp1	TBR1_GW23_hg38_Prom	483	13828	3655	19306	469	6.21314	1.96e-12	1.06e-09
ExDp2	TBR1_GW23_hg38_Prom	694	13828	3655	19306	661	5.18074	2.79e-15	1.52e-12
ExM	TBR1_GW23_hg38_Prom	216	13828	3655	19306	208	5.75146	9.27e-06	0.00504244
ExM-U	TBR1_GW23_hg38_Prom	227	13828	3655	19306	217	4.80025	2.46e-05	0.0133814
ExN	TBR1_GW23_hg38_Prom	72	13828	3655	19306	71	7.58026	0.0128025	1
InCGE	TBR1_GW23_hg38_Prom	148	13828	3655	19306	141	3.81456	0.00217597	1
InMGE	TBR1_GW23_hg38_Prom	164	13828	3655	19306	153	2.35333	0.0258354	1
IP	TBR1_GW23_hg38_Prom	233	13828	3655	19306	226	5.01427	1.18e-05	0.00642466
Mic	TBR1_GW23_hg38_Prom	715	13828	3655	19306	556	0.264679	4.62e-27	2.51e-24
OPC	TBR1_GW23_hg38_Prom	494	13828	3655	19306	460	1.99449	0.00045266	0.246248
oRG	TBR1_GW23_hg38_Prom	572	13828	3655	19306	534	2.19464	2.91e-05	0.015831
Per	TBR1_GW23_hg38_Prom	844	13828	3655	19306	727	0.777992	0.0570249	1
PgG2M	TBR1_GW23_hg38_Prom	463	13828	3655	19306	453	13.6279	4.01e-16	2.18e-13
PgS	TBR1_GW23_hg38_Prom	574	13828	3655	19306	557	7.62117	4.46e-16	2.43e-13
vRG	TBR1_GW23_hg38_Prom	442	13828	3655	19306	415	2.623	1.53e-05	0.0083315
End	TBR1_GW23_hg38_Enh	544	14160	3655	19306	415	0.913126	0.418814	1
ExDp1	TBR1_GW23_hg38_Enh	483	14160	3655	19306	410	1.68652	8.19e-05	0.0445405
ExDp2	TBR1_GW23_hg38_Enh	694	14160	3655	19306	578	1.67456	5.89e-06	0.00320592
ExM	TBR1_GW23_hg38_Enh	216	14160	3655	19306	182	1.63784	0.0143291	1
ExM-U	TBR1_GW23_hg38_Enh	227	14160	3655	19306	187	1.43511	0.0601621	1
ExN	TBR1_GW23_hg38_Enh	72	14160	3655	19306	61	1.46982	0.304295	1
InCGE	TBR1_GW23_hg38_Enh	148	14160	3655	19306	116	1.05529	0.916841	1
InMGE	TBR1_GW23_hg38_Enh	164	14160	3655	19306	129	1.09999	0.69123	1
IP	TBR1_GW23_hg38_Enh	233	14160	3655	19306	184	1.03273	0.933254	1
Mic	TBR1_GW23_hg38_Enh	715	14160	3655	19306	566	1.08991	0.437728	1
OPC	TBR1_GW23_hg38_Enh	494	14160	3655	19306	407	1.41601	0.00684504	1
oRG	TBR1_GW23_hg38_Enh	572	14160	3655	19306	443	0.976295	0.821194	1
Per	TBR1_GW23_hg38_Enh	844	14160	3655	19306	643	0.950536	0.624187	1
PgG2M	TBR1_GW23_hg38_Enh	463	14160	3655	19306	345	0.78471	0.0418205	1
PgS	TBR1_GW23_hg38_Enh	574	14160	3655	19306	414	0.668602	0.00019049	0.103628
vRG	TBR1_GW23_hg38_Enh	442	14160	3655	19306	327	0.787612	0.0503666	1
End	TCF7L2_GW23_hg38_Prom	544	13561	3655	19306	445	0.496666	4.65e-07	0.00025313
ExDp1	TCF7L2_GW23_hg38_Prom	483	13561	3655	19306	466	4.91467	2.61e-11	1.42e-08
ExDp2	TCF7L2_GW23_hg38_Prom	694	13561	3655	19306	655	3.93008	5.3e-13	2.88e-10
ExM	TCF7L2_GW23_hg38_Prom	216	13561	3655	19306	208	6.15464	2.85e-06	0.00154845
ExM-U	TCF7L2_GW23_hg38_Prom	227	13561	3655	19306	218	6.47204	1.35e-06	0.00073692
ExN	TCF7L2_GW23_hg38_Prom	72	13561	3655	19306	70	3.98319	0.0442676	1
InCGE	TCF7L2_GW23_hg38_Prom	148	13561	3655	19306	139	2.66562	0.0109968	1
InMGE	TCF7L2_GW23_hg38_Prom	164	13561	3655	19306	152	2.18313	0.0303439	1
IP	TCF7L2_GW23_hg38_Prom	233	13561	3655	19306	225	4.43871	1.28e-05	0.00694987
Mic	TCF7L2_GW23_hg38_Prom	715	13561	3655	19306	549	0.269418	1.92e-27	1.04e-24
OPC	TCF7L2_GW23_hg38_Prom	494	13561	3655	19306	460	2.14449	9.13e-05	0.0496514
oRG	TCF7L2_GW23_hg38_Prom	572	13561	3655	19306	545	4.11743	1.46e-11	7.95e-09
Per	TCF7L2_GW23_hg38_Prom	844	13561	3655	19306	715	0.704075	0.00542251	1
PgG2M	TCF7L2_GW23_hg38_Prom	463	13561	3655	19306	453	14.5922	2.67e-17	1.45e-14
PgS	TCF7L2_GW23_hg38_Prom	574	13561	3655	19306	557	8.17014	1.29e-17	7.02e-15
vRG	TCF7L2_GW23_hg38_Prom	442	13561	3655	19306	422	4.79249	3.95e-10	2.15e-07
End	TCF7L2_GW23_hg38_Enh	544	13915	3655	19306	399	0.924995	0.474536	1
ExDp1	TCF7L2_GW23_hg38_Enh	483	13915	3655	19306	375	1.16747	0.205155	1
ExDp2	TCF7L2_GW23_hg38_Enh	694	13915	3655	19306	525	1.10619	0.341831	1
ExM	TCF7L2_GW23_hg38_Enh	216	13915	3655	19306	166	1.14304	0.456358	1
ExM-U	TCF7L2_GW23_hg38_Enh	227	13915	3655	19306	177	1.25276	0.222702	1
ExN	TCF7L2_GW23_hg38_Enh	72	13915	3655	19306	57	1.19859	0.675264	1
InCGE	TCF7L2_GW23_hg38_Enh	148	13915	3655	19306	119	1.45859	0.0911531	1
InMGE	TCF7L2_GW23_hg38_Enh	164	13915	3655	19306	133	1.57635	0.0364964	1
IP	TCF7L2_GW23_hg38_Enh	233	13915	3655	19306	167	0.808504	0.174994	1
Mic	TCF7L2_GW23_hg38_Enh	715	13915	3655	19306	531	0.949409	0.588232	1
OPC	TCF7L2_GW23_hg38_Enh	494	13915	3655	19306	368	0.977234	0.863756	1
oRG	TCF7L2_GW23_hg38_Enh	572	13915	3655	19306	427	0.993169	0.957062	1
Per	TCF7L2_GW23_hg38_Enh	844	13915	3655	19306	609	0.886112	0.191626	1
PgG2M	TCF7L2_GW23_hg38_Enh	463	13915	3655	19306	342	0.925464	0.518408	1
PgS	TCF7L2_GW23_hg38_Enh	574	13915	3655	19306	407	0.770301	0.0134104	1
vRG	TCF7L2_GW23_hg38_Enh	442	13915	3655	19306	326	0.951954	0.67434	1
End	ARID1B_E15_mm10_Prom	544	12269	3655	19306	413	0.463545	3.88e-10	2.11e-07
ExDp1	ARID1B_E15_mm10_Prom	483	12269	3655	19306	454	3.27394	2.2e-10	1.19e-07
ExDp2	ARID1B_E15_mm10_Prom	694	12269	3655	19306	629	2.30143	1.41e-08	7.67e-06
ExM	ARID1B_E15_mm10_Prom	216	12269	3655	19306	206	5.6454	1.13e-07	6.15e-05
ExM-U	ARID1B_E15_mm10_Prom	227	12269	3655	19306	218	9.0364	6.88e-10	3.74e-07
ExN	ARID1B_E15_mm10_Prom	72	12269	3655	19306	72	Inf	6.24e-05	0.0339622
InCGE	ARID1B_E15_mm10_Prom	148	12269	3655	19306	139	3.72305	0.00026127	0.142129
InMGE	ARID1B_E15_mm10_Prom	164	12269	3655	19306	152	3.05409	0.00053546	0.291289
IP	ARID1B_E15_mm10_Prom	233	12269	3655	19306	227	9.43898	1.93e-10	1.05e-07
Mic	ARID1B_E15_mm10_Prom	715	12269	3655	19306	551	0.460195	4.81e-12	2.62e-09
OPC	ARID1B_E15_mm10_Prom	494	12269	3655	19306	449	2.03661	2.22e-05	0.0120939
oRG	ARID1B_E15_mm10_Prom	572	12269	3655	19306	512	1.709	0.00044248	0.240707
Per	ARID1B_E15_mm10_Prom	844	12269	3655	19306	676	0.660885	0.00018547	0.100898
PgG2M	ARID1B_E15_mm10_Prom	463	12269	3655	19306	434	3.24832	6.77e-10	3.68e-07
PgS	ARID1B_E15_mm10_Prom	574	12269	3655	19306	550	6.28135	2.71e-20	1.47e-17
vRG	ARID1B_E15_mm10_Prom	442	12269	3655	19306	402	2.16724	1.65e-05	0.00898278
End	ARID1B_E15_mm10_Enh	544	13271	3655	19306	427	1.11612	0.360444	1
ExDp1	ARID1B_E15_mm10_Enh	483	13271	3655	19306	396	1.36876	0.0140469	1
ExDp2	ARID1B_E15_mm10_Enh	694	13271	3655	19306	551	1.23937	0.0481371	1
ExM	ARID1B_E15_mm10_Enh	216	13271	3655	19306	176	1.35532	0.11992	1
ExM-U	ARID1B_E15_mm10_Enh	227	13271	3655	19306	200	2.59207	4.25e-06	0.00231212
ExN	ARID1B_E15_mm10_Enh	72	13271	3655	19306	55	0.879909	0.663378	1
InCGE	ARID1B_E15_mm10_Enh	148	13271	3655	19306	119	1.259	0.352104	1
InMGE	ARID1B_E15_mm10_Enh	164	13271	3655	19306	139	1.84654	0.00761892	1
IP	ARID1B_E15_mm10_Enh	233	13271	3655	19306	171	0.762799	0.0822562	1
Mic	ARID1B_E15_mm10_Enh	715	13271	3655	19306	558	1.04382	0.719944	1
OPC	ARID1B_E15_mm10_Enh	494	13271	3655	19306	406	1.44869	0.00356551	1
oRG	ARID1B_E15_mm10_Enh	572	13271	3655	19306	427	0.837893	0.104596	1
Per	ARID1B_E15_mm10_Enh	844	13271	3655	19306	628	0.866888	0.133006	1
PgG2M	ARID1B_E15_mm10_Enh	463	13271	3655	19306	348	0.852394	0.179498	1
PgS	ARID1B_E15_mm10_Enh	574	13271	3655	19306	423	0.772423	0.0163905	1
vRG	ARID1B_E15_mm10_Enh	442	13271	3655	19306	329	0.844452	0.169278	1
End	BCL11A_E15_mm10_Prom	544	12597	3655	19306	425	0.47408	6.21e-09	3.38e-06
ExDp1	BCL11A_E15_mm10_Prom	483	12597	3655	19306	457	3.35726	1.07e-09	5.84e-07
ExDp2	BCL11A_E15_mm10_Prom	694	12597	3655	19306	633	2.24333	1.43e-07	7.79e-05
ExM	BCL11A_E15_mm10_Prom	216	12597	3655	19306	206	5.01881	1.22e-06	0.00066447
ExM-U	BCL11A_E15_mm10_Prom	227	12597	3655	19306	215	4.49314	2.08e-06	0.00113094
ExN	BCL11A_E15_mm10_Prom	72	12597	3655	19306	72	Inf	0.00015562	0.0846579
InCGE	BCL11A_E15_mm10_Prom	148	12597	3655	19306	138	2.81014	0.00396237	1
InMGE	BCL11A_E15_mm10_Prom	164	12597	3655	19306	153	3.1312	0.00112505	0.612027
IP	BCL11A_E15_mm10_Prom	233	12597	3655	19306	227	8.39412	4.1e-09	2.23e-06
Mic	BCL11A_E15_mm10_Prom	715	12597	3655	19306	561	0.439704	1.38e-12	7.49e-10
OPC	BCL11A_E15_mm10_Prom	494	12597	3655	19306	445	1.58656	0.00571102	1
oRG	BCL11A_E15_mm10_Prom	572	12597	3655	19306	514	1.57789	0.00386859	1
Per	BCL11A_E15_mm10_Prom	844	12597	3655	19306	686	0.634842	9.27e-05	0.0504077
PgG2M	BCL11A_E15_mm10_Prom	463	12597	3655	19306	441	4.27782	1.15e-11	6.27e-09
PgS	BCL11A_E15_mm10_Prom	574	12597	3655	19306	556	9.14178	3.32e-22	1.81e-19
vRG	BCL11A_E15_mm10_Prom	442	12597	3655	19306	401	1.84346	0.00093841	0.510493
End	BCL11A_E15_mm10_Enh	544	13206	3655	19306	427	1.16186	0.212606	1
ExDp1	BCL11A_E15_mm10_Enh	483	13206	3655	19306	398	1.47156	0.00246502	1
ExDp2	BCL11A_E15_mm10_Enh	694	13206	3655	19306	530	1.02191	0.877202	1
ExM	BCL11A_E15_mm10_Enh	216	13206	3655	19306	169	1.11646	0.608055	1
ExM-U	BCL11A_E15_mm10_Enh	227	13206	3655	19306	192	1.86606	0.00108538	0.590445
ExN	BCL11A_E15_mm10_Enh	72	13206	3655	19306	63	1.99813	0.0603186	1
InCGE	BCL11A_E15_mm10_Enh	148	13206	3655	19306	125	1.7998	0.0138115	1
InMGE	BCL11A_E15_mm10_Enh	164	13206	3655	19306	144	2.62404	8e-05	0.0435362
IP	BCL11A_E15_mm10_Enh	233	13206	3655	19306	185	1.14483	0.460545	1
Mic	BCL11A_E15_mm10_Enh	715	13206	3655	19306	558	1.08939	0.417448	1
OPC	BCL11A_E15_mm10_Enh	494	13206	3655	19306	383	1.05754	0.680255	1
oRG	BCL11A_E15_mm10_Enh	572	13206	3655	19306	425	0.853394	0.14932	1
Per	BCL11A_E15_mm10_Enh	844	13206	3655	19306	640	1.01203	0.923528	1
PgG2M	BCL11A_E15_mm10_Enh	463	13206	3655	19306	355	0.979893	0.856266	1
PgS	BCL11A_E15_mm10_Enh	574	13206	3655	19306	435	0.925787	0.472784	1
vRG	BCL11A_E15_mm10_Enh	442	13206	3655	19306	339	1.02051	0.901649	1
End	FOXP1_E15_mm10_Prom	544	12917	3655	19306	435	0.451878	4.21e-09	2.29e-06
ExDp1	FOXP1_E15_mm10_Prom	483	12917	3655	19306	466	5.21904	2.34e-12	1.27e-09
ExDp2	FOXP1_E15_mm10_Prom	694	12917	3655	19306	647	2.95239	4.27e-10	2.33e-07
ExM	FOXP1_E15_mm10_Prom	216	12917	3655	19306	206	4.28201	2.59e-05	0.0140738
ExM-U	FOXP1_E15_mm10_Prom	227	12917	3655	19306	219	9.21732	5.42e-08	2.95e-05
ExN	FOXP1_E15_mm10_Prom	72	12917	3655	19306	72	Inf	0.00064221	0.34936
InCGE	FOXP1_E15_mm10_Prom	148	12917	3655	19306	141	4.32588	0.00051298	0.279059
InMGE	FOXP1_E15_mm10_Prom	164	12917	3655	19306	153	2.67148	0.00562494	1
IP	FOXP1_E15_mm10_Prom	233	12917	3655	19306	226	5.69033	7.55e-07	0.00041091
Mic	FOXP1_E15_mm10_Prom	715	12917	3655	19306	568	0.381912	2.12e-15	1.15e-12
OPC	FOXP1_E15_mm10_Prom	494	12917	3655	19306	458	2.0965	9.42e-05	0.0512453
oRG	FOXP1_E15_mm10_Prom	572	12917	3655	19306	522	1.65418	0.00278538	1
Per	FOXP1_E15_mm10_Prom	844	12917	3655	19306	705	0.657979	0.00060264	0.327835
PgG2M	FOXP1_E15_mm10_Prom	463	12917	3655	19306	446	5.42423	3.06e-12	1.67e-09
PgS	FOXP1_E15_mm10_Prom	574	12917	3655	19306	556	7.76897	4.88e-18	2.66e-15
vRG	FOXP1_E15_mm10_Prom	442	12917	3655	19306	407	1.98094	0.00060091	0.326897
End	FOXP1_E15_mm10_Enh	544	13279	3655	19306	429	1.11213	0.38734	1
ExDp1	FOXP1_E15_mm10_Enh	483	13279	3655	19306	408	1.63961	0.00017823	0.0969546
ExDp2	FOXP1_E15_mm10_Enh	694	13279	3655	19306	558	1.30511	0.0158565	1
ExM	FOXP1_E15_mm10_Enh	216	13279	3655	19306	170	1.07934	0.72817	1
ExM-U	FOXP1_E15_mm10_Enh	227	13279	3655	19306	190	1.61764	0.0133205	1
ExN	FOXP1_E15_mm10_Enh	72	13279	3655	19306	56	0.927782	0.770763	1
InCGE	FOXP1_E15_mm10_Enh	148	13279	3655	19306	125	1.68955	0.0287513	1
InMGE	FOXP1_E15_mm10_Enh	164	13279	3655	19306	134	1.38648	0.163617	1
IP	FOXP1_E15_mm10_Enh	233	13279	3655	19306	181	0.958404	0.802176	1
Mic	FOXP1_E15_mm10_Enh	715	13279	3655	19306	558	1.00967	0.958849	1
OPC	FOXP1_E15_mm10_Enh	494	13279	3655	19306	393	1.14155	0.308312	1
oRG	FOXP1_E15_mm10_Enh	572	13279	3655	19306	448	1.05146	0.692998	1
Per	FOXP1_E15_mm10_Enh	844	13279	3655	19306	637	0.908622	0.32841	1
PgG2M	FOXP1_E15_mm10_Enh	463	13279	3655	19306	353	0.887048	0.325095	1
PgS	FOXP1_E15_mm10_Enh	574	13279	3655	19306	427	0.782774	0.0244121	1
vRG	FOXP1_E15_mm10_Enh	442	13279	3655	19306	352	1.17554	0.231771	1
End	TBR1_E15_mm10_Prom	544	13095	3655	19306	440	0.42378	7.24e-10	3.94e-07
ExDp1	TBR1_E15_mm10_Prom	483	13095	3655	19306	471	8.18585	2.35e-14	1.28e-11
ExDp2	TBR1_E15_mm10_Prom	694	13095	3655	19306	653	3.3648	9.84e-11	5.35e-08
ExM	TBR1_E15_mm10_Prom	216	13095	3655	19306	207	4.6247	3.4e-05	0.0184786
ExM-U	TBR1_E15_mm10_Prom	227	13095	3655	19306	221	25.098	4.66e-09	2.53e-06
ExN	TBR1_E15_mm10_Prom	72	13095	3655	19306	72	Inf	0.00097444	0.530096
InCGE	TBR1_E15_mm10_Prom	148	13095	3655	19306	143	7.89082	7.61e-05	0.0413715
InMGE	TBR1_E15_mm10_Prom	164	13095	3655	19306	156	4.29708	0.00079807	0.434152
IP	TBR1_E15_mm10_Prom	233	13095	3655	19306	228	8.59939	1.93e-07	0.00010485
Mic	TBR1_E15_mm10_Prom	715	13095	3655	19306	578	0.370537	3.45e-15	1.88e-12
OPC	TBR1_E15_mm10_Prom	494	13095	3655	19306	459	1.93692	0.00086302	0.469482
oRG	TBR1_E15_mm10_Prom	572	13095	3655	19306	524	1.5529	0.0123911	1
Per	TBR1_E15_mm10_Prom	844	13095	3655	19306	715	0.652896	0.0008983	0.488675
PgG2M	TBR1_E15_mm10_Prom	463	13095	3655	19306	445	4.40312	1.33e-09	7.24e-07
PgS	TBR1_E15_mm10_Prom	574	13095	3655	19306	557	7.72507	1.82e-16	9.89e-14
vRG	TBR1_E15_mm10_Prom	442	13095	3655	19306	411	2.1254	0.00034033	0.18514
End	TBR1_E15_mm10_Enh	544	13610	3655	19306	433	1.02442	0.904867	1
ExDp1	TBR1_E15_mm10_Enh	483	13610	3655	19306	414	1.61247	0.00056277	0.30615
ExDp2	TBR1_E15_mm10_Enh	694	13610	3655	19306	563	1.20384	0.103304	1
ExM	TBR1_E15_mm10_Enh	216	13610	3655	19306	185	1.65705	0.0147427	1
ExM-U	TBR1_E15_mm10_Enh	227	13610	3655	19306	199	2.11602	0.0003877	0.210909
ExN	TBR1_E15_mm10_Enh	72	13610	3655	19306	53	0.651294	0.128184	1
InCGE	TBR1_E15_mm10_Enh	148	13610	3655	19306	129	1.94235	0.00956668	1
InMGE	TBR1_E15_mm10_Enh	164	13610	3655	19306	148	3.00973	4.82e-05	0.026201
IP	TBR1_E15_mm10_Enh	233	13610	3655	19306	183	0.891939	0.489075	1
Mic	TBR1_E15_mm10_Enh	715	13610	3655	19306	574	1.04109	0.748297	1
OPC	TBR1_E15_mm10_Enh	494	13610	3655	19306	405	1.20773	0.153391	1
oRG	TBR1_E15_mm10_Enh	572	13610	3655	19306	443	0.855526	0.178545	1
Per	TBR1_E15_mm10_Enh	844	13610	3655	19306	659	0.962405	0.722964	1
PgG2M	TBR1_E15_mm10_Enh	463	13610	3655	19306	358	0.831675	0.142431	1
PgS	TBR1_E15_mm10_Enh	574	13610	3655	19306	429	0.692693	0.00106759	0.580769
vRG	TBR1_E15_mm10_Enh	442	13610	3655	19306	336	0.792542	0.0675414	1
End	TCF7L2_E15_mm10_Prom	544	12010	3655	19306	410	0.542901	3.18e-07	0.00017318
ExDp1	TCF7L2_E15_mm10_Prom	483	12010	3655	19306	439	2.21879	7.82e-07	0.00042551
ExDp2	TCF7L2_E15_mm10_Prom	694	12010	3655	19306	609	1.78203	1.11e-05	0.00603631
ExM	TCF7L2_E15_mm10_Prom	216	12010	3655	19306	203	4.31348	2.15e-07	0.000117
ExM-U	TCF7L2_E15_mm10_Prom	227	12010	3655	19306	207	2.61364	0.00010363	0.056374
ExN	TCF7L2_E15_mm10_Prom	72	12010	3655	19306	72	Inf	8.32e-06	0.00452873
InCGE	TCF7L2_E15_mm10_Prom	148	12010	3655	19306	136	2.82297	0.00090268	0.491058
InMGE	TCF7L2_E15_mm10_Prom	164	12010	3655	19306	149	2.53255	0.0015258	0.830035
IP	TCF7L2_E15_mm10_Prom	233	12010	3655	19306	224	6.18812	6.44e-10	3.5e-07
Mic	TCF7L2_E15_mm10_Prom	715	12010	3655	19306	537	0.489397	3.03e-11	1.65e-08
OPC	TCF7L2_E15_mm10_Prom	494	12010	3655	19306	430	1.45804	0.0121169	1
oRG	TCF7L2_E15_mm10_Prom	572	12010	3655	19306	498	1.49263	0.00408091	1
Per	TCF7L2_E15_mm10_Prom	844	12010	3655	19306	666	0.730477	0.00339745	1
PgG2M	TCF7L2_E15_mm10_Prom	463	12010	3655	19306	438	4.71978	1.21e-15	6.59e-13
PgS	TCF7L2_E15_mm10_Prom	574	12010	3655	19306	547	6.15333	7.7e-23	4.19e-20
vRG	TCF7L2_E15_mm10_Prom	442	12010	3655	19306	391	1.79092	0.00035831	0.19492
End	TCF7L2_E15_mm10_Enh	544	13082	3655	19306	412	1.03286	0.823915	1
ExDp1	TCF7L2_E15_mm10_Enh	483	13082	3655	19306	376	1.13073	0.322481	1
ExDp2	TCF7L2_E15_mm10_Enh	694	13082	3655	19306	525	1.05281	0.649046	1
ExM	TCF7L2_E15_mm10_Enh	216	13082	3655	19306	161	0.950122	0.73781	1
ExM-U	TCF7L2_E15_mm10_Enh	227	13082	3655	19306	182	1.39998	0.0593123	1
ExN	TCF7L2_E15_mm10_Enh	72	13082	3655	19306	59	1.37813	0.326946	1
InCGE	TCF7L2_E15_mm10_Enh	148	13082	3655	19306	115	1.16408	0.546604	1
InMGE	TCF7L2_E15_mm10_Enh	164	13082	3655	19306	126	1.12446	0.631808	1
IP	TCF7L2_E15_mm10_Enh	233	13082	3655	19306	181	1.09938	0.62871	1
Mic	TCF7L2_E15_mm10_Enh	715	13082	3655	19306	548	1.06713	0.550159	1
OPC	TCF7L2_E15_mm10_Enh	494	13082	3655	19306	385	1.17531	0.183891	1
oRG	TCF7L2_E15_mm10_Enh	572	13082	3655	19306	430	0.980372	0.870291	1
Per	TCF7L2_E15_mm10_Enh	844	13082	3655	19306	623	0.947748	0.571677	1
PgG2M	TCF7L2_E15_mm10_Enh	463	13082	3655	19306	353	1.02835	0.858751	1
PgS	TCF7L2_E15_mm10_Enh	574	13082	3655	19306	433	0.979653	0.870649	1
vRG	TCF7L2_E15_mm10_Enh	442	13082	3655	19306	342	1.15369	0.274355	1
End	ARID1B_E18_mm10_Prom	544	11961	3655	19306	396	0.446585	5.96e-12	3.24e-09
ExDp1	ARID1B_E18_mm10_Prom	483	11961	3655	19306	444	2.57407	1.51e-08	8.2e-06
ExDp2	ARID1B_E18_mm10_Prom	694	11961	3655	19306	617	2.06143	1.04e-07	5.65e-05
ExM	ARID1B_E18_mm10_Prom	216	11961	3655	19306	202	3.81204	1.52e-06	0.00082439
ExM-U	ARID1B_E18_mm10_Prom	227	11961	3655	19306	210	3.29953	4.45e-06	0.00241934
ExN	ARID1B_E18_mm10_Prom	72	11961	3655	19306	72	Inf	8.52e-06	0.0046332
InCGE	ARID1B_E18_mm10_Prom	148	11961	3655	19306	138	3.65853	0.00012568	0.0683677
InMGE	ARID1B_E18_mm10_Prom	164	11961	3655	19306	149	2.50466	0.00151636	0.824899
IP	ARID1B_E18_mm10_Prom	233	11961	3655	19306	226	8.68285	1.81e-11	9.86e-09
Mic	ARID1B_E18_mm10_Prom	715	11961	3655	19306	536	0.476805	5.11e-12	2.78e-09
OPC	ARID1B_E18_mm10_Prom	494	11961	3655	19306	441	1.88792	4.3e-05	0.0233859
oRG	ARID1B_E18_mm10_Prom	572	11961	3655	19306	504	1.67107	0.00032721	0.178001
Per	ARID1B_E18_mm10_Prom	844	11961	3655	19306	655	0.638842	2.41e-05	0.0130855
PgG2M	ARID1B_E18_mm10_Prom	463	11961	3655	19306	434	3.78472	8.21e-13	4.47e-10
PgS	ARID1B_E18_mm10_Prom	574	11961	3655	19306	548	6.4475	2.63e-23	1.43e-20
vRG	ARID1B_E18_mm10_Prom	442	11961	3655	19306	392	1.82201	0.00025784	0.140265
End	ARID1B_E18_mm10_Enh	544	13184	3655	19306	417	0.992199	0.954552	1
ExDp1	ARID1B_E18_mm10_Enh	483	13184	3655	19306	393	1.32279	0.0272859	1
ExDp2	ARID1B_E18_mm10_Enh	694	13184	3655	19306	545	1.17492	0.133223	1
ExM	ARID1B_E18_mm10_Enh	216	13184	3655	19306	167	1.02711	0.931603	1
ExM-U	ARID1B_E18_mm10_Enh	227	13184	3655	19306	191	1.75382	0.00319227	1
ExN	ARID1B_E18_mm10_Enh	72	13184	3655	19306	51	0.665072	0.146699	1
InCGE	ARID1B_E18_mm10_Enh	148	13184	3655	19306	120	1.34088	0.216641	1
InMGE	ARID1B_E18_mm10_Enh	164	13184	3655	19306	132	1.31756	0.203111	1
IP	ARID1B_E18_mm10_Enh	233	13184	3655	19306	189	1.26102	0.215077	1
Mic	ARID1B_E18_mm10_Enh	715	13184	3655	19306	559	1.07245	0.540291	1
OPC	ARID1B_E18_mm10_Enh	494	13184	3655	19306	388	1.10913	0.407439	1
oRG	ARID1B_E18_mm10_Enh	572	13184	3655	19306	443	1.03407	0.823436	1
Per	ARID1B_E18_mm10_Enh	844	13184	3655	19306	637	0.957498	0.663734	1
PgG2M	ARID1B_E18_mm10_Enh	463	13184	3655	19306	340	0.775853	0.0331343	1
PgS	ARID1B_E18_mm10_Enh	574	13184	3655	19306	436	0.913297	0.404492	1
vRG	ARID1B_E18_mm10_Enh	442	13184	3655	19306	350	1.18878	0.191478	1
End	BCL11A_E18_mm10_Prom	544	13300	3655	19306	449	0.447624	2.27e-08	1.23e-05
ExDp1	BCL11A_E18_mm10_Prom	483	13300	3655	19306	470	6.55635	5.42e-12	2.95e-09
ExDp2	BCL11A_E18_mm10_Prom	694	13300	3655	19306	655	3.39899	3.01e-10	1.64e-07
ExM	BCL11A_E18_mm10_Prom	216	13300	3655	19306	209	7.22304	4.88e-06	0.00265454
ExM-U	BCL11A_E18_mm10_Prom	227	13300	3655	19306	220	11.4821	2.88e-07	0.00015683
ExN	BCL11A_E18_mm10_Prom	72	13300	3655	19306	72	Inf	0.00246775	1
InCGE	BCL11A_E18_mm10_Prom	148	13300	3655	19306	143	7.27894	0.00026026	0.141584
InMGE	BCL11A_E18_mm10_Prom	164	13300	3655	19306	156	3.96199	0.0015737	0.856093
IP	BCL11A_E18_mm10_Prom	233	13300	3655	19306	229	11.9873	1.25e-07	6.83e-05
Mic	BCL11A_E18_mm10_Prom	715	13300	3655	19306	587	0.374761	5.02e-14	2.73e-11
OPC	BCL11A_E18_mm10_Prom	494	13300	3655	19306	465	2.36384	5.07e-05	0.0275746
oRG	BCL11A_E18_mm10_Prom	572	13300	3655	19306	531	1.81003	0.00160005	0.87043
Per	BCL11A_E18_mm10_Prom	844	13300	3655	19306	720	0.631005	0.00046318	0.251967
PgG2M	BCL11A_E18_mm10_Prom	463	13300	3655	19306	447	4.91587	1.08e-09	5.87e-07
PgS	BCL11A_E18_mm10_Prom	574	13300	3655	19306	557	7.10627	9.02e-15	4.91e-12
vRG	BCL11A_E18_mm10_Prom	442	13300	3655	19306	415	2.44228	9.61e-05	0.0522889
End	BCL11A_E18_mm10_Enh	544	13556	3655	19306	433	1.05725	0.678411	1
ExDp1	BCL11A_E18_mm10_Enh	483	13556	3655	19306	406	1.4255	0.0076683	1
ExDp2	BCL11A_E18_mm10_Enh	694	13556	3655	19306	563	1.24361	0.0525932	1
ExM	BCL11A_E18_mm10_Enh	216	13556	3655	19306	184	1.63164	0.0157411	1
ExM-U	BCL11A_E18_mm10_Enh	227	13556	3655	19306	194	1.7267	0.00656324	1
ExN	BCL11A_E18_mm10_Enh	72	13556	3655	19306	61	1.35033	0.452295	1
InCGE	BCL11A_E18_mm10_Enh	148	13556	3655	19306	122	1.29712	0.285694	1
InMGE	BCL11A_E18_mm10_Enh	164	13556	3655	19306	141	1.838	0.0106675	1
IP	BCL11A_E18_mm10_Enh	233	13556	3655	19306	187	1.03131	0.93161	1
Mic	BCL11A_E18_mm10_Enh	715	13556	3655	19306	563	0.950532	0.63318	1
OPC	BCL11A_E18_mm10_Enh	494	13556	3655	19306	405	1.24536	0.0962851	1
oRG	BCL11A_E18_mm10_Enh	572	13556	3655	19306	450	0.968066	0.772043	1
Per	BCL11A_E18_mm10_Enh	844	13556	3655	19306	670	1.11599	0.291915	1
PgG2M	BCL11A_E18_mm10_Enh	463	13556	3655	19306	361	0.897938	0.376725	1
PgS	BCL11A_E18_mm10_Enh	574	13556	3655	19306	434	0.760148	0.0150408	1
vRG	BCL11A_E18_mm10_Enh	442	13556	3655	19306	353	1.0782	0.60496	1
End	FOXP1_E18_mm10_Prom	544	11530	3655	19306	371	0.467931	3.65e-12	1.98e-09
ExDp1	FOXP1_E18_mm10_Prom	483	11530	3655	19306	435	2.60861	1.72e-10	9.34e-08
ExDp2	FOXP1_E18_mm10_Prom	694	11530	3655	19306	603	2.14511	6.07e-10	3.3e-07
ExM	FOXP1_E18_mm10_Prom	216	11530	3655	19306	199	3.77216	6.24e-08	3.4e-05
ExM-U	FOXP1_E18_mm10_Prom	227	11530	3655	19306	203	2.61311	1.27e-05	0.00690824
ExN	FOXP1_E18_mm10_Prom	72	11530	3655	19306	70	8.36678	5.57e-05	0.0303097
InCGE	FOXP1_E18_mm10_Prom	148	11530	3655	19306	126	1.57693	0.0664769	1
InMGE	FOXP1_E18_mm10_Prom	164	11530	3655	19306	140	1.67042	0.0304762	1
IP	FOXP1_E18_mm10_Prom	233	11530	3655	19306	219	4.5375	6.17e-10	3.36e-07
Mic	FOXP1_E18_mm10_Prom	715	11530	3655	19306	514	0.550048	3.05e-09	1.66e-06
OPC	FOXP1_E18_mm10_Prom	494	11530	3655	19306	416	1.45617	0.00508733	1
oRG	FOXP1_E18_mm10_Prom	572	11530	3655	19306	475	1.33212	0.0221961	1
Per	FOXP1_E18_mm10_Prom	844	11530	3655	19306	611	0.604058	2.04e-07	0.00011089
PgG2M	FOXP1_E18_mm10_Prom	463	11530	3655	19306	427	3.73344	2.32e-15	1.26e-12
PgS	FOXP1_E18_mm10_Prom	574	11530	3655	19306	545	7.24733	8.05e-31	4.38e-28
vRG	FOXP1_E18_mm10_Prom	442	11530	3655	19306	371	1.45906	0.00879103	1
End	FOXP1_E18_mm10_Enh	544	12963	3655	19306	408	1.05298	0.661535	1
ExDp1	FOXP1_E18_mm10_Enh	483	12963	3655	19306	380	1.28073	0.0391978	1
ExDp2	FOXP1_E18_mm10_Enh	694	12963	3655	19306	533	1.23036	0.0463522	1
ExM	FOXP1_E18_mm10_Enh	216	12963	3655	19306	163	1.06918	0.74136	1
ExM-U	FOXP1_E18_mm10_Enh	227	12963	3655	19306	182	1.48956	0.0286985	1
ExN	FOXP1_E18_mm10_Enh	72	12963	3655	19306	59	1.46296	0.266138	1
InCGE	FOXP1_E18_mm10_Enh	148	12963	3655	19306	114	1.18511	0.488525	1
InMGE	FOXP1_E18_mm10_Enh	164	12963	3655	19306	126	1.19552	0.396655	1
IP	FOXP1_E18_mm10_Enh	233	12963	3655	19306	178	1.08053	0.691604	1
Mic	FOXP1_E18_mm10_Enh	715	12963	3655	19306	558	1.27106	0.0185967	1
OPC	FOXP1_E18_mm10_Enh	494	12963	3655	19306	386	1.27491	0.0461672	1
oRG	FOXP1_E18_mm10_Enh	572	12963	3655	19306	419	0.92679	0.485939	1
Per	FOXP1_E18_mm10_Enh	844	12963	3655	19306	619	0.988205	0.889343	1
PgG2M	FOXP1_E18_mm10_Enh	463	12963	3655	19306	338	0.89648	0.349873	1
PgS	FOXP1_E18_mm10_Enh	574	12963	3655	19306	406	0.779372	0.0161818	1
vRG	FOXP1_E18_mm10_Enh	442	12963	3655	19306	328	1.00016	1	1
End	TBR1_E18_mm10_Prom	544	11390	3655	19306	359	0.440415	2.39e-14	1.3e-11
ExDp1	TBR1_E18_mm10_Prom	483	11390	3655	19306	446	3.89841	1.62e-17	8.82e-15
ExDp2	TBR1_E18_mm10_Prom	694	11390	3655	19306	611	2.63915	1.09e-14	5.91e-12
ExM	TBR1_E18_mm10_Prom	216	11390	3655	19306	203	5.9273	2.94e-11	1.6e-08
ExM-U	TBR1_E18_mm10_Prom	227	11390	3655	19306	211	5.04156	9.48e-11	5.16e-08
ExN	TBR1_E18_mm10_Prom	72	11390	3655	19306	69	5.80389	0.00024528	0.13343
InCGE	TBR1_E18_mm10_Prom	148	11390	3655	19306	132	2.58445	0.00040643	0.2211
InMGE	TBR1_E18_mm10_Prom	164	11390	3655	19306	145	2.46512	0.00034982	0.190303
IP	TBR1_E18_mm10_Prom	233	11390	3655	19306	218	4.40653	4.03e-10	2.19e-07
Mic	TBR1_E18_mm10_Prom	715	11390	3655	19306	496	0.500782	2.39e-12	1.3e-09
OPC	TBR1_E18_mm10_Prom	494	11390	3655	19306	412	1.44059	0.00583536	1
oRG	TBR1_E18_mm10_Prom	572	11390	3655	19306	471	1.33541	0.018136	1
Per	TBR1_E18_mm10_Prom	844	11390	3655	19306	591	0.548128	1.97e-10	1.07e-07
PgG2M	TBR1_E18_mm10_Prom	463	11390	3655	19306	406	2.12897	2.17e-07	0.00011794
PgS	TBR1_E18_mm10_Prom	574	11390	3655	19306	525	3.65274	4.4e-19	2.39e-16
vRG	TBR1_E18_mm10_Prom	442	11390	3655	19306	370	1.51992	0.00304796	1
End	TBR1_E18_mm10_Enh	544	13048	3655	19306	411	0.997594	1	1
ExDp1	TBR1_E18_mm10_Enh	483	13048	3655	19306	398	1.55346	0.0005395	0.293487
ExDp2	TBR1_E18_mm10_Enh	694	13048	3655	19306	547	1.30734	0.0126784	1
ExM	TBR1_E18_mm10_Enh	216	13048	3655	19306	170	1.21203	0.311591	1
ExM-U	TBR1_E18_mm10_Enh	227	13048	3655	19306	190	1.81481	0.00163937	0.891818
ExN	TBR1_E18_mm10_Enh	72	13048	3655	19306	55	0.95755	0.887352	1
InCGE	TBR1_E18_mm10_Enh	148	13048	3655	19306	121	1.51593	0.0690936	1
InMGE	TBR1_E18_mm10_Enh	164	13048	3655	19306	134	1.55339	0.0429592	1
IP	TBR1_E18_mm10_Enh	233	13048	3655	19306	173	0.875841	0.417758	1
Mic	TBR1_E18_mm10_Enh	715	13048	3655	19306	546	1.02149	0.880641	1
OPC	TBR1_E18_mm10_Enh	494	13048	3655	19306	383	1.11784	0.383348	1
oRG	TBR1_E18_mm10_Enh	572	13048	3655	19306	429	0.947321	0.622543	1
Per	TBR1_E18_mm10_Enh	844	13048	3655	19306	619	0.892797	0.236068	1
PgG2M	TBR1_E18_mm10_Enh	463	13048	3655	19306	338	0.819263	0.083902	1
PgS	TBR1_E18_mm10_Enh	574	13048	3655	19306	418	0.807497	0.0435993	1
vRG	TBR1_E18_mm10_Enh	442	13048	3655	19306	333	0.984585	0.902875	1
End	TCF7L2_E18_mm10_Prom	544	12815	3655	19306	440	0.531161	2.34e-06	0.00127134
ExDp1	TCF7L2_E18_mm10_Prom	483	12815	3655	19306	451	2.28675	1.14e-05	0.00620033
ExDp2	TCF7L2_E18_mm10_Prom	694	12815	3655	19306	629	1.81153	0.00010718	0.0583064
ExM	TCF7L2_E18_mm10_Prom	216	12815	3655	19306	206	4.55505	8.41e-06	0.00457313
ExM-U	TCF7L2_E18_mm10_Prom	227	12815	3655	19306	212	2.78986	0.00057255	0.311465
ExN	TCF7L2_E18_mm10_Prom	72	12815	3655	19306	72	Inf	0.00040943	0.222729
InCGE	TCF7L2_E18_mm10_Prom	148	12815	3655	19306	140	3.64333	0.00109514	0.595758
InMGE	TCF7L2_E18_mm10_Prom	164	12815	3655	19306	156	5.11429	5.56e-05	0.0302538
IP	TCF7L2_E18_mm10_Prom	233	12815	3655	19306	228	10.2351	4.23e-09	2.3e-06
Mic	TCF7L2_E18_mm10_Prom	715	12815	3655	19306	570	0.429638	2.02e-12	1.1e-09
OPC	TCF7L2_E18_mm10_Prom	494	12815	3655	19306	451	1.72635	0.00193862	1
oRG	TCF7L2_E18_mm10_Prom	572	12815	3655	19306	523	1.82512	0.00033655	0.183081
Per	TCF7L2_E18_mm10_Prom	844	12815	3655	19306	706	0.726321	0.00799848	1
PgG2M	TCF7L2_E18_mm10_Prom	463	12815	3655	19306	444	4.83855	6.07e-12	3.3e-09
PgS	TCF7L2_E18_mm10_Prom	574	12815	3655	19306	555	7.48886	1.12e-18	6.08e-16
vRG	TCF7L2_E18_mm10_Prom	442	12815	3655	19306	408	2.21134	6.07e-05	0.0330024
End	TCF7L2_E18_mm10_Enh	544	13241	3655	19306	418	1.04045	0.777436	1
ExDp1	TCF7L2_E18_mm10_Enh	483	13241	3655	19306	390	1.30367	0.0381979	1
ExDp2	TCF7L2_E18_mm10_Enh	694	13241	3655	19306	550	1.28966	0.0180641	1
ExM	TCF7L2_E18_mm10_Enh	216	13241	3655	19306	165	0.999011	1	1
ExM-U	TCF7L2_E18_mm10_Enh	227	13241	3655	19306	190	1.74011	0.00341901	1
ExN	TCF7L2_E18_mm10_Enh	72	13241	3655	19306	57	1.0831	0.886394	1
InCGE	TCF7L2_E18_mm10_Enh	148	13241	3655	19306	119	1.31593	0.260907	1
InMGE	TCF7L2_E18_mm10_Enh	164	13241	3655	19306	134	1.49013	0.0789157	1
IP	TCF7L2_E18_mm10_Enh	233	13241	3655	19306	179	0.978234	0.870179	1
Mic	TCF7L2_E18_mm10_Enh	715	13241	3655	19306	557	1.0888	0.418532	1
OPC	TCF7L2_E18_mm10_Enh	494	13241	3655	19306	393	1.23583	0.0884659	1
oRG	TCF7L2_E18_mm10_Enh	572	13241	3655	19306	430	0.913756	0.406946	1
Per	TCF7L2_E18_mm10_Enh	844	13241	3655	19306	635	0.976827	0.810733	1
PgG2M	TCF7L2_E18_mm10_Enh	463	13241	3655	19306	353	0.961009	0.762998	1
PgS	TCF7L2_E18_mm10_Enh	574	13241	3655	19306	423	0.81349	0.0536457	1
vRG	TCF7L2_E18_mm10_Enh	442	13241	3655	19306	336	0.98383	0.901792	1
End	ATAC_GW18_GW19_hg38_Prom	544	13997	3655	19306	465	0.525366	2.83e-05	0.0153893
ExDp1	ATAC_GW18_GW19_hg38_Prom	483	13997	3655	19306	468	4.55943	1e-08	5.46e-06
ExDp2	ATAC_GW18_GW19_hg38_Prom	694	13997	3655	19306	661	4.22609	2.75e-11	1.49e-08
ExM	ATAC_GW18_GW19_hg38_Prom	216	13997	3655	19306	208	4.73991	0.00019518	0.106176
ExM-U	ATAC_GW18_GW19_hg38_Prom	227	13997	3655	19306	218	4.98394	9.33e-05	0.0507611
ExN	ATAC_GW18_GW19_hg38_Prom	72	13997	3655	19306	70	3.07547	0.122046	1
InCGE	ATAC_GW18_GW19_hg38_Prom	148	13997	3655	19306	143	6.42809	0.0008231	0.447767
InMGE	ATAC_GW18_GW19_hg38_Prom	164	13997	3655	19306	156	3.49605	0.00642573	1
IP	ATAC_GW18_GW19_hg38_Prom	233	13997	3655	19306	227	5.20493	4.39e-05	0.0238614
Mic	ATAC_GW18_GW19_hg38_Prom	715	13997	3655	19306	569	0.22923	7.76e-29	4.22e-26
OPC	ATAC_GW18_GW19_hg38_Prom	494	13997	3655	19306	466	2.18602	0.00040809	0.222001
oRG	ATAC_GW18_GW19_hg38_Prom	572	13997	3655	19306	551	5.00959	8.44e-11	4.59e-08
Per	ATAC_GW18_GW19_hg38_Prom	844	13997	3655	19306	740	0.756777	0.0472941	1
PgG2M	ATAC_GW18_GW19_hg38_Prom	463	13997	3655	19306	454	15.0431	7.54e-14	4.1e-11
PgS	ATAC_GW18_GW19_hg38_Prom	574	13997	3655	19306	559	8.12651	3.91e-14	2.13e-11
vRG	ATAC_GW18_GW19_hg38_Prom	442	13997	3655	19306	427	6.93322	3.09e-10	1.68e-07
End	ATAC_GW18_GW19_hg38_Enh	544	14165	3655	19306	417	0.957832	0.730105	1
ExDp1	ATAC_GW18_GW19_hg38_Enh	483	14165	3655	19306	391	1.23824	0.092252	1
ExDp2	ATAC_GW18_GW19_hg38_Enh	694	14165	3655	19306	562	1.3878	0.00288869	1
ExM	ATAC_GW18_GW19_hg38_Enh	216	14165	3655	19306	178	1.43107	0.0681846	1
ExM-U	ATAC_GW18_GW19_hg38_Enh	227	14165	3655	19306	180	1.15948	0.445249	1
ExN	ATAC_GW18_GW19_hg38_Enh	72	14165	3655	19306	61	1.49779	0.245768	1
InCGE	ATAC_GW18_GW19_hg38_Enh	148	14165	3655	19306	118	1.17951	0.533122	1
InMGE	ATAC_GW18_GW19_hg38_Enh	164	14165	3655	19306	134	1.40109	0.137068	1
IP	ATAC_GW18_GW19_hg38_Enh	233	14165	3655	19306	174	0.806777	0.182519	1
Mic	ATAC_GW18_GW19_hg38_Enh	715	14165	3655	19306	551	0.94971	0.607112	1
OPC	ATAC_GW18_GW19_hg38_Enh	494	14165	3655	19306	399	1.26774	0.063855	1
oRG	ATAC_GW18_GW19_hg38_Enh	572	14165	3655	19306	466	1.3615	0.00964176	1
Per	ATAC_GW18_GW19_hg38_Enh	844	14165	3655	19306	642	0.964692	0.733029	1
PgG2M	ATAC_GW18_GW19_hg38_Enh	463	14165	3655	19306	346	0.813034	0.0857529	1
PgS	ATAC_GW18_GW19_hg38_Enh	574	14165	3655	19306	427	0.792435	0.0329759	1
vRG	ATAC_GW18_GW19_hg38_Enh	442	14165	3655	19306	351	1.16893	0.258404	1
End	ATAC_E15_E18_mm10_Prom	544	12851	3655	19306	433	0.468612	9.77e-09	5.32e-06
ExDp1	ATAC_E15_E18_mm10_Prom	483	12851	3655	19306	460	3.56269	1.61e-09	8.76e-07
ExDp2	ATAC_E15_E18_mm10_Prom	694	12851	3655	19306	640	2.45291	4.18e-08	2.28e-05
ExM	ATAC_E15_E18_mm10_Prom	216	12851	3655	19306	206	4.51581	8.42e-06	0.0045809
ExM-U	ATAC_E15_E18_mm10_Prom	227	12851	3655	19306	215	4.04175	1.35e-05	0.00736174
ExN	ATAC_E15_E18_mm10_Prom	72	12851	3655	19306	70	4.44713	0.0208618	1
InCGE	ATAC_E15_E18_mm10_Prom	148	12851	3655	19306	138	2.52867	0.010149	1
InMGE	ATAC_E15_E18_mm10_Prom	164	12851	3655	19306	150	1.91683	0.0521525	1
IP	ATAC_E15_E18_mm10_Prom	233	12851	3655	19306	224	4.22375	6.58e-06	0.00357934
Mic	ATAC_E15_E18_mm10_Prom	715	12851	3655	19306	563	0.386751	1.57e-15	8.55e-13
OPC	ATAC_E15_E18_mm10_Prom	494	12851	3655	19306	456	2.04897	9.58e-05	0.0521018
oRG	ATAC_E15_E18_mm10_Prom	572	12851	3655	19306	535	2.77346	2.95e-08	1.61e-05
Per	ATAC_E15_E18_mm10_Prom	844	12851	3655	19306	717	0.842687	0.163781	1
PgG2M	ATAC_E15_E18_mm10_Prom	463	12851	3655	19306	435	2.70267	9.03e-07	0.00049097
PgS	ATAC_E15_E18_mm10_Prom	574	12851	3655	19306	542	3.19498	5.79e-10	3.15e-07
vRG	ATAC_E15_E18_mm10_Prom	442	12851	3655	19306	412	2.66646	1.86e-06	0.0010094
End	ATAC_E15_E18_mm10_Enh	544	13578	3655	19306	438	1.13983	0.313874	1
ExDp1	ATAC_E15_E18_mm10_Enh	483	13578	3655	19306	412	1.60034	0.00051141	0.278206
ExDp2	ATAC_E15_E18_mm10_Enh	694	13578	3655	19306	565	1.27849	0.0311763	1
ExM	ATAC_E15_E18_mm10_Enh	216	13578	3655	19306	181	1.44436	0.0734681	1
ExM-U	ATAC_E15_E18_mm10_Enh	227	13578	3655	19306	191	1.52981	0.0290212	1
ExN	ATAC_E15_E18_mm10_Enh	72	13578	3655	19306	63	1.71369	0.174682	1
InCGE	ATAC_E15_E18_mm10_Enh	148	13578	3655	19306	124	1.45191	0.13402	1
InMGE	ATAC_E15_E18_mm10_Enh	164	13578	3655	19306	138	1.54795	0.0657625	1
IP	ATAC_E15_E18_mm10_Enh	233	13578	3655	19306	188	1.06494	0.796847	1
Mic	ATAC_E15_E18_mm10_Enh	715	13578	3655	19306	566	0.984952	0.87377	1
OPC	ATAC_E15_E18_mm10_Enh	494	13578	3655	19306	390	0.983368	0.902035	1
oRG	ATAC_E15_E18_mm10_Enh	572	13578	3655	19306	457	1.06649	0.602419	1
Per	ATAC_E15_E18_mm10_Enh	844	13578	3655	19306	649	0.904753	0.315538	1
PgG2M	ATAC_E15_E18_mm10_Enh	463	13578	3655	19306	362	0.913631	0.486977	1
PgS	ATAC_E15_E18_mm10_Enh	574	13578	3655	19306	433	0.752697	0.0109264	1
vRG	ATAC_E15_E18_mm10_Enh	442	13578	3655	19306	369	1.4573	0.00791586	1

## Sheet: Table S7D
setA	setB	setA_size	setB_size	setA_size_background	setB_size_background	overlap	fisher_OR	fisher_p	fisher_padj
CGE Interneuron	ARID1B_GW23_hg38_Prom	224	13244	5568	19306	207	2.19292	0.00175916	1
Cycling Progenitor	ARID1B_GW23_hg38_Prom	704	13244	5568	19306	673	5.12355	1.37456e-21	1.0749e-18
Early Radial Glia	ARID1B_GW23_hg38_Prom	603	13244	5568	19306	541	1.76587	9.40534e-05	0.0735498
Endothelial Cell	ARID1B_GW23_hg38_Prom	1342	13244	5568	19306	1124	0.867673	0.115434	1
Glutamatergic Neuron 1	ARID1B_GW23_hg38_Prom	183	13244	5568	19306	174	4.63189	6.02495e-06	0.00471151
Glutamatergic Neuron 2	ARID1B_GW23_hg38_Prom	154	13244	5568	19306	150	7.97678	8.5143e-07	0.000665818
Glutamatergic Neuron 3	ARID1B_GW23_hg38_Prom	241	13244	5568	19306	229	4.61496	1.50597e-07	0.000117766
Glutamatergic Neuron 4	ARID1B_GW23_hg38_Prom	25	13244	5568	19306	25	Inf	0.040392	1
Glutamatergic Neuron 5	ARID1B_GW23_hg38_Prom	190	13244	5568	19306	188	30.34	5.51305e-11	4.31121e-08
Glutamatergic Neuron 6	ARID1B_GW23_hg38_Prom	245	13244	5568	19306	232	4.153	3.57144e-07	0.000279287
Glutamatergic Neuron 7	ARID1B_GW23_hg38_Prom	524	13244	5568	19306	497	4.18873	3.63993e-14	2.84643e-11
Glutamatergic Neuron 8	ARID1B_GW23_hg38_Prom	780	13244	5568	19306	727	3.62408	1.30651e-17	1.02169e-14
Late Radial Glia	ARID1B_GW23_hg38_Prom	913	13244	5568	19306	809	1.53352	0.000263694	0.206209
MGE Interneuron	ARID1B_GW23_hg38_Prom	316	13244	5568	19306	291	2.46591	3.34973e-05	0.0261949
Microglia	ARID1B_GW23_hg38_Prom	875	13244	5568	19306	632	0.34054	4.88497e-30	3.82004e-27
neuronal intermedate progenitor cell	ARID1B_GW23_hg38_Prom	441	13244	5568	19306	423	4.70465	3.00183e-13	2.34743e-10
Oligodendrocyte intermediate progenitor cell	ARID1B_GW23_hg38_Prom	578	13244	5568	19306	525	2.00524	4.93431e-06	0.00385863
Oligodendrocyte Progenitor Cell/Oligodendrocyte	ARID1B_GW23_hg38_Prom	605	13244	5568	19306	552	2.0707	1.18781e-06	0.000928871
Pericyte	ARID1B_GW23_hg38_Prom	1058	13244	5568	19306	871	0.790756	0.0172583	1
Red Blood Cell	ARID1B_GW23_hg38_Prom	36	13244	5568	19306	22	0.259215	0.000356322	0.278644
Subplate	ARID1B_GW23_hg38_Prom	738	13244	5568	19306	683	2.46527	1.54962e-10	1.21181e-07
Truncated Radial Glia	ARID1B_GW23_hg38_Prom	818	13244	5568	19306	730	1.65155	5.35204e-05	0.0418529
Vascular and Leptomeningeal Cell	ARID1B_GW23_hg38_Prom	849	13244	5568	19306	671	0.561565	1.17419e-08	9.18219e-06
CGE Interneuron	ARID1B_GW23_hg38_Enh	224	13909	5568	19306	182	1.40311	0.0621224	1
Cycling Progenitor	ARID1B_GW23_hg38_Enh	704	13909	5568	19306	536	1.02327	0.847942	1
Early Radial Glia	ARID1B_GW23_hg38_Enh	603	13909	5568	19306	447	0.938936	0.53697	1
Endothelial Cell	ARID1B_GW23_hg38_Enh	1342	13909	5568	19306	1023	1.07422	0.35063	1
Glutamatergic Neuron 1	ARID1B_GW23_hg38_Enh	183	13909	5568	19306	135	0.910838	0.591332	1
Glutamatergic Neuron 2	ARID1B_GW23_hg38_Enh	154	13909	5568	19306	124	1.31139	0.208477	1
Glutamatergic Neuron 3	ARID1B_GW23_hg38_Enh	241	13909	5568	19306	182	1.00819	1	1
Glutamatergic Neuron 4	ARID1B_GW23_hg38_Enh	25	13909	5568	19306	18	0.782272	0.635002	1
Glutamatergic Neuron 5	ARID1B_GW23_hg38_Enh	190	13909	5568	19306	157	1.51329	0.0354517	1
Glutamatergic Neuron 6	ARID1B_GW23_hg38_Enh	245	13909	5568	19306	197	1.38139	0.0613588	1
Glutamatergic Neuron 7	ARID1B_GW23_hg38_Enh	524	13909	5568	19306	420	1.35398	0.0101605	1
Glutamatergic Neuron 8	ARID1B_GW23_hg38_Enh	780	13909	5568	19306	592	1.07052	0.488972	1
Late Radial Glia	ARID1B_GW23_hg38_Enh	913	13909	5568	19306	689	1.01643	0.863037	1
MGE Interneuron	ARID1B_GW23_hg38_Enh	316	13909	5568	19306	251	1.31438	0.0720635	1
Microglia	ARID1B_GW23_hg38_Enh	875	13909	5568	19306	649	0.92005	0.334713	1
neuronal intermedate progenitor cell	ARID1B_GW23_hg38_Enh	441	13909	5568	19306	336	1.00356	1	1
Oligodendrocyte intermediate progenitor cell	ARID1B_GW23_hg38_Enh	578	13909	5568	19306	439	1.04068	0.75332	1
Oligodendrocyte Progenitor Cell/Oligodendrocyte	ARID1B_GW23_hg38_Enh	605	13909	5568	19306	456	0.991041	0.918393	1
Pericyte	ARID1B_GW23_hg38_Enh	1058	13909	5568	19306	810	1.12549	0.165337	1
Red Blood Cell	ARID1B_GW23_hg38_Enh	36	13909	5568	19306	28	1.21968	0.841061	1
Subplate	ARID1B_GW23_hg38_Enh	738	13909	5568	19306	585	1.26564	0.0165642	1
Truncated Radial Glia	ARID1B_GW23_hg38_Enh	818	13909	5568	19306	621	1.04599	0.651725	1
Vascular and Leptomeningeal Cell	ARID1B_GW23_hg38_Enh	849	13909	5568	19306	632	0.922809	0.374966	1
CGE Interneuron	BCL11A_GW23_hg38_Prom	224	12953	5568	19306	203	2.01361	0.00237159	1
Cycling Progenitor	BCL11A_GW23_hg38_Prom	704	12953	5568	19306	664	4.29681	1.02311e-21	8.00073e-19
Early Radial Glia	BCL11A_GW23_hg38_Prom	603	12953	5568	19306	538	1.98527	9.96032e-07	0.000778897
Endothelial Cell	BCL11A_GW23_hg38_Prom	1342	12953	5568	19306	1095	0.875786	0.127062	1
Glutamatergic Neuron 1	BCL11A_GW23_hg38_Prom	183	12953	5568	19306	171	3.59763	1.36594e-05	0.0106817
Glutamatergic Neuron 2	BCL11A_GW23_hg38_Prom	154	12953	5568	19306	143	2.68769	0.000938817	0.734155
Glutamatergic Neuron 3	BCL11A_GW23_hg38_Prom	241	12953	5568	19306	228	4.85881	6.99064e-09	5.46668e-06
Glutamatergic Neuron 4	BCL11A_GW23_hg38_Prom	25	12953	5568	19306	25	Inf	0.0243976	1
Glutamatergic Neuron 5	BCL11A_GW23_hg38_Prom	190	12953	5568	19306	187	17.9139	1.10404e-11	8.6336e-09
Glutamatergic Neuron 6	BCL11A_GW23_hg38_Prom	245	12953	5568	19306	230	4.00264	8.32492e-08	6.51009e-05
Glutamatergic Neuron 7	BCL11A_GW23_hg38_Prom	524	12953	5568	19306	490	3.62212	3.73821e-14	2.92328e-11
Glutamatergic Neuron 8	BCL11A_GW23_hg38_Prom	780	12953	5568	19306	714	3.05902	1.1905e-16	9.3097e-14
Late Radial Glia	BCL11A_GW23_hg38_Prom	913	12953	5568	19306	797	1.58444	2.80454e-05	0.0219315
MGE Interneuron	BCL11A_GW23_hg38_Prom	316	12953	5568	19306	283	1.99245	0.000360707	0.282073
Microglia	BCL11A_GW23_hg38_Prom	875	12953	5568	19306	626	0.411591	2.62653e-22	2.05395e-19
neuronal intermedate progenitor cell	BCL11A_GW23_hg38_Prom	441	12953	5568	19306	420	4.62935	4.67504e-15	3.65588e-12
Oligodendrocyte intermediate progenitor cell	BCL11A_GW23_hg38_Prom	578	12953	5568	19306	512	1.77023	3.96821e-05	0.0310314
Oligodendrocyte Progenitor Cell/Oligodendrocyte	BCL11A_GW23_hg38_Prom	605	12953	5568	19306	544	2.05156	3.09921e-07	0.000242358
Pericyte	BCL11A_GW23_hg38_Prom	1058	12953	5568	19306	843	0.77213	0.00493627	1
Red Blood Cell	BCL11A_GW23_hg38_Prom	36	12953	5568	19306	22	0.308753	0.0014997	1
Subplate	BCL11A_GW23_hg38_Prom	738	12953	5568	19306	672	2.32818	1.0054e-10	7.86225e-08
Truncated Radial Glia	BCL11A_GW23_hg38_Prom	818	12953	5568	19306	717	1.63503	2.38612e-05	0.0186595
Vascular and Leptomeningeal Cell	BCL11A_GW23_hg38_Prom	849	12953	5568	19306	644	0.549289	2.98742e-10	2.33616e-07
CGE Interneuron	BCL11A_GW23_hg38_Enh	224	14034	5568	19306	190	1.78481	0.00185416	1
Cycling Progenitor	BCL11A_GW23_hg38_Enh	704	14034	5568	19306	515	0.816231	0.0331948	1
Early Radial Glia	BCL11A_GW23_hg38_Enh	603	14034	5568	19306	467	1.12352	0.298947	1
Endothelial Cell	BCL11A_GW23_hg38_Enh	1342	14034	5568	19306	1032	1.08386	0.308939	1
Glutamatergic Neuron 1	BCL11A_GW23_hg38_Enh	183	14034	5568	19306	130	0.758902	0.104284	1
Glutamatergic Neuron 2	BCL11A_GW23_hg38_Enh	154	14034	5568	19306	117	0.956629	0.844925	1
Glutamatergic Neuron 3	BCL11A_GW23_hg38_Enh	241	14034	5568	19306	186	1.07826	0.692387	1
Glutamatergic Neuron 4	BCL11A_GW23_hg38_Enh	25	14034	5568	19306	20	1.17967	1	1
Glutamatergic Neuron 5	BCL11A_GW23_hg38_Enh	190	14034	5568	19306	149	1.10136	0.659078	1
Glutamatergic Neuron 6	BCL11A_GW23_hg38_Enh	245	14034	5568	19306	187	1.02154	0.937491	1
Glutamatergic Neuron 7	BCL11A_GW23_hg38_Enh	524	14034	5568	19306	426	1.42194	0.00289955	1
Glutamatergic Neuron 8	BCL11A_GW23_hg38_Enh	780	14034	5568	19306	588	0.995277	0.962881	1
Late Radial Glia	BCL11A_GW23_hg38_Enh	913	14034	5568	19306	720	1.24766	0.0147208	1
MGE Interneuron	BCL11A_GW23_hg38_Enh	316	14034	5568	19306	251	1.2697	0.109206	1
Microglia	BCL11A_GW23_hg38_Enh	875	14034	5568	19306	649	0.884565	0.156892	1
neuronal intermedate progenitor cell	BCL11A_GW23_hg38_Enh	441	14034	5568	19306	331	0.904211	0.405552	1
Oligodendrocyte intermediate progenitor cell	BCL11A_GW23_hg38_Enh	578	14034	5568	19306	453	1.18014	0.138963	1
Oligodendrocyte Progenitor Cell/Oligodendrocyte	BCL11A_GW23_hg38_Enh	605	14034	5568	19306	478	1.21843	0.0701701	1
Pericyte	BCL11A_GW23_hg38_Enh	1058	14034	5568	19306	809	1.07373	0.41043	1
Red Blood Cell	BCL11A_GW23_hg38_Enh	36	14034	5568	19306	26	0.85048	0.686363	1
Subplate	BCL11A_GW23_hg38_Enh	738	14034	5568	19306	600	1.41958	0.000530329	0.414717
Truncated Radial Glia	BCL11A_GW23_hg38_Enh	818	14034	5568	19306	627	1.05858	0.554016	1
Vascular and Leptomeningeal Cell	BCL11A_GW23_hg38_Enh	849	14034	5568	19306	650	1.02239	0.823076	1
CGE Interneuron	FOXP1_GW23_hg38_Prom	224	10847	5568	19306	171	1.45974	0.0203056	1
Cycling Progenitor	FOXP1_GW23_hg38_Prom	704	10847	5568	19306	570	2.10596	2.63388e-14	2.05969e-11
Early Radial Glia	FOXP1_GW23_hg38_Prom	603	10847	5568	19306	439	1.27077	0.0153977	1
Endothelial Cell	FOXP1_GW23_hg38_Prom	1342	10847	5568	19306	855	0.733356	4.50648e-06	0.00352406
Glutamatergic Neuron 1	FOXP1_GW23_hg38_Prom	183	10847	5568	19306	158	3.17189	1.81406e-08	1.41859e-05
Glutamatergic Neuron 2	FOXP1_GW23_hg38_Prom	154	10847	5568	19306	129	2.35253	4.8631e-05	0.0380295
Glutamatergic Neuron 3	FOXP1_GW23_hg38_Prom	241	10847	5568	19306	215	4.38338	6.85623e-15	5.36157e-12
Glutamatergic Neuron 4	FOXP1_GW23_hg38_Prom	25	10847	5568	19306	23	4.95975	0.0147209	1
Glutamatergic Neuron 5	FOXP1_GW23_hg38_Prom	190	10847	5568	19306	177	6.58849	5.54377e-16	4.33523e-13
Glutamatergic Neuron 6	FOXP1_GW23_hg38_Prom	245	10847	5568	19306	213	3.39809	6.52659e-12	5.1038e-09
Glutamatergic Neuron 7	FOXP1_GW23_hg38_Prom	524	10847	5568	19306	449	3.07696	5.49903e-21	4.30024e-18
Glutamatergic Neuron 8	FOXP1_GW23_hg38_Prom	780	10847	5568	19306	658	3.07041	1.33978e-29	1.04771e-26
Late Radial Glia	FOXP1_GW23_hg38_Prom	913	10847	5568	19306	651	1.16938	0.0558947	1
MGE Interneuron	FOXP1_GW23_hg38_Prom	316	10847	5568	19306	243	1.59445	0.00070755	0.553304
Microglia	FOXP1_GW23_hg38_Prom	875	10847	5568	19306	504	0.546547	7.71991e-15	6.03697e-12
neuronal intermedate progenitor cell	FOXP1_GW23_hg38_Prom	441	10847	5568	19306	362	2.15323	3.15727e-10	2.46899e-07
Oligodendrocyte intermediate progenitor cell	FOXP1_GW23_hg38_Prom	578	10847	5568	19306	407	1.09529	0.384247	1
Oligodendrocyte Progenitor Cell/Oligodendrocyte	FOXP1_GW23_hg38_Prom	605	10847	5568	19306	445	1.29981	0.00801433	1
Pericyte	FOXP1_GW23_hg38_Prom	1058	10847	5568	19306	665	0.726229	1.45701e-05	0.0113939
Red Blood Cell	FOXP1_GW23_hg38_Prom	36	10847	5568	19306	16	0.358901	0.00274645	1
Subplate	FOXP1_GW23_hg38_Prom	738	10847	5568	19306	599	2.14063	1.97725e-15	1.54621e-12
Truncated Radial Glia	FOXP1_GW23_hg38_Prom	818	10847	5568	19306	563	1.00822	0.933649	1
Vascular and Leptomeningeal Cell	FOXP1_GW23_hg38_Prom	849	10847	5568	19306	464	0.468386	2.91046e-22	2.27598e-19
CGE Interneuron	FOXP1_GW23_hg38_Enh	224	13757	5568	19306	171	1.15155	0.431635	1
Cycling Progenitor	FOXP1_GW23_hg38_Enh	704	13757	5568	19306	515	0.967806	0.744496	1
Early Radial Glia	FOXP1_GW23_hg38_Enh	603	13757	5568	19306	461	1.238	0.040523	1
Endothelial Cell	FOXP1_GW23_hg38_Enh	1342	13757	5568	19306	986	1.01898	0.827735	1
Glutamatergic Neuron 1	FOXP1_GW23_hg38_Enh	183	13757	5568	19306	131	0.910296	0.601724	1
Glutamatergic Neuron 2	FOXP1_GW23_hg38_Enh	154	13757	5568	19306	116	1.07291	0.777941	1
Glutamatergic Neuron 3	FOXP1_GW23_hg38_Enh	241	13757	5568	19306	183	1.16487	0.360784	1
Glutamatergic Neuron 4	FOXP1_GW23_hg38_Enh	25	13757	5568	19306	19	1.08199	1	1
Glutamatergic Neuron 5	FOXP1_GW23_hg38_Enh	190	13757	5568	19306	146	1.16561	0.444334	1
Glutamatergic Neuron 6	FOXP1_GW23_hg38_Enh	245	13757	5568	19306	190	1.2857	0.130271	1
Glutamatergic Neuron 7	FOXP1_GW23_hg38_Enh	524	13757	5568	19306	403	1.23007	0.0634186	1
Glutamatergic Neuron 8	FOXP1_GW23_hg38_Enh	780	13757	5568	19306	576	1.06721	0.501549	1
Late Radial Glia	FOXP1_GW23_hg38_Enh	913	13757	5568	19306	678	1.07467	0.425752	1
MGE Interneuron	FOXP1_GW23_hg38_Enh	316	13757	5568	19306	234	1.05478	0.737375	1
Microglia	FOXP1_GW23_hg38_Enh	875	13757	5568	19306	629	0.912634	0.286853	1
neuronal intermedate progenitor cell	FOXP1_GW23_hg38_Enh	441	13757	5568	19306	334	1.10555	0.423486	1
Oligodendrocyte intermediate progenitor cell	FOXP1_GW23_hg38_Enh	578	13757	5568	19306	434	1.11885	0.308956	1
Oligodendrocyte Progenitor Cell/Oligodendrocyte	FOXP1_GW23_hg38_Enh	605	13757	5568	19306	454	1.10352	0.344397	1
Pericyte	FOXP1_GW23_hg38_Enh	1058	13757	5568	19306	770	0.995357	0.968397	1
Red Blood Cell	FOXP1_GW23_hg38_Enh	36	13757	5568	19306	26	0.98666	1	1
Subplate	FOXP1_GW23_hg38_Enh	738	13757	5568	19306	568	1.22938	0.0319189	1
Truncated Radial Glia	FOXP1_GW23_hg38_Enh	818	13757	5568	19306	596	0.980621	0.826555	1
Vascular and Leptomeningeal Cell	FOXP1_GW23_hg38_Enh	849	13757	5568	19306	604	0.861179	0.0774485	1
CGE Interneuron	TBR1_GW23_hg38_Prom	224	13828	5568	19306	213	2.8616	0.000702731	0.549536
Cycling Progenitor	TBR1_GW23_hg38_Prom	704	13828	5568	19306	679	5.28555	1.66963e-17	1.30565e-14
Early Radial Glia	TBR1_GW23_hg38_Prom	603	13828	5568	19306	556	1.97728	4.87875e-05	0.0381518
Endothelial Cell	TBR1_GW23_hg38_Prom	1342	13828	5568	19306	1153	0.766344	0.00737408	1
Glutamatergic Neuron 1	TBR1_GW23_hg38_Prom	183	13828	5568	19306	174	3.49591	0.000477062	0.373062
Glutamatergic Neuron 2	TBR1_GW23_hg38_Prom	154	13828	5568	19306	152	18.3974	1.32796e-06	0.00103846
Glutamatergic Neuron 3	TBR1_GW23_hg38_Prom	241	13828	5568	19306	233	7.13519	1.1117e-07	8.69353e-05
Glutamatergic Neuron 4	TBR1_GW23_hg38_Prom	25	13828	5568	19306	25	Inf	0.102773	1
Glutamatergic Neuron 5	TBR1_GW23_hg38_Prom	190	13828	5568	19306	188	22.9348	2.03331e-08	1.59005e-05
Glutamatergic Neuron 6	TBR1_GW23_hg38_Prom	245	13828	5568	19306	238	9.74502	1.00149e-08	7.83167e-06
Glutamatergic Neuron 7	TBR1_GW23_hg38_Prom	524	13828	5568	19306	503	4.58917	4.91633e-12	3.84457e-09
Glutamatergic Neuron 8	TBR1_GW23_hg38_Prom	780	13828	5568	19306	741	4.70511	1.13711e-17	8.89224e-15
Late Radial Glia	TBR1_GW23_hg38_Prom	913	13828	5568	19306	834	1.6994	8.05682e-05	0.0630044
MGE Interneuron	TBR1_GW23_hg38_Prom	316	13828	5568	19306	297	2.79289	5.33359e-05	0.0417087
Microglia	TBR1_GW23_hg38_Prom	875	13828	5568	19306	663	0.298904	4.02371e-32	3.14654e-29
neuronal intermedate progenitor cell	TBR1_GW23_hg38_Prom	441	13828	5568	19306	426	4.4724	3.37033e-10	2.6356e-07
Oligodendrocyte intermediate progenitor cell	TBR1_GW23_hg38_Prom	578	13828	5568	19306	539	2.32994	2.23239e-06	0.00174573
Oligodendrocyte Progenitor Cell/Oligodendrocyte	TBR1_GW23_hg38_Prom	605	13828	5568	19306	562	2.06403	1.97584e-05	0.0154511
Pericyte	TBR1_GW23_hg38_Prom	1058	13828	5568	19306	901	0.750317	0.00808614	1
Red Blood Cell	TBR1_GW23_hg38_Prom	36	13828	5568	19306	23	0.221685	0.000139583	0.109154
Subplate	TBR1_GW23_hg38_Prom	738	13828	5568	19306	703	3.40348	8.46836e-13	6.62226e-10
Truncated Radial Glia	TBR1_GW23_hg38_Prom	818	13828	5568	19306	748	1.70554	0.0001417	0.110809
Vascular and Leptomeningeal Cell	TBR1_GW23_hg38_Prom	849	13828	5568	19306	714	0.621703	2.31834e-05	0.0181294
CGE Interneuron	TBR1_GW23_hg38_Enh	224	14160	5568	19306	183	1.28079	0.1808	1
Cycling Progenitor	TBR1_GW23_hg38_Enh	704	14160	5568	19306	515	0.738297	0.00149538	1
Early Radial Glia	TBR1_GW23_hg38_Enh	603	14160	5568	19306	467	1.02073	0.873334	1
Endothelial Cell	TBR1_GW23_hg38_Enh	1342	14160	5568	19306	1013	0.867033	0.0638548	1
Glutamatergic Neuron 1	TBR1_GW23_hg38_Enh	183	14160	5568	19306	146	1.16688	0.459881	1
Glutamatergic Neuron 2	TBR1_GW23_hg38_Enh	154	14160	5568	19306	137	2.35848	0.000591779	0.462771
Glutamatergic Neuron 3	TBR1_GW23_hg38_Enh	241	14160	5568	19306	196	1.30665	0.143862	1
Glutamatergic Neuron 4	TBR1_GW23_hg38_Enh	25	14160	5568	19306	20	1.08209	1	1
Glutamatergic Neuron 5	TBR1_GW23_hg38_Enh	190	14160	5568	19306	167	2.09485	0.000563096	0.440341
Glutamatergic Neuron 6	TBR1_GW23_hg38_Enh	245	14160	5568	19306	208	1.73998	0.00279936	1
Glutamatergic Neuron 7	TBR1_GW23_hg38_Enh	524	14160	5568	19306	431	1.39458	0.00665886	1
Glutamatergic Neuron 8	TBR1_GW23_hg38_Enh	780	14160	5568	19306	619	1.19911	0.0699513	1
Late Radial Glia	TBR1_GW23_hg38_Enh	913	14160	5568	19306	723	1.15633	0.118462	1
MGE Interneuron	TBR1_GW23_hg38_Enh	316	14160	5568	19306	258	1.36339	0.0455834	1
Microglia	TBR1_GW23_hg38_Enh	875	14160	5568	19306	677	0.994092	0.963839	1
neuronal intermedate progenitor cell	TBR1_GW23_hg38_Enh	441	14160	5568	19306	338	0.906772	0.428852	1
Oligodendrocyte intermediate progenitor cell	TBR1_GW23_hg38_Enh	578	14160	5568	19306	464	1.23135	0.0738726	1
Oligodendrocyte Progenitor Cell/Oligodendrocyte	TBR1_GW23_hg38_Enh	605	14160	5568	19306	501	1.48207	0.000565097	0.441906
Pericyte	TBR1_GW23_hg38_Enh	1058	14160	5568	19306	814	1.00076	1	1
Red Blood Cell	TBR1_GW23_hg38_Enh	36	14160	5568	19306	26	0.779964	0.534331	1
Subplate	TBR1_GW23_hg38_Enh	738	14160	5568	19306	620	1.612	6.01791e-06	0.00470601
Truncated Radial Glia	TBR1_GW23_hg38_Enh	818	14160	5568	19306	634	1.01703	0.888722	1
Vascular and Leptomeningeal Cell	TBR1_GW23_hg38_Enh	849	14160	5568	19306	666	1.05573	0.582376	1
CGE Interneuron	TCF7L2_GW23_hg38_Prom	224	13561	5568	19306	210	2.26327	0.00324348	1
Cycling Progenitor	TCF7L2_GW23_hg38_Prom	704	13561	5568	19306	679	5.69534	1.934e-19	1.51239e-16
Early Radial Glia	TCF7L2_GW23_hg38_Prom	603	13561	5568	19306	563	2.7388	1.07474e-08	8.40447e-06
Endothelial Cell	TCF7L2_GW23_hg38_Prom	1342	13561	5568	19306	1153	0.845587	0.0885224	1
Glutamatergic Neuron 1	TCF7L2_GW23_hg38_Prom	183	13561	5568	19306	173	3.19732	0.000667719	0.522156
Glutamatergic Neuron 2	TCF7L2_GW23_hg38_Prom	154	13561	5568	19306	150	6.47917	2.33116e-05	0.0182297
Glutamatergic Neuron 3	TCF7L2_GW23_hg38_Prom	241	13561	5568	19306	233	7.67067	2.17328e-08	1.69951e-05
Glutamatergic Neuron 4	TCF7L2_GW23_hg38_Prom	25	13561	5568	19306	25	Inf	0.104325	1
Glutamatergic Neuron 5	TCF7L2_GW23_hg38_Prom	190	13561	5568	19306	188	24.6474	5.36665e-09	4.19672e-06
Glutamatergic Neuron 6	TCF7L2_GW23_hg38_Prom	245	13561	5568	19306	238	10.4753	1.83844e-09	1.43766e-06
Glutamatergic Neuron 7	TCF7L2_GW23_hg38_Prom	524	13561	5568	19306	504	5.34227	4.04509e-14	3.16326e-11
Glutamatergic Neuron 8	TCF7L2_GW23_hg38_Prom	780	13561	5568	19306	737	4.20569	5.26337e-17	4.11596e-14
Late Radial Glia	TCF7L2_GW23_hg38_Prom	913	13561	5568	19306	847	2.43058	1.98035e-10	1.54863e-07
MGE Interneuron	TCF7L2_GW23_hg38_Prom	316	13561	5568	19306	294	2.40397	0.000195102	0.15257
Microglia	TCF7L2_GW23_hg38_Prom	875	13561	5568	19306	646	0.28448	1.67632e-36	1.31088e-33
neuronal intermedate progenitor cell	TCF7L2_GW23_hg38_Prom	441	13561	5568	19306	427	5.27382	4.26521e-12	3.3354e-09
Oligodendrocyte intermediate progenitor cell	TCF7L2_GW23_hg38_Prom	578	13561	5568	19306	546	3.40155	9.14742e-11	7.15328e-08
Oligodendrocyte Progenitor Cell/Oligodendrocyte	TCF7L2_GW23_hg38_Prom	605	13561	5568	19306	562	2.22791	1.76243e-06	0.00137822
Pericyte	TCF7L2_GW23_hg38_Prom	1058	13561	5568	19306	895	0.770693	0.0137089	1
Red Blood Cell	TCF7L2_GW23_hg38_Prom	36	13561	5568	19306	24	0.271929	0.00106968	0.836491
Subplate	TCF7L2_GW23_hg38_Prom	738	13561	5568	19306	697	2.94398	2.17226e-11	1.69871e-08
Truncated Radial Glia	TCF7L2_GW23_hg38_Prom	818	13561	5568	19306	761	2.52525	4.60739e-10	3.60298e-07
Vascular and Leptomeningeal Cell	TCF7L2_GW23_hg38_Prom	849	13561	5568	19306	701	0.586454	9.54017e-07	0.000746042
CGE Interneuron	TCF7L2_GW23_hg38_Enh	224	13915	5568	19306	176	1.16876	0.373809	1
Cycling Progenitor	TCF7L2_GW23_hg38_Enh	704	13915	5568	19306	517	0.859797	0.113195	1
Early Radial Glia	TCF7L2_GW23_hg38_Enh	603	13915	5568	19306	445	0.916671	0.38175	1
Endothelial Cell	TCF7L2_GW23_hg38_Enh	1342	13915	5568	19306	998	0.930492	0.331288	1
Glutamatergic Neuron 1	TCF7L2_GW23_hg38_Enh	183	13915	5568	19306	141	1.10113	0.654361	1
Glutamatergic Neuron 2	TCF7L2_GW23_hg38_Enh	154	13915	5568	19306	126	1.42972	0.0994233	1
Glutamatergic Neuron 3	TCF7L2_GW23_hg38_Enh	241	13915	5568	19306	196	1.47344	0.0275372	1
Glutamatergic Neuron 4	TCF7L2_GW23_hg38_Enh	25	13915	5568	19306	23	3.50502	0.0937784	1
Glutamatergic Neuron 5	TCF7L2_GW23_hg38_Enh	190	13915	5568	19306	154	1.34867	0.136053	1
Glutamatergic Neuron 6	TCF7L2_GW23_hg38_Enh	245	13915	5568	19306	192	1.19878	0.310757	1
Glutamatergic Neuron 7	TCF7L2_GW23_hg38_Enh	524	13915	5568	19306	424	1.42734	0.00260092	1
Glutamatergic Neuron 8	TCF7L2_GW23_hg38_Enh	780	13915	5568	19306	603	1.17681	0.0963159	1
Late Radial Glia	TCF7L2_GW23_hg38_Enh	913	13915	5568	19306	709	1.1818	0.0631966	1
MGE Interneuron	TCF7L2_GW23_hg38_Enh	316	13915	5568	19306	249	1.25442	0.12822	1
Microglia	TCF7L2_GW23_hg38_Enh	875	13915	5568	19306	644	0.883279	0.147653	1
neuronal intermedate progenitor cell	TCF7L2_GW23_hg38_Enh	441	13915	5568	19306	322	0.829836	0.0993335	1
Oligodendrocyte intermediate progenitor cell	TCF7L2_GW23_hg38_Enh	578	13915	5568	19306	439	1.0372	0.753333	1
Oligodendrocyte Progenitor Cell/Oligodendrocyte	TCF7L2_GW23_hg38_Enh	605	13915	5568	19306	468	1.12392	0.281296	1
Pericyte	TCF7L2_GW23_hg38_Enh	1058	13915	5568	19306	785	0.947451	0.513568	1
Red Blood Cell	TCF7L2_GW23_hg38_Enh	36	13915	5568	19306	26	0.876408	0.691488	1
Subplate	TCF7L2_GW23_hg38_Enh	738	13915	5568	19306	595	1.39389	0.000836313	0.653997
Truncated Radial Glia	TCF7L2_GW23_hg38_Enh	818	13915	5568	19306	623	1.05975	0.556987	1
Vascular and Leptomeningeal Cell	TCF7L2_GW23_hg38_Enh	849	13915	5568	19306	660	1.1492	0.13131	1
CGE Interneuron	ARID1B_E15_mm10_Prom	224	12269	5568	19306	204	2.26489	0.000388966	0.304171
Cycling Progenitor	ARID1B_E15_mm10_Prom	704	12269	5568	19306	665	4.71897	1.99185e-24	1.55763e-21
Early Radial Glia	ARID1B_E15_mm10_Prom	603	12269	5568	19306	542	2.31013	2.872e-09	2.2459e-06
Endothelial Cell	ARID1B_E15_mm10_Prom	1342	12269	5568	19306	1064	0.761128	0.000987394	0.772142
Glutamatergic Neuron 1	ARID1B_E15_mm10_Prom	183	12269	5568	19306	173	4.96551	2.84249e-07	0.000222282
Glutamatergic Neuron 2	ARID1B_E15_mm10_Prom	154	12269	5568	19306	148	5.92694	5.6977e-07	0.00044556
Glutamatergic Neuron 3	ARID1B_E15_mm10_Prom	241	12269	5568	19306	226	4.15926	2.51339e-08	1.96547e-05
Glutamatergic Neuron 4	ARID1B_E15_mm10_Prom	25	12269	5568	19306	24	4.69625	0.107644	1
Glutamatergic Neuron 5	ARID1B_E15_mm10_Prom	190	12269	5568	19306	186	12.5494	1.85463e-11	1.45032e-08
Glutamatergic Neuron 6	ARID1B_E15_mm10_Prom	245	12269	5568	19306	233	5.9255	1.61366e-10	1.26188e-07
Glutamatergic Neuron 7	ARID1B_E15_mm10_Prom	524	12269	5568	19306	500	6.30956	1.91554e-22	1.49795e-19
Glutamatergic Neuron 8	ARID1B_E15_mm10_Prom	780	12269	5568	19306	724	4.2208	2.70002e-24	2.11141e-21
Late Radial Glia	ARID1B_E15_mm10_Prom	913	12269	5568	19306	798	1.71043	9.1452e-07	0.000715155
MGE Interneuron	ARID1B_E15_mm10_Prom	316	12269	5568	19306	285	2.30254	1.69715e-05	0.0132717
Microglia	ARID1B_E15_mm10_Prom	875	12269	5568	19306	622	0.430118	1.18051e-20	9.23158e-18
neuronal intermedate progenitor cell	ARID1B_E15_mm10_Prom	441	12269	5568	19306	421	5.2121	4.50651e-17	3.52409e-14
Oligodendrocyte intermediate progenitor cell	ARID1B_E15_mm10_Prom	578	12269	5568	19306	509	1.76619	3.25222e-05	0.0254324
Oligodendrocyte Progenitor Cell/Oligodendrocyte	ARID1B_E15_mm10_Prom	605	12269	5568	19306	535	1.80271	9.87367e-06	0.00772121
Pericyte	ARID1B_E15_mm10_Prom	1058	12269	5568	19306	835	0.777361	0.00506615	1
Red Blood Cell	ARID1B_E15_mm10_Prom	36	12269	5568	19306	21	0.289197	0.000676329	0.528889
Subplate	ARID1B_E15_mm10_Prom	738	12269	5568	19306	687	3.48549	2.11995e-19	1.6578e-16
Truncated Radial Glia	ARID1B_E15_mm10_Prom	818	12269	5568	19306	702	1.41856	0.00160704	1
Vascular and Leptomeningeal Cell	ARID1B_E15_mm10_Prom	849	12269	5568	19306	636	0.551591	2.33546e-10	1.82633e-07
CGE Interneuron	ARID1B_E15_mm10_Enh	224	13271	5568	19306	184	1.30236	0.15337	1
Cycling Progenitor	ARID1B_E15_mm10_Enh	704	13271	5568	19306	520	0.757855	0.00386154	1
Early Radial Glia	ARID1B_E15_mm10_Enh	603	13271	5568	19306	446	0.798477	0.0285146	1
Endothelial Cell	ARID1B_E15_mm10_Enh	1342	13271	5568	19306	1033	0.954477	0.560868	1
Glutamatergic Neuron 1	ARID1B_E15_mm10_Enh	183	13271	5568	19306	141	0.961634	0.85243	1
Glutamatergic Neuron 2	ARID1B_E15_mm10_Enh	154	13271	5568	19306	123	1.09461	0.762719	1
Glutamatergic Neuron 3	ARID1B_E15_mm10_Enh	241	13271	5568	19306	200	1.46077	0.0412269	1
Glutamatergic Neuron 4	ARID1B_E15_mm10_Enh	25	13271	5568	19306	21	1.40007	0.805146	1
Glutamatergic Neuron 5	ARID1B_E15_mm10_Enh	190	13271	5568	19306	159	1.42711	0.0840983	1
Glutamatergic Neuron 6	ARID1B_E15_mm10_Enh	245	13271	5568	19306	201	1.35467	0.0895733	1
Glutamatergic Neuron 7	ARID1B_E15_mm10_Enh	524	13271	5568	19306	447	1.78118	5.32954e-06	0.0041677
Glutamatergic Neuron 8	ARID1B_E15_mm10_Enh	780	13271	5568	19306	638	1.4342	0.000461542	0.360926
Late Radial Glia	ARID1B_E15_mm10_Enh	913	13271	5568	19306	681	0.814424	0.0197304	1
MGE Interneuron	ARID1B_E15_mm10_Enh	316	13271	5568	19306	265	1.60523	0.00320042	1
Microglia	ARID1B_E15_mm10_Enh	875	13271	5568	19306	661	0.858699	0.0919036	1
neuronal intermedate progenitor cell	ARID1B_E15_mm10_Enh	441	13271	5568	19306	334	0.843244	0.159603	1
Oligodendrocyte intermediate progenitor cell	ARID1B_E15_mm10_Enh	578	13271	5568	19306	441	0.916294	0.414886	1
Oligodendrocyte Progenitor Cell/Oligodendrocyte	ARID1B_E15_mm10_Enh	605	13271	5568	19306	487	1.21392	0.0883709	1
Pericyte	ARID1B_E15_mm10_Enh	1058	13271	5568	19306	809	0.947874	0.525361	1
Red Blood Cell	ARID1B_E15_mm10_Enh	36	13271	5568	19306	27	0.898224	0.834891	1
Subplate	ARID1B_E15_mm10_Enh	738	13271	5568	19306	618	1.54758	3.30239e-05	0.0258247
Truncated Radial Glia	ARID1B_E15_mm10_Enh	818	13271	5568	19306	617	0.864161	0.111174	1
Vascular and Leptomeningeal Cell	ARID1B_E15_mm10_Enh	849	13271	5568	19306	649	0.899505	0.249644	1
CGE Interneuron	BCL11A_E15_mm10_Prom	224	12597	5568	19306	203	1.80782	0.0137689	1
Cycling Progenitor	BCL11A_E15_mm10_Prom	704	12597	5568	19306	678	7.13359	5.19614e-28	4.06338e-25
Early Radial Glia	BCL11A_E15_mm10_Prom	603	12597	5568	19306	548	2.26159	4.79692e-08	3.75119e-05
Endothelial Cell	BCL11A_E15_mm10_Prom	1342	12597	5568	19306	1108	0.837382	0.0465402	1
Glutamatergic Neuron 1	BCL11A_E15_mm10_Prom	183	12597	5568	19306	174	4.95835	1.93249e-06	0.00151121
Glutamatergic Neuron 2	BCL11A_E15_mm10_Prom	154	12597	5568	19306	149	6.35025	1.64594e-06	0.00128713
Glutamatergic Neuron 3	BCL11A_E15_mm10_Prom	241	12597	5568	19306	227	3.9069	5.1828e-07	0.000405295
Glutamatergic Neuron 4	BCL11A_E15_mm10_Prom	25	12597	5568	19306	24	3.99768	0.244327	1
Glutamatergic Neuron 5	BCL11A_E15_mm10_Prom	190	12597	5568	19306	187	16.1145	1.85994e-10	1.45447e-07
Glutamatergic Neuron 6	BCL11A_E15_mm10_Prom	245	12597	5568	19306	235	6.78788	6.05792e-10	4.73729e-07
Glutamatergic Neuron 7	BCL11A_E15_mm10_Prom	524	12597	5568	19306	503	6.55533	5.17577e-20	4.04745e-17
Glutamatergic Neuron 8	BCL11A_E15_mm10_Prom	780	12597	5568	19306	729	4.15431	3.8207e-21	2.98779e-18
Late Radial Glia	BCL11A_E15_mm10_Prom	913	12597	5568	19306	808	1.63232	2.18547e-05	0.0170904
MGE Interneuron	BCL11A_E15_mm10_Prom	316	12597	5568	19306	284	1.86478	0.00186493	1
Microglia	BCL11A_E15_mm10_Prom	875	12597	5568	19306	641	0.402193	4.09828e-22	3.20486e-19
neuronal intermedate progenitor cell	BCL11A_E15_mm10_Prom	441	12597	5568	19306	427	6.98395	1.10803e-17	8.66477e-15
Oligodendrocyte intermediate progenitor cell	BCL11A_E15_mm10_Prom	578	12597	5568	19306	512	1.58035	0.00120067	0.938926
Oligodendrocyte Progenitor Cell/Oligodendrocyte	BCL11A_E15_mm10_Prom	605	12597	5568	19306	538	1.60888	0.000621367	0.485909
Pericyte	BCL11A_E15_mm10_Prom	1058	12597	5568	19306	868	0.837887	0.0674844	1
Red Blood Cell	BCL11A_E15_mm10_Prom	36	12597	5568	19306	19	0.193909	6.98434e-06	0.00546176
Subplate	BCL11A_E15_mm10_Prom	738	12597	5568	19306	690	3.18249	1.80461e-15	1.4112e-12
Truncated Radial Glia	BCL11A_E15_mm10_Prom	818	12597	5568	19306	708	1.2787	0.0376372	1
Vascular and Leptomeningeal Cell	BCL11A_E15_mm10_Prom	849	12597	5568	19306	657	0.537939	2.54974e-10	1.99389e-07
CGE Interneuron	BCL11A_E15_mm10_Enh	224	13206	5568	19306	187	1.49966	0.030345	1
Cycling Progenitor	BCL11A_E15_mm10_Enh	704	13206	5568	19306	538	0.933682	0.490686	1
Early Radial Glia	BCL11A_E15_mm10_Enh	603	13206	5568	19306	454	0.906923	0.341824	1
Endothelial Cell	BCL11A_E15_mm10_Enh	1342	13206	5568	19306	1035	1.01546	0.878084	1
Glutamatergic Neuron 1	BCL11A_E15_mm10_Enh	183	13206	5568	19306	149	1.34142	0.167124	1
Glutamatergic Neuron 2	BCL11A_E15_mm10_Enh	154	13206	5568	19306	127	1.36189	0.164456	1
Glutamatergic Neuron 3	BCL11A_E15_mm10_Enh	241	13206	5568	19306	188	1.06417	0.747597	1
Glutamatergic Neuron 4	BCL11A_E15_mm10_Enh	25	13206	5568	19306	21	1.45448	0.630234	1
Glutamatergic Neuron 5	BCL11A_E15_mm10_Enh	190	13206	5568	19306	153	1.18217	0.418941	1
Glutamatergic Neuron 6	BCL11A_E15_mm10_Enh	245	13206	5568	19306	193	1.11758	0.575575	1
Glutamatergic Neuron 7	BCL11A_E15_mm10_Enh	524	13206	5568	19306	425	1.30838	0.0248141	1
Glutamatergic Neuron 8	BCL11A_E15_mm10_Enh	780	13206	5568	19306	603	1.05715	0.602251	1
Late Radial Glia	BCL11A_E15_mm10_Enh	913	13206	5568	19306	677	0.828112	0.0298249	1
MGE Interneuron	BCL11A_E15_mm10_Enh	316	13206	5568	19306	275	2.25368	1.64633e-06	0.00128743
Microglia	BCL11A_E15_mm10_Enh	875	13206	5568	19306	667	0.942158	0.499516	1
neuronal intermedate progenitor cell	BCL11A_E15_mm10_Enh	441	13206	5568	19306	350	1.10914	0.432095	1
Oligodendrocyte intermediate progenitor cell	BCL11A_E15_mm10_Enh	578	13206	5568	19306	430	0.846651	0.118662	1
Oligodendrocyte Progenitor Cell/Oligodendrocyte	BCL11A_E15_mm10_Enh	605	13206	5568	19306	467	1.00166	1	1
Pericyte	BCL11A_E15_mm10_Enh	1058	13206	5568	19306	815	1.0364	0.706143	1
Red Blood Cell	BCL11A_E15_mm10_Enh	36	13206	5568	19306	32	2.9651	0.0637543	1
Subplate	BCL11A_E15_mm10_Enh	738	13206	5568	19306	604	1.37942	0.00169903	1
Truncated Radial Glia	BCL11A_E15_mm10_Enh	818	13206	5568	19306	639	1.09147	0.378463	1
Vascular and Leptomeningeal Cell	BCL11A_E15_mm10_Enh	849	13206	5568	19306	655	0.988393	0.891386	1
CGE Interneuron	FOXP1_E15_mm10_Prom	224	12917	5568	19306	211	2.73932	0.000325623	0.254637
Cycling Progenitor	FOXP1_E15_mm10_Prom	704	12917	5568	19306	679	6.2906	2.31069e-22	1.80696e-19
Early Radial Glia	FOXP1_E15_mm10_Prom	603	12917	5568	19306	554	2.21895	7.14407e-07	0.000558666
Endothelial Cell	FOXP1_E15_mm10_Prom	1342	12917	5568	19306	1133	0.804404	0.0204338	1
Glutamatergic Neuron 1	FOXP1_E15_mm10_Prom	183	12917	5568	19306	173	3.52174	0.000171355	0.133999
Glutamatergic Neuron 2	FOXP1_E15_mm10_Prom	154	12917	5568	19306	150	7.1324	7.02586e-06	0.00549423
Glutamatergic Neuron 3	FOXP1_E15_mm10_Prom	241	12917	5568	19306	228	3.64216	9.43485e-06	0.00737805
Glutamatergic Neuron 4	FOXP1_E15_mm10_Prom	25	12917	5568	19306	24	3.34371	0.353928	1
Glutamatergic Neuron 5	FOXP1_E15_mm10_Prom	190	12917	5568	19306	188	27.1298	5.58962e-10	4.37108e-07
Glutamatergic Neuron 6	FOXP1_E15_mm10_Prom	245	12917	5568	19306	235	5.66507	5.45358e-08	4.2647e-05
Glutamatergic Neuron 7	FOXP1_E15_mm10_Prom	524	12917	5568	19306	509	9.7581	1.20542e-20	9.42639e-18
Glutamatergic Neuron 8	FOXP1_E15_mm10_Prom	780	12917	5568	19306	744	6.60356	4.14994e-25	3.24525e-22
Late Radial Glia	FOXP1_E15_mm10_Prom	913	12917	5568	19306	828	1.83403	1.88465e-06	0.0014738
MGE Interneuron	FOXP1_E15_mm10_Prom	316	12917	5568	19306	293	2.48312	7.36425e-05	0.0575884
Microglia	FOXP1_E15_mm10_Prom	875	12917	5568	19306	658	0.363182	9.83982e-25	7.69474e-22
neuronal intermedate progenitor cell	FOXP1_E15_mm10_Prom	441	12917	5568	19306	429	7.16657	1.718e-15	1.34347e-12
Oligodendrocyte intermediate progenitor cell	FOXP1_E15_mm10_Prom	578	12917	5568	19306	527	1.88096	6.09398e-05	0.047655
Oligodendrocyte Progenitor Cell/Oligodendrocyte	FOXP1_E15_mm10_Prom	605	12917	5568	19306	551	1.79042	0.000148048	0.115773
Pericyte	FOXP1_E15_mm10_Prom	1058	12917	5568	19306	887	0.801295	0.0304478	1
Red Blood Cell	FOXP1_E15_mm10_Prom	36	12917	5568	19306	21	0.204908	2.77573e-05	0.0217062
Subplate	FOXP1_E15_mm10_Prom	738	12917	5568	19306	703	4.06155	2.69678e-17	2.10889e-14
Truncated Radial Glia	FOXP1_E15_mm10_Prom	818	12917	5568	19306	724	1.32066	0.0265627	1
Vascular and Leptomeningeal Cell	FOXP1_E15_mm10_Prom	849	12917	5568	19306	686	0.56478	5.80374e-08	4.53852e-05
CGE Interneuron	FOXP1_E15_mm10_Enh	224	13279	5568	19306	180	1.15537	0.450434	1
Cycling Progenitor	FOXP1_E15_mm10_Enh	704	13279	5568	19306	535	0.875477	0.17973	1
Early Radial Glia	FOXP1_E15_mm10_Enh	603	13279	5568	19306	460	0.934394	0.522326	1
Endothelial Cell	FOXP1_E15_mm10_Enh	1342	13279	5568	19306	1041	1.00987	0.938312	1
Glutamatergic Neuron 1	FOXP1_E15_mm10_Enh	183	13279	5568	19306	148	1.24833	0.306948	1
Glutamatergic Neuron 2	FOXP1_E15_mm10_Enh	154	13279	5568	19306	126	1.25853	0.315872	1
Glutamatergic Neuron 3	FOXP1_E15_mm10_Enh	241	13279	5568	19306	189	1.05808	0.807269	1
Glutamatergic Neuron 4	FOXP1_E15_mm10_Enh	25	13279	5568	19306	19	0.848266	0.805497	1
Glutamatergic Neuron 5	FOXP1_E15_mm10_Enh	190	13279	5568	19306	150	1.03222	0.927862	1
Glutamatergic Neuron 6	FOXP1_E15_mm10_Enh	245	13279	5568	19306	196	1.17557	0.374949	1
Glutamatergic Neuron 7	FOXP1_E15_mm10_Enh	524	13279	5568	19306	431	1.38143	0.00778702	1
Glutamatergic Neuron 8	FOXP1_E15_mm10_Enh	780	13279	5568	19306	614	1.13071	0.231942	1
Late Radial Glia	FOXP1_E15_mm10_Enh	913	13279	5568	19306	702	0.964288	0.687364	1
MGE Interneuron	FOXP1_E15_mm10_Enh	316	13279	5568	19306	260	1.41912	0.0262929	1
Microglia	FOXP1_E15_mm10_Enh	875	13279	5568	19306	671	0.936995	0.467298	1
neuronal intermedate progenitor cell	FOXP1_E15_mm10_Enh	441	13279	5568	19306	346	1.00894	1	1
Oligodendrocyte intermediate progenitor cell	FOXP1_E15_mm10_Enh	578	13279	5568	19306	452	1.04977	0.70405	1
Oligodendrocyte Progenitor Cell/Oligodendrocyte	FOXP1_E15_mm10_Enh	605	13279	5568	19306	479	1.10966	0.366409	1
Pericyte	FOXP1_E15_mm10_Enh	1058	13279	5568	19306	816	1.00428	1	1
Red Blood Cell	FOXP1_E15_mm10_Enh	36	13279	5568	19306	29	1.29767	0.680746	1
Subplate	FOXP1_E15_mm10_Enh	738	13279	5568	19306	625	1.69617	8.10131e-07	0.000633523
Truncated Radial Glia	FOXP1_E15_mm10_Enh	818	13279	5568	19306	617	0.870919	0.13443	1
Vascular and Leptomeningeal Cell	FOXP1_E15_mm10_Enh	849	13279	5568	19306	657	0.96829	0.713379	1
CGE Interneuron	TBR1_E15_mm10_Prom	224	13095	5568	19306	213	3.14121	0.000136319	0.106602
Cycling Progenitor	TBR1_E15_mm10_Prom	704	13095	5568	19306	684	8.37707	2.47611e-24	1.93632e-21
Early Radial Glia	TBR1_E15_mm10_Prom	603	13095	5568	19306	561	2.59162	3.20233e-08	2.50422e-05
Endothelial Cell	TBR1_E15_mm10_Prom	1342	13095	5568	19306	1143	0.792298	0.0169597	1
Glutamatergic Neuron 1	TBR1_E15_mm10_Prom	183	13095	5568	19306	175	4.63754	3.7008e-05	0.0289402
Glutamatergic Neuron 2	TBR1_E15_mm10_Prom	154	13095	5568	19306	150	6.61102	2.40045e-05	0.0187715
Glutamatergic Neuron 3	TBR1_E15_mm10_Prom	241	13095	5568	19306	229	3.81856	9.01141e-06	0.00704692
Glutamatergic Neuron 4	TBR1_E15_mm10_Prom	25	13095	5568	19306	24	3.10068	0.352038	1
Glutamatergic Neuron 5	TBR1_E15_mm10_Prom	190	13095	5568	19306	187	12.4802	3.87691e-08	3.03175e-05
Glutamatergic Neuron 6	TBR1_E15_mm10_Prom	245	13095	5568	19306	237	7.96858	9.70054e-09	7.58582e-06
Glutamatergic Neuron 7	TBR1_E15_mm10_Prom	524	13095	5568	19306	513	18.3428	4.71602e-23	3.68793e-20
Glutamatergic Neuron 8	TBR1_E15_mm10_Prom	780	13095	5568	19306	748	7.9484	5.30804e-26	4.15089e-23
Late Radial Glia	TBR1_E15_mm10_Prom	913	13095	5568	19306	831	1.77945	9.05226e-06	0.00707887
MGE Interneuron	TBR1_E15_mm10_Prom	316	13095	5568	19306	294	2.45401	0.000145194	0.113541
Microglia	TBR1_E15_mm10_Prom	875	13095	5568	19306	667	0.35423	8.03788e-25	6.28562e-22
neuronal intermedate progenitor cell	TBR1_E15_mm10_Prom	441	13095	5568	19306	429	6.63469	4.92554e-14	3.85177e-11
Oligodendrocyte intermediate progenitor cell	TBR1_E15_mm10_Prom	578	13095	5568	19306	525	1.64147	0.00169061	1
Oligodendrocyte Progenitor Cell/Oligodendrocyte	TBR1_E15_mm10_Prom	605	13095	5568	19306	557	1.94763	3.85024e-05	0.0301089
Pericyte	TBR1_E15_mm10_Prom	1058	13095	5568	19306	904	0.871695	0.192742	1
Red Blood Cell	TBR1_E15_mm10_Prom	36	13095	5568	19306	22	0.214473	6.63142e-05	0.0518577
Subplate	TBR1_E15_mm10_Prom	738	13095	5568	19306	712	5.79548	5.06929e-21	3.96418e-18
Truncated Radial Glia	TBR1_E15_mm10_Prom	818	13095	5568	19306	727	1.2726	0.0625492	1
Vascular and Leptomeningeal Cell	TBR1_E15_mm10_Prom	849	13095	5568	19306	696	0.569657	1.75921e-07	0.000137571
CGE Interneuron	TBR1_E15_mm10_Enh	224	13610	5568	19306	192	1.59606	0.0196511	1
Cycling Progenitor	TBR1_E15_mm10_Enh	704	13610	5568	19306	534	0.782397	0.0124351	1
Early Radial Glia	TBR1_E15_mm10_Enh	603	13610	5568	19306	463	0.874298	0.208116	1
Endothelial Cell	TBR1_E15_mm10_Enh	1342	13610	5568	19306	1055	0.979194	0.811613	1
Glutamatergic Neuron 1	TBR1_E15_mm10_Enh	183	13610	5568	19306	152	1.34367	0.181732	1
Glutamatergic Neuron 2	TBR1_E15_mm10_Enh	154	13610	5568	19306	132	1.5588	0.0632523	1
Glutamatergic Neuron 3	TBR1_E15_mm10_Enh	241	13610	5568	19306	196	1.18089	0.403511	1
Glutamatergic Neuron 4	TBR1_E15_mm10_Enh	25	13610	5568	19306	20	0.981306	1	1
Glutamatergic Neuron 5	TBR1_E15_mm10_Enh	190	13610	5568	19306	162	1.48999	0.0622702	1
Glutamatergic Neuron 6	TBR1_E15_mm10_Enh	245	13610	5568	19306	201	1.24395	0.246017	1
Glutamatergic Neuron 7	TBR1_E15_mm10_Enh	524	13610	5568	19306	449	1.69031	5.75383e-05	0.044995
Glutamatergic Neuron 8	TBR1_E15_mm10_Enh	780	13610	5568	19306	623	1.11604	0.302652	1
Late Radial Glia	TBR1_E15_mm10_Enh	913	13610	5568	19306	706	0.894832	0.215363	1
MGE Interneuron	TBR1_E15_mm10_Enh	316	13610	5568	19306	275	1.98919	6.58544e-05	0.0514982
Microglia	TBR1_E15_mm10_Enh	875	13610	5568	19306	672	0.849428	0.0761251	1
neuronal intermedate progenitor cell	TBR1_E15_mm10_Enh	441	13610	5568	19306	333	0.76	0.020562	1
Oligodendrocyte intermediate progenitor cell	TBR1_E15_mm10_Enh	578	13610	5568	19306	455	0.986512	0.911292	1
Oligodendrocyte Progenitor Cell/Oligodendrocyte	TBR1_E15_mm10_Enh	605	13610	5568	19306	493	1.19625	0.12658	1
Pericyte	TBR1_E15_mm10_Enh	1058	13610	5568	19306	839	1.0687	0.460985	1
Red Blood Cell	TBR1_E15_mm10_Enh	36	13610	5568	19306	24	0.532847	0.0883382	1
Subplate	TBR1_E15_mm10_Enh	738	13610	5568	19306	618	1.41137	0.00136094	1
Truncated Radial Glia	TBR1_E15_mm10_Enh	818	13610	5568	19306	642	0.97465	0.773517	1
Vascular and Leptomeningeal Cell	TBR1_E15_mm10_Enh	849	13610	5568	19306	667	0.949332	0.571564	1
CGE Interneuron	TCF7L2_E15_mm10_Prom	224	12010	5568	19306	198	1.8536	0.0031921	1
Cycling Progenitor	TCF7L2_E15_mm10_Prom	704	12010	5568	19306	666	5.56214	2.29925e-30	1.79802e-27
Early Radial Glia	TCF7L2_E15_mm10_Prom	603	12010	5568	19306	525	1.85037	1.77409e-06	0.00138734
Endothelial Cell	TCF7L2_E15_mm10_Prom	1342	12010	5568	19306	1056	0.85277	0.0486005	1
Glutamatergic Neuron 1	TCF7L2_E15_mm10_Prom	183	12010	5568	19306	172	4.88079	5.62546e-08	4.39911e-05
Glutamatergic Neuron 2	TCF7L2_E15_mm10_Prom	154	12010	5568	19306	146	4.71137	9.81519e-07	0.000767548
Glutamatergic Neuron 3	TCF7L2_E15_mm10_Prom	241	12010	5568	19306	223	3.63688	3.57665e-08	2.79694e-05
Glutamatergic Neuron 4	TCF7L2_E15_mm10_Prom	25	12010	5568	19306	22	1.6173	0.603812	1
Glutamatergic Neuron 5	TCF7L2_E15_mm10_Prom	190	12010	5568	19306	185	10.5736	6.56596e-12	5.13458e-09
Glutamatergic Neuron 6	TCF7L2_E15_mm10_Prom	245	12010	5568	19306	228	4.01322	5.50073e-09	4.30157e-06
Glutamatergic Neuron 7	TCF7L2_E15_mm10_Prom	524	12010	5568	19306	486	3.74787	1.01216e-16	7.91509e-14
Glutamatergic Neuron 8	TCF7L2_E15_mm10_Prom	780	12010	5568	19306	697	2.6098	3.02661e-15	2.36681e-12
Late Radial Glia	TCF7L2_E15_mm10_Prom	913	12010	5568	19306	768	1.38683	0.00122753	0.95993
MGE Interneuron	TCF7L2_E15_mm10_Prom	316	12010	5568	19306	281	2.20834	1.78899e-05	0.0139899
Microglia	TCF7L2_E15_mm10_Prom	875	12010	5568	19306	606	0.448986	7.09154e-20	5.54559e-17
neuronal intermedate progenitor cell	TCF7L2_E15_mm10_Prom	441	12010	5568	19306	421	5.91062	2.74801e-20	2.14894e-17
Oligodendrocyte intermediate progenitor cell	TCF7L2_E15_mm10_Prom	578	12010	5568	19306	493	1.50201	0.00123353	0.96462
Oligodendrocyte Progenitor Cell/Oligodendrocyte	TCF7L2_E15_mm10_Prom	605	12010	5568	19306	513	1.407	0.00562952	1
Pericyte	TCF7L2_E15_mm10_Prom	1058	12010	5568	19306	831	0.878832	0.150806	1
Red Blood Cell	TCF7L2_E15_mm10_Prom	36	12010	5568	19306	20	0.290463	0.000552931	0.432392
Subplate	TCF7L2_E15_mm10_Prom	738	12010	5568	19306	656	2.11385	3.17657e-10	2.48408e-07
Truncated Radial Glia	TCF7L2_E15_mm10_Prom	818	12010	5568	19306	675	1.18931	0.101125	1
Vascular and Leptomeningeal Cell	TCF7L2_E15_mm10_Prom	849	12010	5568	19306	608	0.516658	2.3473e-13	1.83559e-10
CGE Interneuron	TCF7L2_E15_mm10_Enh	224	13082	5568	19306	180	1.27741	0.16591	1
Cycling Progenitor	TCF7L2_E15_mm10_Enh	704	13082	5568	19306	527	0.909715	0.333534	1
Early Radial Glia	TCF7L2_E15_mm10_Enh	603	13082	5568	19306	458	1.01905	0.876415	1
Endothelial Cell	TCF7L2_E15_mm10_Enh	1342	13082	5568	19306	1004	0.927	0.309426	1
Glutamatergic Neuron 1	TCF7L2_E15_mm10_Enh	183	13082	5568	19306	145	1.23136	0.32018	1
Glutamatergic Neuron 2	TCF7L2_E15_mm10_Enh	154	13082	5568	19306	124	1.27064	0.28258	1
Glutamatergic Neuron 3	TCF7L2_E15_mm10_Enh	241	13082	5568	19306	185	1.05296	0.812391	1
Glutamatergic Neuron 4	TCF7L2_E15_mm10_Enh	25	13082	5568	19306	21	1.55306	0.631951	1
Glutamatergic Neuron 5	TCF7L2_E15_mm10_Enh	190	13082	5568	19306	151	1.17991	0.427018	1
Glutamatergic Neuron 6	TCF7L2_E15_mm10_Enh	245	13082	5568	19306	180	0.865796	0.346287	1
Glutamatergic Neuron 7	TCF7L2_E15_mm10_Enh	524	13082	5568	19306	407	1.10254	0.40892	1
Glutamatergic Neuron 8	TCF7L2_E15_mm10_Enh	780	13082	5568	19306	591	1.02405	0.816217	1
Late Radial Glia	TCF7L2_E15_mm10_Enh	913	13082	5568	19306	684	0.943774	0.513827	1
MGE Interneuron	TCF7L2_E15_mm10_Enh	316	13082	5568	19306	259	1.53218	0.00527447	1
Microglia	TCF7L2_E15_mm10_Enh	875	13082	5568	19306	664	0.994561	0.964719	1
neuronal intermedate progenitor cell	TCF7L2_E15_mm10_Enh	441	13082	5568	19306	334	0.944043	0.634864	1
Oligodendrocyte intermediate progenitor cell	TCF7L2_E15_mm10_Enh	578	13082	5568	19306	450	1.14122	0.245182	1
Oligodendrocyte Progenitor Cell/Oligodendrocyte	TCF7L2_E15_mm10_Enh	605	13082	5568	19306	459	0.988169	0.917646	1
Pericyte	TCF7L2_E15_mm10_Enh	1058	13082	5568	19306	797	0.991554	0.934424	1
Red Blood Cell	TCF7L2_E15_mm10_Enh	36	13082	5568	19306	29	1.43025	0.545552	1
Subplate	TCF7L2_E15_mm10_Enh	738	13082	5568	19306	588	1.25875	0.0202725	1
Truncated Radial Glia	TCF7L2_E15_mm10_Enh	818	13082	5568	19306	625	1.04333	0.68205	1
Vascular and Leptomeningeal Cell	TCF7L2_E15_mm10_Enh	849	13082	5568	19306	647	1.00044	1	1
CGE Interneuron	ARID1B_E18_mm10_Prom	224	11961	5568	19306	203	2.49556	3.02199e-05	0.023632
Cycling Progenitor	ARID1B_E18_mm10_Prom	704	11961	5568	19306	661	4.86202	2.56084e-28	2.00257e-25
Early Radial Glia	ARID1B_E18_mm10_Prom	603	11961	5568	19306	530	2.10528	1.20896e-08	9.45407e-06
Endothelial Cell	ARID1B_E18_mm10_Prom	1342	11961	5568	19306	1030	0.756678	0.000461961	0.361253
Glutamatergic Neuron 1	ARID1B_E18_mm10_Prom	183	11961	5568	19306	172	5.04031	2.42917e-08	1.89961e-05
Glutamatergic Neuron 2	ARID1B_E18_mm10_Prom	154	11961	5568	19306	146	4.86504	4.25399e-07	0.000332662
Glutamatergic Neuron 3	ARID1B_E18_mm10_Prom	241	11961	5568	19306	223	3.75661	1.63345e-08	1.27736e-05
Glutamatergic Neuron 4	ARID1B_E18_mm10_Prom	25	11961	5568	19306	23	2.62132	0.297392	1
Glutamatergic Neuron 5	ARID1B_E18_mm10_Prom	190	11961	5568	19306	184	8.6768	2.32101e-11	1.81503e-08
Glutamatergic Neuron 6	ARID1B_E18_mm10_Prom	245	11961	5568	19306	228	4.14526	2.50359e-09	1.95781e-06
Glutamatergic Neuron 7	ARID1B_E18_mm10_Prom	524	11961	5568	19306	487	4.01704	2.88575e-18	2.25665e-15
Glutamatergic Neuron 8	ARID1B_E18_mm10_Prom	780	11961	5568	19306	705	3.14887	4.92236e-20	3.84929e-17
Late Radial Glia	ARID1B_E18_mm10_Prom	913	11961	5568	19306	778	1.6031	3.86833e-06	0.00302503
MGE Interneuron	ARID1B_E18_mm10_Prom	316	11961	5568	19306	279	2.11443	3.10051e-05	0.024246
Microglia	ARID1B_E18_mm10_Prom	875	11961	5568	19306	605	0.464662	1.60163e-18	1.25248e-15
neuronal intermedate progenitor cell	ARID1B_E18_mm10_Prom	441	11961	5568	19306	418	5.13518	4.99042e-19	3.90251e-16
Oligodendrocyte intermediate progenitor cell	ARID1B_E18_mm10_Prom	578	11961	5568	19306	496	1.6358	0.000100642	0.078702
Oligodendrocyte Progenitor Cell/Oligodendrocyte	ARID1B_E18_mm10_Prom	605	11961	5568	19306	526	1.80182	3.23504e-06	0.0025298
Pericyte	ARID1B_E18_mm10_Prom	1058	11961	5568	19306	813	0.799534	0.00991406	1
Red Blood Cell	ARID1B_E18_mm10_Prom	36	11961	5568	19306	19	0.266822	0.000199377	0.155913
Subplate	ARID1B_E18_mm10_Prom	738	11961	5568	19306	663	2.46573	1.06395e-13	8.32006e-11
Truncated Radial Glia	ARID1B_E18_mm10_Prom	818	11961	5568	19306	684	1.36135	0.0031616	1
Vascular and Leptomeningeal Cell	ARID1B_E18_mm10_Prom	849	11961	5568	19306	605	0.525952	6.05641e-13	4.73612e-10
CGE Interneuron	ARID1B_E18_mm10_Enh	224	13184	5568	19306	181	1.18876	0.356186	1
Cycling Progenitor	ARID1B_E18_mm10_Enh	704	13184	5568	19306	523	0.782426	0.0111722	1
Early Radial Glia	ARID1B_E18_mm10_Enh	603	13184	5568	19306	460	0.932096	0.521921	1
Endothelial Cell	ARID1B_E18_mm10_Enh	1342	13184	5568	19306	1031	0.948744	0.510366	1
Glutamatergic Neuron 1	ARID1B_E18_mm10_Enh	183	13184	5568	19306	140	0.934117	0.710413	1
Glutamatergic Neuron 2	ARID1B_E18_mm10_Enh	154	13184	5568	19306	122	1.05429	0.841393	1
Glutamatergic Neuron 3	ARID1B_E18_mm10_Enh	241	13184	5568	19306	187	1.00046	1	1
Glutamatergic Neuron 4	ARID1B_E18_mm10_Enh	25	13184	5568	19306	17	0.566801	0.215577	1
Glutamatergic Neuron 5	ARID1B_E18_mm10_Enh	190	13184	5568	19306	148	0.96439	0.856025	1
Glutamatergic Neuron 6	ARID1B_E18_mm10_Enh	245	13184	5568	19306	196	1.1729	0.374963	1
Glutamatergic Neuron 7	ARID1B_E18_mm10_Enh	524	13184	5568	19306	430	1.35754	0.012614	1
Glutamatergic Neuron 8	ARID1B_E18_mm10_Enh	780	13184	5568	19306	618	1.17262	0.114389	1
Late Radial Glia	ARID1B_E18_mm10_Enh	913	13184	5568	19306	689	0.869658	0.117172	1
MGE Interneuron	ARID1B_E18_mm10_Enh	316	13184	5568	19306	258	1.34786	0.062124	1
Microglia	ARID1B_E18_mm10_Enh	875	13184	5568	19306	672	0.942126	0.524287	1
neuronal intermedate progenitor cell	ARID1B_E18_mm10_Enh	441	13184	5568	19306	345	0.99167	0.951339	1
Oligodendrocyte intermediate progenitor cell	ARID1B_E18_mm10_Enh	578	13184	5568	19306	442	0.931364	0.514668	1
Oligodendrocyte Progenitor Cell/Oligodendrocyte	ARID1B_E18_mm10_Enh	605	13184	5568	19306	474	1.04409	0.710066	1
Pericyte	ARID1B_E18_mm10_Enh	1058	13184	5568	19306	818	1.01606	0.865741	1
Red Blood Cell	ARID1B_E18_mm10_Enh	36	13184	5568	19306	24	0.581378	0.14523	1
Subplate	ARID1B_E18_mm10_Enh	738	13184	5568	19306	610	1.41876	0.000767258	0.599996
Truncated Radial Glia	ARID1B_E18_mm10_Enh	818	13184	5568	19306	614	0.847422	0.0681334	1
Vascular and Leptomeningeal Cell	ARID1B_E18_mm10_Enh	849	13184	5568	19306	663	1.01587	0.890328	1
CGE Interneuron	BCL11A_E18_mm10_Prom	224	13300	5568	19306	214	3.22162	0.000193289	0.151152
Cycling Progenitor	BCL11A_E18_mm10_Prom	704	13300	5568	19306	684	7.57337	2.75768e-21	2.1565e-18
Early Radial Glia	BCL11A_E18_mm10_Prom	603	13300	5568	19306	562	2.42716	5.22198e-07	0.000408359
Endothelial Cell	BCL11A_E18_mm10_Prom	1342	13300	5568	19306	1157	0.790217	0.0200587	1
Glutamatergic Neuron 1	BCL11A_E18_mm10_Prom	183	13300	5568	19306	176	5.29361	3.21699e-05	0.0251568
Glutamatergic Neuron 2	BCL11A_E18_mm10_Prom	154	13300	5568	19306	151	9.06721	1.1533e-05	0.00901884
Glutamatergic Neuron 3	BCL11A_E18_mm10_Prom	241	13300	5568	19306	232	5.6392	6.99139e-07	0.000546726
Glutamatergic Neuron 4	BCL11A_E18_mm10_Prom	25	13300	5568	19306	24	2.81249	0.508923	1
Glutamatergic Neuron 5	BCL11A_E18_mm10_Prom	190	13300	5568	19306	188	22.8007	2.05558e-08	1.60746e-05
Glutamatergic Neuron 6	BCL11A_E18_mm10_Prom	245	13300	5568	19306	238	9.68787	1.61126e-08	1.26e-05
Glutamatergic Neuron 7	BCL11A_E18_mm10_Prom	524	13300	5568	19306	514	22.2347	8.80984e-22	6.8893e-19
Glutamatergic Neuron 8	BCL11A_E18_mm10_Prom	780	13300	5568	19306	748	7.18229	9.10536e-23	7.12039e-20
Late Radial Glia	BCL11A_E18_mm10_Prom	913	13300	5568	19306	838	1.82928	9.27583e-06	0.0072537
MGE Interneuron	BCL11A_E18_mm10_Prom	316	13300	5568	19306	300	3.66735	2.04453e-06	0.00159882
Microglia	BCL11A_E18_mm10_Prom	875	13300	5568	19306	681	0.352316	1.38706e-23	1.08468e-20
neuronal intermedate progenitor cell	BCL11A_E18_mm10_Prom	441	13300	5568	19306	431	7.78769	6.15162e-14	4.81057e-11
Oligodendrocyte intermediate progenitor cell	BCL11A_E18_mm10_Prom	578	13300	5568	19306	533	1.87382	0.000212722	0.166348
Oligodendrocyte Progenitor Cell/Oligodendrocyte	BCL11A_E18_mm10_Prom	605	13300	5568	19306	558	1.8071	0.000371692	0.290663
Pericyte	BCL11A_E18_mm10_Prom	1058	13300	5568	19306	908	0.806137	0.04828	1
Red Blood Cell	BCL11A_E18_mm10_Prom	36	13300	5568	19306	21	0.171784	4.62635e-06	0.00361781
Subplate	BCL11A_E18_mm10_Prom	738	13300	5568	19306	717	7.37257	4.05905e-22	3.17418e-19
Truncated Radial Glia	BCL11A_E18_mm10_Prom	818	13300	5568	19306	742	1.49595	0.00334015	1
Vascular and Leptomeningeal Cell	BCL11A_E18_mm10_Prom	849	13300	5568	19306	698	0.51342	1.36437e-09	1.06693e-06
CGE Interneuron	BCL11A_E18_mm10_Enh	224	13556	5568	19306	187	1.34675	0.122629	1
Cycling Progenitor	BCL11A_E18_mm10_Enh	704	13556	5568	19306	562	1.05231	0.648006	1
Early Radial Glia	BCL11A_E18_mm10_Enh	603	13556	5568	19306	476	1.03585	0.785408	1
Endothelial Cell	BCL11A_E18_mm10_Enh	1342	13556	5568	19306	1070	1.10005	0.251571	1
Glutamatergic Neuron 1	BCL11A_E18_mm10_Enh	183	13556	5568	19306	155	1.56559	0.0370742	1
Glutamatergic Neuron 2	BCL11A_E18_mm10_Enh	154	13556	5568	19306	130	1.42157	0.150132	1
Glutamatergic Neuron 3	BCL11A_E18_mm10_Enh	241	13556	5568	19306	201	1.41073	0.0671795	1
Glutamatergic Neuron 4	BCL11A_E18_mm10_Enh	25	13556	5568	19306	22	1.8323	0.45286	1
Glutamatergic Neuron 5	BCL11A_E18_mm10_Enh	190	13556	5568	19306	157	1.23144	0.309646	1
Glutamatergic Neuron 6	BCL11A_E18_mm10_Enh	245	13556	5568	19306	200	1.22645	0.283608	1
Glutamatergic Neuron 7	BCL11A_E18_mm10_Enh	524	13556	5568	19306	439	1.44786	0.00316192	1
Glutamatergic Neuron 8	BCL11A_E18_mm10_Enh	780	13556	5568	19306	628	1.1965	0.0788401	1
Late Radial Glia	BCL11A_E18_mm10_Enh	913	13556	5568	19306	721	1.03255	0.74924	1
MGE Interneuron	BCL11A_E18_mm10_Enh	316	13556	5568	19306	267	1.58341	0.00532224	1
Microglia	BCL11A_E18_mm10_Enh	875	13556	5568	19306	668	0.838334	0.051182	1
neuronal intermedate progenitor cell	BCL11A_E18_mm10_Enh	441	13556	5568	19306	348	0.960934	0.755374	1
Oligodendrocyte intermediate progenitor cell	BCL11A_E18_mm10_Enh	578	13556	5568	19306	454	0.992076	0.955788	1
Oligodendrocyte Progenitor Cell/Oligodendrocyte	BCL11A_E18_mm10_Enh	605	13556	5568	19306	486	1.11414	0.356203	1
Pericyte	BCL11A_E18_mm10_Enh	1058	13556	5568	19306	846	1.15098	0.119972	1
Red Blood Cell	BCL11A_E18_mm10_Enh	36	13556	5568	19306	27	0.840521	0.671419	1
Subplate	BCL11A_E18_mm10_Enh	738	13556	5568	19306	617	1.42023	0.00101441	0.79327
Truncated Radial Glia	BCL11A_E18_mm10_Enh	818	13556	5568	19306	640	0.97532	0.811169	1
Vascular and Leptomeningeal Cell	BCL11A_E18_mm10_Enh	849	13556	5568	19306	669	0.984597	0.887987	1
CGE Interneuron	FOXP1_E18_mm10_Prom	224	11530	5568	19306	187	1.53142	0.0205684	1
Cycling Progenitor	FOXP1_E18_mm10_Prom	704	11530	5568	19306	647	4.21222	1.75835e-29	1.37503e-26
Early Radial Glia	FOXP1_E18_mm10_Prom	603	11530	5568	19306	497	1.5573	9.87879e-05	0.0772521
Endothelial Cell	FOXP1_E18_mm10_Prom	1342	11530	5568	19306	988	0.798754	0.00259109	1
Glutamatergic Neuron 1	FOXP1_E18_mm10_Prom	183	11530	5568	19306	168	4.07238	2.31836e-08	1.81296e-05
Glutamatergic Neuron 2	FOXP1_E18_mm10_Prom	154	11530	5568	19306	136	2.29938	0.000691176	0.5405
Glutamatergic Neuron 3	FOXP1_E18_mm10_Prom	241	11530	5568	19306	218	3.35893	7.56584e-09	5.91648e-06
Glutamatergic Neuron 4	FOXP1_E18_mm10_Prom	25	11530	5568	19306	23	3.25827	0.142061	1
Glutamatergic Neuron 5	FOXP1_E18_mm10_Prom	190	11530	5568	19306	182	7.62017	7.50123e-13	5.86596e-10
Glutamatergic Neuron 6	FOXP1_E18_mm10_Prom	245	11530	5568	19306	225	4.13421	5.58256e-11	4.36557e-08
Glutamatergic Neuron 7	FOXP1_E18_mm10_Prom	524	11530	5568	19306	480	3.99838	2.5283e-21	1.97713e-18
Glutamatergic Neuron 8	FOXP1_E18_mm10_Prom	780	11530	5568	19306	697	3.4211	7.16435e-26	5.60252e-23
Late Radial Glia	FOXP1_E18_mm10_Prom	913	11530	5568	19306	722	1.20616	0.0425626	1
MGE Interneuron	FOXP1_E18_mm10_Prom	316	11530	5568	19306	261	1.53629	0.00586076	1
Microglia	FOXP1_E18_mm10_Prom	875	11530	5568	19306	573	0.493973	3.0316e-17	2.37071e-14
neuronal intermedate progenitor cell	FOXP1_E18_mm10_Prom	441	11530	5568	19306	406	3.85202	1.12277e-17	8.78008e-15
Oligodendrocyte intermediate progenitor cell	FOXP1_E18_mm10_Prom	578	11530	5568	19306	459	1.21144	0.0872406	1
Oligodendrocyte Progenitor Cell/Oligodendrocyte	FOXP1_E18_mm10_Prom	605	11530	5568	19306	499	1.51194	0.000294004	0.229911
Pericyte	FOXP1_E18_mm10_Prom	1058	11530	5568	19306	752	0.700171	9.71366e-06	0.00759608
Red Blood Cell	FOXP1_E18_mm10_Prom	36	11530	5568	19306	17	0.26376	0.000122582	0.0958595
Subplate	FOXP1_E18_mm10_Prom	738	11530	5568	19306	651	2.56401	8.08484e-17	6.32235e-14
Truncated Radial Glia	FOXP1_E18_mm10_Prom	818	11530	5568	19306	643	1.15828	0.12827	1
Vascular and Leptomeningeal Cell	FOXP1_E18_mm10_Prom	849	11530	5568	19306	550	0.471229	3.18696e-19	2.49221e-16
CGE Interneuron	FOXP1_E18_mm10_Enh	224	12963	5568	19306	176	1.20869	0.296028	1
Cycling Progenitor	FOXP1_E18_mm10_Enh	704	12963	5568	19306	505	0.805737	0.0197116	1
Early Radial Glia	FOXP1_E18_mm10_Enh	603	12963	5568	19306	448	0.980442	0.838254	1
Endothelial Cell	FOXP1_E18_mm10_Enh	1342	12963	5568	19306	996	0.960727	0.603856	1
Glutamatergic Neuron 1	FOXP1_E18_mm10_Enh	183	12963	5568	19306	142	1.17797	0.423821	1
Glutamatergic Neuron 2	FOXP1_E18_mm10_Enh	154	12963	5568	19306	121	1.19139	0.441661	1
Glutamatergic Neuron 3	FOXP1_E18_mm10_Enh	241	12963	5568	19306	169	0.770183	0.0862227	1
Glutamatergic Neuron 4	FOXP1_E18_mm10_Enh	25	12963	5568	19306	19	0.993107	1	1
Glutamatergic Neuron 5	FOXP1_E18_mm10_Enh	190	12963	5568	19306	150	1.21387	0.339275	1
Glutamatergic Neuron 6	FOXP1_E18_mm10_Enh	245	12963	5568	19306	175	0.82422	0.189652	1
Glutamatergic Neuron 7	FOXP1_E18_mm10_Enh	524	12963	5568	19306	408	1.19271	0.128992	1
Glutamatergic Neuron 8	FOXP1_E18_mm10_Enh	780	12963	5568	19306	595	1.13686	0.184205	1
Late Radial Glia	FOXP1_E18_mm10_Enh	913	12963	5568	19306	676	0.95667	0.607321	1
MGE Interneuron	FOXP1_E18_mm10_Enh	316	12963	5568	19306	247	1.24397	0.149543	1
Microglia	FOXP1_E18_mm10_Enh	875	12963	5568	19306	668	1.10175	0.296095	1
neuronal intermedate progenitor cell	FOXP1_E18_mm10_Enh	441	12963	5568	19306	326	0.905513	0.381305	1
Oligodendrocyte intermediate progenitor cell	FOXP1_E18_mm10_Enh	578	12963	5568	19306	424	0.914815	0.377392	1
Oligodendrocyte Progenitor Cell/Oligodendrocyte	FOXP1_E18_mm10_Enh	605	12963	5568	19306	461	1.07975	0.476516	1
Pericyte	FOXP1_E18_mm10_Enh	1058	12963	5568	19306	790	1.01901	0.839624	1
Red Blood Cell	FOXP1_E18_mm10_Enh	36	12963	5568	19306	26	0.905436	0.842298	1
Subplate	FOXP1_E18_mm10_Enh	738	12963	5568	19306	591	1.38837	0.000919463	0.71902
Truncated Radial Glia	FOXP1_E18_mm10_Enh	818	12963	5568	19306	605	0.951232	0.590881	1
Vascular and Leptomeningeal Cell	FOXP1_E18_mm10_Enh	849	12963	5568	19306	626	0.913061	0.291135	1
CGE Interneuron	TBR1_E18_mm10_Prom	224	11390	5568	19306	189	1.76995	0.00199368	1
Cycling Progenitor	TBR1_E18_mm10_Prom	704	11390	5568	19306	616	2.56131	7.5281e-17	5.88698e-14
Early Radial Glia	TBR1_E18_mm10_Prom	603	11390	5568	19306	488	1.49269	0.000302547	0.236592
Endothelial Cell	TBR1_E18_mm10_Prom	1342	11390	5568	19306	942	0.689798	3.48097e-07	0.000272212
Glutamatergic Neuron 1	TBR1_E18_mm10_Prom	183	11390	5568	19306	165	3.42792	2.0263e-07	0.000158457
Glutamatergic Neuron 2	TBR1_E18_mm10_Prom	154	11390	5568	19306	140	3.34069	2.2676e-06	0.00177326
Glutamatergic Neuron 3	TBR1_E18_mm10_Prom	241	11390	5568	19306	220	4.08186	3.10284e-11	2.42642e-08
Glutamatergic Neuron 4	TBR1_E18_mm10_Prom	25	11390	5568	19306	23	3.49786	0.0937305	1
Glutamatergic Neuron 5	TBR1_E18_mm10_Prom	190	11390	5568	19306	184	11.6123	6.20517e-16	4.85244e-13
Glutamatergic Neuron 6	TBR1_E18_mm10_Prom	245	11390	5568	19306	231	7.34645	1.22097e-16	9.54798e-14
Glutamatergic Neuron 7	TBR1_E18_mm10_Prom	524	11390	5568	19306	497	8.40208	5.1155e-37	4.00032e-34
Glutamatergic Neuron 8	TBR1_E18_mm10_Prom	780	11390	5568	19306	710	4.77204	1.01007e-37	7.89872e-35
Late Radial Glia	TBR1_E18_mm10_Prom	913	11390	5568	19306	711	1.19794	0.046684	1
MGE Interneuron	TBR1_E18_mm10_Prom	316	11390	5568	19306	270	2.11679	3.11503e-06	0.00243595
Microglia	TBR1_E18_mm10_Prom	875	11390	5568	19306	543	0.446048	4.04684e-23	3.16463e-20
neuronal intermedate progenitor cell	TBR1_E18_mm10_Prom	441	11390	5568	19306	397	3.13466	7.79197e-15	6.09332e-12
Oligodendrocyte intermediate progenitor cell	TBR1_E18_mm10_Prom	578	11390	5568	19306	450	1.17414	0.142278	1
Oligodendrocyte Progenitor Cell/Oligodendrocyte	TBR1_E18_mm10_Prom	605	11390	5568	19306	494	1.5296	0.000139698	0.109244
Pericyte	TBR1_E18_mm10_Prom	1058	11390	5568	19306	724	0.647052	3.18959e-08	2.49426e-05
Red Blood Cell	TBR1_E18_mm10_Prom	36	11390	5568	19306	17	0.28338	0.000349323	0.273171
Subplate	TBR1_E18_mm10_Prom	738	11390	5568	19306	668	3.69109	2.2113e-28	1.72924e-25
Truncated Radial Glia	TBR1_E18_mm10_Prom	818	11390	5568	19306	620	1.0312	0.751864	1
Vascular and Leptomeningeal Cell	TBR1_E18_mm10_Prom	849	11390	5568	19306	536	0.470463	6.24071e-20	4.88024e-17
CGE Interneuron	TBR1_E18_mm10_Enh	224	13048	5568	19306	180	1.27056	0.190546	1
Cycling Progenitor	TBR1_E18_mm10_Enh	704	13048	5568	19306	509	0.772417	0.00576617	1
Early Radial Glia	TBR1_E18_mm10_Enh	603	13048	5568	19306	455	0.980881	0.835527	1
Endothelial Cell	TBR1_E18_mm10_Enh	1342	13048	5568	19306	1004	0.920631	0.274112	1
Glutamatergic Neuron 1	TBR1_E18_mm10_Enh	183	13048	5568	19306	140	1.02927	0.92808	1
Glutamatergic Neuron 2	TBR1_E18_mm10_Enh	154	13048	5568	19306	129	1.59717	0.0393179	1
Glutamatergic Neuron 3	TBR1_E18_mm10_Enh	241	13048	5568	19306	182	0.970964	0.874041	1
Glutamatergic Neuron 4	TBR1_E18_mm10_Enh	25	13048	5568	19306	19	0.930053	0.813909	1
Glutamatergic Neuron 5	TBR1_E18_mm10_Enh	190	13048	5568	19306	151	1.17361	0.426852	1
Glutamatergic Neuron 6	TBR1_E18_mm10_Enh	245	13048	5568	19306	190	1.09896	0.583107	1
Glutamatergic Neuron 7	TBR1_E18_mm10_Enh	524	13048	5568	19306	432	1.54906	0.000265321	0.207481
Glutamatergic Neuron 8	TBR1_E18_mm10_Enh	780	13048	5568	19306	613	1.24391	0.0253048	1
Late Radial Glia	TBR1_E18_mm10_Enh	913	13048	5568	19306	679	0.903947	0.239414	1
MGE Interneuron	TBR1_E18_mm10_Enh	316	13048	5568	19306	253	1.32326	0.0692984	1
Microglia	TBR1_E18_mm10_Enh	875	13048	5568	19306	647	0.868184	0.101447	1
neuronal intermedate progenitor cell	TBR1_E18_mm10_Enh	441	13048	5568	19306	329	0.877304	0.258878	1
Oligodendrocyte intermediate progenitor cell	TBR1_E18_mm10_Enh	578	13048	5568	19306	441	1.02255	0.873964	1
Oligodendrocyte Progenitor Cell/Oligodendrocyte	TBR1_E18_mm10_Enh	605	13048	5568	19306	467	1.07145	0.534592	1
Pericyte	TBR1_E18_mm10_Enh	1058	13048	5568	19306	792	0.952697	0.564103	1
Red Blood Cell	TBR1_E18_mm10_Enh	36	13048	5568	19306	25	0.732967	0.418619	1
Subplate	TBR1_E18_mm10_Enh	738	13048	5568	19306	614	1.64894	1.22518e-06	0.000958093
Truncated Radial Glia	TBR1_E18_mm10_Enh	818	13048	5568	19306	615	0.954504	0.616104	1
Vascular and Leptomeningeal Cell	TBR1_E18_mm10_Enh	849	13048	5568	19306	638	0.926117	0.394773	1
CGE Interneuron	TCF7L2_E18_mm10_Prom	224	12815	5568	19306	206	1.92867	0.00994759	1
Cycling Progenitor	TCF7L2_E18_mm10_Prom	704	12815	5568	19306	680	7.10094	3.94519e-25	3.08514e-22
Early Radial Glia	TCF7L2_E18_mm10_Prom	603	12815	5568	19306	554	2.35313	7.24069e-08	5.66222e-05
Endothelial Cell	TCF7L2_E18_mm10_Prom	1342	12815	5568	19306	1135	0.881933	0.185245	1
Glutamatergic Neuron 1	TCF7L2_E18_mm10_Prom	183	12815	5568	19306	175	5.29086	3.67459e-06	0.00287353
Glutamatergic Neuron 2	TCF7L2_E18_mm10_Prom	154	12815	5568	19306	149	5.60743	1.27308e-05	0.00995546
Glutamatergic Neuron 3	TCF7L2_E18_mm10_Prom	241	12815	5568	19306	228	3.85195	2.20061e-06	0.00172088
Glutamatergic Neuron 4	TCF7L2_E18_mm10_Prom	25	12815	5568	19306	24	3.5332	0.360012	1
Glutamatergic Neuron 5	TCF7L2_E18_mm10_Prom	190	12815	5568	19306	187	14.2316	2.72348e-09	2.12976e-06
Glutamatergic Neuron 6	TCF7L2_E18_mm10_Prom	245	12815	5568	19306	234	5.10414	9.59982e-08	7.50706e-05
Glutamatergic Neuron 7	TCF7L2_E18_mm10_Prom	524	12815	5568	19306	501	5.01324	2.53861e-15	1.9852e-12
Glutamatergic Neuron 8	TCF7L2_E18_mm10_Prom	780	12815	5568	19306	730	3.76875	2.00048e-17	1.56438e-14
Late Radial Glia	TCF7L2_E18_mm10_Prom	913	12815	5568	19306	819	1.67596	2.40353e-05	0.0187956
MGE Interneuron	TCF7L2_E18_mm10_Prom	316	12815	5568	19306	293	2.62795	2.20828e-05	0.0172687
Microglia	TCF7L2_E18_mm10_Prom	875	12815	5568	19306	657	0.388634	3.57176e-22	2.79312e-19
neuronal intermedate progenitor cell	TCF7L2_E18_mm10_Prom	441	12815	5568	19306	428	6.79644	9.72989e-16	7.60877e-13
Oligodendrocyte intermediate progenitor cell	TCF7L2_E18_mm10_Prom	578	12815	5568	19306	523	1.79141	0.000146744	0.114753
Oligodendrocyte Progenitor Cell/Oligodendrocyte	TCF7L2_E18_mm10_Prom	605	12815	5568	19306	541	1.49945	0.00515057	1
Pericyte	TCF7L2_E18_mm10_Prom	1058	12815	5568	19306	889	0.87658	0.196339	1
Red Blood Cell	TCF7L2_E18_mm10_Prom	36	12815	5568	19306	21	0.216712	4.80557e-05	0.0375795
Subplate	TCF7L2_E18_mm10_Prom	738	12815	5568	19306	688	2.63862	3.92672e-11	3.0707e-08
Truncated Radial Glia	TCF7L2_E18_mm10_Prom	818	12815	5568	19306	721	1.34132	0.0189218	1
Vascular and Leptomeningeal Cell	TCF7L2_E18_mm10_Prom	849	12815	5568	19306	677	0.553809	8.20084e-09	6.41305e-06
CGE Interneuron	TCF7L2_E18_mm10_Enh	224	13241	5568	19306	175	1.01752	1	1
Cycling Progenitor	TCF7L2_E18_mm10_Enh	704	13241	5568	19306	519	0.773503	0.00756328	1
Early Radial Glia	TCF7L2_E18_mm10_Enh	603	13241	5568	19306	438	0.757131	0.00675577	1
Endothelial Cell	TCF7L2_E18_mm10_Enh	1342	13241	5568	19306	1033	0.986601	0.877639	1
Glutamatergic Neuron 1	TCF7L2_E18_mm10_Enh	183	13241	5568	19306	146	1.17868	0.459976	1
Glutamatergic Neuron 2	TCF7L2_E18_mm10_Enh	154	13241	5568	19306	119	0.954549	0.84161	1
Glutamatergic Neuron 3	TCF7L2_E18_mm10_Enh	241	13241	5568	19306	184	0.94576	0.746226	1
Glutamatergic Neuron 4	TCF7L2_E18_mm10_Enh	25	13241	5568	19306	21	1.43573	0.630651	1
Glutamatergic Neuron 5	TCF7L2_E18_mm10_Enh	190	13241	5568	19306	152	1.1263	0.588556	1
Glutamatergic Neuron 6	TCF7L2_E18_mm10_Enh	245	13241	5568	19306	192	1.0733	0.748165	1
Glutamatergic Neuron 7	TCF7L2_E18_mm10_Enh	524	13241	5568	19306	428	1.34771	0.0132153	1
Glutamatergic Neuron 8	TCF7L2_E18_mm10_Enh	780	13241	5568	19306	623	1.26174	0.0197931	1
Late Radial Glia	TCF7L2_E18_mm10_Enh	913	13241	5568	19306	682	0.845974	0.0557086	1
MGE Interneuron	TCF7L2_E18_mm10_Enh	316	13241	5568	19306	263	1.56228	0.00534699	1
Microglia	TCF7L2_E18_mm10_Enh	875	13241	5568	19306	663	0.898894	0.239739	1
neuronal intermedate progenitor cell	TCF7L2_E18_mm10_Enh	441	13241	5568	19306	342	0.970533	0.808286	1
Oligodendrocyte intermediate progenitor cell	TCF7L2_E18_mm10_Enh	578	13241	5568	19306	439	0.921331	0.449812	1
Oligodendrocyte Progenitor Cell/Oligodendrocyte	TCF7L2_E18_mm10_Enh	605	13241	5568	19306	472	1.04431	0.711622	1
Pericyte	TCF7L2_E18_mm10_Enh	1058	13241	5568	19306	807	0.964125	0.674142	1
Red Blood Cell	TCF7L2_E18_mm10_Enh	36	13241	5568	19306	29	1.32201	0.68056	1
Subplate	TCF7L2_E18_mm10_Enh	738	13241	5568	19306	618	1.59157	1.00098e-05	0.00782763
Truncated Radial Glia	TCF7L2_E18_mm10_Enh	818	13241	5568	19306	623	0.935924	0.485243	1
Vascular and Leptomeningeal Cell	TCF7L2_E18_mm10_Enh	849	13241	5568	19306	657	0.989685	0.927154	1
CGE Interneuron	ATAC_GW18_GW19_hg38_Prom	224	13997	5568	19306	215	3.10891	0.00103482	0.809226
Cycling Progenitor	ATAC_GW18_GW19_hg38_Prom	704	13997	5568	19306	684	6.3307	1.01565e-16	7.94239e-14
Early Radial Glia	ATAC_GW18_GW19_hg38_Prom	603	13997	5568	19306	577	4.44807	1.4766e-11	1.1547e-08
Endothelial Cell	ATAC_GW18_GW19_hg38_Prom	1342	13997	5568	19306	1187	0.856436	0.150271	1
Glutamatergic Neuron 1	ATAC_GW18_GW19_hg38_Prom	183	13997	5568	19306	174	2.91646	0.00485435	1
Glutamatergic Neuron 2	ATAC_GW18_GW19_hg38_Prom	154	13997	5568	19306	150	5.03427	0.000764681	0.597981
Glutamatergic Neuron 3	ATAC_GW18_GW19_hg38_Prom	241	13997	5568	19306	233	5.95485	3.86781e-06	0.00302463
Glutamatergic Neuron 4	ATAC_GW18_GW19_hg38_Prom	25	13997	5568	19306	25	Inf	0.162282	1
Glutamatergic Neuron 5	ATAC_GW18_GW19_hg38_Prom	190	13997	5568	19306	189	Inf	2.93594e-08	2.2959e-05
Glutamatergic Neuron 6	ATAC_GW18_GW19_hg38_Prom	245	13997	5568	19306	238	8.13528	4.07294e-07	0.000318504
Glutamatergic Neuron 7	ATAC_GW18_GW19_hg38_Prom	524	13997	5568	19306	505	4.48779	2.41883e-10	1.89153e-07
Glutamatergic Neuron 8	ATAC_GW18_GW19_hg38_Prom	780	13997	5568	19306	738	3.37207	2.7651e-11	2.16231e-08
Late Radial Glia	ATAC_GW18_GW19_hg38_Prom	913	13997	5568	19306	871	3.93529	3.42196e-15	2.67597e-12
MGE Interneuron	ATAC_GW18_GW19_hg38_Prom	316	13997	5568	19306	300	3.07241	8.22806e-05	0.0643434
Microglia	ATAC_GW18_GW19_hg38_Prom	875	13997	5568	19306	672	0.248404	1.92124e-38	1.50241e-35
neuronal intermedate progenitor cell	ATAC_GW18_GW19_hg38_Prom	441	13997	5568	19306	431	6.52689	4.22004e-11	3.30007e-08
Oligodendrocyte intermediate progenitor cell	ATAC_GW18_GW19_hg38_Prom	578	13997	5568	19306	555	4.59436	1.94576e-11	1.52158e-08
Oligodendrocyte Progenitor Cell/Oligodendrocyte	ATAC_GW18_GW19_hg38_Prom	605	13997	5568	19306	570	2.30302	9.12179e-06	0.00713324
Pericyte	ATAC_GW18_GW19_hg38_Prom	1058	13997	5568	19306	931	0.862743	0.204455	1
Red Blood Cell	ATAC_GW18_GW19_hg38_Prom	36	13997	5568	19306	24	0.210739	0.000150361	0.117582
Subplate	ATAC_GW18_GW19_hg38_Prom	738	13997	5568	19306	703	2.81382	5.51133e-09	4.30986e-06
Truncated Radial Glia	ATAC_GW18_GW19_hg38_Prom	818	13997	5568	19306	779	3.594	1.03331e-12	8.08048e-10
Vascular and Leptomeningeal Cell	ATAC_GW18_GW19_hg38_Prom	849	13997	5568	19306	735	0.649844	0.000373506	0.292082
CGE Interneuron	ATAC_GW18_GW19_hg38_Enh	224	14165	5568	19306	183	1.34353	0.116034	1
Cycling Progenitor	ATAC_GW18_GW19_hg38_Enh	704	14165	5568	19306	530	0.8907	0.240395	1
Early Radial Glia	ATAC_GW18_GW19_hg38_Enh	603	14165	5568	19306	483	1.30043	0.0181259	1
Endothelial Cell	ATAC_GW18_GW19_hg38_Enh	1342	14165	5568	19306	1006	0.88648	0.109649	1
Glutamatergic Neuron 1	ATAC_GW18_GW19_hg38_Enh	183	14165	5568	19306	140	0.990935	0.927436	1
Glutamatergic Neuron 2	ATAC_GW18_GW19_hg38_Enh	154	14165	5568	19306	136	2.30684	0.000503143	0.393457
Glutamatergic Neuron 3	ATAC_GW18_GW19_hg38_Enh	241	14165	5568	19306	193	1.25365	0.200329	1
Glutamatergic Neuron 4	ATAC_GW18_GW19_hg38_Enh	25	14165	5568	19306	22	2.08214	0.332399	1
Glutamatergic Neuron 5	ATAC_GW18_GW19_hg38_Enh	190	14165	5568	19306	157	1.40424	0.0897907	1
Glutamatergic Neuron 6	ATAC_GW18_GW19_hg38_Enh	245	14165	5568	19306	206	1.70043	0.00321247	1
Glutamatergic Neuron 7	ATAC_GW18_GW19_hg38_Enh	524	14165	5568	19306	413	1.13796	0.289678	1
Glutamatergic Neuron 8	ATAC_GW18_GW19_hg38_Enh	780	14165	5568	19306	621	1.28925	0.0109715	1
Late Radial Glia	ATAC_GW18_GW19_hg38_Enh	913	14165	5568	19306	720	1.19064	0.0582515	1
MGE Interneuron	ATAC_GW18_GW19_hg38_Enh	316	14165	5568	19306	244	1.04982	0.778146	1
Microglia	ATAC_GW18_GW19_hg38_Enh	875	14165	5568	19306	675	1.03297	0.754121	1
neuronal intermedate progenitor cell	ATAC_GW18_GW19_hg38_Enh	441	14165	5568	19306	339	0.967176	0.764269	1
Oligodendrocyte intermediate progenitor cell	ATAC_GW18_GW19_hg38_Enh	578	14165	5568	19306	461	1.24672	0.0542714	1
Oligodendrocyte Progenitor Cell/Oligodendrocyte	ATAC_GW18_GW19_hg38_Enh	605	14165	5568	19306	480	1.19359	0.105194	1
Pericyte	ATAC_GW18_GW19_hg38_Enh	1058	14165	5568	19306	806	1.00144	1	1
Red Blood Cell	ATAC_GW18_GW19_hg38_Enh	36	14165	5568	19306	25	0.706354	0.411699	1
Subplate	ATAC_GW18_GW19_hg38_Enh	738	14165	5568	19306	604	1.41638	0.000657661	0.514291
Truncated Radial Glia	ATAC_GW18_GW19_hg38_Enh	818	14165	5568	19306	635	1.08273	0.407498	1
Vascular and Leptomeningeal Cell	ATAC_GW18_GW19_hg38_Enh	849	14165	5568	19306	669	1.14353	0.160655	1
CGE Interneuron	ATAC_E15_E18_mm10_Prom	224	12851	5568	19306	209	2.55884	0.000381835	0.298595
Cycling Progenitor	ATAC_E15_E18_mm10_Prom	704	12851	5568	19306	663	3.45453	1.71711e-15	1.34278e-12
Early Radial Glia	ATAC_E15_E18_mm10_Prom	603	12851	5568	19306	546	1.99359	3.84968e-06	0.00301045
Endothelial Cell	ATAC_E15_E18_mm10_Prom	1342	12851	5568	19306	1085	0.638981	4.00603e-07	0.000313271
Glutamatergic Neuron 1	ATAC_E15_E18_mm10_Prom	183	12851	5568	19306	166	1.86697	0.0253774	1
Glutamatergic Neuron 2	ATAC_E15_E18_mm10_Prom	154	12851	5568	19306	146	3.30135	0.000422604	0.330476
Glutamatergic Neuron 3	ATAC_E15_E18_mm10_Prom	241	12851	5568	19306	224	2.75155	8.33984e-05	0.0652175
Glutamatergic Neuron 4	ATAC_E15_E18_mm10_Prom	25	12851	5568	19306	23	1.78517	0.566653	1
Glutamatergic Neuron 5	ATAC_E15_E18_mm10_Prom	190	12851	5568	19306	182	4.14774	9.9836e-06	0.00780718
Glutamatergic Neuron 6	ATAC_E15_E18_mm10_Prom	245	12851	5568	19306	233	4.69223	1.05468e-07	8.24759e-05
Glutamatergic Neuron 7	ATAC_E15_E18_mm10_Prom	524	12851	5568	19306	499	4.68045	2.05297e-15	1.60542e-12
Glutamatergic Neuron 8	ATAC_E15_E18_mm10_Prom	780	12851	5568	19306	723	3.20752	1.90637e-15	1.49078e-12
Late Radial Glia	ATAC_E15_E18_mm10_Prom	913	12851	5568	19306	834	2.31441	3.18256e-11	2.48876e-08
MGE Interneuron	ATAC_E15_E18_mm10_Prom	316	12851	5568	19306	287	1.99284	0.00104006	0.813327
Microglia	ATAC_E15_E18_mm10_Prom	875	12851	5568	19306	642	0.368931	1.39235e-25	1.08882e-22
neuronal intermedate progenitor cell	ATAC_E15_E18_mm10_Prom	441	12851	5568	19306	411	2.48649	5.5827e-07	0.000436567
Oligodendrocyte intermediate progenitor cell	ATAC_E15_E18_mm10_Prom	578	12851	5568	19306	528	2.17521	6.52276e-07	0.00051008
Oligodendrocyte Progenitor Cell/Oligodendrocyte	ATAC_E15_E18_mm10_Prom	605	12851	5568	19306	542	1.62619	0.000717411	0.561015
Pericyte	ATAC_E15_E18_mm10_Prom	1058	12851	5568	19306	879	0.850937	0.104971	1
Red Blood Cell	ATAC_E15_E18_mm10_Prom	36	12851	5568	19306	21	0.229045	8.17893e-05	0.0639593
Subplate	ATAC_E15_E18_mm10_Prom	738	12851	5568	19306	686	2.65386	1.25058e-11	9.77955e-09
Truncated Radial Glia	ATAC_E15_E18_mm10_Prom	818	12851	5568	19306	736	1.83012	2.26633e-06	0.00177227
Vascular and Leptomeningeal Cell	ATAC_E15_E18_mm10_Prom	849	12851	5568	19306	672	0.565786	1.6442e-08	1.28576e-05
CGE Interneuron	ATAC_E15_E18_mm10_Enh	224	13578	5568	19306	191	1.51106	0.037407	1
Cycling Progenitor	ATAC_E15_E18_mm10_Enh	704	13578	5568	19306	539	0.806109	0.0313053	1
Early Radial Glia	ATAC_E15_E18_mm10_Enh	603	13578	5568	19306	471	0.942482	0.582542	1
Endothelial Cell	ATAC_E15_E18_mm10_Enh	1342	13578	5568	19306	1058	0.978245	0.780079	1
Glutamatergic Neuron 1	ATAC_E15_E18_mm10_Enh	183	13578	5568	19306	154	1.44699	0.0854262	1
Glutamatergic Neuron 2	ATAC_E15_E18_mm10_Enh	154	13578	5568	19306	132	1.53502	0.0777385	1
Glutamatergic Neuron 3	ATAC_E15_E18_mm10_Enh	241	13578	5568	19306	197	1.19913	0.35593	1
Glutamatergic Neuron 4	ATAC_E15_E18_mm10_Enh	25	13578	5568	19306	22	1.77603	0.453154	1
Glutamatergic Neuron 5	ATAC_E15_E18_mm10_Enh	190	13578	5568	19306	167	1.86716	0.00485096	1
Glutamatergic Neuron 6	ATAC_E15_E18_mm10_Enh	245	13578	5568	19306	210	1.66883	0.00756776	1
Glutamatergic Neuron 7	ATAC_E15_E18_mm10_Enh	524	13578	5568	19306	450	1.69368	5.35462e-05	0.0418731
Glutamatergic Neuron 8	ATAC_E15_E18_mm10_Enh	780	13578	5568	19306	633	1.21697	0.0608989	1
Late Radial Glia	ATAC_E15_E18_mm10_Enh	913	13578	5568	19306	720	0.98651	0.889964	1
MGE Interneuron	ATAC_E15_E18_mm10_Enh	316	13578	5568	19306	261	1.3053	0.103981	1
Microglia	ATAC_E15_E18_mm10_Enh	875	13578	5568	19306	685	0.929761	0.425859	1
neuronal intermedate progenitor cell	ATAC_E15_E18_mm10_Enh	441	13578	5568	19306	356	1.05354	0.706338	1
Oligodendrocyte intermediate progenitor cell	ATAC_E15_E18_mm10_Enh	578	13578	5568	19306	456	0.982159	0.866737	1
Oligodendrocyte Progenitor Cell/Oligodendrocyte	ATAC_E15_E18_mm10_Enh	605	13578	5568	19306	477	0.96499	0.74244	1
Pericyte	ATAC_E15_E18_mm10_Enh	1058	13578	5568	19306	832	0.994395	0.965228	1
Red Blood Cell	ATAC_E15_E18_mm10_Enh	36	13578	5568	19306	26	0.696463	0.389296	1
Subplate	ATAC_E15_E18_mm10_Enh	738	13578	5568	19306	639	1.81477	9.39316e-08	7.34545e-05
Truncated Radial Glia	ATAC_E15_E18_mm10_Enh	818	13578	5568	19306	658	1.11365	0.288783	1
Vascular and Leptomeningeal Cell	ATAC_E15_E18_mm10_Enh	849	13578	5568	19306	666	0.924438	0.39398	1

## Sheet: Table S7E
setA	setB	setA_size	setB_size	setA_size_background	setB_size_background	overlap	fisher_OR	fisher_p	fisher_padj
Arid1b_Down	M1_ASD_Down	3807	317	16750	14525	70	0.907378	0.542014	1
Arid1b_Up	M1_ASD_Down	3844	317	16750	14525	80	1.19013	0.189058	1
Tbr1_Down	M1_ASD_Down	3557	317	16750	14525	58	0.778984	0.0962157	1
Tbr1_Up	M1_ASD_Down	3869	317	16750	14525	76	1.10085	0.489603	1
Arid1b_Down	M10_ASD_Down	3807	253	16750	14525	80	1.39312	0.0184128	1
Arid1b_Up	M10_ASD_Down	3844	253	16750	14525	32	0.461832	1.58744e-05	0.00174618
Tbr1_Down	M10_ASD_Down	3557	253	16750	14525	74	1.36225	0.0291763	1
Tbr1_Up	M10_ASD_Down	3869	253	16750	14525	33	0.475813	2.3788e-05	0.00261669
Arid1b_Down	M15_ASD_Up	3807	130	16750	14525	5	0.126848	8.61763e-10	9.4794e-08
Arid1b_Up	M15_ASD_Up	3844	130	16750	14525	77	6.14481	1.46399e-21	1.61039e-19
Tbr1_Down	M15_ASD_Up	3557	130	16750	14525	3	0.0819008	1.24637e-10	1.371e-08
Tbr1_Up	M15_ASD_Up	3869	130	16750	14525	80	6.86872	7.24509e-24	7.9696e-22
Arid1b_Down	M16_ASD_Down	3807	277	16750	14525	142	3.25748	7.16027e-21	7.87629e-19
Arid1b_Up	M16_ASD_Down	3844	277	16750	14525	20	0.244181	4.4168e-13	4.85848e-11
Tbr1_Down	M16_ASD_Down	3557	277	16750	14525	133	3.12385	2.73641e-19	3.01005e-17
Tbr1_Up	M16_ASD_Down	3869	277	16750	14525	21	0.255971	9.54141e-13	1.04956e-10
Arid1b_Down	M19_ASD_Up	3807	273	16750	14525	18	0.217511	2.86192e-14	3.14811e-12
Arid1b_Up	M19_ASD_Up	3844	273	16750	14525	169	6.75684	4.51113e-48	4.96224e-46
Tbr1_Down	M19_ASD_Up	3557	273	16750	14525	16	0.210092	8.23878e-14	9.06266e-12
Tbr1_Up	M19_ASD_Up	3869	273	16750	14525	174	7.37865	5.10852e-52	5.61937e-50
Arid1b_Down	M20_ASD_Up	3807	332	16750	14525	88	1.12111	0.361495	1
Arid1b_Up	M20_ASD_Up	3844	332	16750	14525	87	1.2038	0.161156	1
Tbr1_Down	M20_ASD_Up	3557	332	16750	14525	81	1.09624	0.504121	1
Tbr1_Up	M20_ASD_Up	3869	332	16750	14525	94	1.33786	0.0233828	1
Arid1b_Down	M23_ASD_Up	3807	221	16750	14525	40	0.757586	0.133633	1
Arid1b_Up	M23_ASD_Up	3844	221	16750	14525	55	1.26892	0.147882	1
Tbr1_Down	M23_ASD_Up	3557	221	16750	14525	37	0.752917	0.125845	1
Tbr1_Up	M23_ASD_Up	3869	221	16750	14525	55	1.26122	0.149305	1
Arid1b_Down	M3_ASD_Down	3807	1224	16750	14525	282	0.89674	0.132694	1
Arid1b_Up	M3_ASD_Down	3844	1224	16750	14525	165	0.482476	1.86443e-19	2.05087e-17
Tbr1_Down	M3_ASD_Down	3557	1224	16750	14525	283	0.996716	1	1
Tbr1_Up	M3_ASD_Down	3869	1224	16750	14525	150	0.426511	5.60291e-25	6.1632e-23
Arid1b_Down	M4_ASD_Down	3807	234	16750	14525	103	2.5114	3.97597e-11	4.37357e-09
Arid1b_Up	M4_ASD_Down	3844	234	16750	14525	13	0.190104	3.29368e-13	3.62305e-11
Tbr1_Down	M4_ASD_Down	3557	234	16750	14525	98	2.51471	6.67809e-11	7.3459e-09
Tbr1_Up	M4_ASD_Down	3869	234	16750	14525	13	0.188959	2.04977e-13	2.25475e-11
Arid1b_Down	M7_ASD_Down	3807	93	16750	14525	20	0.973021	1	1
Arid1b_Up	M7_ASD_Down	3844	93	16750	14525	6	0.255485	0.000184119	0.0202531
Tbr1_Down	M7_ASD_Down	3557	93	16750	14525	19	0.996233	1	1
Tbr1_Up	M7_ASD_Down	3869	93	16750	14525	6	0.253956	0.000182655	0.020092
Arid1b_Down	M9_ASD_Up	3807	506	16750	14525	15	0.0884564	1.0922e-42	1.20142e-40
Arid1b_Up	M9_ASD_Up	3844	506	16750	14525	340	8.40695	2.7491e-107	3.02401e-105
Tbr1_Down	M9_ASD_Up	3557	506	16750	14525	18	0.117404	1.41942e-35	1.56136e-33
Tbr1_Up	M9_ASD_Up	3869	506	16750	14525	353	9.61776	4.85951e-119	5.34547e-117

## Sheet: Table S7F
gene_id	baseMean	lfc	padj	gene_name	change	Group
ENSMUSG00000000001	4776.72	0.473937	3.15178e-09	Gnai3	None	Tbr1
ENSMUSG00000000028	184.926	0.457901	0.0661836	Cdc45	None	Tbr1
ENSMUSG00000000031	5569.09	4.46272	1.95917e-28	H19	Up	Tbr1
ENSMUSG00000000037	63.6423	-1.1947	0.0029711	Scml2	Down	Tbr1
ENSMUSG00000000049	13.0032	4.20211	0.000828573	Apoh	Up	Tbr1
ENSMUSG00000000056	1923.62	-0.71787	3.96724e-11	Narf	Down	Tbr1
ENSMUSG00000000058	1177.29	2.98806	4.97029e-29	Cav2	Up	Tbr1
ENSMUSG00000000078	2666.43	-0.162126	0.156051	Klf6	None	Tbr1
ENSMUSG00000000085	1265.04	-0.814818	6.72698e-10	Scmh1	Down	Tbr1
ENSMUSG00000000088	4615.5	0.509951	1.95557e-05	Cox5a	None	Tbr1
ENSMUSG00000000093	42.4577	0.762674	0.0755784	Tbx2	None	Tbr1
ENSMUSG00000000094	10.0645	-0.393677	0.506401	Tbx4	None	Tbr1
ENSMUSG00000000120	202.474	-2.4697	3.77663e-07	Ngfr	Down	Tbr1
ENSMUSG00000000125	60.982	-4.02202	4.43269e-09	Wnt3	Down	Tbr1
ENSMUSG00000000126	205.537	2.85057	1.54601e-28	Wnt9a	Up	Tbr1
ENSMUSG00000000127	700.361	-0.0451613	0.750182	Fer	None	Tbr1
ENSMUSG00000000131	2691.37	-0.330411	0.00254887	Xpo6	None	Tbr1
ENSMUSG00000000134	853.33	0.849975	5.10871e-15	Tfe3	Up	Tbr1
ENSMUSG00000000142	632.811	0.650827	0.00538346	Axin2	Up	Tbr1
ENSMUSG00000000148	752.273	0.193625	0.277863	Brat1	None	Tbr1
ENSMUSG00000000149	3615.41	0.625851	3.60587e-08	Gna12	Up	Tbr1
ENSMUSG00000000154	30.8822	2.65182	6.22664e-06	Slc22a18	Up	Tbr1
ENSMUSG00000000157	2.60004	0.450235	0.184756	Itgb2l	None	Tbr1
ENSMUSG00000000159	3.94921	-1.11842	0.10811	Igsf5	None	Tbr1
ENSMUSG00000000167	82.7398	2.86171	2.77833e-08	Pih1d2	Up	Tbr1
ENSMUSG00000000168	1693.78	0.801842	2.3048e-16	Dlat	Up	Tbr1
ENSMUSG00000000171	3390.21	1.42658	2.74863e-49	Sdhd	Up	Tbr1
ENSMUSG00000000182	4.2248	-3.04702	0.0148182	Fgf23	Down	Tbr1
ENSMUSG00000000183	0.579553	0.194643	NA	Fgf6	None	Tbr1
ENSMUSG00000000184	8250.47	2.37799	1.00641e-142	Ccnd2	Up	Tbr1
ENSMUSG00000000194	2596.77	1.85146	1.91264e-49	Gpr107	Up	Tbr1
ENSMUSG00000000197	767.086	-0.376528	0.0311622	Nalcn	None	Tbr1
ENSMUSG00000000202	553.682	2.69792	4.89811e-22	Btbd17	Up	Tbr1
ENSMUSG00000000204	0.563617	-0.0217055	NA	Slfn4	None	Tbr1
ENSMUSG00000000214	1.98327	-0.116103	NA	Th	None	Tbr1
ENSMUSG00000000215	0.707112	-0.118791	NA	Ins2	None	Tbr1
ENSMUSG00000000216	0.418291	-0.0714825	NA	Scnn1g	None	Tbr1
ENSMUSG00000000223	1168.9	-1.14945	4.58614e-15	Drp2	Down	Tbr1
ENSMUSG00000000244	1.8312	-0.203525	NA	Tspan32	None	Tbr1
ENSMUSG00000000247	3410.24	-1.18025	4.94206e-46	Lhx2	Down	Tbr1
ENSMUSG00000000248	0.141831	-0.0629374	NA	Clec2g	None	Tbr1
ENSMUSG00000000253	411.143	0.0453209	0.826852	Gmpr	None	Tbr1
ENSMUSG00000000263	0.283797	-0.0118202	NA	Glra1	None	Tbr1
ENSMUSG00000000266	723.615	1.56432	1.56589e-20	Mid2	Up	Tbr1
ENSMUSG00000000275	1420.73	4.85206	5.39821e-132	Trim25	Up	Tbr1
ENSMUSG00000000276	1028.64	-2.26194	2.12036e-85	Dgke	Down	Tbr1
ENSMUSG00000000278	1304.01	2.76594	3.1641e-50	Scpep1	Up	Tbr1
ENSMUSG00000000282	936.488	-1.59394	8.1778e-36	Mnt	Down	Tbr1
ENSMUSG00000000290	26.5272	0.023435	0.973257	Itgb2	None	Tbr1
ENSMUSG00000000295	667.173	0.0779788	0.689421	Hddc2	None	Tbr1
ENSMUSG00000000296	284.962	0.320886	0.163955	Tpd52l1	None	Tbr1
ENSMUSG00000000301	65.3283	-0.171991	0.738641	Pemt	None	Tbr1
ENSMUSG00000000303	142.423	-3.50305	1.61771e-08	Cdh1	Down	Tbr1
ENSMUSG00000000305	1065.63	-1.37086	8.51834e-10	Cdh4	Down	Tbr1
ENSMUSG00000000308	932.399	-0.398151	8.51093e-05	Ckmt1	None	Tbr1
ENSMUSG00000000317	289.72	-3.19637	4.88939e-30	Bcl6b	Down	Tbr1
ENSMUSG00000000318	7.06144	-3.99822	0.00600523	Clec10a	Down	Tbr1
ENSMUSG00000000320	8.18406	1.34557	0.0795952	Alox12	None	Tbr1
ENSMUSG00000000325	2424.36	1.4532	2.42094e-64	Arvcf	Up	Tbr1
ENSMUSG00000000326	1820.82	0.743839	6.12132e-19	Comt	Up	Tbr1
ENSMUSG00000000339	1743.99	0.338643	0.000100934	Rtca	None	Tbr1
ENSMUSG00000000340	810.332	0.843203	7.35323e-12	Dbt	Up	Tbr1
ENSMUSG00000000346	4076.09	1.95812	3.73956e-87	Dazap2	Up	Tbr1
ENSMUSG00000000355	1017.19	-0.819476	1.77863e-11	Mcts1	Down	Tbr1
ENSMUSG00000000359	6.95274	0.356406	0.542899	Rem1	None	Tbr1
ENSMUSG00000000365	13.8176	0.397617	0.525091	Rnf17	None	Tbr1
ENSMUSG00000000374	2742.34	-0.0082367	0.921727	Trappc10	None	Tbr1
ENSMUSG00000000378	1108.41	0.620594	5.87252e-10	Ccm2	Up	Tbr1
ENSMUSG00000000384	751.149	-0.673401	2.12447e-05	Tbrg4	Down	Tbr1
ENSMUSG00000000385	2.43903	0.891608	0.122	Tmprss2	None	Tbr1
ENSMUSG00000000386	94.8034	7.98408	1.99506e-18	Mx1	Up	Tbr1
ENSMUSG00000000392	87.6397	1.10363	0.0103401	Fap	Up	Tbr1
ENSMUSG00000000394	3.24708	-1.2274	0.0511801	Gcg	None	Tbr1
ENSMUSG00000000399	2465.56	0.891639	8.29622e-35	Ndufa9	Up	Tbr1
ENSMUSG00000000402	62.1966	-0.778241	0.0380074	Egfl6	Down	Tbr1
ENSMUSG00000000409	130.039	-0.877111	0.00219663	Lck	Down	Tbr1
ENSMUSG00000000411	2.55224	-0.166222	0.757425	Tssk3	None	Tbr1
ENSMUSG00000000416	1761.15	-3.81369	1.54018e-142	Cttnbp2	Down	Tbr1
ENSMUSG00000000420	2270.25	1.33165	5.15481e-34	Galnt1	Up	Tbr1
ENSMUSG00000000435	0.144656	0.109271	NA	Myf5	None	Tbr1
ENSMUSG00000000439	1353.71	-0.677453	0.000516999	Mkrn2	Down	Tbr1
ENSMUSG00000000440	4.66793	-0.216852	0.729959	Pparg	None	Tbr1
ENSMUSG00000000441	4369.2	-1.11709	2.29216e-63	Raf1	Down	Tbr1
ENSMUSG00000000486	46.2992	-0.905943	0.0256512	2021-09-01	Down	Tbr1
ENSMUSG00000000489	165.788	-2.20311	3.76484e-10	Pdgfb	Down	Tbr1
ENSMUSG00000000530	145.972	0.673048	0.0225141	Acvrl1	Up	Tbr1
ENSMUSG00000000531	186.645	-2.08006	2.37354e-18	Grasp	Down	Tbr1
ENSMUSG00000000532	3568.78	-2.30835	1.95388e-107	Acvr1b	Down	Tbr1
ENSMUSG00000000538	3146.26	0.30363	8.17225e-06	Tom1l2	None	Tbr1
ENSMUSG00000000544	0.289931	0.0873858	NA	Gpa33	None	Tbr1
ENSMUSG00000000552	1199.26	0.992179	9.10054e-08	Zfp385a	Up	Tbr1
ENSMUSG00000000555	443.787	2.68021	3.18329e-70	Itga5	Up	Tbr1
ENSMUSG00000000560	906.235	-2.88869	2.52511e-17	Gabra2	Down	Tbr1
ENSMUSG00000000561	1743.8	0.33911	0.00900408	Wdr77	None	Tbr1
ENSMUSG00000000562	5.49101	-2.58998	0.0310511	Adora3	Down	Tbr1
ENSMUSG00000000563	7448.27	0.442834	4.62991e-09	Atp5f1	None	Tbr1
ENSMUSG00000000567	1553.29	3.38425	6.17803e-166	Sox9	Up	Tbr1
ENSMUSG00000000568	6338.61	-0.966197	4.80188e-29	Hnrnpd	Down	Tbr1
ENSMUSG00000000579	176.214	-1.31475	0.00545139	Dynlt1c	Down	Tbr1
ENSMUSG00000000581	1349.39	-0.0218933	0.855602	C1d	None	Tbr1
ENSMUSG00000000594	2135.56	2.15412	4.8757e-119	Gm2a	Up	Tbr1
ENSMUSG00000000600	968.288	0.558285	0.000302834	Krit1	None	Tbr1
ENSMUSG00000000605	6614.25	-1.44194	3.22807e-99	Clcn4	Down	Tbr1
ENSMUSG00000000606	0.421569	-0.0765161	NA	Vmn2r88	None	Tbr1
ENSMUSG00000000617	0.144656	0.109271	NA	Grm6	None	Tbr1
ENSMUSG00000000627	1129.68	-4.51812	2.17911e-155	Sema4f	Down	Tbr1
ENSMUSG00000000628	523.832	4.0833	2.01854e-46	Hk2	Up	Tbr1
ENSMUSG00000000631	4126.33	-1.18577	1.29471e-07	Myo18a	Down	Tbr1
ENSMUSG00000000632	8156.18	-3.68827	1.0085e-64	Sez6	Down	Tbr1
ENSMUSG00000000673	0.141535	-0.0110379	NA	Haao	None	Tbr1
ENSMUSG00000000682	3.55403	-0.0739561	0.901192	Cd52	None	Tbr1
ENSMUSG00000000686	30.5652	3.58018	8.79163e-05	Abhd15	Up	Tbr1
ENSMUSG00000000690	1.88301	0.231599	NA	Hoxb6	None	Tbr1
ENSMUSG00000000693	371.089	2.92803	1.26427e-22	Loxl3	Up	Tbr1
ENSMUSG00000000706	5.06155	5.53415	0.00369629	Btn1a1	Up	Tbr1
ENSMUSG00000000708	630.406	2.35373	2.30763e-57	Kat2b	Up	Tbr1
ENSMUSG00000000711	4004.39	0.21296	0.000921228	Rab5b	None	Tbr1
ENSMUSG00000000724	2.1198	-0.3698	0.395789	Cryba1	None	Tbr1
ENSMUSG00000000730	0.289312	0.12579	NA	Dnmt3l	None	Tbr1
ENSMUSG00000000731	0.565281	-0.100572	NA	Aire	None	Tbr1
ENSMUSG00000000732	26.0684	2.026	0.00426271	Icosl	Up	Tbr1
ENSMUSG00000000738	1569.91	0.118518	0.381776	Spg7	None	Tbr1
ENSMUSG00000000739	9.25403	0.405404	0.497841	Sult5a1	None	Tbr1
ENSMUSG00000000740	11746.8	-0.356949	0.0448405	Rpl13	None	Tbr1
ENSMUSG00000000743	3796.86	0.154921	0.100134	Chmp1a	None	Tbr1
ENSMUSG00000000751	1874.96	1.20669	6.42499e-18	Rpa1	Up	Tbr1
ENSMUSG00000000753	1948.54	4.4426	2.85853e-117	Serpinf1	Up	Tbr1
ENSMUSG00000000759	1048.69	-0.244714	0.0442851	Tubgcp3	None	Tbr1
ENSMUSG00000000766	8.03562	-4.96975	0.00136176	Oprm1	Down	Tbr1
ENSMUSG00000000776	783.168	-0.945649	8.16139e-17	Polr3d	Down	Tbr1
ENSMUSG00000000782	165.747	0.8078	0.00133532	Tcf7	Up	Tbr1
ENSMUSG00000000787	9505.42	-0.406308	2.76424e-15	Ddx3x	None	Tbr1
ENSMUSG00000000791	4.22401	-0.176393	0.639833	Il12rb1	None	Tbr1
ENSMUSG00000000792	90.6978	2.52803	2.54857e-08	Slc5a5	Up	Tbr1
ENSMUSG00000000794	344.819	0.921955	9.40917e-09	Kcnn3	Up	Tbr1
ENSMUSG00000000804	2651.01	-0.279372	0.00621416	Usp32	None	Tbr1
ENSMUSG00000000805	71.5421	-2.73816	4.15166e-08	Car4	Down	Tbr1
ENSMUSG00000000811	636.761	-1.59816	1.89664e-37	Txnrd3	Down	Tbr1
ENSMUSG00000000817	1.41246	-0.247036	NA	Fasl	None	Tbr1
ENSMUSG00000000823	2370.01	-3.80754	2.27922e-171	Zfp512b	Down	Tbr1
ENSMUSG00000000826	9524.08	-1.18804	3.68289e-47	Dnajc5	Down	Tbr1
ENSMUSG00000000827	1698.49	0.435518	0.000755431	Tpd52l2	None	Tbr1
ENSMUSG00000000838	1946.64	-0.628584	2.19747e-10	Fmr1	Down	Tbr1
ENSMUSG00000000861	5856.91	-5.6035	0	Bcl11a	Down	Tbr1
ENSMUSG00000000869	14.6598	0.384485	0.297014	Il4	None	Tbr1
ENSMUSG00000000876	412.219	1.30649	3.65541e-14	Pxmp4	Up	Tbr1
ENSMUSG00000000881	2307.15	-1.7298	2.41105e-121	Dlg3	Down	Tbr1
ENSMUSG00000000884	213.667	0.219534	0.274265	Gnb1l	None	Tbr1
ENSMUSG00000000889	1.27522	-0.102696	NA	Dbh	None	Tbr1
ENSMUSG00000000901	300.276	-0.475351	0.00661166	Mmp11	None	Tbr1
ENSMUSG00000000902	2802.02	-0.513271	1.84793e-10	Smarcb1	None	Tbr1
ENSMUSG00000000903	1.99616	0.116199	NA	Vpreb3	None	Tbr1
ENSMUSG00000000915	1666.43	-2.49929	9.47518e-77	Hip1r	Down	Tbr1
ENSMUSG00000000916	312.209	-1.0587	9.58738e-09	Nsun5	Down	Tbr1
ENSMUSG00000000934	367.541	0.0887368	0.599286	Top1mt	None	Tbr1
ENSMUSG00000000938	0.144656	0.109271	NA	Hoxa10	None	Tbr1
ENSMUSG00000000948	113.48	-1.88748	3.83399e-10	Gm38393	Down	Tbr1
ENSMUSG00000000957	2709.08	2.88677	1.39846e-85	Mmp14	Up	Tbr1
ENSMUSG00000000958	39.0945	0.432525	0.447467	Slc7a7	None	Tbr1
ENSMUSG00000000959	1772.5	0.18021	0.0243095	Oxa1l	None	Tbr1
ENSMUSG00000000976	832.215	-0.527476	3.33943e-06	Heatr6	None	Tbr1
ENSMUSG00000000982	6.33913	-4.01761	0.00617664	Ccl3	Down	Tbr1
ENSMUSG00000001014	1.14622	0.15126	NA	Icam4	None	Tbr1
ENSMUSG00000001016	3860.32	-1.37192	2.16836e-51	Ilf2	Down	Tbr1
ENSMUSG00000001017	5469.8	-0.0632968	0.400772	Chtop	None	Tbr1
ENSMUSG00000001018	1151.29	1.5809	1.77799e-28	Snapin	Up	Tbr1
ENSMUSG00000001020	380.773	6.8057	1.07251e-40	S100a4	Up	Tbr1
ENSMUSG00000001021	17.5788	3.03968	0.00196834	S100a3	Up	Tbr1
ENSMUSG00000001023	0.144656	0.109271	NA	S100a5	None	Tbr1
ENSMUSG00000001025	3036.32	6.5296	0	S100a6	Up	Tbr1
ENSMUSG00000001027	0.862716	0.0872699	NA	Scn4a	None	Tbr1
ENSMUSG00000001029	45.0915	-8.59517	6.33343e-08	Icam2	Down	Tbr1
ENSMUSG00000001034	1729.27	-1.55568	1.73534e-59	Mapk7	Down	Tbr1
ENSMUSG00000001036	2646.56	-0.0519025	0.570471	Epn2	None	Tbr1
ENSMUSG00000001039	382.239	2.5207	2.8426e-34	B9d1	Up	Tbr1
ENSMUSG00000001052	1813	-0.319287	0.00132318	Sec24b	None	Tbr1
ENSMUSG00000001053	272.836	-1.61658	2.09385e-14	N4bp3	Down	Tbr1
ENSMUSG00000001054	1195.44	-0.355388	0.0073517	Rmnd5b	None	Tbr1
ENSMUSG00000001056	1280.76	0.440813	3.16697e-07	Nhp2	None	Tbr1
ENSMUSG00000001062	1063.73	-1.76261	1.00867e-23	Vps9d1	Down	Tbr1
ENSMUSG00000001065	404.515	-1.95966	2.11205e-19	Zfp276	Down	Tbr1
ENSMUSG00000001076	0.721398	0.0849808	NA	C1ql4	None	Tbr1
ENSMUSG00000001082	476.68	-0.466941	0.144316	Mfsd10	None	Tbr1
ENSMUSG00000001089	903.784	0.31275	0.0514685	Luzp1	None	Tbr1
ENSMUSG00000001095	0.579553	0.194643	NA	Slc13a2	None	Tbr1
ENSMUSG00000001098	2538.75	1.17885	4.0497e-28	Kctd10	Up	Tbr1
ENSMUSG00000001100	3196.47	0.347068	4.17244e-05	Poldip2	None	Tbr1
ENSMUSG00000001103	2.68044	-0.228689	0.615914	Sebox	None	Tbr1
ENSMUSG00000001105	846.369	0.902188	4.79029e-07	Ift20	Up	Tbr1
ENSMUSG00000001119	1240.26	3.70558	7.96566e-47	Col6a1	Up	Tbr1
ENSMUSG00000001120	661.635	-0.815713	6.47062e-07	Pcbp3	Down	Tbr1
ENSMUSG00000001123	1439.36	5.59797	3.89175e-176	Lgals9	Up	Tbr1
ENSMUSG00000001127	2355.38	-1.05582	7.01882e-29	Araf	Down	Tbr1
ENSMUSG00000001128	47.0453	-2.18381	0.000147698	Cfp	Down	Tbr1
ENSMUSG00000001131	403.856	5.85861	1.54199e-74	Timp1	Up	Tbr1
ENSMUSG00000001134	200.306	1.16075	9.67178e-07	Uxt	Up	Tbr1
ENSMUSG00000001138	919.813	0.191401	0.239106	Cnnm3	None	Tbr1
ENSMUSG00000001143	900.887	0.535419	1.83668e-05	Lman2l	None	Tbr1
ENSMUSG00000001150	1819.1	-0.898457	3.48526e-08	Mcm3ap	Down	Tbr1
ENSMUSG00000001151	403.117	-2.05245	8.17525e-18	Pcnt	Down	Tbr1
ENSMUSG00000001155	0.564986	-0.0693316	NA	Ftcd	None	Tbr1
ENSMUSG00000001156	452.305	-0.421654	0.0222634	Mxd1	None	Tbr1
ENSMUSG00000001157	925.055	-0.22331	0.12827	Gmcl1	None	Tbr1
ENSMUSG00000001158	939.78	0.261503	0.0686753	Snrnp27	None	Tbr1
ENSMUSG00000001166	84.265	4.11021	7.36132e-13	Oas1c	Up	Tbr1
ENSMUSG00000001168	0.426058	-0.0122739	NA	Oas1h	None	Tbr1
ENSMUSG00000001173	1212.72	-0.437842	4.93362e-06	Ocrl	None	Tbr1
ENSMUSG00000001175	33779.3	-1.391	2.85677e-77	Calm1	Down	Tbr1
ENSMUSG00000001211	6724.84	1.67786	5.5783e-45	Agpat3	Up	Tbr1
ENSMUSG00000001225	5.18756	2.93268	0.00951217	Slc26a3	Up	Tbr1
ENSMUSG00000001227	1701.34	-2.24178	1.08176e-137	Sema6b	Down	Tbr1
ENSMUSG00000001228	513.097	1.33272	9.8307e-11	Uhrf1	Up	Tbr1
ENSMUSG00000001229	977.326	0.241082	0.0252748	Dpp9	None	Tbr1
ENSMUSG00000001240	504.879	-0.141633	0.472521	Ramp2	None	Tbr1
ENSMUSG00000001247	234.547	1.14814	0.000383384	Lsr	Up	Tbr1
ENSMUSG00000001248	3132.5	-3.05571	1.85581e-207	Gramd1a	Down	Tbr1
ENSMUSG00000001249	4.75588	1.37328	0.0569257	Hpn	None	Tbr1
ENSMUSG00000001260	411.067	0.441084	0.0845601	Gabrg1	None	Tbr1
ENSMUSG00000001270	24182.7	2.50748	5.84184e-71	Ckb	Up	Tbr1
ENSMUSG00000001280	1382.29	1.62168	3.68295e-49	Sp1	Up	Tbr1
ENSMUSG00000001281	4.9773	0.145301	0.817684	Itgb7	None	Tbr1
ENSMUSG00000001285	692.296	-0.0496863	0.820005	Myg1	None	Tbr1
ENSMUSG00000001288	306.23	0.572742	0.0360321	Rarg	None	Tbr1
ENSMUSG00000001289	3560.89	0.224509	0.185464	Pfdn5	None	Tbr1
ENSMUSG00000001300	3823.84	-1.62367	1.70004e-40	Efnb2	Down	Tbr1
ENSMUSG00000001305	452.903	-0.61025	0.00401169	Rrp15	Down	Tbr1
ENSMUSG00000001313	1287.11	-0.0134528	0.960249	Rnd2	None	Tbr1
ENSMUSG00000001323	2072.68	0.889756	3.19061e-17	Srr	Up	Tbr1
ENSMUSG00000001333	22.4102	2.60191	1.66938e-05	Sync	Up	Tbr1
ENSMUSG00000001334	800.828	2.39782	2.68628e-22	Fndc5	Up	Tbr1
ENSMUSG00000001348	115.478	6.41666	1.86667e-28	Acp5	Up	Tbr1
ENSMUSG00000001349	176.979	6.66429	5.50732e-12	Cnn1	Up	Tbr1
ENSMUSG00000001366	1385.45	-1.34812	1.30261e-37	Fbxo9	Down	Tbr1
ENSMUSG00000001376	1752.12	-0.802846	6.18458e-14	Vps50	Down	Tbr1
ENSMUSG00000001380	2466.49	-0.473226	1.0275e-06	Hars	None	Tbr1
ENSMUSG00000001383	3102.16	0.187257	0.0784284	Zmat2	None	Tbr1
ENSMUSG00000001403	328.596	1.79629	7.28703e-15	Ube2c	Up	Tbr1
ENSMUSG00000001415	1997.05	-0.819168	3.47812e-11	Smg5	Down	Tbr1
ENSMUSG00000001416	7726.03	-0.12598	0.33616	Cct3	None	Tbr1
ENSMUSG00000001418	1784.64	3.44676	3.11407e-140	Glmp	Up	Tbr1
ENSMUSG00000001419	2226.73	-1.32553	1.71369e-32	Mef2d	Down	Tbr1
ENSMUSG00000001420	19.5478	0.479893	0.303155	Tmem79	None	Tbr1
ENSMUSG00000001424	2562.38	0.0497843	0.564728	Snd1	None	Tbr1
ENSMUSG00000001435	2087.14	4.02582	1.11678e-136	Col18a1	Up	Tbr1
ENSMUSG00000001436	560.973	-0.013344	0.933045	Slc19a1	None	Tbr1
ENSMUSG00000001440	8262.84	0.368434	3.06412e-06	Kpnb1	None	Tbr1
ENSMUSG00000001441	5352.33	0.345107	0.0163966	Npepps	None	Tbr1
ENSMUSG00000001444	3.54148	-0.252756	0.624859	Tbx21	None	Tbr1
ENSMUSG00000001445	1143.59	1.48451	2.15479e-29	Mrpl10	Up	Tbr1
ENSMUSG00000001467	5077.04	-0.493894	3.08436e-12	Cyp51	None	Tbr1
ENSMUSG00000001472	7818.25	-0.180958	0.275409	Tcf25	None	Tbr1
ENSMUSG00000001473	1263.41	5.0627	3.29503e-201	Tubb6	Up	Tbr1
ENSMUSG00000001482	1554.64	0.0988127	0.44698	Def8	None	Tbr1
ENSMUSG00000001493	19.0178	-2.94894	0.000133813	Meox1	Down	Tbr1
ENSMUSG00000001494	0.139654	-0.0628689	NA	Sost	None	Tbr1
ENSMUSG00000001496	14.0265	-0.440599	0.318359	Nkx2-1	None	Tbr1
ENSMUSG00000001497	1.00602	0.0268213	NA	Pax9	None	Tbr1
ENSMUSG00000001504	2.26809	-0.215652	0.46303	Irx2	None	Tbr1
ENSMUSG00000001506	8048.49	6.12678	1.41521e-36	Col1a1	Up	Tbr1
ENSMUSG00000001507	425.374	0.493186	0.0464925	Itga3	None	Tbr1
ENSMUSG00000001508	32.1112	6.276	1.58315e-07	Sgca	Up	Tbr1
ENSMUSG00000001510	0.430847	0.118819	NA	Dlx3	None	Tbr1
ENSMUSG00000001517	355.579	0.94129	6.97485e-06	Foxm1	Up	Tbr1
ENSMUSG00000001518	438.377	-1.71183	1.08159e-31	Itfg2	Down	Tbr1
ENSMUSG00000001520	43.9994	-2.74526	7.79896e-05	Nrip2	Down	Tbr1
ENSMUSG00000001521	926.445	1.40628	1.29432e-19	Tulp3	Up	Tbr1
ENSMUSG00000001524	337.58	0.113705	0.50739	Gtf2h4	None	Tbr1
ENSMUSG00000001525	105267	-2.7313	6.08522e-68	Tubb5	Down	Tbr1
ENSMUSG00000001542	153.843	1.84465	1.54064e-11	Ell2	Up	Tbr1
ENSMUSG00000001552	1434.5	-0.841477	1.03382e-05	Jup	Down	Tbr1
ENSMUSG00000001555	1396.26	3.71249	1.07856e-177	Fkbp10	Up	Tbr1
ENSMUSG00000001558	9.81529	0.230242	0.710235	Klhl10	None	Tbr1
ENSMUSG00000001569	890.928	-0.752813	0.00403709	Nom1	Down	Tbr1
ENSMUSG00000001576	4727.67	-0.312568	6.39327e-05	Ergic1	None	Tbr1
ENSMUSG00000001583	1.27266	-0.0770282	NA	Tnk1	None	Tbr1
ENSMUSG00000001588	2.54159	-0.302994	0.358516	Acap1	None	Tbr1
ENSMUSG00000001604	61.6854	4.9447	1.3235e-14	Tcea3	Up	Tbr1
ENSMUSG00000001622	27.7515	5.27598	5.31122e-08	Csn3	Up	Tbr1
ENSMUSG00000001627	1733.56	0.0839407	0.599516	Ifrd1	None	Tbr1
ENSMUSG00000001630	509.115	1.80164	1.39146e-14	Stk38l	Up	Tbr1
ENSMUSG00000001632	818.525	-1.79993	2.39476e-48	Brpf1	Down	Tbr1
ENSMUSG00000001642	1457.05	1.05917	4.14059e-34	Akr1b3	Up	Tbr1
ENSMUSG00000001655	1.29596	0.130209	NA	Hoxc13	None	Tbr1
ENSMUSG00000001663	241.861	2.13124	1.15055e-23	Gstt1	Up	Tbr1
ENSMUSG00000001665	108.3	6.04701	9.22714e-11	Gstt3	Up	Tbr1
ENSMUSG00000001666	629.301	1.39742	9.49501e-20	Ddt	Up	Tbr1
ENSMUSG00000001670	0.846039	-0.0829197	NA	Tat	None	Tbr1
ENSMUSG00000001672	3.96965	-0.265636	0.461525	Marveld3	None	Tbr1
ENSMUSG00000001674	851.837	0.387234	0.000364132	Ddx18	None	Tbr1
ENSMUSG00000001687	2219.65	1.58493	5.5257e-48	Ubl3	Up	Tbr1
ENSMUSG00000001700	609.397	3.59193	2.84359e-40	Gramd3	Up	Tbr1
ENSMUSG00000001707	1159.18	-0.672503	0.000164904	Eef1e1	Down	Tbr1
ENSMUSG00000001729	8122.74	-1.05084	1.5385e-55	Akt1	Down	Tbr1
ENSMUSG00000001739	1.27551	-0.126024	NA	Cldn15	None	Tbr1
ENSMUSG00000001741	48.2566	-3.13943	4.62437e-07	Il16	Down	Tbr1
ENSMUSG00000001750	430.671	2.4826	3.1431e-08	Tcirg1	Up	Tbr1
ENSMUSG00000001751	385.42	2.62628	5.96283e-48	Naglu	Up	Tbr1
ENSMUSG00000001755	1100.42	1.35125	4.14034e-27	Coasy	Up	Tbr1
ENSMUSG00000001761	1930.24	2.95304	3.76006e-145	Smo	Up	Tbr1
ENSMUSG00000001763	114.033	0.261337	0.347816	Tspan33	None	Tbr1
ENSMUSG00000001767	835.823	0.410987	0.000383822	Crnkl1	None	Tbr1
ENSMUSG00000001768	681.2	2.46695	2.5826e-34	Rin2	Up	Tbr1
ENSMUSG00000001773	276.298	5.23211	1.15602e-07	Folh1	Up	Tbr1
ENSMUSG00000001774	1247.29	0.122083	0.436205	Chordc1	None	Tbr1
ENSMUSG00000001783	3705.39	-0.0762848	0.50366	Rtcb	None	Tbr1
ENSMUSG00000001785	1437.49	-0.484509	4.09934e-06	Pwp1	None	Tbr1
ENSMUSG00000001786	628.665	0.991764	0.00500252	Fbxo7	Up	Tbr1
ENSMUSG00000001794	6225.96	2.50374	1.40923e-205	Capns1	Up	Tbr1
ENSMUSG00000001802	3017.49	-1.72094	9.478e-111	Lrp3	Down	Tbr1
ENSMUSG00000001827	43.5496	4.01227	3.48343e-05	Folr1	Up	Tbr1
ENSMUSG00000001829	1275.18	1.50679	7.75944e-43	Clpb	Up	Tbr1
ENSMUSG00000001833	6094.29	0.615503	4.48807e-17	2021-09-07	Up	Tbr1
ENSMUSG00000001844	617.499	1.04759	3.37643e-19	Zdhhc4	Up	Tbr1
ENSMUSG00000001847	10846.7	0.320668	2.87308e-11	Rac1	None	Tbr1
ENSMUSG00000001855	1030.16	-0.4213	0.0636882	Nup214	None	Tbr1
ENSMUSG00000001864	985.326	1.4732	9.63675e-11	Aif1l	Up	Tbr1
ENSMUSG00000001865	0.712545	0.0350609	NA	Cpa3	None	Tbr1
ENSMUSG00000001870	303.198	1.92859	1.37248e-09	Ltbp1	Up	Tbr1
ENSMUSG00000001891	3408.15	1.82234	8.04764e-113	Ugp2	Up	Tbr1
ENSMUSG00000001901	19.6099	-0.0221626	0.968774	Kcnh6	None	Tbr1
ENSMUSG00000001909	952.76	-0.627786	0.000100225	Trmt1	Down	Tbr1
ENSMUSG00000001910	2623.69	0.142658	0.256111	Nacc1	None	Tbr1
ENSMUSG00000001911	18012.3	-2.86125	6.88194e-280	Nfix	Down	Tbr1
ENSMUSG00000001918	188.104	1.56423	2.59308e-08	Slc1a5	Up	Tbr1
ENSMUSG00000001924	18538.4	-0.823051	5.43971e-18	Uba1	Down	Tbr1
ENSMUSG00000001930	162.749	-2.07214	9.65638e-15	Vwf	Down	Tbr1
ENSMUSG00000001942	675.898	1.53623	1.00111e-30	Siae	Up	Tbr1
ENSMUSG00000001943	19.8029	-4.20724	0.000290457	Vsig2	Down	Tbr1
ENSMUSG00000001946	253.647	-3.3697	4.54175e-36	Esam	Down	Tbr1
ENSMUSG00000001948	106.624	2.40073	9.3566e-14	Spa17	Up	Tbr1
ENSMUSG00000001962	1012.48	-0.155848	0.15609	Fam50a	None	Tbr1
ENSMUSG00000001964	1475.22	0.328106	0.000471347	Emd	None	Tbr1
ENSMUSG00000001983	355.002	1.40169	2.93966e-18	Taco1	Up	Tbr1
ENSMUSG00000001985	2836.23	-6.80182	2.33711e-181	Grik3	Down	Tbr1
ENSMUSG00000001986	1958.36	1.11961	7.86797e-21	Gria3	Up	Tbr1
ENSMUSG00000001988	414.661	-3.45829	1.51022e-33	Npas1	Down	Tbr1
ENSMUSG00000001995	1684.17	-0.00545505	0.977036	Sipa1l2	None	Tbr1
ENSMUSG00000001998	347.579	-0.491545	0.0511373	Ap4e1	None	Tbr1
ENSMUSG00000001999	333.918	-0.0703296	0.713819	Blvra	None	Tbr1
ENSMUSG00000002006	5079.19	-3.5256	9.43453e-127	Pdzd4	Down	Tbr1
ENSMUSG00000002007	4.50717	-0.356019	0.467972	Srpk3	None	Tbr1
ENSMUSG00000002010	2162.96	0.836638	1.30186e-22	Idh3g	Up	Tbr1
ENSMUSG00000002012	930.046	-4.29142	2.50891e-126	Pnck	Down	Tbr1
ENSMUSG00000002014	1103.47	0.635822	4.33336e-06	Ssr4	Up	Tbr1
ENSMUSG00000002015	1997.29	2.24576	1.11903e-131	Bcap31	Up	Tbr1
ENSMUSG00000002017	1294.61	-0.354551	0.00424389	Fam98a	None	Tbr1
ENSMUSG00000002020	82.8748	4.41324	2.07606e-17	Ltbp2	Up	Tbr1
ENSMUSG00000002028	2047.53	-3.1526	8.29916e-101	Kmt2a	Down	Tbr1
ENSMUSG00000002031	1622.5	0.250175	0.0469357	Ift46	None	Tbr1
ENSMUSG00000002032	155.592	-0.565935	0.0419204	Tmem25	None	Tbr1
ENSMUSG00000002033	0.142262	-0.0110426	NA	Cd3g	None	Tbr1
ENSMUSG00000002043	179.745	1.94202	7.17119e-10	Trappc6a	Up	Tbr1
ENSMUSG00000002052	2867.12	-0.688999	2.35278e-22	Supt6	Down	Tbr1
ENSMUSG00000002055	241.482	0.991964	0.000524771	Spag5	Up	Tbr1
ENSMUSG00000002057	0.144656	0.109271	NA	Foxn1	None	Tbr1
ENSMUSG00000002058	1259.02	-0.448634	0.00470204	Unc119	None	Tbr1
ENSMUSG00000002059	868.361	1.48649	1.15534e-20	Rab34	Up	Tbr1
ENSMUSG00000002064	1482.57	1.50913	1.64466e-24	Sdf2	Up	Tbr1
ENSMUSG00000002068	221.456	1.78942	3.25963e-14	Ccne1	Up	Tbr1
ENSMUSG00000002076	17.0388	-1.19414	0.0789229	Hsf2bp	None	Tbr1
ENSMUSG00000002083	840.478	-1.29311	6.72138e-12	Bbc3	Down	Tbr1
ENSMUSG00000002100	2.0164	0.589334	NA	Mybpc3	None	Tbr1
ENSMUSG00000002102	3918.88	0.522646	7.869e-09	Psmc3	None	Tbr1
ENSMUSG00000002103	1815.96	0.379947	0.00125002	Acp2	None	Tbr1
ENSMUSG00000002104	7.32255	2.90129	0.00752013	Rapsn	Up	Tbr1
ENSMUSG00000002105	580.375	1.591	5.40919e-25	Slc39a13	Up	Tbr1
ENSMUSG00000002107	13801.9	-1.87012	1.05051e-118	Celf2	Down	Tbr1
ENSMUSG00000002108	83.6493	3.88038	6.00583e-19	Nr1h3	Up	Tbr1
ENSMUSG00000002109	139.795	-1.47999	1.93154e-05	Ddb2	Down	Tbr1
ENSMUSG00000002111	32.2607	-1.63479	0.00951727	Spi1	Down	Tbr1
ENSMUSG00000002129	2918.93	-0.118276	0.38807	Sf3a1	None	Tbr1
ENSMUSG00000002147	297.037	2.37193	2.94217e-19	Stat6	Up	Tbr1
ENSMUSG00000002190	171.711	-1.95965	1.00327e-08	Clgn	Down	Tbr1
ENSMUSG00000002204	7.13754	-0.347468	0.310721	Napsa	None	Tbr1
ENSMUSG00000002205	743.71	0.932727	1.67311e-08	Vrk3	Up	Tbr1
ENSMUSG00000002210	600.511	-0.665996	0.00075131	Smg9	Down	Tbr1
ENSMUSG00000002221	1042.28	-1.31627	2.24808e-12	Paxip1	Down	Tbr1
ENSMUSG00000002222	2198.87	-0.0493779	0.537812	Rmnd5a	None	Tbr1
ENSMUSG00000002227	267.653	2.79103	1.98954e-36	Mov10	Up	Tbr1
ENSMUSG00000002228	14.3774	0.344352	0.279615	Ppm1j	None	Tbr1
ENSMUSG00000002233	1840.26	3.94121	3.07217e-248	Rhoc	Up	Tbr1
ENSMUSG00000002240	0.139654	-0.0628689	NA	Prr27	None	Tbr1
ENSMUSG00000002249	141.216	1.4144	2.05807e-09	Tead3	Up	Tbr1
ENSMUSG00000002250	380.089	0.263625	0.276581	Ppard	None	Tbr1
ENSMUSG00000002257	131.073	0.0993566	0.734296	Def6	None	Tbr1
ENSMUSG00000002265	1857.95	1.20847	1.10586e-16	Peg3	Up	Tbr1
ENSMUSG00000002266	405.156	-2.11193	3.40619e-06	Zim1	Down	Tbr1
ENSMUSG00000002274	6514.84	4.98242	0	Metrn	Up	Tbr1
ENSMUSG00000002279	336.252	1.20902	3.03616e-07	Lmf1	Up	Tbr1
ENSMUSG00000002280	558.487	0.398308	0.00614297	Ciao3	None	Tbr1
ENSMUSG00000002289	304.221	0.501303	0.00574996	Angptl4	None	Tbr1
ENSMUSG00000002297	304.881	0.203209	0.261224	Dbf4	None	Tbr1
ENSMUSG00000002307	959.542	-0.494881	0.00609439	Daxx	None	Tbr1
ENSMUSG00000002308	455.582	1.29227	2.2179e-13	Cd320	Up	Tbr1
ENSMUSG00000002319	2561.38	-0.216218	0.127406	Ipo4	None	Tbr1
ENSMUSG00000002320	1194.69	1.75849	5.37255e-74	Tm9sf1	Up	Tbr1
ENSMUSG00000002324	58.929	-0.369506	0.396172	Rec8	None	Tbr1
ENSMUSG00000002325	1308.8	3.76579	6.16326e-83	Irf9	Up	Tbr1
ENSMUSG00000002326	624.648	0.0722022	0.661055	Gmpr2	None	Tbr1
ENSMUSG00000002329	1118.32	0.113987	0.323005	Mdp1	None	Tbr1
ENSMUSG00000002332	6758.82	4.45727	0	Dhrs1	Up	Tbr1
ENSMUSG00000002341	18529.5	1.28181	5.55561e-22	Ncan	Up	Tbr1
ENSMUSG00000002342	854.83	0.752434	3.99589e-06	Tmem161a	Up	Tbr1
ENSMUSG00000002343	1832.05	-1.8085	4.81181e-77	Armc6	Down	Tbr1
ENSMUSG00000002345	503.304	0.0700792	0.789368	Borcs8	None	Tbr1
ENSMUSG00000002346	219.389	0.458001	0.018535	Slc25a42	None	Tbr1
ENSMUSG00000002365	460.956	2.43248	1.1174e-49	Snx9	Up	Tbr1
ENSMUSG00000002372	2261.82	-0.756606	6.56539e-24	Ranbp3	Down	Tbr1
ENSMUSG00000002379	1800.27	1.11076	2.28674e-37	Ndufa11	Up	Tbr1
ENSMUSG00000002384	6.60789	-2.70534	0.024552	Bmp8b	Down	Tbr1
ENSMUSG00000002393	935.926	1.04346	1.73565e-27	Nr2f6	Up	Tbr1
ENSMUSG00000002395	1194.95	-0.279617	0.0750873	Use1	None	Tbr1
ENSMUSG00000002396	372.507	0.100965	0.820005	Ocel1	None	Tbr1
ENSMUSG00000002409	340.085	0.159331	0.331722	Dyrk1b	None	Tbr1
ENSMUSG00000002413	1048.99	-0.541976	4.56125e-06	Braf	None	Tbr1
ENSMUSG00000002416	1674.37	0.28286	0.0207362	Ndufb2	None	Tbr1
ENSMUSG00000002428	522.285	0.470239	0.000446648	Hltf	None	Tbr1
ENSMUSG00000002455	1724.47	0.08809	0.327514	Prpf6	None	Tbr1
ENSMUSG00000002458	444.745	-0.282421	0.108378	Rgs19	None	Tbr1
ENSMUSG00000002459	564.638	1.58698	2.03988e-10	Rgs20	Up	Tbr1
ENSMUSG00000002475	214.472	4.08098	2.02063e-31	Abhd3	Up	Tbr1
ENSMUSG00000002477	1834.48	-0.528967	6.57301e-08	Snrpd1	None	Tbr1
ENSMUSG00000002486	273.357	-0.263665	0.266383	Tchp	None	Tbr1
ENSMUSG00000002489	914.945	-3.29688	3.14242e-66	Tiam1	Down	Tbr1
ENSMUSG00000002496	2446.04	-0.702373	6.81781e-14	Tsc2	Down	Tbr1
ENSMUSG00000002500	1.8359	-0.0291823	NA	Rpl3l	None	Tbr1
ENSMUSG00000002504	699.724	-0.587551	1.11948e-06	Slc9a3r2	Down	Tbr1
ENSMUSG00000002524	3745.11	0.0612138	0.382925	Puf60	None	Tbr1
ENSMUSG00000002546	1872.94	-1.07398	2.11527e-13	Golga2	Down	Tbr1
ENSMUSG00000002550	1737.21	0.376957	0.000818843	Uck1	None	Tbr1
ENSMUSG00000002565	1.837	-0.0318437	NA	Scin	None	Tbr1
ENSMUSG00000002578	482.141	-3.23466	2.95225e-48	Ikzf4	Down	Tbr1
ENSMUSG00000002580	1597.08	0.0290815	0.848336	Mien1	None	Tbr1
ENSMUSG00000002588	0.562947	0.0404752	NA	Pon1	None	Tbr1
ENSMUSG00000002602	1642.77	3.32297	2.50431e-100	Axl	Up	Tbr1
ENSMUSG00000002603	80.6971	0.0784391	0.818829	Tgfb1	None	Tbr1
ENSMUSG00000002608	1093.39	-0.22252	0.134272	Ccdc97	None	Tbr1
ENSMUSG00000002617	520.044	-1.66082	1.7125e-18	Zfp40	Down	Tbr1
ENSMUSG00000002625	890.827	-1.04622	6.57066e-19	Akap8l	Down	Tbr1
ENSMUSG00000002633	21.4072	-0.260536	0.632325	Shh	None	Tbr1
ENSMUSG00000002635	483.755	-0.383943	0.0279742	Pdcd2l	None	Tbr1
ENSMUSG00000002658	1587.17	-1.11295	8.55116e-16	Gtf2f1	Down	Tbr1
ENSMUSG00000002660	1072.09	0.602442	1.52771e-07	Clpp	Up	Tbr1
ENSMUSG00000002661	309.844	0.391226	0.0315945	Alkbh7	None	Tbr1
ENSMUSG00000002664	2.0183	0.616536	NA	Pspn	None	Tbr1
ENSMUSG00000002668	25.427	-5.83767	4.30262e-05	Dennd1c	Down	Tbr1
ENSMUSG00000002679	440.421	0.302436	0.154367	Med6	None	Tbr1
ENSMUSG00000002688	547.105	2.05984	4.04664e-20	Prkd1	Up	Tbr1
ENSMUSG00000002699	39.149	-4.31215	5.85325e-06	Lcp2	Down	Tbr1
ENSMUSG00000002718	3099.46	-0.0425291	0.772352	Cse1l	None	Tbr1
ENSMUSG00000002728	954.365	0.0556336	0.665971	Naa20	None	Tbr1
ENSMUSG00000002731	1356.8	-0.855504	4.27384e-19	Prkra	Down	Tbr1
ENSMUSG00000002732	198.135	3.75731	3.32109e-55	Fkbp7	Up	Tbr1
ENSMUSG00000002733	640.837	1.02907	1.56976e-10	Plekha3	Up	Tbr1
ENSMUSG00000002741	6812.9	-0.525245	2.50203e-21	Ykt6	None	Tbr1
ENSMUSG00000002748	2849.25	-0.399799	9.8401e-10	Baz1b	None	Tbr1
ENSMUSG00000002763	1152.32	0.526292	7.02827e-06	Pex6	None	Tbr1
ENSMUSG00000002767	699.769	1.13109	7.36795e-22	Mrpl2	Up	Tbr1
ENSMUSG00000002768	1741.22	-0.339462	0.000365998	Mea1	None	Tbr1
ENSMUSG00000002769	3.25806	-0.200124	0.74156	Gnmt	None	Tbr1
ENSMUSG00000002771	370.949	-3.66546	9.88286e-36	Grin2d	Down	Tbr1
ENSMUSG00000002778	2194.39	1.00638	3.56447e-34	Kdelr1	Up	Tbr1
ENSMUSG00000002781	422.2	0.681174	9.81647e-06	Tmem143	Up	Tbr1
ENSMUSG00000002791	2.13149	0.0504162	0.698358	Pdxk-ps	None	Tbr1
ENSMUSG00000002797	248.43	-1.88366	1.33568e-16	Ggct	Down	Tbr1
ENSMUSG00000002799	992.879	-5.07622	7.25655e-110	Jag2	Down	Tbr1
ENSMUSG00000002803	854.415	-1.4563	2.63898e-28	Btbd6	Down	Tbr1
ENSMUSG00000002804	262.891	0.681215	0.000434954	Nudt14	Up	Tbr1
ENSMUSG00000002808	1654.69	2.97148	1.54412e-185	Epdr1	Up	Tbr1
ENSMUSG00000002812	1750.28	-0.428061	0.00134113	Flii	None	Tbr1
ENSMUSG00000002814	235.842	-0.437428	0.031026	Top3a	None	Tbr1
ENSMUSG00000002820	482.892	0.133035	0.490377	Atg4d	None	Tbr1
ENSMUSG00000002825	339.866	-1.02755	8.05118e-10	Qtrt1	Down	Tbr1
ENSMUSG00000002831	8.64334	3.43929	0.00151611	Plin4	Up	Tbr1
ENSMUSG00000002833	1680.82	-1.00281	2.65244e-23	Hdgfl2	Down	Tbr1
ENSMUSG00000002835	393.055	-0.170933	0.312727	Chaf1a	None	Tbr1
ENSMUSG00000002844	2656.63	0.425726	2.7821e-06	Adprh	None	Tbr1
ENSMUSG00000002845	268.873	1.71612	3.41987e-23	Tmem39a	Up	Tbr1
ENSMUSG00000002846	567.752	0.733266	6.02891e-08	Timmdc1	Up	Tbr1
ENSMUSG00000002847	148.251	6.03541	1.02557e-29	Pla1a	Up	Tbr1
ENSMUSG00000002870	648.083	1.19469	7.62861e-14	Mcm2	Up	Tbr1
ENSMUSG00000002871	310.323	0.199051	0.441427	Tpra1	None	Tbr1
ENSMUSG00000002881	1159.91	0.286391	0.0156366	Nab1	None	Tbr1
ENSMUSG00000002885	238.956	1.83853	7.15663e-12	Adgre5	Up	Tbr1
ENSMUSG00000002897	185.537	0.561293	0.0606187	Il17ra	None	Tbr1
ENSMUSG00000002900	1926.09	1.90992	7.79477e-97	Lamb1	Up	Tbr1
ENSMUSG00000002908	706.116	-2.45315	8.76447e-18	Kcnn1	Down	Tbr1
ENSMUSG00000002910	245.248	-1.75892	5.56383e-13	Arrdc2	Down	Tbr1
ENSMUSG00000002930	4.63857	-3.95076	0.00765044	Ppp1r17	Down	Tbr1
ENSMUSG00000002944	17.2458	0.726295	0.203237	Cd36	None	Tbr1
ENSMUSG00000002948	984.512	-0.563348	9.4176e-05	Map2k7	None	Tbr1
ENSMUSG00000002949	874.498	-0.457124	0.000844225	Timm44	None	Tbr1
ENSMUSG00000002957	4661.57	-0.593057	4.80986e-25	Ap2a2	Down	Tbr1
ENSMUSG00000002963	454.191	0.5462	0.000126836	Pnkp	None	Tbr1
ENSMUSG00000002968	2773.99	-0.00118902	0.993189	Med25	None	Tbr1
ENSMUSG00000002980	140.33	1.53208	1.0414e-05	Bcam	Up	Tbr1
ENSMUSG00000002981	4037.68	1.5688	1.33006e-117	Clptm1	Up	Tbr1
ENSMUSG00000002983	195.484	1.37324	4.64384e-09	Relb	Up	Tbr1
ENSMUSG00000002984	1662.17	0.276299	0.000653082	Tomm40	None	Tbr1
ENSMUSG00000002985	26784.8	3.55182	3.49944e-12	Apoe	Up	Tbr1
ENSMUSG00000002992	0.985693	-0.0855511	NA	Apoc2	None	Tbr1
ENSMUSG00000002996	1134.08	1.27994	1.36744e-32	Hbp1	Up	Tbr1
ENSMUSG00000002997	5608.29	-4.80251	0	Prkar2b	Down	Tbr1
ENSMUSG00000003031	2159.39	-0.128374	0.239631	Cdkn1b	None	Tbr1
ENSMUSG00000003032	124.538	0.521048	0.164731	Klf4	None	Tbr1
ENSMUSG00000003033	3140.24	-0.525232	5.34438e-17	Ap1m1	None	Tbr1
ENSMUSG00000003037	1772.09	0.620859	5.4492e-06	Rab8a	Up	Tbr1
ENSMUSG00000003038	5891.08	0.0417148	0.727773	Hmgn2	None	Tbr1
ENSMUSG00000003039	4025.28	-0.0101676	0.99536	Fam32a	None	Tbr1
ENSMUSG00000003051	4.72452	0.786863	0.232864	Elf3	None	Tbr1
ENSMUSG00000003062	1364.11	0.621786	3.51475e-11	Stard3nl	Up	Tbr1
ENSMUSG00000003068	1825.49	0.309183	0.0116234	Stk11	None	Tbr1
ENSMUSG00000003070	696.287	-2.61008	1.80201e-50	Efna2	Down	Tbr1
ENSMUSG00000003072	3891.16	0.706462	1.14517e-10	Atp5d	Up	Tbr1
ENSMUSG00000003099	1947.46	-0.15828	0.0600861	Ppp5c	None	Tbr1
ENSMUSG00000003119	615.382	-1.08463	3.98581e-12	Cdk12	Down	Tbr1
ENSMUSG00000003123	304.528	-0.160552	0.562736	Lipe	None	Tbr1
ENSMUSG00000003131	7042.36	-0.279055	8.69404e-06	Pafah1b2	None	Tbr1
ENSMUSG00000003134	487.387	-1.66223	3.56917e-30	Tbc1d8	Down	Tbr1
ENSMUSG00000003135	945.546	-0.0885142	0.405197	Cnot11	None	Tbr1
ENSMUSG00000003153	1450.78	-0.691944	1.00714e-05	Slc2a3	Down	Tbr1
ENSMUSG00000003154	870.352	-1.0126	2.76295e-20	Foxj2	Down	Tbr1
ENSMUSG00000003161	1734.37	1.63757	3.39531e-58	Sri	Up	Tbr1
ENSMUSG00000003166	4445.02	-0.395941	0.000625988	Dgcr2	None	Tbr1
ENSMUSG00000003184	434.985	0.872542	0.000109331	Irf3	Up	Tbr1
ENSMUSG00000003190	70.7614	2.02142	3.14057e-08	Bcl2l12	Up	Tbr1
ENSMUSG00000003198	151.167	-0.64625	0.0042762	Zfp959	Down	Tbr1
ENSMUSG00000003199	1884.74	-0.280701	0.010387	Mpnd	None	Tbr1
ENSMUSG00000003200	1577.81	0.203109	0.0370534	Sh3gl1	None	Tbr1
ENSMUSG00000003206	94.8988	-3.00948	3.97754e-12	Ebi3	Down	Tbr1
ENSMUSG00000003208	232.131	-0.809868	7.58837e-05	Yju2	Down	Tbr1
ENSMUSG00000003226	2513.07	0.603422	7.06792e-10	Ranbp2	Up	Tbr1
ENSMUSG00000003227	16.7037	-0.627162	0.258931	Edar	None	Tbr1
ENSMUSG00000003228	569.528	-0.703156	2.10973e-05	Grk5	Down	Tbr1
ENSMUSG00000003233	2219.81	-0.803835	1.92204e-17	Dvl3	Down	Tbr1
ENSMUSG00000003234	1609.09	-0.0736579	0.713896	Abcf3	None	Tbr1
ENSMUSG00000003235	2143.27	-0.0638371	0.63745	Eif2b5	None	Tbr1
ENSMUSG00000003269	3405.27	-1.40145	7.30152e-101	Cyth2	Down	Tbr1
ENSMUSG00000003271	92.0267	-2.87167	7.04756e-09	Sult2b1	Down	Tbr1
ENSMUSG00000003273	863.475	-1.34368	4.11393e-25	Car11	Down	Tbr1
ENSMUSG00000003279	3279.51	-1.63029	3.77817e-47	Dlgap1	Down	Tbr1
ENSMUSG00000003282	31.4859	1.61305	0.00154647	Plag1	Up	Tbr1
ENSMUSG00000003283	30.0334	-0.792781	0.140918	Hck	None	Tbr1
ENSMUSG00000003299	879.711	0.793562	2.1012e-13	Mrpl4	Up	Tbr1
ENSMUSG00000003308	1672.47	0.139624	0.166701	Keap1	None	Tbr1
ENSMUSG00000003309	27.147	-6.84493	4.74713e-05	Ap1m2	Down	Tbr1
ENSMUSG00000003316	5136.67	0.550791	5.68436e-12	Glg1	None	Tbr1
ENSMUSG00000003341	5.79426	-1.13906	0.113455	Atp8b3	None	Tbr1
ENSMUSG00000003344	1512.86	-0.440418	0.000863841	Btbd2	None	Tbr1
ENSMUSG00000003345	2466.11	-0.141762	0.188625	Csnk1g2	None	Tbr1
ENSMUSG00000003346	2274.4	0.142494	0.134272	Abhd17a	None	Tbr1
ENSMUSG00000003348	1084.37	-0.975713	1.12436e-20	Mob3a	Down	Tbr1
ENSMUSG00000003352	4286.21	-2.26988	2.62409e-254	Cacnb3	Down	Tbr1
ENSMUSG00000003354	121.235	0.16878	0.637003	Ccdc65	None	Tbr1
ENSMUSG00000003355	90.0708	3.25114	2.23279e-19	Fkbp11	Up	Tbr1
ENSMUSG00000003360	1499.84	-0.76736	2.61987e-08	Ddx23	Down	Tbr1
ENSMUSG00000003363	2737.32	0.587753	5.98399e-07	Pld3	Up	Tbr1
ENSMUSG00000003378	3854.32	-1.22923	1.80918e-46	Grik5	Down	Tbr1
ENSMUSG00000003379	1.83999	-0.193883	NA	Cd79a	None	Tbr1
ENSMUSG00000003380	2502.57	0.575808	8.05269e-08	Rabac1	None	Tbr1
ENSMUSG00000003382	447.288	0.32427	0.0423125	Etv3	None	Tbr1
ENSMUSG00000003402	2103.47	0.978724	1.00907e-33	Prkcsh	Up	Tbr1
ENSMUSG00000003410	11480.2	-6.14188	0	Elavl3	Down	Tbr1
ENSMUSG00000003411	1146.49	-3.9447	1.07165e-97	Rab3b	Down	Tbr1
ENSMUSG00000003418	9.55581	0.849802	0.200268	St8sia6	None	Tbr1
ENSMUSG00000003420	454.057	2.42291	8.03606e-32	Fcgrt	Up	Tbr1
ENSMUSG00000003421	1055.54	0.000891061	0.975516	Nosip	None	Tbr1
ENSMUSG00000003423	1085.18	-0.165777	0.0985968	Pih1d1	None	Tbr1
ENSMUSG00000003429	7941.52	0.280072	0.0632659	Rps11	None	Tbr1
ENSMUSG00000003435	3146.74	-0.636479	4.69216e-17	Supt5	Down	Tbr1
ENSMUSG00000003436	166.181	-2.19021	9.05273e-13	Dll3	Down	Tbr1
ENSMUSG00000003437	1792.25	-0.506931	0.0064815	Paf1	None	Tbr1
ENSMUSG00000003438	1333.73	-0.0363212	0.779297	Timm50	None	Tbr1
ENSMUSG00000003444	597.964	0.825878	9.85287e-10	Med29	Up	Tbr1
ENSMUSG00000003452	733.766	-0.822579	6.32746e-09	Bicd1	Down	Tbr1
ENSMUSG00000003458	2064.18	0.650261	1.2366e-09	Ncstn	Up	Tbr1
ENSMUSG00000003464	2411.56	-0.0364136	0.787733	Pex19	None	Tbr1
ENSMUSG00000003469	557.208	-1.0365	0.00125186	Phyhip	Down	Tbr1
ENSMUSG00000003476	5.08133	-3.044	0.0147135	Crhr2	Down	Tbr1
ENSMUSG00000003477	658.88	12.4722	1.38739e-25	Inmt	Up	Tbr1
ENSMUSG00000003484	2.27698	0.196629	0.562926	Cyp4f18	None	Tbr1
ENSMUSG00000003500	1750.46	-1.94951	2.41371e-115	Impdh1	Down	Tbr1
ENSMUSG00000003518	1366.15	1.64211	6.05267e-51	Dusp3	Up	Tbr1
ENSMUSG00000003526	176.505	3.13432	2.04065e-17	Prodh	Up	Tbr1
ENSMUSG00000003527	982.218	-0.936811	8.79878e-20	Ess2	Down	Tbr1
ENSMUSG00000003528	2369.52	0.113756	0.442655	Slc25a1	None	Tbr1
ENSMUSG00000003531	1556.56	0.195252	0.13762	Dgcr6	None	Tbr1
ENSMUSG00000003534	5897.69	3.06331	6.95715e-232	Ddr1	Up	Tbr1
ENSMUSG00000003541	264.18	4.359	2.92019e-71	Ier3	Up	Tbr1
ENSMUSG00000003545	11.7744	2.47688	0.00427944	Fosb	Up	Tbr1
ENSMUSG00000003546	505.186	0.326447	0.0694619	Klc4	None	Tbr1
ENSMUSG00000003549	458.472	-0.546046	0.0113344	Ercc1	None	Tbr1
ENSMUSG00000003555	0.562953	-0.119887	NA	Cyp17a1	None	Tbr1
ENSMUSG00000003559	267.995	2.22765	1.98175e-24	As3mt	Up	Tbr1
ENSMUSG00000003573	1002.87	1.18787	2.88088e-33	Homer3	Up	Tbr1
ENSMUSG00000003575	2586.17	-2.38406	9.6791e-151	Crtc1	Down	Tbr1
ENSMUSG00000003581	793.008	0.276885	0.0887002	Rnf215	None	Tbr1
ENSMUSG00000003585	318.546	1.90451	1.52255e-19	Sec14l2	Up	Tbr1
ENSMUSG00000003604	230.565	1.35596	6.5034e-07	Aven	Up	Tbr1
ENSMUSG00000003617	1624.17	5.13435	7.33581e-94	Cp	Up	Tbr1
ENSMUSG00000003623	1803.7	3.21379	8.50762e-140	Crot	Up	Tbr1
ENSMUSG00000003644	360.15	0.759906	0.000271328	Rps6ka1	Up	Tbr1
ENSMUSG00000003657	441.418	-4.18377	7.08855e-29	Calb2	Down	Tbr1
ENSMUSG00000003660	4276.93	0.165541	0.207942	Snrnp200	None	Tbr1
ENSMUSG00000003662	1218.54	0.854239	7.21038e-11	Ciao1	Up	Tbr1
ENSMUSG00000003665	1.70265	-0.158473	NA	Has1	None	Tbr1
ENSMUSG00000003680	458.997	0.00746557	0.978524	Taf6l	None	Tbr1
ENSMUSG00000003721	761.135	1.19753	7.35431e-17	Insig2	Up	Tbr1
ENSMUSG00000003731	2644.12	0.599262	4.53569e-12	Kpna6	Up	Tbr1
ENSMUSG00000003746	1066.99	2.45058	1.31591e-50	Man1a	Up	Tbr1
ENSMUSG00000003752	357.249	-1.24788	2.13166e-10	Itpkc	Down	Tbr1
ENSMUSG00000003762	766.121	1.70679	2.28167e-36	Coq8b	Up	Tbr1
ENSMUSG00000003778	1681.98	-0.474036	1.05242e-07	Brd8	None	Tbr1
ENSMUSG00000003779	352.784	2.04008	3.06864e-29	Kif20a	Up	Tbr1
ENSMUSG00000003808	1583.85	-0.858771	1.90564e-23	Farsa	Down	Tbr1
ENSMUSG00000003809	678.599	1.48649	1.48422e-17	Gcdh	Up	Tbr1
ENSMUSG00000003810	3732.79	-2.53502	1.08549e-95	Mast2	Down	Tbr1
ENSMUSG00000003812	322.952	2.19984	6.93386e-40	Dnase2a	Up	Tbr1
ENSMUSG00000003813	889.858	1.01794	5.8131e-15	Rad23a	Up	Tbr1
ENSMUSG00000003814	12778.3	1.08333	8.32011e-47	Calr	Up	Tbr1
ENSMUSG00000003824	352.702	-1.20266	2.3543e-12	Syce2	Down	Tbr1
ENSMUSG00000003847	884.453	0.825841	1.83606e-07	Nfat5	Up	Tbr1
ENSMUSG00000003848	845.049	-0.824854	2.05197e-08	Nob1	Down	Tbr1
ENSMUSG00000003849	169.577	3.26703	4.60743e-28	Nqo1	Up	Tbr1
ENSMUSG00000003863	2053.23	-1.39367	4.05655e-22	Ppfia3	Down	Tbr1
ENSMUSG00000003865	975.109	2.30245	6.0108e-66	Gys1	Up	Tbr1
ENSMUSG00000003868	1532.37	0.0555226	0.577222	Ruvbl2	None	Tbr1
ENSMUSG00000003872	147.376	-1.98347	1.11703e-14	Lin7b	Down	Tbr1
ENSMUSG00000003873	2943.38	1.46637	4.05338e-85	Bax	Up	Tbr1
ENSMUSG00000003882	0.56832	-0.012876	NA	Il7r	None	Tbr1
ENSMUSG00000003923	1232.68	0.0703381	0.751913	Tfam	None	Tbr1
ENSMUSG00000003929	1327.66	-2.18494	4.68253e-71	Zfp81	Down	Tbr1
ENSMUSG00000003934	3659.38	-2.90478	3.70001e-71	Efnb3	Down	Tbr1
ENSMUSG00000003948	4041.48	-0.459274	0.000100306	Mmd	None	Tbr1
ENSMUSG00000003949	560.449	0.523282	0.020401	Hlf	None	Tbr1
ENSMUSG00000003955	1634.06	2.58321	4.15362e-167	Fam162a	Up	Tbr1
ENSMUSG00000003970	13125.3	0.0774042	0.267492	Rpl8	None	Tbr1
ENSMUSG00000003974	1015.45	-1.04229	2.17896e-20	Grm3	Down	Tbr1
ENSMUSG00000003992	4940.24	-2.34472	3.39427e-125	Ssbp2	Down	Tbr1
ENSMUSG00000004018	177.365	-0.702954	0.00210261	Fancl	Down	Tbr1
ENSMUSG00000004031	1287.29	-2.33311	1.19611e-121	Brinp2	Down	Tbr1
ENSMUSG00000004032	2117.97	1.34593	9.61126e-56	Gstm5	Up	Tbr1
ENSMUSG00000004035	454.921	1.08561	9.45704e-14	Gstm7	Up	Tbr1
ENSMUSG00000004038	0.286917	0.102454	NA	Gstm3	None	Tbr1
ENSMUSG00000004040	2383.91	2.82677	6.82598e-35	Stat3	Up	Tbr1
ENSMUSG00000004043	110.212	5.05885	3.79634e-17	Stat5a	Up	Tbr1
ENSMUSG00000004044	1684.46	3.35356	4.64458e-36	Cavin1	Up	Tbr1
ENSMUSG00000004054	353.868	0.633334	0.00218849	Map3k11	Up	Tbr1
ENSMUSG00000004056	3125.15	1.68677	1.61113e-51	Akt2	Up	Tbr1
ENSMUSG00000004069	1333.97	0.953262	2.12642e-25	Dnaja3	Up	Tbr1
ENSMUSG00000004070	1237.42	-0.419058	0.000493377	Hmox2	None	Tbr1
ENSMUSG00000004071	2620.93	0.581935	7.06857e-07	Cdip1	None	Tbr1
ENSMUSG00000004085	254.025	2.24754	1.22433e-26	Map3k20	Up	Tbr1
ENSMUSG00000004096	2029.34	0.69427	4.39052e-20	Cwc15	Up	Tbr1
ENSMUSG00000004098	161.281	4.33808	1.97177e-34	Col5a3	Up	Tbr1
ENSMUSG00000004099	2708.71	-2.03779	7.32393e-83	Dnmt1	Down	Tbr1
ENSMUSG00000004100	585.687	-1.26673	5.54897e-12	Ppan	Down	Tbr1
ENSMUSG00000004105	889.82	4.4974	1.92616e-87	Angptl2	Up	Tbr1
ENSMUSG00000004110	1635.8	-4.81204	4.02247e-78	Cacna1e	Down	Tbr1
ENSMUSG00000004113	2443.53	-5.70074	2.1317e-303	Cacna1b	Down	Tbr1
ENSMUSG00000004127	143.715	0.798563	0.0751836	Trmt10a	None	Tbr1
ENSMUSG00000004151	1521.96	-0.486803	0.000707776	Etv1	None	Tbr1
ENSMUSG00000004187	1467.78	-3.67819	1.08354e-117	Kifc2	Down	Tbr1
ENSMUSG00000004207	24974.9	1.20522	1.44997e-35	Psap	Up	Tbr1
ENSMUSG00000004221	1172.09	1.23328	2.45875e-13	Ikbkg	Up	Tbr1
ENSMUSG00000004231	2.14641	0.70901	0.157655	Pax2	None	Tbr1
ENSMUSG00000004233	278.732	1.05874	9.13779e-10	Wars2	Up	Tbr1
ENSMUSG00000004263	3524.51	-1.58382	1.20656e-40	Atn1	Down	Tbr1
ENSMUSG00000004264	3201.67	0.260813	5.97595e-05	Phb2	None	Tbr1
ENSMUSG00000004266	46.9433	-0.563161	0.270741	Ptpn6	None	Tbr1
ENSMUSG00000004267	1934.42	-1.74059	6.54636e-75	Eno2	Down	Tbr1
ENSMUSG00000004268	1243.45	0.415857	0.000182122	Emg1	None	Tbr1
ENSMUSG00000004270	873.214	2.1557	5.02183e-31	Lpcat3	Up	Tbr1
ENSMUSG00000004285	1914.53	0.559586	2.14367e-07	Atp6v1f	None	Tbr1
ENSMUSG00000004317	652.421	0.528306	0.0109344	Clcn5	None	Tbr1
ENSMUSG00000004319	4136.85	0.206069	0.00111733	Clcn3	None	Tbr1
ENSMUSG00000004328	86.0269	0.347784	0.308667	Hif3a	None	Tbr1
ENSMUSG00000004347	204.608	-0.403755	0.0769192	Pde1c	None	Tbr1
ENSMUSG00000004356	857.047	1.04906	0.000205216	Utp20	Up	Tbr1
ENSMUSG00000004359	3.30966	0.810576	0.0957065	Spic	None	Tbr1
ENSMUSG00000004360	3319.67	-4.74858	0	9330159F19Rik	Down	Tbr1
ENSMUSG00000004364	4108.56	-0.347851	0.000924913	Cul3	None	Tbr1
ENSMUSG00000004366	810.731	-7.54782	9.96323e-57	Sst	Down	Tbr1
ENSMUSG00000004371	18.6513	0.511265	0.352681	Il11	None	Tbr1
ENSMUSG00000004383	2704.04	-0.871271	5.65905e-29	Large1	Down	Tbr1
ENSMUSG00000004393	1129.19	0.235134	0.0288978	Ddx56	None	Tbr1
ENSMUSG00000004394	1315.39	0.870203	7.746e-09	Tmed4	Up	Tbr1
ENSMUSG00000004415	372.223	-0.0601054	0.771368	Col26a1	None	Tbr1
ENSMUSG00000004446	599.901	-0.741086	1.73214e-05	Bid	Down	Tbr1
ENSMUSG00000004451	862.912	1.36261	6.62449e-30	Ralb	Up	Tbr1
ENSMUSG00000004455	6279.77	-0.166029	0.474231	Ppp1cc	None	Tbr1
ENSMUSG00000004460	1842.93	0.992766	3.10222e-26	Dnajb11	Up	Tbr1
ENSMUSG00000004462	502.64	1.27312	1.48641e-11	Tbccd1	Up	Tbr1
ENSMUSG00000004473	56.437	-0.295464	0.547988	Clec11a	None	Tbr1
ENSMUSG00000004500	646.421	-1.16132	2.01903e-22	Zfp324	Down	Tbr1
ENSMUSG00000004508	1384.08	-1.78166	3.42265e-27	Gab2	Down	Tbr1
ENSMUSG00000004530	4923.06	-1.08665	5.65821e-63	Coro1c	Down	Tbr1
ENSMUSG00000004535	3793.15	0.26146	0.000166998	Tax1bp1	None	Tbr1
ENSMUSG00000004540	0.142262	-0.0110426	NA	Psg17	None	Tbr1
ENSMUSG00000004542	0.144656	0.109271	NA	Psg19	None	Tbr1
ENSMUSG00000004552	1.00257	0.178083	NA	Ctse	None	Tbr1
ENSMUSG00000004558	6423.75	2.22782	1.28319e-68	Ndrg2	Up	Tbr1
ENSMUSG00000004561	466.4	-1.97887	2.81968e-30	Mettl17	Down	Tbr1
ENSMUSG00000004562	1029.35	0.205595	0.15612	Arhgef40	None	Tbr1
ENSMUSG00000004565	1087.34	-0.00258484	0.987639	Pnpla6	None	Tbr1
ENSMUSG00000004567	926.644	-0.193618	0.396992	Mcoln1	None	Tbr1
ENSMUSG00000004568	1221.63	-0.698475	1.01537e-05	Arhgef18	Down	Tbr1
ENSMUSG00000004591	1172.62	1.41789	1.19067e-35	Pkn2	Up	Tbr1
ENSMUSG00000004609	38.2581	-2.30315	0.000200823	Cd33	Down	Tbr1
ENSMUSG00000004610	1003.9	2.06773	1.95749e-41	Etfb	Up	Tbr1
ENSMUSG00000004626	448.575	-1.25966	0.000300821	Stxbp2	Down	Tbr1
ENSMUSG00000004630	1.1339	-0.144237	NA	Pcp2	None	Tbr1
ENSMUSG00000004631	749.272	1.10749	4.18971e-21	Sgce	Up	Tbr1
ENSMUSG00000004633	900.711	-3.4352	3.19374e-87	Chn2	Down	Tbr1
ENSMUSG00000004637	315.667	0.581972	0.001605	Wwox	None	Tbr1
ENSMUSG00000004642	896.244	0.0721663	0.542774	Slbp	None	Tbr1
ENSMUSG00000004651	15.8876	-0.251782	0.657355	Tyr	None	Tbr1
ENSMUSG00000004654	0.560121	-0.121837	NA	Ghrhr	None	Tbr1
ENSMUSG00000004655	431.061	4.35918	4.18093e-31	Aqp1	Up	Tbr1
ENSMUSG00000004661	113.09	-2.81992	1.72279e-09	Arid3b	Down	Tbr1
ENSMUSG00000004665	944.024	3.68999	8.41548e-63	Cnn2	Up	Tbr1
ENSMUSG00000004667	1554.33	-0.273604	0.0159502	Polr2e	None	Tbr1
ENSMUSG00000004668	21.4942	3.8533	1.76514e-06	Abca13	Up	Tbr1
ENSMUSG00000004677	973.913	0.036492	0.854285	Myo9b	None	Tbr1
ENSMUSG00000004698	753.305	-2.53443	1.65786e-25	Hdac9	Down	Tbr1
ENSMUSG00000004707	3.25392	-0.249268	0.652246	Ly9	None	Tbr1
ENSMUSG00000004709	11.5772	6.09374	8.72057e-05	Cd244a	Up	Tbr1
ENSMUSG00000004730	77.5979	-2.95536	3.76713e-09	Adgre1	Down	Tbr1
ENSMUSG00000004748	135.652	0.271982	0.363684	Mtfp1	None	Tbr1
ENSMUSG00000004768	1156.94	0.714002	8.56351e-10	Rab23	Up	Tbr1
ENSMUSG00000004771	4498.92	0.368849	0.0138361	Rab11a	None	Tbr1
ENSMUSG00000004788	1059.96	1.24275	1.15387e-32	Eif2b2	Up	Tbr1
ENSMUSG00000004789	3837.54	0.729168	4.99169e-17	Dlst	Up	Tbr1
ENSMUSG00000004791	117.18	1.4042	2.1586e-05	Pgf	Up	Tbr1
ENSMUSG00000004798	5739.43	-1.3234	1.10974e-66	Ulk2	Down	Tbr1
ENSMUSG00000004814	5.22431	-1.81299	0.0343221	Ccl24	Down	Tbr1
ENSMUSG00000004815	487.788	0.0208868	0.967917	Dgkq	None	Tbr1
ENSMUSG00000004837	73.4986	-3.36864	1.15945e-12	Grap	Down	Tbr1
ENSMUSG00000004842	7.2285	3.20719	0.012534	Pou1f1	Up	Tbr1
ENSMUSG00000004843	1931.46	-0.0657189	0.546471	Chmp2b	None	Tbr1
ENSMUSG00000004846	1472.05	1.29522	7.1898e-30	Plod3	Up	Tbr1
ENSMUSG00000004849	3244.22	-0.0889793	0.358516	Ap1s1	None	Tbr1
ENSMUSG00000004864	43.6291	4.55882	7.19953e-13	Mapk13	Up	Tbr1
ENSMUSG00000004865	1509.74	-0.963225	2.57531e-09	Srpk1	Down	Tbr1
ENSMUSG00000004872	0.579553	0.194643	NA	Pax3	None	Tbr1
ENSMUSG00000004880	438.284	0.2971	0.0857365	Lbr	None	Tbr1
ENSMUSG00000004885	196.691	1.73522	7.43779e-05	Crabp2	Up	Tbr1
ENSMUSG00000004891	3156.76	1.7117	1.3089e-37	Nes	Up	Tbr1
ENSMUSG00000004892	5881.82	2.57545	3.91503e-40	Bcan	Up	Tbr1
ENSMUSG00000004894	1.83405	-0.231384	NA	Hapln2	None	Tbr1
ENSMUSG00000004895	1486.12	-0.670867	6.70987e-07	Prcc	Down	Tbr1
ENSMUSG00000004896	311.036	-1.22574	5.72269e-05	Rrnad1	Down	Tbr1
ENSMUSG00000004897	4892.44	0.452117	4.35189e-05	Hdgf	None	Tbr1
ENSMUSG00000004902	1667.98	4.26323	2.60859e-60	Slc25a18	Up	Tbr1
ENSMUSG00000004929	1360.19	-0.224894	0.0477637	Thop1	None	Tbr1
ENSMUSG00000004931	486.623	1.19277	3.49742e-11	Apba3	Up	Tbr1
ENSMUSG00000004933	865.203	-2.20967	4.37968e-34	Matk	Down	Tbr1
ENSMUSG00000004934	547.409	-0.813598	0.000569531	Pias4	Down	Tbr1
ENSMUSG00000004936	1745.22	1.70006	6.21738e-46	Map2k1	Up	Tbr1
ENSMUSG00000004937	4161.73	-0.636891	2.29674e-15	Sgta	Down	Tbr1
ENSMUSG00000004939	0.991639	-0.00924427	NA	Nmrk2	None	Tbr1
ENSMUSG00000004945	1516.39	1.29787	7.98084e-55	Tmem242	Up	Tbr1
ENSMUSG00000004947	303.86	-0.0773281	0.686907	Dtx2	None	Tbr1
ENSMUSG00000004948	0.434897	0.0929178	NA	Zp3	None	Tbr1
ENSMUSG00000004951	280.09	4.88201	1.17338e-05	Hspb1	Up	Tbr1
ENSMUSG00000004952	48.4416	0.101492	0.855969	Rasa4	None	Tbr1
ENSMUSG00000004961	2656.25	-3.49207	6.74658e-157	Syt5	Down	Tbr1
ENSMUSG00000004980	18643	-0.887428	3.57175e-36	Hnrnpa2b1	Down	Tbr1
ENSMUSG00000004988	0.142262	-0.0110426	NA	Fxyd4	None	Tbr1
ENSMUSG00000004994	208.858	-1.18585	0.000193785	Ccdc130	Down	Tbr1
ENSMUSG00000004996	308.295	-0.00201519	0.993	Mri1	None	Tbr1
ENSMUSG00000005034	8113.13	-1.62313	7.38367e-90	Prkacb	Down	Tbr1
ENSMUSG00000005043	241.085	2.16683	6.60726e-15	Sgsh	Up	Tbr1
ENSMUSG00000005045	3903.41	-4.41485	1.50728e-257	Chd5	Down	Tbr1
ENSMUSG00000005054	912.192	1.67861	7.21991e-23	Cstb	Up	Tbr1
ENSMUSG00000005057	700.023	-3.39383	4.14924e-95	Sh2b2	Down	Tbr1
ENSMUSG00000005069	2104.54	-0.661071	7.77661e-20	Pex5	Down	Tbr1
ENSMUSG00000005078	1184.5	0.0485113	0.722322	Jkamp	None	Tbr1
ENSMUSG00000005087	2919.9	5.72146	1.33947e-98	Cd44	Up	Tbr1
ENSMUSG00000005089	9510.75	2.93462	2.65557e-40	Slc1a2	Up	Tbr1
ENSMUSG00000005102	524.828	-1.27411	1.48652e-22	Eif2ak4	Down	Tbr1
ENSMUSG00000005103	4996.36	1.11548	1.06465e-68	Wdr1	Up	Tbr1
ENSMUSG00000005107	129.713	3.11316	6.52751e-12	Slc2a9	Up	Tbr1
ENSMUSG00000005124	123.425	4.35906	3.19928e-23	Ccn4	Up	Tbr1
ENSMUSG00000005125	3438.98	-1.02443	1.30805e-55	Ndrg1	Down	Tbr1
ENSMUSG00000005131	11.3715	1.99665	0.0177896	4930550C14Rik	Up	Tbr1
ENSMUSG00000005142	1036.02	2.37333	1.76646e-36	Man2b1	Up	Tbr1
ENSMUSG00000005148	309.162	-0.220234	0.397422	Klf5	None	Tbr1
ENSMUSG00000005150	422.281	-0.424318	0.0976028	Wdr83	None	Tbr1
ENSMUSG00000005161	14402.5	-0.488018	1.64875e-08	Prdx2	None	Tbr1
ENSMUSG00000005198	2553.78	0.491421	0.0119987	Polr2a	None	Tbr1
ENSMUSG00000005202	0.72328	0.139117	NA	Shbg	None	Tbr1
ENSMUSG00000005204	2091.24	-0.508365	0.000357837	Senp3	None	Tbr1
ENSMUSG00000005220	1.27339	-0.0066411	NA	Corin	None	Tbr1
ENSMUSG00000005225	580.622	0.130251	0.378727	Plekha8	None	Tbr1
ENSMUSG00000005232	0.283797	-0.0118202	NA	G6pc2	None	Tbr1
ENSMUSG00000005233	286.14	1.9675	3.83804e-12	Spc25	Up	Tbr1
ENSMUSG00000005237	159.967	-2.51315	4.76155e-19	Dnah2	Down	Tbr1
ENSMUSG00000005251	25.7396	-1.29183	0.0153703	Ripk4	Down	Tbr1
ENSMUSG00000005262	2059.62	-0.701449	4.93787e-08	Ufd1	Down	Tbr1
ENSMUSG00000005267	390.734	-1.42516	5.40398e-14	Zfp287	Down	Tbr1
ENSMUSG00000005268	18.0226	-0.0865711	0.895046	Prlr	None	Tbr1
ENSMUSG00000005299	2818.51	-0.383962	0.00122642	Letm1	None	Tbr1
ENSMUSG00000005312	5278.46	-0.189202	0.0450208	Ubqln1	None	Tbr1
ENSMUSG00000005320	17.2874	-3.07834	0.000209413	Fgfr4	Down	Tbr1
ENSMUSG00000005338	8622.71	-3.61185	2.44538e-218	Cadm3	Down	Tbr1
ENSMUSG00000005354	2829.82	0.879816	2.35591e-15	Txn2	Up	Tbr1
ENSMUSG00000005355	0.721074	0.141285	NA	Casp14	None	Tbr1
ENSMUSG00000005357	232.471	-0.510285	0.00693755	Slc1a6	None	Tbr1
ENSMUSG00000005360	15460.8	2.54573	2.90224e-35	Slc1a3	Up	Tbr1
ENSMUSG00000005362	1023.3	-0.129361	0.247052	Crbn	None	Tbr1
ENSMUSG00000005364	1.98916	0.134755	NA	Il5ra	None	Tbr1
ENSMUSG00000005370	1321.72	0.844074	1.10706e-15	Msh6	Up	Tbr1
ENSMUSG00000005371	3643.57	-1.46189	2.53797e-72	Fbxo11	Down	Tbr1
ENSMUSG00000005373	14.0569	-1.75394	0.0287585	Mlxipl	Down	Tbr1
ENSMUSG00000005374	1079.83	1.57327	1.03609e-48	Tbl2	Up	Tbr1
ENSMUSG00000005378	641.39	0.102159	0.555928	Bud23	None	Tbr1
ENSMUSG00000005397	4655.61	3.98579	1.84675e-198	Nid1	Up	Tbr1
ENSMUSG00000005410	633.133	0.704664	3.71166e-05	Mcm5	Up	Tbr1
ENSMUSG00000005413	2067	5.93111	0	Hmox1	Up	Tbr1
ENSMUSG00000005417	7595.31	-0.951127	3.56736e-20	Mprip	Down	Tbr1
ENSMUSG00000005442	5801.65	-1.78285	1.52499e-99	Cic	Down	Tbr1
ENSMUSG00000005447	2429.15	-2.92708	1.01469e-141	Pafah1b3	Down	Tbr1
ENSMUSG00000005465	13.0732	2.36414	0.00514153	Il27ra	Up	Tbr1
ENSMUSG00000005469	3689.7	-0.317575	1.26022e-06	Prkaca	None	Tbr1
ENSMUSG00000005470	83.8426	1.4924	6.15312e-07	Asf1b	Up	Tbr1
ENSMUSG00000005481	918.842	0.0666245	0.623013	Ddx39	None	Tbr1
ENSMUSG00000005483	1353.4	0.0322293	0.793243	Dnajb1	None	Tbr1
ENSMUSG00000005493	25.0794	-0.572182	0.272371	Msh4	None	Tbr1
ENSMUSG00000005501	517.328	1.23111	4.67978e-19	Usp40	Up	Tbr1
ENSMUSG00000005505	964.154	0.0922542	0.431201	Kbtbd4	None	Tbr1
ENSMUSG00000005506	4437.04	-0.611924	6.82092e-13	Celf1	Down	Tbr1
ENSMUSG00000005510	2455.91	0.656861	3.12938e-15	Ndufs3	Up	Tbr1
ENSMUSG00000005514	2809.16	1.29871	6.30457e-47	Por	Up	Tbr1
ENSMUSG00000005533	1478.88	-1.03068	3.22089e-11	Igf1r	Down	Tbr1
ENSMUSG00000005534	1617.81	-0.672965	5.98193e-09	Insr	Down	Tbr1
ENSMUSG00000005540	0.283797	-0.0118202	NA	Fcer2a	None	Tbr1
ENSMUSG00000005547	3.51067	-0.805236	0.0655215	Cyp2a5	None	Tbr1
ENSMUSG00000005553	56.7157	-0.38911	0.495992	Atp4a	None	Tbr1
ENSMUSG00000005566	7400.59	-0.804343	1.43842e-15	Trim28	Down	Tbr1
ENSMUSG00000005575	2729.43	0.0787819	0.486812	Ube2m	None	Tbr1
ENSMUSG00000005580	372.638	-0.289158	0.0921895	Adcy9	None	Tbr1
ENSMUSG00000005583	23684.4	-4.94231	1.82898e-235	Mef2c	Down	Tbr1
ENSMUSG00000005609	2729.23	-0.794008	2.02583e-19	Ctr9	Down	Tbr1
ENSMUSG00000005610	47398.6	-0.718673	3.12624e-10	Eif4g2	Down	Tbr1
ENSMUSG00000005611	52.371	2.12741	0.000427514	Mrvi1	Up	Tbr1
ENSMUSG00000005615	2515.83	1.08148	8.00186e-24	Pcyt1a	Up	Tbr1
ENSMUSG00000005621	859.857	-0.965451	1.7897e-12	Zfp592	Down	Tbr1
ENSMUSG00000005625	2573.72	0.305517	9.54307e-05	Psmd4	None	Tbr1
ENSMUSG00000005628	6.22078	-1.60719	0.0628602	Tmod4	None	Tbr1
ENSMUSG00000005640	3.98662	0.21127	0.735676	Insrr	None	Tbr1
ENSMUSG00000005649	0.426058	-0.0122739	NA	Cabp5	None	Tbr1
ENSMUSG00000005656	2501.27	0.679911	1.49068e-18	Snx6	Up	Tbr1
ENSMUSG00000005667	369.379	0.0221256	0.908437	Mthfd2	None	Tbr1
ENSMUSG00000005672	1684.93	-1.68693	2.16223e-17	Kit	Down	Tbr1
ENSMUSG00000005674	1083.33	0.405478	0.0342668	Tomm40l	None	Tbr1
ENSMUSG00000005677	10.5933	-5.04488	0.00198732	Nr1i3	Down	Tbr1
ENSMUSG00000005681	3.94929	-1.16189	0.0447392	Apoa2	Down	Tbr1
ENSMUSG00000005682	634.799	-1.01466	4.20897e-12	Pan2	Down	Tbr1
ENSMUSG00000005683	8310.03	0.863598	1.48615e-74	Cs	Up	Tbr1
ENSMUSG00000005686	727.091	3.26314	1.80893e-48	Ampd3	Up	Tbr1
ENSMUSG00000005687	1882.78	-0.247747	0.00681311	Bcas2	None	Tbr1
ENSMUSG00000005696	6.60655	-0.643886	0.187854	Sh2d1a	None	Tbr1
ENSMUSG00000005698	2631.64	-1.01008	4.62e-16	Ctcf	Down	Tbr1
ENSMUSG00000005699	519.138	0.173923	0.214928	Pard6a	None	Tbr1
ENSMUSG00000005705	1.40745	-0.281266	NA	Agrp	None	Tbr1
ENSMUSG00000005716	104.103	7.91431	1.28011e-21	Pvalb	Up	Tbr1
ENSMUSG00000005718	197.752	-2.50356	1.28519e-21	Tfap4	Down	Tbr1
ENSMUSG00000005732	2331.45	0.0988151	0.250496	Ranbp1	None	Tbr1
ENSMUSG00000005763	13.1631	-0.691809	0.235823	Cd247	None	Tbr1
ENSMUSG00000005774	290.505	0.577457	0.0127032	Rfx5	None	Tbr1
ENSMUSG00000005779	5355.2	0.514885	1.73712e-16	Psmb4	None	Tbr1
ENSMUSG00000005800	8.64792	2.14076	0.0249115	Mmp8	Up	Tbr1
ENSMUSG00000005802	1969.32	0.00554892	0.954093	Slc30a4	None	Tbr1
ENSMUSG00000005803	238.873	3.88286	1.05579e-23	Sqor	Up	Tbr1
ENSMUSG00000005804	1586.26	-0.452637	0.000429303	Bloc1s6	None	Tbr1
ENSMUSG00000005813	1443.99	-0.539955	2.18525e-08	Metap1	None	Tbr1
ENSMUSG00000005823	388.458	2.0163	2.98237e-24	Gpr108	Up	Tbr1
ENSMUSG00000005836	13.2816	3.73324	0.00438078	Gata6	Up	Tbr1
ENSMUSG00000005846	2437.51	-0.315243	0.000212643	Rsl1d1	None	Tbr1
ENSMUSG00000005864	3.96064	-0.361058	0.184587	Cnga2	None	Tbr1
ENSMUSG00000005871	13066.5	-0.812995	1.78138e-10	Apc	Down	Tbr1
ENSMUSG00000005873	7088.83	-0.34578	1.06127e-09	Reep5	None	Tbr1
ENSMUSG00000005881	3393.36	0.207835	0.0784932	Ergic3	None	Tbr1
ENSMUSG00000005882	1080.42	0.569143	8.84629e-05	Uqcc1	None	Tbr1
ENSMUSG00000005883	9.44825	1.36926	0.0555088	Spo11	None	Tbr1
ENSMUSG00000005886	1830.79	-1.29587	1.01596e-27	Ncoa2	Down	Tbr1
ENSMUSG00000005891	0.142262	-0.0110426	NA	Prl4a1	None	Tbr1
ENSMUSG00000005892	30.5791	-2.04613	0.00297523	Trh	Down	Tbr1
ENSMUSG00000005893	3130.22	-0.963484	2.24637e-33	Nr2c2	Down	Tbr1
ENSMUSG00000005897	271.836	0.657095	0.000725126	Nr2c1	Up	Tbr1
ENSMUSG00000005899	1107.73	-0.0405088	0.811432	Smpd4	None	Tbr1
ENSMUSG00000005907	510.787	-1.28619	1.94714e-07	Pex1	Down	Tbr1
ENSMUSG00000005917	395.802	-0.193475	0.357096	Otx1	None	Tbr1
ENSMUSG00000005936	3411.66	-0.501245	3.09523e-15	Kctd20	None	Tbr1
ENSMUSG00000005947	2.8516	0.249897	0.654966	Itgae	None	Tbr1
ENSMUSG00000005949	458.962	1.6515	9.40204e-20	Ctns	Up	Tbr1
ENSMUSG00000005950	31.8635	1.4276	0.00919491	P2rx5	Up	Tbr1
ENSMUSG00000005951	176.08	2.93316	3.25719e-17	Shpk	Up	Tbr1
ENSMUSG00000005952	8.20404	0.879548	0.043836	Trpv1	Up	Tbr1
ENSMUSG00000005958	444.232	0.424318	0.0883999	Ephb3	None	Tbr1
ENSMUSG00000005968	197.177	1.73033	8.77084e-10	Tuft1	Up	Tbr1
ENSMUSG00000005973	1703.59	1.88783	1.66846e-30	Rcn1	Up	Tbr1
ENSMUSG00000005980	40.6238	0.116874	0.823787	Dnase1	None	Tbr1
ENSMUSG00000005981	1601.75	1.27782	1.73329e-44	Trap1	Up	Tbr1
ENSMUSG00000005982	2309.89	-0.0247428	0.873793	Naa60	None	Tbr1
ENSMUSG00000005983	112.367	-0.0277601	0.933173	1700037C18Rik	None	Tbr1
ENSMUSG00000005986	763.004	-2.244	2.19032e-65	Ankrd13d	Down	Tbr1
ENSMUSG00000005994	4.1187	0.0526411	0.917197	Tyrp1	None	Tbr1
ENSMUSG00000006005	2858.98	-1.61592	7.12269e-76	Tpr	Down	Tbr1
ENSMUSG00000006007	0.289312	0.12579	NA	Pdc	None	Tbr1
ENSMUSG00000006010	1018.54	0.0319918	0.87375	Odr4	None	Tbr1
ENSMUSG00000006014	10.7103	0.268599	0.672131	Prg4	None	Tbr1
ENSMUSG00000006019	341.756	-0.72221	0.00022247	Dhx34	Down	Tbr1
ENSMUSG00000006021	409.812	-0.413725	0.129346	Kptn	None	Tbr1
ENSMUSG00000006024	2845.69	-0.152348	0.0859993	Napa	None	Tbr1
ENSMUSG00000006050	1014.78	1.59435	1.8045e-44	Sra1	Up	Tbr1
ENSMUSG00000006056	0.569988	0.10094	NA	Calcoco2	None	Tbr1
ENSMUSG00000006057	3675.15	0.729225	1.35736e-13	Atp5g1	Up	Tbr1
ENSMUSG00000006058	1379.42	0.50241	0.00386456	Snf8	None	Tbr1
ENSMUSG00000006095	2772.89	-0.581624	5.52795e-09	Tbcb	None	Tbr1
ENSMUSG00000006127	1136.8	-0.73482	6.62693e-14	Inpp5k	Down	Tbr1
ENSMUSG00000006134	2408.58	0.885981	2.59834e-30	Crkl	Up	Tbr1
ENSMUSG00000006143	3.62352	0.27141	0.242475	Upk3bl	None	Tbr1
ENSMUSG00000006154	29.4572	0.102599	0.865215	Eps8l1	None	Tbr1
ENSMUSG00000006169	1657.72	0.988904	2.11729e-31	Clint1	Up	Tbr1
ENSMUSG00000006179	1.15787	0.219013	NA	Prss16	None	Tbr1
ENSMUSG00000006191	217.897	-1.08195	1.60206e-05	Cdkal1	Down	Tbr1
ENSMUSG00000006204	2.11704	-0.688413	0.120722	5430419D17Rik	None	Tbr1
ENSMUSG00000006205	2713.06	4.02493	3.2004e-127	Htra1	Up	Tbr1
ENSMUSG00000006215	710.763	-1.97616	2.62189e-34	Zbtb17	Down	Tbr1
ENSMUSG00000006216	0.141831	-0.0629374	NA	Clcnkb	None	Tbr1
ENSMUSG00000006218	435.897	-5.506	5.65844e-33	Fam131c	Down	Tbr1
ENSMUSG00000006219	776.828	0.602042	0.0589524	Fblim1	None	Tbr1
ENSMUSG00000006221	1.29814	0.224072	NA	Hspb7	None	Tbr1
ENSMUSG00000006235	13.9643	-1.27998	0.0624771	Epor	None	Tbr1
ENSMUSG00000006241	84.7922	0.0659857	0.862387	Ccdc159	None	Tbr1
ENSMUSG00000006262	1235.95	1.54178	8.12315e-32	Mob1b	Up	Tbr1
ENSMUSG00000006269	4.67463	-1.00372	0.079985	Atp6v1b1	None	Tbr1
ENSMUSG00000006270	23.8348	-2.76275	0.000101628	Vax1	Down	Tbr1
ENSMUSG00000006273	7148.76	-0.599198	1.21885e-14	Atp6v1b2	Down	Tbr1
ENSMUSG00000006276	1379.35	-1.0441	1.23879e-32	Eps15l1	Down	Tbr1
ENSMUSG00000006281	189.08	3.11358	2.20053e-06	Tep1	Up	Tbr1
ENSMUSG00000006288	1280.61	-0.334221	0.00785629	Ttc5	None	Tbr1
ENSMUSG00000006289	848.917	0.806292	2.3788e-06	Osgep	Up	Tbr1
ENSMUSG00000006299	3315.53	0.767832	1.2659e-11	Aamp	Up	Tbr1
ENSMUSG00000006301	726.862	4.81662	9.54397e-143	Tmbim1	Up	Tbr1
ENSMUSG00000006304	6911.91	-0.460761	5.54269e-17	Arpc2	None	Tbr1
ENSMUSG00000006307	1562.33	-2.65102	2.58507e-77	Kmt2b	Down	Tbr1
ENSMUSG00000006310	2.25223	-0.00216193	0.997258	Zbtb32	None	Tbr1
ENSMUSG00000006313	5.11889	0.0275843	0.969348	Upk1a	None	Tbr1
ENSMUSG00000006315	1519.94	0.952118	2.49928e-24	Tmem147	Up	Tbr1
ENSMUSG00000006333	13496	0.0810523	0.458673	Rps9	None	Tbr1
ENSMUSG00000006335	389.286	0.0523139	0.78472	Tfpt	None	Tbr1
ENSMUSG00000006342	37.9903	1.04377	0.0534483	Susd2	None	Tbr1
ENSMUSG00000006344	112.025	3.1891	5.23756e-14	Ggt5	Up	Tbr1
ENSMUSG00000006345	84.9744	2.64744	1.66385e-05	Ggt1	Up	Tbr1
ENSMUSG00000006356	6254.81	0.00792812	0.934233	Crip2	None	Tbr1
ENSMUSG00000006360	123.042	1.4386	0.000105766	Crip1	Up	Tbr1
ENSMUSG00000006362	528.011	-6.03453	1.13513e-51	Cbfa2t3	Down	Tbr1
ENSMUSG00000006369	2547.18	3.6798	1.02135e-141	Fbln1	Up	Tbr1
ENSMUSG00000006373	6074.93	0.0921762	0.318538	Pgrmc1	None	Tbr1
ENSMUSG00000006378	297.639	0.879911	0.000497551	Gcat	Up	Tbr1
ENSMUSG00000006386	175.566	-2.30343	5.84147e-16	Tek	Down	Tbr1
ENSMUSG00000006389	0.141831	-0.0629374	NA	Mpl	None	Tbr1
ENSMUSG00000006390	579.671	3.15268	4.05679e-61	Elovl1	Up	Tbr1
ENSMUSG00000006392	800.708	0.209416	0.05674	Med8	None	Tbr1
ENSMUSG00000006395	98.2742	0.821698	0.167365	Hyi	None	Tbr1
ENSMUSG00000006398	466.818	2.15703	7.84347e-28	Cdc20	Up	Tbr1
ENSMUSG00000006403	226.415	1.53717	2.9397e-06	Adamts4	Up	Tbr1
ENSMUSG00000006411	33.1496	0.328669	0.517122	Nectin4	None	Tbr1
ENSMUSG00000006412	1291.99	-0.350995	0.000293551	Pfdn2	None	Tbr1
ENSMUSG00000006418	1687.72	0.643677	4.30405e-16	Rnf114	Up	Tbr1
ENSMUSG00000006423	1100.95	1.88933	3.85476e-68	C330007P06Rik	Up	Tbr1
ENSMUSG00000006435	618.46	-0.486633	0.0430453	Neurl1a	None	Tbr1
ENSMUSG00000006442	2295.45	-0.299845	0.000411618	Srm	None	Tbr1
ENSMUSG00000006445	149.067	3.62712	1.57847e-37	Epha2	Up	Tbr1
ENSMUSG00000006456	1327.34	-0.426482	0.000159384	Rbm14	None	Tbr1
ENSMUSG00000006457	33.2017	-0.19073	0.721328	Actn3	None	Tbr1
ENSMUSG00000006462	1.29951	0.136121	NA	A530013C23Rik	None	Tbr1
ENSMUSG00000006463	482.887	0.995946	1.69734e-11	Zdhhc24	Up	Tbr1
ENSMUSG00000006464	813.32	-0.217279	0.253104	Bbs1	None	Tbr1
ENSMUSG00000006469	0.997714	0.12034	NA	Slc34a3	None	Tbr1
ENSMUSG00000006471	607.95	-0.568929	0.00121004	Ndor1	None	Tbr1
ENSMUSG00000006476	6390.52	-1.448	2.18072e-40	Nsmf	Down	Tbr1
ENSMUSG00000006488	1.59276	0.228997	NA	Prl7a1	None	Tbr1
ENSMUSG00000006490	0.289931	0.0873858	NA	Prl8a9	None	Tbr1
ENSMUSG00000006494	1363.45	1.72279	2.52553e-25	Pdk1	Up	Tbr1
ENSMUSG00000006498	2270.01	1.59597	6.09812e-56	Ptbp1	Up	Tbr1
ENSMUSG00000006517	1408.91	-1.14174	1.30183e-33	Mvd	Down	Tbr1
ENSMUSG00000006519	383.9	3.44407	7.97238e-54	Cyba	Up	Tbr1
ENSMUSG00000006522	218.014	3.61535	1.91478e-40	Itih3	Up	Tbr1
ENSMUSG00000006526	426.039	0.282254	0.222575	Stimate	None	Tbr1
ENSMUSG00000006527	641.412	-0.0276579	0.855668	Sfmbt1	None	Tbr1
ENSMUSG00000006538	6.49736	-1.30263	0.0919562	Ihh	None	Tbr1
ENSMUSG00000006542	2.8417	0.276024	0.45681	Prkag3	None	Tbr1
ENSMUSG00000006546	0.284092	-0.0681908	NA	Cryba2	None	Tbr1
ENSMUSG00000006567	153.789	1.02237	0.000116453	Atp7b	Up	Tbr1
ENSMUSG00000006574	1.83754	-0.245896	NA	Slc4a1	None	Tbr1
ENSMUSG00000006575	3206.87	-1.97397	4.2295e-146	Rundc3a	Down	Tbr1
ENSMUSG00000006576	2108.13	-0.541033	0.00118708	Slc4a3	None	Tbr1
ENSMUSG00000006585	160.273	0.332163	0.177102	Cdt1	None	Tbr1
ENSMUSG00000006586	1508.65	-5.17857	9.71242e-134	Runx1t1	Down	Tbr1
ENSMUSG00000006587	1.59122	0.145408	NA	Snai3	None	Tbr1
ENSMUSG00000006589	1528.86	0.224954	0.0606386	Aprt	None	Tbr1
ENSMUSG00000006599	1154.94	-0.52734	0.0025065	Gtf2h1	None	Tbr1
ENSMUSG00000006611	386.887	4.40072	5.71003e-56	Hfe	Up	Tbr1
ENSMUSG00000006638	181.16	3.80109	1.62738e-15	Abhd1	Up	Tbr1
ENSMUSG00000006641	495.553	-0.70874	8.1001e-05	Slc5a6	Down	Tbr1
ENSMUSG00000006642	1.72939	0.62525	NA	Tcf23	None	Tbr1
ENSMUSG00000006649	20.627	-0.122317	0.499377	Nphs1	None	Tbr1
ENSMUSG00000006651	16536.9	-3.63593	0	Aplp1	Down	Tbr1
ENSMUSG00000006673	2534.97	-0.637291	5.73653e-19	Qrich1	Down	Tbr1
ENSMUSG00000006675	337.604	-0.325357	0.0733351	P4htm	None	Tbr1
ENSMUSG00000006676	2853.1	0.23173	0.0772716	Usp19	None	Tbr1
ENSMUSG00000006678	400.565	0.736253	2.34149e-05	Pola1	Up	Tbr1
ENSMUSG00000006699	14672.1	-0.263506	8.27922e-06	Cdc42	None	Tbr1
ENSMUSG00000006705	777.765	-0.350896	0.043309	Pknox1	None	Tbr1
ENSMUSG00000006711	345.119	-3.31563	7.73462e-39	D130043K22Rik	Down	Tbr1
ENSMUSG00000006715	142.255	1.99464	4.66121e-15	Gmnn	Up	Tbr1
ENSMUSG00000006717	664.646	1.40944	2.72714e-18	Acot13	Up	Tbr1
ENSMUSG00000006720	307.923	-2.23451	7.04131e-32	Zfp184	Down	Tbr1
ENSMUSG00000006724	9.00887	-3.39396	0.00842179	Cyp27b1	Down	Tbr1
ENSMUSG00000006728	5483.75	0.00484376	0.965363	Cdk4	None	Tbr1
ENSMUSG00000006731	1689.68	-3.3917	1.49564e-192	B4galnt1	Down	Tbr1
ENSMUSG00000006732	255.297	0.386373	0.0629212	Mettl1	None	Tbr1
ENSMUSG00000006736	1819.18	2.0965	5.14328e-75	Tspan31	Up	Tbr1
ENSMUSG00000006740	5438.46	0.76902	5.22199e-10	Kif5b	Up	Tbr1
ENSMUSG00000006763	557.949	-0.153456	0.390897	Saal1	None	Tbr1
ENSMUSG00000006764	56.6221	0.957853	0.0172623	Tph2	Up	Tbr1
ENSMUSG00000006777	0.142262	-0.0110426	NA	Krt23	None	Tbr1
ENSMUSG00000006782	1956.75	3.2014	2.60145e-259	Cnp	Up	Tbr1
ENSMUSG00000006784	85.5904	3.34927	9.13446e-12	Ttc25	Up	Tbr1
ENSMUSG00000006800	4610.23	1.12184	7.56949e-07	Sulf2	Up	Tbr1
ENSMUSG00000006818	2936.74	1.40817	4.35621e-27	Sod2	Up	Tbr1
ENSMUSG00000006850	279.474	-0.509832	0.00889481	Tmco6	None	Tbr1
ENSMUSG00000006906	998.67	-0.954883	7.54795e-23	Stambp	Down	Tbr1
ENSMUSG00000006920	652.149	-1.43278	4.5062e-23	Ezh1	Down	Tbr1
ENSMUSG00000006930	437.07	0.480394	0.00764503	Hap1	None	Tbr1
ENSMUSG00000006931	500.949	1.56963	3.20268e-21	P3h4	Up	Tbr1
ENSMUSG00000006932	24426	0.138398	0.313259	Ctnnb1	None	Tbr1
ENSMUSG00000006941	4680.63	-0.756038	8.15564e-10	Eif1b	Down	Tbr1
ENSMUSG00000006958	222.854	-1.09848	0.00128799	Chrd	Down	Tbr1
ENSMUSG00000006998	8390.85	0.385796	1.35701e-11	Psmd2	None	Tbr1
ENSMUSG00000007021	2260.06	-4.05979	0	Syngr3	Down	Tbr1
ENSMUSG00000007029	2007.71	-0.168711	0.369436	Vars	None	Tbr1
ENSMUSG00000007030	14.0016	4.09639	0.000525926	Vwa7	Up	Tbr1
ENSMUSG00000007033	22.6281	-0.786783	0.193066	Hspa1l	None	Tbr1
ENSMUSG00000007034	0.42614	-0.00457691	NA	Slc44a4	None	Tbr1
ENSMUSG00000007035	11.8489	0.983206	0.116161	Msh5	None	Tbr1
ENSMUSG00000007036	952.355	0.306135	0.00296316	Abhd16a	None	Tbr1
ENSMUSG00000007038	781.819	0.76197	2.64094e-11	Neu1	Up	Tbr1
ENSMUSG00000007039	3272.5	0.0799516	0.681549	Ddah2	None	Tbr1
ENSMUSG00000007041	1882.04	3.52363	1.7967e-184	Clic1	Up	Tbr1
ENSMUSG00000007050	376.438	-0.146928	0.525101	Lsm2	None	Tbr1
ENSMUSG00000007080	261.172	0.0656973	0.831317	Pole	None	Tbr1
ENSMUSG00000007097	14769.7	2.84145	1.34778e-36	Atp1a2	Up	Tbr1
ENSMUSG00000007107	2.44807	0.58141	0.161073	Atp1a4	None	Tbr1
ENSMUSG00000007122	331.682	4.58809	4.4856e-72	Casq1	Up	Tbr1
ENSMUSG00000007207	2528.44	-3.83091	4.7396e-249	Stx1a	Down	Tbr1
ENSMUSG00000007209	0.144656	0.109271	NA	Ceacam9	None	Tbr1
ENSMUSG00000007216	326.769	-1.86874	1.70469e-12	Zfp775	Down	Tbr1
ENSMUSG00000007279	18.0232	-1.99964	0.0101849	Scube2	Down	Tbr1
ENSMUSG00000007338	1060.95	0.232328	0.106701	Mrpl49	None	Tbr1
ENSMUSG00000007379	62.7026	2.14621	1.82701e-06	Dennd2c	Up	Tbr1
ENSMUSG00000007411	3705.68	-0.401151	3.76553e-10	Mark3	None	Tbr1
ENSMUSG00000007415	1844.52	0.673803	5.49015e-14	Gatad1	Up	Tbr1
ENSMUSG00000007440	369.165	-1.57456	1.86009e-11	Pcdha11	Down	Tbr1
ENSMUSG00000007457	1.97208	-0.684068	NA	2310003L06Rik	None	Tbr1
ENSMUSG00000007458	1928.48	2.02754	6.68015e-107	M6pr	Up	Tbr1
ENSMUSG00000007476	886.018	0.551169	0.00305564	Lrrc8a	None	Tbr1
ENSMUSG00000007480	74.6168	1.57227	1.73513e-05	Mc5r	Up	Tbr1
ENSMUSG00000007564	14456.6	-0.74354	3.82656e-41	Ppp2r1a	Down	Tbr1
ENSMUSG00000007570	456.439	-0.680034	0.000270947	Fance	Down	Tbr1
ENSMUSG00000007589	482.924	0.964466	3.08313e-06	Tinf2	Up	Tbr1
ENSMUSG00000007591	6.52494	-0.337387	0.57919	Tssk4	None	Tbr1
ENSMUSG00000007594	88.2931	3.82012	3.44644e-11	Hapln4	Up	Tbr1
ENSMUSG00000007603	948.14	-1.31064	5.15277e-16	Dus3l	Down	Tbr1
ENSMUSG00000007610	354.552	0.913391	4.35601e-07	Gtpbp3	Up	Tbr1
ENSMUSG00000007613	2174.79	-1.87631	1.38203e-14	Tgfbr1	Down	Tbr1
ENSMUSG00000007617	2166.57	-2.08928	9.96902e-61	Homer1	Down	Tbr1
ENSMUSG00000007646	109.277	0.210196	0.532307	Rad51c	None	Tbr1
ENSMUSG00000007653	1614.35	-5.35024	3.08219e-193	Gabrb2	Down	Tbr1
ENSMUSG00000007655	2161.65	2.46132	1.38927e-41	Cav1	Up	Tbr1
ENSMUSG00000007656	4512.41	0.56911	5.8141e-09	Arpp19	None	Tbr1
ENSMUSG00000007659	2675.87	-0.200164	0.0499392	Bcl2l1	None	Tbr1
ENSMUSG00000007670	1985.52	-2.1497	6.00258e-145	Khsrp	Down	Tbr1
ENSMUSG00000007682	1543.93	2.01853	9.51344e-26	Dio2	Up	Tbr1
ENSMUSG00000007721	1355.09	-0.481144	0.000254342	Ccdc124	None	Tbr1
ENSMUSG00000007739	6177.45	-0.337481	2.59765e-05	Cct4	None	Tbr1
ENSMUSG00000007777	428.056	0.839683	8.96179e-06	0610009B22Rik	Up	Tbr1
ENSMUSG00000007783	1820.7	2.35389	9.00996e-97	Cpt1c	Up	Tbr1
ENSMUSG00000007805	24.4463	2.80779	9.0606e-05	Twist2	Up	Tbr1
ENSMUSG00000007812	812.094	0.290217	0.0186667	Zfp655	None	Tbr1
ENSMUSG00000007815	7333.45	1.57206	2.48891e-119	Rhoa	Up	Tbr1
ENSMUSG00000007817	5174.65	-1.81256	1.07601e-146	Zmiz1	Down	Tbr1
ENSMUSG00000007827	423.442	-1.40532	6.14826e-10	Ankrd26	Down	Tbr1
ENSMUSG00000007833	296.821	1.49574	1.60778e-11	Aldh16a1	Up	Tbr1
ENSMUSG00000007836	8634.39	-1.6876	4.91774e-51	Hnrnpa0	Down	Tbr1
ENSMUSG00000007837	176.73	2.14756	1.26761e-17	Prrg2	Up	Tbr1
ENSMUSG00000007850	9896.54	-1.99774	9.92178e-112	Hnrnph1	Down	Tbr1
ENSMUSG00000007867	247.232	1.20209	3.58659e-10	Ift43	Up	Tbr1
ENSMUSG00000007872	3837.88	3.91721	6.13842e-144	Id3	Up	Tbr1
ENSMUSG00000007877	0.425627	-0.0690008	NA	Tcap	None	Tbr1
ENSMUSG00000007880	3692.15	-2.07591	3.15331e-147	Arid1a	Down	Tbr1
ENSMUSG00000007888	556.914	-2.21472	2.95183e-35	Crlf1	Down	Tbr1
ENSMUSG00000007891	13184.6	3.27999	9.91835e-230	Ctsd	Up	Tbr1
ENSMUSG00000007892	19408.1	0.114374	0.254921	Rplp1	None	Tbr1
ENSMUSG00000007907	0.560049	-0.119739	NA	Cabs1	None	Tbr1
ENSMUSG00000007908	879.455	0.530719	0.00518839	Hmgcll1	None	Tbr1
ENSMUSG00000007944	1218.5	-2.06256	5.27267e-49	Ttc9b	Down	Tbr1
ENSMUSG00000007946	2.31104	0.402002	0.212865	Phox2a	None	Tbr1
ENSMUSG00000007950	2663.48	0.140628	0.260034	Abhd8	None	Tbr1
ENSMUSG00000007987	1072.05	1.09816	4.23902e-22	Ift22	Up	Tbr1
ENSMUSG00000007989	4165.34	1.37952	2.43307e-89	Fzd3	Up	Tbr1
ENSMUSG00000008028	35.4641	0.90831	0.109513	1700008O03Rik	None	Tbr1
ENSMUSG00000008035	2822.27	1.69969	3.14171e-100	Mid1ip1	Up	Tbr1
ENSMUSG00000008036	3775.88	-0.220654	0.00573979	Ap2s1	None	Tbr1
ENSMUSG00000008090	1381.96	4.09515	1.01402e-180	Fgfrl1	Up	Tbr1
ENSMUSG00000008129	64.7572	-2.1803	1.52541e-07	4930432K21Rik	Down	Tbr1
ENSMUSG00000008136	562.102	0.910288	4.89496e-06	Fhl2	Up	Tbr1
ENSMUSG00000008140	4056.17	0.213946	0.107182	Emc10	None	Tbr1
ENSMUSG00000008153	2863.93	-4.53055	4.87931e-114	Clstn3	Down	Tbr1
ENSMUSG00000008167	1383.04	0.0884241	0.369436	Fbxw9	None	Tbr1
ENSMUSG00000008193	0.861694	0.128509	NA	Spib	None	Tbr1
ENSMUSG00000008200	1134.78	-2.11462	7.23773e-29	Fnbp4	Down	Tbr1
ENSMUSG00000008206	1736.06	1.86201	2.91702e-34	Cers4	Up	Tbr1
ENSMUSG00000008226	369.678	3.32901	1.07349e-30	Scrn3	Up	Tbr1
ENSMUSG00000008301	1741.37	-0.357855	0.000302772	Phax	None	Tbr1
ENSMUSG00000008305	1661.31	-0.0426416	0.780727	Tle1	None	Tbr1
ENSMUSG00000008307	11.0174	-1.25641	0.0855445	1700109H08Rik	None	Tbr1
ENSMUSG00000008318	191.32	0.146625	0.677396	Relt	None	Tbr1
ENSMUSG00000008333	1208.3	-0.0993035	0.446971	Snrpb2	None	Tbr1
ENSMUSG00000008348	23011.8	0.193654	0.013547	Ubc	None	Tbr1
ENSMUSG00000008373	1138.18	0.182732	0.282924	Prpf31	None	Tbr1
ENSMUSG00000008384	166.722	3.95155	6.39768e-39	Sertad1	Up	Tbr1
ENSMUSG00000008393	3966.5	0.324392	4.50479e-05	Carhsp1	None	Tbr1
ENSMUSG00000008398	487.147	1.78242	2.97681e-17	Elk3	Up	Tbr1
ENSMUSG00000008429	1431.38	0.773826	8.22813e-14	Herpud2	Up	Tbr1
ENSMUSG00000008435	903.257	-0.844424	5.92821e-13	Rdh13	Down	Tbr1
ENSMUSG00000008438	11.5876	-1.12232	0.094998	Adam21	None	Tbr1
ENSMUSG00000008450	260.395	0.134447	0.74843	Nutf2	None	Tbr1
ENSMUSG00000008461	5.65776	-0.562875	0.179266	Fut1	None	Tbr1
ENSMUSG00000008475	7698.86	-1.30577	1.82152e-31	Arpc5	Down	Tbr1
ENSMUSG00000008482	2.31396	0.444109	0.132616	Rnf151	None	Tbr1
ENSMUSG00000008489	2586.46	-5.29152	3.28956e-178	Elavl2	Down	Tbr1
ENSMUSG00000008496	279.767	-6.24306	1.06503e-29	Pou2f2	Down	Tbr1
ENSMUSG00000008540	1176.67	4.70429	7.52994e-78	Mgst1	Up	Tbr1
ENSMUSG00000008575	5756.85	-1.3078	6.99573e-17	Nfib	Down	Tbr1
ENSMUSG00000008590	1.41211	-0.401268	NA	Htr3b	None	Tbr1
ENSMUSG00000008601	0.71015	-0.069764	NA	Rab25	None	Tbr1
ENSMUSG00000008604	2528.96	-1.24933	5.60952e-57	Ubqln4	Down	Tbr1
ENSMUSG00000008658	2744.94	-5.72647	6.19984e-199	Rbfox1	Down	Tbr1
ENSMUSG00000008668	5003.88	-0.223349	0.296874	Rps18	None	Tbr1
ENSMUSG00000008682	3664.73	-0.437482	0.0859993	Rpl10	None	Tbr1
ENSMUSG00000008683	9688.25	0.372109	0.0532643	Rps15a	None	Tbr1
ENSMUSG00000008690	2671.32	0.041007	0.722947	Ncaph2	None	Tbr1
ENSMUSG00000008730	2378.72	1.33647	8.03174e-38	Hipk1	Up	Tbr1
ENSMUSG00000008734	2504.18	3.77169	7.16746e-203	Gprc5b	Up	Tbr1
ENSMUSG00000008763	2229.85	0.503293	0.000101478	Man1a2	None	Tbr1
ENSMUSG00000008822	237.321	0.725207	0.000973004	Acyp1	Up	Tbr1
ENSMUSG00000008843	0.141831	-0.0629374	NA	Cldn13	None	Tbr1
ENSMUSG00000008845	28.4856	-0.921424	0.136632	Cd163	None	Tbr1
ENSMUSG00000008855	2624.48	-1.63738	2.05213e-39	Hdac5	Down	Tbr1
ENSMUSG00000008859	4750.06	-0.941426	8.98033e-19	Rala	Down	Tbr1
ENSMUSG00000008874	0.707543	-0.111284	NA	Clec3a	None	Tbr1
ENSMUSG00000008892	5911.5	0.0259128	0.751423	Vdac3	None	Tbr1
ENSMUSG00000008932	1.55024	-0.181796	NA	Slc1a7	None	Tbr1
ENSMUSG00000008958	1445.68	-1.10507	4.92357e-29	Vps72	Down	Tbr1
ENSMUSG00000008976	1415.1	1.46226	1.70924e-61	Gabpa	Up	Tbr1
ENSMUSG00000008999	1041.8	2.58315	5.78935e-30	Bmp7	Up	Tbr1
ENSMUSG00000009013	9009.48	0.0298906	0.683587	Dynll1	None	Tbr1
ENSMUSG00000009030	1254.65	0.362083	0.00154064	Pdcl	None	Tbr1
ENSMUSG00000009035	1257.54	0.982937	4.48516e-25	Tmem184b	Up	Tbr1
ENSMUSG00000009070	3.41722	0.386278	0.3923	Rsph14	None	Tbr1
ENSMUSG00000009073	5816.62	-0.731181	2.14446e-09	Nf2	Down	Tbr1
ENSMUSG00000009075	143.265	-4.12444	7.02624e-16	Cabp7	Down	Tbr1
ENSMUSG00000009076	408.398	-0.212836	0.380932	Zmat5	None	Tbr1
ENSMUSG00000009079	5046.05	-0.970429	1.12583e-47	Ewsr1	Down	Tbr1
ENSMUSG00000009090	2869.12	0.178813	0.281797	Ap1b1	None	Tbr1
ENSMUSG00000009092	14.2677	-0.870789	0.166217	Derl3	None	Tbr1
ENSMUSG00000009093	0.869484	0.199947	NA	Gstt4	None	Tbr1
ENSMUSG00000009097	9.17685	-0.874068	0.166566	Tbx1	None	Tbr1
ENSMUSG00000009108	3.13168	0.361778	0.382564	Gnat2	None	Tbr1
ENSMUSG00000009112	1805	0.770201	0.000538902	Bcl2l13	Up	Tbr1
ENSMUSG00000009114	0.846983	-0.0565963	NA	2610028H24Rik	None	Tbr1
ENSMUSG00000009115	0.434897	0.0929178	NA	Spatc1l	None	Tbr1
ENSMUSG00000009145	3.38768	-1.20472	0.0516399	Dqx1	None	Tbr1
ENSMUSG00000009185	35.902	7.22764	3.6075e-08	Ccl8	Up	Tbr1
ENSMUSG00000009207	675.761	-0.613107	5.40986e-07	Lnpk	Down	Tbr1
ENSMUSG00000009210	0.422724	-0.0688081	NA	Prr29	None	Tbr1
ENSMUSG00000009214	1.00164	0.122365	NA	Mymk	None	Tbr1
ENSMUSG00000009216	817.599	-2.87913	1.7197e-49	Fam163b	Down	Tbr1
ENSMUSG00000009246	94.7737	5.67704	1.05427e-07	Trpm5	Up	Tbr1
ENSMUSG00000009248	10.9421	2.2019	0.00857101	Ascl2	Up	Tbr1
ENSMUSG00000009281	152.776	4.18048	1.13001e-32	Rarres2	Up	Tbr1
ENSMUSG00000009291	2667.71	2.6459	1.78524e-142	Pttg1ip	Up	Tbr1
ENSMUSG00000009292	104.734	-2.34586	7.28271e-12	Trpm2	Down	Tbr1
ENSMUSG00000009293	1519.06	-0.0727726	0.556012	Ube2g2	None	Tbr1
ENSMUSG00000009350	1.13765	0.00885813	NA	Mpo	None	Tbr1
ENSMUSG00000009356	352.692	6.84821	1.15207e-25	Lpo	Up	Tbr1
ENSMUSG00000009376	2048.29	-0.767689	0.00370623	Met	Down	Tbr1
ENSMUSG00000009378	164.555	2.93241	3.65366e-24	Slc16a12	Up	Tbr1
ENSMUSG00000009394	1638.37	-1.51038	1.71362e-12	Syn2	Down	Tbr1
ENSMUSG00000009406	1279.11	-0.455357	0.0002196	Elk1	None	Tbr1
ENSMUSG00000009418	4780.07	-1.70561	2.37206e-29	Nav1	Down	Tbr1
ENSMUSG00000009470	4311.14	0.999179	4.47856e-36	Tnpo1	Up	Tbr1
ENSMUSG00000009471	1.13352	0.0155439	NA	Myod1	None	Tbr1
ENSMUSG00000009487	2.73944	0.325636	0.245839	Otog	None	Tbr1
ENSMUSG00000009535	2314.58	-0.83298	1.41756e-30	Rnmt	Down	Tbr1
ENSMUSG00000009545	18.3009	-7.15085	2.10993e-05	Kcnq1	Down	Tbr1
ENSMUSG00000009549	3096.99	0.899943	3.39786e-14	Srp14	Up	Tbr1
ENSMUSG00000009551	28.6087	-5.55027	3.42615e-05	6330409D20Rik	Down	Tbr1
ENSMUSG00000009555	1830.23	-0.123708	0.134975	Cdk9	None	Tbr1
ENSMUSG00000009563	708.476	0.688079	6.46298e-05	Tor2a	Up	Tbr1
ENSMUSG00000009566	446.998	-0.342829	0.177055	Fpgs	None	Tbr1
ENSMUSG00000009569	906.282	-0.576465	0.0161711	Mrtfb	None	Tbr1
ENSMUSG00000009575	7271.98	0.624035	1.04652e-12	Cbx5	Up	Tbr1
ENSMUSG00000009585	253.127	2.97467	1.08823e-11	Apobec3	Up	Tbr1
ENSMUSG00000009588	1.29773	0.240974	NA	St6galnac1	None	Tbr1
ENSMUSG00000009596	0.988366	-0.208844	NA	Taf7l	None	Tbr1
ENSMUSG00000009614	619.336	3.42593	2.6168e-58	Sardh	Up	Tbr1
ENSMUSG00000009621	1869.24	-1.78281	1.71823e-71	Vav2	Down	Tbr1
ENSMUSG00000009628	121.668	1.29571	0.00132347	Tex15	Up	Tbr1
ENSMUSG00000009630	2770.84	-0.118008	0.127712	Ppp2cb	None	Tbr1
ENSMUSG00000009633	48.3675	0.902736	0.0622322	G0s2	None	Tbr1
ENSMUSG00000009640	748.638	-0.867122	7.06604e-14	Dmap1	Down	Tbr1
ENSMUSG00000009647	735.421	-0.252102	0.0782628	Mcu	None	Tbr1
ENSMUSG00000009654	9.61066	0.981787	0.163519	Oit3	None	Tbr1
ENSMUSG00000009670	2.30894	0.882472	0.0812056	Tex11	None	Tbr1
ENSMUSG00000009681	2505.7	-1.30172	9.82423e-24	Bcr	Down	Tbr1
ENSMUSG00000009687	274.839	2.23306	9.14461e-11	Fxyd5	Up	Tbr1
ENSMUSG00000009731	240.098	-0.0247406	0.922303	Kcnd1	None	Tbr1
ENSMUSG00000009733	580.978	-0.0815183	0.707068	Tfcp2	None	Tbr1
ENSMUSG00000009734	19.9521	-7.62401	3.80261e-06	Pou6f2	Down	Tbr1
ENSMUSG00000009739	3161.42	-1.89795	4.5318e-52	Pou6f1	Down	Tbr1
ENSMUSG00000009741	1644.53	-0.451085	6.89315e-06	Ubp1	None	Tbr1
ENSMUSG00000009772	187.103	1.96808	1.22658e-11	Nuak2	Up	Tbr1
ENSMUSG00000009828	2249.2	-1.67328	1.69503e-82	Ick	Down	Tbr1
ENSMUSG00000009863	3696.61	0.512127	4.97551e-12	Sdhb	None	Tbr1
ENSMUSG00000009876	67.0792	2.9618	1.11276e-11	Cox4i2	Up	Tbr1
ENSMUSG00000009894	6504.58	-1.00727	1.53544e-78	Snap47	Down	Tbr1
ENSMUSG00000009900	1.55256	-0.185375	NA	Wnt3a	None	Tbr1
ENSMUSG00000009905	654.739	0.752705	0.000431131	Kdsr	Up	Tbr1
ENSMUSG00000009907	1329.65	1.07675	2.34657e-20	Vps4b	Up	Tbr1
ENSMUSG00000009927	9213.17	-0.0867323	0.522041	Rps25	None	Tbr1
ENSMUSG00000009941	2.99823	0.479366	0.377955	Nxf2	None	Tbr1
ENSMUSG00000009995	449.248	0.490639	0.002086	Taz	None	Tbr1
ENSMUSG00000010021	29.0849	0.855359	0.0897968	Kif19a	None	Tbr1
ENSMUSG00000010025	1278.09	1.42126	4.51696e-37	Aldh3a2	Up	Tbr1
ENSMUSG00000010044	84.7934	1.35003	0.000286038	Zmynd10	Up	Tbr1
ENSMUSG00000010045	960.69	1.1768	2.29174e-29	Tmem115	Up	Tbr1
ENSMUSG00000010047	678.795	0.755495	5.60677e-09	Hyal2	Up	Tbr1
ENSMUSG00000010048	183.952	-0.540373	0.0954763	Ifrd2	None	Tbr1
ENSMUSG00000010051	233.84	3.77433	2.65667e-49	Hyal1	Up	Tbr1
ENSMUSG00000010054	1368.91	-0.345645	0.000103064	Tusc2	None	Tbr1
ENSMUSG00000010057	621.067	-1.18009	5.20635e-16	Nprl2	Down	Tbr1
ENSMUSG00000010064	3384.56	3.11021	1.13217e-292	Slc38a3	Up	Tbr1
ENSMUSG00000010066	746.695	-4.72152	8.5005e-62	Cacna2d2	Down	Tbr1
ENSMUSG00000010067	559.931	0.243472	0.134992	Rassf1	None	Tbr1
ENSMUSG00000010080	26.4808	-1.41373	0.0167347	Epn3	Down	Tbr1
ENSMUSG00000010086	842.504	-4.50433	1.72301e-54	Rnf112	Down	Tbr1
ENSMUSG00000010095	4574.13	1.62479	1.31595e-91	Slc3a2	Up	Tbr1
ENSMUSG00000010097	2045.54	-1.42829	7.51861e-44	Nxf1	Down	Tbr1
ENSMUSG00000010110	1445.49	0.305683	0.00112711	Stx5a	None	Tbr1
ENSMUSG00000010122	23.554	-0.508749	0.357965	Slc47a1	None	Tbr1
ENSMUSG00000010136	66.6856	3.6865	1.50405e-09	Pifo	Up	Tbr1
ENSMUSG00000010142	21.4859	-1.21888	0.0335917	Tnfrsf13b	Down	Tbr1
ENSMUSG00000010154	585.734	-3.92288	1.46876e-59	Spire2	Down	Tbr1
ENSMUSG00000010175	608.024	-1.83511	2.24292e-11	Prox1	Down	Tbr1
ENSMUSG00000010205	1275.36	0.29654	0.0114237	Raver1	None	Tbr1
ENSMUSG00000010277	5883.75	1.65777	4.02738e-95	2610507B11Rik	Up	Tbr1
ENSMUSG00000010290	1267.93	0.0870692	0.424791	AI597479	None	Tbr1
ENSMUSG00000010307	428.264	1.18271	5.60086e-14	Tmem86a	Up	Tbr1
ENSMUSG00000010311	15.6199	2.33614	0.00454337	Optc	Up	Tbr1
ENSMUSG00000010342	12.19	-0.799857	0.158279	Tex14	None	Tbr1
ENSMUSG00000010358	542.09	6.15977	1.33607e-88	Ifi35	Up	Tbr1
ENSMUSG00000010362	147.464	2.39447	9.91085e-18	Rdm1	Up	Tbr1
ENSMUSG00000010376	2979.93	0.417521	6.66613e-06	Nedd8	None	Tbr1
ENSMUSG00000010392	1173.29	0.889195	1.4197e-12	Gosr1	Up	Tbr1
ENSMUSG00000010406	1088.76	-0.107412	0.552485	Mrpl52	None	Tbr1
ENSMUSG00000010453	1546.32	-0.299939	0.0023068	Kansl3	None	Tbr1
ENSMUSG00000010461	90.2939	0.26339	0.419013	Eya4	None	Tbr1
ENSMUSG00000010476	63.8899	-2.15111	2.03292e-05	Ebf3	Down	Tbr1
ENSMUSG00000010492	5.28157	0.574929	0.34698	Uckl1os	None	Tbr1
ENSMUSG00000010505	506.228	-5.05745	7.01378e-80	Myt1	Down	Tbr1
ENSMUSG00000010517	1462.31	-0.576139	0.00112896	Faf1	None	Tbr1
ENSMUSG00000010529	26.9146	1.4934	0.00927852	Gm266	Up	Tbr1
ENSMUSG00000010538	27.1075	0.892657	0.0884205	Tsacc	None	Tbr1
ENSMUSG00000010554	833.514	0.836071	1.21747e-08	Mettl16	Up	Tbr1
ENSMUSG00000010592	12.3014	-1.15272	0.0782628	Dazl	None	Tbr1
ENSMUSG00000010601	2.58858	1.43953	0.0673069	Apol7a	None	Tbr1
ENSMUSG00000010607	425.734	0.516066	0.00244051	Pigyl	None	Tbr1
ENSMUSG00000010608	3105.67	-1.7529	9.5818e-118	Rbm25	Down	Tbr1
ENSMUSG00000010609	325.088	0.80952	7.12674e-06	Psen2	Up	Tbr1
ENSMUSG00000010651	73.0843	3.66574	1.41275e-10	Acaa1b	Up	Tbr1
ENSMUSG00000010660	384.139	1.05596	2.31874e-09	Plcd1	Up	Tbr1
ENSMUSG00000010663	6956.34	1.474	1.50353e-129	Fads1	Up	Tbr1
ENSMUSG00000010721	1101.09	-1.09006	3.5495e-27	Lmbr1	Down	Tbr1
ENSMUSG00000010751	92.663	-0.350832	0.398428	Tnfrsf22	None	Tbr1
ENSMUSG00000010755	1466.77	-0.401672	0.000489676	Cars	None	Tbr1
ENSMUSG00000010760	0.431142	0.0622736	NA	Phlda2	None	Tbr1
ENSMUSG00000010796	1.01414	0.215217	NA	Asz1	None	Tbr1
ENSMUSG00000010797	78.6305	2.87603	6.97471e-11	Wnt2	Up	Tbr1
ENSMUSG00000010803	627.35	-8.53234	2.70424e-22	Gabra1	Down	Tbr1
ENSMUSG00000010825	43.943	-4.29815	6.28412e-08	Grid2ip	Down	Tbr1
ENSMUSG00000010830	311.954	5.32813	4.54675e-93	Kdelr3	Up	Tbr1
ENSMUSG00000010911	353.055	1.17751	5.57913e-12	Apip	Up	Tbr1
ENSMUSG00000010914	1448.39	0.270021	0.0735938	Pdhx	None	Tbr1
ENSMUSG00000010936	1218.29	-0.713551	1.0268e-12	Vac14	Down	Tbr1
ENSMUSG00000011008	39.5044	6.44378	6.41053e-07	Mcoln2	Up	Tbr1
ENSMUSG00000011034	6.93449	5.09643	0.000868024	Slc5a1	Up	Tbr1
ENSMUSG00000011096	1696.29	0.606411	6.12137e-05	Akt1s1	Up	Tbr1
ENSMUSG00000011114	1719.96	0.969274	4.84384e-26	Tbrg1	Up	Tbr1
ENSMUSG00000011118	0.28431	0.0277346	NA	Panx3	None	Tbr1
ENSMUSG00000011148	41.6653	1.71586	0.000529085	Adssl1	Up	Tbr1
ENSMUSG00000011154	27.4535	2.47243	0.000711731	Cfap161	Up	Tbr1
ENSMUSG00000011158	1012.99	-1.14311	1.04628e-14	Brf1	Down	Tbr1
ENSMUSG00000011171	57.9208	1.47057	0.000124009	Vipr2	Up	Tbr1
ENSMUSG00000011179	6086.88	0.411046	0.000140622	Odc1	None	Tbr1
ENSMUSG00000011254	249.619	-1.21728	9.7478e-05	Thg1l	Down	Tbr1
ENSMUSG00000011256	1235.66	-1.29298	9.35638e-35	Adam19	Down	Tbr1
ENSMUSG00000011257	1947.59	0.112412	0.415701	Pabpc4	None	Tbr1
ENSMUSG00000011263	7.28889	0.746532	0.243423	Exoc3l2	None	Tbr1
ENSMUSG00000011267	11.0952	0.154274	0.802962	Zfp296	None	Tbr1
ENSMUSG00000011305	22.7223	1.03385	0.0785551	Plin5	None	Tbr1
ENSMUSG00000011306	991.467	-0.626745	7.08478e-09	Sugp1	Down	Tbr1
ENSMUSG00000011349	0.9883	-0.151327	NA	Dmrtc2	None	Tbr1
ENSMUSG00000011382	129.483	0.916155	0.000182109	Dhdh	Up	Tbr1
ENSMUSG00000011427	536.764	-0.956652	1.19413e-08	Zfp790	Down	Tbr1
ENSMUSG00000011463	4.59793	1.06888	0.0683345	Cpb1	None	Tbr1
ENSMUSG00000011486	0.434897	0.0929178	NA	Slc25a41	None	Tbr1
ENSMUSG00000011589	1136.47	-2.02114	4.1811e-33	Fsd1	Down	Tbr1
ENSMUSG00000011632	1.84961	0.077151	NA	Pinlyp	None	Tbr1
ENSMUSG00000011658	260.321	1.82524	9.25718e-16	Fuz	Up	Tbr1
ENSMUSG00000011751	1395.84	-5.09634	1.8509e-179	Sptbn4	Down	Tbr1
ENSMUSG00000011752	11241.8	1.41088	3.98466e-95	Pgam1	Up	Tbr1
ENSMUSG00000011831	1989.44	1.34644	3.67085e-23	Evi5	Up	Tbr1
ENSMUSG00000011832	3347.57	-2.06592	2.43056e-188	Evi5l	Down	Tbr1
ENSMUSG00000011837	1026.47	1.29331	6.58184e-34	Snapc2	Up	Tbr1
ENSMUSG00000011877	3779.69	-1.54063	1.81243e-80	Git1	Down	Tbr1
ENSMUSG00000011884	639.744	2.50048	9.70857e-72	Gltp	Up	Tbr1
ENSMUSG00000011958	1317.23	0.631672	1.13741e-10	Bnip2	Up	Tbr1
ENSMUSG00000011960	1331.76	-0.617284	4.4024e-06	Ccnt1	Down	Tbr1
ENSMUSG00000012017	233.351	2.31799	1.71315e-11	Scarf2	Up	Tbr1
ENSMUSG00000012076	1360.76	-0.658206	1.22704e-08	Brms1l	Down	Tbr1
ENSMUSG00000012114	1303.77	-0.854915	2.02573e-12	Med15	Down	Tbr1
ENSMUSG00000012117	1253.66	0.488653	6.54573e-08	Dhdds	None	Tbr1
ENSMUSG00000012123	34.4158	-0.844301	0.120165	Crybg2	None	Tbr1
ENSMUSG00000012126	94.5365	0.541891	0.280102	Ubxn11	None	Tbr1
ENSMUSG00000012187	1.15597	0.171762	NA	Mogat1	None	Tbr1
ENSMUSG00000012211	0.142262	-0.0110426	NA	Tex22	None	Tbr1
ENSMUSG00000012282	0.42614	-0.00457691	NA	Wnt8a	None	Tbr1
ENSMUSG00000012296	483.285	0.398986	0.135149	Tjap1	None	Tbr1
ENSMUSG00000012350	8.37721	1.82713	0.0164333	Ehf	Up	Tbr1
ENSMUSG00000012396	7.47174	2.50584	0.0104177	Nanog	Up	Tbr1
ENSMUSG00000012405	9682.43	-0.0493012	0.62353	Rpl15	None	Tbr1
ENSMUSG00000012422	2235.95	1.07008	5.06738e-26	Tmem167	Up	Tbr1
ENSMUSG00000012428	214.688	8.3206	8.75828e-40	Steap4	Up	Tbr1
ENSMUSG00000012429	564.956	0.281443	0.111899	Mplkip	None	Tbr1
ENSMUSG00000012443	471.915	1.21621	7.31064e-10	Kif11	Up	Tbr1
ENSMUSG00000012483	276.01	0.929867	5.22686e-07	Rpa3	Up	Tbr1
ENSMUSG00000012519	109.099	6.40779	3.54363e-22	Mlkl	Up	Tbr1
ENSMUSG00000012535	3522.83	-0.466585	2.89374e-07	Tnpo3	None	Tbr1
ENSMUSG00000012609	521.817	-0.438177	0.0918872	Ttll5	None	Tbr1
ENSMUSG00000012640	838.026	-0.815607	5.16673e-09	Zfp715	Down	Tbr1
ENSMUSG00000012705	1.41444	-0.155998	NA	Retn	None	Tbr1
ENSMUSG00000012819	10.7822	0.0873979	0.85356	Cdh23	None	Tbr1
ENSMUSG00000012848	10895.6	-0.262026	0.059182	Rps5	None	Tbr1
ENSMUSG00000012889	0.560496	-0.0800789	NA	Podnl1	None	Tbr1
ENSMUSG00000013033	8863.32	-3.07208	2.29891e-102	Adgrl1	Down	Tbr1
ENSMUSG00000013076	1268.24	0.991879	3.29276e-11	Amotl1	Up	Tbr1
ENSMUSG00000013089	2224.94	0.397476	0.000548009	Etv5	None	Tbr1
ENSMUSG00000013091	1.68645	0.0528735	NA	Tmem190	None	Tbr1
ENSMUSG00000013150	1386.09	-0.884083	1.40262e-07	Gfod2	Down	Tbr1
ENSMUSG00000013155	202.539	-0.513535	0.0128963	Enkd1	None	Tbr1
ENSMUSG00000013158	1.6983	-0.124862	NA	4933405L10Rik	None	Tbr1
ENSMUSG00000013160	4687.68	-0.0751166	0.272579	Atp6v0d1	None	Tbr1
ENSMUSG00000013236	9501.69	-1.25845	1.74194e-149	Ptprs	Down	Tbr1
ENSMUSG00000013275	1971.57	2.35169	3.01914e-38	Slc41a1	Up	Tbr1
ENSMUSG00000013338	0.141831	-0.0629374	NA	Fer1l4	None	Tbr1
ENSMUSG00000013353	2.02766	0.233127	NA	4931406B18Rik	None	Tbr1
ENSMUSG00000013367	1385.11	-1.85804	1.55552e-56	Iglon5	Down	Tbr1
ENSMUSG00000013415	146.332	-0.446744	0.309828	Igf2bp1	None	Tbr1
ENSMUSG00000013418	0.573728	0.0742668	NA	B4galnt2	None	Tbr1
ENSMUSG00000013419	1845.3	-0.0240689	0.862241	Zfp651	None	Tbr1
ENSMUSG00000013465	1651.59	0.0807624	0.566466	Nelfb	None	Tbr1
ENSMUSG00000013483	14.7047	-1.35499	0.0690144	Card14	None	Tbr1
ENSMUSG00000013495	508.362	1.78203	1.01973e-40	Tmem175	Up	Tbr1
ENSMUSG00000013523	186.321	0.0972506	0.717311	Bcas1	None	Tbr1
ENSMUSG00000013539	774.669	-0.289075	0.0108885	Tango2	None	Tbr1
ENSMUSG00000013584	1266.88	3.72674	1.07348e-31	Aldh1a2	Up	Tbr1
ENSMUSG00000013593	4277.25	1.03774	4.05967e-60	Ndufs2	Up	Tbr1
ENSMUSG00000013611	1.99094	0.162871	NA	Snx31	None	Tbr1
ENSMUSG00000013622	1949.16	1.56203	3.98036e-70	Atraid	Up	Tbr1
ENSMUSG00000013629	1530.44	0.954345	8.95612e-30	Cad	Up	Tbr1
ENSMUSG00000013643	0.283661	-0.0713889	NA	Lypd8	None	Tbr1
ENSMUSG00000013646	1365.84	-0.229214	0.294717	Sh3bp5l	None	Tbr1
ENSMUSG00000013662	3646.06	0.5192	2.69039e-14	Atad1	None	Tbr1
ENSMUSG00000013663	4929	0.455922	0.005272	Pten	None	Tbr1
ENSMUSG00000013698	22286.3	2.45595	8.8428e-271	Pea15a	Up	Tbr1
ENSMUSG00000013701	2724.53	0.643159	1.18102e-17	Timm23	Up	Tbr1
ENSMUSG00000013707	16.2028	-3.79543	0.000803048	Tnfaip8l2	Down	Tbr1
ENSMUSG00000013736	1103.86	-0.0839493	0.461579	Trnt1	None	Tbr1
ENSMUSG00000013766	45.5773	-4.74175	1.03497e-05	Ly6g6e	Down	Tbr1
ENSMUSG00000013787	5782.03	-0.748065	2.94891e-36	Ehmt2	Down	Tbr1
ENSMUSG00000013822	1205.72	1.02234	1.35499e-08	Elof1	Up	Tbr1
ENSMUSG00000013833	1063.32	-0.856237	3.52547e-11	Med16	Down	Tbr1
ENSMUSG00000013846	1910.45	-1.69524	2.7531e-48	St3gal1	Down	Tbr1
ENSMUSG00000013858	2289.09	-0.114701	0.279745	Tmem259	None	Tbr1
ENSMUSG00000013878	541.248	0.157327	0.269983	Rnf170	None	Tbr1
ENSMUSG00000013921	10661.8	-0.616088	4.8894e-12	Clip3	Down	Tbr1
ENSMUSG00000013928	2.14939	0.626805	0.219877	Thap8	None	Tbr1
ENSMUSG00000013936	2.42518	0.494293	0.353362	Myl2	None	Tbr1
ENSMUSG00000013973	879.051	0.228375	0.101708	Dedd	None	Tbr1
ENSMUSG00000013974	3.00118	0.538534	0.261936	Mcemp1	None	Tbr1
ENSMUSG00000013997	757.597	0.273001	0.158846	Nit1	None	Tbr1
ENSMUSG00000014030	3.4074	-0.0918329	0.86872	Pax5	None	Tbr1
ENSMUSG00000014039	472.943	-2.28548	1.52416e-36	Prdm15	Down	Tbr1
ENSMUSG00000014074	1269.63	-0.817671	6.4715e-08	Rnf168	Down	Tbr1
ENSMUSG00000014075	316.675	0.439206	0.0422649	Tctex1d2	None	Tbr1
ENSMUSG00000014077	2695.25	1.28198	8.22116e-54	Chp1	Up	Tbr1
ENSMUSG00000014158	9.82808	0.424955	0.46487	Trpv4	None	Tbr1
ENSMUSG00000014164	567.955	-2.48038	1.16232e-47	Klhl3	Down	Tbr1
ENSMUSG00000014177	1011.92	2.37676	4.78608e-107	Tvp23b	Up	Tbr1
ENSMUSG00000014195	4914.2	-1.0165	2.45746e-16	Dnajc7	Down	Tbr1
ENSMUSG00000014198	7.85408	0.955631	0.13708	Zfp385c	None	Tbr1
ENSMUSG00000014226	3239.7	-0.0885975	0.35012	Cacybp	None	Tbr1
ENSMUSG00000014232	780.207	-0.593819	5.09265e-08	Cluap1	Down	Tbr1
ENSMUSG00000014243	120.571	1.64001	2.90517e-07	Zswim7	Up	Tbr1
ENSMUSG00000014245	140.439	0.464302	0.0625507	Pigl	None	Tbr1
ENSMUSG00000014294	2135.77	1.41747	4.63782e-46	Ndufa2	Up	Tbr1
ENSMUSG00000014301	483.701	-0.208213	0.331488	Pam16	None	Tbr1
ENSMUSG00000014303	734.86	0.749395	2.27191e-09	Glis2	Up	Tbr1
ENSMUSG00000014313	4462.83	0.934006	1.54474e-29	Cox6c	Up	Tbr1
ENSMUSG00000014329	586.019	3.59983	3.39407e-47	Bicc1	Up	Tbr1
ENSMUSG00000014349	3538.13	-0.110684	0.210738	Ube2z	None	Tbr1
ENSMUSG00000014353	739.437	-0.431833	0.000821866	Tmem87b	None	Tbr1
ENSMUSG00000014355	5031.76	0.846576	8.00546e-27	Anapc1	Up	Tbr1
ENSMUSG00000014361	173.169	2.26391	6.56333e-21	Mertk	Up	Tbr1
ENSMUSG00000014402	2853.31	-1.13187	6.77152e-54	Tsg101	Down	Tbr1
ENSMUSG00000014418	671.034	1.42111	7.05129e-12	Hps5	Up	Tbr1
ENSMUSG00000014426	884.258	-0.592378	1.64045e-08	Map3k4	Down	Tbr1
ENSMUSG00000014444	1421.69	3.90312	6.81712e-54	Piezo1	Up	Tbr1
ENSMUSG00000014453	0.574551	0.0316639	NA	Blk	None	Tbr1
ENSMUSG00000014470	447.676	0.100338	0.691022	Rnf166	None	Tbr1
ENSMUSG00000014496	1999.88	0.222107	0.0421322	Ankrd28	None	Tbr1
ENSMUSG00000014498	1845.08	-0.942006	1.04317e-18	Ankrd52	Down	Tbr1
ENSMUSG00000014503	50.7951	0.209355	0.728182	Pkd2l2	None	Tbr1
ENSMUSG00000014504	1006.15	0.614573	4.91383e-10	Srp19	Up	Tbr1
ENSMUSG00000014542	0.141535	-0.0110379	NA	Clec4f	None	Tbr1
ENSMUSG00000014547	813.023	1.26868	2.1606e-25	Wdfy2	Up	Tbr1
ENSMUSG00000014550	1614.06	-0.107418	0.471391	Rbsn	None	Tbr1
ENSMUSG00000014551	1186.53	1.33006	9.97746e-28	Mrps25	Up	Tbr1
ENSMUSG00000014554	368.106	-0.576658	0.0025635	Dguok	None	Tbr1
ENSMUSG00000014592	3168.02	-0.464254	1.98376e-07	Camta1	None	Tbr1
ENSMUSG00000014599	921.688	3.63303	5.87428e-127	Csf1	Up	Tbr1
ENSMUSG00000014601	3994.52	-1.28895	1.30074e-74	Strip1	Down	Tbr1
ENSMUSG00000014602	19187.7	-1.18034	1.21633e-26	Kif1a	Down	Tbr1
ENSMUSG00000014603	98.9569	3.32456	2.20484e-11	Alx3	Up	Tbr1
ENSMUSG00000014606	2335.48	0.534768	3.73184e-09	Slc25a11	None	Tbr1
ENSMUSG00000014609	1.13245	-0.0823202	NA	Chrne	None	Tbr1
ENSMUSG00000014633	219.895	2.08815	5.51145e-26	Cmc2	Up	Tbr1
ENSMUSG00000014668	1522.85	-0.48195	3.06375e-05	Chfr	None	Tbr1
ENSMUSG00000014686	14.4292	-0.506536	0.33081	Ceacam16	None	Tbr1
ENSMUSG00000014725	7.93963	-0.0531116	0.930408	Adam28	None	Tbr1
ENSMUSG00000014747	1.12277	0.036457	NA	Ankrd53	None	Tbr1
ENSMUSG00000014748	1584.73	1.34135	1.46451e-55	Tex261	Up	Tbr1
ENSMUSG00000014763	1607.17	-0.673191	3.7921e-12	Fam120b	Down	Tbr1
ENSMUSG00000014767	798.954	0.0765818	0.707701	Tbp	None	Tbr1
ENSMUSG00000014769	4434.67	0.459218	4.93911e-06	Psmb1	None	Tbr1
ENSMUSG00000014771	507.905	-0.427794	0.0186617	Pdcd2	None	Tbr1
ENSMUSG00000014773	523.611	-2.31576	7.15908e-39	Dll1	Down	Tbr1
ENSMUSG00000014776	195.707	-0.177238	0.450333	Nol3	None	Tbr1
ENSMUSG00000014778	94.9163	1.53039	3.36718e-06	Fhod1	Up	Tbr1
ENSMUSG00000014782	19.7424	-3.18774	0.000694928	Plekhg4	Down	Tbr1
ENSMUSG00000014786	234.097	-3.51589	4.05484e-21	Slc9a5	Down	Tbr1
ENSMUSG00000014791	45.018	3.91067	5.43734e-10	Elmo3	Up	Tbr1
ENSMUSG00000014813	145.647	0.631587	0.0142457	Stc1	Up	Tbr1
ENSMUSG00000014837	4496.42	-4.21443	0	4931428F04Rik	Down	Tbr1
ENSMUSG00000014846	542.475	2.35606	1.39403e-26	Tppp3	Up	Tbr1
ENSMUSG00000014850	675.934	-1.58768	1.6537e-21	Msh3	Down	Tbr1
ENSMUSG00000014852	4.49986	-2.62615	0.0191095	Adamts13	Down	Tbr1
ENSMUSG00000014856	782.105	1.46819	6.03271e-28	Tmem208	Up	Tbr1
ENSMUSG00000014859	688.286	-0.894634	6.79437e-06	E2f4	Down	Tbr1
ENSMUSG00000014867	4239.46	1.88502	4.73792e-124	Surf4	Up	Tbr1
ENSMUSG00000014873	593.67	-0.747124	6.02677e-09	Surf2	Down	Tbr1
ENSMUSG00000014905	979.308	2.08215	1.80364e-80	Dnajb9	Up	Tbr1
ENSMUSG00000014907	462.564	0.923556	9.74147e-08	Naf1	Up	Tbr1
ENSMUSG00000014932	753.482	1.27594	1.23602e-18	Yes1	Up	Tbr1
ENSMUSG00000014956	7255.39	-0.15367	0.167841	Ppp1cb	None	Tbr1
ENSMUSG00000014959	3082.58	0.616985	5.56385e-16	Gorasp2	Up	Tbr1
ENSMUSG00000014980	399.434	0.540688	0.0087091	Tsen15	None	Tbr1
ENSMUSG00000015001	0.142262	-0.0110426	NA	Oc90	None	Tbr1
ENSMUSG00000015002	1734.25	1.09471	4.13284e-12	Efr3a	Up	Tbr1
ENSMUSG00000015013	737.723	0.0142561	0.924664	Trappc2l	None	Tbr1
ENSMUSG00000015016	316.682	0.317447	0.188847	Acsf3	None	Tbr1
ENSMUSG00000015023	1457.8	0.479617	0.00755144	Ddx19a	None	Tbr1
ENSMUSG00000015027	173.278	0.996308	0.000150484	Galns	Up	Tbr1
ENSMUSG00000015053	25.1044	-2.61578	0.00602092	Gata2	Down	Tbr1
ENSMUSG00000015083	17.6101	1.33131	0.0479483	C8g	Up	Tbr1
ENSMUSG00000015085	419.153	2.3439	8.80889e-24	Entpd2	Up	Tbr1
ENSMUSG00000015087	1951.32	-0.480841	6.14449e-08	Rabl6	None	Tbr1
ENSMUSG00000015090	5529.65	-2.01233	3.90205e-06	Ptgds	Down	Tbr1
ENSMUSG00000015092	2176.42	0.55465	4.39235e-08	Edf1	None	Tbr1
ENSMUSG00000015093	5.48144	-1.65678	0.0426842	Clic3	Down	Tbr1
ENSMUSG00000015094	4688.36	-0.635898	1.57487e-10	Npdc1	Down	Tbr1
ENSMUSG00000015095	1798.62	0.0256954	0.782759	Fbxw5	None	Tbr1
ENSMUSG00000015112	121.425	1.20643	5.88961e-05	Slc25a13	Up	Tbr1
ENSMUSG00000015120	4122.22	-0.149255	0.021478	Ube2i	None	Tbr1
ENSMUSG00000015126	608.794	-0.0269298	0.847332	Tsr3	None	Tbr1
ENSMUSG00000015127	617.233	-0.296654	0.0257429	Unkl	None	Tbr1
ENSMUSG00000015133	265.686	2.9449	1.77376e-18	Lrrk1	Up	Tbr1
ENSMUSG00000015134	164.715	-1.97249	0.000175834	Aldh1a3	Down	Tbr1
ENSMUSG00000015143	1238.43	1.69901	8.87436e-51	Actn1	Up	Tbr1
ENSMUSG00000015149	2299.16	0.55814	8.61195e-11	Sirt2	None	Tbr1
ENSMUSG00000015165	5221.59	-0.66684	2.67306e-15	Hnrnpl	Down	Tbr1
ENSMUSG00000015176	1928.57	-1.97035	1.65236e-107	Nolc1	Down	Tbr1
ENSMUSG00000015189	1351.16	-0.832788	1.12473e-10	Casd1	Down	Tbr1
ENSMUSG00000015202	165.984	2.71737	2.42549e-30	Cnksr3	Up	Tbr1
ENSMUSG00000015214	826.689	0.83199	2.73655e-09	Mtmr1	Up	Tbr1
ENSMUSG00000015217	6060.91	-2.25935	7.10057e-173	Hmgb3	Down	Tbr1
ENSMUSG00000015222	32146.6	-2.29058	1.29642e-81	Map2	Down	Tbr1
ENSMUSG00000015224	369.831	3.09866	8.73057e-31	Cyp2j9	Up	Tbr1
ENSMUSG00000015243	7189.67	4.67461	3.53623e-164	Abca1	Up	Tbr1
ENSMUSG00000015247	1022.77	-0.625868	4.9453e-09	Nipsnap3b	Down	Tbr1
ENSMUSG00000015289	623.325	1.30035	2.64197e-23	Lage3	Up	Tbr1
ENSMUSG00000015290	1380.67	0.0536028	0.637723	Ubl4a	None	Tbr1
ENSMUSG00000015291	14906.8	-1.98837	1.29211e-123	Gdi1	Down	Tbr1
ENSMUSG00000015305	1717.81	2.75839	5.9233e-28	Sash1	Up	Tbr1
ENSMUSG00000015312	135.44	2.5381	1.01104e-12	Gadd45b	Up	Tbr1
ENSMUSG00000015314	0.981634	-0.0853091	NA	Slamf6	None	Tbr1
ENSMUSG00000015316	12.7113	-0.816879	0.18195	Slamf1	None	Tbr1
ENSMUSG00000015335	190.63	0.784211	0.000455976	Zdhhc12	Up	Tbr1
ENSMUSG00000015337	190.212	0.920857	2.01021e-05	Endog	Up	Tbr1
ENSMUSG00000015340	12.0163	1.26618	0.0369116	Cybb	Up	Tbr1
ENSMUSG00000015341	3168.76	0.769262	1.74962e-13	Golga7	Up	Tbr1
ENSMUSG00000015342	351.775	-0.417088	0.0079712	Xk	None	Tbr1
ENSMUSG00000015354	109.392	3.07869	3.94551e-12	Pcolce2	Up	Tbr1
ENSMUSG00000015355	5.91133	-2.64978	0.0300321	Cd48	Down	Tbr1
ENSMUSG00000015357	963.905	1.08554	6.00154e-17	Clpx	Up	Tbr1
ENSMUSG00000015363	599.036	0.796228	5.36167e-09	Trabd	Up	Tbr1
ENSMUSG00000015365	1.14116	-0.0114211	NA	Mov10l1	None	Tbr1
ENSMUSG00000015377	636.87	-3.03721	2.1628e-16	Dennd6b	Down	Tbr1
ENSMUSG00000015396	161.92	-3.12225	1.95626e-13	Cd83	Down	Tbr1
ENSMUSG00000015405	18.0896	1.92501	0.00576417	Ace2	Up	Tbr1
ENSMUSG00000015451	34.8471	-0.582207	0.303998	C4a	None	Tbr1
ENSMUSG00000015452	7.92619	-0.619013	0.339415	Ager	None	Tbr1
ENSMUSG00000015461	2307.3	0.0303034	0.706191	Atf6b	None	Tbr1
ENSMUSG00000015467	25.5205	-2.75227	0.00236403	Egfl8	Down	Tbr1
ENSMUSG00000015468	161.478	-0.87541	0.0409825	Notch4	Down	Tbr1
ENSMUSG00000015474	614.241	2.13367	1.47935e-36	Ppt2	Up	Tbr1
ENSMUSG00000015476	521.574	-2.42721	8.80825e-36	Prrt1	Down	Tbr1
ENSMUSG00000015478	2054.74	-0.0555352	0.592216	Rnf5	None	Tbr1
ENSMUSG00000015484	165.502	0.140164	0.774588	Fam163a	None	Tbr1
ENSMUSG00000015488	1952.28	-0.202524	0.168437	Cacfd1	None	Tbr1
ENSMUSG00000015501	5212.67	-2.28359	2.57399e-153	Hivep2	Down	Tbr1
ENSMUSG00000015519	0.283797	-0.0118202	NA	2310057J18Rik	None	Tbr1
ENSMUSG00000015522	809.322	1.28862	6.33678e-21	Arnt	Up	Tbr1
ENSMUSG00000015533	222.124	4.25365	1.56434e-43	Itga2	Up	Tbr1
ENSMUSG00000015536	1626.53	1.01894	5.41191e-17	Mocs2	Up	Tbr1
ENSMUSG00000015542	242.654	0.666301	0.00401379	Nat9	Up	Tbr1
ENSMUSG00000015568	2769.73	-4.32043	8.9665e-44	Lpl	Down	Tbr1
ENSMUSG00000015575	1155.51	2.6997	3.87001e-117	Atp6v0e	Up	Tbr1
ENSMUSG00000015579	0.141831	-0.0629374	NA	Nkx2-5	None	Tbr1
ENSMUSG00000015597	1786.85	-2.13228	4.00663e-30	Zfp318	Down	Tbr1
ENSMUSG00000015599	1862.2	-2.44191	7.24284e-81	Ttbk1	Down	Tbr1
ENSMUSG00000015605	792.057	-0.907685	2.20882e-08	Srf	Down	Tbr1
ENSMUSG00000015619	1.70491	0.0255948	NA	Gata3	None	Tbr1
ENSMUSG00000015627	0.144656	0.109271	NA	Gata5	None	Tbr1
ENSMUSG00000015647	494.128	3.4357	3.35586e-37	Lama5	Up	Tbr1
ENSMUSG00000015652	23.0395	2.94986	2.71839e-05	Steap1	Up	Tbr1
ENSMUSG00000015653	257.944	2.18671	1.51329e-20	Steap2	Up	Tbr1
ENSMUSG00000015656	48391.3	-0.317255	0.0202134	Hspa8	None	Tbr1
ENSMUSG00000015659	288.306	-1.66961	2.28843e-16	Serac1	Down	Tbr1
ENSMUSG00000015665	0.141535	-0.0110379	NA	Awat1	None	Tbr1
ENSMUSG00000015668	913.133	1.66852	1.7184e-32	Pdzd11	Up	Tbr1
ENSMUSG00000015671	3313.53	0.622164	3.35811e-11	Psma2	Up	Tbr1
ENSMUSG00000015672	722.172	0.396774	0.0025061	Mrpl32	None	Tbr1
ENSMUSG00000015697	2108.36	-0.552939	8.90006e-11	Setdb1	None	Tbr1
ENSMUSG00000015702	12.7908	1.92029	0.00923675	Anxa9	Up	Tbr1
ENSMUSG00000015709	9195.01	-1.35282	9.7995e-151	Arnt2	Down	Tbr1
ENSMUSG00000015711	1822.62	-1.40021	5.43437e-44	Prune1	Down	Tbr1
ENSMUSG00000015714	1614.24	1.83171	1.46591e-36	Cers2	Up	Tbr1
ENSMUSG00000015721	0.139654	-0.0628689	NA	Nlrp5	None	Tbr1
ENSMUSG00000015733	6287.81	0.639787	4.96101e-23	Capza2	Up	Tbr1
ENSMUSG00000015745	1139.12	-0.441666	0.00749268	Plekho1	None	Tbr1
ENSMUSG00000015747	1156.07	-0.157925	0.344213	Vps45	None	Tbr1
ENSMUSG00000015748	595.988	-0.682543	4.60858e-07	Prpf3	Down	Tbr1
ENSMUSG00000015749	4250.16	0.615274	7.85514e-23	Anp32e	Up	Tbr1
ENSMUSG00000015750	2817.76	1.01022	4.97438e-29	Aph1a	Up	Tbr1
ENSMUSG00000015755	2996.23	0.954094	4.53753e-23	Tab2	Up	Tbr1
ENSMUSG00000015757	1505.72	-1.25849	2.64803e-45	Ppil4	Down	Tbr1
ENSMUSG00000015759	1830.1	1.21763	3.19871e-44	Cnih1	Up	Tbr1
ENSMUSG00000015766	747.114	0.404768	0.0220834	Eps8	None	Tbr1
ENSMUSG00000015776	1730.96	-0.540651	2.16924e-11	Med22	None	Tbr1
ENSMUSG00000015790	947.127	0.554702	1.28598e-07	Surf1	None	Tbr1
ENSMUSG00000015804	1725.2	0.0792932	0.467972	Med28	None	Tbr1
ENSMUSG00000015806	1684.74	0.512305	1.27721e-05	Qdpr	None	Tbr1
ENSMUSG00000015812	1.2631	-0.420849	NA	Gnrh1	None	Tbr1
ENSMUSG00000015829	2316.4	-1.66305	7.63188e-20	Tnr	Down	Tbr1
ENSMUSG00000015837	7808.68	1.07687	9.32913e-49	Sqstm1	Up	Tbr1
ENSMUSG00000015839	1987.14	4.42109	2.99183e-290	Nfe2l2	Up	Tbr1
ENSMUSG00000015843	50.6947	-0.0614596	0.883336	Rxrg	None	Tbr1
ENSMUSG00000015846	532.336	1.15521	3.00658e-12	Rxra	Up	Tbr1
ENSMUSG00000015850	87.9637	5.65526	4.33902e-14	Adamtsl4	Up	Tbr1
ENSMUSG00000015852	184.208	-10.5371	5.27559e-11	Fcrls	Down	Tbr1
ENSMUSG00000015854	1.54297	-0.31618	NA	Cd5l	None	Tbr1
ENSMUSG00000015869	1636.99	-0.0915139	0.396948	Prpsap1	None	Tbr1
ENSMUSG00000015879	231.603	-2.48	1.44903e-27	Fam184b	Down	Tbr1
ENSMUSG00000015880	192.798	1.52581	1.31898e-12	Ncapg	Up	Tbr1
ENSMUSG00000015882	1108.01	-1.24187	4.69567e-15	Lcorl	Down	Tbr1
ENSMUSG00000015889	1389.95	0.531901	1.02223e-07	Lta4h	None	Tbr1
ENSMUSG00000015890	11.9876	-3.39937	0.0057292	Amdhd1	Down	Tbr1
ENSMUSG00000015932	9335.46	0.159437	0.157401	Dstn	None	Tbr1
ENSMUSG00000015937	2739.02	0.346813	8.79171e-06	H2afy	None	Tbr1
ENSMUSG00000015942	385.195	-1.23127	1.32567e-10	Gtf2ird2	Down	Tbr1
ENSMUSG00000015943	326.197	0.213443	0.290005	Bola1	None	Tbr1
ENSMUSG00000015944	2160.35	-1.00742	1.61408e-14	Castor2	Down	Tbr1
ENSMUSG00000015947	34.6568	-6.28382	0.000312915	Fcgr1	Down	Tbr1
ENSMUSG00000015950	46.3375	-0.67604	0.190718	Ncf1	None	Tbr1
ENSMUSG00000015957	17.3807	0.752548	0.0977542	Wnt11	None	Tbr1
ENSMUSG00000015961	2982.92	-0.40885	1.18698e-09	Adss	None	Tbr1
ENSMUSG00000015962	0.852482	0.0204969	NA	1700016C15Rik	None	Tbr1
ENSMUSG00000015966	34.4345	-0.38231	0.447916	Il17rb	None	Tbr1
ENSMUSG00000015968	794.732	-3.23739	1.56698e-110	Cacna1d	Down	Tbr1
ENSMUSG00000015970	64.6406	0.472778	0.230702	Chdh	None	Tbr1
ENSMUSG00000015971	845.451	-0.677367	3.84533e-11	Actr8	Down	Tbr1
ENSMUSG00000015980	79.5973	0.143132	0.81253	Lrrc27	None	Tbr1
ENSMUSG00000015981	658.64	-3.11262	2.94841e-49	Stk32c	Down	Tbr1
ENSMUSG00000015994	1767.64	1.04107	5.62306e-20	Fnta	Up	Tbr1
ENSMUSG00000016018	1774.66	-0.566593	4.45852e-12	Mtrex	None	Tbr1
ENSMUSG00000016024	473.196	4.21978	1.72858e-21	Lbp	Up	Tbr1
ENSMUSG00000016028	755.444	1.36997	3.02021e-07	Celsr1	Up	Tbr1
ENSMUSG00000016087	45.1612	-0.870326	0.0375505	Fli1	Down	Tbr1
ENSMUSG00000016128	360.027	2.75883	2.19317e-15	Stard13	Up	Tbr1
ENSMUSG00000016150	906.207	-5.55296	1.74749e-78	Tenm1	Down	Tbr1
ENSMUSG00000016179	815.489	-4.62114	3.27444e-103	Camk1g	Down	Tbr1
ENSMUSG00000016181	695.356	-1.64819	1.28686e-27	Utp25	Down	Tbr1
ENSMUSG00000016194	46.1338	-0.829542	0.12069	Hsd11b1	None	Tbr1
ENSMUSG00000016200	595.472	-2.15945	4.42936e-39	Syt14	Down	Tbr1
ENSMUSG00000016206	31.0992	2.00979	0.000154487	H2-M3	Up	Tbr1
ENSMUSG00000016239	261.729	4.53851	4.60659e-48	Lonrf3	Up	Tbr1
ENSMUSG00000016252	3288.09	0.586124	0.000804794	Atp5e	Up	Tbr1
ENSMUSG00000016253	1213.73	-0.190787	0.0653263	Nelfcd	None	Tbr1
ENSMUSG00000016255	2.11769	-0.523959	0.3264	Tubb1	None	Tbr1
ENSMUSG00000016256	1756.88	1.99243	2.05553e-75	Ctsz	Up	Tbr1
ENSMUSG00000016257	1411.85	0.135924	0.30773	Prelid3b	None	Tbr1
ENSMUSG00000016262	1244.28	-3.76349	5.78509e-67	Sertad4	Down	Tbr1
ENSMUSG00000016283	0.289312	0.12579	NA	H2-M2	None	Tbr1
ENSMUSG00000016308	1248.71	0.781798	2.32948e-05	Ube2a	Up	Tbr1
ENSMUSG00000016319	7436.49	1.81652	1.69648e-92	Slc25a5	Up	Tbr1
ENSMUSG00000016344	2485.25	-0.681932	1.0784e-13	Ppdpf	Down	Tbr1
ENSMUSG00000016346	4647.01	-4.54187	0	Kcnq2	Down	Tbr1
ENSMUSG00000016349	3305.12	-2.10091	2.08744e-110	Eef1a2	Down	Tbr1
ENSMUSG00000016356	4.6762	0.0860117	0.887283	Col20a1	None	Tbr1
ENSMUSG00000016382	2609.55	1.131	1.10094e-34	Pls3	Up	Tbr1
ENSMUSG00000016386	1625.51	-2.70981	4.99796e-45	Mpped2	Down	Tbr1
ENSMUSG00000016409	881.489	-0.255767	0.165911	Nkap	None	Tbr1
ENSMUSG00000016427	1528.74	1.488	3.54776e-54	Ndufa1	Up	Tbr1
ENSMUSG00000016458	1.85002	0.180017	NA	Wt1	None	Tbr1
ENSMUSG00000016477	617.919	-0.172116	0.359442	E2f3	None	Tbr1
ENSMUSG00000016481	938.698	1.04441	1.35046e-20	Cr1l	Up	Tbr1
ENSMUSG00000016487	851.016	0.587636	3.36253e-05	Ppfibp1	Up	Tbr1
ENSMUSG00000016493	39.5692	-1.82035	0.000569829	Cd46	Down	Tbr1
ENSMUSG00000016494	457.551	-2.74614	5.02734e-38	Cd34	Down	Tbr1
ENSMUSG00000016495	773.128	0.0463827	0.777443	Plgrkt	None	Tbr1
ENSMUSG00000016496	84.8421	0.922934	0.0184765	Cd274	Up	Tbr1
ENSMUSG00000016498	0.70776	-0.0102034	NA	Pdcd1lg2	None	Tbr1
ENSMUSG00000016503	1155.06	-0.667206	1.64602e-08	Gtf3a	Down	Tbr1
ENSMUSG00000016510	454.64	-0.34694	0.0722306	Mtif3	None	Tbr1
ENSMUSG00000016520	621.127	-0.829562	0.000167972	Lnx2	Down	Tbr1
ENSMUSG00000016524	0.576229	0.125641	NA	Il19	None	Tbr1
ENSMUSG00000016526	488.239	-0.0831095	0.767826	Dyrk3	None	Tbr1
ENSMUSG00000016528	1537.76	1.1325	1.24728e-20	Mapkapk2	Up	Tbr1
ENSMUSG00000016529	0.706816	-0.111262	NA	Il10	None	Tbr1
ENSMUSG00000016534	4913.61	3.92376	0	Lamp2	Up	Tbr1
ENSMUSG00000016541	9786.09	-0.0658109	0.248198	Atxn10	None	Tbr1
ENSMUSG00000016552	723.561	-1.54734	2.12175e-40	Foxred2	Down	Tbr1
ENSMUSG00000016554	3195.83	0.0541977	0.58086	Eif3d	None	Tbr1
ENSMUSG00000016559	15006.4	-0.18674	0.0399532	H3f3b	None	Tbr1
ENSMUSG00000016619	1518.69	0.637151	3.8054e-14	Nup50	Up	Tbr1
ENSMUSG00000016624	321.114	-2.09592	4.57974e-11	Phf21b	Down	Tbr1
ENSMUSG00000016637	772.999	0.838421	1.79422e-14	Ift27	Up	Tbr1
ENSMUSG00000016664	920.106	2.30221	1.50709e-60	Pacsin2	Up	Tbr1
ENSMUSG00000016756	93.1763	1.96662	6.23239e-09	Cmah	Up	Tbr1
ENSMUSG00000016757	1828.79	-0.015729	0.931152	Ttll12	None	Tbr1
ENSMUSG00000016758	0.999762	0.0498329	NA	Bik	None	Tbr1
ENSMUSG00000016763	1342.86	-2.08075	8.92879e-18	Scube1	Down	Tbr1
ENSMUSG00000016831	2021.7	0.115761	0.13764	Tox4	None	Tbr1
ENSMUSG00000016833	705.791	0.0572978	0.681514	Mrps18c	None	Tbr1
ENSMUSG00000016918	1417.57	4.05794	3.31675e-62	Sulf1	Up	Tbr1
ENSMUSG00000016921	3159.4	-0.219661	0.0175061	Srsf6	None	Tbr1
ENSMUSG00000016933	3854.05	-1.60765	1.88539e-60	Plcg1	Down	Tbr1
ENSMUSG00000016940	1169.04	-0.822436	1.3726e-09	Kctd2	Down	Tbr1
ENSMUSG00000016942	1.70017	-0.0905053	NA	Tmprss6	None	Tbr1
ENSMUSG00000016946	2708.65	0.262351	0.000176991	Kctd5	None	Tbr1
ENSMUSG00000016982	1.29511	0.303763	NA	Pom121l2	None	Tbr1
ENSMUSG00000016984	332.035	-0.424153	0.0142864	Etaa1	None	Tbr1
ENSMUSG00000016995	292.986	1.90027	3.63297e-08	Matn4	Up	Tbr1
ENSMUSG00000017002	5.31473	2.1191	0.0254884	Slpi	Up	Tbr1
ENSMUSG00000017007	9.06772	2.74872	0.00903758	Rbpjl	Up	Tbr1
ENSMUSG00000017009	1898.88	6.88066	1.23688e-204	Sdc4	Up	Tbr1
ENSMUSG00000017057	511.318	3.90936	2.08725e-69	Il13ra1	Up	Tbr1
ENSMUSG00000017119	4784.23	-0.0426248	0.504218	Nbr1	None	Tbr1
ENSMUSG00000017132	1392.87	-2.45265	7.03679e-75	Cyth1	Down	Tbr1
ENSMUSG00000017144	1965.22	1.21499	5.71577e-20	Rnd3	Up	Tbr1
ENSMUSG00000017146	131.605	0.611464	0.0213689	Brca1	Up	Tbr1
ENSMUSG00000017165	0.141831	-0.0629374	NA	Gast	None	Tbr1
ENSMUSG00000017167	46.9293	1.71272	0.000498372	Cntnap1	Up	Tbr1
ENSMUSG00000017176	1110.1	-0.221028	0.0860017	Nt5c3b	None	Tbr1
ENSMUSG00000017188	1307.14	0.366475	0.0109082	Coa3	None	Tbr1
ENSMUSG00000017195	0.578624	0.136554	NA	Zpbp2	None	Tbr1
ENSMUSG00000017204	0.428966	0.0628758	NA	Gsdma	None	Tbr1
ENSMUSG00000017210	1736.8	-0.825352	3.4565e-13	Med24	Down	Tbr1
ENSMUSG00000017221	3726.72	-0.157034	0.0664711	Psmd3	None	Tbr1
ENSMUSG00000017264	1662.4	-1.11448	7.41372e-44	Exosc10	Down	Tbr1
ENSMUSG00000017286	1675.92	0.854532	2.78767e-23	Glod4	Up	Tbr1
ENSMUSG00000017288	1775.96	-0.469883	2.35171e-06	Vps53	None	Tbr1
ENSMUSG00000017291	3143.83	0.023391	0.7923	Taok1	None	Tbr1
ENSMUSG00000017299	678.441	-0.22829	0.0936959	Dnttip1	None	Tbr1
ENSMUSG00000017300	0.144656	0.109271	NA	Tnnc2	None	Tbr1
ENSMUSG00000017307	138.222	0.586224	0.0201734	Acot8	Up	Tbr1
ENSMUSG00000017309	0.283797	-0.0118202	NA	Cd300lg	None	Tbr1
ENSMUSG00000017311	0.141535	-0.0110379	NA	Pyy	None	Tbr1
ENSMUSG00000017314	705.585	-0.610347	0.000184158	Mpp2	Down	Tbr1
ENSMUSG00000017344	648.255	0.420512	0.0251258	Vtn	None	Tbr1
ENSMUSG00000017376	1139.36	-0.865167	9.75835e-14	Nlk	Down	Tbr1
ENSMUSG00000017386	2597.48	-0.448048	7.71918e-07	Traf4	None	Tbr1
ENSMUSG00000017390	12733.9	3.91157	3.6475e-86	Aldoc	Up	Tbr1
ENSMUSG00000017400	292.826	-2.65763	2.81881e-09	Stac2	Down	Tbr1
ENSMUSG00000017404	13137.3	0.242404	0.00901227	Rpl19	None	Tbr1
ENSMUSG00000017405	140.086	1.35312	1.01213e-07	Nek8	Up	Tbr1
ENSMUSG00000017412	854.65	-3.04761	6.17269e-79	Cacnb4	Down	Tbr1
ENSMUSG00000017417	25.1889	-0.750001	0.148935	Plxdc1	None	Tbr1
ENSMUSG00000017418	1087.75	-0.166285	0.284822	Arl5b	None	Tbr1
ENSMUSG00000017421	3754.85	-0.307319	0.000138477	Zfp207	None	Tbr1
ENSMUSG00000017428	2428.58	0.60973	3.35775e-13	Psmd11	Up	Tbr1
ENSMUSG00000017446	402.902	2.78159	1.57216e-28	C1qtnf1	Up	Tbr1
ENSMUSG00000017453	84.1967	2.13325	7.43505e-09	Pipox	Up	Tbr1
ENSMUSG00000017466	9986.27	0.941056	4.90312e-17	Timp2	Up	Tbr1
ENSMUSG00000017478	1065.96	-1.58881	4.67499e-53	Zc3h18	Down	Tbr1
ENSMUSG00000017485	9604.28	-1.65945	3.1085e-23	Top2b	Down	Tbr1
ENSMUSG00000017491	578.054	4.46515	1.1081e-158	Rarb	Up	Tbr1
ENSMUSG00000017493	2676.49	1.7019	7.39083e-43	Igfbp4	Up	Tbr1
ENSMUSG00000017499	88.169	1.00669	0.00530444	Cdc6	Up	Tbr1
ENSMUSG00000017548	1629.94	-0.114573	0.371535	Suz12	None	Tbr1
ENSMUSG00000017550	297.022	-1.46391	1.30222e-14	Atad5	Down	Tbr1
ENSMUSG00000017561	249.956	0.821396	0.00323108	Crlf3	Up	Tbr1
ENSMUSG00000017607	2.55375	-0.0893757	0.826984	Tns4	None	Tbr1
ENSMUSG00000017615	2418.54	0.626333	7.72975e-08	Tnfaip1	Up	Tbr1
ENSMUSG00000017631	9029.9	-2.2006	1.17641e-118	Abr	Down	Tbr1
ENSMUSG00000017639	4923.75	-1.2615	9.18403e-15	Rab11fip4	Down	Tbr1
ENSMUSG00000017652	58.1544	2.04655	1.26808e-05	Cd40	Up	Tbr1
ENSMUSG00000017664	1020.45	0.613805	9.82937e-09	Slc35c2	Up	Tbr1
ENSMUSG00000017667	786.112	-0.23701	0.0332644	Zfp334	None	Tbr1
ENSMUSG00000017670	2895.36	0.75642	3.02935e-26	Elmo2	Up	Tbr1
ENSMUSG00000017677	1502.54	-1.2588	4.10627e-06	Wsb1	Down	Tbr1
ENSMUSG00000017679	1286.38	-0.432254	0.00595111	Ttpal	None	Tbr1
ENSMUSG00000017686	2073.54	-0.263268	0.00359419	Rhot1	None	Tbr1
ENSMUSG00000017688	0.567458	-0.0774732	NA	Hnf4g	None	Tbr1
ENSMUSG00000017692	191.193	0.437426	0.205159	Rhbdl3	None	Tbr1
ENSMUSG00000017697	98.1174	-0.904812	0.00516552	Ada	Down	Tbr1
ENSMUSG00000017707	6509.77	1.74873	1.71889e-102	Serinc3	Up	Tbr1
ENSMUSG00000017713	92.4716	1.19932	0.000758564	Tha1	Up	Tbr1
ENSMUSG00000017715	1481.47	0.135424	0.120392	Pgs1	None	Tbr1
ENSMUSG00000017716	271.277	2.10194	3.29412e-20	Birc5	Up	Tbr1
ENSMUSG00000017718	65.9733	0.659436	0.0915751	Afmid	None	Tbr1
ENSMUSG00000017720	0.144656	0.109271	NA	Trp53tg5	None	Tbr1
ENSMUSG00000017721	4072.83	1.78496	1.01098e-110	Pigt	Up	Tbr1
ENSMUSG00000017723	18.7543	1.87971	0.00985106	Wfdc2	Up	Tbr1
ENSMUSG00000017724	425.734	0.832146	3.76821e-08	Etv4	Up	Tbr1
ENSMUSG00000017733	0.423746	-0.0765851	NA	Eppin	None	Tbr1
ENSMUSG00000017734	3751.56	5.24568	5.23651e-168	Dbndd2	Up	Tbr1
ENSMUSG00000017737	180.495	-1.81231	3.88403e-16	Mmp9	Down	Tbr1
ENSMUSG00000017740	1450.7	-3.48282	1.20285e-22	Slc12a5	Down	Tbr1
ENSMUSG00000017747	330.803	2.52161	3.25049e-47	Ghdc	Up	Tbr1
ENSMUSG00000017754	1461.74	3.50787	1.28232e-159	Pltp	Up	Tbr1
ENSMUSG00000017756	826.256	2.53645	1.40598e-61	Slc12a7	Up	Tbr1
ENSMUSG00000017760	2732.3	2.54133	6.19029e-60	Ctsa	Up	Tbr1
ENSMUSG00000017764	463.173	-0.279333	0.0611194	Zswim1	None	Tbr1
ENSMUSG00000017765	1737.39	3.56429	2.32496e-243	Slc12a4	Up	Tbr1
ENSMUSG00000017767	0.286486	0.0271246	NA	Spata25	None	Tbr1
ENSMUSG00000017774	855.411	0.842347	1.76608e-08	Myo1c	Up	Tbr1
ENSMUSG00000017776	4902.07	0.560738	5.26129e-21	Crk	None	Tbr1
ENSMUSG00000017778	3052.78	0.809337	5.80601e-19	Cox7c	Up	Tbr1
ENSMUSG00000017781	6380.13	-0.194387	0.0755206	Pitpna	None	Tbr1
ENSMUSG00000017801	849.187	-0.0962898	0.703345	Mlx	None	Tbr1
ENSMUSG00000017802	2280.43	0.369878	1.38222e-05	Retreg3	None	Tbr1
ENSMUSG00000017817	73.4749	4.93178	1.01626e-07	Jph2	Up	Tbr1
ENSMUSG00000017830	191.463	5.71928	9.96279e-26	Dhx58	Up	Tbr1
ENSMUSG00000017831	3342.85	0.695358	1.35318e-13	Rab5a	Up	Tbr1
ENSMUSG00000017832	3.46071	0.513684	0.205162	Hspb9	None	Tbr1
ENSMUSG00000017837	1238.41	0.00183818	0.997258	Nkiras2	None	Tbr1
ENSMUSG00000017843	3695.11	-0.232877	0.000521338	Ppp2r5c	None	Tbr1
ENSMUSG00000017858	677.542	1.27805	3.45649e-18	Ift52	Up	Tbr1
ENSMUSG00000017861	103.414	0.15656	0.685013	Mybl2	None	Tbr1
ENSMUSG00000017868	0.573109	0.117814	NA	Sgk2	None	Tbr1
ENSMUSG00000017897	376.39	3.58654	9.03324e-57	Eya2	Up	Tbr1
ENSMUSG00000017929	1756.17	-0.337322	2.69768e-05	B4galt5	None	Tbr1
ENSMUSG00000017943	1881.42	-2.66178	2.92596e-56	Gdap1l1	Down	Tbr1
ENSMUSG00000017969	67.069	1.46135	0.000610329	Ptgis	Up	Tbr1
ENSMUSG00000017978	471.272	-1.797	3.98733e-14	Cadps2	Down	Tbr1
ENSMUSG00000017999	878.81	-1.15798	6.13675e-19	Ddx27	Down	Tbr1
ENSMUSG00000018001	2590.11	-1.19629	3.40644e-39	Cyth3	Down	Tbr1
ENSMUSG00000018008	71.7362	-2.46978	5.61917e-08	Cyth4	Down	Tbr1
ENSMUSG00000018012	4175.95	-2.91344	0	Rac3	Down	Tbr1
ENSMUSG00000018040	2208	-0.129189	0.392166	Rrp7a	None	Tbr1
ENSMUSG00000018042	3547.81	1.3483	7.50807e-85	Cyb5r3	Up	Tbr1
ENSMUSG00000018068	628.446	0.446974	0.0357039	Ints2	None	Tbr1
ENSMUSG00000018076	2070.03	-2.23224	9.94754e-70	Med13l	Down	Tbr1
ENSMUSG00000018102	1880.85	5.15172	8.35761e-120	Hist1h2bc	Up	Tbr1
ENSMUSG00000018126	105.245	-4.7132	6.09042e-07	Baiap2l2	Down	Tbr1
ENSMUSG00000018143	404.719	-0.00166307	0.9935	Mafk	None	Tbr1
ENSMUSG00000018160	1164.81	-0.308767	0.0233644	Med1	None	Tbr1
ENSMUSG00000018166	19.7298	-0.0339506	0.953504	Erbb3	None	Tbr1
ENSMUSG00000018167	732.419	1.22323	2.25799e-14	Stard3	Up	Tbr1
ENSMUSG00000018168	0.144656	0.109271	NA	Ikzf3	None	Tbr1
ENSMUSG00000018169	152.463	-2.68767	1.5691e-11	Mfng	Down	Tbr1
ENSMUSG00000018171	2278.54	0.521448	0.000384549	Vmp1	None	Tbr1
ENSMUSG00000018189	676.607	0.0373381	0.815286	Uchl5	None	Tbr1
ENSMUSG00000018196	1340.69	-0.259548	0.129766	Glrx2	None	Tbr1
ENSMUSG00000018199	2397.83	-0.0388025	0.737235	Ro60	None	Tbr1
ENSMUSG00000018209	1563.91	-0.12589	0.235886	Stk4	None	Tbr1
ENSMUSG00000018217	1490.18	3.86581	5.25965e-144	Pmp22	Up	Tbr1
ENSMUSG00000018238	33.9419	0.502896	0.305308	Gdf9	None	Tbr1
ENSMUSG00000018239	136.37	-0.136919	0.7052	Zcchc10	None	Tbr1
ENSMUSG00000018286	3600.39	0.207244	0.0277508	Psmb6	None	Tbr1
ENSMUSG00000018287	1178.44	0.152549	0.236105	Spag7	None	Tbr1
ENSMUSG00000018293	4207.43	1.38698	4.24901e-70	Pfn1	Up	Tbr1
ENSMUSG00000018322	749.457	0.0340547	0.828358	Tomm34	None	Tbr1
ENSMUSG00000018326	13882.8	-0.915521	1.845e-34	Ywhab	Down	Tbr1
ENSMUSG00000018334	755.635	-1.98437	1.87612e-31	Ksr1	Down	Tbr1
ENSMUSG00000018339	821.888	4.32947	1.01583e-188	Gpx3	Up	Tbr1
ENSMUSG00000018340	3655.34	3.17585	3.62233e-221	Anxa6	Up	Tbr1
ENSMUSG00000018341	2.98458	0.0740955	0.761412	Il12rb2	None	Tbr1
ENSMUSG00000018347	336.253	-1.06231	8.45708e-10	Zkscan6	Down	Tbr1
ENSMUSG00000018362	1831.69	0.645973	0.00386256	Kpna2	Up	Tbr1
ENSMUSG00000018363	1609.6	0.127305	0.20544	Smurf2	None	Tbr1
ENSMUSG00000018372	198.585	-0.571487	0.0239959	Cep95	None	Tbr1
ENSMUSG00000018377	1688.71	-0.181139	0.103043	Vezf1	None	Tbr1
ENSMUSG00000018378	1336.88	-1.38518	6.00874e-34	Cuedc1	Down	Tbr1
ENSMUSG00000018379	5151.7	-0.502992	1.00935e-08	Srsf1	None	Tbr1
ENSMUSG00000018381	19.0914	-1.25382	0.073788	Abi3	None	Tbr1
ENSMUSG00000018387	69.8247	-2.39826	1.53633e-06	Shroom1	Down	Tbr1
ENSMUSG00000018395	3471.32	-1.47834	1.01581e-99	Kif3a	Down	Tbr1
ENSMUSG00000018398	2439.72	2.01978	2.46328e-94	2021-09-08	Up	Tbr1
ENSMUSG00000018401	2814.21	-1.48418	4.66774e-79	Mtmr4	Down	Tbr1
ENSMUSG00000018405	365.342	-0.198206	0.567154	Mrm1	None	Tbr1
ENSMUSG00000018411	50634.5	-5.136	0	Mapt	Down	Tbr1
ENSMUSG00000018412	2368.46	-1.42795	2.94584e-34	Kansl1	Down	Tbr1
ENSMUSG00000018415	1556.8	-0.862544	1.94372e-25	Gid4	Down	Tbr1
ENSMUSG00000018417	1570.33	-1.17372	9.41998e-09	Myo1b	Down	Tbr1
ENSMUSG00000018425	1181.49	1.49371	8.39341e-27	Dhx40	Up	Tbr1
ENSMUSG00000018427	113.819	-0.390902	0.333465	Ypel2	None	Tbr1
ENSMUSG00000018428	1768.1	-1.21154	7.69437e-41	Akap1	Down	Tbr1
ENSMUSG00000018433	1107.88	-0.167616	0.28231	Nol11	None	Tbr1
ENSMUSG00000018442	1365.83	2.27901	1.59561e-59	Derl2	Up	Tbr1
ENSMUSG00000018446	2429.31	0.165426	0.0812371	C1qbp	None	Tbr1
ENSMUSG00000018449	238.516	0.5689	0.00249592	Rpain	None	Tbr1
ENSMUSG00000018451	7312.93	-1.29582	1.36127e-27	6330403K07Rik	Down	Tbr1
ENSMUSG00000018459	506.33	2.87641	4.05054e-28	Slc13a3	Up	Tbr1
ENSMUSG00000018470	158.678	-2.43046	6.61329e-19	Kcnab3	Down	Tbr1
ENSMUSG00000018474	12649.2	-3.87454	0	Chd3	Down	Tbr1
ENSMUSG00000018476	1836.69	-2.89262	2.07782e-172	Kdm6b	Down	Tbr1
ENSMUSG00000018479	7.37675	-0.240466	0.694877	1700125H20Rik	None	Tbr1
ENSMUSG00000018481	3141	0.158153	0.0380074	Appbp2	None	Tbr1
ENSMUSG00000018486	2.54882	-0.360102	0.40295	Wnt9b	None	Tbr1
ENSMUSG00000018500	292.963	4.58297	4.54639e-61	Adora2b	Up	Tbr1
ENSMUSG00000018501	4688.34	-1.47077	5.59681e-55	Ncor1	Down	Tbr1
ENSMUSG00000018507	638.141	-3.82509	8.59883e-102	Trpv2	Down	Tbr1
ENSMUSG00000018509	979.851	-1.36294	4.00233e-25	Cenpv	Down	Tbr1
ENSMUSG00000018537	1051.04	-1.94369	1.58826e-67	Pcgf2	Down	Tbr1
ENSMUSG00000018541	580.734	0.140632	0.332978	Cwc25	None	Tbr1
ENSMUSG00000018543	0.856905	0.116795	NA	1700001P01Rik	None	Tbr1
ENSMUSG00000018547	6578.27	-2.37615	0	Pip4k2b	Down	Tbr1
ENSMUSG00000018548	5111.18	-0.555622	1.00054e-13	Trim37	None	Tbr1
ENSMUSG00000018554	45.3447	-4.52665	1.38518e-06	Ybx2	Down	Tbr1
ENSMUSG00000018559	1651.9	0.529402	5.87342e-05	Ctdnep1	None	Tbr1
ENSMUSG00000018565	1950.32	-0.17916	0.0364545	Elp5	None	Tbr1
ENSMUSG00000018566	85.3377	1.46011	0.00227987	Slc2a4	Up	Tbr1
ENSMUSG00000018567	5991.9	1.11671	1.25647e-69	Gabarap	Up	Tbr1
ENSMUSG00000018569	0.144656	0.109271	NA	Cldn7	None	Tbr1
ENSMUSG00000018570	102.169	-2.07583	4.67287e-08	2810408A11Rik	Down	Tbr1
ENSMUSG00000018572	1414.06	0.208149	0.141898	Phf23	None	Tbr1
ENSMUSG00000018574	2007.19	2.5398	1.03302e-145	Acadvl	Up	Tbr1
ENSMUSG00000018581	30.1532	2.67594	0.0014438	Dnah11	Up	Tbr1
ENSMUSG00000018583	4288.31	-0.118192	0.187225	G3bp1	None	Tbr1
ENSMUSG00000018585	1270.99	0.960191	1.4662e-11	Atox1	Up	Tbr1
ENSMUSG00000018589	1325.15	-7.82802	6.97872e-96	Glra2	Down	Tbr1
ENSMUSG00000018593	14728.5	3.18396	3.80897e-104	Sparc	Up	Tbr1
ENSMUSG00000018595	0.144656	0.109271	NA	Glra4	None	Tbr1
ENSMUSG00000018599	603.836	0.620974	9.3612e-06	Mief2	Up	Tbr1
ENSMUSG00000018604	32.3191	0.332306	0.519581	Tbx3	None	Tbr1
ENSMUSG00000018634	351.458	-3.8949	5.44138e-29	Crhr1	Down	Tbr1
ENSMUSG00000018648	312.296	3.16191	5.54009e-27	Dusp14	Up	Tbr1
ENSMUSG00000018651	712.933	-0.793541	1.47329e-08	Tada2a	Down	Tbr1
ENSMUSG00000018654	31.4306	-2.95493	5.38006e-06	Ikzf1	Down	Tbr1
ENSMUSG00000018659	331.978	-0.325042	0.0586008	Pnpo	None	Tbr1
ENSMUSG00000018661	1009.36	-0.283577	0.13553	Cog1	None	Tbr1
ENSMUSG00000018666	1859.53	-0.344482	7.2871e-05	Cbx1	None	Tbr1
ENSMUSG00000018669	1391.79	0.00242324	0.987376	Cdk5rap3	None	Tbr1
ENSMUSG00000018672	279.146	4.16184	2.21391e-71	Copz2	Up	Tbr1
ENSMUSG00000018677	2517.58	2.1456	2.69371e-162	Slc25a39	Up	Tbr1
ENSMUSG00000018678	243.349	-0.516688	0.017797	Sp2	None	Tbr1
ENSMUSG00000018697	550.563	-0.606684	0.00484679	Aatf	Down	Tbr1
ENSMUSG00000018698	19.0927	-2.16282	0.00895728	Lhx1	Down	Tbr1
ENSMUSG00000018707	11638.4	-1.2701	4.93368e-21	Dync1h1	Down	Tbr1
ENSMUSG00000018727	2.74313	0.855732	0.0744837	Cpsf4l	None	Tbr1
ENSMUSG00000018733	448.879	0.374544	0.0483638	Pex12	None	Tbr1
ENSMUSG00000018736	1796.25	-0.242663	0.00693755	Ndel1	None	Tbr1
ENSMUSG00000018740	67.3389	3.1542	2.39719e-10	Slc25a35	Up	Tbr1
ENSMUSG00000018750	905.371	0.202776	0.355623	Zbtb4	None	Tbr1
ENSMUSG00000018752	39.6744	1.7412	6.13458e-05	Tnfsfm13	Up	Tbr1
ENSMUSG00000018761	1611.25	0.692024	3.50927e-15	Mpdu1	Up	Tbr1
ENSMUSG00000018765	2221.66	-0.933039	2.14347e-39	Fxr2	Down	Tbr1
ENSMUSG00000018770	8481.89	0.87383	5.8177e-19	Atp5g3	Up	Tbr1
ENSMUSG00000018774	77.955	0.748414	0.107931	Cd68	None	Tbr1
ENSMUSG00000018776	0.426571	0.0218427	NA	Slc35g3	None	Tbr1
ENSMUSG00000018796	752.973	-1.56436	9.36812e-11	Acsl1	Down	Tbr1
ENSMUSG00000018800	630.245	-0.216739	0.155236	Abca5	None	Tbr1
ENSMUSG00000018809	355.584	-0.647676	0.000182981	Smyd4	Down	Tbr1
ENSMUSG00000018819	148.903	2.26956	2.81006e-14	Lsp1	Up	Tbr1
ENSMUSG00000018820	1265.34	-1.31106	2.78121e-23	Zfyve27	Down	Tbr1
ENSMUSG00000018821	342.949	3.72933	6.59019e-48	Avpi1	Up	Tbr1
ENSMUSG00000018822	16.5781	1.14654	0.0531183	Sfrp5	None	Tbr1
ENSMUSG00000018830	11.4962	-0.0497048	0.916735	Myh11	None	Tbr1
ENSMUSG00000018841	480.594	0.207605	0.315051	Rad51d	None	Tbr1
ENSMUSG00000018844	1.3967	-0.125741	NA	Fndc8	None	Tbr1
ENSMUSG00000018845	16.934	-1.36315	0.0574571	Unc45b	None	Tbr1
ENSMUSG00000018846	3407.57	0.579356	1.9336e-13	Pank3	None	Tbr1
ENSMUSG00000018848	1751.2	0.380644	4.43219e-07	Rars	None	Tbr1
ENSMUSG00000018849	3525.78	-0.502301	3.06654e-07	Wwc1	None	Tbr1
ENSMUSG00000018858	853.091	0.168543	0.173564	Mrpl58	None	Tbr1
ENSMUSG00000018861	405.494	0.307283	0.0498988	Fdxr	None	Tbr1
ENSMUSG00000018862	2.81334	-0.846809	0.0705463	Otop3	None	Tbr1
ENSMUSG00000018865	2709.65	-3.56581	0	Sult4a1	Down	Tbr1
ENSMUSG00000018882	1192.36	1.06148	5.36114e-26	Mrpl45	Up	Tbr1
ENSMUSG00000018893	7.23833	5.19119	0.00816694	Mb	Up	Tbr1
ENSMUSG00000018899	251.437	4.18636	5.87844e-47	Irf1	Up	Tbr1
ENSMUSG00000018900	515.027	0.913141	4.82278e-13	Slc22a5	Up	Tbr1
ENSMUSG00000018906	251.237	2.68725	7.46729e-24	P4ha2	Up	Tbr1
ENSMUSG00000018907	2.1287	-0.118777	0.753873	Alox12e	None	Tbr1
ENSMUSG00000018909	4111.41	-1.7973	1.59624e-100	Arrb1	Down	Tbr1
ENSMUSG00000018916	0.434897	0.0929178	NA	Csf2	None	Tbr1
ENSMUSG00000018919	5.06933	-3.21305	0.0147365	Tm4sf5	Down	Tbr1
ENSMUSG00000018920	70.1982	3.08161	8.08233e-05	Cxcl16	Up	Tbr1
ENSMUSG00000018921	1278.32	-0.541171	4.41684e-07	Pelp1	None	Tbr1
ENSMUSG00000018923	441.199	-0.673465	8.06407e-05	Med11	Down	Tbr1
ENSMUSG00000018924	0.704777	-0.034304	NA	Alox15	None	Tbr1
ENSMUSG00000018927	16.7058	-0.558356	0.333712	Ccl6	None	Tbr1
ENSMUSG00000018930	0.567458	-0.0774732	NA	Ccl4	None	Tbr1
ENSMUSG00000018931	1416.39	0.0755479	0.664225	Natd1	None	Tbr1
ENSMUSG00000018932	527.091	1.06271	3.64105e-12	Map2k3	Up	Tbr1
ENSMUSG00000018965	10705.5	-0.850746	3.5662e-21	Ywhah	Down	Tbr1
ENSMUSG00000018974	1253.8	-1.43446	1.25247e-46	Sart3	Down	Tbr1
ENSMUSG00000018983	59.0959	1.03825	0.0349591	E2f2	Up	Tbr1
ENSMUSG00000018986	15.1916	1.49409	0.0213964	Slfn3	Up	Tbr1
ENSMUSG00000018995	450.345	0.895857	2.41791e-05	Nars2	Up	Tbr1
ENSMUSG00000018999	1469.27	0.980416	1.64626e-28	Slc35b4	Up	Tbr1
ENSMUSG00000019027	112.255	1.76573	1.67195e-07	Dnah1	Up	Tbr1
ENSMUSG00000019039	965.096	-0.353204	0.00059894	Dalrd3	None	Tbr1
ENSMUSG00000019054	2496.67	1.03943	9.02599e-22	Fis1	Up	Tbr1
ENSMUSG00000019055	1296.12	3.51275	1.35238e-134	Plod1	Up	Tbr1
ENSMUSG00000019066	1126.58	-1.70726	2.76346e-44	Rab3d	Down	Tbr1
ENSMUSG00000019080	157.998	0.996592	7.06248e-06	Mfsd3	Up	Tbr1
ENSMUSG00000019082	2498.55	-1.72503	1.08778e-41	Slc25a22	Down	Tbr1
ENSMUSG00000019087	6357.57	0.55861	6.44011e-29	Atp6ap1	None	Tbr1
ENSMUSG00000019088	35.3633	0.921423	0.0523537	Dnase1l1	None	Tbr1
ENSMUSG00000019102	21.7193	-0.102728	0.849674	Aldh3a1	None	Tbr1
ENSMUSG00000019122	22.0388	-5.93044	0.000168268	Ccl9	Down	Tbr1
ENSMUSG00000019124	6986.72	0.352361	0.00719498	Scrn1	None	Tbr1
ENSMUSG00000019132	6636.69	-0.551594	1.16697e-06	BC005537	None	Tbr1
ENSMUSG00000019139	1134.76	-0.339803	0.232921	Isyna1	None	Tbr1
ENSMUSG00000019143	818.386	0.0346066	0.89106	Hars2	None	Tbr1
ENSMUSG00000019146	909.259	-5.97156	7.52713e-118	Cacng2	Down	Tbr1
ENSMUSG00000019158	781.607	0.260014	0.0245826	Tmem160	None	Tbr1
ENSMUSG00000019173	5601.37	0.806556	2.86045e-33	Rab5c	Up	Tbr1
ENSMUSG00000019178	13.186	1.3988	0.0524804	Styxl1	None	Tbr1
ENSMUSG00000019179	7907.76	0.418605	5.30597e-09	Mdh2	None	Tbr1
ENSMUSG00000019188	3153.45	0.417133	0.088372	H13	None	Tbr1
ENSMUSG00000019189	3187.82	-0.522505	7.31567e-10	Rnf145	None	Tbr1
ENSMUSG00000019194	889.188	2.22919	8.49376e-24	Scn1b	Up	Tbr1
ENSMUSG00000019210	4599.99	-0.0523811	0.484905	Atp6v1e1	None	Tbr1
ENSMUSG00000019214	89.9504	0.268797	0.512611	Chtf18	None	Tbr1
ENSMUSG00000019230	61.3106	-1.86319	0.0113459	Lhx9	Down	Tbr1
ENSMUSG00000019232	3.76632	0.321057	0.15742	Etnppl	None	Tbr1
ENSMUSG00000019235	638.136	-3.82539	9.14139e-53	Rps6kl1	Down	Tbr1
ENSMUSG00000019254	1355	-0.270896	0.0412794	Ppp1r12c	None	Tbr1
ENSMUSG00000019256	207.134	-0.533148	0.0152587	Ahr	None	Tbr1
ENSMUSG00000019261	1077.56	-0.741263	0.000338223	Map1s	Down	Tbr1
ENSMUSG00000019278	13.4644	6.21141	0.000137058	Dpep1	Up	Tbr1
ENSMUSG00000019295	724.371	1.84652	2.87049e-60	Tmem129	Up	Tbr1
ENSMUSG00000019297	1294.55	1.6617	1.70006e-71	Nop9	Up	Tbr1
ENSMUSG00000019301	1.84144	-0.0816317	NA	Hsd17b1	None	Tbr1
ENSMUSG00000019302	4127.01	-0.987257	3.08112e-11	Atp6v0a1	Down	Tbr1
ENSMUSG00000019303	296.141	0.600453	0.0034638	Psmc3ip	Up	Tbr1
ENSMUSG00000019312	22.3511	-6.1486	9.83651e-05	Grb7	Down	Tbr1
ENSMUSG00000019320	58.575	-0.380126	0.311022	Noxo1	None	Tbr1
[truncated: 28,485 more rows]

## Sheet: Table S7G
gene_id	baseMean	lfc	padj	gene_name	change	Group
ENSMUSG00000098519	4.55795	-1.48639	0.0499299	Gm27166	Down	Arid1b
ENSMUSG00000098692	3.40652	1.33668	0.0498627	Gm28041	Up	Arid1b
ENSMUSG00000113004	11.1906	-1.32962	0.0498616	Gm47951	Down	Arid1b
ENSMUSG00000108652	3.26312	-1.09195	0.0498504	0610006L08Rik	Down	Arid1b
ENSMUSG00000040423	1096.37	-0.304797	0.0498481	Rc3h1	None	Arid1b
ENSMUSG00000050370	12.6602	1.11831	0.0498159	Ch25h	Up	Arid1b
ENSMUSG00000000094	7.9357	-1.52895	0.0497466	Tbx4	Down	Arid1b
ENSMUSG00000113800	7.52129	-1.42387	0.0497383	2210039B01Rik	Down	Arid1b
ENSMUSG00000072763	45.5034	0.923138	0.0497062	5430403G16Rik	Up	Arid1b
ENSMUSG00000029601	13.6367	1.21405	0.0496853	Iqcd	Up	Arid1b
ENSMUSG00000104867	6.24496	0.535803	0.0496403	Gm43728	None	Arid1b
ENSMUSG00000020105	77.5935	0.602695	0.0494493	Lrig3	Up	Arid1b
ENSMUSG00000087541	7.38446	1.40821	0.0494244	Hopxos	Up	Arid1b
ENSMUSG00000066842	89.3494	0.718867	0.0493047	Hmcn1	Up	Arid1b
ENSMUSG00000103464	15.0267	1.18033	0.0492877	Gm38246	Up	Arid1b
ENSMUSG00000037204	751.418	0.247684	0.0492727	Atg101	None	Arid1b
ENSMUSG00000108231	23.6364	1.25873	0.0492208	Gm4045	Up	Arid1b
ENSMUSG00000117013	35.2004	-0.912711	0.0492194	Gm30531	Down	Arid1b
ENSMUSG00000020992	9.33802	-1.47937	0.049108	4930512B01Rik	Down	Arid1b
ENSMUSG00000028310	3.26762	-1.15755	0.0490821	Ppp3r2	Down	Arid1b
ENSMUSG00000085083	13.63	-1.53556	0.0490253	Gm11615	Down	Arid1b
ENSMUSG00000015016	310.904	0.341557	0.0488803	Acsf3	None	Arid1b
ENSMUSG00000073705	131.159	-0.581595	0.0488645	Cenps	None	Arid1b
ENSMUSG00000027994	59.9639	-0.887684	0.0488519	Mcub	Down	Arid1b
ENSMUSG00000027463	18.1814	-1.27129	0.0488334	Slc52a3	Down	Arid1b
ENSMUSG00000087367	18.7784	-1.54214	0.0488288	Gm15491	Down	Arid1b
ENSMUSG00000060924	627.13	0.472658	0.0488288	Csmd1	None	Arid1b
ENSMUSG00000022102	12.3573	-1.40322	0.0488117	Dok2	Down	Arid1b
ENSMUSG00000107062	13.0123	-0.279138	0.0486718	Gm43580	None	Arid1b
ENSMUSG00000050439	3.12395	-1.28291	0.0486688	Enthd1	Down	Arid1b
ENSMUSG00000021645	565.057	-0.314738	0.0485838	Smn1	None	Arid1b
ENSMUSG00000029687	1100.99	-0.294562	0.0485838	Ezh2	None	Arid1b
ENSMUSG00000074052	6.81365	-1.8882	0.0485773	BC048644	Down	Arid1b
ENSMUSG00000090655	66.5645	-0.984588	0.0485671	Vmn2r120	Down	Arid1b
ENSMUSG00000026686	9.08998	1.60789	0.0485671	Lmx1a	Up	Arid1b
ENSMUSG00000099877	4.536	0.865883	0.0485642	Pinc	Up	Arid1b
ENSMUSG00000024727	28.943	0.965324	0.0485413	Trpm6	Up	Arid1b
ENSMUSG00000062691	438.878	0.326113	0.0485271	Cebpzos	None	Arid1b
ENSMUSG00000017421	3720.94	-0.213982	0.0485217	Zfp207	None	Arid1b
ENSMUSG00000024767	2583.17	-0.156789	0.0484997	Otub1	None	Arid1b
ENSMUSG00000117314	5.421	-1.15915	0.0484961	C030013G03Rik	Down	Arid1b
ENSMUSG00000100255	2.54494	-1.1137	0.0484524	Gm28196	Down	Arid1b
ENSMUSG00000113476	29.3008	-1.12195	0.0484346	Gm48309	Down	Arid1b
ENSMUSG00000031903	470.355	-0.296696	0.0483858	Pla2g15	None	Arid1b
ENSMUSG00000026339	1027.9	0.377072	0.0482699	Ccdc93	None	Arid1b
ENSMUSG00000090002	7.67531	1.33288	0.0482684	Gm16006	Up	Arid1b
ENSMUSG00000083261	27.0255	1.50125	0.0482655	Gm7816	Up	Arid1b
ENSMUSG00000022579	3.70079	-1.39217	0.0482545	Gpihbp1	Down	Arid1b
ENSMUSG00000042549	21.5756	1.2061	0.0481284	Map2k3os	Up	Arid1b
ENSMUSG00000007946	4.5347	0.878592	0.048054	Phox2a	Up	Arid1b
ENSMUSG00000047501	4.5347	0.878592	0.048054	Cldn4	Up	Arid1b
ENSMUSG00000078439	22.9832	1.06797	0.0478454	Smim24	Up	Arid1b
ENSMUSG00000103334	2.82741	-1.05237	0.0478419	Gm29771	Down	Arid1b
ENSMUSG00000043110	9.96395	-1.88969	0.0478033	Lrrn4	Down	Arid1b
ENSMUSG00000028719	3665.24	0.143481	0.0477938	Cmpk1	None	Arid1b
ENSMUSG00000034391	7.09974	1.54138	0.0477773	Fbxo15	Up	Arid1b
ENSMUSG00000086565	6.09028	1.67693	0.0477757	Gm13133	Up	Arid1b
ENSMUSG00000027263	594.509	0.444571	0.0477719	Tubgcp4	None	Arid1b
ENSMUSG00000026175	6.35826	-1.65377	0.0477531	Vil1	Down	Arid1b
ENSMUSG00000055560	43.1802	-1.0011	0.0476026	Zfp459	Down	Arid1b
ENSMUSG00000086583	12694.6	0.234042	0.0475877	Gm15500	None	Arid1b
ENSMUSG00000018166	16.0404	-1.27273	0.0475861	Erbb3	Down	Arid1b
ENSMUSG00000110747	2.68248	-1.10321	0.0475861	Gm35657	Down	Arid1b
ENSMUSG00000107994	65.4973	1.089	0.0475011	D830050J10Rik	Up	Arid1b
ENSMUSG00000029477	6.81108	1.11547	0.0474609	Morn3	Up	Arid1b
ENSMUSG00000029658	3.66851	-1.6167	0.0473904	Wdr95	Down	Arid1b
ENSMUSG00000035011	416.731	-0.372049	0.0473904	Zbtb7a	None	Arid1b
ENSMUSG00000024610	9.10134	1.00589	0.0473887	Cd74	Up	Arid1b
ENSMUSG00000044042	78.2181	1.04943	0.0473338	Fmn1	Up	Arid1b
ENSMUSG00000020826	17.2273	-0.922726	0.0473151	Nos2	Down	Arid1b
ENSMUSG00000018209	1524	-0.172046	0.0471906	Stk4	None	Arid1b
ENSMUSG00000085125	5.10587	-2.09727	0.0471518	Gm16070	Down	Arid1b
ENSMUSG00000025939	1315.56	0.252068	0.0471022	Ube2w	None	Arid1b
ENSMUSG00000038520	1205.4	-0.248626	0.0470674	Tbc1d17	None	Arid1b
ENSMUSG00000053553	281.206	0.341656	0.0470674	3110082I17Rik	None	Arid1b
ENSMUSG00000002930	4.81539	-1.82955	0.0469638	Ppp1r17	Down	Arid1b
ENSMUSG00000029248	22.3199	-1.24553	0.0468461	Thegl	Down	Arid1b
ENSMUSG00000086810	6.80484	1.62755	0.0468411	Gm13110	Up	Arid1b
ENSMUSG00000107233	18.2477	1.50368	0.046837	Gm42959	Up	Arid1b
ENSMUSG00000108655	3.83698	-1.36795	0.0468218	Gm44949	Down	Arid1b
ENSMUSG00000097350	61.5592	-0.690857	0.0467652	4732491K20Rik	Down	Arid1b
ENSMUSG00000098112	20.4803	-1.25773	0.0467583	Bin2	Down	Arid1b
ENSMUSG00000102995	5.97566	-1.90864	0.046749	A330074H02Rik	Down	Arid1b
ENSMUSG00000057606	8.35788	0.820755	0.0466139	Colq	Up	Arid1b
ENSMUSG00000039419	1371.9	0.32424	0.0465686	Cntnap2	None	Arid1b
ENSMUSG00000116953	101.148	0.74184	0.0464983	9030025P20Rik	Up	Arid1b
ENSMUSG00000063694	1969.59	0.462758	0.0464879	Cycs	None	Arid1b
ENSMUSG00000114860	5.53097	1.28197	0.046477	Gm49291	Up	Arid1b
ENSMUSG00000028478	5311.27	-0.224103	0.0463144	Clta	None	Arid1b
ENSMUSG00000113774	9.37436	-1.69463	0.0463075	Gm36236	Down	Arid1b
ENSMUSG00000101930	3.37544	-0.96558	0.0463031	Gm5441	Down	Arid1b
ENSMUSG00000118094	9.62785	-1.69542	0.0462638	AC142100.1	Down	Arid1b
ENSMUSG00000103651	27.463	-1.3138	0.0462318	Gm37206	Down	Arid1b
ENSMUSG00000038844	236.403	0.609259	0.0462133	Kif16b	Up	Arid1b
ENSMUSG00000062867	2501.16	0.183565	0.0461934	Impdh2	None	Arid1b
ENSMUSG00000047347	217.227	0.227023	0.0461934	Tdg-ps	None	Arid1b
ENSMUSG00000044533	13299.6	-0.408094	0.0461927	Rps2	None	Arid1b
ENSMUSG00000055313	61.8942	-0.740355	0.0461038	Pgbd1	Down	Arid1b
ENSMUSG00000022814	886.176	0.250873	0.0461006	Umps	None	Arid1b
ENSMUSG00000079076	3.24499	-0.893472	0.0460897	Gm3086	Down	Arid1b
ENSMUSG00000049882	328.345	0.396179	0.046083	Vcpkmt	None	Arid1b
ENSMUSG00000110404	5.8271	-1.92063	0.0460334	Rnf223	Down	Arid1b
ENSMUSG00000117548	6.68754	-1.51768	0.0458997	Gm41662	Down	Arid1b
ENSMUSG00000090698	66.6147	-1.02037	0.0458997	Apold1	Down	Arid1b
ENSMUSG00000079179	346.031	0.38759	0.0458705	Rab10os	None	Arid1b
ENSMUSG00000110589	5.38327	1.89426	0.0458226	Gm45754	Up	Arid1b
ENSMUSG00000045306	4.41506	-1.48357	0.0458215	Olfr734	Down	Arid1b
ENSMUSG00000118504	200.704	0.49304	0.0458169	AC163616.1	None	Arid1b
ENSMUSG00000021927	4.80434	-1.79777	0.0457984	Hnrnpa1l2-ps2	Down	Arid1b
ENSMUSG00000018893	4.39444	0.665231	0.045653	Mb	Up	Arid1b
ENSMUSG00000006392	784.597	0.283558	0.0456391	Med8	None	Arid1b
ENSMUSG00000094152	6.91265	-1.60493	0.0456257	Slc6a16	Down	Arid1b
ENSMUSG00000089829	8.36323	1.5881	0.0455787	Gm16565	Up	Arid1b
ENSMUSG00000087413	100.443	-0.561444	0.0455515	Gm11266	None	Arid1b
ENSMUSG00000040856	26.873	1.17803	0.0455163	Dlk1	Up	Arid1b
ENSMUSG00000099694	6.38604	0.552009	0.0454966	Gm29610	None	Arid1b
ENSMUSG00000045052	4.12547	-1.32515	0.0454207	Prlhr	Down	Arid1b
ENSMUSG00000086900	2.83457	-1.24743	0.0454207	Kcnab3os	Down	Arid1b
ENSMUSG00000117055	22.6762	-1.06414	0.0454207	Gm9805	Down	Arid1b
ENSMUSG00000108801	5.82476	1.58854	0.0454207	Gm39090	Up	Arid1b
ENSMUSG00000029279	265.62	-0.57854	0.0454076	Brdt	None	Arid1b
ENSMUSG00000041483	1297.76	-0.239915	0.0452997	Zfp281	None	Arid1b
ENSMUSG00000037553	870.275	-0.345436	0.0452118	Zdhhc18	None	Arid1b
ENSMUSG00000106128	17.446	1.33592	0.045186	Gm43520	Up	Arid1b
ENSMUSG00000104938	6.09478	-1.51754	0.045168	Gm42840	Down	Arid1b
ENSMUSG00000107191	16.7841	-1.66068	0.04515	Gm43579	Down	Arid1b
ENSMUSG00000054204	24.7087	-1.03569	0.0451357	Alkal2	Down	Arid1b
ENSMUSG00000029343	47.7146	0.907905	0.0450853	Crybb1	Up	Arid1b
ENSMUSG00000087535	30.5117	-1.09046	0.0449704	Zmiz1os1	Down	Arid1b
ENSMUSG00000087024	7.37045	-1.78341	0.044901	B230119M05Rik	Down	Arid1b
ENSMUSG00000090207	25.1265	-1.07865	0.0448637	4930524O07Rik	Down	Arid1b
ENSMUSG00000103857	9.81756	-1.26665	0.0448118	Gm37249	Down	Arid1b
ENSMUSG00000054181	8.3806	1.15372	0.0448118	A930012O16Rik	Up	Arid1b
ENSMUSG00000086172	3.41116	-1.43605	0.0446883	2700068H02Rik	Down	Arid1b
ENSMUSG00000066880	766.167	0.364029	0.0446848	Zfp617	None	Arid1b
ENSMUSG00000118206	13.5202	-0.88313	0.0446696	Gm50358	Down	Arid1b
ENSMUSG00000033416	582.086	-0.314458	0.0446675	Gucd1	None	Arid1b
ENSMUSG00000113814	2.83897	-1.19383	0.0446543	Gm9255	Down	Arid1b
ENSMUSG00000111929	3.26043	-1.20501	0.0446487	Gm48780	Down	Arid1b
ENSMUSG00000000159	3.54681	-1.30291	0.044611	Igsf5	Down	Arid1b
ENSMUSG00000113031	3.69855	-1.44309	0.0445713	Gm34552	Down	Arid1b
ENSMUSG00000109249	8.66424	1.26436	0.044507	Gm44610	Up	Arid1b
ENSMUSG00000024007	1026.28	-0.231015	0.0445013	Ppil1	None	Arid1b
ENSMUSG00000021461	201.983	0.672867	0.0444975	Fancc	Up	Arid1b
ENSMUSG00000117477	8.96062	-1.3396	0.044479	Gm50092	Down	Arid1b
ENSMUSG00000112218	4.12261	-1.18124	0.0444031	Gm18726	Down	Arid1b
ENSMUSG00000087381	24.278	1.22943	0.044399	Gm16008	Up	Arid1b
ENSMUSG00000015766	706.411	0.358197	0.044378	Eps8	None	Arid1b
ENSMUSG00000014813	142.448	0.62895	0.0442918	Stc1	Up	Arid1b
ENSMUSG00000020709	16.9044	-1.5482	0.0442304	Adap2	Down	Arid1b
ENSMUSG00000033126	161.135	0.477278	0.0440862	Ybey	None	Arid1b
ENSMUSG00000048410	414.258	-0.720045	0.044086	Zfp407	Down	Arid1b
ENSMUSG00000005699	516.493	0.26972	0.0440779	Pard6a	None	Arid1b
ENSMUSG00000019906	130.592	-0.649784	0.0440675	Lin7a	Down	Arid1b
ENSMUSG00000097063	33.6283	0.985155	0.0440518	Pantr2	Up	Arid1b
ENSMUSG00000028180	2109.64	-0.31333	0.0440459	Zranb2	None	Arid1b
ENSMUSG00000031320	18616.5	0.157592	0.0439483	Rps4x	None	Arid1b
ENSMUSG00000096740	554.178	1.53733	0.043941	Lbhd1	Up	Arid1b
ENSMUSG00000085704	51.5064	0.810363	0.0439336	4921531C22Rik	Up	Arid1b
ENSMUSG00000095789	25.2949	1.24059	0.0439336	Nupr1l	Up	Arid1b
ENSMUSG00000055471	65.7805	-0.832479	0.0439168	Alk	Down	Arid1b
ENSMUSG00000023918	13.1019	-1.3075	0.043828	Adgrf4	Down	Arid1b
ENSMUSG00000024369	583.313	0.390951	0.043828	Nelfe	None	Arid1b
ENSMUSG00000087094	3.83843	-1.48876	0.043804	Gm13093	Down	Arid1b
ENSMUSG00000026832	5.34988	-1.77451	0.0437834	Cytip	Down	Arid1b
ENSMUSG00000035032	48.5737	1.04721	0.0437195	Nek11	Up	Arid1b
ENSMUSG00000050244	750.223	0.31272	0.043616	Heatr1	None	Arid1b
ENSMUSG00000083657	17.0441	-1.40479	0.0435931	Gm12245	Down	Arid1b
ENSMUSG00000079550	8.51484	-1.79854	0.0434828	Mpp4	Down	Arid1b
ENSMUSG00000028854	717.702	-0.409799	0.0434446	Slc9a1	None	Arid1b
ENSMUSG00000098318	83.2139	0.851939	0.0432674	Lockd	Up	Arid1b
ENSMUSG00000005883	10.1012	1.40859	0.0432332	Spo11	Up	Arid1b
ENSMUSG00000027831	143.251	-0.568047	0.0431892	Veph1	None	Arid1b
ENSMUSG00000022756	606.029	-0.492862	0.0431485	Slc7a4	None	Arid1b
ENSMUSG00000036019	346.313	0.559161	0.0431377	Tmtc2	None	Arid1b
ENSMUSG00000046675	351.909	0.319314	0.0430831	Tmem251	None	Arid1b
ENSMUSG00000034974	834.228	-0.222298	0.0430288	Dapk3	None	Arid1b
ENSMUSG00000035296	14.9291	1.45487	0.0430112	Sgcg	Up	Arid1b
ENSMUSG00000025917	3015.95	0.157123	0.0430009	Cops5	None	Arid1b
ENSMUSG00000087563	8.5476	-1.82729	0.0429919	Gm14205	Down	Arid1b
ENSMUSG00000114036	23.041	-1.03326	0.0429658	Gm48228	Down	Arid1b
ENSMUSG00000030513	176.323	-0.446635	0.0429401	Pcsk6	None	Arid1b
ENSMUSG00000036718	212.87	0.562091	0.0427263	Micall2	None	Arid1b
ENSMUSG00000015355	6.37338	-1.76583	0.0427127	Cd48	Down	Arid1b
ENSMUSG00000092545	2.68617	-1.18094	0.0426178	Gm20319	Down	Arid1b
ENSMUSG00000068856	1703.96	0.202027	0.0426105	Sf3b4	None	Arid1b
ENSMUSG00000026069	3.54139	1.70965	0.0425935	Il1rl1	Up	Arid1b
ENSMUSG00000040528	6.52656	-1.73157	0.0425758	Milr1	Down	Arid1b
ENSMUSG00000020458	17213.6	-0.250207	0.0424386	Rtn4	None	Arid1b
ENSMUSG00000002718	3112.83	0.213447	0.0423484	Cse1l	None	Arid1b
ENSMUSG00000058447	15.4505	-0.63167	0.0423186	Gm26920	Down	Arid1b
ENSMUSG00000042894	2.68397	-1.10037	0.0422652	Olfr1260	Down	Arid1b
ENSMUSG00000021807	2874.5	0.215316	0.0422307	Rtraf	None	Arid1b
ENSMUSG00000056836	50.3816	0.264316	0.0422108	Gm6851	None	Arid1b
ENSMUSG00000058331	154.185	-0.607843	0.0421707	Zfp85	Down	Arid1b
ENSMUSG00000020076	1637.37	0.175445	0.0421707	Ddx50	None	Arid1b
ENSMUSG00000108546	2.83902	1.66091	0.042134	Gm44662	Up	Arid1b
ENSMUSG00000089759	7.7877	-1.91201	0.0420549	3632454L22Rik	Down	Arid1b
ENSMUSG00000108713	30.8348	-0.998713	0.0420437	Gm33027	Down	Arid1b
ENSMUSG00000056947	35.0567	1.11053	0.042016	Mab21l1	Up	Arid1b
ENSMUSG00000072674	108.918	-1.00078	0.0419953	Plac9b	Down	Arid1b
ENSMUSG00000024114	13.1713	1.41114	0.0419542	Prss41	Up	Arid1b
ENSMUSG00000032299	1058.41	0.219189	0.0419463	Commd4	None	Arid1b
ENSMUSG00000032344	36.4944	1.04849	0.0418776	Cgas	Up	Arid1b
ENSMUSG00000042200	3.53921	1.94891	0.041848	Cdrt4	Up	Arid1b
ENSMUSG00000100929	2.83643	1.83546	0.0418345	Gm28064	Up	Arid1b
ENSMUSG00000086429	123.047	-0.719087	0.0418021	Gt(ROSA)26Sor	Down	Arid1b
ENSMUSG00000087478	14.6243	1.3027	0.0417781	4930506C21Rik	Up	Arid1b
ENSMUSG00000031668	922.58	0.237221	0.0417696	Eif2ak3	None	Arid1b
ENSMUSG00000107770	91.6089	0.577112	0.0416497	Gm44126	None	Arid1b
ENSMUSG00000110874	3.96904	1.59837	0.0416348	D030045P18Rik	Up	Arid1b
ENSMUSG00000069678	124.504	-0.624106	0.0416117	Pcgf1	Down	Arid1b
ENSMUSG00000039981	5.96116	1.89212	0.0415844	Zc3h12d	Up	Arid1b
ENSMUSG00000091474	407.468	-0.47784	0.0415645	2610021A01Rik	None	Arid1b
ENSMUSG00000025103	4426.46	0.144227	0.0415447	Btbd1	None	Arid1b
ENSMUSG00000079669	28.384	1.20563	0.041439	Gm17396	Up	Arid1b
ENSMUSG00000083246	3.67339	-0.957187	0.0414212	Gm11839	Down	Arid1b
ENSMUSG00000018572	1398.71	0.257466	0.0413134	Phf23	None	Arid1b
ENSMUSG00000096006	898.035	0.28535	0.0412677	Gm21596	None	Arid1b
ENSMUSG00000097191	4.98022	1.79105	0.0412677	Mm2pr	Up	Arid1b
ENSMUSG00000040592	4.70149	-1.69271	0.0411071	Cd79b	Down	Arid1b
ENSMUSG00000087565	5.9535	1.69979	0.041056	Gm14662	Up	Arid1b
ENSMUSG00000081471	39.1306	-1.03196	0.0410319	Gm14735	Down	Arid1b
ENSMUSG00000024294	2363.16	0.276527	0.0410244	Mib1	None	Arid1b
ENSMUSG00000019848	30.795	1.11	0.0410126	Popdc3	Up	Arid1b
ENSMUSG00000096258	6.37565	0.556063	0.040913	Rps16-ps3	None	Arid1b
ENSMUSG00000020455	478.933	0.30049	0.0409032	Trim11	None	Arid1b
ENSMUSG00000104985	3.97473	-1.4645	0.0408454	Gm42917	Down	Arid1b
ENSMUSG00000044211	185.562	0.216919	0.0408137	Gm7887	None	Arid1b
ENSMUSG00000008450	307.491	0.864862	0.0407392	Nutf2	Up	Arid1b
ENSMUSG00000104028	71.0968	0.0874654	0.0406606	Gm5851	None	Arid1b
ENSMUSG00000013155	198.042	-0.442172	0.0406171	Enkd1	None	Arid1b
ENSMUSG00000043164	5.68516	1.78396	0.0405932	Tmem212	Up	Arid1b
ENSMUSG00000117438	74.0722	-0.798013	0.0405928	Rpsa-ps7	Down	Arid1b
ENSMUSG00000108218	83.3712	-0.617609	0.0403575	Olfr1372-ps1	Down	Arid1b
ENSMUSG00000036745	760.596	-0.252608	0.0403575	Ttll7	None	Arid1b
ENSMUSG00000086708	3.41073	-1.51624	0.0403472	Gm15577	Down	Arid1b
ENSMUSG00000040283	4.94969	-1.90711	0.0403206	Btnl9	Down	Arid1b
ENSMUSG00000058897	88.454	-0.816692	0.040288	Col25a1	Down	Arid1b
ENSMUSG00000035713	298.725	-0.367521	0.0402665	Usp35	None	Arid1b
ENSMUSG00000103309	343.458	-0.398565	0.0402405	BC037039	None	Arid1b
ENSMUSG00000067872	47.2355	-0.986276	0.0402067	Ccdc87	Down	Arid1b
ENSMUSG00000063849	234.586	0.633701	0.0401063	Ppcdc	Up	Arid1b
ENSMUSG00000058818	7.68497	-2.06436	0.040096	Pirb	Down	Arid1b
ENSMUSG00000099137	3.39325	1.01767	0.0400779	Gm10603	Up	Arid1b
ENSMUSG00000100017	124.455	-0.566424	0.0400569	2410022M11Rik	None	Arid1b
ENSMUSG00000026062	41.0727	-1.48072	0.040015	Slc9a2	Down	Arid1b
ENSMUSG00000063787	1286.76	0.471327	0.0399852	Chchd1	None	Arid1b
ENSMUSG00000070345	6.80477	-2.01909	0.0399507	Hsf5	Down	Arid1b
ENSMUSG00000059890	2803.11	0.225829	0.0399433	Ube4a	None	Arid1b
ENSMUSG00000020359	168.604	0.654268	0.0399316	Phykpl	Up	Arid1b
ENSMUSG00000004842	5.52825	2.1275	0.0399316	Pou1f1	Up	Arid1b
ENSMUSG00000013646	1357.35	-0.222419	0.0398761	Sh3bp5l	None	Arid1b
ENSMUSG00000019960	1127.52	0.4466	0.03987	Dusp6	None	Arid1b
ENSMUSG00000000732	23.7386	1.32221	0.0398425	Icosl	Up	Arid1b
ENSMUSG00000037890	603.799	0.324968	0.0397946	Wdr19	None	Arid1b
ENSMUSG00000091882	4.68762	-1.52111	0.0397868	Gm6337	Down	Arid1b
ENSMUSG00000024013	69.2508	-1.06726	0.0397868	Fgd2	Down	Arid1b
ENSMUSG00000109293	11.0767	-1.47991	0.0396088	Dcst2	Down	Arid1b
ENSMUSG00000074182	531.369	-0.350166	0.0396019	Znhit6	None	Arid1b
ENSMUSG00000031256	1856.49	0.365098	0.03959	Cstf2	None	Arid1b
ENSMUSG00000078240	27.7777	1.57872	0.0395886	Gm3550	Up	Arid1b
ENSMUSG00000093553	29.9841	0.844052	0.0395154	Gm20633	Up	Arid1b
ENSMUSG00000054364	6028.28	0.28087	0.0394793	Rhob	None	Arid1b
ENSMUSG00000070803	25.2576	1.19603	0.0394263	Cited4	Up	Arid1b
ENSMUSG00000027784	2567.42	0.162862	0.039412	Ppm1l	None	Arid1b
ENSMUSG00000000486	46.5601	-0.995914	0.0393966	2021-09-01	Down	Arid1b
ENSMUSG00000092368	125.241	0.956106	0.0392974	A930015D03Rik	Up	Arid1b
ENSMUSG00000038618	89.7995	-0.719622	0.0392874	Rassf7	Down	Arid1b
ENSMUSG00000025195	279.18	0.528595	0.0391461	Dnmbp	None	Arid1b
ENSMUSG00000097283	3.40539	-1.42686	0.0389249	Gm26686	Down	Arid1b
ENSMUSG00000025241	233.349	-0.607799	0.0389151	Fyco1	Down	Arid1b
ENSMUSG00000101450	4.69477	-1.73345	0.0389098	Gm28941	Down	Arid1b
ENSMUSG00000049588	11.7552	1.45634	0.0388805	Ccdc69	Up	Arid1b
ENSMUSG00000066571	1356.01	0.499248	0.0388781	4931406P16Rik	None	Arid1b
ENSMUSG00000021639	496.012	-0.325456	0.0388561	Gtf2h2	None	Arid1b
ENSMUSG00000097292	11.9107	-1.4421	0.0388128	A230107N01Rik	Down	Arid1b
ENSMUSG00000072115	16.4809	1.35209	0.0387955	Ang	Up	Arid1b
ENSMUSG00000053560	281.582	0.394322	0.0387749	Ier2	None	Arid1b
ENSMUSG00000029378	6.24018	1.754	0.0387749	Areg	Up	Arid1b
ENSMUSG00000037104	1210.39	-0.423268	0.0387663	Socs5	None	Arid1b
ENSMUSG00000026969	10.6305	1.78525	0.0387285	Fam166a	Up	Arid1b
ENSMUSG00000042410	1563	0.449996	0.0387241	Agps	None	Arid1b
ENSMUSG00000117171	61.1467	0.715871	0.0387203	C230013L11Rik	Up	Arid1b
ENSMUSG00000107462	6.23038	1.00275	0.0386974	Gm7384	Up	Arid1b
ENSMUSG00000079227	41.0192	-1.49327	0.0386109	Ccr5	Down	Arid1b
ENSMUSG00000034998	396.755	0.420362	0.0385758	Foxn2	None	Arid1b
ENSMUSG00000024962	980.661	0.329924	0.0385459	Vegfb	None	Arid1b
ENSMUSG00000041488	355.019	-0.489602	0.0385405	Stx3	None	Arid1b
ENSMUSG00000068601	13.7791	-1.64495	0.0385094	Gm10244	Down	Arid1b
ENSMUSG00000029314	70.042	1.20716	0.0384608	Gpat3	Up	Arid1b
ENSMUSG00000029610	905.074	-0.254089	0.038413	Aimp2	None	Arid1b
ENSMUSG00000023908	161.454	-0.515113	0.0383933	Pkmyt1	None	Arid1b
ENSMUSG00000079610	160.624	0.586071	0.0383927	Ankrd39	Up	Arid1b
ENSMUSG00000037705	63.5613	0.694698	0.0382988	Tecta	Up	Arid1b
ENSMUSG00000045094	115.7	-0.800696	0.0382766	Arhgef37	Down	Arid1b
ENSMUSG00000104069	16.0287	-1.40453	0.0382563	Gm37198	Down	Arid1b
ENSMUSG00000022677	1313.99	0.24089	0.038192	Fopnl	None	Arid1b
ENSMUSG00000034532	225.057	-0.456026	0.0380679	Fbxo16	None	Arid1b
ENSMUSG00000026755	1811.13	0.281525	0.0380269	Arpc5l	None	Arid1b
ENSMUSG00000026150	5073.51	-0.255118	0.0380161	Mff	None	Arid1b
ENSMUSG00000115701	13.1525	-1.45984	0.0379836	Vmn1r6	Down	Arid1b
ENSMUSG00000022015	6.37028	1.71305	0.0378927	Tnfsf11	Up	Arid1b
ENSMUSG00000042116	631.844	0.252731	0.0378056	Vwa1	None	Arid1b
ENSMUSG00000022811	2516.7	-0.186145	0.0378002	Zfp148	None	Arid1b
ENSMUSG00000036832	24.944	1.02292	0.0377913	Lpar3	Up	Arid1b
ENSMUSG00000026159	3507.54	-0.245645	0.0377629	Agfg1	None	Arid1b
ENSMUSG00000019178	13.1889	1.49449	0.0377544	Styxl1	Up	Arid1b
ENSMUSG00000030228	7.61436	-1.9676	0.0377469	Pik3c2g	Down	Arid1b
ENSMUSG00000078249	240.446	0.182395	0.0377142	Hmga1b	None	Arid1b
ENSMUSG00000106536	6.52883	-2.09023	0.0375717	Gm42508	Down	Arid1b
ENSMUSG00000075553	3.98348	-1.57813	0.0375529	Gm5464	Down	Arid1b
ENSMUSG00000025723	48.0964	1.03694	0.037533	Nmb	Up	Arid1b
ENSMUSG00000079042	7.80044	1.33268	0.0375271	Apela	Up	Arid1b
ENSMUSG00000052180	9.64779	1.66267	0.0375271	Serpinb6c	Up	Arid1b
ENSMUSG00000112666	12.3563	-1.51172	0.0375077	Gm48485	Down	Arid1b
ENSMUSG00000074061	2.96304	-1.28776	0.037491	Fbxw19	Down	Arid1b
ENSMUSG00000022558	699.826	0.558227	0.0374276	Mroh1	None	Arid1b
ENSMUSG00000039765	315.352	-0.370931	0.0374255	Cc2d2a	None	Arid1b
ENSMUSG00000037627	17.7332	1.30708	0.0373583	Rgs22	Up	Arid1b
ENSMUSG00000068452	8.93925	-1.62058	0.0373477	Duox2	Down	Arid1b
ENSMUSG00000110773	5.27238	-1.23679	0.0373477	Gm39326	Down	Arid1b
ENSMUSG00000108427	5.10259	1.9053	0.0373477	Gm36696	Up	Arid1b
ENSMUSG00000025425	231.858	-0.878219	0.0372786	St8sia5	Down	Arid1b
ENSMUSG00000035614	750.461	0.380382	0.0372505	Togaram1	None	Arid1b
ENSMUSG00000059049	95.6578	0.923466	0.0372505	Frem1	Up	Arid1b
ENSMUSG00000020562	11.5027	1.44309	0.0371132	Efcab10	Up	Arid1b
ENSMUSG00000022262	126.141	0.641178	0.0371113	Dnah5	Up	Arid1b
ENSMUSG00000060427	439.018	-0.366227	0.0369698	Zfp868	None	Arid1b
ENSMUSG00000090222	14.2184	1.49888	0.0369698	Ifi203-ps	Up	Arid1b
ENSMUSG00000021123	19.6977	1.27446	0.0369518	Rdh12	Up	Arid1b
ENSMUSG00000036009	179.797	0.578083	0.0369363	Mettl25	None	Arid1b
ENSMUSG00000021932	458.329	-0.308239	0.0369338	Rnaseh2b	None	Arid1b
ENSMUSG00000038909	2061.89	-0.211624	0.0369191	Kat7	None	Arid1b
ENSMUSG00000005131	9.78758	1.69944	0.0367935	4930550C14Rik	Up	Arid1b
ENSMUSG00000037139	37.7606	-0.993299	0.0367855	Myom3	Down	Arid1b
ENSMUSG00000098424	17.4117	1.23991	0.0367654	Gm27202	Up	Arid1b
ENSMUSG00000097592	4.70063	-1.78388	0.0366848	4930500F10Rik	Down	Arid1b
ENSMUSG00000060803	3340.6	0.389988	0.0366695	Gstp1	None	Arid1b
ENSMUSG00000096403	422.018	0.121872	0.0366064	Gm9825	None	Arid1b
ENSMUSG00000035963	3.11964	-1.42532	0.0365398	Odf3l2	Down	Arid1b
ENSMUSG00000084911	17.2468	1.57618	0.0365349	Gm16185	Up	Arid1b
ENSMUSG00000097760	10.5194	-1.90008	0.0365006	6030442K20Rik	Down	Arid1b
ENSMUSG00000091900	251.934	0.197643	0.0364458	Gm4353	None	Arid1b
ENSMUSG00000026065	8.23967	-2.05465	0.0364419	Slc9a4	Down	Arid1b
ENSMUSG00000038398	806.262	-0.339093	0.0364235	Upf3a	None	Arid1b
ENSMUSG00000035439	442.558	-0.526036	0.0364015	Haus8	None	Arid1b
ENSMUSG00000103039	9.38189	-1.9014	0.0363655	Gm37123	Down	Arid1b
ENSMUSG00000044702	56.4739	-1.00596	0.0363655	Palb2	Down	Arid1b
ENSMUSG00000004814	4.97887	-1.80407	0.0363506	Ccl24	Down	Arid1b
ENSMUSG00000032615	734.005	-0.342749	0.0363442	Nt5m	None	Arid1b
ENSMUSG00000091133	21.548	-1.58188	0.0362666	Gm17108	Down	Arid1b
ENSMUSG00000029817	1855.34	-0.243787	0.0362094	Tra2a	None	Arid1b
ENSMUSG00000116617	7.08337	1.67216	0.036024	Gm49767	Up	Arid1b
ENSMUSG00000029154	18.5717	-1.62588	0.0359773	Cwh43	Down	Arid1b
ENSMUSG00000113750	21.1016	-1.24236	0.0359556	Gm5628	Down	Arid1b
ENSMUSG00000043881	1354.88	-0.290115	0.035878	Kbtbd7	None	Arid1b
ENSMUSG00000074219	17.3515	-1.47479	0.035858	Gm10644	Down	Arid1b
ENSMUSG00000116957	7.25454	-2.07515	0.0358528	Gm34680	Down	Arid1b
ENSMUSG00000021868	562.922	0.299585	0.0357949	Ppif	None	Arid1b
ENSMUSG00000098008	4.96164	1.05016	0.0357856	A930001A20Rik	Up	Arid1b
ENSMUSG00000020375	631.853	-0.324465	0.0357506	Rufy1	None	Arid1b
ENSMUSG00000104546	6.53942	-2.1514	0.0356884	Gm43858	Down	Arid1b
ENSMUSG00000106928	43.5547	-0.838427	0.0356689	Gm43860	Down	Arid1b
ENSMUSG00000058360	82.3982	-0.816915	0.0356689	Gm10040	Down	Arid1b
ENSMUSG00000040652	4840.82	0.134306	0.0356483	Oaz2	None	Arid1b
ENSMUSG00000052525	22.7988	-1.31009	0.0356089	Spdya	Down	Arid1b
ENSMUSG00000085407	25.3574	-1.09177	0.035578	1700095J03Rik	Down	Arid1b
ENSMUSG00000052920	249.449	0.740439	0.0355764	Prkg1	Up	Arid1b
ENSMUSG00000097750	46.5279	-1.21425	0.0355409	Gm4673	Down	Arid1b
ENSMUSG00000059852	46.5605	-1.34371	0.0355296	Kcng2	Down	Arid1b
ENSMUSG00000065952	5.93826	1.82492	0.035494	C330021F23Rik	Up	Arid1b
ENSMUSG00000085272	21.4696	-1.39889	0.0354656	Sbk3	Down	Arid1b
ENSMUSG00000054716	614.144	-0.35893	0.0354598	Zfp771	None	Arid1b
ENSMUSG00000025963	8.93908	1.83663	0.0354507	Mdh1b	Up	Arid1b
ENSMUSG00000026000	2090.63	0.245755	0.0354324	Lancl1	None	Arid1b
ENSMUSG00000110123	6.65	0.58258	0.0354324	Gm18562	None	Arid1b
ENSMUSG00000022061	5.53046	-2.55275	0.0353928	Nkx3-1	Down	Arid1b
ENSMUSG00000087611	12.3481	1.3348	0.0353512	4930458D05Rik	Up	Arid1b
ENSMUSG00000097511	23.1741	-1.33277	0.0353282	Gm16677	Down	Arid1b
ENSMUSG00000032952	497.134	0.28177	0.0352689	Ap4b1	None	Arid1b
ENSMUSG00000102985	3.41083	-1.58719	0.0352058	4930456G14Rik	Down	Arid1b
ENSMUSG00000025407	69.9385	-0.820726	0.0351845	Gli1	Down	Arid1b
ENSMUSG00000115767	10.5051	1.24079	0.0351845	Gm10366	Up	Arid1b
ENSMUSG00000066232	4841.04	0.152403	0.0351712	Ipo7	None	Arid1b
ENSMUSG00000057967	48.7792	-0.892472	0.0351602	Fgf18	Down	Arid1b
ENSMUSG00000032115	2010.69	0.275254	0.0351222	Hyou1	None	Arid1b
ENSMUSG00000024236	323.533	0.784816	0.0350893	Svil	Up	Arid1b
ENSMUSG00000101972	9.64263	1.04947	0.0350094	Hist1h3i	Up	Arid1b
ENSMUSG00000081355	7.38268	1.36218	0.0349719	Gm15264	Up	Arid1b
ENSMUSG00000118458	10.8428	-1.23339	0.0349094	AL844494.3	Down	Arid1b
ENSMUSG00000028882	1401.37	0.200592	0.0349094	Ppp1r8	None	Arid1b
ENSMUSG00000115737	3.6914	-1.70373	0.0348699	Rpl19-ps3	Down	Arid1b
ENSMUSG00000030898	32.9391	-1.40283	0.0348675	Cckbr	Down	Arid1b
ENSMUSG00000089868	6.6565	0.58841	0.0347891	Gm16134	Up	Arid1b
ENSMUSG00000118401	14.398	-1.66453	0.0347424	Gpr52	Down	Arid1b
ENSMUSG00000097727	18.8305	1.32556	0.0347366	F630040K05Rik	Up	Arid1b
ENSMUSG00000078906	4.82356	1.73054	0.0346849	Gm14444	Up	Arid1b
ENSMUSG00000097589	45.405	1.18884	0.034652	Dleu2	Up	Arid1b
ENSMUSG00000107000	11.0875	-1.64172	0.0346407	Gm43481	Down	Arid1b
ENSMUSG00000034255	88.7289	-0.727885	0.0346173	Arhgap27	Down	Arid1b
ENSMUSG00000096957	5.25047	1.00362	0.034608	E230013L22Rik	Up	Arid1b
ENSMUSG00000047789	239.452	0.683135	0.0345908	Slc38a9	Up	Arid1b
ENSMUSG00000089838	59.9604	0.264242	0.0345632	Gm2962	None	Arid1b
ENSMUSG00000085788	8.53667	-2.78785	0.0345579	4930470G03Rik	Down	Arid1b
ENSMUSG00000038764	137.644	-0.774413	0.0345524	Ptpn3	Down	Arid1b
ENSMUSG00000086061	16.8995	1.3751	0.0345313	Gm13075	Up	Arid1b
ENSMUSG00000111343	14.8884	-1.50158	0.0344877	Gm47175	Down	Arid1b
ENSMUSG00000034872	3.52743	-1.21417	0.0344514	Gipc3	Down	Arid1b
ENSMUSG00000026068	5.5293	1.84718	0.034389	Il18rap	Up	Arid1b
ENSMUSG00000047721	938.521	0.443627	0.0343287	Bola2	None	Arid1b
ENSMUSG00000113701	18.8232	-1.71372	0.0343171	B230303A05Rik	Down	Arid1b
ENSMUSG00000118197	59.9755	0.26003	0.0343171	Gm20762	None	Arid1b
ENSMUSG00000038150	2287.94	0.256316	0.0342605	Ormdl3	None	Arid1b
ENSMUSG00000019088	35.6143	1.01276	0.0341621	Dnase1l1	Up	Arid1b
ENSMUSG00000036850	842.02	0.242987	0.0341217	Mrpl41	None	Arid1b
ENSMUSG00000092203	755.584	0.299104	0.0341094	1110038B12Rik	None	Arid1b
ENSMUSG00000079362	102.122	0.0810024	0.034065	Gm43302	None	Arid1b
ENSMUSG00000100768	8.94262	-1.94545	0.03406	Gm29055	Down	Arid1b
ENSMUSG00000107021	9.10004	-1.95053	0.0340526	Gm42853	Down	Arid1b
ENSMUSG00000093909	129.84	-0.268377	0.03396	Gm3883	None	Arid1b
ENSMUSG00000025190	1536.3	0.186762	0.03396	Got1	None	Arid1b
ENSMUSG00000002297	309.701	0.374939	0.03396	Dbf4	None	Arid1b
ENSMUSG00000087660	4.97284	1.65738	0.0339326	B230398E01Rik	Up	Arid1b
ENSMUSG00000030521	546.685	-0.37629	0.0338998	Mphosph10	None	Arid1b
ENSMUSG00000102827	3.11522	1.46527	0.0338854	Gm8242	Up	Arid1b
ENSMUSG00000071644	13545.3	0.225099	0.0338287	Eef1g	None	Arid1b
ENSMUSG00000009670	2.98128	1.89053	0.0337728	Tex11	Up	Arid1b
ENSMUSG00000101335	21.6952	-1.17491	0.0337297	Gm28229	Down	Arid1b
ENSMUSG00000115138	10.0795	-1.60669	0.0336878	Gm36899	Down	Arid1b
ENSMUSG00000021038	1886.78	-0.186246	0.0336252	Vipas39	None	Arid1b
ENSMUSG00000036962	5.82393	1.49605	0.0335793	Cfap221	Up	Arid1b
ENSMUSG00000116294	3.547	-1.6998	0.0335405	Gm49415	Down	Arid1b
ENSMUSG00000106304	8.39014	-2.15296	0.0335185	Gm42518	Down	Arid1b
ENSMUSG00000117896	21.4146	1.46495	0.0333971	AA387883	Up	Arid1b
ENSMUSG00000116461	28.7263	-0.802389	0.0333724	Gm44502	Down	Arid1b
ENSMUSG00000058670	5.95965	1.30703	0.0333724	4932411N23Rik	Up	Arid1b
ENSMUSG00000016087	43.9743	-1.1635	0.0333683	Fli1	Down	Arid1b
ENSMUSG00000097393	18.7973	-1.35283	0.0333498	D030068K23Rik	Down	Arid1b
ENSMUSG00000032021	3.55428	-1.70524	0.0333033	Crtam	Down	Arid1b
ENSMUSG00000030785	7.52579	-2.16547	0.0332929	Cox6a2	Down	Arid1b
ENSMUSG00000050213	589.093	-0.300678	0.0332929	Snip1	None	Arid1b
ENSMUSG00000041679	10.7892	1.20936	0.0332717	Lrrc29	Up	Arid1b
ENSMUSG00000049985	39.2782	-1.12123	0.0332613	Ankrd55	Down	Arid1b
ENSMUSG00000117422	4.26272	2.1505	0.0331515	CJ186046Rik	Up	Arid1b
ENSMUSG00000074591	4.82568	1.89312	0.0331399	Ankub1	Up	Arid1b
ENSMUSG00000032044	270.383	0.514589	0.0330902	Rpusd4	None	Arid1b
ENSMUSG00000099608	26.1134	-1.16744	0.0330577	4933411E06Rik	Down	Arid1b
ENSMUSG00000036091	24.3683	1.33065	0.0329892	Hyal3	Up	Arid1b
ENSMUSG00000021209	161.289	-0.657471	0.0329697	Ppp4r4	Down	Arid1b
ENSMUSG00000030031	206.021	-0.636921	0.0329648	Kbtbd8	Down	Arid1b
ENSMUSG00000011257	1851.63	-0.228335	0.0329502	Pabpc4	None	Arid1b
ENSMUSG00000055782	394.146	0.368769	0.0329208	Abcd2	None	Arid1b
ENSMUSG00000031448	2.82887	-1.48357	0.0329025	Adprhl1	Down	Arid1b
ENSMUSG00000021792	1753.6	0.178416	0.0328948	Prxl2a	None	Arid1b
ENSMUSG00000086779	3.8256	-1.51588	0.0328774	Gm13562	Down	Arid1b
ENSMUSG00000025102	256.158	-0.39784	0.0328689	3110040N11Rik	None	Arid1b
ENSMUSG00000028830	1522.89	-0.264554	0.0327764	AU040320	None	Arid1b
ENSMUSG00000037143	42.5037	1.10547	0.0327618	Cfap61	Up	Arid1b
ENSMUSG00000039753	1577.37	0.196877	0.0327537	Fbxl5	None	Arid1b
ENSMUSG00000087298	8.10591	2.37318	0.0327537	Gm9392	Up	Arid1b
ENSMUSG00000108878	10.6638	-1.66846	0.0327311	Gm49493	Down	Arid1b
ENSMUSG00000027358	51.7038	1.22426	0.0326949	Bmp2	Up	Arid1b
ENSMUSG00000084127	12.4239	0.731083	0.0326776	Gm13169	Up	Arid1b
ENSMUSG00000030218	183.227	0.848518	0.0326626	Mgp	Up	Arid1b
ENSMUSG00000020715	293.274	-0.389585	0.0326036	Ern1	None	Arid1b
ENSMUSG00000026355	1090.96	0.345769	0.0325854	Mcm6	None	Arid1b
ENSMUSG00000098789	177.087	1.01242	0.0325766	Jmjd7	Up	Arid1b
ENSMUSG00000006728	5582.05	0.16675	0.0325758	Cdk4	None	Arid1b
ENSMUSG00000116138	347.321	0.359555	0.0325623	C030006K11Rik	None	Arid1b
ENSMUSG00000029458	1262.66	-0.241003	0.0325075	Brap	None	Arid1b
ENSMUSG00000038593	413.909	-0.362045	0.0324583	Tctn1	None	Arid1b
ENSMUSG00000106981	69.4396	0.744876	0.0324556	Gm45495	Up	Arid1b
ENSMUSG00000070424	6.404	1.19818	0.0324411	Art5	Up	Arid1b
ENSMUSG00000037536	555.161	0.420096	0.0324215	Fbxo34	None	Arid1b
ENSMUSG00000024912	13.8535	1.79025	0.032341	Fosl1	Up	Arid1b
ENSMUSG00000097184	4.25349	1.97102	0.0323213	4632428C04Rik	Up	Arid1b
ENSMUSG00000024658	4.39375	2.0784	0.0322628	Gm9750	Up	Arid1b
ENSMUSG00000073067	8.53127	-2.04145	0.0322575	9130019P16Rik	Down	Arid1b
ENSMUSG00000038644	305.816	0.635363	0.0321562	Pold1	Up	Arid1b
ENSMUSG00000112756	3.24918	-1.48996	0.0321537	Gm48014	Down	Arid1b
ENSMUSG00000113161	11.4074	-3.27971	0.0321496	Gm47457	Down	Arid1b
ENSMUSG00000073779	10.6244	2.09163	0.0320986	Lrp8os2	Up	Arid1b
ENSMUSG00000098178	90672.7	-0.250983	0.032081	Gm42418	None	Arid1b
ENSMUSG00000029843	297.463	0.711922	0.032081	Slc13a4	Up	Arid1b
ENSMUSG00000027199	1005.4	0.5628	0.0320088	Gatm	None	Arid1b
ENSMUSG00000040703	33.5426	-1.2295	0.0318897	Cyp2s1	Down	Arid1b
ENSMUSG00000046410	25.8266	-1.11203	0.0318593	Kcnk6	Down	Arid1b
ENSMUSG00000028861	728.81	0.282655	0.0318382	Mrps15	None	Arid1b
ENSMUSG00000073402	139.002	0.25553	0.0318361	Gm8909	None	Arid1b
ENSMUSG00000062515	4.53281	0.798305	0.0318183	Fabp4	Up	Arid1b
ENSMUSG00000112639	28.8038	-1.30969	0.031816	A730063M14Rik	Down	Arid1b
ENSMUSG00000116772	4.26415	-1.86151	0.0318125	4930483P17Rik	Down	Arid1b
ENSMUSG00000052752	2349.69	-0.288128	0.0316829	Traf7	None	Arid1b
ENSMUSG00000070794	4.11303	0.870994	0.0316512	BC016548	Up	Arid1b
ENSMUSG00000100801	15931.9	-0.340505	0.0315486	Gm15459	None	Arid1b
ENSMUSG00000063760	608.003	-0.332171	0.0315393	Rnf217	None	Arid1b
ENSMUSG00000117875	23.0743	1.69635	0.0314796	Gm6789	Up	Arid1b
ENSMUSG00000084177	66.1573	0.264094	0.0314126	Gm13508	None	Arid1b
ENSMUSG00000031813	458.062	0.294703	0.0313246	Mvb12a	None	Arid1b
ENSMUSG00000025499	2115.79	0.219926	0.0313028	Hras	None	Arid1b
ENSMUSG00000104814	17.9276	-1.04755	0.0312789	Gm42979	Down	Arid1b
ENSMUSG00000047989	686.971	0.374931	0.0312384	Ino80c	None	Arid1b
ENSMUSG00000060636	4122.02	-0.362422	0.0312271	Rpl35a	None	Arid1b
ENSMUSG00000096003	13.6182	-0.662053	0.0312226	Gm3500	Down	Arid1b
ENSMUSG00000078881	433.725	-0.599865	0.0310547	Gm14434	Down	Arid1b
ENSMUSG00000063060	94.079	0.993219	0.0310547	Sox7	Up	Arid1b
ENSMUSG00000030321	33.1635	1.02045	0.0310086	Efcab12	Up	Arid1b
ENSMUSG00000069682	9055.33	0.253837	0.0310022	Gm10275	None	Arid1b
ENSMUSG00000063884	1326.39	0.202949	0.0309994	Ptcd3	None	Arid1b
ENSMUSG00000097519	9.22917	1.42805	0.0309492	4930558J18Rik	Up	Arid1b
ENSMUSG00000019373	1991.03	0.195908	0.0309143	Cops3	None	Arid1b
ENSMUSG00000033196	12.4037	-3.49799	0.0309031	Myh2	Down	Arid1b
ENSMUSG00000005225	589.332	0.308227	0.0308969	Plekha8	None	Arid1b
ENSMUSG00000111529	7.37111	-1.86138	0.0308759	Gm48141	Down	Arid1b
ENSMUSG00000106662	23.869	1.25351	0.0308708	Gm43034	Up	Arid1b
ENSMUSG00000079139	9.35086	1.34139	0.0308701	Gm4204	Up	Arid1b
ENSMUSG00000105444	5.8042	-2.58339	0.0308642	Gm10727	Down	Arid1b
ENSMUSG00000027454	185.422	-0.592839	0.0307942	Gins1	Down	Arid1b
ENSMUSG00000091476	19.4614	1.41844	0.0307075	Catspere2	Up	Arid1b
ENSMUSG00000085620	4.39861	-1.80547	0.0307015	G630018N14Rik	Down	Arid1b
ENSMUSG00000097414	24.5308	-1.6835	0.0306577	B130046B21Rik	Down	Arid1b
ENSMUSG00000038178	732.343	0.365055	0.0306502	Slc43a2	None	Arid1b
ENSMUSG00000079580	5.67359	1.88731	0.0305957	Tmem217	Up	Arid1b
ENSMUSG00000118394	3.8304	1.61687	0.0305213	AL607088.1	Up	Arid1b
ENSMUSG00000099338	3.25331	-1.56477	0.03049	2810030D12Rik	Down	Arid1b
ENSMUSG00000022913	609.945	0.269728	0.0304728	Psmg1	None	Arid1b
ENSMUSG00000118449	32.3939	-1.06069	0.0304666	AC241534.1	Down	Arid1b
ENSMUSG00000022462	4496.22	-0.207423	0.0304666	Slc38a2	None	Arid1b
ENSMUSG00000031165	9.92544	-2.08845	0.0304123	Was	Down	Arid1b
ENSMUSG00000049800	808.277	-0.255709	0.0303882	Sertad2	None	Arid1b
ENSMUSG00000001260	396.256	0.528218	0.0303797	Gabrg1	None	Arid1b
ENSMUSG00000041781	2431.26	-0.176202	0.0303457	Cpsf2	None	Arid1b
ENSMUSG00000085412	4.68831	1.25346	0.0303275	Halr1	Up	Arid1b
ENSMUSG00000083097	154.242	0.281488	0.0303057	Gm14494	None	Arid1b
ENSMUSG00000112324	131.064	2.2364	0.0302747	Gm47939	Up	Arid1b
ENSMUSG00000001440	7873.62	0.184193	0.0302468	Kpnb1	None	Arid1b
ENSMUSG00000014776	177.49	-0.522813	0.0302288	Nol3	None	Arid1b
ENSMUSG00000112074	6.23011	-2.21076	0.0302065	Gm48278	Down	Arid1b
ENSMUSG00000101625	6.6562	1.22282	0.0302065	Gm29371	Up	Arid1b
ENSMUSG00000073702	6507.82	0.288874	0.0302048	Rpl31	None	Arid1b
ENSMUSG00000002831	6.97107	1.33095	0.0301245	Plin4	Up	Arid1b
ENSMUSG00000049608	5.9619	1.83811	0.0301117	Gpr55	Up	Arid1b
ENSMUSG00000117757	12.2362	-2.29291	0.0301025	Gm50169	Down	Arid1b
ENSMUSG00000091177	5.9525	-2.66263	0.0300533	Gm15494	Down	Arid1b
ENSMUSG00000020805	112.748	1.16381	0.0300518	Slc13a5	Up	Arid1b
ENSMUSG00000033054	543.821	0.319755	0.0299636	Npat	None	Arid1b
ENSMUSG00000117300	73.6114	0.266385	0.029953	Gm18736	None	Arid1b
ENSMUSG00000090087	9.37259	-1.74349	0.0299402	Gm15939	Down	Arid1b
ENSMUSG00000102600	16.3589	-1.46291	0.0299402	Gm37266	Down	Arid1b
ENSMUSG00000044916	16.5975	-1.33061	0.0299199	1700029I15Rik	Down	Arid1b
ENSMUSG00000024330	90.1034	0.949125	0.0298658	Col11a2	Up	Arid1b
ENSMUSG00000024990	38.9719	1.18449	0.0298636	Rbp4	Up	Arid1b
ENSMUSG00000068141	4.68099	0.828043	0.0298318	Gm10232	Up	Arid1b
ENSMUSG00000116919	3.82873	-1.79156	0.0296542	Gm17809	Down	Arid1b
ENSMUSG00000117814	94.2027	-0.84347	0.0296079	Gm50431	Down	Arid1b
ENSMUSG00000028403	1061	0.237946	0.0296041	Zdhhc21	None	Arid1b
ENSMUSG00000028766	172.935	0.803624	0.0295735	Alpl	Up	Arid1b
ENSMUSG00000014303	640.977	0.373502	0.0295592	Glis2	None	Arid1b
ENSMUSG00000005774	276.588	0.599927	0.0295481	Rfx5	Up	Arid1b
ENSMUSG00000103767	3.39989	-1.87937	0.0295222	Gm37858	Down	Arid1b
ENSMUSG00000078689	9.77253	1.06621	0.0294912	Mup6	Up	Arid1b
ENSMUSG00000050908	1414	-0.254534	0.0294731	Tvp23a	None	Arid1b
ENSMUSG00000024404	2140.66	-0.249046	0.0294731	Riok3	None	Arid1b
ENSMUSG00000090069	42.8815	1.126	0.0294293	E430024P14Rik	Up	Arid1b
ENSMUSG00000074867	28.5204	1.13635	0.029429	Zfp808	Up	Arid1b
ENSMUSG00000002661	297.406	0.391026	0.0293042	Alkbh7	None	Arid1b
ENSMUSG00000044854	6.82503	1.7876	0.0293024	1700056E22Rik	Up	Arid1b
ENSMUSG00000092837	39.2675	-1.9399	0.0292781	Rpph1	Down	Arid1b
ENSMUSG00000054951	24.0074	1.23404	0.0292395	9130008F23Rik	Up	Arid1b
ENSMUSG00000085055	7.53263	-2.30668	0.029231	Gm15958	Down	Arid1b
ENSMUSG00000069135	444.83	0.318637	0.0292071	Fgfr1op	None	Arid1b
ENSMUSG00000074746	1445.59	-0.218017	0.029203	Pdzd8	None	Arid1b
ENSMUSG00000087377	6.24967	1.65188	0.029203	AV099323	Up	Arid1b
ENSMUSG00000068762	44.1836	1.2833	0.0291983	Gstm6	Up	Arid1b
ENSMUSG00000007739	6187.65	-0.174243	0.0291887	Cct4	None	Arid1b
ENSMUSG00000041842	126.1	1.11398	0.0291813	Fhdc1	Up	Arid1b
ENSMUSG00000118200	4.69203	-1.30801	0.0291251	Gm31621	Down	Arid1b
ENSMUSG00000056055	24.8375	1.32665	0.0291133	Sag	Up	Arid1b
ENSMUSG00000023159	5.67516	1.77262	0.0291108	Psg29	Up	Arid1b
ENSMUSG00000020234	8.81497	-2.12963	0.0290828	4930404N11Rik	Down	Arid1b
ENSMUSG00000039254	626.809	0.485076	0.0290619	Pomt1	None	Arid1b
ENSMUSG00000112963	7.07028	2.12161	0.0290485	Gm6093	Up	Arid1b
ENSMUSG00000074811	163.136	0.579236	0.0290066	Hps6	None	Arid1b
ENSMUSG00000025762	290.497	-0.561441	0.0289605	Larp1b	None	Arid1b
ENSMUSG00000113387	3.38945	-1.65562	0.0289122	Gm31508	Down	Arid1b
ENSMUSG00000025359	16.2874	1.34913	0.028869	Pmel	Up	Arid1b
ENSMUSG00000044122	21.1592	1.22727	0.0288461	Proca1	Up	Arid1b
ENSMUSG00000074179	5.39024	1.17048	0.028791	Gm10639	Up	Arid1b
ENSMUSG00000111080	378.163	-0.474568	0.0287587	Gm20300	None	Arid1b
ENSMUSG00000086697	4.97619	-2.04825	0.0287306	4933427G23Rik	Down	Arid1b
ENSMUSG00000044348	325.061	-0.415938	0.0287223	Slc25a53	None	Arid1b
ENSMUSG00000008036	3711.36	-0.20379	0.0287223	Ap2s1	None	Arid1b
ENSMUSG00000013419	1717.6	-0.258445	0.0286203	Zfp651	None	Arid1b
ENSMUSG00000035722	233.459	0.883839	0.0284832	Abca7	Up	Arid1b
ENSMUSG00000025197	4.25444	0.922072	0.028392	Cyp2c23	Up	Arid1b
ENSMUSG00000024382	1114.72	0.208874	0.0283856	Ercc3	None	Arid1b
ENSMUSG00000043687	124.77	-0.66099	0.0283486	1190005I06Rik	Down	Arid1b
ENSMUSG00000022945	295.522	-0.706137	0.0283206	Chaf1b	Down	Arid1b
ENSMUSG00000113921	4.54998	-2.07746	0.0283077	Gm48054	Down	Arid1b
ENSMUSG00000071001	9.07849	1.59006	0.0281603	Hrct1	Up	Arid1b
ENSMUSG00000073758	24.1512	1.09177	0.0281288	Sh3d21	Up	Arid1b
ENSMUSG00000030157	40.0409	1.09092	0.028121	Clec2d	Up	Arid1b
ENSMUSG00000117255	9.39179	-3.40643	0.0281207	Gm49864	Down	Arid1b
ENSMUSG00000035407	61.8606	0.767938	0.0280953	Kank4	Up	Arid1b
ENSMUSG00000040600	5.11913	-2.01825	0.0280613	Eps8l3	Down	Arid1b
ENSMUSG00000031783	1113.36	-0.231904	0.0280198	Polr2c	None	Arid1b
ENSMUSG00000034209	82.7616	-1.15142	0.0279721	Rasl10a	Down	Arid1b
ENSMUSG00000118377	2.97946	1.71657	0.0279143	Gm9276	Up	Arid1b
ENSMUSG00000082039	7.08492	0.642645	0.0278447	Gm15653	Up	Arid1b
ENSMUSG00000090996	543.556	0.137703	0.0278264	Gm20458	None	Arid1b
ENSMUSG00000071491	5.79955	-2.38602	0.0277392	Vmn1r209	Down	Arid1b
ENSMUSG00000086487	5.24413	-2.49282	0.0277018	Gm11638	Down	Arid1b
ENSMUSG00000035666	2646.56	-0.316371	0.027672	Gtf3c4	None	Arid1b
ENSMUSG00000054770	498.279	-0.311475	0.0276685	Kctd18	None	Arid1b
ENSMUSG00000026655	2116.86	0.440688	0.027668	Fam107b	None	Arid1b
ENSMUSG00000106022	6.24582	1.75243	0.0276466	Gm42929	Up	Arid1b
ENSMUSG00000097831	4.6823	2.17097	0.0276466	4930540M05Rik	Up	Arid1b
ENSMUSG00000108942	92.2156	-0.89104	0.0276213	Gm44660	Down	Arid1b
ENSMUSG00000003531	1557.67	0.274208	0.0275656	Dgcr6	None	Arid1b
ENSMUSG00000028149	3874.18	-0.268703	0.0274841	Rap1gds1	None	Arid1b
ENSMUSG00000025790	1158.4	-0.401438	0.0274604	Slco3a1	None	Arid1b
ENSMUSG00000012396	7.95675	1.31928	0.0274064	Nanog	Up	Arid1b
ENSMUSG00000052951	36.3678	1.53418	0.0273485	C130021I20Rik	Up	Arid1b
ENSMUSG00000042632	317.063	0.687591	0.0273484	Pla2g6	Up	Arid1b
ENSMUSG00000045377	45.7021	1.02435	0.0273362	Tmem88	Up	Arid1b
ENSMUSG00000097042	35.7727	-1.02022	0.0272388	Gm17491	Down	Arid1b
ENSMUSG00000115373	9.07069	-2.02182	0.0272283	Gm49194	Down	Arid1b
ENSMUSG00000069272	17.8395	1.59357	0.02712	Hist1h2ae	Up	Arid1b
ENSMUSG00000046133	7.23249	0.659151	0.0270373	C130073F10Rik	Up	Arid1b
ENSMUSG00000090370	11.0947	-3.56443	0.0270283	Gm21989	Down	Arid1b
ENSMUSG00000027550	374.521	-0.353944	0.0270155	Lrrcc1	None	Arid1b
ENSMUSG00000108857	5.95135	-2.29946	0.0269669	Gm44578	Down	Arid1b
ENSMUSG00000026405	3.5379	2.77731	0.0269656	C4bp	Up	Arid1b
ENSMUSG00000040840	3.3864	-1.7377	0.0269096	4930579G18Rik	Down	Arid1b
ENSMUSG00000029859	7.63768	2.14189	0.0269096	Epha1	Up	Arid1b
ENSMUSG00000024306	3.81945	-1.69887	0.0268762	Ccdc178	Down	Arid1b
ENSMUSG00000029334	37.8099	1.3361	0.0268713	Prkg2	Up	Arid1b
ENSMUSG00000063047	422.854	-0.399292	0.0268581	Zfp780b	None	Arid1b
ENSMUSG00000097199	10.3578	-1.83199	0.0268163	Gm26991	Down	Arid1b
ENSMUSG00000107194	10.6691	-2.68853	0.026784	Gm43173	Down	Arid1b
ENSMUSG00000022504	5.80906	2.38866	0.0267029	Ciita	Up	Arid1b
ENSMUSG00000057863	4180.14	0.299526	0.0266884	Rpl36	None	Arid1b
ENSMUSG00000044220	4.36518	-1.55569	0.0266568	Nkx2-3	Down	Arid1b
ENSMUSG00000027324	147.515	-0.580958	0.02665	Rpusd2	None	Arid1b
ENSMUSG00000071068	3.11501	-1.86786	0.026628	Treml2	Down	Arid1b
ENSMUSG00000069910	56.0986	0.880095	0.0265663	Spdl1	Up	Arid1b
ENSMUSG00000111228	3.52194	-1.5799	0.0265303	Gm48789	Down	Arid1b
ENSMUSG00000098973	37.1639	-1.6087	0.0265265	Mir6236	Down	Arid1b
ENSMUSG00000050397	31.2218	-1.70171	0.0265126	Foxl2	Down	Arid1b
ENSMUSG00000085287	32.4826	-0.995783	0.0265126	4833418N02Rik	Down	Arid1b
ENSMUSG00000024565	398.765	-0.327273	0.026474	Sall3	None	Arid1b
ENSMUSG00000118043	9.48538	-2.05627	0.0264516	Gm50206	Down	Arid1b
ENSMUSG00000029104	1623.84	-0.321339	0.0264442	Htt	None	Arid1b
ENSMUSG00000053626	71.2148	1.1905	0.0264442	Tll1	Up	Arid1b
ENSMUSG00000114994	7.37913	1.71221	0.0264442	Gm49097	Up	Arid1b
ENSMUSG00000020628	1034.07	0.295722	0.0264439	Trappc12	None	Arid1b
ENSMUSG00000094822	5.53921	1.58028	0.0263615	Olfr243	Up	Arid1b
ENSMUSG00000034761	1729.94	-0.231927	0.0263337	Map4k5	None	Arid1b
ENSMUSG00000019734	34.361	1.11872	0.026299	Tmc4	Up	Arid1b
ENSMUSG00000075470	2886.48	-0.156941	0.026295	Alg10b	None	Arid1b
ENSMUSG00000102737	15.8624	-1.8393	0.02623	1700016A09Rik	Down	Arid1b
ENSMUSG00000019428	5593.99	0.160327	0.0262268	Fkbp8	None	Arid1b
ENSMUSG00000098950	691.392	-0.601761	0.0262168	Gm28036	Down	Arid1b
ENSMUSG00000041203	2027.07	-0.401071	0.0261927	Trir	None	Arid1b
ENSMUSG00000078154	19.8886	0.769223	0.0261927	Gm12184	Up	Arid1b
ENSMUSG00000038274	6761.49	0.207493	0.0261629	Fau	None	Arid1b
ENSMUSG00000102803	9.76611	2.11554	0.0261543	Gm37477	Up	Arid1b
ENSMUSG00000032083	8.92775	-1.76515	0.0261452	Apoa1	Down	Arid1b
ENSMUSG00000029090	1754.65	0.279366	0.0261452	Adgra3	None	Arid1b
ENSMUSG00000041506	694.367	-0.31134	0.0260906	Rrp9	None	Arid1b
ENSMUSG00000024983	1286.93	-0.204987	0.0260689	Vti1a	None	Arid1b
ENSMUSG00000029047	187.969	-0.533909	0.0260074	Pex10	None	Arid1b
ENSMUSG00000108477	64.0035	-0.751075	0.0259974	Gm44878	Down	Arid1b
ENSMUSG00000038240	417.419	-0.401068	0.025989	Pdss2	None	Arid1b
ENSMUSG00000107821	5.11331	0.911024	0.0259432	Gm8038	Up	Arid1b
ENSMUSG00000034602	2014.03	0.216804	0.0259144	Mon2	None	Arid1b
ENSMUSG00000014782	17.4601	-1.52666	0.0259092	Plekhg4	Down	Arid1b
ENSMUSG00000042099	314.819	-0.558108	0.0258083	Kank3	None	Arid1b
ENSMUSG00000115360	3.96694	-1.99494	0.025696	Gm48932	Down	Arid1b
ENSMUSG00000024552	149.31	1.18511	0.025683	Slc14a2	Up	Arid1b
ENSMUSG00000019952	515.619	-0.502035	0.0256777	Poc1b	None	Arid1b
ENSMUSG00000058922	259.277	-0.244895	0.0256731	Gm10052	None	Arid1b
ENSMUSG00000037716	17.337	1.38604	0.0256614	Ccdc33	Up	Arid1b
ENSMUSG00000040078	463.088	0.331552	0.0256535	Ptges3-ps	None	Arid1b
ENSMUSG00000026866	9.47171	1.89349	0.0255968	Kynu	Up	Arid1b
ENSMUSG00000104095	5.36817	-2.40544	0.0255657	Gm37315	Down	Arid1b
ENSMUSG00000090458	33.8518	-1.27112	0.0254192	Gm17122	Down	Arid1b
ENSMUSG00000085737	2.97805	2.40122	0.0253847	Gm13442	Up	Arid1b
ENSMUSG00000109147	67.8543	-0.845518	0.025383	4930431P19Rik	Down	Arid1b
ENSMUSG00000029607	6.35351	-1.94076	0.0253763	Ankrd61	Down	Arid1b
ENSMUSG00000097101	5.8073	2.10085	0.0253757	1810034E14Rik	Up	Arid1b
ENSMUSG00000024985	77.4306	1.19118	0.025246	Tcf7l2	Up	Arid1b
ENSMUSG00000046959	100.406	-0.754814	0.0251913	Slc26a1	Down	Arid1b
ENSMUSG00000118292	4.39701	-2.17908	0.0251374	Gm10549	Down	Arid1b
ENSMUSG00000056201	28150.6	-0.366872	0.0251374	Cfl1	None	Arid1b
ENSMUSG00000025880	204.325	-0.569998	0.0251144	Smad7	None	Arid1b
ENSMUSG00000110260	5.11667	-2.51181	0.0251004	Gm30504	Down	Arid1b
ENSMUSG00000027702	14.0692	1.21051	0.0250931	Lrrc34	Up	Arid1b
ENSMUSG00000098234	634.486	0.286802	0.0250612	Snhg6	None	Arid1b
ENSMUSG00000029370	15.618	1.55753	0.0250516	Rassf6	Up	Arid1b
ENSMUSG00000022805	54.9949	1.03063	0.0250433	Maats1	Up	Arid1b
ENSMUSG00000111837	4.54679	-2.47871	0.0249781	Gm47135	Down	Arid1b
ENSMUSG00000097756	192.52	0.875712	0.0249748	A730056A06Rik	Up	Arid1b
ENSMUSG00000030671	306.38	-0.624957	0.0249037	Pde3b	Down	Arid1b
ENSMUSG00000052415	20.8811	1.38661	0.0248908	Tchh	Up	Arid1b
ENSMUSG00000108413	3.53969	2.5472	0.0247787	BC026762	Up	Arid1b
ENSMUSG00000107751	3.9818	1.76889	0.0247426	Gm6749	Up	Arid1b
ENSMUSG00000051517	37.7373	1.02652	0.0246741	Arhgef39	Up	Arid1b
ENSMUSG00000109193	3.2554	-2.10593	0.0246708	Gm39027	Down	Arid1b
ENSMUSG00000005950	31.6663	1.30759	0.0246025	P2rx5	Up	Arid1b
ENSMUSG00000104723	3.38451	-1.79947	0.0245854	Gm43106	Down	Arid1b
ENSMUSG00000050875	1437.42	-0.24149	0.0245039	Minar2	None	Arid1b
ENSMUSG00000034212	10.9055	-1.75753	0.0244818	Ankmy1	Down	Arid1b
ENSMUSG00000078640	58.817	0.8371	0.0244699	Gm11627	Up	Arid1b
ENSMUSG00000096629	14.2227	-1.67526	0.024417	Gm3383	Down	Arid1b
ENSMUSG00000092014	88.9509	0.26579	0.024417	Gm4468	None	Arid1b
ENSMUSG00000031551	6.22877	2.20326	0.0244035	Ido1	Up	Arid1b
ENSMUSG00000059412	42.126	-0.989758	0.0243962	Fxyd2	Down	Arid1b
ENSMUSG00000060600	79.0124	-0.692889	0.0243615	Eno3	Down	Arid1b
ENSMUSG00000057719	4.82358	2.19436	0.0243615	Sh3rf2	Up	Arid1b
ENSMUSG00000025141	8.67524	-2.32848	0.0243353	Myadml2	Down	Arid1b
ENSMUSG00000032567	155.601	0.619818	0.0243284	Aste1	Up	Arid1b
ENSMUSG00000079685	75.2951	1.31811	0.0243284	Ulbp1	Up	Arid1b
ENSMUSG00000096856	191.115	-0.593415	0.0243121	Gm10778	Down	Arid1b
ENSMUSG00000028841	4.81821	2.33244	0.0242749	Cnksr1	Up	Arid1b
ENSMUSG00000029811	7.67073	1.29369	0.0242465	Aoc1	Up	Arid1b
ENSMUSG00000024807	941.922	-0.277063	0.0242431	Syvn1	None	Arid1b
ENSMUSG00000056770	2779.17	-0.162719	0.0242339	Setd3	None	Arid1b
ENSMUSG00000053263	27.9839	-1.15253	0.0242323	Gm12592	Down	Arid1b
ENSMUSG00000074629	5.9492	-2.81942	0.0241822	4930518I15Rik	Down	Arid1b
ENSMUSG00000063972	82.2829	-0.773924	0.024174	Nr6a1	Down	Arid1b
ENSMUSG00000051606	12.7623	1.82192	0.0241667	2010001K21Rik	Up	Arid1b
ENSMUSG00000020783	819.057	-0.271058	0.0241262	Ncbp3	None	Arid1b
ENSMUSG00000083111	48.0998	0.906081	0.0241262	Gm14421	Up	Arid1b
ENSMUSG00000053368	10.3419	1.26592	0.0241262	Rxfp2	Up	Arid1b
ENSMUSG00000063439	373.624	0.349181	0.0241178	B9d2	None	Arid1b
ENSMUSG00000037418	22.9823	1.42407	0.0241178	Best1	Up	Arid1b
ENSMUSG00000116776	6.65049	1.35848	0.0240214	Gm46544	Up	Arid1b
ENSMUSG00000081467	5.70208	-2.44379	0.0240167	Gm13337	Down	Arid1b
ENSMUSG00000003476	4.55215	-2.40484	0.0239308	Crhr2	Down	Arid1b
ENSMUSG00000116891	5.11286	-2.59752	0.0238983	Gm32679	Down	Arid1b
ENSMUSG00000101462	26.0748	-1.67418	0.0238888	Gm3052	Down	Arid1b
ENSMUSG00000013858	2201.63	-0.200394	0.0238843	Tmem259	None	Arid1b
ENSMUSG00000090112	1331.7	-0.232896	0.0238541	Shprh	None	Arid1b
ENSMUSG00000022157	4.39258	0.996456	0.0238409	Mcpt8	Up	Arid1b
ENSMUSG00000113343	26.4469	-1.55481	0.0238339	Gm34923	Down	Arid1b
ENSMUSG00000006930	419.337	0.428168	0.0238294	Hap1	None	Arid1b
ENSMUSG00000069014	3954.72	0.323547	0.0237125	Gm5641	None	Arid1b
ENSMUSG00000031775	116.54	0.739369	0.0237089	Pllp	Up	Arid1b
ENSMUSG00000067017	682.709	-0.303067	0.0236476	Gm3608	None	Arid1b
ENSMUSG00000035078	2403.22	-0.211403	0.0236451	Mtmr9	None	Arid1b
ENSMUSG00000090707	8.69489	-2.32694	0.0236296	Gm8237	Down	Arid1b
ENSMUSG00000049037	5.1215	-2.65265	0.0236195	Clec4a1	Down	Arid1b
ENSMUSG00000028700	1842.73	-0.194656	0.0235114	Pomgnt1	None	Arid1b
ENSMUSG00000038871	1555.98	-0.210857	0.0235102	Bpgm	None	Arid1b
ENSMUSG00000094747	81.6722	-1.04309	0.0234511	Olfr1307	Down	Arid1b
ENSMUSG00000106224	5.95697	2.00643	0.0234166	Gm43823	Up	Arid1b
ENSMUSG00000071866	29323.6	-0.18145	0.0233925	Ppia	None	Arid1b
ENSMUSG00000031880	22.673	1.23954	0.0233619	Rrad	Up	Arid1b
ENSMUSG00000043753	30.3623	-1.1826	0.0233333	Dmrta1	Down	Arid1b
ENSMUSG00000012609	496.868	-0.357474	0.0233289	Ttll5	None	Arid1b
ENSMUSG00000063611	16.4499	1.31922	0.023319	Gm10134	Up	Arid1b
ENSMUSG00000002814	227.017	-0.443876	0.0232884	Top3a	None	Arid1b
ENSMUSG00000027867	26.1622	1.39809	0.0232358	Spag17	Up	Arid1b
ENSMUSG00000043913	27.538	1.48501	0.0231991	Ccdc60	Up	Arid1b
ENSMUSG00000059741	5.66938	-2.81439	0.023137	Myl3	Down	Arid1b
ENSMUSG00000022995	3257.41	-0.360023	0.0230631	Enah	None	Arid1b
ENSMUSG00000085615	34.4645	1.01231	0.0230618	A330035P11Rik	Up	Arid1b
ENSMUSG00000105018	10.523	-3.86633	0.0230528	Gm43546	Down	Arid1b
ENSMUSG00000018405	344.421	-0.655315	0.0228962	Mrm1	Down	Arid1b
ENSMUSG00000040387	472.423	-0.444258	0.0228962	Klhl32	None	Arid1b
ENSMUSG00000101682	61.798	0.385329	0.0228913	Gm29228	None	Arid1b
ENSMUSG00000079644	4.25082	2.54595	0.022866	Gm1110	Up	Arid1b
ENSMUSG00000038400	1056.93	0.64886	0.022865	Pmepa1	Up	Arid1b
ENSMUSG00000048473	3.53973	-2.35677	0.0227723	Sult6b2	Down	Arid1b
ENSMUSG00000073565	73.7866	-0.760926	0.0227686	Prr16	Down	Arid1b
ENSMUSG00000018581	20.1764	1.40347	0.0227299	Dnah11	Up	Arid1b
ENSMUSG00000045540	14.1776	-1.68758	0.0226907	Olfr600	Down	Arid1b
ENSMUSG00000057522	3874.23	-0.326789	0.0226829	Spop	None	Arid1b
ENSMUSG00000044864	1695.48	-0.246287	0.0226496	Ankrd50	None	Arid1b
ENSMUSG00000020155	6.52255	1.9802	0.0226104	Kcnmb1	Up	Arid1b
ENSMUSG00000087041	10.8291	-3.91511	0.0226051	Gm16295	Down	Arid1b
ENSMUSG00000038257	9.37181	-1.88654	0.022574	Glra3	Down	Arid1b
ENSMUSG00000107173	4.12101	-2.36466	0.0225552	Gm43266	Down	Arid1b
ENSMUSG00000027845	323.952	0.502375	0.0225276	Dclre1b	None	Arid1b
ENSMUSG00000022436	99.6965	0.866858	0.0224693	Sh3bp1	Up	Arid1b
ENSMUSG00000026201	1335.61	0.251521	0.0224606	Stk16	None	Arid1b
ENSMUSG00000025934	8.09004	1.90573	0.022431	Gsta3	Up	Arid1b
ENSMUSG00000047507	12.6631	-2.17343	0.0224275	Baiap3	Down	Arid1b
ENSMUSG00000039330	4.11029	2.52263	0.0224275	Tsga10ip	Up	Arid1b
ENSMUSG00000062778	12.2216	1.70172	0.0224104	Chia1	Up	Arid1b
ENSMUSG00000039704	1441.75	-0.227189	0.022361	Lmbrd2	None	Arid1b
ENSMUSG00000051839	4.24837	2.46315	0.0222362	Gypa	Up	Arid1b
ENSMUSG00000044881	116.402	0.890242	0.022224	Coa4	Up	Arid1b
ENSMUSG00000093460	24.8983	1.70993	0.0222077	Six3os1	Up	Arid1b
ENSMUSG00000053536	2700.51	0.156902	0.0221449	Cstf2t	None	Arid1b
ENSMUSG00000033998	607.431	-0.599489	0.0220757	Kcnk1	Down	Arid1b
ENSMUSG00000031154	1653.33	-0.245041	0.0220425	Otud5	None	Arid1b
ENSMUSG00000064281	12.0232	1.91043	0.0220294	Rpl19-ps1	Up	Arid1b
ENSMUSG00000117815	10.9	-1.73031	0.0220082	Gm50166	Down	Arid1b
ENSMUSG00000105708	5.26596	-2.60173	0.0220047	Gm36070	Down	Arid1b
ENSMUSG00000034807	2203.85	0.415914	0.021992	Colgalt1	None	Arid1b
ENSMUSG00000078117	20.9021	-1.46541	0.0219844	Gm16485	Down	Arid1b
ENSMUSG00000003581	780.416	0.277436	0.0219679	Rnf215	None	Arid1b
ENSMUSG00000070565	1279.92	0.492068	0.0219264	Rasal2	None	Arid1b
ENSMUSG00000011254	243.612	-0.684364	0.0219034	Thg1l	Down	Arid1b
ENSMUSG00000087336	19.6066	-1.44178	0.0218936	Gm15860	Down	Arid1b
ENSMUSG00000034796	66.7136	-1.29055	0.0218911	Cpne7	Down	Arid1b
ENSMUSG00000042903	413.798	0.511297	0.0218689	Foxo4	None	Arid1b
ENSMUSG00000042268	17.5921	1.47731	0.021867	Slc26a9	Up	Arid1b
ENSMUSG00000049511	69.5746	-1.09277	0.0218391	Htr1b	Down	Arid1b
ENSMUSG00000051212	7.96877	-2.77508	0.0217816	Gpr183	Down	Arid1b
ENSMUSG00000079652	8.22982	-2.22519	0.0216779	Fam71f2	Down	Arid1b
ENSMUSG00000084915	18.4559	1.3185	0.0216678	C230037L18Rik	Up	Arid1b
ENSMUSG00000046330	5916.68	0.364483	0.0216237	Rpl37a	None	Arid1b
ENSMUSG00000020660	31.6199	1.036	0.021604	Pomc	Up	Arid1b
ENSMUSG00000115088	19.1369	-1.29145	0.0215939	Gm49165	Down	Arid1b
ENSMUSG00000021130	1314.56	0.279457	0.0215168	Galnt16	None	Arid1b
ENSMUSG00000070637	5.26737	-2.64181	0.0214935	Srarp	Down	Arid1b
ENSMUSG00000047894	7.80588	0.737347	0.0214935	Ang2	Up	Arid1b
ENSMUSG00000026019	1042.49	-0.306973	0.0214934	Wdr12	None	Arid1b
ENSMUSG00000100706	92.4786	-1.36818	0.0214865	Gm19744	Down	Arid1b
ENSMUSG00000016028	572.248	0.626356	0.021386	Celsr1	Up	Arid1b
ENSMUSG00000070583	144.52	-0.665637	0.0213686	Fv1	Down	Arid1b
ENSMUSG00000027678	735.572	-0.599483	0.0213448	Ncoa3	Down	Arid1b
ENSMUSG00000061653	41.4449	-1.2806	0.0213279	Vmn1r46	Down	Arid1b
ENSMUSG00000042369	750.553	0.297788	0.0213279	Rbm45	None	Arid1b
ENSMUSG00000031489	6.66187	2.19074	0.0213204	Adrb3	Up	Arid1b
ENSMUSG00000029152	4975.96	-0.223782	0.0212823	Ociad1	None	Arid1b
ENSMUSG00000115842	11.6457	-1.82991	0.0212632	Gm49092	Down	Arid1b
ENSMUSG00000060063	33.0855	-1.41986	0.0211689	Alox5ap	Down	Arid1b
ENSMUSG00000029804	1375.37	-0.727663	0.0211349	Herc3	Down	Arid1b
ENSMUSG00000031523	601.326	-0.359762	0.0211189	Dlc1	None	Arid1b
ENSMUSG00000083186	7.80458	0.739357	0.0210153	Gm11805	Up	Arid1b
ENSMUSG00000033295	4595.04	-0.276256	0.021005	Ptprf	None	Arid1b
ENSMUSG00000111171	13.8733	-1.66034	0.0209964	Gm47815	Down	Arid1b
ENSMUSG00000030494	61.7641	0.840751	0.0209684	Rhpn2	Up	Arid1b
ENSMUSG00000032198	298.845	0.45087	0.0209202	Dock6	None	Arid1b
ENSMUSG00000037466	196.674	-0.673411	0.020856	Tedc1	Down	Arid1b
ENSMUSG00000092300	10.8104	-2.20556	0.0208334	Cdk3	Down	Arid1b
ENSMUSG00000108414	527.004	0.433814	0.0208075	Snhg1	None	Arid1b
ENSMUSG00000109523	174.024	-0.864091	0.0207547	Gdf1	Down	Arid1b
ENSMUSG00000097967	3.69046	-2.5042	0.0207363	Gm27002	Down	Arid1b
ENSMUSG00000112794	13.477	-1.68897	0.0207103	Gm48878	Down	Arid1b
ENSMUSG00000026578	436.777	-0.391673	0.0207103	Ccdc181	None	Arid1b
ENSMUSG00000037351	3156.16	0.269482	0.0207087	Actr1b	None	Arid1b
ENSMUSG00000113555	125.131	0.2599	0.0206956	Gm10095	None	Arid1b
ENSMUSG00000039462	6.66396	2.28306	0.0206924	Col10a1	Up	Arid1b
ENSMUSG00000032306	837.262	0.291062	0.0206564	Mpi	None	Arid1b
ENSMUSG00000030042	1611.54	0.327937	0.0206564	Pole4	None	Arid1b
ENSMUSG00000021710	2291.08	0.269679	0.0206506	Nln	None	Arid1b
ENSMUSG00000093954	120.184	-0.319423	0.0206371	Gm16867	None	Arid1b
ENSMUSG00000078606	25.3428	1.35425	0.0206205	Gm4070	Up	Arid1b
ENSMUSG00000109127	4.25396	2.56602	0.0206044	Gm31135	Up	Arid1b
ENSMUSG00000017167	41.5106	1.14527	0.0205977	Cntnap1	Up	Arid1b
ENSMUSG00000037738	24.3919	2.04925	0.0205977	Nek5	Up	Arid1b
ENSMUSG00000059409	2582.24	-0.198761	0.0205959	Ppp2r5d	None	Arid1b
ENSMUSG00000022996	6.53154	1.83731	0.0205636	Wnt10b	Up	Arid1b
ENSMUSG00000106508	6.10622	-2.81273	0.0205617	4933425M03Rik	Down	Arid1b
ENSMUSG00000070644	127.536	-0.56003	0.0205408	Etnk2	None	Arid1b
ENSMUSG00000004371	22.0179	1.27467	0.02053	Il11	Up	Arid1b
ENSMUSG00000026189	113.885	0.607737	0.0205274	Pecr	Up	Arid1b
ENSMUSG00000026304	11.3242	1.96425	0.0205042	Rab17	Up	Arid1b
ENSMUSG00000030532	619.814	1.15925	0.0204874	Hddc3	Up	Arid1b
ENSMUSG00000030382	3.69233	-2.46946	0.0204744	Slc27a5	Down	Arid1b
ENSMUSG00000043923	122.916	-0.68209	0.0204693	Ccdc84	Down	Arid1b
ENSMUSG00000061802	12.0921	1.66946	0.0204301	Armc4	Up	Arid1b
ENSMUSG00000040606	1214.4	-0.304993	0.0204055	Kazn	None	Arid1b
ENSMUSG00000044788	154.008	0.629915	0.0203435	Fads6	Up	Arid1b
ENSMUSG00000038175	337.858	-0.535963	0.0203104	Mylip	None	Arid1b
ENSMUSG00000031848	1254.61	0.372521	0.0202797	Lsm4	None	Arid1b
ENSMUSG00000070780	14.3193	1.65898	0.0202622	Rbm47	Up	Arid1b
ENSMUSG00000117648	16.8953	1.52676	0.0202539	Gm32282	Up	Arid1b
ENSMUSG00000022295	2129.22	0.226188	0.0202483	Atp6v1c1	None	Arid1b
ENSMUSG00000038446	785.67	0.264728	0.0202247	Cdc40	None	Arid1b
ENSMUSG00000109383	3.25518	-2.47645	0.0202235	Gm36584	Down	Arid1b
ENSMUSG00000020419	4.24128	2.89311	0.0202198	Hormad2	Up	Arid1b
ENSMUSG00000069307	24.2607	1.05786	0.0202053	Hist1h2bq	Up	Arid1b
ENSMUSG00000038271	486.265	-0.320699	0.0201883	Iffo1	None	Arid1b
ENSMUSG00000070604	107.571	-0.827732	0.0201127	Vsig10l	Down	Arid1b
ENSMUSG00000030607	22.7387	-1.81302	0.0200883	Acan	Down	Arid1b
ENSMUSG00000039531	220.012	0.513255	0.0200883	Zup1	None	Arid1b
ENSMUSG00000112633	6.09669	-2.8906	0.0200871	Gm47627	Down	Arid1b
ENSMUSG00000032623	4.68026	1.13079	0.0200669	Oas1d	Up	Arid1b
ENSMUSG00000039748	171.196	1.44937	0.0200635	Exo1	Up	Arid1b
ENSMUSG00000022330	4.25267	2.71562	0.0200575	Osr2	Up	Arid1b
ENSMUSG00000107632	3.83273	-2.60678	0.0200554	Gm44070	Down	Arid1b
ENSMUSG00000027582	1010.19	-0.399499	0.0200283	Zgpat	None	Arid1b
ENSMUSG00000117220	3.68624	-2.62504	0.0200108	Gm49932	Down	Arid1b
ENSMUSG00000081769	7.51426	2.00434	0.0200023	Gm12216	Up	Arid1b
ENSMUSG00000084904	9.23475	-2.52808	0.0199754	Gm14827	Down	Arid1b
ENSMUSG00000046862	657.281	0.508557	0.0199713	Pramef8	None	Arid1b
ENSMUSG00000031070	64.8066	1.38256	0.0199477	Mrgprf	Up	Arid1b
ENSMUSG00000040734	100.474	-0.665239	0.0199446	Ppp1r13l	Down	Arid1b
ENSMUSG00000038057	5.53349	2.17056	0.0199112	Dbil5	Up	Arid1b
ENSMUSG00000117401	4.67442	2.53491	0.0199094	4833419F23Rik	Up	Arid1b
ENSMUSG00000032911	350.35	-0.750093	0.0198329	Cspg4	Down	Arid1b
ENSMUSG00000086822	13.3689	-2.07179	0.019825	5330413P13Rik	Down	Arid1b
ENSMUSG00000022960	338.44	-0.598367	0.0197923	Donson	Down	Arid1b
ENSMUSG00000027131	1629.4	0.211095	0.019718	Emc4	None	Arid1b
ENSMUSG00000078435	116.768	-0.655759	0.0197108	AU041133	Down	Arid1b
ENSMUSG00000090824	4.54602	-2.69183	0.019705	Olfr1344	Down	Arid1b
ENSMUSG00000046814	6.79976	2.16593	0.0196533	Gchfr	Up	Arid1b
ENSMUSG00000097277	82.0304	0.865694	0.0196479	2900076A07Rik	Up	Arid1b
ENSMUSG00000102605	7.38981	-2.93205	0.0196079	Gm37264	Down	Arid1b
ENSMUSG00000035179	29.6954	1.57373	0.0196021	Ppp1r32	Up	Arid1b
ENSMUSG00000026860	1525.42	-0.417898	0.0195975	Sh3glb2	None	Arid1b
ENSMUSG00000026999	670.373	0.450027	0.0195832	Nup35	None	Arid1b
ENSMUSG00000005078	1210.74	0.277038	0.0195496	Jkamp	None	Arid1b
ENSMUSG00000032491	220.369	0.752885	0.0194929	Nradd	Up	Arid1b
ENSMUSG00000031860	152.058	-0.692848	0.0194286	Pbx4	Down	Arid1b
ENSMUSG00000001707	1174.21	-0.574737	0.0194154	Eef1e1	None	Arid1b
ENSMUSG00000097004	10.2244	-2.27331	0.0194153	4731419I09Rik	Down	Arid1b
ENSMUSG00000022420	1019.17	0.225768	0.0193872	Dnal4	None	Arid1b
ENSMUSG00000074207	10.0841	1.67543	0.0193872	Adh1	Up	Arid1b
ENSMUSG00000031309	1598.42	0.237908	0.0193841	Rps6ka3	None	Arid1b
ENSMUSG00000071226	116.663	-0.640025	0.0193828	Cecr2	Down	Arid1b
ENSMUSG00000026809	6.65914	2.03822	0.0193538	Spaca9	Up	Arid1b
ENSMUSG00000031200	38.9815	-1.12627	0.019291	Mtcp1	Down	Arid1b
ENSMUSG00000033365	2118.51	-0.172201	0.0192812	Ipo13	None	Arid1b
ENSMUSG00000014245	138.892	0.563006	0.0192812	Pigl	None	Arid1b
ENSMUSG00000041440	120.852	0.681708	0.0192473	Gk5	Up	Arid1b
ENSMUSG00000024773	760.224	-0.295031	0.0192362	Atg2a	None	Arid1b
ENSMUSG00000108325	18.9518	-1.45273	0.0192295	Gm44898	Down	Arid1b
ENSMUSG00000059588	112.8	1.05107	0.0191829	Calcrl	Up	Arid1b
ENSMUSG00000009628	108.354	0.978147	0.0191661	Tex15	Up	Arid1b
ENSMUSG00000064254	361.16	0.371502	0.0191659	Ethe1	None	Arid1b
ENSMUSG00000032719	11.1987	1.61253	0.0191372	Sbspon	Up	Arid1b
ENSMUSG00000033557	2738.17	0.201603	0.0191085	Fam20b	None	Arid1b
ENSMUSG00000030162	7.79679	0.747988	0.019058	Olr1	Up	Arid1b
ENSMUSG00000040345	8.80956	-2.71317	0.019054	Arhgap9	Down	Arid1b
ENSMUSG00000059714	1758.01	0.340611	0.0190285	Flot1	None	Arid1b
ENSMUSG00000032309	1394.37	0.240331	0.0189865	Fbxo22	None	Arid1b
ENSMUSG00000110712	8.49841	-2.47153	0.0189549	Gm39662	Down	Arid1b
ENSMUSG00000105850	3.97458	-2.7284	0.018949	Gm2861	Down	Arid1b
ENSMUSG00000016493	35.5018	-1.1606	0.0189216	Cd46	Down	Arid1b
ENSMUSG00000046845	7.79549	0.748235	0.01887	Il1f10	Up	Arid1b
ENSMUSG00000045294	2510.94	0.187828	0.0188646	Insig1	None	Arid1b
ENSMUSG00000102752	64.6121	0.923011	0.0188364	Gm7694	Up	Arid1b
ENSMUSG00000023886	189.536	0.962957	0.018831	Smoc2	Up	Arid1b
ENSMUSG00000032511	19.8624	1.3713	0.018824	Scn5a	Up	Arid1b
ENSMUSG00000022003	496.332	0.34049	0.0188166	Slc25a30	None	Arid1b
ENSMUSG00000002980	108.166	0.874711	0.0188166	Bcam	Up	Arid1b
ENSMUSG00000050052	217.165	0.64493	0.0187643	Tdrp	Up	Arid1b
ENSMUSG00000071568	28.8006	1.10981	0.0187643	Gm5874	Up	Arid1b
ENSMUSG00000022787	187.277	0.482664	0.0187607	Wdr53	None	Arid1b
ENSMUSG00000116056	37.749	-1.04864	0.0187406	Gm4544	Down	Arid1b
ENSMUSG00000054901	17.5744	1.44639	0.0186834	Arhgef33	Up	Arid1b
ENSMUSG00000087578	12.351	1.54853	0.018682	Ccdc142os	Up	Arid1b
ENSMUSG00000074783	4.10974	-2.70435	0.0186793	AU019990	Down	Arid1b
ENSMUSG00000057074	4.67473	1.16426	0.0186701	Ces1g	Up	Arid1b
ENSMUSG00000024986	17.7707	-1.67429	0.0186682	Hhex	Down	Arid1b
ENSMUSG00000020840	2284.54	0.321275	0.0186655	Blmh	None	Arid1b
ENSMUSG00000025176	51.1282	1.07501	0.0186655	Hoga1	Up	Arid1b
ENSMUSG00000117671	4.26239	-2.70506	0.0186624	Gm50128	Down	Arid1b
ENSMUSG00000108063	3.83295	-2.73268	0.0186453	Gm3279	Down	Arid1b
ENSMUSG00000037580	20.4021	1.41475	0.0186331	Gch1	Up	Arid1b
ENSMUSG00000063844	6.95153	-3.00786	0.018603	Olfr1276	Down	Arid1b
ENSMUSG00000054302	1342.44	0.279491	0.0185893	Eapp	None	Arid1b
ENSMUSG00000055639	130.991	-0.607393	0.0185423	Dach1	Down	Arid1b
ENSMUSG00000113249	7.7851	0.7425	0.0185398	Gm33312	Up	Arid1b
ENSMUSG00000022635	1063.07	-0.359668	0.0185327	Zcrb1	None	Arid1b
ENSMUSG00000103713	40.402	-1.03787	0.0184907	Gm2136	Down	Arid1b
ENSMUSG00000023043	6.81267	2.49517	0.018479	Krt18	Up	Arid1b
ENSMUSG00000108207	16.2025	-1.8297	0.0184707	1810059H22Rik	Down	Arid1b
ENSMUSG00000003545	10.4865	2.08757	0.0184231	Fosb	Up	Arid1b
ENSMUSG00000034959	11.7766	1.60873	0.0184065	Rubcnl	Up	Arid1b
ENSMUSG00000072476	85.9773	0.592123	0.0183639	Gm9008	Up	Arid1b
ENSMUSG00000041750	5.94415	3.35277	0.0183639	Cd1d2	Up	Arid1b
ENSMUSG00000080893	361.564	0.394978	0.0183195	Gm15920	None	Arid1b
ENSMUSG00000036764	84.5698	1.07151	0.0183064	Dnajc12	Up	Arid1b
ENSMUSG00000118100	10.756	1.9165	0.0182767	Gm50340	Up	Arid1b
ENSMUSG00000034384	10.6813	-2.34887	0.018267	Barhl2	Down	Arid1b
ENSMUSG00000034175	401.906	0.377367	0.0182607	Rhbdd3	None	Arid1b
ENSMUSG00000018377	1615.49	-0.273604	0.0182426	Vezf1	None	Arid1b
ENSMUSG00000083811	9.80099	-1.98007	0.0182172	Gm13071	Down	Arid1b
ENSMUSG00000086693	12.7587	-1.77826	0.0182158	A730081D07Rik	Down	Arid1b
ENSMUSG00000036452	333.855	-0.448108	0.0181931	Arhgap26	None	Arid1b
ENSMUSG00000031659	120.922	-0.615345	0.0181911	Adcy7	Down	Arid1b
ENSMUSG00000113424	1096.85	0.630915	0.018175	Gm48161	Up	Arid1b
ENSMUSG00000039191	1527.77	0.257822	0.0181685	Rbpj	None	Arid1b
ENSMUSG00000086770	10.5173	-1.94846	0.0181067	Gm15351	Down	Arid1b
ENSMUSG00000067870	3578.41	0.389796	0.0180791	Rpl31-ps8	None	Arid1b
ENSMUSG00000021748	3211.57	0.223967	0.0180698	Pdhb	None	Arid1b
ENSMUSG00000031631	503.796	0.431227	0.0180359	Cfap97	None	Arid1b
ENSMUSG00000095937	3386.27	-0.179428	0.0180241	Gm12671	None	Arid1b
ENSMUSG00000113200	13.931	1.30418	0.0179485	Gm48632	Up	Arid1b
ENSMUSG00000028012	6.52583	2.27614	0.0179399	Rrh	Up	Arid1b
ENSMUSG00000087467	3.96956	-2.79313	0.0178762	Gm13601	Down	Arid1b
ENSMUSG00000026939	242.561	0.544687	0.0178627	Tmem141	None	Arid1b
ENSMUSG00000030116	24.3001	1.57967	0.0178394	Mfap5	Up	Arid1b
ENSMUSG00000086098	4.83345	-2.82676	0.0178199	Gm14291	Down	Arid1b
ENSMUSG00000018189	703.013	0.315431	0.0177824	Uchl5	None	Arid1b
ENSMUSG00000097835	30.9949	-1.66526	0.0177818	Gm26910	Down	Arid1b
ENSMUSG00000020385	799.091	-0.431742	0.0177348	Clk4	None	Arid1b
ENSMUSG00000037400	1086.89	-0.548669	0.0176766	Atp11b	None	Arid1b
ENSMUSG00000032609	649.696	0.408508	0.0176766	Klhdc8b	None	Arid1b
ENSMUSG00000028028	67.4944	0.930562	0.0176529	Alpk1	Up	Arid1b
ENSMUSG00000074064	556.077	0.327237	0.0176313	Mlycd	None	Arid1b
ENSMUSG00000032584	49.4871	-1.24154	0.0176209	Mst1r	Down	Arid1b
ENSMUSG00000051007	722.848	-0.335345	0.0176076	Gatd1	None	Arid1b
ENSMUSG00000032769	56.4928	-1.07113	0.0175297	Trpa1	Down	Arid1b
ENSMUSG00000118285	8.08673	0.79019	0.0175145	Gm46618	Up	Arid1b
ENSMUSG00000039110	12.9506	1.8212	0.0175103	Mycbpap	Up	Arid1b
ENSMUSG00000085781	3.97353	2.6913	0.0175096	Gm15640	Up	Arid1b
ENSMUSG00000078486	52.257	1.27994	0.0174923	Perm1	Up	Arid1b
ENSMUSG00000031886	7.93786	0.772758	0.0174805	Ces2e	Up	Arid1b
ENSMUSG00000097002	10.2111	1.89008	0.0174506	Gm2670	Up	Arid1b
ENSMUSG00000031548	3191.88	-0.263889	0.017403	Sfrp1	None	Arid1b
ENSMUSG00000019865	10.5354	-2.36575	0.0173903	Nmbr	Down	Arid1b
ENSMUSG00000057134	1331.87	-0.376749	0.0173903	Ado	None	Arid1b
ENSMUSG00000027186	12.9188	1.7316	0.0173891	Elf5	Up	Arid1b
ENSMUSG00000045854	468.69	0.388223	0.0173888	Lyrm2	None	Arid1b
ENSMUSG00000050157	11.9134	1.61551	0.0173675	Gm867	Up	Arid1b
ENSMUSG00000025949	1014.05	-0.271221	0.017319	Pikfyve	None	Arid1b
ENSMUSG00000046456	36.2968	-0.852818	0.0172694	Tmem150b	Down	Arid1b
ENSMUSG00000109904	12.7462	1.2137	0.0172125	Gm45819	Up	Arid1b
ENSMUSG00000024795	124.821	-0.790131	0.0171923	Kif20b	Down	Arid1b
ENSMUSG00000081603	15.2837	0.879165	0.0171874	Gm14681	Up	Arid1b
ENSMUSG00000074781	4692.37	0.289145	0.0171826	Ube2n	None	Arid1b
ENSMUSG00000029415	860.081	-0.301676	0.0171763	Sdad1	None	Arid1b
ENSMUSG00000103115	11.5195	-4.28895	0.0171651	Gm37584	Down	Arid1b
ENSMUSG00000058793	4285.07	-0.188233	0.017138	Cds2	None	Arid1b
ENSMUSG00000083064	3.52805	-2.83666	0.0171091	Gm7785	Down	Arid1b
ENSMUSG00000000706	3.55121	3.8558	0.0170917	Btn1a1	Up	Arid1b
ENSMUSG00000002307	950.316	-0.37581	0.0170803	Daxx	None	Arid1b
ENSMUSG00000070737	43.6786	0.961351	0.0170803	Tmem35b	Up	Arid1b
ENSMUSG00000005667	397.795	0.405231	0.0170742	Mthfd2	None	Arid1b
ENSMUSG00000031951	237.753	-0.459964	0.0170586	Tmem231	None	Arid1b
ENSMUSG00000042372	30.2878	1.44765	0.0170459	Dmrt3	Up	Arid1b
ENSMUSG00000037894	5210.11	0.350757	0.01701	H2afz	None	Arid1b
ENSMUSG00000113890	194.305	-0.861617	0.016973	Gm48368	Down	Arid1b
ENSMUSG00000066357	7765.96	-0.198642	0.0169568	Wdr6	None	Arid1b
ENSMUSG00000027679	655.213	0.38082	0.0169568	Dnajc19	None	Arid1b
ENSMUSG00000074604	8.07464	2.49608	0.0169543	Mgst2	Up	Arid1b
ENSMUSG00000033470	5.94692	2.72662	0.0169021	Cysltr2	Up	Arid1b
ENSMUSG00000111390	9.65242	-2.58879	0.0168954	Gm48796	Down	Arid1b
ENSMUSG00000118053	22.7965	2.43793	0.0168649	Gm50244	Up	Arid1b
ENSMUSG00000082519	316.515	0.598687	0.0168634	Vamp7-ps	Up	Arid1b
ENSMUSG00000038560	23.4544	1.46543	0.016858	Sp6	Up	Arid1b
ENSMUSG00000047832	402.967	0.367166	0.0168497	Cdca4	None	Arid1b
ENSMUSG00000002104	6.81189	2.27536	0.0168497	Rapsn	Up	Arid1b
ENSMUSG00000106237	13.7806	-2.14398	0.0168475	Gm8066	Down	Arid1b
ENSMUSG00000032643	52.0285	0.883374	0.0168475	Fhl3	Up	Arid1b
ENSMUSG00000035295	9.91169	1.81247	0.0168475	Wdr38	Up	Arid1b
ENSMUSG00000073414	3.68937	2.98617	0.0168475	Mpig6b	Up	Arid1b
ENSMUSG00000061306	2702.95	-0.329953	0.0168452	Slc38a10	None	Arid1b
ENSMUSG00000053965	275.534	-0.908852	0.0168393	Pde5a	Down	Arid1b
ENSMUSG00000004319	3968.57	0.167628	0.016795	Clcn3	None	Arid1b
ENSMUSG00000087179	38.4135	1.4829	0.0167926	Gm14230	Up	Arid1b
ENSMUSG00000036698	1716.7	-0.295043	0.0167924	Ago2	None	Arid1b
ENSMUSG00000107705	137.429	-0.375412	0.0167901	Gm45062	None	Arid1b
ENSMUSG00000016559	14508.5	-0.258556	0.016782	H3f3b	None	Arid1b
ENSMUSG00000086796	9.66169	-2.52249	0.0167656	4932702P03Rik	Down	Arid1b
ENSMUSG00000053004	52.1271	1.46109	0.0167597	Hrh1	Up	Arid1b
ENSMUSG00000082258	8.08283	4.54426	0.0166996	Gm15289	Up	Arid1b
ENSMUSG00000026729	4.66516	3.51162	0.0166891	4930562F07Rik	Up	Arid1b
ENSMUSG00000109776	23.742	-1.62673	0.0166541	Gm30400	Down	Arid1b
ENSMUSG00000085982	35.2763	1.15401	0.0166074	9530051G07Rik	Up	Arid1b
ENSMUSG00000022860	87.854	-1.53105	0.0166062	Chodl	Down	Arid1b
ENSMUSG00000031820	1195.07	0.284753	0.0166045	Babam1	None	Arid1b
ENSMUSG00000032422	922.482	0.371034	0.0165932	Snx14	None	Arid1b
ENSMUSG00000035435	5.26085	-3.07025	0.0164787	Abca17	Down	Arid1b
ENSMUSG00000029020	3623.9	-0.336679	0.0164787	Mfn2	None	Arid1b
ENSMUSG00000079339	50.2626	1.21307	0.0164601	Ifit1bl1	Up	Arid1b
ENSMUSG00000022636	2268.94	0.426254	0.0164477	Alcam	None	Arid1b
ENSMUSG00000029504	447.587	-0.547602	0.0164188	Ddx51	None	Arid1b
ENSMUSG00000040714	38.6986	0.995678	0.0163807	Klc3	Up	Arid1b
ENSMUSG00000050017	2418.97	-0.174816	0.0163651	Pitpnb	None	Arid1b
ENSMUSG00000041057	1252.23	-0.290459	0.0163631	Wdr43	None	Arid1b
ENSMUSG00000015745	1115.16	-0.431613	0.0163613	Plekho1	None	Arid1b
ENSMUSG00000063605	146.799	0.616652	0.0163447	Ccdc102a	Up	Arid1b
ENSMUSG00000042492	1757.14	-0.478532	0.0163344	Tbc1d10b	None	Arid1b
ENSMUSG00000026048	824.289	0.396768	0.0162976	Ercc5	None	Arid1b
ENSMUSG00000006333	13585	0.21447	0.0162901	Rps9	None	Arid1b
ENSMUSG00000030043	73.2297	-0.886458	0.016274	Tacr1	Down	Arid1b
ENSMUSG00000001225	4.6844	2.56235	0.016274	Slc26a3	Up	Arid1b
ENSMUSG00000022682	2019.69	0.283693	0.0161795	Rrn3	None	Arid1b
ENSMUSG00000073968	64.7207	1.02278	0.0161705	Trim68	Up	Arid1b
ENSMUSG00000030649	630.688	0.392446	0.0161418	Anapc15	None	Arid1b
ENSMUSG00000016541	9524.87	-0.131907	0.0161375	Atxn10	None	Arid1b
ENSMUSG00000078796	6.51053	-3.19988	0.0160475	Zfp541	Down	Arid1b
ENSMUSG00000021963	1008.24	0.985622	0.0160223	Sap18	Up	Arid1b
ENSMUSG00000110937	8.08283	2.15275	0.0160223	Gm47629	Up	Arid1b
ENSMUSG00000059495	5434.07	-0.223172	0.01602	Arhgef12	None	Arid1b
ENSMUSG00000028344	268.447	0.468236	0.0160167	Invs	None	Arid1b
ENSMUSG00000110368	16.4389	-1.76641	0.0159793	Gm45518	Down	Arid1b
ENSMUSG00000008683	9817.24	0.513381	0.015948	Rps15a	None	Arid1b
ENSMUSG00000018427	101.809	-1.02831	0.0159227	Ypel2	Down	Arid1b
ENSMUSG00000107655	7.08532	2.28143	0.0159106	Gm44220	Up	Arid1b
ENSMUSG00000105370	10.3387	-1.92872	0.0159073	Gm42718	Down	Arid1b
ENSMUSG00000029211	590.705	0.372216	0.0159073	Gabra4	None	Arid1b
ENSMUSG00000024301	95.1808	0.826062	0.0158784	Kifc5b	Up	Arid1b
ENSMUSG00000072723	4.83734	-3.03468	0.0158781	Gm10044	Down	Arid1b
ENSMUSG00000009185	50.2956	0.46581	0.0158662	Ccl8	None	Arid1b
ENSMUSG00000089679	3.95975	-3.03106	0.0158637	Gm16299	Down	Arid1b
ENSMUSG00000027360	38.3207	1.48321	0.015846	Hdc	Up	Arid1b
ENSMUSG00000015702	11.2179	1.79056	0.0158408	Anxa9	Up	Arid1b
ENSMUSG00000038523	7.37055	2.20909	0.0158282	1700003F12Rik	Up	Arid1b
ENSMUSG00000107470	594.277	0.188263	0.0158204	Gm3375	None	Arid1b
ENSMUSG00000096401	165.51	-0.935338	0.0158123	Gm21811	Down	Arid1b
ENSMUSG00000031780	11.9202	-1.98666	0.0158088	Ccl17	Down	Arid1b
ENSMUSG00000031105	518.151	-0.350585	0.0158074	Slc25a14	None	Arid1b
ENSMUSG00000030738	6321.24	-0.161896	0.0157855	Eif3c	None	Arid1b
ENSMUSG00000085541	10.8979	1.92756	0.0157708	Gm16010	Up	Arid1b
ENSMUSG00000021713	195.153	0.623838	0.0157531	Ppwd1	Up	Arid1b
ENSMUSG00000068959	154.77	-0.618365	0.0157015	Zfp619	Down	Arid1b
ENSMUSG00000063904	1675.93	0.241498	0.0156947	Dpp3	None	Arid1b
ENSMUSG00000043122	8.0828	2.06308	0.0156849	A530016L24Rik	Up	Arid1b
ENSMUSG00000000182	4.1151	-3.01669	0.0156247	Fgf23	Down	Arid1b
ENSMUSG00000033147	281.859	-0.446911	0.0156068	Slc22a15	None	Arid1b
ENSMUSG00000018040	2095	-0.255224	0.0156001	Rrp7a	None	Arid1b
ENSMUSG00000109765	12.9876	-1.76256	0.015585	Gm18227	Down	Arid1b
ENSMUSG00000067924	2783.49	-0.239911	0.0155148	Rtl8b	None	Arid1b
ENSMUSG00000039131	26.0847	-1.34021	0.0155121	Gipc2	Down	Arid1b
ENSMUSG00000043168	3.9665	-3.02882	0.0155063	4930426D05Rik	Down	Arid1b
ENSMUSG00000034981	281.519	0.423367	0.0154963	Parm1	None	Arid1b
ENSMUSG00000036292	51.2546	1.26859	0.0154858	Gramd1c	Up	Arid1b
ENSMUSG00000100816	8.50479	2.17941	0.015478	Gm28321	Up	Arid1b
ENSMUSG00000024679	8.93805	-2.63761	0.0154343	Ms4a6d	Down	Arid1b
ENSMUSG00000089929	7.10257	-3.41349	0.0154133	Bcl2a1b	Down	Arid1b
ENSMUSG00000085526	7.94539	-3.08457	0.015357	Gm16083	Down	Arid1b
ENSMUSG00000075020	89.9841	-0.722124	0.01535	Mir670hg	Down	Arid1b
ENSMUSG00000036641	172.176	-0.613586	0.0153347	Ccdc148	Down	Arid1b
ENSMUSG00000006850	271.629	-0.475222	0.0153052	Tmco6	None	Arid1b
ENSMUSG00000054446	3.96394	-3.16178	0.0152894	Cpa1	Down	Arid1b
ENSMUSG00000027498	830.194	0.341666	0.0152859	Cstf1	None	Arid1b
ENSMUSG00000045795	236.544	-0.5795	0.0152733	Whamm	None	Arid1b
ENSMUSG00000118280	5.96844	-3.41805	0.0152648	Gm41804	Down	Arid1b
ENSMUSG00000033972	261.048	-0.429843	0.0152338	Zfp944	None	Arid1b
ENSMUSG00000106396	11.3489	-2.25797	0.0152129	Gm42902	Down	Arid1b
ENSMUSG00000115388	6.79476	-2.8944	0.0151877	Eppk1	Down	Arid1b
ENSMUSG00000046761	85.1656	-0.86279	0.0151774	Fam83h	Down	Arid1b
ENSMUSG00000034349	659.695	0.367979	0.0151689	Smc4	None	Arid1b
ENSMUSG00000097428	605.989	0.384521	0.0151355	AW047730	None	Arid1b
ENSMUSG00000061455	652.5	0.51646	0.0151323	Stx17	None	Arid1b
ENSMUSG00000041380	78.1118	-1.70298	0.0151215	Htr2c	Down	Arid1b
ENSMUSG00000030030	248.68	0.511981	0.0151075	1700003E16Rik	None	Arid1b
ENSMUSG00000100201	6.97014	-3.43022	0.0150975	Gm29093	Down	Arid1b
ENSMUSG00000092242	20.6005	1.37388	0.0150363	Gm20515	Up	Arid1b
ENSMUSG00000039062	175.25	0.940815	0.0150221	Anpep	Up	Arid1b
ENSMUSG00000102782	19.5787	1.71688	0.015017	Gm37625	Up	Arid1b
ENSMUSG00000010067	560.332	0.394165	0.015012	Rassf1	None	Arid1b
ENSMUSG00000105929	8.79038	-2.51638	0.0149311	Gm43693	Down	Arid1b
ENSMUSG00000064288	5.79805	3.07642	0.0149211	Hist1h4k	Up	Arid1b
ENSMUSG00000040945	3629.46	0.36047	0.0148917	Rcc2	None	Arid1b
ENSMUSG00000018774	77.2123	1.01717	0.0148511	Cd68	Up	Arid1b
ENSMUSG00000093622	4.68084	2.65212	0.0148478	Gm20703	Up	Arid1b
ENSMUSG00000097848	10.7509	2.00718	0.0148299	Gm807	Up	Arid1b
ENSMUSG00000117513	6.07897	2.601	0.014815	Gm3946	Up	Arid1b
ENSMUSG00000113528	14.2032	-1.82015	0.0147884	Gm32699	Down	Arid1b
ENSMUSG00000062098	1179.87	0.298404	0.0147431	Btbd3	None	Arid1b
ENSMUSG00000035187	5.09192	3.14955	0.0147386	Nkx6-1	Up	Arid1b
ENSMUSG00000029431	33.382	1.24932	0.0147181	B3gnt4	Up	Arid1b
ENSMUSG00000060510	2056.86	-0.242867	0.0147165	Zfp266	None	Arid1b
ENSMUSG00000040287	7.26617	-3.45115	0.0147129	Stac3	Down	Arid1b
ENSMUSG00000117102	7.26617	-3.45115	0.0147129	AC107792.1	Down	Arid1b
ENSMUSG00000020962	1037.15	-0.282025	0.0146968	Gtf2a1	None	Arid1b
ENSMUSG00000103030	6.66414	2.81413	0.0146917	E330011M16Rik	Up	Arid1b
ENSMUSG00000042179	4.67303	-3.38027	0.0146354	Pnliprp1	Down	Arid1b
ENSMUSG00000055675	1520.13	0.543792	0.0146303	Kbtbd11	None	Arid1b
ENSMUSG00000097736	10.0404	-2.6048	0.0145803	9530059O14Rik	Down	Arid1b
ENSMUSG00000097233	11.4881	-2.34335	0.0145803	Gm17552	Down	Arid1b
ENSMUSG00000082016	220.969	0.248063	0.0145803	Pgam1-ps2	None	Arid1b
ENSMUSG00000085939	14.0861	3.31495	0.0145803	Cd63-ps	Up	Arid1b
ENSMUSG00000026799	533.036	-0.45635	0.0145619	Med27	None	Arid1b
ENSMUSG00000006442	2247.54	-0.252816	0.0145464	Srm	None	Arid1b
ENSMUSG00000025580	2528.36	0.192486	0.0144986	Eif4a3	None	Arid1b
ENSMUSG00000085635	11.9149	-1.96447	0.0144717	Gm14565	Down	Arid1b
ENSMUSG00000038805	14.7459	1.77316	0.0144635	Six3	Up	Arid1b
ENSMUSG00000020376	5394.22	0.198308	0.0144496	Rnf130	None	Arid1b
ENSMUSG00000035365	76.9789	1.18043	0.0144351	Parpbp	Up	Arid1b
ENSMUSG00000023795	327.882	-0.989562	0.0144112	Pisd-ps2	Down	Arid1b
ENSMUSG00000074129	16946.9	0.245729	0.0143528	Rpl13a	None	Arid1b
ENSMUSG00000107092	227.322	0.399466	0.0143319	Gm7993	None	Arid1b
ENSMUSG00000058900	160.606	0.947267	0.0143189	Rsl1	Up	Arid1b
ENSMUSG00000024908	2653.89	-0.193047	0.0142924	Ppp6r3	None	Arid1b
ENSMUSG00000027086	497.155	-0.448747	0.0142523	Fastkd1	None	Arid1b
ENSMUSG00000075703	1911.95	-0.377817	0.0142523	Selenoi	None	Arid1b
ENSMUSG00000110197	8.66323	-2.54329	0.0142155	Gm45444	Down	Arid1b
ENSMUSG00000118074	10.0881	-2.56318	0.0141797	Gm31907	Down	Arid1b
ENSMUSG00000066107	8.36628	5.26222	0.0141609	Gm12666	Up	Arid1b
ENSMUSG00000084350	158.714	0.998165	0.0141319	Znf41-ps	Up	Arid1b
ENSMUSG00000110070	8.24805	-3.08737	0.0141284	Gm45619	Down	Arid1b
ENSMUSG00000026637	55.8536	0.897643	0.0141202	Traf5	Up	Arid1b
ENSMUSG00000022951	1820.51	0.346541	0.0140484	Rcan1	None	Arid1b
ENSMUSG00000008301	1746.18	-0.190766	0.014043	Phax	None	Arid1b
ENSMUSG00000064145	1634.41	0.223314	0.0140052	Arih2	None	Arid1b
ENSMUSG00000070343	1705.55	1.88039	0.0140052	Gm10288	Up	Arid1b
ENSMUSG00000028354	1356.52	0.224325	0.0140009	Fmn2	None	Arid1b
ENSMUSG00000067714	8.37543	-3.30655	0.0139815	Lpar5	Down	Arid1b
ENSMUSG00000064032	15.9191	-2.77232	0.0139765	Gm10143	Down	Arid1b
ENSMUSG00000010517	1426.9	-0.383172	0.0139314	Faf1	None	Arid1b
ENSMUSG00000114953	8.50377	-3.12991	0.0139238	4930519K11Rik	Down	Arid1b
ENSMUSG00000040441	31.0844	-1.27771	0.0139077	Slc26a10	Down	Arid1b
ENSMUSG00000018919	5.10645	-3.34772	0.0138562	Tm4sf5	Down	Arid1b
ENSMUSG00000049421	1688.37	0.246933	0.0138562	Zfp260	None	Arid1b
ENSMUSG00000022510	13.9156	1.58037	0.0138554	Trp63	Up	Arid1b
ENSMUSG00000112255	26.2379	1.28413	0.013844	Gm47594	Up	Arid1b
ENSMUSG00000049950	179.667	0.53072	0.0138342	Rpp38	None	Arid1b
ENSMUSG00000087035	7.77765	-2.57739	0.0137806	Tmem74bos	Down	Arid1b
ENSMUSG00000070815	9.36393	-2.19196	0.0137806	Vmn1r87	Down	Arid1b
ENSMUSG00000050945	137.715	0.609927	0.0137495	Zfp438	Up	Arid1b
ENSMUSG00000020437	5.40049	-3.33661	0.0137229	Myo1g	Down	Arid1b
ENSMUSG00000074166	70.3399	1.08357	0.0137229	AW146154	Up	Arid1b
ENSMUSG00000006235	14.1566	-1.67413	0.013691	Epor	Down	Arid1b
ENSMUSG00000040998	415.436	0.630956	0.0136872	Npnt	Up	Arid1b
ENSMUSG00000078931	454.706	0.469318	0.0136844	Pdf	None	Arid1b
ENSMUSG00000062760	672.638	-1.43256	0.0136753	Shisal1	Down	Arid1b
ENSMUSG00000105957	78.0556	-0.839093	0.0136569	Gm43254	Down	Arid1b
ENSMUSG00000000711	3889.12	0.171953	0.0136538	Rab5b	None	Arid1b
ENSMUSG00000032023	9.5265	-2.95149	0.0136204	Jhy	Down	Arid1b
ENSMUSG00000078903	252.252	-1.29824	0.0135907	Gm14391	Down	Arid1b
ENSMUSG00000038582	723.02	0.294179	0.0135516	Pptc7	None	Arid1b
ENSMUSG00000042050	315.196	-0.630444	0.013546	Wdr60	Down	Arid1b
ENSMUSG00000038086	11.8924	1.98724	0.013534	Hspb2	Up	Arid1b
ENSMUSG00000033313	31.7527	1.12889	0.0135205	Fbxl8	Up	Arid1b
ENSMUSG00000028577	2444.02	0.180049	0.0135178	Plaa	None	Arid1b
ENSMUSG00000048720	762.367	-0.321698	0.0134901	Tbc1d12	None	Arid1b
ENSMUSG00000002897	183.573	0.781963	0.0134901	Il17ra	Up	Arid1b
ENSMUSG00000030486	102.798	-0.71174	0.013488	Zfp108	Down	Arid1b
ENSMUSG00000003227	14.4593	-1.67815	0.0134455	Edar	Down	Arid1b
ENSMUSG00000054843	2893.27	-0.273046	0.0134455	Atrnl1	None	Arid1b
ENSMUSG00000033526	347.339	-0.598257	0.0134266	Ppip5k1	Down	Arid1b
ENSMUSG00000030055	704.207	0.642952	0.013388	Rab43	Up	Arid1b
ENSMUSG00000080242	784.6	0.162176	0.0133771	Atp6v0c-ps2	None	Arid1b
ENSMUSG00000115267	34.7463	-1.18229	0.0133471	Vmn1r76	Down	Arid1b
ENSMUSG00000051639	16.7853	-2.37684	0.0133337	Gm5812	Down	Arid1b
ENSMUSG00000108118	4.82203	2.76154	0.0133198	Gm34312	Up	Arid1b
ENSMUSG00000045053	10.8565	-3.42254	0.0133174	Kcng3	Down	Arid1b
ENSMUSG00000022419	68.5681	-0.830432	0.0132947	Deptor	Down	Arid1b
ENSMUSG00000078762	207.194	-0.609315	0.013292	Haus5	Down	Arid1b
ENSMUSG00000036466	137.892	-1.11633	0.0132873	Megf11	Down	Arid1b
ENSMUSG00000063286	4.97698	-3.28234	0.0132532	Gm8995	Down	Arid1b
ENSMUSG00000054277	844.186	0.277684	0.0132532	Arfgap3	None	Arid1b
ENSMUSG00000044243	15.6444	-2.15278	0.0132472	Bhlha9	Down	Arid1b
ENSMUSG00000049676	13.4989	-4.65941	0.0132404	Catsperg1	Down	Arid1b
ENSMUSG00000097182	62.4848	-0.981081	0.0131873	A830009L08Rik	Down	Arid1b
ENSMUSG00000092178	54.3467	1.4536	0.0131839	Gm45351	Up	Arid1b
ENSMUSG00000033373	719.112	-0.340759	0.0131553	Fntb	None	Arid1b
ENSMUSG00000068536	8.50865	5.4307	0.0131256	Doxl2	Up	Arid1b
ENSMUSG00000044086	4.25222	-3.28398	0.0130861	Lmod3	Down	Arid1b
ENSMUSG00000024012	8969.19	-0.18269	0.0130685	Mtch1	None	Arid1b
ENSMUSG00000104559	59.0188	-1.18847	0.0130636	Gm43118	Down	Arid1b
ENSMUSG00000021579	5.26242	-3.2953	0.0130557	Lrrc14b	Down	Arid1b
ENSMUSG00000014554	369.083	-0.427712	0.0130557	Dguok	None	Arid1b
ENSMUSG00000033177	34.7854	1.39142	0.0130557	Tmprss7	Up	Arid1b
ENSMUSG00000028188	39.4755	1.04054	0.0130487	Spata1	Up	Arid1b
ENSMUSG00000084375	8.65394	-2.31539	0.0130458	Gm11637	Down	Arid1b
ENSMUSG00000072244	14.1498	1.85067	0.0130216	Trim6	Up	Arid1b
ENSMUSG00000043629	117.311	-0.765284	0.0130212	1700019D03Rik	Down	Arid1b
ENSMUSG00000034023	140.744	0.650711	0.013002	Fancd2	Up	Arid1b
ENSMUSG00000024400	1398.6	-0.28823	0.0129932	Wdr33	None	Arid1b
ENSMUSG00000110243	11.5825	-2.47266	0.0129862	Gm45631	Down	Arid1b
ENSMUSG00000093938	7.8018	-2.76398	0.0129573	Evi2b	Down	Arid1b
ENSMUSG00000114255	9.0939	1.97102	0.0129573	Gm10734	Up	Arid1b
ENSMUSG00000022668	714.986	0.514887	0.0129553	Gtpbp8	None	Arid1b
ENSMUSG00000085527	10.0651	-2.46728	0.0129122	Gm15535	Down	Arid1b
ENSMUSG00000074899	3.96764	-3.30031	0.0129025	Sptbn5	Down	Arid1b
ENSMUSG00000114676	5.39979	-3.29163	0.0129025	Gm47678	Down	Arid1b
ENSMUSG00000073403	32.8278	2.00756	0.0128917	Gm10499	Up	Arid1b
ENSMUSG00000095463	1809.49	-0.497857	0.0128529	Entpd4	None	Arid1b
ENSMUSG00000050592	18.5748	-1.86526	0.0128461	Fam78a	Down	Arid1b
ENSMUSG00000020982	1213.51	-0.801147	0.0128436	Nemf	Down	Arid1b
ENSMUSG00000040599	635.71	0.540809	0.0128436	Mis12	None	Arid1b
ENSMUSG00000020308	908.385	0.358803	0.0128268	Tpgs1	None	Arid1b
ENSMUSG00000113395	22.237	-2.28778	0.0128259	Gm48365	Down	Arid1b
ENSMUSG00000097462	10.6302	2.14859	0.012822	9530026P05Rik	Up	Arid1b
ENSMUSG00000009995	424.802	0.409041	0.0128195	Taz	None	Arid1b
ENSMUSG00000042520	4072.87	-0.253252	0.0127848	Ubap2l	None	Arid1b
ENSMUSG00000041064	49.2111	1.13972	0.0127789	Pif1	Up	Arid1b
ENSMUSG00000044276	3.96703	3.02508	0.0127673	4933427E11Rik	Up	Arid1b
ENSMUSG00000031928	428.988	0.484105	0.012763	Mre11a	None	Arid1b
ENSMUSG00000042328	443.645	-0.58677	0.0127326	Hps4	Down	Arid1b
ENSMUSG00000024563	2065.68	-0.197451	0.0127148	Smad2	None	Arid1b
ENSMUSG00000054920	2578.87	-0.238754	0.0127148	Klhl5	None	Arid1b
ENSMUSG00000047434	759.222	0.401838	0.0126756	Xxylt1	None	Arid1b
ENSMUSG00000108173	131.465	0.757607	0.0126743	Gm44231	Up	Arid1b
ENSMUSG00000105482	5.40785	-3.35262	0.0126595	Gm42596	Down	Arid1b
ENSMUSG00000015804	1745.09	0.275543	0.0126424	Med28	None	Arid1b
ENSMUSG00000069049	192.683	0.272397	0.0126347	Eif2s3y	None	Arid1b
ENSMUSG00000071291	151.944	0.563873	0.0126347	Zfp58	None	Arid1b
ENSMUSG00000115074	20.2947	-4.71856	0.0126309	Ndor1	Down	Arid1b
ENSMUSG00000108609	18.2725	1.04975	0.0126234	Gm7424	Up	Arid1b
ENSMUSG00000035007	978.287	0.350801	0.0125852	Rundc1	None	Arid1b
ENSMUSG00000022855	1441.79	-0.246879	0.0125817	Senp2	None	Arid1b
ENSMUSG00000112690	51.1286	-0.296352	0.0125444	Gm2446	None	Arid1b
ENSMUSG00000038368	918.673	0.373666	0.0125366	Focad	None	Arid1b
ENSMUSG00000091825	12.1703	2.72006	0.0125356	Gm5778	Up	Arid1b
ENSMUSG00000105572	17.4656	-1.60641	0.0125294	Gm43300	Down	Arid1b
ENSMUSG00000118241	28.7892	1.33238	0.0124821	Gm5824	Up	Arid1b
ENSMUSG00000117628	10.0738	1.90124	0.0124356	Gm50012	Up	Arid1b
ENSMUSG00000032519	613.518	0.367346	0.0124203	Slc25a38	None	Arid1b
ENSMUSG00000029708	571.616	0.360147	0.0124064	Gcc1	None	Arid1b
ENSMUSG00000020912	15.8885	-1.83849	0.0123379	Krt12	Down	Arid1b
ENSMUSG00000045519	388.265	-0.42206	0.012316	Zfp560	None	Arid1b
ENSMUSG00000024776	252.916	-0.687923	0.0122491	Stambpl1	Down	Arid1b
ENSMUSG00000024785	576.61	-0.41586	0.0122484	Rcl1	None	Arid1b
ENSMUSG00000086657	8.79643	2.05177	0.0122446	Stamos	Up	Arid1b
ENSMUSG00000100218	8.49697	5.68596	0.0122343	Gm8296	Up	Arid1b
ENSMUSG00000029671	23.4449	1.56975	0.0122262	Wnt16	Up	Arid1b
ENSMUSG00000035762	397.855	-0.510751	0.0122198	Tmem161b	None	Arid1b
ENSMUSG00000029203	3066.29	-0.270645	0.012206	Ube2k	None	Arid1b
ENSMUSG00000115333	4.54172	2.95806	0.012202	Gm34590	Up	Arid1b
ENSMUSG00000025271	40.1775	-1.35537	0.0121808	Pfkfb1	Down	Arid1b
ENSMUSG00000111447	4.11002	-3.42096	0.0121728	Gm48249	Down	Arid1b
ENSMUSG00000007659	2542.59	-0.307809	0.0121728	Bcl2l1	None	Arid1b
ENSMUSG00000028920	1042.6	-0.382209	0.0121599	Fbxo42	None	Arid1b
ENSMUSG00000063801	2719.08	0.32583	0.0121557	Ap3s2	None	Arid1b
ENSMUSG00000021987	2516.77	0.220439	0.0121537	Mtmr6	None	Arid1b
ENSMUSG00000097057	12.2383	-2.4121	0.012138	Gm17638	Down	Arid1b
ENSMUSG00000050141	4.50137	-3.69785	0.0121367	Fam205c	Down	Arid1b
ENSMUSG00000114354	5.67946	3.08605	0.0121367	Gm34961	Up	Arid1b
ENSMUSG00000025759	618.39	-0.347765	0.0121213	Mfsd8	None	Arid1b
ENSMUSG00000103378	12.392	-4.66703	0.012104	Gm37176	Down	Arid1b
ENSMUSG00000062683	632.759	0.496257	0.0120562	Atp5g2	None	Arid1b
ENSMUSG00000073147	347.899	-0.399275	0.0120412	5031425E22Rik	None	Arid1b
ENSMUSG00000031029	5141.67	-0.229992	0.0120131	Eif3f	None	Arid1b
ENSMUSG00000106321	8.66267	-3.40719	0.0120115	Gm43674	Down	Arid1b
ENSMUSG00000042202	654.329	-0.429702	0.0119984	Slc35e2	None	Arid1b
ENSMUSG00000021706	597.824	0.606401	0.0119868	Zfyve16	Up	Arid1b
ENSMUSG00000058440	706.439	-0.394421	0.0119801	Nrf1	None	Arid1b
ENSMUSG00000116673	190.541	-0.554334	0.0119755	A630089N07Rik	None	Arid1b
ENSMUSG00000104344	17.2209	-1.90897	0.0119733	Gm38077	Down	Arid1b
ENSMUSG00000097456	6.66756	2.36175	0.0119587	Gm16958	Up	Arid1b
ENSMUSG00000064354	58061.4	1.36687	0.0119479	mt-Co2	Up	Arid1b
ENSMUSG00000058831	21.1863	1.73162	0.0119445	Opn1sw	Up	Arid1b
ENSMUSG00000046008	17.915	-1.87122	0.0119422	Pnlip	Down	Arid1b
ENSMUSG00000086914	15.5901	2.05521	0.0119422	Gm16124	Up	Arid1b
ENSMUSG00000039883	38.5264	1.42601	0.0119417	Lrrc17	Up	Arid1b
ENSMUSG00000036944	7.23932	2.30763	0.0119121	Tmem71	Up	Arid1b
ENSMUSG00000057058	22.2653	-2.42762	0.0119083	Skap1	Down	Arid1b
ENSMUSG00000004151	1442.13	-0.406609	0.0119083	Etv1	None	Arid1b
ENSMUSG00000030670	15.1762	1.56259	0.0118521	Cyp2r1	Up	Arid1b
ENSMUSG00000097601	59.4886	-0.902694	0.0118504	Gm26660	Down	Arid1b
ENSMUSG00000022992	2591.45	-0.28789	0.0118467	Kansl2	None	Arid1b
ENSMUSG00000028587	33.3765	1.43915	0.0118245	Orc1	Up	Arid1b
ENSMUSG00000026213	640.036	-0.458736	0.0118231	Stk11ip	None	Arid1b
ENSMUSG00000028523	11.1947	1.95175	0.0117942	Tctex1d1	Up	Arid1b
ENSMUSG00000109517	10.0739	1.99179	0.0117589	Gm44763	Up	Arid1b
ENSMUSG00000023572	1256.53	0.231354	0.0117482	Ccndbp1	None	Arid1b
ENSMUSG00000060969	11.1013	-2.93987	0.011747	Irx1	Down	Arid1b
ENSMUSG00000026627	645.828	-0.354302	0.011747	Pacc1	None	Arid1b
ENSMUSG00000108282	13.9551	-4.73613	0.0117293	Gm44317	Down	Arid1b
ENSMUSG00000028409	2580.28	0.261022	0.0117259	Smu1	None	Arid1b
ENSMUSG00000107402	50.2348	-0.974163	0.0117159	4732416N19Rik	Down	Arid1b
ENSMUSG00000017715	1471.31	0.20923	0.0117136	Pgs1	None	Arid1b
ENSMUSG00000015023	1406.31	0.427495	0.0116972	Ddx19a	None	Arid1b
ENSMUSG00000039382	532.863	0.356168	0.0116674	Wdr45	None	Arid1b
ENSMUSG00000086754	9.36625	-2.7651	0.011643	Gm16098	Down	Arid1b
ENSMUSG00000048015	14.237	-4.67058	0.0116004	Neurod4	Down	Arid1b
ENSMUSG00000061311	18.0428	-1.70907	0.0115794	Rag1	Down	Arid1b
ENSMUSG00000105489	6.52046	3.03756	0.0115722	Gm38562	Up	Arid1b
ENSMUSG00000020310	9.22051	2.23231	0.0115712	Madcam1	Up	Arid1b
ENSMUSG00000072893	152.357	-1.32329	0.0115606	4933439C10Rik	Down	Arid1b
ENSMUSG00000034810	13.0545	1.83611	0.0115368	Scn7a	Up	Arid1b
ENSMUSG00000111722	11.4942	-2.12817	0.0115325	Gm47270	Down	Arid1b
ENSMUSG00000085666	478.146	0.174382	0.0115305	Gm9855	None	Arid1b
ENSMUSG00000090086	160.169	-1.38514	0.0115197	AI480526	Down	Arid1b
ENSMUSG00000024205	8.90331	5.77241	0.0114738	Rpl36-ps2	Up	Arid1b
ENSMUSG00000026894	26.4911	1.84229	0.0114433	Morn5	Up	Arid1b
ENSMUSG00000097797	19.9067	-1.86311	0.011418	Gm26901	Down	Arid1b
ENSMUSG00000028910	406.05	0.542547	0.0114126	Mecr	None	Arid1b
ENSMUSG00000114708	9.96287	-3.09367	0.0114052	Gm30177	Down	Arid1b
ENSMUSG00000028229	172.775	0.703782	0.0114033	Rmdn1	Up	Arid1b
ENSMUSG00000044787	6.64447	-3.2373	0.0113537	Spata32	Down	Arid1b
ENSMUSG00000110057	20.2616	1.13177	0.0113454	Gm2225	Up	Arid1b
ENSMUSG00000045104	735.409	0.221471	0.011335	Gm5514	None	Arid1b
ENSMUSG00000045327	17.4562	1.83679	0.0113206	6330549D23Rik	Up	Arid1b
ENSMUSG00000039230	1914.11	0.258667	0.0113074	Tbcd	None	Arid1b
ENSMUSG00000098470	8.63934	5.81969	0.0112693	C1rb	Up	Arid1b
ENSMUSG00000043243	47.1859	-1.18061	0.0112605	Fam129c	Down	Arid1b
ENSMUSG00000086600	19.4967	-1.83316	0.0112368	C030005K06Rik	Down	Arid1b
ENSMUSG00000013483	13.6467	-2.61733	0.0112137	Card14	Down	Arid1b
ENSMUSG00000000759	1015.8	-0.264196	0.0111978	Tubgcp3	None	Arid1b
ENSMUSG00000103520	28.8343	-1.27186	0.0111758	1110025M09Rik	Down	Arid1b
ENSMUSG00000106831	915.179	0.358787	0.0111724	Ube2n-ps1	None	Arid1b
ENSMUSG00000057895	253.893	0.469339	0.0111724	Zfp105	None	Arid1b
ENSMUSG00000017764	435.064	-0.451804	0.011155	Zswim1	None	Arid1b
ENSMUSG00000056600	56.7622	-0.949145	0.0111452	Olfr90	Down	Arid1b
ENSMUSG00000109378	83.4029	-1.47445	0.0111451	Gm49396	Down	Arid1b
ENSMUSG00000021636	24.4575	-2.33146	0.0111343	Marveld2	Down	Arid1b
ENSMUSG00000086771	4.53895	-3.5204	0.0111294	1700080G11Rik	Down	Arid1b
ENSMUSG00000039929	437.822	-0.669163	0.0111224	Urb1	Down	Arid1b
ENSMUSG00000086534	13.1049	-4.71664	0.0111112	Gm16758	Down	Arid1b
ENSMUSG00000031433	219.355	-0.688047	0.0110874	Rbm41	Down	Arid1b
ENSMUSG00000097375	24.2893	-1.70529	0.011085	6720427I07Rik	Down	Arid1b
ENSMUSG00000010592	11.0753	-2.15646	0.0110838	Dazl	Down	Arid1b
ENSMUSG00000033871	21.0132	-1.47782	0.0110832	Ppargc1b	Down	Arid1b
ENSMUSG00000039693	653.494	-0.32256	0.0110779	Msantd3	None	Arid1b
ENSMUSG00000045509	37.9823	-1.34168	0.0110733	Gpr150	Down	Arid1b
ENSMUSG00000103785	4.53541	-3.47809	0.0110726	Gm35025	Down	Arid1b
ENSMUSG00000085560	11.7948	-2.38101	0.011067	C230038L03Rik	Down	Arid1b
ENSMUSG00000001138	860.909	-0.30643	0.0110618	Cnnm3	None	Arid1b
ENSMUSG00000038712	1159.45	0.325305	0.0110274	Mindy1	None	Arid1b
ENSMUSG00000033307	4960.02	0.26196	0.011024	Mif	None	Arid1b
ENSMUSG00000104803	13.0828	-4.76513	0.0110169	Gm43108	Down	Arid1b
ENSMUSG00000107219	7.65997	-3.35199	0.0110165	Gm42738	Down	Arid1b
ENSMUSG00000113061	1237.99	0.242275	0.0109598	Gm11361	None	Arid1b
ENSMUSG00000086610	5.66472	2.66833	0.0109482	Gm15408	Up	Arid1b
ENSMUSG00000025583	1413.33	-0.313439	0.0109442	Rptor	None	Arid1b
ENSMUSG00000075391	461.988	0.315326	0.0109409	Gm13443	None	Arid1b
ENSMUSG00000024533	3366.41	-0.245026	0.0109328	Spire1	None	Arid1b
ENSMUSG00000092365	193.66	0.305548	0.0109181	BC023719	None	Arid1b
ENSMUSG00000045780	111.448	-1.00667	0.0108856	Olfr624	Down	Arid1b
ENSMUSG00000021692	349.131	-0.490835	0.0108563	Dimt1	None	Arid1b
ENSMUSG00000041939	1026.61	0.274062	0.0108407	Mvk	None	Arid1b
ENSMUSG00000021265	331.094	-0.414673	0.0108382	Slc25a29	None	Arid1b
ENSMUSG00000114854	6.80327	-3.25438	0.0108337	Gm34354	Down	Arid1b
ENSMUSG00000087461	5.8128	-3.60074	0.0108022	C230014O12Rik	Down	Arid1b
ENSMUSG00000071856	304.146	0.914013	0.0107899	Mcc	Up	Arid1b
ENSMUSG00000031633	15982.8	0.139045	0.0107482	Slc25a4	None	Arid1b
ENSMUSG00000100862	88422.9	1.34238	0.0107281	Gm10925	Up	Arid1b
ENSMUSG00000044496	1004.28	0.291824	0.0106414	2510039O18Rik	None	Arid1b
ENSMUSG00000027714	1210.74	0.490966	0.0106214	Exosc9	None	Arid1b
ENSMUSG00000078958	11.3342	-2.00049	0.0106207	Atp6ap1l	Down	Arid1b
ENSMUSG00000074651	8.96391	-3.7483	0.0106125	Mcidas	Down	Arid1b
ENSMUSG00000057497	1220.11	-0.276376	0.010601	Fam136a	None	Arid1b
ENSMUSG00000104121	17.1394	1.93605	0.0105992	Gm37485	Up	Arid1b
ENSMUSG00000062006	5202.42	-0.513027	0.0105629	Rpl34	None	Arid1b
ENSMUSG00000109489	8.07204	3.08582	0.0105629	Gm7451	Up	Arid1b
ENSMUSG00000022383	37.1943	1.40921	0.0105529	Ppara	Up	Arid1b
ENSMUSG00000024608	10382.4	0.380222	0.0105413	Rps14	None	Arid1b
ENSMUSG00000046947	520.619	-0.437071	0.0105244	Adck2	None	Arid1b
ENSMUSG00000022386	283.601	-0.580745	0.0105188	Trmu	None	Arid1b
ENSMUSG00000015467	24.536	-1.51048	0.0105146	Egfl8	Down	Arid1b
ENSMUSG00000055493	509.728	-0.603552	0.0104638	Epm2a	Down	Arid1b
ENSMUSG00000083766	8.78561	5.90031	0.0104534	Gm15335	Up	Arid1b
ENSMUSG00000117765	8.78561	5.90031	0.0104534	Gm5236	Up	Arid1b
ENSMUSG00000083674	20.5688	-1.47833	0.0104369	Zfp133-ps	Down	Arid1b
ENSMUSG00000022911	562.754	0.33665	0.0104099	Arl13b	None	Arid1b
ENSMUSG00000026360	603.36	0.562189	0.0104076	Rgs2	None	Arid1b
ENSMUSG00000035067	215.908	-0.575184	0.010403	Xkr6	None	Arid1b
ENSMUSG00000111966	10.3221	1.8636	0.0103844	Gm5781	Up	Arid1b
ENSMUSG00000060121	161.397	0.696245	0.0103795	Gemin2	Up	Arid1b
ENSMUSG00000085977	5.38434	5.20959	0.0103717	Gm5970	Up	Arid1b
ENSMUSG00000091831	8.77652	5.96254	0.0103636	Gm4707	Up	Arid1b
ENSMUSG00000001157	883.206	-0.335778	0.0103605	Gmcl1	None	Arid1b
ENSMUSG00000035486	47.7577	-1.63265	0.0103463	Plk5	Down	Arid1b
ENSMUSG00000030353	10.7728	1.86076	0.0103419	Tead4	Up	Arid1b
ENSMUSG00000022517	3778.63	-0.184122	0.0103031	Mgrn1	None	Arid1b
ENSMUSG00000026241	52.8152	1.051	0.0102862	Nppc	Up	Arid1b
ENSMUSG00000116121	34.3935	-1.67376	0.0102712	Gm49486	Down	Arid1b
ENSMUSG00000028495	11692	0.232438	0.0102447	Rps6	None	Arid1b
ENSMUSG00000036309	9880.49	0.22781	0.0102366	Skp1a	None	Arid1b
ENSMUSG00000023004	26812.2	0.168165	0.0102334	Tuba1b	None	Arid1b
ENSMUSG00000067780	26.6622	1.60966	0.0102162	Pi15	Up	Arid1b
ENSMUSG00000038403	9.77348	-2.87165	0.01021	Hjv	Down	Arid1b
ENSMUSG00000020400	376.885	-0.404555	0.0101967	Tnip1	None	Arid1b
ENSMUSG00000050840	684.562	0.808663	0.010191	Cdh20	Up	Arid1b
ENSMUSG00000016253	1159.15	-0.275605	0.0101719	Nelfcd	None	Arid1b
ENSMUSG00000056832	332.123	0.470293	0.0101622	Ttc26	None	Arid1b
ENSMUSG00000025362	6841.16	0.207341	0.0101464	Rps26	None	Arid1b
ENSMUSG00000020876	945.447	-0.345689	0.0101394	Snx11	None	Arid1b
ENSMUSG00000044707	124.675	0.832241	0.0101324	Ccnjl	Up	Arid1b
ENSMUSG00000020691	451.569	-0.457892	0.0100836	Mettl2	None	Arid1b
ENSMUSG00000020440	3524.34	-0.195737	0.0100836	Arf5	None	Arid1b
ENSMUSG00000039481	24.9785	2.07026	0.0100823	Nrtn	Up	Arid1b
ENSMUSG00000085984	9.21503	1.99788	0.0100646	1700001G11Rik	Up	Arid1b
ENSMUSG00000084866	44.7137	-1.39394	0.01005	A930006K02Rik	Down	Arid1b
ENSMUSG00000013663	4718.81	0.380589	0.010043	Pten	None	Arid1b
ENSMUSG00000002280	539.906	0.440771	0.0100263	Ciao3	None	Arid1b
ENSMUSG00000094685	27.2008	0.932669	0.0100172	Gm5900	Up	Arid1b
ENSMUSG00000025486	499.006	0.567311	0.0100114	Sirt3	None	Arid1b
ENSMUSG00000060261	5536.48	0.190727	0.01	Gtf2i	None	Arid1b
ENSMUSG00000035954	1238.21	-0.533007	0.00998773	Dock4	None	Arid1b
ENSMUSG00000028889	892.89	-0.528565	0.00998773	Yrdc	None	Arid1b
ENSMUSG00000040565	1165.39	-0.436455	0.00998677	Btaf1	None	Arid1b
ENSMUSG00000055370	6.38249	3.0844	0.00998583	Gm9968	Up	Arid1b
ENSMUSG00000035595	65.1278	1.18569	0.00998215	1600002K03Rik	Up	Arid1b
ENSMUSG00000086212	78.4601	-0.910456	0.00997008	Mkln1os	Down	Arid1b
ENSMUSG00000020537	1284.03	0.296836	0.00994573	Drg2	None	Arid1b
ENSMUSG00000032171	1719.3	0.285044	0.0099424	Pin1	None	Arid1b
ENSMUSG00000103041	208.861	-0.572012	0.00991323	Gm37305	None	Arid1b
ENSMUSG00000030324	12.7405	2.43909	0.00991012	Rho	Up	Arid1b
ENSMUSG00000109814	55.8032	1.23706	0.0098936	Gm45847	Up	Arid1b
ENSMUSG00000106173	4.9343	-4.13499	0.00988584	Gm42764	Down	Arid1b
ENSMUSG00000020271	4694.38	0.277622	0.0098697	Fbxw11	None	Arid1b
ENSMUSG00000037826	291.833	0.608952	0.009865	Ppm1k	Up	Arid1b
ENSMUSG00000118444	8.08239	2.59224	0.00983483	AC159140.1	Up	Arid1b
ENSMUSG00000090164	5.68564	-3.6262	0.00983161	BC035044	Down	Arid1b
ENSMUSG00000096433	216.164	0.507693	0.00981028	Zfp994	None	Arid1b
ENSMUSG00000022427	2164.39	0.296006	0.00980776	Tomm22	None	Arid1b
ENSMUSG00000089762	460.923	0.469523	0.00980776	Ier5l	None	Arid1b
ENSMUSG00000037813	180.695	0.612318	0.00980361	D630003M21Rik	Up	Arid1b
ENSMUSG00000113986	4.95466	-3.72528	0.00976029	Gm31333	Down	Arid1b
ENSMUSG00000085830	6.25984	-3.74398	0.00974362	Grin1os	Down	Arid1b
ENSMUSG00000078502	21.8263	1.71431	0.00973494	Gm13212	Up	Arid1b
ENSMUSG00000049892	8.65937	2.37223	0.0097117	Rasd1	Up	Arid1b
ENSMUSG00000051777	6.6921	-3.6579	0.00969819	Iqcj	Down	Arid1b
ENSMUSG00000117613	4.68124	-3.64027	0.0096847	Gm2629	Down	Arid1b
ENSMUSG00000056071	9.49047	-2.5362	0.00967051	S100a9	Down	Arid1b
ENSMUSG00000041629	1024.45	0.255183	0.00966487	Fam104a	None	Arid1b
ENSMUSG00000057933	8.915	6.06528	0.0096528	Gsta2	Up	Arid1b
ENSMUSG00000066878	970.279	0.212074	0.00964142	Gm10184	None	Arid1b
ENSMUSG00000059108	4.26155	4.72212	0.00962608	Ifitm6	Up	Arid1b
ENSMUSG00000045980	340.963	0.651577	0.00960652	Tmem104	Up	Arid1b
ENSMUSG00000055413	12.4634	2.96623	0.00960652	H2-Q5	Up	Arid1b
ENSMUSG00000022369	162.126	0.962511	0.00960585	Mtbp	Up	Arid1b
ENSMUSG00000000049	12.7736	2.22325	0.00960258	Apoh	Up	Arid1b
ENSMUSG00000105263	1800.19	-0.522862	0.00955932	Gm42427	None	Arid1b
ENSMUSG00000078584	990.544	0.557126	0.00954414	AU022252	None	Arid1b
ENSMUSG00000045662	34.8473	-1.42416	0.00953899	Henmt1	Down	Arid1b
ENSMUSG00000052087	18.4	-2.51303	0.00952121	Rgs14	Down	Arid1b
ENSMUSG00000022160	517.635	0.342819	0.00951314	Mettl3	None	Arid1b
ENSMUSG00000116802	219.281	0.592711	0.00950897	Gm5165	Up	Arid1b
ENSMUSG00000074274	5.38685	-3.68095	0.00949493	D930028M14Rik	Down	Arid1b
ENSMUSG00000038774	1022.43	0.360009	0.00949342	Ascc3	None	Arid1b
ENSMUSG00000002550	1689.13	0.379702	0.00948854	Uck1	None	Arid1b
ENSMUSG00000020677	882.958	0.428027	0.00947931	Ddx52	None	Arid1b
ENSMUSG00000113654	8.94386	-3.5325	0.00945457	Gm30893	Down	Arid1b
ENSMUSG00000107497	7.97701	-4.08269	0.00944429	Gm44957	Down	Arid1b
ENSMUSG00000101054	8.5066	-3.49887	0.00943861	Gm18406	Down	Arid1b
ENSMUSG00000091685	6.09385	3.20546	0.00943432	Gm17359	Up	Arid1b
ENSMUSG00000002949	852.017	-0.371191	0.0094158	Timm44	None	Arid1b
ENSMUSG00000036162	14.5158	-4.85909	0.00938739	Fam219aos	Down	Arid1b
ENSMUSG00000020935	2605.91	-0.192653	0.00938739	Dcakd	None	Arid1b
ENSMUSG00000052151	212.872	0.626284	0.00938589	Plpp2	Up	Arid1b
ENSMUSG00000108720	5.53271	2.98091	0.0093795	Gm44672	Up	Arid1b
ENSMUSG00000089662	52.3993	-1.0939	0.00936979	Gm14057	Down	Arid1b
ENSMUSG00000074199	4.11398	4.83795	0.00936318	Krtdap	Up	Arid1b
ENSMUSG00000085271	48.5264	-1.26876	0.0093234	E130006D01Rik	Down	Arid1b
ENSMUSG00000041319	350.159	0.464897	0.00931283	Thoc6	None	Arid1b
ENSMUSG00000074578	662.762	0.351453	0.0093108	Zfas1	None	Arid1b
ENSMUSG00000073792	174.654	0.794485	0.0092944	Alg6	Up	Arid1b
ENSMUSG00000080727	20.3009	1.86033	0.00929365	C920021L13Rik	Up	Arid1b
ENSMUSG00000085315	11.1954	2.17668	0.00924783	A430018G15Rik	Up	Arid1b
ENSMUSG00000032507	399.572	-0.753252	0.00924558	Fbxl2	Down	Arid1b
ENSMUSG00000015053	27.3894	-1.96221	0.00924269	Gata2	Down	Arid1b
ENSMUSG00000097729	117.011	0.678881	0.00924269	2310015A10Rik	Up	Arid1b
ENSMUSG00000022671	535.115	0.367391	0.00924209	Mzt2	None	Arid1b
ENSMUSG00000097536	16.3465	-1.79388	0.00921216	2610037D02Rik	Down	Arid1b
ENSMUSG00000104837	29.2365	-1.3788	0.00921074	Gm42520	Down	Arid1b
ENSMUSG00000105826	10.5048	2.07557	0.00920496	Gm42141	Up	Arid1b
ENSMUSG00000102564	6.24618	2.80444	0.00920373	Gm37035	Up	Arid1b
ENSMUSG00000098760	13.6716	-4.88961	0.00919457	Gm2164	Down	Arid1b
ENSMUSG00000047686	25.6657	1.38424	0.00918968	Rtl3	Up	Arid1b
ENSMUSG00000037860	117.98	-1.42494	0.00917725	Aim2	Down	Arid1b
ENSMUSG00000038085	170.013	0.878436	0.00917243	Cnbd2	Up	Arid1b
ENSMUSG00000117662	13.4384	2.03593	0.00917067	Gm4013	Up	Arid1b
ENSMUSG00000051906	9.69796	-4.13461	0.00916313	Cd209f	Down	Arid1b
ENSMUSG00000018160	1104.16	-0.35357	0.00914453	Med1	None	Arid1b
ENSMUSG00000043587	301.264	-0.508873	0.00911027	Pxylp1	None	Arid1b
ENSMUSG00000022432	9.17626	-2.76283	0.00908051	Smc1b	Down	Arid1b
ENSMUSG00000054280	789.766	-0.613935	0.00908051	Prr14l	Down	Arid1b
ENSMUSG00000026887	556.413	0.420216	0.00908051	Mrrf	None	Arid1b
ENSMUSG00000028476	168.485	0.752126	0.00908051	Reck	Up	Arid1b
ENSMUSG00000111585	12.4829	-2.4443	0.0090476	Gm47355	Down	Arid1b
ENSMUSG00000036030	16.4552	1.83136	0.00904544	Prtg	Up	Arid1b
ENSMUSG00000044393	35.8324	-1.49069	0.00902831	Dsg2	Down	Arid1b
ENSMUSG00000058388	793.651	0.364536	0.00902708	Phtf1	None	Arid1b
ENSMUSG00000087064	9.50457	3.17061	0.00902491	Sap30bpos	Up	Arid1b
ENSMUSG00000036353	178.235	-0.768703	0.00900617	P2ry12	Down	Arid1b
ENSMUSG00000107254	24.3814	-1.53982	0.00900115	Gm43769	Down	Arid1b
ENSMUSG00000039114	297.827	0.444456	0.00898622	Nrn1	None	Arid1b
ENSMUSG00000008373	1153.17	0.355523	0.00897894	Prpf31	None	Arid1b
ENSMUSG00000070524	5.68284	-3.66301	0.00897357	Fcrlb	Down	Arid1b
ENSMUSG00000097730	13.0674	1.98929	0.00897357	Gm26588	Up	Arid1b
ENSMUSG00000021733	971.762	-0.296304	0.00896835	Slc4a7	None	Arid1b
ENSMUSG00000017002	7.23401	2.5447	0.00893973	Slpi	Up	Arid1b
ENSMUSG00000061080	3642.43	-0.163879	0.00893674	Lsamp	None	Arid1b
ENSMUSG00000031684	252.246	1.10943	0.00892336	Slc10a7	Up	Arid1b
ENSMUSG00000044595	19.3389	-1.79844	0.00890463	Dnd1	Down	Arid1b
ENSMUSG00000034032	586.181	0.444823	0.00889774	Rpap1	None	Arid1b
ENSMUSG00000021541	54.9275	-1.53317	0.00887812	Trpc7	Down	Arid1b
ENSMUSG00000036856	196.485	1.04568	0.00887297	Wnt4	Up	Arid1b
ENSMUSG00000028010	433.094	-0.993225	0.00885828	Gar1	Down	Arid1b
ENSMUSG00000039826	765.698	-0.615381	0.00885002	Trub2	Down	Arid1b
ENSMUSG00000025737	628.33	-0.488232	0.00884805	Wdr24	None	Arid1b
ENSMUSG00000097288	12.7964	-2.21392	0.00881276	Gm2155	Down	Arid1b
ENSMUSG00000047414	2105.42	0.286369	0.00879454	Flrt2	None	Arid1b
ENSMUSG00000092090	11.1044	-3.12252	0.00879307	Gm3294	Down	Arid1b
ENSMUSG00000043664	3.97054	4.89719	0.00877779	Tmem221	Up	Arid1b
ENSMUSG00000009097	8.92644	-2.93579	0.00877774	Tbx1	Down	Arid1b
ENSMUSG00000010914	1434.78	0.302442	0.0087685	Pdhx	None	Arid1b
ENSMUSG00000101162	10.097	-3.28885	0.00876718	Gm26728	Down	Arid1b
ENSMUSG00000087193	4.81978	-3.75219	0.00875722	Gm14820	Down	Arid1b
ENSMUSG00000021470	528.137	0.425828	0.00875231	Ercc6l2	None	Arid1b
ENSMUSG00000049091	888.371	-0.28174	0.00873787	Sephs2	None	Arid1b
ENSMUSG00000028914	925.392	-0.763073	0.00873767	Casp9	Down	Arid1b
ENSMUSG00000035506	79.1086	1.11037	0.0087347	Slc12a8	Up	Arid1b
ENSMUSG00000108154	4.82205	-3.73591	0.00873258	Gm44033	Down	Arid1b
ENSMUSG00000072294	669.095	-0.444922	0.00872981	Klf12	None	Arid1b
ENSMUSG00000035161	533.495	0.40911	0.00872123	Ints6	None	Arid1b
ENSMUSG00000096718	241.716	-0.792965	0.00871154	Zfp781	Down	Arid1b
ENSMUSG00000020063	509.082	-0.373881	0.00871154	Sirt1	None	Arid1b
ENSMUSG00000021258	702.326	-0.357939	0.00871086	Ccnk	None	Arid1b
ENSMUSG00000053040	118.844	0.848809	0.00869183	Aph1c	Up	Arid1b
ENSMUSG00000089694	3.82828	4.82357	0.00868568	Nat8f7	Up	Arid1b
ENSMUSG00000096883	42.643	1.79593	0.00864831	Shisa8	Up	Arid1b
ENSMUSG00000028957	128.151	-0.857932	0.00864159	Per3	Down	Arid1b
ENSMUSG00000097644	5.67404	3.43153	0.00863856	Gm26862	Up	Arid1b
ENSMUSG00000104507	71.4268	-0.88108	0.00863585	A430027H14Rik	Down	Arid1b
ENSMUSG00000035840	347.397	0.48794	0.00860251	Lysmd3	None	Arid1b
ENSMUSG00000029684	1091.61	0.363948	0.00856668	Wasl	None	Arid1b
ENSMUSG00000112855	18.5631	-1.6173	0.00856471	Gm47842	Down	Arid1b
ENSMUSG00000087612	50.7273	-1.19349	0.00856438	A230005M16Rik	Down	Arid1b
ENSMUSG00000036551	8.65493	2.79937	0.00855115	Akap14	Up	Arid1b
ENSMUSG00000021962	535.599	-0.423197	0.00854746	Dcp1a	None	Arid1b
ENSMUSG00000029627	189.251	-0.641033	0.00854405	Zkscan14	Down	Arid1b
ENSMUSG00000083365	58.3984	-2.62368	0.00853321	Gm12895	Down	Arid1b
ENSMUSG00000005580	346.824	-0.548514	0.00853281	Adcy9	None	Arid1b
ENSMUSG00000022842	132.766	0.7871	0.00850311	Ece2	Up	Arid1b
ENSMUSG00000030446	177.312	-0.659043	0.00849763	Zfp273	Down	Arid1b
ENSMUSG00000027420	58.6332	-1.58184	0.0084952	Bfsp1	Down	Arid1b
ENSMUSG00000000384	755.138	-0.4233	0.00848497	Tbrg4	None	Arid1b
ENSMUSG00000074909	907.289	-0.337099	0.00848347	Ranbp6	None	Arid1b
ENSMUSG00000018697	538.148	-0.577789	0.00847903	Aatf	None	Arid1b
ENSMUSG00000025013	12.4591	-2.25217	0.00847851	Tll2	Down	Arid1b
ENSMUSG00000051278	71.0875	1.05154	0.00847208	Zgrf1	Up	Arid1b
ENSMUSG00000027466	1828.14	-0.236208	0.00845514	Rbck1	None	Arid1b
ENSMUSG00000022234	7365.5	-0.187015	0.00844888	Cct5	None	Arid1b
ENSMUSG00000022724	372.106	0.630622	0.00843739	Riox2	Up	Arid1b
ENSMUSG00000066839	883.885	-0.408609	0.00842253	Ecsit	None	Arid1b
ENSMUSG00000084817	25.4989	1.03438	0.00841356	Gm5526	Up	Arid1b
ENSMUSG00000053870	488.857	0.503372	0.00841262	Fpgt	None	Arid1b
ENSMUSG00000042333	10.3828	2.21032	0.00840419	Tnfrsf14	Up	Arid1b
ENSMUSG00000049717	462.924	-0.365251	0.00840234	Lig4	None	Arid1b
ENSMUSG00000107061	6.3894	2.85124	0.00838867	Gm19590	Up	Arid1b
ENSMUSG00000030766	285.128	0.577392	0.00838749	Arhgap17	None	Arid1b
ENSMUSG00000097224	15.6565	-3.47459	0.00838352	Gm26716	Down	Arid1b
ENSMUSG00000026269	936.01	-0.559058	0.00837147	Rnpepl1	None	Arid1b
ENSMUSG00000032103	350.158	-0.488368	0.00835814	Pus3	None	Arid1b
ENSMUSG00000113632	13.8089	-4.99533	0.00835195	Gm47446	Down	Arid1b
ENSMUSG00000048012	33.0887	-1.68715	0.0083306	Zfp473	Down	Arid1b
ENSMUSG00000024910	8.2379	-3.30091	0.00832801	Ctsw	Down	Arid1b
ENSMUSG00000022967	2075.57	-0.244142	0.00830862	Ifnar1	None	Arid1b
ENSMUSG00000116594	183.229	-1.31545	0.00829121	Gm49601	Down	Arid1b
ENSMUSG00000099784	10.7539	-2.91536	0.00828106	Dalir	Down	Arid1b
ENSMUSG00000029027	158.525	-1.01838	0.00826565	Dffb	Down	Arid1b
ENSMUSG00000019124	6784.97	0.343792	0.00826425	Scrn1	None	Arid1b
ENSMUSG00000026192	2129.34	0.223032	0.00825749	Atic	None	Arid1b
ENSMUSG00000019122	25.1814	-1.898	0.00825275	Ccl9	Down	Arid1b
ENSMUSG00000056305	1141.3	0.267351	0.00824926	Usp39	None	Arid1b
ENSMUSG00000021714	76.0459	0.958509	0.00823975	Cenpk	Up	Arid1b
ENSMUSG00000024672	8.79242	-3.56566	0.00823017	Ms4a7	Down	Arid1b
ENSMUSG00000037007	435.288	0.593823	0.00822002	Zfp113	Up	Arid1b
ENSMUSG00000020758	61.9684	0.900119	0.00820212	Itgb4	Up	Arid1b
ENSMUSG00000096793	160.871	-1.21525	0.00818866	Gm3002	Down	Arid1b
ENSMUSG00000068134	379.218	0.409181	0.00818704	Zfp120	None	Arid1b
ENSMUSG00000058454	1869.02	0.248796	0.00817349	Dhcr7	None	Arid1b
ENSMUSG00000063354	6.81023	2.68966	0.00817161	Slc39a4	Up	Arid1b
ENSMUSG00000086774	6.11651	-3.80597	0.00816759	Gm11915	Down	Arid1b
ENSMUSG00000037681	26.3105	-2.20206	0.00816024	Esyt3	Down	Arid1b
ENSMUSG00000045751	189.319	0.770984	0.00815534	Mms22l	Up	Arid1b
ENSMUSG00000041471	129.193	0.996417	0.00815463	Shld2	Up	Arid1b
ENSMUSG00000097221	36.5422	1.89826	0.00812415	1810049J17Rik	Up	Arid1b
ENSMUSG00000061665	395.813	0.425241	0.00811295	Cd2ap	None	Arid1b
ENSMUSG00000086382	11.4965	2.27245	0.00810163	Chrna1os	Up	Arid1b
ENSMUSG00000106053	4.5316	-3.90886	0.00808578	Gm20752	Down	Arid1b
ENSMUSG00000105609	14.8766	-1.82164	0.00808446	Gm42501	Down	Arid1b
ENSMUSG00000048949	547.429	1.30645	0.00807846	Gm6206	Up	Arid1b
ENSMUSG00000057899	5.11033	-3.77168	0.00807672	Adgrf2	Down	Arid1b
ENSMUSG00000087633	9.35632	-2.93907	0.0080712	Gm14455	Down	Arid1b
ENSMUSG00000022229	12.597	-2.26959	0.00806261	Atp12a	Down	Arid1b
ENSMUSG00000032497	776.55	-0.421794	0.00806186	Lrrfip2	None	Arid1b
ENSMUSG00000099354	15.4933	-3.62885	0.00805862	1700124L16Rik	Down	Arid1b
ENSMUSG00000072919	8.80113	-3.33028	0.00804656	Noxred1	Down	Arid1b
ENSMUSG00000055994	14.8942	-2.40951	0.00804643	Nod2	Down	Arid1b
ENSMUSG00000107008	63.7202	-1.65116	0.00800404	Gm2762	Down	Arid1b
ENSMUSG00000085715	13.3762	-5.03608	0.00800052	Tsix	Down	Arid1b
ENSMUSG00000097000	100.479	-1.45301	0.00798849	Gm17435	Down	Arid1b
ENSMUSG00000031958	103.581	1.45993	0.00797692	Ldhd	Up	Arid1b
ENSMUSG00000030243	567.562	-0.640279	0.00796816	Recql	Down	Arid1b
ENSMUSG00000021638	114.022	-0.871801	0.00795686	Ocln	Down	Arid1b
ENSMUSG00000097433	26.009	-2.08657	0.00795597	Gm26781	Down	Arid1b
ENSMUSG00000022543	48.0086	-1.30961	0.00792147	4930451G09Rik	Down	Arid1b
ENSMUSG00000048163	12.5166	-2.68875	0.00789423	Selplg	Down	Arid1b
ENSMUSG00000101856	91.8697	-1.21833	0.00789305	1700096K18Rik	Down	Arid1b
ENSMUSG00000020890	15.9722	-2.14763	0.00789265	Gucy2e	Down	Arid1b
ENSMUSG00000025439	2247.67	0.214952	0.00785937	Clns1a	None	Arid1b
ENSMUSG00000034266	11.2101	2.36226	0.00784996	Batf	Up	Arid1b
ENSMUSG00000045975	462.393	0.505035	0.00783989	C2cd2	None	Arid1b
ENSMUSG00000064360	14216.7	1.1467	0.00782912	mt-Nd3	Up	Arid1b
ENSMUSG00000103616	6.24201	-4.04752	0.00777398	1700018A14Rik	Down	Arid1b
ENSMUSG00000031983	3559.45	-0.292232	0.00777152	2310022B05Rik	None	Arid1b
ENSMUSG00000036733	2078.63	-0.264864	0.00776598	Rbm42	None	Arid1b
ENSMUSG00000030017	4.26319	4.80357	0.00773934	Reg3g	Up	Arid1b
ENSMUSG00000039133	18.7423	-1.8665	0.0077387	9330171B17Rik	Down	Arid1b
ENSMUSG00000022856	360.553	-0.403366	0.00773456	Tmem41a	None	Arid1b
ENSMUSG00000110189	12.0877	-2.73897	0.0077219	Gm45665	Down	Arid1b
ENSMUSG00000042298	860.897	-0.376244	0.0077214	Ttc19	None	Arid1b
ENSMUSG00000025227	296.567	0.479911	0.00772016	Mfsd13a	None	Arid1b
ENSMUSG00000026280	1733.14	0.269486	0.00771264	Atg4b	None	Arid1b
ENSMUSG00000024387	2262.92	0.359637	0.00770767	Csnk2b	None	Arid1b
ENSMUSG00000043019	1839.01	0.214999	0.00770517	Edem3	None	Arid1b
ENSMUSG00000059430	43.2338	0.704738	0.00770517	Actg2	Up	Arid1b
ENSMUSG00000034868	2678.61	-0.468912	0.00764853	Myl12b	None	Arid1b
ENSMUSG00000078636	1128.27	0.206661	0.00763874	Gm7336	None	Arid1b
ENSMUSG00000063838	38.8567	1.3935	0.00761234	Cdc42ep5	Up	Arid1b
ENSMUSG00000105366	22.968	1.73465	0.00760692	Gm43719	Up	Arid1b
ENSMUSG00000079426	3681.59	0.23372	0.00758147	Arpc4	None	Arid1b
ENSMUSG00000074340	29.4716	-1.54834	0.00757597	Ovgp1	Down	Arid1b
ENSMUSG00000067847	1180.8	0.375631	0.00757597	Romo1	None	Arid1b
ENSMUSG00000030674	21.1691	1.80558	0.00757297	Qprt	Up	Arid1b
ENSMUSG00000033805	267.118	-0.576973	0.00756293	Ephx4	None	Arid1b
ENSMUSG00000087084	12.6585	-2.95542	0.00756245	Gm13016	Down	Arid1b
ENSMUSG00000023084	14.8069	-3.2392	0.00754193	Lrrc71	Down	Arid1b
ENSMUSG00000008845	26.4771	-1.74882	0.00754116	Cd163	Down	Arid1b
ENSMUSG00000021773	377.314	0.474679	0.00753254	Comtd1	None	Arid1b
ENSMUSG00000032307	1180.1	-0.305734	0.0075279	Ube2q2	None	Arid1b
ENSMUSG00000061315	9850.32	-0.221267	0.00752525	Naca	None	Arid1b
ENSMUSG00000049526	22.6704	1.61336	0.00752449	Tmem202	Up	Arid1b
ENSMUSG00000040913	500.613	-0.524962	0.00750847	Fbxw4	None	Arid1b
ENSMUSG00000038173	12.9114	2.04802	0.00750708	Enpp6	Up	Arid1b
ENSMUSG00000032046	2347.42	0.255081	0.00750053	Abhd12	None	Arid1b
ENSMUSG00000101878	256.368	-0.831609	0.00747457	Gm8203	Down	Arid1b
ENSMUSG00000099517	13.0735	2.16262	0.00747457	Hist1h3g	Up	Arid1b
ENSMUSG00000086468	6.52108	2.60555	0.007471	Etaa1os	Up	Arid1b
ENSMUSG00000033967	27.5104	-1.33022	0.00743053	Rnf225	Down	Arid1b
ENSMUSG00000104060	24.0877	-1.58557	0.00742391	Gm37954	Down	Arid1b
ENSMUSG00000094597	6.8334	-3.74283	0.00741644	Gm4810	Down	Arid1b
ENSMUSG00000090124	54.7451	1.75083	0.00740516	Ugt1a7c	Up	Arid1b
ENSMUSG00000074829	194.276	0.758118	0.00739987	2010315B03Rik	Up	Arid1b
ENSMUSG00000089768	53.1787	-1.5018	0.00739815	Tmsb15b1	Down	Arid1b
ENSMUSG00000019578	1704.75	-0.308073	0.0073875	Ubxn6	None	Arid1b
ENSMUSG00000116033	9.34991	6.34892	0.00735844	Gm49442	Up	Arid1b
ENSMUSG00000036136	9.34731	6.36342	0.00734683	Fam110c	Up	Arid1b
ENSMUSG00000109729	9.34731	6.36342	0.00734683	Gm45418	Up	Arid1b
ENSMUSG00000029208	661.178	-0.630942	0.00734581	Guf1	Down	Arid1b
ENSMUSG00000004637	299.646	0.536651	0.00734213	Wwox	None	Arid1b
ENSMUSG00000026204	885.111	-0.639231	0.00734115	Ptprn	Down	Arid1b
ENSMUSG00000020614	75.2988	1.00916	0.0073384	Fam20a	Up	Arid1b
ENSMUSG00000111409	11.2299	2.87049	0.00732566	Gm49380	Up	Arid1b
ENSMUSG00000000600	909.519	0.411286	0.0073231	Krit1	None	Arid1b
ENSMUSG00000110165	7.80915	2.75045	0.0073231	Gm4032	Up	Arid1b
ENSMUSG00000095576	4.53393	3.40199	0.00731631	Fmo6	Up	Arid1b
ENSMUSG00000039414	1277.11	-0.290081	0.00729217	Heatr5b	None	Arid1b
ENSMUSG00000039210	441.781	0.476145	0.0072827	Gpatch2	None	Arid1b
ENSMUSG00000062074	5.24901	-3.87447	0.00727134	Ccn6	Down	Arid1b
ENSMUSG00000033157	417.057	0.378523	0.00726572	Abhd10	None	Arid1b
ENSMUSG00000051343	1576.39	-0.47331	0.00726209	Rab11fip5	None	Arid1b
ENSMUSG00000032363	419.528	-0.500508	0.00726117	Adamts7	None	Arid1b
ENSMUSG00000110279	5.10716	-3.97189	0.00724351	Gm45552	Down	Arid1b
ENSMUSG00000005320	18.0965	-1.77612	0.00723386	Fgfr4	Down	Arid1b
ENSMUSG00000116590	9.3657	2.2097	0.00720016	AC154200.1	Up	Arid1b
ENSMUSG00000087397	6.64284	3.19405	0.00719796	Rapgef3os2	Up	Arid1b
ENSMUSG00000036214	66.9281	1.01511	0.00718908	Znrd1as	Up	Arid1b
ENSMUSG00000079710	15.7267	1.94288	0.00718434	Gm3448	Up	Arid1b
ENSMUSG00000029452	26.0958	1.85046	0.00717253	Tmem116	Up	Arid1b
ENSMUSG00000060678	12.7792	2.07756	0.0071698	Hist1h4c	Up	Arid1b
ENSMUSG00000097343	110.581	-0.823499	0.00716857	9030407P20Rik	Down	Arid1b
ENSMUSG00000091864	17.184	-2.43367	0.00715737	Gm17102	Down	Arid1b
ENSMUSG00000026017	232.029	-0.596134	0.00713981	Carf	Down	Arid1b
ENSMUSG00000106411	50.9656	-1.46479	0.00712587	Gm42445	Down	Arid1b
ENSMUSG00000039774	22.7178	1.5393	0.00712587	Galnt12	Up	Arid1b
ENSMUSG00000090231	21.5486	1.7499	0.0071143	Cfb	Up	Arid1b
ENSMUSG00000027981	339.324	0.710529	0.00711029	Rnpc3	Up	Arid1b
ENSMUSG00000045455	188.936	0.709035	0.00710299	Gm9797	Up	Arid1b
ENSMUSG00000041975	305.064	0.623082	0.00709811	Mettl8	Up	Arid1b
ENSMUSG00000037148	132.944	0.652069	0.00707148	Arhgap10	Up	Arid1b
ENSMUSG00000114118	13.7636	-2.77588	0.00706167	Gm48829	Down	Arid1b
ENSMUSG00000085433	48.5647	1.03026	0.00705355	Gm16001	Up	Arid1b
ENSMUSG00000036598	34.0971	1.60859	0.00704934	Ccdc113	Up	Arid1b
ENSMUSG00000027959	153.067	-0.751646	0.00704787	Sass6	Down	Arid1b
ENSMUSG00000050234	118.642	-0.785446	0.00704365	Gja4	Down	Arid1b
ENSMUSG00000029722	472.892	0.39165	0.00704106	Agfg2	None	Arid1b
ENSMUSG00000022652	12.3513	1.94841	0.00702363	Morc1	Up	Arid1b
ENSMUSG00000045273	93.7198	0.800626	0.00701451	Cenph	Up	Arid1b
ENSMUSG00000002881	1137.34	0.341175	0.00700845	Nab1	None	Arid1b
ENSMUSG00000100215	12.4632	3.3	0.00700807	Gm8292	Up	Arid1b
ENSMUSG00000027340	2353.03	0.277629	0.00700495	Slc23a2	None	Arid1b
ENSMUSG00000069911	53.1891	-1.20935	0.00700333	Insyn2b	Down	Arid1b
ENSMUSG00000005481	950.915	0.355725	0.00698392	Ddx39	None	Arid1b
ENSMUSG00000021680	31.5971	-1.56775	0.00698387	Crhbp	Down	Arid1b
ENSMUSG00000111327	27.2683	-1.48161	0.00695795	Gm48401	Down	Arid1b
ENSMUSG00000115936	4.93252	-4.38852	0.00695685	4833415N18Rik	Down	Arid1b
ENSMUSG00000008393	3798.47	0.246934	0.00694577	Carhsp1	None	Arid1b
ENSMUSG00000017679	1239.36	-0.307376	0.00693006	Ttpal	None	Arid1b
ENSMUSG00000064127	1680.65	-0.21726	0.00692512	Med14	None	Arid1b
ENSMUSG00000028708	502.651	0.466723	0.00692478	Mknk1	None	Arid1b
ENSMUSG00000031812	7366.38	0.232549	0.00690252	Map1lc3b	None	Arid1b
ENSMUSG00000063334	1086.12	-0.292033	0.00689854	Krr1	None	Arid1b
ENSMUSG00000032633	1186.29	0.322608	0.00689295	Flcn	None	Arid1b
ENSMUSG00000110140	7.93895	2.51865	0.00689295	5430421F17Rik	Up	Arid1b
ENSMUSG00000033940	2978.33	0.210666	0.00689283	Brk1	None	Arid1b
ENSMUSG00000049184	510.196	-0.366136	0.0068911	Purg	None	Arid1b
ENSMUSG00000078812	10869.7	0.199417	0.0068898	Eif5a	None	Arid1b
ENSMUSG00000107176	323.979	-1.30622	0.00688865	Gm9794	Down	Arid1b
ENSMUSG00000097684	20.9698	1.57312	0.00685927	Gm26645	Up	Arid1b
ENSMUSG00000048330	1036.27	-0.385679	0.00684821	Ric3	None	Arid1b
ENSMUSG00000097204	68.6011	-1.18979	0.00684768	Gm17690	Down	Arid1b
ENSMUSG00000037795	775.279	-0.383393	0.00682167	N4bp2	None	Arid1b
ENSMUSG00000059022	156.698	-1.34242	0.00681579	Kcp	Down	Arid1b
ENSMUSG00000110455	6.66587	-4.06955	0.00680284	Gm45904	Down	Arid1b
ENSMUSG00000031289	5.52939	3.1315	0.00679171	Il13ra2	Up	Arid1b
ENSMUSG00000070643	148.529	0.717854	0.00677102	Sox13	Up	Arid1b
ENSMUSG00000085355	34.2217	-1.3217	0.00676359	3010003L21Rik	Down	Arid1b
ENSMUSG00000057816	17.904	1.99786	0.00676296	Cfap299	Up	Arid1b
ENSMUSG00000109196	32.7248	-1.23121	0.00674941	Gm44715	Down	Arid1b
ENSMUSG00000113288	17.5597	-1.95017	0.00672575	Gm47982	Down	Arid1b
ENSMUSG00000033987	19.4072	-2.61643	0.00672561	Dnah17	Down	Arid1b
ENSMUSG00000035601	293.03	-0.91737	0.0067104	Trmt10b	Down	Arid1b
ENSMUSG00000025519	6.39394	-3.96614	0.00670728	Tktl2	Down	Arid1b
ENSMUSG00000073125	74.5997	1.49481	0.00669824	Xlr3b	Up	Arid1b
ENSMUSG00000086541	9.08842	2.29357	0.00667152	Has2os	Up	Arid1b
ENSMUSG00000040680	7.2554	-3.94346	0.00666974	Kremen2	Down	Arid1b
ENSMUSG00000020639	185.298	0.557978	0.00666974	Pfn4	None	Arid1b
ENSMUSG00000112880	31.7677	1.22012	0.0066677	Gm20337	Up	Arid1b
ENSMUSG00000024215	11.4987	-2.69079	0.00666669	Spdef	Down	Arid1b
ENSMUSG00000020782	18.4651	1.74513	0.00666404	Llgl2	Up	Arid1b
ENSMUSG00000013089	2129.55	0.3263	0.0066544	Etv5	None	Arid1b
ENSMUSG00000106896	58.4384	-1.77743	0.00664166	G630022F23Rik	Down	Arid1b
ENSMUSG00000105065	40.2727	-1.38448	0.00661323	Gm42513	Down	Arid1b
ENSMUSG00000111938	7.80847	2.34716	0.0066098	2900045O20Rik	Up	Arid1b
ENSMUSG00000081179	10.7978	2.37794	0.00660723	Gm13136	Up	Arid1b
ENSMUSG00000030407	476.178	0.419665	0.0066067	Qpctl	None	Arid1b
ENSMUSG00000025044	8.12249	-3.81298	0.00660333	Msr1	Down	Arid1b
ENSMUSG00000005677	10.3875	-3.32035	0.0065868	Nr1i3	Down	Arid1b
ENSMUSG00000061742	4.96583	3.81236	0.00658335	Slc22a12	Up	Arid1b
ENSMUSG00000075023	7.90455	-4.49332	0.00657961	Accsl	Down	Arid1b
ENSMUSG00000037617	116.495	1.11242	0.0065697	Spag1	Up	Arid1b
ENSMUSG00000103082	10.7865	-3.04532	0.00655501	Gm38124	Down	Arid1b
ENSMUSG00000038155	8.38767	2.80293	0.00653918	Gstp2	Up	Arid1b
ENSMUSG00000040829	25.2242	-2.01156	0.00650427	Zmynd15	Down	Arid1b
ENSMUSG00000034765	133.067	1.46459	0.00649671	Dusp5	Up	Arid1b
ENSMUSG00000112853	10.6359	-2.93441	0.00648232	Gm47637	Down	Arid1b
ENSMUSG00000048038	13.519	-2.82703	0.00648232	Ccdc187	Down	Arid1b
ENSMUSG00000115450	9.61907	6.51525	0.00647763	Gm4821	Up	Arid1b
ENSMUSG00000078588	47.0811	-2.22496	0.00647473	Ccdc24	Down	Arid1b
ENSMUSG00000024793	6.82113	-3.92151	0.00646606	Tnfrsf25	Down	Arid1b
ENSMUSG00000027180	2107.87	0.304912	0.00646606	Fbxo3	None	Arid1b
ENSMUSG00000025133	918.888	0.402929	0.00646606	Ints4	None	Arid1b
ENSMUSG00000108732	18.2704	2.12853	0.00646606	2310043P16Rik	Up	Arid1b
ENSMUSG00000078681	556.506	0.352142	0.00646528	Tm2d3	None	Arid1b
ENSMUSG00000025995	939.185	-0.386336	0.00645502	Wdr75	None	Arid1b
ENSMUSG00000085399	13.7603	2.19687	0.0064491	Foxd2os	Up	Arid1b
ENSMUSG00000024737	127.382	-1.33593	0.00644603	Slc15a3	Down	Arid1b
ENSMUSG00000023039	24.5494	2.52469	0.00644451	Krt7	Up	Arid1b
ENSMUSG00000001383	3083.2	0.292256	0.00643755	Zmat2	None	Arid1b
ENSMUSG00000000982	6.10169	-4.01148	0.00643716	Ccl3	Down	Arid1b
ENSMUSG00000006024	2778.22	-0.224146	0.00642346	Napa	None	Arid1b
ENSMUSG00000086896	9.80337	-3.66011	0.00641386	Cyp4x1os	Down	Arid1b
ENSMUSG00000112095	89.7434	-1.12037	0.00640586	A130077B15Rik	Down	Arid1b
ENSMUSG00000029715	465.572	-0.382461	0.00640586	Pop7	None	Arid1b
ENSMUSG00000107638	13.4642	3.10356	0.00639917	Gm30524	Up	Arid1b
ENSMUSG00000020598	5447.39	-0.519276	0.00638801	Nrcam	None	Arid1b
ENSMUSG00000105447	19.7797	-2.31629	0.00638456	Gm43653	Down	Arid1b
ENSMUSG00000091423	9.78402	-3.04898	0.0063844	Gm17509	Down	Arid1b
ENSMUSG00000070687	10.768	-3.15658	0.00638352	Htr1d	Down	Arid1b
ENSMUSG00000017723	20.3381	2.05532	0.00636602	Wfdc2	Up	Arid1b
ENSMUSG00000001774	1242.36	0.387152	0.00635059	Chordc1	None	Arid1b
ENSMUSG00000024121	10260.2	-0.420927	0.00633902	Atp6v0c	None	Arid1b
ENSMUSG00000034371	630.27	0.355709	0.00630798	Tkfc	None	Arid1b
ENSMUSG00000112122	11.623	-2.84454	0.00630582	Gm47628	Down	Arid1b
ENSMUSG00000002413	1002.95	-0.388078	0.00629835	Braf	None	Arid1b
ENSMUSG00000097617	119.247	-0.916853	0.00629534	Gm10687	Down	Arid1b
ENSMUSG00000091625	361.107	0.593361	0.00629534	Lsm5	Up	Arid1b
ENSMUSG00000029672	1404.7	-0.425813	0.00629075	Fam3c	None	Arid1b
ENSMUSG00000028656	5380.51	0.1854	0.00628618	Cap1	None	Arid1b
ENSMUSG00000000530	146.35	0.845661	0.00627568	Acvrl1	Up	Arid1b
ENSMUSG00000097712	14.8082	-5.14563	0.00623713	Gm10532	Down	Arid1b
ENSMUSG00000038279	1192.1	-0.316417	0.00623376	Nop2	None	Arid1b
ENSMUSG00000055301	18.9968	2.22521	0.00622947	Adh7	Up	Arid1b
ENSMUSG00000066175	58.3135	-1.4425	0.00622097	2510046G10Rik	Down	Arid1b
ENSMUSG00000009376	1995.34	-0.689004	0.00621884	Met	Down	Arid1b
ENSMUSG00000089737	11.5183	-2.93884	0.00620719	Gm15688	Down	Arid1b
ENSMUSG00000050954	118.698	-1.02098	0.00620719	Zfp169	Down	Arid1b
ENSMUSG00000037664	1039.4	-0.50527	0.00620719	Cdkn1c	None	Arid1b
ENSMUSG00000110519	29.3586	-1.81924	0.00620331	Olfr839-ps1	Down	Arid1b
ENSMUSG00000037166	11.1886	-3.17458	0.006202	Ppp1r14a	Down	Arid1b
ENSMUSG00000020901	25.683	1.48016	0.00619794	Pik3r5	Up	Arid1b
ENSMUSG00000032570	3312.93	-0.627461	0.00619383	Atp2c1	Down	Arid1b
ENSMUSG00000040828	12.4598	-2.39616	0.00619037	Catsperd	Down	Arid1b
ENSMUSG00000000552	1035.17	0.621313	0.00619037	Zfp385a	Up	Arid1b
ENSMUSG00000044715	506.754	0.777761	0.00616884	Gskip	Up	Arid1b
ENSMUSG00000034845	125.678	-1.10159	0.00616555	Plvap	Down	Arid1b
ENSMUSG00000041423	58.5789	1.87376	0.00616555	Paqr6	Up	Arid1b
ENSMUSG00000040904	218.578	0.712124	0.00616376	Gm21988	Up	Arid1b
ENSMUSG00000026941	26.3877	-2.20376	0.00615334	Mamdc4	Down	Arid1b
ENSMUSG00000025464	250.544	0.848297	0.00611994	Paox	Up	Arid1b
ENSMUSG00000004535	3648.72	0.188495	0.00611493	Tax1bp1	None	Arid1b
ENSMUSG00000038866	602.867	-0.457376	0.00610928	Zcchc2	None	Arid1b
ENSMUSG00000044609	14.3202	2.5841	0.00609349	Gm9294	Up	Arid1b
ENSMUSG00000026938	38.2184	-1.98667	0.00608806	Fcna	Down	Arid1b
ENSMUSG00000037784	291.624	-0.56776	0.0060857	Dzip1l	None	Arid1b
ENSMUSG00000075044	9.06385	-3.88951	0.00607889	Slc22a29	Down	Arid1b
ENSMUSG00000019464	74.5394	-1.66748	0.00607625	Ptger1	Down	Arid1b
ENSMUSG00000074437	9.78352	6.47924	0.00606497	Defa29	Up	Arid1b
ENSMUSG00000026036	1139.47	-0.405995	0.00605369	Nif3l1	None	Arid1b
ENSMUSG00000058064	40.5708	2.87614	0.00604078	Gm10036	Up	Arid1b
ENSMUSG00000048285	739.381	0.471912	0.00603975	Frmd6	None	Arid1b
ENSMUSG00000112972	13.2724	-1.07444	0.00603797	Gm48417	Down	Arid1b
ENSMUSG00000020863	2468.51	-0.300947	0.00603289	Luc7l3	None	Arid1b
ENSMUSG00000108351	4.66683	-4.23699	0.00602592	Gm36736	Down	Arid1b
ENSMUSG00000030314	709.136	0.53361	0.00600404	Atg7	None	Arid1b
ENSMUSG00000026819	1313.55	0.281751	0.00599746	Slc25a25	None	Arid1b
ENSMUSG00000035171	620.216	0.551804	0.00598364	1110059E24Rik	None	Arid1b
ENSMUSG00000055980	986.61	0.363381	0.00597196	Irs1	None	Arid1b
ENSMUSG00000058239	2311.9	-0.276122	0.00596817	Usf2	None	Arid1b
ENSMUSG00000038072	944.973	0.346476	0.00596418	Galnt11	None	Arid1b
ENSMUSG00000021115	593.597	-0.417979	0.00596268	Vrk1	None	Arid1b
ENSMUSG00000115232	38.9348	-2.31918	0.00594565	Gm49378	Down	Arid1b
ENSMUSG00000037221	606.931	-0.509309	0.00594452	Mospd3	None	Arid1b
ENSMUSG00000117341	6.66056	3.87723	0.00593343	Gm34684	Up	Arid1b
ENSMUSG00000021009	222.123	0.756888	0.00593044	Ptpn21	Up	Arid1b
ENSMUSG00000061650	709.349	0.312182	0.00592551	Med9	None	Arid1b
ENSMUSG00000026117	19.3259	-1.92012	0.00591864	Zap70	Down	Arid1b
ENSMUSG00000101849	18.9419	-1.95135	0.0059059	Gm28386	Down	Arid1b
ENSMUSG00000106062	9.78557	2.41617	0.00589275	Gm43820	Up	Arid1b
ENSMUSG00000027636	11.5277	-3.30859	0.00588601	Sla2	Down	Arid1b
ENSMUSG00000110491	6.6794	-4.1611	0.00586285	Gm31138	Down	Arid1b
ENSMUSG00000030834	11.7935	-3.03085	0.00584953	Abcc6	Down	Arid1b
ENSMUSG00000027820	347.175	-0.721162	0.00584841	Mme	Down	Arid1b
ENSMUSG00000105152	31.1503	-1.5056	0.00584199	Gm42864	Down	Arid1b
ENSMUSG00000024957	76.9569	-2.1874	0.00582726	Kcnk4	Down	Arid1b
ENSMUSG00000097327	22.0977	1.59482	0.00580906	E030030I06Rik	Up	Arid1b
ENSMUSG00000043999	145.958	-0.715869	0.00580232	Gpr75	Down	Arid1b
ENSMUSG00000026456	439.38	0.586548	0.00579775	Cyb5r1	Up	Arid1b
ENSMUSG00000039615	2724.78	0.223146	0.00576886	Stub1	None	Arid1b
ENSMUSG00000032089	14.6507	-2.62442	0.00576767	Il10ra	Down	Arid1b
ENSMUSG00000108095	4.67566	4.03562	0.00576586	Gm44067	Up	Arid1b
ENSMUSG00000069633	51.8212	1.39196	0.00575452	Pex11g	Up	Arid1b
ENSMUSG00000031072	485.933	-0.538595	0.00573835	LTO1	None	Arid1b
ENSMUSG00000022617	730.266	-0.466738	0.00573835	Chkb	None	Arid1b
ENSMUSG00000087473	5.81795	-4.10494	0.00573425	Gm13883	Down	Arid1b
ENSMUSG00000093674	13324.6	0.431575	0.00571743	Rpl41	None	Arid1b
ENSMUSG00000090785	11.2345	-3.56317	0.00571464	Gm17116	Down	Arid1b
ENSMUSG00000024535	460.276	0.431348	0.00570349	Snx24	None	Arid1b
ENSMUSG00000032470	2931.84	0.260329	0.00569736	Mras	None	Arid1b
ENSMUSG00000002768	1706.94	-0.259787	0.00569702	Mea1	None	Arid1b
ENSMUSG00000025702	2735.63	0.206849	0.00569352	2021-03-08	None	Arid1b
ENSMUSG00000053442	14.0128	-2.2281	0.00566115	4930597O21Rik	Down	Arid1b
ENSMUSG00000019773	128.199	1.00185	0.00565912	Fbxo5	Up	Arid1b
ENSMUSG00000094595	67.7122	1.03677	0.00563926	Fsbp	Up	Arid1b
ENSMUSG00000019039	909.888	-0.558368	0.00563268	Dalrd3	None	Arid1b
ENSMUSG00000026275	2031.68	-0.336083	0.00562838	Ppp1r7	None	Arid1b
ENSMUSG00000108533	46.9808	-2.31047	0.00562341	Gm44792	Down	Arid1b
ENSMUSG00000104222	405.829	0.289732	0.00559016	Gm7292	None	Arid1b
ENSMUSG00000038886	2669.43	0.323661	0.0055883	Man2a2	None	Arid1b
ENSMUSG00000046865	2316.91	-0.262569	0.00558686	Fbl	None	Arid1b
ENSMUSG00000021243	583.414	0.455792	0.00558614	Fcf1	None	Arid1b
ENSMUSG00000115010	9.91391	4.42909	0.00557417	Gm20150	Up	Arid1b
ENSMUSG00000034664	38.2943	1.2284	0.00557297	Itga2b	Up	Arid1b
ENSMUSG00000112926	45.5207	-1.51672	0.00556429	Gm7172	Down	Arid1b
ENSMUSG00000105368	7.96795	-4.30418	0.00555825	Gm43759	Down	Arid1b
ENSMUSG00000097419	12.4623	-2.24347	0.00555019	Gm26666	Down	Arid1b
ENSMUSG00000097788	9.35863	-3.21971	0.00553937	Gm16596	Down	Arid1b
ENSMUSG00000021302	1125.26	0.499978	0.00553415	Ggps1	None	Arid1b
ENSMUSG00000045176	498.148	0.382673	0.00549071	Borcs6	None	Arid1b
ENSMUSG00000074001	13.0583	-3.11534	0.0054827	Klhl40	Down	Arid1b
ENSMUSG00000024576	9446.79	-0.207527	0.00548007	Csnk1a1	None	Arid1b
ENSMUSG00000084349	4281.72	0.309606	0.00547459	Rpl3-ps1	None	Arid1b
ENSMUSG00000026224	50.5144	1.52828	0.00545288	4933407L21Rik	Up	Arid1b
ENSMUSG00000105476	19.5509	-1.9932	0.00544517	Gm35439	Down	Arid1b
ENSMUSG00000078813	228.041	0.518841	0.00542491	Leng1	None	Arid1b
ENSMUSG00000038402	111.4	-0.867508	0.00542365	Foxf2	Down	Arid1b
ENSMUSG00000112013	10.1972	-3.18233	0.00541507	Gm47967	Down	Arid1b
ENSMUSG00000038544	904.268	-0.348523	0.00539955	Inip	None	Arid1b
ENSMUSG00000020190	1516.9	-0.376451	0.00539443	Mknk2	None	Arid1b
ENSMUSG00000049988	12.7838	-3.09463	0.0053889	Lrrc25	Down	Arid1b
ENSMUSG00000031230	10.3515	-3.75971	0.00538766	Fgf16	Down	Arid1b
ENSMUSG00000028441	40.4553	1.27463	0.00538756	1110017D15Rik	Up	Arid1b
ENSMUSG00000073771	104.004	0.737734	0.00538619	Btbd19	Up	Arid1b
ENSMUSG00000029326	903.568	-0.35861	0.00537182	Enoph1	None	Arid1b
ENSMUSG00000038457	14.9422	-3.24796	0.00535544	Tmem255b	Down	Arid1b
ENSMUSG00000001288	308.058	0.657849	0.00534422	Rarg	Up	Arid1b
ENSMUSG00000029135	1695.55	-0.371724	0.0053312	Fosl2	None	Arid1b
ENSMUSG00000024516	877.846	0.513909	0.00532725	Sec11c	None	Arid1b
ENSMUSG00000104211	20.8484	-1.68206	0.00532685	Gm37985	Down	Arid1b
ENSMUSG00000024667	249.242	0.522631	0.00531624	Tmem216	None	Arid1b
ENSMUSG00000057181	1765.2	-0.586117	0.00531516	5730455P16Rik	Down	Arid1b
ENSMUSG00000050390	353.432	-0.818158	0.00531285	C77080	Down	Arid1b
ENSMUSG00000097903	11.3614	-3.10652	0.0053068	Gm26679	Down	Arid1b
ENSMUSG00000034829	5.6806	3.43939	0.00530196	Nxnl1	Up	Arid1b
ENSMUSG00000027649	1057.66	-0.267562	0.00530118	Ctnnbl1	None	Arid1b
ENSMUSG00000026564	30.9394	1.34689	0.00529932	Dusp27	Up	Arid1b
ENSMUSG00000036602	6.96819	3.08312	0.00528628	Alx1	Up	Arid1b
ENSMUSG00000026775	2366.44	0.23926	0.00527443	Yme1l1	None	Arid1b
ENSMUSG00000038987	12.8856	2.16252	0.00525147	Cfap157	Up	Arid1b
ENSMUSG00000057322	5701.52	0.186758	0.00525058	Rpl38	None	Arid1b
ENSMUSG00000108443	170.202	-1.55292	0.00524995	Gm44510	Down	Arid1b
ENSMUSG00000024299	365.06	-1.01951	0.00524061	Adamts10	Down	Arid1b
ENSMUSG00000107318	13.9189	-2.58444	0.00523925	Gm30003	Down	Arid1b
ENSMUSG00000000901	276.937	-0.687162	0.0052335	Mmp11	Down	Arid1b
ENSMUSG00000098097	16.7537	-1.93402	0.00521899	6530403H02Rik	Down	Arid1b
ENSMUSG00000105509	65.1742	1.29488	0.00521843	C130013H08Rik	Up	Arid1b
ENSMUSG00000023104	1141.52	0.306526	0.00521416	Rfc2	None	Arid1b
ENSMUSG00000109580	9.90901	6.69967	0.0052052	Gm8268	Up	Arid1b
ENSMUSG00000019278	9.91291	6.69027	0.00518241	Dpep1	Up	Arid1b
ENSMUSG00000039270	3629.44	-0.242347	0.00517649	Megf9	None	Arid1b
ENSMUSG00000031931	459.623	-0.533254	0.00516663	Ankrd49	None	Arid1b
ENSMUSG00000109572	8.22723	2.88253	0.00515165	Cfap99	Up	Arid1b
ENSMUSG00000021228	15.0542	-2.2139	0.00515054	Acot3	Down	Arid1b
ENSMUSG00000057003	6.81849	-4.14243	0.0051494	Myh4	Down	Arid1b
ENSMUSG00000025217	1068.89	-0.406136	0.00514229	Btrc	None	Arid1b
ENSMUSG00000025401	9.09116	-3.66823	0.0051247	Myo1a	Down	Arid1b
ENSMUSG00000086316	705.39	0.59128	0.00512326	Nbdy	Up	Arid1b
ENSMUSG00000028212	145.336	1.18671	0.00512025	Ccne2	Up	Arid1b
ENSMUSG00000027099	1410.04	-0.272869	0.00511886	Mtx2	None	Arid1b
ENSMUSG00000106986	134.292	-0.944618	0.00511487	Gm42887	Down	Arid1b
ENSMUSG00000001021	15.2859	2.77065	0.00509829	S100a3	Up	Arid1b
ENSMUSG00000015134	160.197	-1.48817	0.00509639	Aldh1a3	Down	Arid1b
ENSMUSG00000097174	28.0942	1.82693	0.00508898	Gm4890	Up	Arid1b
ENSMUSG00000090602	9.62787	4.41568	0.00508891	Gm5611	Up	Arid1b
ENSMUSG00000112117	21.6175	1.98923	0.0050644	Rmst	Up	Arid1b
ENSMUSG00000024074	1669.36	-0.536729	0.00505562	Crim1	None	Arid1b
ENSMUSG00000003283	27.6988	-1.51009	0.00505373	Hck	Down	Arid1b
[truncated: 28,402 more rows]
